# Supplementary material for: Prevalence and Correlates of COVID-19 Vaccine Information on Family Medicine Practices’ Websites in the United States: Cross-sectional Website Content Analysis
Source: JMIR Form Res. 2022 Nov 17;6(11):e38425. doi: 10.2196/38425 (PMC9671487; doi:10.2196/38425)
Supplement: Multimedia Appendix 1 [file formative_v6i11e38425_app1.zip]

Archive with 52 entries (52 files):
- Analysis dataset.xlsx
- NPI datasets/AK_NPI.csv
- NPI datasets/AL_NPI.csv
- NPI datasets/AR_NPI.csv
- NPI datasets/AZ_NPI.csv
- NPI datasets/CA_NPI.csv
- NPI datasets/CO_NPI.csv
- NPI datasets/CT_NPI.csv
- NPI datasets/DC_NPI.csv
- NPI datasets/DE_NPI.csv
- NPI datasets/FL_NPI.csv
- NPI datasets/GA_NPI.csv
- NPI datasets/HI_NPI.csv
- NPI datasets/IA_NPI.csv
- NPI datasets/ID_NPI.csv
- NPI datasets/IL_NPI.csv
- NPI datasets/IN_NPI.csv
- NPI datasets/KS_NPI.csv
- NPI datasets/KY_NPI.csv
- NPI datasets/LA_NPI.csv
- NPI datasets/MA_NPI.csv
- NPI datasets/MD_NPI.csv
- NPI datasets/ME_NPI.csv
- NPI datasets/MI_NPI.csv
- NPI datasets/MN_NPI.csv
- NPI datasets/MO_NPI.csv
- NPI datasets/MS_NPI.csv
- NPI datasets/MT_NPI.csv
- NPI datasets/NC_NPI.csv
- NPI datasets/ND_NPI.csv
- NPI datasets/NE_NPI.csv
- NPI datasets/NH_NPI.csv
- NPI datasets/NJ_NPI.csv
- NPI datasets/NM_NPI.csv
- NPI datasets/NV_NPI.csv
- NPI datasets/NY_NPI.csv
- NPI datasets/OH_NPI.csv
- NPI datasets/OK_NPI.csv
- NPI datasets/OR_NPI.csv
- NPI datasets/PA_NPI.csv
- NPI datasets/RI_NPI.csv
- NPI datasets/SC_NPI.csv
- NPI datasets/SD_NPI.csv
- NPI datasets/TN_NPI.csv
- NPI datasets/TX_NPI.csv
- NPI datasets/UT_NPI.csv
- NPI datasets/VA_NPI.csv
- NPI datasets/VT_NPI.csv
- NPI datasets/WA_NPI.csv
- NPI datasets/WI_NPI.csv
- NPI datasets/WV_NPI.csv
- NPI datasets/WY_NPI.csv
