# Supplementary material for: Prevalence and Correlates of COVID-19 Vaccine Information on Family Medicine Practices’ Websites in the United States: Cross-sectional Website Content Analysis
Source: JMIR Form Res. 2022 Nov 17;6(11):e38425. doi: 10.2196/38425 (PMC9671487; doi:10.2196/38425)
Supplement: Multimedia Appendix 1 [file formative_v6i11e38425_app1.zip › Analysis dataset.xlsx]

## Sheet: Sheet1
Date of Data Collection	State	Provider name searched	Practice name	Practice homepage URL	Practice Street Address	Practice city	Practice zip	Practice has multiple office locations (Y/N)	Practice is part of a large medical conglomerate or hospital system? (Y/N)	Name of large medical conglomerate or hospital system	Revised Variable: Practice has multiple Locations (see definition in data dict.)	Revised variable: Practice is part of a large medical conglomerate or Hospital System (see definition in data dict.)	Practice size/Number of Locations (1, 2-9, 10-19, 20+)	University-affilated? (Y/N)	If University-affiliated, which one?	Provides tailored content on COVID-19 vaccines (Y/N)	Mentions COVID-19 vaccine on homepage? (Y/N)	Mentions COVID-19 vaccine elsewhere on their website? (Y/N)	Has information on COVID-19 vaccine eligibility criteria (Y/N)	Vaccine eligibilty criteria up to date (per date of data collection)? (Y/N)	Mentions booster/third dose vaccinations? (Y/N)	Mentions FDA in relation to COVID vaccines? (Y/N)	Explicitly mentions "FDA approval" in relation to a COVID19 vaccine or booster dose	Mentions seasonal Flu vaccines/availability? (Y/N)	Provides COVID-19 vaccine at their clinic? (Y/N/Not clear)	Provides some information on how to schedule a COVID-19 vaccination appointment at their practice (Y/N)	Lists/recommends other places to receive COVID-19 vaccine? (Y/N)	Nature of website language around COVID-19 vaccination (Promotional, Neutral, Not Supportive)	Provides some educational content and/or external links regarding COVID-19 vaccination (Y/N)	Includes their own FAQ section about COVID-19 vaccines (Y/N)	Website information offerred in other languages? (Y/N)	Great example website? (Y/N)	Poor example website? (Y/N)	Date of last website update (if available)	NOTES	Collected by	Parent website in url duplicate or unique	Number of obs required for state (if obs not unique)	Accept obs for state?
2021-09-20	CA	Lucy Margaret Arner	MCHC Health Centers	https://www.mchcinc.org/	45 Hazel St	Willits	95490	Y	N		Y	N	2-9	N		Y	N	Y	Y	Y	Y	Y	Y	Y	Y	Y	N	Promotional	Y	N	Y	N	N		Uses a microsite developed by the CDC to provide all COVID-19 related information; does this count as tailored COVID-19 information?; website is provided in other languages, but no option to change language of the CDC microsite…	CC	unique		Yes
2021-09-20	CA	David Morohashi	UCI Health	https://www.ucihealth.org/	1 Medical Plaza Drive	Irvine	92697	Y	Y	UCI Health	Y	Y	20+	Y	UC Irvine	Y	Y	Y	Y	Y	Y	Y	Y	Y	Y	Y	Y	Promotional	Y	Y	Y	N	N			CC	unique		Yes
2021-09-20	CA	Divya Kini	Sutter Health	https://www.sutterhealth.org/	1500 Southgate Avenue, Suite 204	Daly City	94015	Y	Y	Sutter Health	Y	Y	20+	N		Y	Y	Y	Y	Y	Y	Y	Y	Y	Y	Y	Y	Promotional	Y	Y	N	N	N			CC	unique		Yes
2021-09-20	CA	Alyssa Tonelli	AltaMed	https://www.altamed.org/	1400 North Main St.	Santa Ana	92701	Y	Y	AltaMed	Y	Y	20+	N		Y	Y	Y	Y	Y	Y	Y	N	Y	Y	Y	Y	Promotional	Y	Y	Y	N	N		Took screenshot to show that AltaMed had tailored PDF information for specific populations (i.e., pregnant, PLHIV/on PrEP, sexually active)	CC	unique		Yes
2021-09-20	CA	Romeo Ortiz	Community Health Centers	https://www.communityhealthcenters.org/	150 Tejas Place	Nipomo	93444	Y	Y	Community Health Centers	Y	Y	20+	N		Y	Y	Y	Y	Y	N	N	N	N	Y	Y	Y	Promotional	Y	Y	Y	N	N		Took screenshot to show notice of being away of vaccine scams, which have showed up on other community health websites	CC	unique		Yes
2021-09-20	CA	Peter David Kopelevich	Desert Regional Medical Center	https://www.desertcarenetwork.com/home	1150 N Indian Canyon Dr	Palm Springs	92262	Y	Y	Desert Care Network	Y	Y	20+	N		Y	N	Y	Y	N	Y	Y	N	Y	Y	Y	Y	Promotional	Y	Y	N	N	N			CC	unique		Yes
2021-09-20	CA	Parul Sakshi	Mountain View Campus (El Camino Hospital)	https://www.elcaminohealth.org/	2500 Grant Road	Mountain View	94040	Y	Y	El Camino Health	Y	Y	20+	N		Y	Y	Y	Y	Y	Y	Y	N	Y	Y	Y	Y	Promotional	Y	Y	N	N	N		Although doesn't provide website information in another language, they offer assistance in Spanish over the phone	CC	unique		Yes
2021-09-20	CA	Loida Constantino	Long Beach Medical Center	https://www.memorialcare.org/locations/long-beach-medical-center	2801 Atlantic Avenue	Long Beach	90806	Y	Y	MemorialCare	Y	Y	20+	N		Y	N	Y	Y	Y	Y	Y	N	Y	Y	Y	Y	Promotional	Y	Y	N	N	N			CC	unique		Yes
2021-09-20	CA	Mary Clegg	Lawrence J. Ellison Ambulatory Care Center	https://health.ucdavis.edu/medicalcenter/cliniclocations/primarycare/sac_4860p.html	4860 Y St., Suite 1600	Sacramento	95817	Y	Y	UC Davis Health	Y	Y	20+	Y	UC Davis	Y	Y	Y	Y	Y	Y	Y	Y	Y	Y	Y	Y	Promotional	Y	Y	Y	N	N	2021-09-20	Date of last website update specific to COVID-19 page: https://health.ucdavis.edu/coronavirus/covid-19-vaccine/how-covid-19-vaccines-work.html	CC	unique		Yes
2021-09-20	CA	Thomas Crane McCoy	Martinez Health Center	https://cchealth.org/centers/martinez.php	2500 Alhambra Avenue	Martinez	94553	Y	Y	Contra Costa Health Services	Y	Y	10-19	N		Y	Y	Y	Y	Y	Y	Y	N	Y	Y	Y	Y	Promotional	Y	Y	Y	N	N	2021-09-20	https://www.coronavirus.cchealth.org/get-vaccinated	CC	unique		Yes
2021-09-20	CA	Wetona Eidson-Ton	Davis Community Clinic	https://communicarehc.org/locations/davis-community-clinic/	2051 John Jones Rd	Davis	95616	Y	Y	CommuniCare Health Centers	Y	Y	2-9	N		Y	Y	Y	Y	Y	N	Y	N	Y	Y	Y	Y	Promotional	Y	Y	Y	N	N			CC	unique		Yes
2021-09-20	CA	Steven Salinger	Scripps Clinic Encinitas	https://www.scripps.org/locations/scripps-clinic/scripps-clinic-encinitas/scripps-clinic-encinitas-310-santa-fe?tab=overview	310 Santa Fe Dr.	Encinitas	92024	Y	Y	Scripps Health	Y	Y	20+	N		Y	Y	Y	Y	Y	Y	Y	N	Y	Y	Y	Y	Promotional	Y	Y	N	N	N			CC	unique		Yes
2021-09-20	CA	Tania Medina	Clínica Romero	https://clinicaromero.com/	123 S. Alvarado Street	Los Angeles	90057	Y	N		Y	N	2-9	N		Y	Y	Y	N		N	N	N	N	Y	N	N	Promotional	N	N	N	N	N		They have an impact report and a video about administering COVID-19 vaccines but no information about where and when or how to get them	CC	unique		Yes
2021-09-20	CA	Allison Margaret Byrne	PIH Health - Family/Internal Medicine Lambert Medical Office Building	https://www.pihhealth.org/	12522 E. Lambert Rd.	Whittier	90606	Y	Y	PIH Health, Inc	Y	Y	20+	N		Y	N	Y	Y	Y	N	N	N	N	Y	Y	Y	Promotional	Y	N	N	N	N			CC	unique		Yes
2021-09-20	CA	Paul Bayard	LA CLÍNICA FRUITVALE VILLAGE	https://laclinica.org/	3451 East 12th Street	Oakland	94601	Y	Y	La Clinica	Y	Y	20+	N		Y	Y	Y	Y	Y	N	N	N	N	Y	Y	N	Promotional	Y	N	Y	N	N			CC	unique		Yes
2021-09-20	CA	Lisa Marie Coles	UC San Diego Health – Rancho Bernardo	https://healthlocations.ucsd.edu/san-diego/16950-via-tazon	16950 Via Tazon	San Diego	92127	Y	Y	UC San Diego Health	Y	Y	10-19	Y	UC San Diego	Y	Y	Y	Y	Y	Y	Y	N	Y	Y	Y	Y	Promotional	Y	Y	Y	N	N		no longer does 1st and second dose vx appointments but does booster shots; provides video on vaccine info in spanish	CC	unique		Yes
2021-09-20	CA	Usha Reddy	EveryDay Healthcare	https://everydayhc.com/	199 W. Shields Ave.	Fresno	93705	Y	N		Y	N	2-9	N		N	N	N	N		N	N	N	N	Not clear	N	N	No mention	N	N	N	N	Y			CC	unique		Yes
2021-09-20	CA	Thomas Tripodis	The Doctor	https://www.thedoc.la/	7543 SANTA MONICA BLVD	WEST HOLLYWOOD	90046	N	N		N	N	1	N		N	N	N	N		N	N	N	N	Not clear	N	N	No mention	N	N	N	N	Y			CC	unique		Yes
2021-09-22	CA	Rebecca Elise Bacharach	Grossmont Spring Family Valley Family Health Center	https://www.fhcsd.org/grossmont-spring-valley-family-health-center/	8788 Jamacha Road	Spring Valley	91977	Y	Y	Family Health Centers of San Diego	Y	Y	20+	N		Y	Y	Y	Y	Y	N	Y	N	Y	Y	Y	N	Promotional	Y	Y	Y	N	N			CC	unique		Yes
2021-09-22	CA	Aimee Ostick	Health and Healing Direct Primary Care	https://healthandhealingdpc.com/	21400 Ventura Blvd. Ste C	Woodland Hills	91364	N	N		N	N	1	N		Y	N	Y	Y	Y	N	N	N	N	Not clear	N	N	Promotional	Y	Y	N	N	N		all COVID-19 vaccine content is found on the blog	CC	unique		Yes
2021-09-22	CA	Nishwan Jibri	Neighborhood	https://www.nhcare.org/	855 E Madison Ave	El Cajon	92020	Y	Y	Neighborhood	Y	Y	10-19	N		Y	Y	Y	Y	Y	Y	Y	Y	Y	Y	Y	N	Promotional	Y	Y	N	N	N			CC	unique		Yes
2021-09-22	CA	Joseph Risser	San Diego Family Care	https://sdfamilycare.org/	6973 Linda Vista Rd	San Diego	92111	Y	Y	San Diego Family Care	Y	Y	2-9	N		Y	Y	Y	Y	Y	N	Y	N	Y	Y	Y	N	Promotional	Y	Y	N	N	N			CC	unique		Yes
2021-09-22	CA	Donny Tran	Nhan Hoa Clinic	https://nhanhoa.org/	7761 Garden Grove Blvd	Garden Grove	92841	N	N		N	N	1	N		Y	Y	Y	N		N	N	N	N	Y	Y	N	Neutral	Y	N	N	N	N		only notes that NH Health Center will only admister vx to pts who have clinician there as PCP - on homepage banner; no other info	CC	unique		Yes
2021-09-22	CA	Jennifer Karlin	Zuckerberg San Francisco General Hospital and Trauma Center - Family Health Center	https://zuckerbergsanfranciscogeneral.org/location/family-health-center/	995 Potrero Avenue	San Francisco	94110	Y	Y	SF Health Network	Y	Y	10-19	Y	UCSF	N	N	Y	Y	Y	N	N	N	N	Y	Y	Y	Neutral	Y	N	Y	N	N			CC	unique		Yes
2021-09-22	CA	Dennis Crunk	Mammoth Hospital	https://mammothhospital.org/about-us/locations/	85 Sierra Park Road	Mammoth Lakes	934546	Y	N	Mammoth Hospital	N	Y	1	N		Y	N	Y	Y	N	N	Y	N	Y	Not clear	N	N	Promotional	Y	Y	Y	N	N		FAQ is PDF and not offered in another language but website in general has different language translations	CC	unique		Yes
2021-09-22	CA	Paul Chu	California State University, Long Beach - Student Health Services	https://www.csulb.edu/student-affairs/student-health-services/contact-us	1250 Bellflower Blvd.	Long Beach	90840	N	N		N	N	1	Y	California State University Long Beach	Y	N	Y	N		N	N	N	Y	Y	Y	Y	Promotional	Y	N	N	N	N		less focused on vaccination info and edcation because it is required for students	CC	unique		Yes
2021-09-22	CA	Kimberly Young	Coastal Health Alliance	https://coastalhealth.net/	88 Mesa Road	Bolinas	94924	Y	Y		Y	N	2-9	N		Y	Y	Y	Y	N	Y	N	N	N	Not clear	N	Y	Promotional	Y	N	N	N	N			CC	unique		Yes
2021-09-23	CA	Tamara Montacute	Stanford Primary Care in Palo Alto	https://stanfordhealthcare.org/doctors/m/tamara-montacute.html	211 Quarry Road	Palo Alto	94304	Y	Y	Stanford Healthcare	Y	Y	10-19	Y	Stanford	Y	Y	Y	Y	Y	Y	Y	Y	Y	Y	Y	Y	Promotional	Y	Y	N	N	N	2021-08-18	although 08/18/2021 was date last updated, they had the information about FDA approval of booster doses not just for immunocompromised…	CC	unique		Yes
2021-09-23	CA	Kenneth Donald Elman	West Hills Hospital & Medical Center	https://westhillshospital.com/	7300 Medical Center Dr.	West Hills	91307	N	N		N	N	1			Y	Y	Y	Y	Y	Y	Y	Y	N	Not clear	N	Y	Promotional	Y	Y	N	N	N		had correct eligibility information in one place and incorrect eligibility information in another; although and FAQ distinguished between EUA and full approval, it was not updated to note that Pfizer had full approval	CC	unique		Yes
2021-09-23	CA	Arash Nikoukari	UCLA Health - Santa Monica 15th Street Family Medicine	https://www.uclahealth.org/providers/arash-nikoukari	1304 15th Street, Suite 400	Santa Monica	90404	Y	Y	UCLA Health	Y	Y	20+	Y	UCLA	Y	Y	Y	Y	Y	Y	Y	Y	Y	Y	Y	Y	Promotional	Y	Y	Y	N	N	2021-09-21		CC	unique		Yes
2021-09-23	CA	James Devore	Providence - Santa Rosa Family Medicine Doye Park	https://www.psjhmedgroups.org/Locations/Santa-Rosa-Family-Medicine-Doyle-Park.aspx	500 Doyle Park, Suite 303	Santa Rosa	95405	Y	Y	Providence	Y	Y	20+	N		N	N	N	N		N	N		N	Not clear	N	N	No mention	N	N	N	N	Y			CC	unique		Yes
2021-09-23	CA	Ronald Bjarnason	Hilmar Family Medical Center	https://www.mfamg.com/hilmar-family-health-center/	19901 First Street, Ste. 4	Hilmar	95324	Y	Y	MFA Medical Group	Y	Y	10-19	Y	Medical School at the University of California, Davis	N	N	N	N		N	N		N	Not clear	N	N	No mention	N	N	N	N	Y			CC	unique		Yes
2021-09-23	CA	Thomas Dunlop	VENTURA COUNTY MEDICAL CENTER	https://hospitals.vchca.org/ventura-county-medical-center	300 Hillmont	Ventura	93003	Y	Y	Ventura County Health Care Agency	Y	Y	2-9	Y	UCLA School of Medicine	N	Y	N	N		N	N		N	Not clear	N	N	No mention	Y	N	Y	N	N			CC	unique		Yes
2021-09-23	CA	William Ferguson	Desert Oasis Clinic	https://www.rrh.org/locations/desert-oasis-center/	1041 N. China Lake Blvd., Suite A	Ridgecrest	93555	Y	Y	Ridgecrest Regional Hospital	Y	Y	10-19	N		Y	Y	Y	Y	Y	Y	Y	Y	Y	Y	Y	Y	Promotional	Y	Y	N	N	N			CC	unique		Yes
2021-09-23	CA	Arkady Massen	Massen Medical	https://massenmedical.wixsite.com/primarycare/blank-6	19682 Hesperian Blvd, Suite 101A	Hayward	94541	N	N		N	N	1	N		N	Y	N	N		N	N		N	Not clear	N	N	No mention	Y	N	N	N	N			CC	unique		Yes
2021-09-23	CA	Erik Mendoza	Ole Health - North Napa Campus	https://www.olehealth.org/location/napa/	1141 Pear Tree Lane	Napa	94558	Y	Y	Ole Health	Y	Y	2-9	N		Y	Y	Y	Y	Y	N	Y	N	Y	Y	Y	Y	Promotional	Y	Y	Y	N	N			CC	unique		Yes
2021-09-23	CA	Rama Bathala-Patel	Optum Care	https://www.optumcare.com/state-networks/locations/california/ocnc/about-us/who-we-are.html	3501 S Harbor Blvd.	Santa Ana	92804	Y	Y	Optum	Y	Y	20+	N		Y	Y	Y	Y	Y	Y	Y	Y	Y	Not clear	N	Y	Promotional	Y	Y	Y	N	N	2021-08-01	may be conflating approved with authorized in the FAQ's	CC	unique		Yes
2021-09-24	CA	Linda Tran	MedPost / CareSpot	https://www.carespot.com/medpost-urgent-care/yorba-linda-ca/	20635 Yorba Linda Boulevard	Yorba Linda	92886	Y	Y	MedPost Urgent Care	Y	Y	10-19	N		Y	Y	Y	N		N	N		Y	Not clear	N	N	Neutral	N	N	N	N	N		a national chain so the two clinics advertised as having vaccines were in FL	CC	unique		Yes
2021-09-24	CA	Payam Sazegar	UCSF Family Medicine Center at Lakeshore	https://www.ucsfhealth.org/clinics/family-medicine-center-at-lakeshore	1569 Sloat Blvd., Suite 333	San Francisco	94132	Y	Y	UCSF Health	Y	Y	20+	Y	UCSF	Y	Y	Y	Y	Y	Y	N		Y	Y	Y	Y	Promotional	Y	Y	Y	N	N	2021-09-17		CC	unique		Yes
2021-09-24	CA	Kristen Marie Stockamp	United Health Centers - Mendota-Barboza	https://unitedhealthcenters.org/mendota-barboza	121 Barboza Street	Mendota	93640	Y	Y	United Health Centers	Y	Y	20+	N		Y	N	Y	N		N	N		N	Y	Y	N	Neutral	Y	N	Y	N	N			CC	unique		Yes
2021-09-25	CA	Katie Ballin	Mountain Health Cares - Santee Family Medicine	https://www.mtnhealth.org/locations/santee-family-medicine/	120 Town Center Pkwy	Santee	92071	Y	Y		Y	N	2-9	N		N	N	N	N		N	N		N	Not clear	N	N	No mention	N	N	N	N	Y			CC	unique		Yes
2021-09-25	CA	Daniel Toub	Santa Rosa Community Health - Dutton Campus	https://srhealth.org/about-us/contact-us/	1300 Dutton Avenue	Santa Rosa	95401	Y	Y	Santa Rosa Community Health	Y	Y	2-9	N		Y	Y	Y	Y	Y	N	N		N	Y	Y	Y	Promotional	Y	Y	Y	N	N			CC	unique		Yes
2021-09-25	CA	Lowell Kleinman	Seapointe Medical Group	https://seapointemedicalgroup.com/services/	1300 Avenida Vista Hermosa, Suite 100	San Clemente	92673	N	N		N	N	1	N		N	N	N	N		N	N		N	Not clear	N	N	No mention	N	N	N	N	Y			CC	unique		Yes
2021-09-25	CA	J. Foster Campbell	Centric Health	https://centrichealthca.com/index.php/specialties/internal-medicine-family-practice/dr-jay-campbell	500 Old River Rd. # 260	Bakersfield	93311	Y	Y	Centric Health	Y	Y	20+	N		Y	N	Y	N		Y	Y	N	N	Not clear	N	N	Promotional	Y	N	N	N	N		all COVID-19 vaccine content is found in newsletters and podcast-like content	CC	unique		Yes
2021-09-25	CA	Elinora Madrid-Carran	Urgent Care 3D - Carlsbad	http://urgentcare3d.com/#section-services	6010 Hidden Valley Rd #150	Carlsbad	92011	Y	Y	Urgent Care 3D	Y	Y	2-9	N		N	N	N	N		N	N		N	Not clear	N	N	No mention	N	N	N	N	N			CC	unique		Yes
2021-09-25	CA	Matthew Fagan	Vallejo Family Health Services Center	https://www.solanocounty.com/depts/ph/fhs/locations_and_hours/vallejo_primary_care_clinic.asp	365 Tuolumne St	Vallejo	94590	Y	Y	Solano County Family Health Services	Y	Y	2-9	N		Y	Y	Y	Y	Y	N	Y		N	Y	Y	Y	Promotional	Y	Y	Y	N	N			CC	unique		Yes
2021-09-25	CA	Jesse Sanders	Pacoima Health Center	https://nevhc.org/healthcenters/	12759 Van Nuys Boulevard Pacoima, CA 91331	Pacoima	91331	Y	Y	Northeast Valley Health Coporation	Y	Y	10-19	N		Y	Y	Y	Y	Y	N	Y	Y	Y	Y	Y	Y	Promotional	Y	Y	Y	N	N		FDA approval mentioned as news item on: https://nevhc.org/covid19resources/	CC	unique		Yes
2021-09-25	CA	Philip Lee	Beaver Medical Group	https://www.beavermedicalgroup.com/coronavirus/resources/	7000 Boulder Ave	Highland	92346	Y	Y	Beaver Medical Group	Y	Y	20+	N		Y	Y	Y	Y	Y	N	N		Y	Not clear	N	Y	Promotional	Y	N	N	N	N	2021-07-30	date of last website update for page: https://www.beavermedicalgroup.com/coronavirus/resources/	CC	unique		Yes
2021-09-25	CA	Antonio Ruelas	Premiere Health Center	https://cfh.cmhshealth.org/locations/premiere-health-center/	258 E. Harvard Blvd.	Santa Paula	93060	Y	Y	Centers for Family Health - Community Memorial Health System	Y	Y	10-19	N		N	N	N	N		N	N		Y	Not clear	N	N	No mention	N	N	N	N	N			CC	unique		Yes
2021-09-25	CA	Salima Multani	BHC - Long Beach	https://www.bhchealth.org/location.php?section=longBeach	934 Atlantic Ave	Long Beach	90813	Y	Y	Benevolence Health Centers	Y	Y	10-19	N		N	N	N	N		N	N		N	Not clear	N	N	No mention	N	N	N	N	N		provides new patient registration form in Spanish	CC	unique		Yes
2021-09-25	CA	Marshall Williams	Gilroy Family Medical Group	https://www.gfmgca.com/contact/	9460 No Name Uno, Suite 115	Gilroy	95020	N	N		N	N	1	N		N	N	N	N		N	N		N	Not clear	N	N	No mention	N	N	N	N	N			CC	unique		Yes
2021-09-25	CA	Bita Badakhshan	HOAG - Irvine Woodbury	https://hoagmedicalgroup.com/locations/family-medicine/irvine-family-medicine/	6340 Irvine Boulevard	Irvine	92620	Y	Y	Hoag Medical Group	Y	Y	20+	N		Y	N	Y	Y	Y	Y	Y	Y	Y	Y	Y	Y	Promotional	Y	Y	N	N	N	2021-08-27		CC	unique		Yes
2021-09-25	CA	Swipen Grewal	Ampla Health - Richaland Medical	https://www.amplahealth.org/health-centers/richland-medical/	355 Samuel Drive	Yuba City	95991	Y	Y	Ampla Health	Y	Y	20+	N		N	N	Y	Y	Y	N	N		N	Y	Y	N	Neutral	Y	N	Y	N	N		clinics only offer Moderna, so eligibility information is up to date based on only offering Moderna	CC	unique		Yes
2021-10-05	CA	Kristin Olah	Graybill Medical Group	https://www.graybill.org/physicians/kristin-olah-md/	31537 Rancho Pueblo Road, Suite 102	Temecula	92592	Y	N	Graybill Medical Group	Y	Y	10-19	N		Y	Y	Y	Y	Y	Y	Y	N	Y	N	N	Y	Promotional	Y	N	N	N	N			CC	unique		Yes
2021-09-25	CA	Lee Shoop	Rolling Hills Clinic	https://rhclinic.org/	2540 Sister Mary Columba Dr	Red Bluff	96080	Y	N	Rolling Hills Clinic	Y	Y	2-9	N		N	N	N	N		N	N		N	Not clear	N	N	No mention	N	N	N	N	N			CC	unique		Yes
2021-09-25	CA	Veronica Contreras	Heritage Victor Valley Medical Group	https://www.hvvmg.com/urgent-care/	12370 Hesperia Rd # 15	Victorville	92395	Y	Y	Heritage Victor Valley Medical Group	Y	Y	20+	N		Y	N	Y	Y	N	N	N		Y	Y	Y	N	Neutral	N	N	Y	N	N			CC	unique		Yes
2021-09-25	CA	Daniel Camarillo	Menifee	https://www.ranchofamilymed.com/menifee/	30420 Haun Rd	Menifee	92584	Y	Y	Rancho Family Medical Group	Y	Y	10-19	N		N	N	N	N		N	N		N	Not clear	N	N	No mention	N	N	N	N	Y			CC	unique		Yes
2021-09-25	CA	Sacha Niemi	Bay West Family Health Care	http://www.baywestfamilyhealthcare.com/	1580 Valencia Street, Suite #201	San Francisco	94110	N	N		N	N	1	N		N	N	N	N		N	N		N	Not clear	N	N	No mention	N	N	Y	N	Y		when clicking on patient portal, banner and link to CDC info about COVID-19 in general (not vaccine) appears; however, disappears once you click it. Potential limitation is that we cannot login to patient portals to see what info is provided there	CC	unique		Yes
2021-09-25	CA	Ehsan Ghods	NorthBay Healthcare	https://www.northbay.org/doctors/our-doctors/phys417.cfm	4520 Business Center Dr Suite 200	Fairfield	94534	Y	Y	NorthBay Healthcare	Y	Y	20+	N		Y	Y	Y	Y	Y	N	N		Y	Y	Y	Y	Promotional	Y	N	N	N	N			CC	unique		Yes
2021-09-25	CA	Ramon Ryan Garcia	John Muir Health - Walnut Creek Urgent Care	https://www.johnmuirhealth.com/locations/urgent-care-center-walnut-creek.html	1450 Treat Blvd, Suite 160	Walnut Creek	94597	Y	Y	John Muir Health	Y	Y	10-19	N		Y	Y	Y	Y	Y	Y	Y	N	Y	Y	Y	Y	Promotional	Y	Y	Y	N	N	2021-08-24		CC	unique		Yes
2021-09-25	CA	Sandy Cadena	Universal Community Health Center	https://www.uchcla.org/	1005 E Washington Blvd, Suite A	Los Angeles	90021	Y	N	Universal Community Health Center	Y	Y	2-9			Y	Y	Y	Y	Y	N	N		N	Y	Y	N	Promotional	Y	Y	Y	N	N			CC	unique		Yes
2021-09-25	CA	Craig Yoshio Endo	Indus Healthcare	https://www.indushealthcare.org/location/ca/pomona	2740 N. Garey Ave Suite 100	Pomona	91767	Y	N		Y	N	2-9			N	Y	N	N		N	N		N	Not clear	N	N	Neutral	N	N	N	N	N		only mentions on homepage that Indus is part of COVID-19 vaccine trials	CC	unique		Yes
2021-09-25	CA	Roy Kim	Morongo Indian Health Clinic	https://www.rsbcihi.org/locations/	11555 ½ Potrero Rd.	Banning	92220	Y	Y	Riverside-San Bernandino County Indian Health	Y	Y	2-9	N		Y	Y	Y	Y	Y	N	N		N	Y	Y	Y	Promotional	Y	Y	N	N	N			CC	unique		Yes
2021-09-25	CA	Megha Lalwani	Moreno Valley Family Health Center	https://www.chsica.org/locations/moreno-valley/	22675 Alessandro Blvd	Moreno Valley	92553	Y	Y	Community Health Systems	Y	Y	2-9	N		Y	Y	Y	Y	Y	Y	N		Y	Y	Y	N	Promotional	Y	Y	N	N	N			CC	unique		Yes
2021-09-25	CA	Matthew Joseph Vuksinich	AHMC Seton Medical Center Coastside	https://setonmedicalcenter.com/ahmc-seton-medical-center-coastside/location-contact-info/	600 Marine Blvd	Moss Beach	94038	Y	N	AHMC Seton Medical Center	Y	Y	2-9	N		Y	Y	Y	Y	N	N	N		N	Not clear	N	N	Neutral	N	N	Y	N	N		unclear if clinic still administers vaccines but found a couple of pages with specific information about specific vaccine clinics health in february and march	CC	unique		Yes
2021-09-25	CA	Gilberto Granados	Wilmington Health Center	https://dhs.lacounty.gov/wilmington/	1325 Broad Ave	Wilmington	90744	Y	Y	Health Services (Health Services) Ambulatory Care Network Coastal Health Center Group	Y	Y	20+	N		Y	Y	Y	Y	Y	Y	Y	N	Y	Y	Y	N	Promotional	Y	Y	Y	N	N			CC	dhs-2	105	Yes
2021-09-25	CA	Naheed Momand	Pomona Valley Health Centers at Chino Hills	https://mypvhc.com/locations/chino-hills/	2140 Grand Avenue, Suite 125	Chino Hills	91709	Y	Y	Pomona Valley Health Centers	Y	Y	2-9	N		Y	N	Y	Y	N	N	Y	N	Y	N	Y	Y	Promotional	Y	Y	N	N	N			CC	unique		Yes
2021-09-25	CA	Angelo Julio Chavez Guerre	Consolidated Tribal Health Project, Inc.	https://www.cthp.org/	6991 N. State St	Redwood Valley	95470	N	N		N	N	1	N		N	Y	N	Y	Y	N	N		N	Y	Y	N	Neutral	N	N	N	N	N		just provides info that moderna is available for 18+ and phone number to call for more info. "up to date" variable based on only offering moderna at clinic	CC	unique		Yes
2021-09-25	CA	Bonnie Huang Hall	Bonnie Huang Hall	http://www.bonniehuanghall.com/index.php	46923 Warm Springs Blvd, Suite 207	Fremont	94539	N	N		N	N	1	N		N	Y	N	N		N	N		N	Not clear	N	N	Neutral	N	N	N	N	N		notes vaccines were available at clinic on 06/18/2021 and that more dates would be added later but has not been updated since	CC	unique		Yes
2021-09-25	CA	Russell Trexler Porter	Orangeburg Medical Group	http://orangeburgmedicalgroup.com/index.cfm/fuseaction/site.locations/action/list.cfm	1448 Florida Avenue	Modesto	95350	N	N		N	N	1	N		N	N	N	N		N	N		N	Not clear	N	N	No mention	N	N	N	N	N			CC	unique		Yes
2021-09-25	CA	Gerardo William Hizon	Motion Medical Group	https://motionmedicalgroup.com/	27699 Jefferson Ave Suite 101	Temecula	92590	N	N		N	N	1	N		N	N	N	N		N	N		N	Not clear	N	N	No mention	N	N	N	N	N			CC	unique		Yes
2021-09-25	CA	Chelsea Chung	Slinas Valley Memorial Healthcare System	https://www.svmh.com/locations/salinas-valley-memorial-healthcare-system/	450 E. Romie Lane	Salinas	93901	Y	Y	Salinas Valley Memorial Healthcare System	Y	Y	20+	N		Y	Y	Y	Y	Y	N	Y	N	Y	Y	Y	Y	Promotional	Y	Y	Y	N	N			CC	unique		Yes
2021-09-25	CA	Richard Onishi	Pesetas Multi-Specialty Clinic - Sansum Clinic	https://www.sansumclinic.org/locations/location/details/pesetas-multi-specialty-clinic	215 Pesetas Lane	Santa Barbara	93110	Y	Y	Sansum Clinic	Y	Y	20+	N		Y	Y	Y	Y	Y	Y	Y	Y	Y	Y	Y	Y	Promotional	Y	Y	Y	N	N	2021-08-24	date of last update referring to vaccine distribution plan and who is eligible section	CC	unique		Yes
2021-09-25	CA	Michael Komin	Komin Medical Group	https://kominmedical.com/services/tele-medicine/	1150 E Lerdo Hwy	Shafter	93263	N	N		N	N	1	N		N	N	N	N		N	N		Y	N	N	N	No mention	N	N	N	N	Y			CC	unique		Yes
2021-09-25	CA	Luz Contreras Arroyo	One Community Health	https://onecommunityhealth.com/locations/midtown-campus/	1500 21st Street	Sacramento	95811	Y	N	One Community Health	Y	Y	2-9	N		Y	N	Y	N		N	N		Y	Y	Y	N	Promotional	Y	N	Y	N	N			CC	unique		Yes
2021-09-25	CA	Jose Luis Flores	Family Care Specialists Medical Group	https://www.fcsmg.com/contactus	1701 Cesar E. Chavez Avenue Suite 230	Los Angeles	90033	Y	N		Y	Y	2-9	N		Y	N	Y	N		N	N		N	Y	Y	Y	Promotional	Y	N	Y	N	N			CC	unique		Yes
2021-09-25	CA	Bonnie Cherung	Beach Family Doctors	https://www.beachfamilydoctors.net/locations	9131 Adams Ave	Huntington Beach	92648	Y	N		Y	N	10-19	N		N	N	N	N		N	N		N	N	N	N	No mention	N	N	N	N	Y			CC	unique		Yes
2021-09-25	CA	Troy Manchester	Dameron Hospital	https://www.dameronhospital.org/	525 West Acacia Street	Stockton	95203	Y	Y	Adventist Health	Y	Y	1	N		Y	N	Y	N		N	Y		N	Not clear	N	Y	Promotional	Y	N	N	N	N			CC	unique		Yes
2021-09-25	CA	Xuan-Loc Nguyen	Shasta Community Health Center - Anderson Family Health & Dental Center	https://www.shastahealth.org/anderson-family-health-dental-center	2965 East Street	Anderson	96007	Y	Y	Shasta Community Health Center	Y	Y	2-9	N		Y	Y	Y	Y	Y	N	N		Y	Y	Y	N	Neutral	N	N	Y	N	N			CC	unique		Yes
2021-09-25	CA	John Paul Pham	VALLEY HEALTH CENTER MILPITAS	https://www.scvmc.org/hospitals-clinics/valley-health-center-milpitas	143 North Main Street	Milpitas	95035	Y	Y	Santa Clara Valley Medical Center Hospital & Clinics	Y	Y	10-19	N		N	Y	Y	N		N	N		Y	Not clear	N	Y	Neutral	Y	N	N	N	N			CC	unique		Yes
2021-09-25	CA	Adriana Pollak-Lazzaro	Emanate Health Queen of the Valley Hospital	https://www.emanatehealth.org/doctors/providers/adriana-pollak-lazzaro-do/	1038 S. Glendora Ave.	West Covina	91790	Y	Y	Emanate Heatlh	Y	Y	20+	N		Y	Y	Y	N		N	N		Y	Not clear	N	N	Promotional	Y	Y	Y	N	N			CC	unique		Yes
2021-09-25	CA	Andy Reynaga	Arrowhead Regional Medical Center	https://www.arrowheadregional.org/	400 N. Pepper Ave.	Colton	92324	Y	Y	Arrowhead Regional Medical Center	Y	Y	2-9	Y	California University of Science and Medicine	Y	Y	Y	N		N	Y	N	Y	Y	Y	Y	Promotional	Y	N	N	N	N			CC	unique		Yes
2021-09-25	CA	Jose Espinosa	Pinnacle Healthcare - Salinas-Rossi Location	https://www.pinnacleweb.com/locations/salinas-rossi/	2 Rossi Circle	Salinas	93907	Y	Y	Pinnacle HealthCare	Y	Y	2-9	N		N	N	N	N		N	N		Y	N	N	N	No mention	N	N	N	N	N			CC	unique		Yes
2021-09-25	CA	Anahid Kwiatkouski	Torrance Memorial Medical Center	https://www.torrancememorial.org/Find_a_Doctor/Physician_Search/K/Anahid_Javanfar_Kwiatkouski_D_O_.aspx	3640 Lomita Blvd Suite 200	Torrance	90505	Y	Y	Cedars-Sinai Health System	Y	Y	1	N		Y	Y	Y	Y	N	Y	Y	N	Y	Not clear	N	Y	Promotional	Y	Y	N	N	N			CC	unique		Yes
2021-09-25	CA	Clyde Wong	HT Family Physicians	https://www.htfamilyphysicians.com/provider/clyde-y-wong-md	77 W. March Ln.	Stockton	95207	Y	N		Y	N	2-9	N		N	N	N	N		N	N		Y	Not clear	N	N	No mention	N	N	Y	N	N			CC	unique		Yes
2021-09-25	CA	Daisy Manuel-Arguelles	Daisy Manuel-Arguelles, DO	https://www.drdaisymanuelarguelles.com/	270 Perkins St	Sonoma	95476	N	N		N	N	1	N		N	N	N	N		N	N		Y	Not clear	N	N	No mention	N	N	N	N	N			CC	unique		Yes
2021-10-05	CA	Steven Arthur Salzman	Riverside Medical Clinic	https://www.riversidemedicalclinic.com/doctors/salzman-steven-arthur-m-d/	6250 Clay St.	Riverside	92509	Y	N	Riverside Medical Clinic	Y	Y	2-9	N		Y	Y	Y	Y	N	N	Y	N	Y	Y	Y	N	Promotional	Y	Y	N	N	N			CC	unique		Yes
2021-09-25	CA	Sonya Lobana	Indian Health Center of Santa Clara Valley	https://www.indianhealthcenter.org/programs-services/silver-creek-clinic-slider/	1642 E Capitol Expy	San Jose	95121	Y	N	Indian Health Center of Santa Clara Valley	Y	Y	2-9	N		Y	Y	Y	Y	N	N	N		N	Y	N	N	Promotional	Y	N	Y	N	N			CC	unique		Yes
2021-09-25	CA	Polina VOLODARSKAYA	Sunrise Community Health Center	https://www.wellspacehealth.org/location/sunrise	7777 Sunrise Blvd	Citrus Heights	95610	Y	Y	WellSpace Health	Y	Y	20+	N		Y	Y	Y	Y	N	N	N		Y	Y	Y	N	Promotional	Y	N	Y	N	N			CC	unique		Yes
2021-09-25	CA	Alissa Goodwin	Redding Family Medical Group	https://www.reddingfamilydoctor.com/index.php?page=contact	2510 Airpark Drive, Suite 201	Redding	96001	N	N		N	N	1	N		N	N	N	N		N	N		N	Not clear	N	N	No mention	N	N	N	N	Y			CC	unique		Yes
2021-09-25	CA	Alan Cohn	Mount Shasta Health Center	https://mountainvalleys.org/doctor/dr-alan-cohn/	101 Old McCloud Rd	Mount Shasta	96067	Y	Y	Mountain Valleys Health Centers	Y	Y	2-9	N		N	N	N	N		N	N		Y	Not clear	N	N	No mention	N	N	Y	N	N			CC	unique		Yes
2021-09-25	CA	Ronald Sand	Shasta Regional Medical Center	https://www.shastaregional.com/	1100 Butte Street	Redding	96001	N	N		N	N	1	N		Y	N	Y	Y	Y	N	N		N	Y	Y	Y	Promotional	Y	N	N	N	N			CC	unique		Yes
2021-10-05	CA	Dennis Dominguez	San Ysidro Health	http://www.syhc.org/	875 El Cajon Blvd	El Cajon	92020	Y	Y	San Ysidro Heatlh	Y	Y	20+	N		Y	Y	Y	Y	Y	N	Y	N	N	Y	Y	Y	Neutral	Y	N	Y	N	N			CC	unique		Yes
2021-09-25	CA	Mollie Teng	UC Davis Student Health	https://shcs.ucdavis.edu/people/mollie-teng	One Shields Avenue	Davis	95616	Y	N		Y	N	2-9	Y	UC Davis	Y	Y	Y	Y	Y	Y	Y	N	Y	Y	Y	Y	Promotional	Y	Y	N	N	N			CC	unique		Yes
2021-09-26	CA	Kathryn White	Pico Aliso Community Clinic	https://www.lachc.com/	1625 East 4th Street	Los Angeles	90033	Y	Y	Los Angeles Christian Health Centers	Y	Y	2-9	N		N	Y	N	Y	Not clear	N	N		N	Y	Y	N	Neutral	N	N	Y	N	N		On homepage says patients age 18+ can get a vaccine at clinic, but not sure if this is because they only offer Moderna; unclear how to categorize the "up to date" eligibility variable	CC	unique		Yes
2021-09-26	CA	Brian Recht	Natividad Family Medicine	https://www.natividad.com/doctor_list/recht-brianmd/	1441 Constitution Blvd	Salinas	93906	N	N		N	N	1	N		Y	Y	Y	Y	Y	N	Y	N	Y	Y	Y	Y	Promotional	Y	Y	Y	N	N			CC	unique		Yes
2021-09-26	CA	Steve Hernandez	Center for Family Health	http://center4family.com/contact-us/	6280 Jackson Dr Suite 8	San Diego	92119	N	N		N	N	1	N		N	N	N	N		N	N		N	N	N	N	No mention	N	N	N	N	Y			CC	unique		Yes
2021-09-26	CA	Suegee Tamar-Mattis	Sonoma County Indian Health Project	https://www.scihp.org/	144 Stony Point Road	Santa Rosa	95401	Y	N	Sonoma County Indian Health Project	Y	Y	2-9	N		Y	Y	Y	Y	Y	N	Y	N	N	Y	Y	N	Promotional	Y	Y	Y	N	N			CC	unique		Yes
2021-09-26	CA	Joshua Winn	Indio Family Care Center	https://www.rivco-familycarecenters.org/locations/indio.aspx	47-923 Oasis St.	Indio	92201	Y	Y	Riverside University Health System-Community Health Centers	Y	Y	10-19	Y	Riverside University Health System Medical Center (a public teaching institution)	N	N	N	N		N	N		N	N	N	N	No mention	N	N	N	N	N			CC	unique		Yes
2021-09-26	CA	Aimee Warren	Catalina Island Medical Center	https://cimedicalcenter.org/dr-aimee-warren/	100 Falls Canyon Rd	Avalon	90704	N	N		N	N	1	N		Y	Y	Y	Y	Y	Y	Y	Y	Y	Y	Y	Y	Promotional	Y	Y	Y	N	N			CC	unique		Yes
2021-09-26	ME	Michael Stadnicki	MaineHealth - Central Maine Family Practice	https://www.mainehealth.org/Provider-Directory/S/Stadnicki-Michael-R	12 High ST STE 302	Lewiston	04240	Y	Y	MaineHealth	Y	Y	20+	N		Y	Y	Y	Y	Y	Y	Y	N	Y	Y	Y	Y	Promotional	Y	Y	Y	N	N			CC	unique		Yes
2021-09-26	ME	Timothy Hughes	Seaport Community Health Center	https://pchc.com/provider/timothy-hughes-md/	53 Schoodic Drive	Belfast	04915	Y	Y	Penobscot Community Health Care	Y	Y	10-19	N		Y	Y	Y	Y	Y	Y	Y	N	Y	Y	Y	N	Neutral	N	N	N	N	N			CC	unique		Yes
2021-09-26	ME	Lauren Nadkarni	Central Maine Healthcare	https://www.cmhc.org/health-professionals/residency-programs-and-fellowship/lewiston-program/contact-us/	76 High Street	Lewiston	04240	Y	Y	Central Maine Healthcare	Y	Y	20+	N		Y	Y	Y	Y	Y	Y	Y	Y	N	Y	Y	N	Promotional	Y	N	N	N	N			CC	unique		Yes
2021-09-26	ME	Sheelagh Prosser	Pines Health Services - Presque Isle Family Health Center	http://www.pineshealth.org/providers/family_medicine/sheelagh_prosser_md	66 Spruce Street, Suite 4	Presque Isle	04769	Y	Y	Pines Health Services	Y	Y	2-9	N		Y	Y	Y	Y	Y	N	N		Y	Y	N	N	Neutral	Y	Y	N	N	N			CC	unique		Yes
2021-09-26	ME	Roy Nakamura	Martin's Point Health Care Center	https://www.midcoasthealth.com/nakamura	6 Farley Road	Brunswick	04011	Y	Y	Mid Coast Medical Group	Y	Y	20+	N		Y	Y	Y	Y	Y	Y	Y	Y	Y	Y	Y	Y	Promotional	Y	N	N	N	N			CC	unique		Yes
2021-09-26	ME	Smita Sonti	Martin's Point Health Care	https://martinspoint.org/become-a-patient/find-a-provider/smita-sonti	153 US Rte 1	Scarborough	04074	Y	N	Martin's Point Health Care	Y	Y	2-9	N		Y	Y	Y	Y	Y	Y	Y	N	Y	Y	Y	Y	Promotional	Y	Y	N	N	N			CC	unique		Yes
2021-09-26	ME	Harjit Basi	Maine-Dartmouth Family Medicine Residency	https://www.mainegeneral.org/locations/locations-profile/maine-dartmouth-family-medicine-residency/	15 E. Chestnut Street	Augusta	04330	Y	Y	MaineGeneral Health	Y	Y	20+	N		Y	Y	Y	Y	Y	Y	Y	Y	Y	Y	Y	Y	Promotional	Y	Y	N	N	N			CC	unique		Yes
2021-09-26	ME	Christoph Jastram	Bucksport Regional Health Center	https://www.bucksportrhc.com/family-medicine/	110 Broadway	Bucksport	04416	Y	N	Bucksport Regional Health Center	Y	Y	2-9	N		Y	Y	Y	Y	Y	Y	Y	N	N	Y	Y	N	Promotional	Y	N	N	N	N		Eligibility criteria based on clinic only offering Moderna and J&J	CC	unique		Yes
2021-09-26	MS	Calvin Poole	Franklin County Memorial Hospital Family Medical Group	https://www.fcmh.net/service/family-medical-group	595 Main St E	Meadville	39653	N	N		N	N	1	N		N	N	N	N		N	N		N	N	N	N	No mention	N	N	N	N	N			CC	unique		Yes
2021-09-26	MS	Sahiba Ahluwalia	Ochsner Health Center - Bay St. Louis	https://www.ochsner.org/doctors/sahiba-ahluwalia	202 Drinkwater Blvd.	Bay St. Louis	39520	Y	Y	Ochsner Health	Y	Y	10-19	N		Y	Y	Y	Y	Y	Y	Y	Y	Y	Y	Y	Y	Promotional	Y	Y	Y	N	N			CC	ochsner-2	8	Yes
2021-09-26	MS	Robert Walker	King's Daughters Medical Center	https://kdmc.org/find-a-provider/find-a-physician/robert-walker/	327 N Jackson St	Brookhaven	39601	Y	N	King's Daughter Medical Center	Y	Y	2-9	N		Y	Y	Y	Y	Y	Y	Y	Y	Y	Y	Y	Y	Promotional	Y	Y	N	N	N			CC	unique		Yes
2021-09-26	MS	Edward Henderson	Rush Medical Clinic - Collinsville	https://www.rushhealthsystems.org/clinics/rush-medical-clinic-collinsville/	9097 Collinsville Rd	Collinsville	39325	Y	Y	Rush Health Systems	Y	Y	2-9	N		Y	Y	Y	Y	Y	N	N		Y	Y	Y	Y	Promotional	Y	N	Y	N	N		provides non-English language assistance (must call number)	CC	unique		Yes
2021-09-26	MS	William Yoe	Hattiesburg Clinic	https://www.hattiesburgclinic.com/doctor/yoe-william-e-md/	105 Thornhill Drive	Hattiesburg	39402	Y	Y	Hattiesburg Clinic	Y	Y	20+	N		Y	Y	Y	Y	Y	Y	Y	N	Y	Y	Y	Y	Promotional	Y	Y	N	N	N			CC	unique		Yes
2021-09-26	MS	Chauntay Bradley	Byhalia Family Health Center	https://www.northeastmshc.com/locations	12 East Brunswick Avenue	Byhalia	38611	Y	N		Y	N	2-9	N		N	N	N	N		N	N		N	N	N	N	No mention	N	N	Y	N	N			CC	unique		Yes
2021-09-26	MS	Bonnie Basler	West Tupelo Medical Clinic & Urgent Care	https://www.nmhs.net/find-a-doctor/profile/basler-bonnie/	3411 West Main Street	Tupelo	38801	Y	Y	North Mississippi Health Services	Y	Y	20+	N		Y	Y	Y	Y	Y	Y	N		Y	Y	Y	Y	Promotional	Y	Y	Y	N	N	2021-08-23		CC	unique		Yes
2021-10-06	MS	Deborah O'Bryan	University Hospital	https://www.umc.edu/doctorsid/11112238/	2500 N. State St.	Jackson	39216	Y	N	The University of Mississippi Medical Center	Y	Y	20+	Y	University of Mississippi	Y	Y	Y	Y	Y	Y	Y	N	Y	Y	Y	N	Promotional	Y	Y	N	N	N			CC	unique		Yes
2021-10-06	ND	Charles Breen	Sanford Health Hillsboro Clinic	https://www.sanfordhealth.org/doctors/charles-breen	315 E. Caledonia Ave.	Hillsboro	58045	Y	Y	Sanford Health	Y	Y	20+	N		Y	Y	Y	Y	Y	Y	Y	Y	Y	Y	Y	Y	Promotional	Y	Y	N	N	N			CC	sanfordhealth-2	4	Yes
2021-10-06	ND	Jack Thomas	CHI St. Alexius Health Dickinson Medical Center	https://www.chistalexiushealth.org/find-a-provider/jack-thomas-md	2500 Fairway Street	Dickinson	58601	Y	Y	CHI St. Alexius Health	Y	Y	20+	N		Y	Y	Y	Y	Y	N	Y	N	Y	Y	Y	N	Promotional	Y	Y	N	N	N			CC	unique		Yes
2021-10-06	ND	Shaheer Zahid	UND Center for Family Medicine	https://www.cfmbismarck.und.edu/	701 East Rosser Avenue	Bismarck	58501	N	N		N	N	1	Y	University of North Dakota	N	Y	N	N		N	N		N	Y	Y	N	Neutral	N	N	N	N	N			CC	unique		Yes
2021-10-06	ND	Derek Lyste	Altru Family Medicine Residency	https://www.altru.org/find-a-provider/derek-lyste-md/	725 Hamline St	Grand Forks	58203	Y	Y	Altru Health System/Mayo Clinic Care Network	Y	Y	20+	N		Y	Y	Y	N		Y	N		Y	Y	Y	N	Promotional	Y	N	N	N	N			CC	altru-2	4	Yes
2021-10-06	NE	Jeff Hill	Nebraska Medicine	https://www.nebraskamed.com/contact-us	987400 Nebraska Medical Center	Omaha	68198	Y	Y	Nebraska Medicine	Y	Y	20+	Y	University of Nebraska	Y	Y	Y	Y	Y	Y	Y	Y	Y	Y	Y	Y	Promotional	Y	Y	N	N	N	2021-10-05	provides parental consent form for persons under age 19 in Spanish; date of last website update for FAQs	CC	unique		Yes
2021-10-06	NE	Gary Van Ert	Capital Medical Clinic Family Practice Medicine	https://www.capitalmedicalclinicllp.com/	4701 Normal Blvd	Lincoln	68506	N	N		N	N	1	N		N	N	N	N		N	N		N	Not clear	N	N	No mention	N	N	N	N	N			CC	unique		Yes
2021-10-06	NE	Matthew Weiland	Methodist Healthwest	https://providers.bestcare.org/provider/Matthew+C.+Weiland/1493924	16120 West Dodge Road	Omaha	68118	Y	Y	Methodist	Y	Y	20+	N		Y	Y	Y	Y	N	N	Y	N	Y	N	N	Y	Promotional	Y	Y	N	N	N	2020-12-16	last website update specific to FAQs: https://bestcare.org/news/20201216/covid-19-vaccine-faqs-surrounding-ourbestshot-ending-pandemic	CC	unique		Yes
2021-10-06	NE	Like He	Regional West Physicians Clinic-Family Medicine, Scottsbluff - Medical Plaza South	https://www.rwhs.org/provider/he	3911 Avenue B, Suite 1100	Scottsbluff	69361	Y	Y	Regional West	Y	Y	20+	N		Y	Y	Y	N		Y	Y	N	Y	Not clear	N	Y	Promotional	Y	N	N	N	N	2021-09-08	COVID vaccine information only provided through news articles; most recent one about boosters dated 09/08/2021	CC	unique		Yes
2021-10-06	NE	J. Matthew Byrd	Grant Medical Clinic & Perkins County Family Clinic	http://www.pchsgrant.com/staff/bio.php?doc_id=68523	912 Central Ave	Grant	69140	Y	N	Perkins County Health Services	Y	Y	2-9	N		N	N	N	N		N	N		Y	Not clear	N	N	No mention	N	N	Y	N	N		provides COVID-19 information (including in other languages) but does not provide vaccine information at all	CC	unique		Yes
2021-10-06	NE	Mikaila Wallace	Lincoln Family Medicine	https://www.lincolnfamilymedicine.com/connect	4600 Valley Road	Lincoln	68510	N	N		N	N	1	N		N	N	N	N		N	N		N	Not clear	N	N	No mention	N	N	N	N	N			CC	unique		Yes
2021-10-06	NE	Russell Hilliard	Kearney Regional Medical Center	https://www.kearneyregional.com/provider/russell-g-hilliard/	804 22nd Avenue	Kearney	68845	Y	N	Kearney Regional Medical Center	Y	Y	20+	N		Y	Y	Y	Y	N	N	N		Y	N	Y	Y	Promotional	Y	N	N	N	N			CC	unique		Yes
2021-10-06	NE	Laeth S. Nasir	CHI Health Clinic Family Medicine (University Campus)	https://www.chihealth.com/en/find-a-provider/provider-details.physician.6cb7f014-f6e9-4853-a0ad-ec863d1797d8.html	2412 Cuming St	Omaha	68131	Y	Y	CHI Health	Y	Y	20+	N		Y	Y	Y	Y	Y	Y	Y	Y	Y	Y	Y	Y	Promotional	Y	Y	N	N	N		note that CHI St Alexius Health has completely different website and vaccine info pages from CHI Health	CC	chihealth-2	9	Yes
2021-10-06	NE	Robert Tuma	Crete Medical Clinic	https://www.bryanhealth.com/locations/physician-offices/profile/crete-medical-clinic/	2910 Betten Drive	Crete	68333	Y	Y	Bryan Health	Y	Y	20+	N		Y	N	Y	Y	Y	N	N		Y	Not clear	N	Y	Promotional	Y	Y	Y	N	N		most information, including FAQs, are offered through videos	CC	unique		Yes
2021-10-06	OK	Russell Click	SSM Health	https://www.ssmhealth.com/find-a-doctor/doctor-details/russell-click-md	3204 Medical Park Dr	Shawnee	74804	Y	Y	SSMHealth	Y	Y	20+	N		Y	Y	Y	Y	Y	Y	Y	N	Y	Y	Y	Y	Promotional	Y	Y	N	N	N			CC	ssmhealth-3	15	Yes
2021-10-06	OK	Kimberly N. Davis	Ascension Medical Group St. John Primary Care	https://healthcare.ascension.org/doctors/1033435912/kimberly-davis-bartlesville-ok	3400 Southeast Frank Phillips Blvd	Bartlesville	74006	Y	Y	Ascension Medical Group	Y	Y	20+	N		Y	Y	Y	Y	Y	Y	Y	Y	Y	Y	N	N	Promotional	Y	N	N	N	N		all COVID vaccine information provided in news posts; most recent news post was about FDA full approval on 08/23/2021	CC	ascension-4	15	Yes
2021-10-06	OK	Justin Walker	Integris Health	https://integrisok.com/doctors/justin-j-walker	310 2nd Ave. SW Suite 107-A	Miami	74354	Y	Y	INTEGRIS Health	Y	Y	10-19	N		Y	Y	Y	Y	N	N	Y	N	Y	Not clear	N	Y	Promotional	Y	Y	N	N	N		there is a button for "Established Patients" but doesn't specify if this is to get a vaccine at an INTEGRIS clinic; note that INTEGRIS is Oklahoma-owned	CC	unique		Yes
2021-10-06	OK	Sommer PARSCHAUER	OSU Medical Center	https://osumc.com/	744 WEST 9TH STREET	Tulsa	74127	Y	Y	OSU Medicine	Y	Y	20+	Y	Oklahoma State University	Y	N	Y	N		N	N		N	Not clear	N	Y	Promotional	Y	N	N	N	N			CC	unique		Yes
2021-10-06	OK	Charles Carter	Carter Medical Clinic	https://www.carterclinicok.com/	1015 E. Broadway, Suite 102	Altus	73521	N	N		N	N	1	N		N	N	Y	N		N	N		Y	Not clear	N	N	Promotional	N	N	N	N	N		said "promotional" because the clinic recommends getting the COVID vacine at earlist availability	CC	unique		Yes
2021-10-06	OK	Randy Grellner	Cushing Primary Care	https://www.stillwater-medical.org/patient-resources/providers-directory/randy-grellner-do	600 S Linwood	Cushing	74023	Y	Y	Stillwater Medical	Y	Y	20+	N		Y	N	Y	N		Y	Y	Y	Y	Not clear	N	Y	Neutral	Y	Y	N	N	N			CC	unique		Yes
2021-10-06	OK	Shawna Passman	Utica Park Clinic	https://uticaparkclinic.com/physicians/shawna-passman-do	2405 W. Main St., Suite. A	Henryetta	74437	Y	Y	Utica Park Clinic	Y	Y	20+	N		Y	Y	Y	Y	Y	Y	Y	Y	Y	Y	Y	Y	Promotional	Y	Y	N	N	N	2021-09-27	FAQ PDF was last updated on 9/27/21	CC	unique		Yes
2021-10-06	OK	Lana Myers	Moore Care	https://www.moorecarellc.com/contact-2/	507 NE 12th St	Moore	73160	N	N		N	N	1	N		N	N	N	N		N	N		N	N	N	N	No mention	N	N	N	N	Y			CC	unique		Yes
2021-10-06	OK	Alberto Chong	OU Health Physicians South Memorial	https://www.ouhealth.com/find-a-location/ou-health-physicians-south-memorial/	8005 E. 106th St.	Tulsa	74133	Y	Y	OU Health	Y	Y	20+	Y	University of Oklahoma	Y	Y	Y	Y	Y	Y	Y	Y	Y	Y	Y	Y	Promotional	Y	Y	Y	N	N			CC	unique		Yes
2021-10-07	OK	Erin K. Allen	Mercy Clinic Primary Care - Piedmont	https://www.mercy.net/doctor/erin-k-allen-do/	11900 NW Expressway	Yukon	73099	Y	Y	Mercy Health System	Y	Y	20+	N		Y	Y	Y	Y	Y	Y	Y	Y	Y	Y	Y	N	Promotional	Y	Y	N	N	N			CC	mercy-3	15	Yes
2021-10-07	OK	Renah Gibson	STM Family Physician	https://doctors.stmarysphysicianassociates.com/provider/Renah+Gibson/1676695	3517 West Owen K Garriott Road, Suite 4	Enid	73703	Y	Y	St. Mary's Physician Associates	Y	Y	20+	N		N	Y	Y	N		N	N		N	Not clear	N	N	Neutral	N	N	Y	N	Y		Banner says "get the latest covid-19 and vaccine information" but does not provide any vaccine information except noting that you should wear masks vaccinated or not. Links to general COVID CDC website	CC	unique		Yes
2021-10-07	OK	John Cotton	Saint Francis Health System - Warren Clinic Family Medicine - McAlester	https://www.saintfrancis.com/location/warren-clinic-family-medicine-mcalester	1401 East Van Buren Avenue	McAlester	74501	Y	Y	Saint Francis Health System	Y	Y	20+	N		Y	Y	Y	Y	Y	Y	N		Y	Y	Y	Y	Promotional	Y	Y	N	N	N			CC	unique		Yes
2021-10-07	OK	J Coffey	Great Plains Regional Medical Center	http://gprmc-ok.com/physicians/J-Coffey	Building B 1900 W 2nd, Suite C	Elk City	73644	N	N		N	N	1	N		N	N	N	N		N	N		N	Not clear	N	N	No mention	N	N	N	N	Y		last update about COVID was on visiting policies 11/25/2020	CC	unique		Yes
2021-10-07	OK	Andrew Stevens	CHICKASAW NATION MEDICAL CENTER	https://www.chickasaw.net/our-nation/locations/chickasaw-nation-medical-center.aspx	1921 Stonecipher Blvd.	Ada	74820	N	N		N	N	1	N		Y	Y	Y	Y	Y	Y	Y	Y	Y	N	N	Y	Promotional	Y	Y	N	N	N		the medical center website is a page on the chickasaw nation website which has information on covid vaccines and where to get it in the nation, but is not being administered at this specific practice we sampled	CC	unique		Yes
2021-10-07	OK	Nghiep Nguyen	Health 1st Family Medicine	https://health1stfamilymedicine.com/about-us/	2212 S Post Rd a	Midwest City	73130	N	N		N	N	1	N		N	N	N	N		N	N		N	Not clear	N	N	No mention	N	N	N	N	Y			CC	unique		Yes
2021-10-07	RI	Chang Lee	Ocean State Urgent Care of Warwick	https://www.oceanstateurgentcare.com/locations/warwick-urgent-care	1131 Warwick Ave	Warwick	02888	Y	Y	Ocean State Healthcare	Y	Y	10-19	N		N	N	N	N		N	N		Y	Not clear	N	N	No mention	N	N	N	N	N			CC	unique		Yes
2021-10-07	RI	Susanna Magee	Full Circle Health	https://www.landmarkmedical.org/find-a-provider/susanna-magee-md/	206 Cass Avenue	Woonsocket	02895	Y	Y	Prime Healthcare	Y	Y	20+	N		Y	Y	Y	Y	N	N	Y	N	N	Not clear	N	Y	Promotional	Y	Y	Y	N	N		main page about covid-19 (not vaccine) still says no vaccine is available for covid	CC	unique		Yes
2021-10-07	RI	Giselle Torres-Cordero	Associates in Primary Care Medicine	https://www.apcmweb.com/news/welcome-dr-giselle-torres-cordero	857 POST ROAD	Warwick	02888	N	N		N	N	1	N		Y	Y	Y	N		N	N		Y	Not clear	N	N	Neutral	Y	N	N	N	N	2021-02-02	date of last update for "COVID-19 Vaccinations Update" which just links to a timeline for vx rollout in RI	CC	unique		Yes
2021-10-07	SD	Nancy Babbitt	Creekside Medical Clinic	https://directory.monument.health/provider/sd/rapid-city/nancy-babbitt-md	2822 Jackson Boulevard Suite 101	Rapid City	57702	Y	Y	Monument Health	Y	Y	20+	N		Y	Y	Y	Y	Y	Y	Y	N	Y	Y	Y	N	Promotional	Y	Y	N	N	N			CC	unique		Yes
2021-10-07	SD	Rock Boyd	St. Michael's Hospital Avera	https://www.avera.org/locations/profile/st-michaels-hospital-avera/	410 West 16th Avenue	Tyndall	57066	Y	Y	Avera Health	Y	Y	20+	N		Y	Y	Y	Y	Y	Y	Y	N	Y	Y	N	Y	Promotional	Y	Y	Y	N	N			CC	unique		Yes
2021-10-07	SD	Jeanie Lembke	Medical Arts at Rapid City Medical Center	https://rapidcitymedicalcenter.com/rcmc_providers/jeanie-lembke-md/	717 St. Francis St.	Rapid City	57701	Y	N	Rapid City Medical Center	Y	Y	10-19	N		Y	Y	Y	Y	N	N	N		Y	Y	Y	N	Promotional	Y	N	N	N	N			CC	unique		Yes
2021-10-07	SD	Aaron B. Shives	Brown Clinic	https://www.brownclinic.org/physicians/northridge/aaron-b-shives-md	511 Fourteenth Avenue Northeast	Watertown	57201	Y	N	Brown Clinic	Y	Y	2-9	N		Y	Y	Y	Y	Y	Y	N		Y	Y	Y	N	Promotional	Y	N	N	N	N			CC	unique		Yes
2021-10-07	UT	Gregory A. Stone	Exodus Healthcare Network	https://www.exodushealthcare.com/exodus-healthcare-family/gregory-a-stone/	3336 Pioneer Parkway, Suite 201	West Valley City	84120	Y	N	Exodus Healthcare Network	Y	Y	2-9	N		N	N	Y	N		N	N		Y	Not clear	N	N	Neutral	Y	N	N	N	N			CC	unique		Yes
2021-10-07	UT	BERNADETTE KIRALY	Sugar House Health Center	https://healthcare.utah.edu/fad/mddetail.php?physicianID=u0091449&name=bernadette-kiraly	1280 E. Stringham Avenue	Salt Lake City	84106	Y	Y	University of Utah Hospitals and Clinics	Y	Y	20+	Y	University of Utah	Y	Y	Y	Y	Y	Y	Y	Y	Y	Y	Y	Y	Promotional	Y	Y	Y	N	N			CC	unique		Yes
2021-10-07	UT	Robert Arbon	Utah Valley Hospital	https://intermountainhealthcare.org/locations/utah-valley-hospital/	1034 N 500 W	Provo	84604	N	Y	Intermountain Healthcare	Y	Y	20+	N		Y	Y	Y	Y	Y	Y	Y	Y	Y	Y	Y	Y	Promotional	Y	Y	Y	N	N			CC	unique		Yes
2021-10-07	UT	Robert Parker	Granger Medical Clinic	https://www.grangermedical.com/locations/	2965 W. 3500 S.	West Valley City	84119	Y	Y	Granger Medical Clinic	Y	Y	20+	N		N	Y	Y	N		N	N		Y	Y	Y	N	Neutral	N	N	N	N	N			CC	unique		Yes
2021-10-07	UT	Daniel Broadbent	Ogden Clinic	https://www.ogdenclinic.com/providers/broadbent-daniel	991 W. Shepard Lane Suite 200	Framington	84025	Y	Y	Ogden Clinic	Y	Y	10-19	N		Y	Y	Y	Y	Y	N	N		Y	Y	Y	N	Promotional	Y	N	Y	N	N			CC	unique		Yes
2021-10-07	UT	Betsy Reese	MountainStar Medical Group	https://mountainstarmedicalgroup.com/physicians/profile/Dr-Betsy-Reese-DO	6985 Union Park Center #500	Cottonwood Heights	84047	Y	Y	MountainStar Medical Group	Y	Y	20+	N		Y	Y	Y	Y	N	N	Y	N	Y	Not clear	N	N	Promotional	Y	Y	N	N	N			CC	unique		Yes
2021-10-07	UT	Nicole L. Ruske	Community Health Centers Inc. - Stephen D. Ratcliff Clinic	https://www.chc-ut.org/stephen-d-ratcliffe-clinic	1365 West 1000 North	Salt Lake City	84116	Y	N		Y	N	2-9	N		Y	N	Y	Y	Y	N	N		N	Not clear	N	Y	Neutral	Y	N	Y	N	N			CC	unique		Yes
2021-10-07	UT	Thomas A. Hyatt	BYU Health Center	https://health.byu.edu/directory/thomas-a-hyatt-do	1750 N Wymount Terrace Drive	Provo	84604	N	N		N	N	1	Y	Brigham Young University	Y	Y	Y	Y	Y	Y	N		N	Y	Y	N	Neutral	Y	N	N	N	N			CC	unique		Yes
2021-10-07	UT	Casey McCullough	Blue Mountain Hospital	https://www.bmhutah.org/find-a-doctor-search/m/casey-mccullough-md/	802 SOUTH 200 WEST	Blanding	84511	N	N		N	N	1	N		Y	N	Y	N		N	N		N	Not clear	N	N	Promotional	Y	Y	N	N	N		only info provided through a blog post debunking COVID myths	CC	unique		Yes
2021-10-07	WA	James ROHLFING	Swedish Family Medicine - First Hill	https://www.swedish.org/locations/swedish-family-medicine-first-hill	1401 Madison St. Suite 100	Seattle	98104	Y	Y	Swedish Medical Group	Y	Y	20+	N		Y	Y	Y	Y	Y	Y	Y	Y	Y	Y	Y	Y	Promotional	Y	Y	Y	N	N			CC	unique		Yes
2021-10-07	WA	Robert Justus	Omak Clinic	https://www.confluencehealth.org/locations/omak-clinic/	916 Koala Dr.	Omak	98841	Y	Y	Confluence Health	Y	Y	20+	N		Y	Y	Y	Y	Y	Y	Y	N	Y	Y	Y	Y	Neutral	Y	N	Y	N	N			CC	unique		Yes
2021-10-07	WA	Dustin Brown	Community Health of Central Washington	https://www.chcw.org/dustin-brown-do/	1806 W. Lincoln Ave.	Yakima	98902	Y	Y	Community Health of Central Washington	Y	Y	2-9	N		Y	Y	Y	Y	Y	Y	N		Y	Y	Y	N	Promotional	Y	N	Y	N	N			CC	unique		Yes
2021-10-07	WA	Jenell Decker	Washington State University Cougar Health Services	https://cougarhealth.wsu.edu/meet-our-staff/jenell-decker/	1125 NE Washington St	Pullman	99164	N	N		N	N	1	Y	Washington State University	Y	Y	Y	N		N	N		Y	Y	Y	N	Promotional	Y	N	N	N	N			CC	unique		Yes
2021-10-07	WA	Anna Mcluen	Neighborcare Health at 45th Street	https://neighborcare.org/clinics/neighborcare-health-45th-street	1629 North 45th Street	Seattle	98103	Y	N	Neighborcare Health	Y	Y	20+	N		Y	Y	Y	Y	Y	Y	Y	Y	Y	Y	Y	Y	Promotional	Y	Y	Y	N	N			CC	unique		Yes
2021-10-07	WA	Keiran B. Shute	Overlake Clinics - Expedia Group	https://www.overlakehospital.org/doctors/keiran-shute-md	1111 Expedia Group Way W	Seattle	98199	Y	Y	Overlake Medical Care and Clinics	Y	Y	10-19	N		Y	Y	Y	Y	Y	Y	Y	N	Y	Y	Y	Y	Promotional	Y	Y	Y	N	N			CC	unique		Yes
2021-10-07	WA	Steven Grant	Everett – 4225 Hoyt	https://www.wwmedgroup.com/everett-4225-hoyt/	4225 Hoyt Avenue	Everett	98203	Y	Y	Western Washington Medical Group	Y	Y	20+	N		Y	N	Y	Y	Y	N	Y	N	N	Y	Y	N	Promotional	Y	N	N	N	N			CC	unique		Yes
2021-10-07	WA	Kelly Barbour	HealthPoint - Renton	https://www.healthpointchc.org/find-clinics/renton	200 South 2nd Street	Renton	98057	Y	Y	HealthPoint	Y	Y	20+	N		Y	Y	Y	Y	Y	Y	Y	N	Y	Y	Y	Y	Promotional	Y	Y	Y	N	N	2021-09-08		CC	unique		Yes
2021-10-07	WA	Kathryn Upton	Upton Family Medicine	https://www.uptonfamilymedicine.com/about.html	221 4th Avenue North	Edmonds	98020	N	N		N	N	1	N		N	N	N	N		N	N		N	Not clear	N	N	No mention	N	N	N	N	Y			CC	unique		Yes
2021-10-07	WA	John R VanBuskirk	MultiCare Tacoma Family Medicine	https://www.multicare.org/location/multicare-tacoma-family-medicine/	521 Martin Luther King Jr Way	Tacoma	98405	N	Y	MultiCare	Y	Y	20+	N		Y	Y	Y	Y	Y	Y	Y	Y	Y	Y	Y	Y	Promotional	Y	Y	N	N	N	2021-08-24		CC	unique		Yes
2021-10-07	WA	Wilfred Madarang	CHAS Health - Nurse Practitioner Residency Clinic	https://chas.org/location/nurse-practitioner-residency-clinic/	15812 E. Indiana Ave. Suite 101	Spokane Valley	99216	Y	N	CHAS Health	Y	Y	20+	N		Y	Y	Y	Y	Y	N	Y	N	Y	Y	Y	Y	Promotional	Y	Y	Y	N	N	2021-09-03		CC	unique		Yes
2021-10-07	WA	James Ho	Microsoft Living Well Health Center	https://www.mslwhc.com/	3925 159th Ave NE	Redmond	98052	N	N		N	N	1	N		N	N	N	N		N	N		Y	Not clear	N	N	No mention	N	N	N	N	Y			CC	unique		Yes
2021-10-07	WA	Katie A. Karlson	Kadlec Family Medicine Residency	https://www.kadlec.org/doctors/profile.aspx?name=katie+a+karlson&first=katie&middle=ann&last=karlson&title=primary+care+physician++program+director&city=richland&id=204627	940 Northgate Drive	Richland	99352	Y	Y	Kadlec	Y	Y	20+	N		Y	Y	Y	Y	N	N	N		N	Not clear	N	Y	Neutral	Y	N	N	N	Y			CC	unique		Yes
2021-10-07	WA	Mitchell Peterson	The Polyclinic Madison Center	https://www.polyclinic.com/provider-lookup/provider-detail-page.html?npi=1770526626	904 7th Ave	Seattle	98104	Y	Y	Polyclinic/Optum	Y	Y	20+	N		Y	Y	Y	Y	Y	Y	Y	N	Y	Y	Y	N	Promotional	Y	Y	N	N	N			CC	unique		Yes
2021-10-07	WA	Jonathan Wilton	Squaxin Island Health Clinic	https://squaxinisland.org/government/departments/health-clinic/	90 SE Klah-Che-Min Drive	Shelton	98584	N	N		N	N	1	N		Y	Y	Y	Y	Y	Y	Y	N	Y	Y	Y	N	Promotional	Y	Y	N	N	N			CC	unique		Yes
2021-10-07	WA	Subathra Selvaraj	EvergreenHealth Primary Care, Woodinville	https://www.evergreenhealth.com/find-a-doctor/profile/subathra-selvaraj-primary-care/	16916 140th Ave NE, Suite 300	Woodinville	98072	Y	Y	EvergreenHealth	Y	Y	20+	N		Y	Y	Y	Y	Y	Y	N		Y	Y	Y	Y	Promotional	Y	Y	Y	N	N		Resource library provided here: https://www.evergreenhealth.com/patients-visitors/covid-19-information-hub/covid-19-vaccine-resource-library/	CC	unique		Yes
2021-10-07	WA	Janet Hansom	North Cascade Family Physicians	https://www.familycarenetwork.com/clinics/north-cascade-family-physicians	2116 E. Section Street	Mount Vernon	98274	N	Y		Y	N	10-19	N		Y	Y	Y	Y	Y	Y	N		Y	N	N	Y	Promotional	Y	Y	N	N	N			CC	unique		Yes
2021-10-07	WA	Sharon R. Brown Kunin	Primary Care at Fremont	https://www.uwmedicine.org/bios/sharon-brown-kunin	459 N. 35th Street	Seattle	98103	Y	Y	UW Medicine	Y	Y	20+	Y	University of Washington	Y	Y	Y	Y	Y	Y	Y	N	Y	Y	Y	N	Promotional	Y	Y	Y	N	N	2021-10-06	Provides a Youtube conversation about COVID vx in spanish: https://www.youtube.com/watch?v=aEkqPROp4PM	CC	unique		Yes
2021-10-07	WA	Ana Hernandez	The Everett Clinic at Stanwood	https://www.everettclinic.com/locations-nav/locations/wa/the-everett-clinic-at-stanwood-7205-265th-st-nw-stanwood-wa-98292/02dee155-c2da-44fd-a1f6-152a3327181c.html	7205 265th St NW	Stanwood	98292	Y	Y	The Everett Clinic	Y	Y	20+	N		Y	Y	Y	Y	Y	Y	Y	N	Y	Y	Y	Y	Promotional	Y	Y	N	N	N			CC	unique		Yes
2021-10-07	WA	Megan Worthley	UW Medicine Valley Medical Center	https://www.valleymed.org/doctors/w/worthley-megan/	10555 SE Carr Rd Building M	Renton	98055	Y	Y	Valley Medical Center	Y	Y	20+	N		Y	Y	Y	N		Y	Y	N	Y	N	N	Y	Promotional	Y	Y	Y	N	N			CC	unique		Yes
2021-10-07	WA	Stephen A. Lewis	FCN - Ferndale Family Medical Center	https://www.peacehealth.org/findadoc/care-providers/1110/stephen-a-lewis-md	5580 Nordic Way	Ferndale	98248	N	Y	PeaceHealth	Y	Y	20+	N		Y	Y	Y	Y	Y	Y	Y	Y	Y	Y	Y	Y	Promotional	Y	Y	N	N	N			CC	unique		Yes
2021-10-08	WA	Dean Field	Franciscan Medical Clinic on Pt. Fosdick	https://www.chifranciscan.org/locations/details.location.a5d51b28-0aef-41c9-8cd6-8f49bcd43d2f.html	4700 Pt. Fosdick Drive NW	Gig Harbor	98335	Y	Y	Virginia Mason Franciscan Health	Y	Y	20+	N		Y	Y	Y	Y	Y	Y	Y	N	Y	Y	Y	Y	Promotional	Y	Y	N	N	N			CC	unique		Yes
2021-10-08	WA	Lucinda Grande	Pioneer Family Practice PLLC	https://www.pioneerfamilypractice.com/dr-lucinda-grande/	5130 Corporate Center Ct. SE	Lacey	98503	N	N		N	N	1	N		N	N	N	N		N	N		N	Not clear	N	N	No mention	N	N	N	N	Y			CC	unique		Yes
2021-10-08	WA	Mary Curiel	Country Doctor Community Clinic	https://countrydoctor.org/mary-curiel-md-country-doctor/	500 19th Ave. East	Seattle	98112	Y	N		Y	N	2-9	N		Y	Y	Y	Y	Y	Y	Y	N	N	Y	Y	N	Neutral	Y	N	Y	N	N			CC	unique		Yes
2021-10-08	WA	Angila Jaeggli	Sage Integrative Medicine Clinic	https://sagemedclinic.com/meet-our-team-new/	110 James St Suite 103	Edmonds	98020	N	N		N	N	1	N		N	N	N	N		N	N	N	N	Not clear	N	N	No mention	N	N	N	N	Y			CC	unique		Yes
2021-10-08	WA	Amelia Ryan	Columbia Tech Center Clinic	https://tvc.org/providers/amelia-ryan-md/	501 SE 172nd Ave	Vancouver	98584	Y	N	Vancouver Clinic	Y	Y	10-19	N		Y	N	Y	Y	Y	Y	N		Y	Y	Y	Y	Promotional	Y	Y	Y	N	N	2021-09-28		CC	unique		Yes
2021-10-08	WA	Karen Easton	Astria Health	https://www.astria.health/locations/astria-health-center-euclid-ave-grandview	208 N. Euclid Ave.	Grandview	98930	Y	Y	Astria Health	Y	Y	20+	N		Y	N	Y	N		N	N		N	Y	Y	N	Promotional	Y	N	N	N	N		provides some vaccine information here: https://library.astria.health/health-library/story/33e03df4-5c24-4cbd-8c81-e39f0d573878	CC	unique		Yes
2021-10-08	WA	Michael Gravatt	Olympic Medical Center	https://www.olympicmedical.org/locations/medical-office-building-walk-in-clinic/	907 Georgiana Street	Port Angeles	98362	Y	N	Olympic Medical Center	Y	Y	10-19	N		Y	N	Y	Y	Y	Y	Y	Y	Y	Y	Y	Y	Promotional	Y	N	N	N	N	2021-09-30		CC	unique		Yes
2021-10-08	WA	Polly Fabian	Sea Mar Community Health Centers - Seattle Medical Clinic	https://www.seamar.org/king-medical-seattle.html	8720 14th Avenue S	Seattle	98108	Y	Y	SeaMar Community Health Centers	Y	Y	20+	N		Y	Y	Y	Y	Y	Y	Y	N	N	Y	Y	N	Promotional	Y	Y	Y	N	N			CC	unique		Yes
2021-10-08	WA	Raymond Moeller	EVERETT-SOUTH CLINIC	https://www.chcsno.org/everett-south-clinic/	1019 112TH ST. SW	Everett	98204	Y	N	Community Health Center of Snohomish County	Y	Y	2-9	N		Y	N	Y	Y	Y	N	N		N	Y	Y	Y	Promotional	Y	N	Y	N	N			CC	unique		Yes
2021-10-08	WA	Carson Seeber	Family Practice & Internal Medicine Clarkston	https://tristatehospital.org/carson-seeber-md/	1119 Highland Avenue, Suite 10	Clarkston	99403	Y	N	Tri-State Memorial Hospital and Medical Campus	Y	Y	2-9	N		Y	Y	Y	Y	Y	Y	Y	N	N	Y	Y	N	Promotional	Y	Y	N	N	N		some pages from 4/2021 are really outdated and include outdated eligibility infromation although they also include current information earlier	CC	unique		Yes
2021-10-08	WA	Tessa Reinke	Newport Health Center	https://newporthospitalandhealth.org/staff/tessa-reinke-md/	714 W. Pine St., Bldg. C	Newport	99156	Y	N	Newport Hospital and Health Services	Y	Y	2-9	N		Y	Y	Y	N		Y	N		Y	Not clear	N	Y	Promotional	Y	N	N	N	N			CC	unique		Yes
2021-10-08	WA	Yoon Park	Edmonds Medical Clinic	https://edmondsmedicalclinic.com/	21600 Highway 99 Suite 280	Edmonds	98026	N	N		N	N	1	N		N	N	N	N		N	N		N	Not clear	N	N	No mention	N	N	Y	N	N			CC	unique		Yes
2021-09-21	Indiana	Rose Wenrich	Parkview Wabash Health Clinic - Family Medicine	https://www.parkview.com/locations/location-details?location=1200	8 John Kissinger Dr	Wabash	46992	N	Y	Parkview Health	Y	Y	20+	N		Y	Y	Y	Y	Y	Y	Y	N	N	Y	Y	Y	Promotional	Y	Y	N	Y	N		Mentions FDA EUA, not sure about full approval	JT	unique		Yes
2021-09-21	Indiana	Walter Anglemeyer	Goshen Physicians Osteopathic Family Clinic - Nappanee	https://goshenhealth.com/find-a-doctor/walter-anglemeyer	1953 Waterfall Dr	Nappanee	46550	N	Y	Goshen Health	Y	Y	20+	N		Y	Y	Y	Y	N	N	Y	N	N	Y	Y	Y	Promotional	Y	Y	Y	N	N			JT	unique		Yes
2021-09-21	Indiana	Robert McClure	Franciscan Physician Nework LaPorte Health Center	https://www.franciscanhealth.org/find-a-doctor/robert-mcclure-1750319505	900 I Street	LaPorte	46350	N	Y	Franciscan Health	Y	Y	20+	N		N	Y	Y	Y	Y	N	N	N	N	Not clear	N	Y	Neutral	Y	N	N	N	N			JT	unique		Yes
2021-09-21	Indiana	David Breitweiser	Brazil Family Medicine	https://www.myunionhealth.org/find-a-provider-david-a-breitweiser-md-family-medicine	115 S Murphy Avenue	Brazil	47834	N	Y	Union Health	Y	Y	20+	N		Y	N	Y	Y	Y	N	N	N	Y	Not clear	N	Y	Promotional	Y	Y	N	N	N			JT	unique		Yes
2021-09-21	Indiana	John Stearley	Southern Indiana Physicians Family and Internal Medicine	https://iuhealth.org/find-providers/provider/john-s-stearley-md-12160	926 In-46	Spencer	47460	Y	Y	Indiana University Health	Y	y	20+	Y	Indiana University	Y	Y	Y	Y	Y	Y	Y	N	N	Y	Y	Y	Promotional	Y	Y	Y	Y	N			JT	unique		Yes
2021-09-21	Indiana	Yaser Alobeid	St. Mary Medical Center	http://www.comhs.org/find-a-doctor/a/alobeid-yaser	1500 S. Lake Park Ave.	Hobart	46342	N	Y	Community Healthcare System	Y	Y	20+	N		Y	Y	Y	Y	Y	Y	Y	N	N	Y	Y	Y	Promotional	Y	Y	N	N	N			JT	unique		Yes
2021-09-21	Indiana	Rehan Rahman	Deaconess Family Medicine	https://www.deaconess.com/Deaconess-Clinic/Deaconess-Family-Medicine	415 W Columbia St	Evansville	47710	N	Y	Deaconess	Y	Y	20+	N		Y	Y	Y	Y	Y	Y	Y	N	Y	Y	Y	Y	Promotional	Y	Y	N	Y	N		TONS of detailed, time-sensitive Q&As	JT	unique		Yes
2021-09-21	Indiana	Bradley Morin	Family Medical Center	https://fmcenter.net	2026 N Ewing St	Seymour	47274	Y	N		N	N	1	N		N	N	N	N	N	N	N	N	N	Not clear	N	N	No Mention	N	N	N	N	N			JT	unique		Yes
2021-09-21	Indiana	Melissa Mefford	Primary Care - Vevay	https://www.stelizabethphysicians.com/providers/bio/melissa-mefford	1035 West Main St	Vevay	47043	N	Y	St. Elizabeth Physicians	Y	Y	20+	N		N	Y	Y	Y	Y	N	Y	N	N	Y	Y	Y	Promotional	Y	N	Y	N	N			JT	unique		Yes
2021-09-21	Indiana	Michael Bode	Hendricks Family Medicine	www.hendricksfamilymed.com/providers	1411 South Green Street	Brownsburg	46112	N	Y	Hendricks Regional Health	N	Y	20+	N		Y	Y	Y	Y	Y	N	Y	Y	N	Y	Y	Y	Promotional	Y	Y	N	N	N			JT	unique		Yes
2021-09-21	Indiana	Danielle Kemp	Lutheran Health Physicians - Family Medicine	https://www.lutheranhealthphysicians.com/family-medicine-care	7938 W Jefferson Blvd	Fort Wayne	46804	Y	Y	Lutheran Health Physicians	Y	Y	20+	N		N	Y	Y	Y	N	N	Y	N	N	Not clear	N	N	Neutral	N	Y	N	N	Y		Minimal information; why go to effort if not good?	JT	unique		Yes
2021-09-21	Indiana	Saneera Ilmudeen	Hancock Family Medicine	https://www.hancockregionalhospital.org/location/hancock-family-medicine-mccordsville/	8535 North Clearview Drive	McCordsville	46055	N	Y	Hancock Health	Y	Y	20+	N		N	Y	Y	Y	Y	N	N	N	N	Not clear	N	Y	Promotional	Y	N	N	N	Y		Minimal information	JT	unique		Yes
2021-09-21	Indiana	Max Lewis	Witham Health Services Family Medicine	https://www.witham.org/our-services/family-medicine	1650 W Oak Street	Zionsville	46077	Y	Y	Witham Health Services	Y	Y	20+	N		N	N	N	N	N	N	N	N	N	Not clear	N	N	No Mention	N	N	N	N	N			JT	unique		Yes
2021-09-21	Indiana	Laura Johnson	Noblesvile Family Medicine	https://riverview.org/locations/noblesville-family-medicine/	18051 River Road	Noblesville	46062	N	Y	Riverview Health	Y	Y	20+	N		N	Y	Y	N	N	Y	N	N	N	N	N	Y	Neutral	Y	N	N	N	N			JT	unique		Yes
2021-09-21	Indiana	John Reinoehl	Baptist Health Medical Group Family Medicine	https://www.baptisthealth.com/provider/john-reinoehl-md-family-medicine	313 Federal Drive	Corydon	47112	N	Y	Baptist Health	Y	Y	20+	N		Y	Y	Y	Y	Y	Y	Y	Y	Y	Y	Y	Y	Promotional	Y	Y	N	Y	N		Very thorough	JT	unique	24	Yes
2021-09-21	Indiana	Tracy Salinas	Doctors Park Family Medicine	https://www.crh.org/find-a-doctor/physicians/detail/tracy-salinas-md	3201 Middle Road	Columbus	47203	N	Y	Columbus Regional Health	Y	Y	20+	N		Y	Y	Y	Y	Y	N	N	N	N	Y	Y	Y	Promotional	Y	Y	Y	N	N			JT	unique		Yes
2021-09-21	Indiana	Rebecca Brice	St. Joseph Health System Plymouth Medical Center	https://www.sjmed.com/provder/rebecca-marie-brice-do-family-medicine	1915 Lake Ave	Plymouth	46563	N	Y	St. Joseph Health System	Y	Y	20+	N		Y	Y	Y	Y	Y	N	Y	N	N	Not clear	N	Y	Promotional	Y	Y	N	N	N			JT	unique		Yes
2021-09-21	Indiana	Gerald Mader	Johnson Memorial Health Whiteland Primary Care Center	https://www.johnsonmemorial.org/locations	8 US 31 North	Whiteland	46184	N	Y	Johnson Memorial Health	Y	Y	2-9	N		N	N	Y	N	N	N	N	N	N	Not clear	N	Y	No Mention	N	N	N	N	N			JT	unique		Yes
2021-09-21	Indiana	Dawn Simala	HealthLinc, Inc.	https://healthlincchc.org/iusb-medical/	1960 Northside Blvd	South Bend	46615	N	Y	HealthLinc	Y	Y	10-19	N		Y	Y	Y	N	N	N	N	N	Y	Y	Y	N	Promotional	Y	Y	Y	N	N			JT	unique		Yes
2021-09-29	Indiana	Owen Batterton	My Bloomfield Clinic	https://greenecountyhospital.com/my-bloomfield-clinic/	55 N Judge Street	Bloomfield	47424	Y	Y	Green County General Hospital	Y	Y	2-9	N		Y	N	Y	Y	Y	Y	Y	Y	N	Y	Y	Y	Neutral	Y	Y	N	N	N			JT	unique		Yes
2021-09-29	Indiana	Smita Patel	Elkhart Clinic - Mishawaka	https://www.elkhartclinic.com/locations	410 Park Place	Mishawaka	46545	Y	Y	Elkhart Clinic	Y	Y	10-19	N		N	Y	Y	N	N	N	N	N	Y	Y	Y	N	Neutral	N	N	N	N	Y			JT	unique		Yes
2021-09-29	Indiana	Kenneth Black	Northwest Medical Group - Primary Care	https://www.nwmedicalgroup.com/our-locations/northwest-medical-group-primary-care-1788	3630 Willowcreek Rd	Portage	46368	Y	Y	Northwest Medical Group	Y	Y	20+	N		Y	N	Y	N	N	N	Y	N	Y	Not clear	N	N	Promotional	Y	Y	N	N	N			JT	unique		Yes
2021-09-29	Indiana	James Rice	Dr. James Rice Family Practice	https://drjamesrice.com/	232 Walnut St	Mount Vernon	47620	N	N		N	N	1	N		N	Y	N	N	N	N	N	N	Y	N	N	Y	Neutral	Y	N	N	N	Y			JT	unique		Yes
2021-09-29	Delaware	Gary Beste	Primary Care Newark 313W Main	https://christianacare.org/services/primarycare/familyimlocations/newark/	313 W Main Street	Newark	19711	Y	Y	ChristianaCare	Y	Y	20+	N		Y	Y	Y	Y	Y	N	Y	Y	Y	Y	Y	Y	Promotional	Y	Y	Y	Y	N			JT	unique		Yes
2021-09-29	Delaware	James Beebe	Beebes Family Practice Lewes	https://www.beebehealthcare.org/doctors/j-kirkland-beebe-md	1305 Savannah Rd	Lewes	19958	Y	Y	Beebe Healthcare	Y	Y	20+	N		Y	N	Y	Y	Y	Y	Y	Y	Y	Y	Y	N	Promotional	Y	Y	N	N	N			JT	unique		Yes
2021-09-29	Delaware	Aaron Weaver	Saint Francis Family Medicine	https://www.trinityhealthma.org/location/saint-francis-family-medicine	2002 Foulk Road	Wilmington	19810	N	Y	Trinity Health Mid-Atlantic	Y	Y	20+	N		Y	Y	Y	Y	Y	N	Y	Y	N	N	N	Y	Promotional	Y	Y	N	N	N			JT	trinityhealthma-2	3	Yes
2021-09-29	Florida	Nicole Bentze	Intercoastal Medical Group - Lakewood Branch I	https://www.intercoastalmedical.com/contact-locations/lakewood-ranch-i/	11505 Rangeland Parkway	Bradenton	34211	Y	Y	Intercoastal Medical Group	Y	Y	10-19	N		Y	N	Y	Y	Y	Y	N	N	Y	N	N	Y	Neutral	Y	N	Y	N	N			JT	unique		Yes
2021-09-29	Florida	Hans Cancel Villam	Palms Medical Group Trenton	https://palmsmg.org/locations	911 South Main St	Trenton	32693	Y	Y	Palms Medical Group	Y	Y	10-19	N		N	Y	Y	N	N	N	N	N	N	Y	Y	N	No Mention	Y	N	Y	N	Y			JT	unique		Yes
2021-09-29	Florida	Esdras Lopez	Clinical Care Medical Centers	https://clinicalcaremc.com/location/westchester/	7500 SW 8th Street	Miami	33144	Y	Y	ClinicalCare Medical Centers	Y	Y	10-19	N		N	N	N	N	N	N	N	N	N	Not clear	N	N	No Mention	N	N	N	N	Y			JT	unique		Yes
2021-09-29	Florida	Amaury Gomez	Broward Health Coral Springs	https://www.browardhealth.org/doctor/profile/Amaury-Gomez/616109	9800 W Sample Road	Coral Springs	33065	Y	Y	Broward Health	Y	Y	2-9	N		Y	Y	Y	Y	Y	N	Y	N	Y	Y	Y	N	Promotional	Y	Y	N	N	N			JT	unique		Yes
2021-09-29	Florida	Elizabeth Triana	Elizabeth Triana, M.D.	http://www.elizabethatrianamd.com/	3155 Harbor Blvd	Port Charlotte	33952	N	N		N	N	1	N		N	N	N	N	N	N	N	N	Y	Not clear	N	N	No Mention	N	N	N	N	Y			JT	unique		Yes
2021-09-29	Florida	Pio Sian	Shaw Medical Group	https://www.shawmedicalgroupflorida.com/	935 Barefoot Blvd	Barefoot Bay	32976	N	N		N	N	1	N		N	N	Y	N	N	N	N	N	N	Y	Y	N	No Mention	N	N	N	N	Y			JT	unique		Yes
2021-09-29	Florida	Peter Taraschi	Omni Healthcare Family Practice	https://www.omnihealthcare.com/peter-taraschi.php	6100 Minton Rd NW	Palm Bay	32907	Y	N		Y	Y	2-9	N		N	Y	N	N	N	N	N	N	N	Y	Y	N	Promotional	N	N	N	N	N			JT	unique		Yes
2021-09-29	Florida	Tony Villena	Baptist Primary Care	https://www.baptistjax.com/doctors/family-physician/dr-tony-villena-md	900 Beach Blvd	Jacksonville	32250	N	Y	Baptist Health System (Jacksonville)	Y	Y	20+	N		Y	Y	Y	Y	Y	Y	Y	N	Y	Y	Y	Y	Promotional	Y	Y	N	N	N		Not sure if "Baptist" is the same system	JT	unique		Yes
2021-09-29	Florida	Brandon Bodlak	Family Practice Associates	https://www.fpagainesville.com/	4410 W Newberry Rd	Gainesville	32607	N	N		N	N	1	N		N	N	N	N	N	N	N	N	N	Not clear	N	N	No Mention	N	N	N	N	Y			JT	unique		Yes
2021-09-29	Florida	Jolly Thomas	CenterWell Leesburg	https://www.centerwellprimarycare.com/en/florida/leesburg.html	801 E Dixie Avenue	Leesburg	34748	N	Y	CenterWell Senior Primary Center	Y	Y	20+	N		Y	N	Y	N	N	N	Y	N	N	Not clear	N	Y	Promotional	Y	Y	Y	N	N			JT	unique		Yes
2021-09-29	Florida	Melissa Torres	Palm Harbor West Family Medicine	https://baycare.org/locations/b/baycare-medical-group-primary-care-palm-harbor-west	2939 Alt 19	Palm Harbor	34683	N	Y	BayCare	Y	Y	20+	N		Y	Y	Y	Y	Y	N	Y	Y	Y	N	N	Y	Promotional	Y	Y	N	N	N			JT	unique		Yes
2021-09-29	Florida	Gary Winchester	Tallahassee Primary Care Associates	https://www.tallahasseeprimarycare.com/specialties/family-medicine/	1511 Surgeons Drive	Tallahassee	32308	N	N		N	N	1	N		Y	Y	Y	Y	Y	Y	Y	Y	Y	Y	Y	N	Promotional	Y	Y	N	N	N			JT	unique		Yes
2021-10-05	Florida	Melanie Dees	Family Care Specialists Belleview II	https://ocalahealthfcs.com/locations/	4850 SE 110th St	Belleview	34420	Y	Y	HCA North Florida	Y	Y	20+	N		Y	Y	Y	Y	N	N	Y	N	Y	Not clear	N	Y	Promotional	Y	Y	N	N	N		Very confused by this practice - the initial landing page was for Ocala Health (https://ocalahealthfcs.com/) but clicking on the vaccine info link takes you to HCA north Florida, so I based my answers on the HCA north Florida option	JT	unique		Yes
2021-10-05	Florida	Antonio Wong	Doctors Plus Med	http://www.doctorsplusmed.com/home/our_team.html	501 NW 179th Avenue	Pembroke Pines	33029	Y	N		Y	N	2-9	N		N	N	N	N	N	N	N	N	N	Not clear	N	N	No Mention	N	N	N	N	Y			JT	unique		Yes
2021-10-05	Florida	Mario Werbin	General Practice Associates	https://www.generalpracticeassociatesllc.com/werbin/	3301 Johnson St	Hollywood	33021	N	N		N	N	1	N		N	N	N	N	N	N	N	N	Y	Not clear	N	N	No Mention	N	N	N	N	Y			JT	unique		Yes
2021-10-05	Florida	Brian McDaniel	Brian McDaniel MD	https://brianmcdanielmd.com/	400 Pinellas Street	Clearwater	33756	N	N		N	N	1	N		N	N	N	N	N	N	N	N	N	Not clear	N	N	No Mention	N	N	N	N	Y			JT	unique		Yes
2021-10-05	Florida	Stefanie Kreamer	Tallahassee Memorial Hospital Physician Partners - Primary Care in Quincy	https://www.tmh.org/provider/stefanie-kreamer-md-family-medicine	178 LaSalle Lefall Dr	Quincy	32351	N	Y	Tallahassee Memorial Healthcare	Y	Y	20+	N		Y	Y	Y	N	N	Y	Y	N	N	N	N	Y	Promotional	Y	Y	N	N	N			JT	unique		Yes
2021-10-05	Florida	Adam Kakar	Pinellas Care Center	https://thevillageshealth.com/staff/adam-kakar/	2485 Pinellas Pl	The Villages	32162	N	Y	The Villages Health	Y	Y	2-9	N		N	Y	Y	N	N	Y	N	N	Y	Y	Y	N	Neutral	Y	N	N	N	N			JT	unique		Yes
2021-10-06	Florida	Mitul Shah	Family Medical Center	https://www.familymc.com/contents/meet-the-team/providers/mitul-shah-md	2836 Delaney Avenue	Orlando	32806	N	N		N	N	1	N		N	Y	Y	N	N	N	N	N	Y	Not clear	Y	Y	Neutral	Y	N	N	N	N			JT	unique		Yes
2021-10-06	Florida	Jeremy Katzmann	Watson Clinic Highlands	https://www.watsonclinic.com/physicians/jeremy-m-katzmann.html	2300 E County Road 540A	Lakeland Highlands	33813	Y	Y	Watson Clinic	Y	Y	20+	N		Y	N	Y	N	N	Y	Y	N	Y	Y	Y	N	Promotional	Y	Y	Y	N	N			JT	unique		Yes
2021-10-06	Florida	Jessic Johnson	Island Integrative Medicine	https://www.islandintegrativemed.com/	1106 White St	Key West	33040	N	N		N	N	1	N		N	N	N	N	N	N	N	N	N	Not clear	N	N	No Mention	N	N	N	N	Y			JT	unique		Yes
2021-10-06	Florida	Michelle Becker	Diamond Cove Concierge Medicine	https://diamondcovemd.com/about_dr_michelle_becker/	1890 SW Health Parkway	Naples	34109	N	N		N	N	1	N		N	N	N	N	N	N	N	N	N	Not clear	N	N	No Mention	N	N	N	N	Y			JT	unique		Yes
2021-10-06	Florida	Brian Stephens	Memorial Hospital Jacksonville	https://memorialhospitaljax.com/physicians/profile/Dr-Brian-Stephens-MD	4320 Deerwood Lake Parkway	Jacksonville	32216	N	Y	Memorial Health	Y	Y	2-9	N		Y	Y	Y	Y	Y	Y	Y	N	N	N	N	Y	Promotional	Y	Y	N	N	N			JT	unique		Yes
2021-10-06	Florida	Hendry Perez Pascual	Criticare Clinics	https://doctors.baptisthealth.net/provider/Hendry+Julian+Perez+Pascual/1568742	5975 Sunset Drive	South Miami	33143	N	Y	Baptist Health South Florida	Y	Y	20+	N		Y	Y	Y	N	N	Y	Y	Y	Y	N	N	Y	Promotional	Y	Y	Y	N	N			JT	unique	60	Yes
2021-10-06	Florida	Damian Hanekom	LPG Family/Internal Medicine Surfside	https://www.leehealth.org/find-a-doctor/damian-hanekom	2441 Surfside Blvd	Cape Coral	33914	N	Y	Lee Health	Y	Y	20+	N		Y	Y	Y	Y	Y	Y	Y	N	Y	Y	Y	N	Promotional	Y	Y	N	N	N			JT	unique		Yes
2021-10-06	Florida	Erika Cox	Chen Senior Medical Center Miami Lakes	https://www.chenmedicalcenters.com/find-a-location/miami-dade-county/miami-lakes	5961 NW 173rd Dr	Miami	33015	N	Y	Chen Senior Medical Center	Y	Y	10-19	N		N	N	N	N	N	N	N	N	N	Not clear	N	N	No Mention	N	N	N	Y	N			JT	unique		Yes
2021-10-06	Florida	Brian Field	Bayfront Health St. Petersburg	https://www.bayfrontstpete.com/physician-finder?ZipCode=&Radius=&Specialty=&City=&Gender=&Insurance=&Insurance=&q=brian+field	801 West Bay Dr	Largo	33770	N	Y	Bayfront Health	Y	Y	20+	N		Y	Y	Y	Y	Y	N	Y	N	N	Y	Y	N	Promotional	Y	Y	N	N	N			JT	unique		Yes
2021-10-06	Florida	Rene Pulido	Emed Primary Care	https://emedprimarycare.com/primary-care/	2624 Atlantic Blvd	Jacksonville	32207	N	N		N	N	1	N		N	N	N	N	N	N	N	N	N	Not clear	N	N	No Mention	N	N	N	N	Y			JT	unique		Yes
2021-10-06	Florida	Jorge Perez	Manuel Perez-Espinosa, MD	http://manuelperezespinosa.com/index.php/about-us	3600 W Flagler St	Miami	33135	Y	N		Y	N	2-9	N		N	N	N	N	N	N	N	N	N	Not clear	N	N	No Mention	N	N	N	N	Y			JT	unique		Yes
2021-10-06	Florida	Ketsia Celestin Louis	Parrish Healthcare Center Port St. John	https://www.parrishhealthcare.com/our-providers/ketsia-celestin-louis-md/	5005 Port St John Pkwy	Port St. John	32927	Y	Y	Parrish Healthcare	Y	Y	20+	N		N	Y	Y	N	N	Y	N	N	N	Y	Y	N	Neutral	Y	N	N	N	N			JT	unique		Yes
2021-10-06	Florida	Robert Bala	Lakeland Regional Health Gateway	https://doctors.mylrh.org/lrhphysiciangroup/details/934/robert-bala-family_medicine-lakeland	2815 Lakeland Hills Blvd	Lakeland	33805	N	Y	Lakeland Regional Health	Y	Y	10-19	N		N	N	Y	N	N	N	N	N	N	Not clear	N	N	Promotional	Y	N	Y	N	N			JT	unique		Yes
2021-10-06	Florida	Antje Floegel	SimedHealth Gainesville	http://www.simedhealth.com/content/floegel-antje-mareike-md	4343 Newberry Rd	Gainesville	32607	Y	Y	SimedHealth	Y	Y	10-19	N		N	Y	N	N	N	N	N	N	N	Not clear	Y	N	No Mention	N	N	N	N	Y			JT	unique		Yes
2021-10-06	Florida	Kira Zwygart	USF Health Family Medicine	https://health.usf.edu/medicine/family/faculty/kkz	12901 Bruce B Downs Blvd	Tampa	33612	Y	Y	USF Health	Y	Y	20+	Y	University of South Florida	Y	Y	Y	Y	Y	Y	Y	N	Y	Y	Y	Y	Promotional	Y	Y	N	N	N			JT	unique		Yes
2021-10-06	Florida	Jeffrey Greiff	Family Practice Dermatology Associates	https://floridafamilydermatology.com/about-us/	499 NW 70th Ave	Plantation	33317	N	N		N	N	1	N		N	N	N	N	N	N	N	N	N	Not clear	N	N	No Mention	N	N	N	N	Y			JT	unique		Yes
2021-10-06	Florida	Cheryl Winchell	WellMed at Sebastian	https://www.wellmedhealthcare.com/doctor-profile/?id=40489	1627 US Hwy 1	Sebastian	32958	Y	Y	WellMed	Y	Y	20+	N		Y	Y	Y	Y	Y	Y	N	N	N	Not clear	N	Y	Promotional	Y	Y	Y	N	N			JT	wellmedhealthcare-2	60	Yes
2021-10-06	Florida	Thomas Auxter	VIPCare Ft. Myers	https://getvipcare.com/our-locations/fl/fort-myers/	1635 Medical Lane	Ft. Myers	33907	Y	Y	VIPCare	Y	Y	20+	N		N	N	Y	N	N	N	N	N	Y	Not clear	N	N	Promotional	N	N	N	N	Y			JT	unique		Yes
2021-10-06	Florida	Michael Markou	Markou Medical	https://www.markoumedical.com/dr-markou-and-staff.html	1266 Turner Street	Clearwater	33756	N	N		Y	N	2-9	N		N	N	N	N	N	N	N	N	N	Not clear	N	N	No Mention	N	N	N	N	Y			JT	unique		Yes
2021-10-06	Florida	Yesenia Martinez	Physicians' Primary Care of SW Florida Family Practice	https://www.ppcswfl.com/practitioner/yesenia-martinez-md/	5700 Lee Blvd	Lehigh Acres	33971	Y	Y	Physicians' Primary Care	Y	Y	10-19	N		Y	N	Y	N	N	N	N	N	N	N	N	N	Promotional	Y	Y	N	N	N			JT	unique		Yes
2021-10-06	Florida	Richard Dube	Jupiter Medical Specialists	https://www.jupitermed.com/find-a-doctor/d/richard-dube-md/	2854 SE Federal Hwy	Stuart	34994	Y	Y	Jupiter Medical Center	Y	Y	2-9	N		Y	Y	Y	Y	Y	Y	Y	Y	Y	Y	Y	N	Promotional	Y	N	N	N	N			JT	unique		Yes
2021-10-06	Florida	Evgeny Goldman	Sanitas Hollywod	https://www.mysanitas.com/en/fl/sanitas-hollywood	6100 Hollywood Blvd	Hollywood	33024	Y	Y	Sanitas	Y	Y	20+	N		Y	N	Y	Y	N	N	Y	N	N	Y	Y	N	Promotional	Y	Y	Y	N	N			JT	unique		Yes
2021-10-06	Florida	Leidee Karenna Senors	TrueHealth Sanford	https://mytruehealth.org/	4930 East Lake Mary Blvd	Sanford	32771	Y	Y	TrueHealth	Y	Y	2-9	N		N	Y	Y	Y	Y	N	N	N	N	Y	Y	N	Neutral	Y	N	Y	N	N			JT	unique		Yes
2021-10-06	Florida	Annilea Gunn	Florida Medical Clinic New Tampa	https://www.floridamedicalclinic.com/doctors/annilea-gunn-md-ccfp-fcfp/	15260 Amberly Dr	Tampa	33647	Y	Y	Florida Medical Clinic	Y	Y	20+	N		Y	N	Y	N	N	Y	Y	Y	Y	Not clear	N	Y	Promotional	Y	Y	Y	N	N			JT	unique		Yes
2021-10-06	Florida	Felix Ramirez Labrada	Southwest Medical Group	http://southwestmedgroup.com/	7480 Fairway Drive	Miami Lakes	33014	N	N		N	N	1	N		N	N	N	N	N	N	N	N	N	Not clear	N	N	No Mention	N	N	N	N	N			JT	unique		Yes
2021-10-06	Florida	Samuel Parish	NCH Physician Group - Family Medicine	https://nchdoctors.org/md/samuel-keith-parish-md/	800 Goodlette Rd N	Naples	34102	Y	Y	NCH Healthcare System	Y	Y	20+	N		Y	Y	Y	Y	Y	Y	Y	Y	Y	Y	Y	Y	Promotional	Y	N	Y	N	N			JT	unique		Yes
2021-10-06	Florida	Brian Zelis	Millenium Physician Group Estero	https://millenniumphysician.com/doctor/brian-d-zelis-m-d/	10201 Arcos Avenue	Estero	33928	Y	Y	Millenium Physician Group	Y	Y	20+	N		Y	Y	Y	Y	Y	Y	Y	N	Y	Not clear	N	Y	Promotional	Y	Y	N	N	N			JT	unique		Yes
2021-10-07	Florida	Briana Paglia	Villa Health Center	https://villahealthcenter.com/home/	1507 Buenos Aires Blvd	The Villages	32159	N	N		N	N	1	N		N	N	N	N	N	N	N	N	N	Not clear	N	N	No Mention	N	N	N	N	Y			JT	unique		Yes
2021-10-07	Florida	Larry Levinson	Memorial Health Network	https://www.mhs.net/physicians/l/levinson-larry-k	4700 Sheridan Street	Hollywood	33021	Y	Y	Memorial Healthcare System	Y	Y	20+	N		Y	Y	Y	Y	Y	Y	N	N	Y	Y	Y	Y	Neutral	Y	Y	N	N	N			JT	unique		Yes
2021-10-07	Florida	Patricia Aurelien	HCMG Family Life	https://www.holy-cross.com/provider/patricia-j-aurelien-do-family-medicine	114 North Flagler Avenue	Pompano Beach	33060	Y	Y	Holy Cross Health	Y	Y	20+	N		Y	Y	Y	Y	Y	Y	Y	Y	Y	Y	Y	Y	Promotional	Y	Y	N	Y	N			JT	unique		Yes
2021-10-07	Florida	Marianna Sisk	Orlando Health Physician Associates - Winter Garden - Stoneybrook Center - Family Medicine	https://www.orlandohealth.com/physician-finder/marianna-l-sisk-do	16106 Marsh Road	Winter Garden	34787	Y	Y	Orlando Health	Y	Y	20+	N		Y	Y	Y	Y	Y	N	Y	N	Y	Y	Y	N	Promotional	Y	Y	N	N	N			JT	unique		Yes
2021-10-07	Florida	Luis Jovel	Luis Jovel, MD	https://theaccesshealthcare.com/providers/luis-a-jovel	2323 1st Ave N	St. Petersburg	33713	N	Y	Access Healthcare	Y	Y	20+	N		N	N	N	N	N	N	N	N	N	Not clear	N	N	No Mention	N	N	N	N	Y			JT	unique		Yes
2021-10-07	Florida	Brian Lipari	Wellington MD	https://wellingtonmd.com/about-us/	12989 Southern Blvd	Loxahatchee	33470	N	N		N	N	1	N		N	N	N	N	N	N	N	N	N	Not clear	N	N	No Mention	N	N	N	N	Y			JT	unique		Yes
2021-10-07	Florida	Saroja Medidi	SCHC Tom Lee Community Health Center	http://suncoast-chc.org/list/member/saroja-medidi-md-167	14254 Dr. Martin Luther King Jr. Blvd	Dover	33527	Y	Y	SunCoast Community Health Centers	Y	Y	10-19	N		N	Y	Y	Y	Y	N	N	N	Y	Y	Y	N	Promotional	Y	N	N	N	N			JT	unique		Yes
2021-10-07	Florida	Gregory Samano	Halifax Health Medical Center	https://halifaxhealth.org/staff/gregory-p-samano/	201 N Clyde Morris Blvd	Daytona Beach	32114	N	Y	Halifax Health	Y	Y	20+	N		N	Y	Y	N	N	Y	N	N	N	Y	Y	N	Promotional	Y	Y	N	N	N			JT	unique		Yes
2021-10-07	Florida	Mirsen Lekovic	Maxhealth Lakewood Ranch	https://www.mymaxdoc.com/mirsen-lekovic-md	11505 Palmbrush Trail	Lakewood Ranch	34202	Y	Y	MaxHealth	Y	Y	10-19	N		N	N	N	N	N	N	N	N	Y	Not clear	N	N	No Mention	N	N	N	N	Y			JT	unique		Yes
2021-10-07	Florida	Michael McKenzie	HG Doctors - Hallandale	https://hgdoctors.com/	200 E Hallandale Beach Blvd	Hallandale Beach	33009	Y	N		Y	N	2-9	N		N	N	N	N	N	N	N	N	N	Not clear	N	N	No Mention	N	N	N	N	Y			JT	unique		Yes
2021-10-07	Florida	Ali Afshar	Family Care Partners Fleming Island	https://www.familycarepartners.com/about/our-doctors/	4656 US HW 17	Fleming Island	32003	Y	N		Y	N	2-9	N		Y	Y	Y	Y	Y	Y	N	N	Y	Y	Y	N	Promotional	Y	N	N	N	N			JT	unique		Yes
2021-10-07	Georgia	Mark Ebell	Mercy Health Center	https://mercyhealthcenter.net/	700 Oglethorpe Avenue	Athens	30606	N	N		N	N	1	N		N	N	N	N	N	N	N	N	N	Not clear	N	N	No Mention	N	N	N	N	Y			JT	unique		Yes
2021-10-07	Georgia	James Ray	Ray Medical Clinic	https://www.emanuelmedical.org/about/clinics/	401 W Main Street	Swainsboro	30401	Y	Y	Emanuel Medical Center	Y	Y	10-19	N		N	N	N	N	N	N	N	N	N	Not clear	N	N	No Mention	N	N	N	N	Y			JT	unique		Yes
2021-10-07	Georgia	Timothy McKenzie	Center for Primary Care - Crossroads	https://www.centerforprimarycare.com/Timothy-W-McKenzie-MD	1701 Magnolia Way	Augusta	30909	Y	N		Y	N	2-9	N		N	Y	Y	Y	N	N	N	N	N	Not clear	N	N	Neutral	Y	N	N	N	N		Not clear if this counts as a "large medical conglomerate"	JT	unique		Yes
2021-10-07	Georgia	Rudolf Hehn	Archbold Southland Hospitalist Group	https://archbold.org/providers/rudolf-j-hehn-md	915 Gordon Avenue	Thomasville	31792	Y	Y	Archbold	Y	Y	10-19	N		Y	Y	Y	Y	Y	Y	Y	Y	N	Y	Y	N	Promotional	Y	N	N	N	N			JT	unique		Yes
2021-10-08	Georgia	Arielle Sullivan-Harris	North Atlanta Primary Care - Cumming	https://www.northatlantaprimarycare.com/dr-arielle-sullivan-harris.php	1800 Northside Forsyth Drive	Cumming	30041	Y	Y	North Atlanta Primary Care	Y	Y	10-19	N		N	N	N	N	N	N	N	N	N	Not clear	N	N	No Mention	N	N	N	N	Y			JT	unique		Yes
2021-10-08	Georgia	Joseph Beavers	Colquitt Regional Medical Center	https://colquittregional.com/practitioners/joseph-b-beavers-m-d/	3131 South Main Street	Moultrie	31768	Y	Y	Colquitt Regional Medical Center	Y	Y	10-19	N		N	N	Y	Y	Y	Y	Y	Y	Y	Y	Y	N	Promotional	Y	Y	N	Y	N			JT	unique		Yes
2021-10-08	Georgia	Vasu Murthy	Johnson and Murthy Family Practice	https://www.stmaryshealthcaresystem.org/locations/johnson-murthy-family-practice	1500 Oglethorpe Avenue	Athens	30606	N	Y	St. Mary's Healthcare System	Y	Y	20+	N		Y	Y	Y	Y	Y	Y	Y	Y	Y	Y	Y	Y	Promotional	Y	Y	N	Y	N			JT	unique		Yes
2021-10-08	Georgia	Xuexin Tang	Brookhaven Health Center	https://www.gradyhealth.org/doctors/xuexin-tang/	2695 Buford Highway	Atlanta	30324	Y	Y	Grady Health	Y	Y	10-19	N		Y	N	Y	Y	Y	Y	Y	Y	Y	Y	Y	N	Promotional	Y	Y	N	N	N		Unclear whether "university affiliated" means "associated" or that the university owns the institution	JT	unique		Yes
2021-10-08	Georgia	Bruce Leclair	Augusta University Medical Office Building	https://www.augustahealth.org/provider/bruce-leclair	1447 Harper St	Augusta	30912	Y	Y	Augusta Health	Y	Y	20+	Y	Augusta Univesity	Y	Y	Y	Y	N	Y	N	N	Y	Y	Y	N	Promotional	Y	Y	Y	N	N			JT	unique	25	Yes
2021-10-08	Georgia	Emily Herndon	Emory University Student Health	https://studenthealth.emory.edu/about/staff/index.html	1525 Clifton Road	Atlanta	30322	N	N		N	Y	20+	Y	Emory University	Y	Y	Y	N	N	N	Y	Y	Y	Y	Y	N	Promotional	Y	Y	N	N	N			JT	unique		Yes
2021-10-08	Georgia	Kaitlyn Vann	Northeast Georgia Physicians Group Cleveland	https://providers.ngpg.org/provider/Kaitlyn+Vann/1564579	2578 Helen Highway	Cleveland	30528	Y	Y	North Georgia Physicians Group	Y	Y	20+	N		Y	Y	Y	Y	Y	Y	N	N	Y	Y	Y	Y	Promotional	Y	Y	Y	Y	N			JT	unique		Yes
2021-10-08	Georgia	Nicholas Von Der Ahe	Floyd Primary Care Rockmart	https://www.floyd.org/newsroom/pages/details.aspx?NewsID=243&category=Programs+and+Services	1650 Chattahoochie Drive	Rockmart	30153	Y	Y	Floyd	Y	Y	20+	N		N	Y	Y	Y	Y	Y	N	N	Y	Y	Y	N	Neutral	Y	N	N	N	N			JT	unique		Yes
2021-10-08	Georgia	Miriam Onyegbila	Phoebe Primary Care at Northwest	https://www.phoebehealth.com/residency/programs/miriam-onyegbula-bio	2336 Dawson Road	Albany	31707	Y	Y	Phoebe	Y	N	2-9	N		Y	Y	Y	Y	Y	Y	Y	Y	Y	Y	Y	N	Promotional	Y	Y	Y	N	N			JT	unique		Yes
2021-10-08	Georgia	David Davis	WellStar Urgent Care	https://www.qa.wellstar.org/physicians/david-davis-md	4441 Atlanta Road SE	Smyrna	30080	Y	Y	WellStar	Y	Y	20+	N		Y	N	Y	Y	Y	Y	Y	Y	Y	N	N	Y	Promotional	Y	Y	N	N	N			JT	unique		Yes
2021-10-08	Georgia	Benjamin Fernando	AllCare Peachtree Street	https://allcarefamilymed.com/providers/benjamin-fernando-md	805 Peachtree Street NE	Atlanta	30308	Y	Y	AllCare	Y	Y	2-9	N		N	N	Y	N	N	N	N	N	Y	Y	Y	N	Promotional	N	N	N	N	N			JT	unique		Yes
2021-10-08	Georgia	David Hogue	Family Physicians of Evans	https://physicians.universityhealth.org/details/19642/david-hogue-family_practice-evans	465 N Belair Road	Evans	30809	Y	Y	University Health	Y	Y	20+	N		N	Y	Y	Y	Y	Y	Y	Y	Y	Y	Y	N	Promotional	Y	N	N	N	N		Very strange, seems to have embedded the CDC website within their own website?	JT	unique		Yes
2021-10-08	Georgia	Edward Wysong	Hartwell Family Practice	https://hartwellfamilypractice.com/our-providers	229 Athens Street	Hartwell	30643	N	N		N	N	1	N		N	N	N	N	N	N	N	N	N	Not clear	N	N	No Mention	N	N	N	N	Y			JT	unique		Yes
2021-10-08	Georgia	Kathleen Richardson	Southwell Center for Healing and Wellness	http://www.tiftregional.com/dr-kathleen-h-richardson-md-family-practice	39 Kent Road	Tifton	31794	N	Y	Tift Regional Health Center	Y	Y	2-9	N		Y	Y	Y	N	N	N	Y	N	Y	Y	Y	N	Promotional	Y	Y	N	N	N			JT	unique		Yes
2021-10-08	Georgia	Christopher Inhulsen	Primary Care Cartersville	https://harbinclinic.com/provider/christopher-inhulsen-md	150 Gentilly Blvd	Cartersville	30120	Y	Y	Harbin Clinic	Y	Y	20+	N		Y	N	Y	Y	Y	N	Y	Y	Y	Y	Y	Y	Promotional	Y	Y	N	N	N			JT	unique		Yes
2021-10-08	Georgia	Tracey Wallace	Northside Family Medicine and Urgent Care	https://www.northside.com/providers/find-a-provider/provider-profile/tracey-wallace-md/1863	1110 West Peachtree St	Atlanta	30309	Y	Y	Northside Hospital	Y	Y	20+	N		N	N	Y	N	N	N	N	N	Y	Not clear	N	N	Neutral	Y	N	N	N	N			JT	unique		Yes
2021-10-08	Georgia	Rani Patil	Windermere Medical Group	http://www.windermeremedical.com/	3850 Windemere Pkwy	Cumming	30041	Y	N		Y	N	2-9	N		N	Y	N	N	N	N	N	N	N	Y	N	N	Neutral	N	N	N	N	Y			JT	unique		Yes
2021-10-08	Georgia	Ambreen Mardhani	Piedmont Physicians of Canton	https://doctors.piedmont.org/provider/Ambreen+Mardhani/389438	15 Reinhardt College Parkway	Canton	30114	Y	Y	Piedmont Healthcare	Y	Y	20+	N		Y	Y	Y	N	N	Y	Y	N	Y	Y	Y	N	Promotional	Y	Y	N	N	N			JT	unique		Yes
2021-10-08	Georgia	Edd Jones	Edd Jones Family Care with a Heart	https://www.dreddjones.com/	182 Perry House Rd	Fitzgerald	31750	N	N		N	N	1	N		N	N	N	N	N	N	N	N	N	Not clear	N	N	No Mention	N	N	N	N	Y			JT	unique		Yes
2021-10-08	Iowa	Kevin Rahner	McFarland Urgent Care Ames	https://www.mcfarlandclinic.com/doctors/kevin-rahner	3815 Stange Rd	Ames	50010	Y	Y	McFarland Clinic	Y	Y	10-19	N		Y	Y	Y	Y	Y	Y	N	N	Y	Y	Y	N	Promotional	Y	Y	N	N	N			JT	unique		Yes
2021-10-08	Iowa	Illa Chandani	MercyOne Pleasant Hill Family Medicine Clinic	https://www.mercyone.org/desmoines/provider/illa-chandani-md-family-medicine	5900 East University Avenue	Pleasant Hill	50327	Y	Y	MercyOne	Y	Y	10-19	N		Y	Y	Y	Y	Y	Y	Y	Y	Y	Y	Y	N	Promotional	Y	Y	N	N	N			JT	unique		Yes
2021-10-08	Iowa	Jennifer De La Rosa	Family Medicine Southeast Iowa Regional Medical Center	https://www.greatriverhealth.org/find-a-provider/jennifer-de-la-rosa-do/	1201 W Agency Rd	West Burlington	52655	Y	Y	Great River Health	Y	Y	20+	N		Y	N	Y	N	N	Y	N	N	N	Y	Y	N	Neutral	Y	N	N	N	N			JT	unique		Yes
2021-10-08	Iowa	Ronald Mchose	Broadlawns Family Medicine Dallas Center	https://www.broadlawns.org/about/medical-staff/ronald-mchose	507 14th St	Dallas Center	50063	Y	Y	Broadlawns Medical Center	Y	Y	2-9	N		Y	N	Y	Y	Y	N	N	N	Y	Y	Y	N	Promotional	Y	Y	N	N	N			JT	unique		Yes
2021-10-08	Iowa	Valery Tran	Family Medicine Center	https://siouxlandmedical.org/personnel/valery-tran-m-d/	2501 Pierce St	Sioux City	51104	N	N		N	N	1	N		Y	N	Y	Y	Y	N	N	N	N	Y	Y	Y	Promotional	N	N	N	N	N			JT	unique		Yes
2021-10-08	Iowa	Anna Throckmorton	Mahaska Health, Oskaloosa	https://www.mahaskahealth.org/blog/providers/anna-throckmorton-arnp/	1229 C Ave E	Oskaloosa	52577	N	Y	Mahaska Health	N	N	1	N		Y	Y	Y	Y	Y	Y	Y	N	Y	Y	Y	Y	Promotional	Y	Y	N	N	N			JT	unique		Yes
2021-10-08	Iowa	Swarna Masala	Genesis Family Medical Center	https://www.genesishealth.com/ghg/ghg-doctor-profile/masalas/	1345 W Central Park Ave	Davenport	52804	Y	Y	Genesis Health	Y	Y	20+	N		Y	N	Y	Y	Y	Y	Y	N	Y	Y	Y	N	Promotional	Y	Y	Y	N	N			JT	unique		Yes
2021-10-08	Iowa	Vicki Henderson	People's Community Health Clinic	https://doctors.unitypoint.org/provider/Vicki+L.+Henderson/1166133	905 Franklin St	Waterloo	50703	Y	Y	UnityPoint Health	Y	Y	20+	N		Y	Y	Y	Y	Y	Y	Y	Y	Y	Y	Y	N	Promotional	Y	Y	Y	Y	N		Well done website	JT	unitypoint-2	16	Yes
2021-10-08	Iowa	John Brady	WayPoint Medical	https://www.waypointclinic.com/about	1801 US Hwy 18	Clear Lake	50428	N	N		N	N	1	N		N	N	N	N	N	N	N	N	N	Not clear	N	N	No Mention	N	N	N	N	Y			JT	unique		Yes
2021-10-08	Iowa	Meha Desai	University of Iowa Hospital	https://gme.medicine.uiowa.edu/family-medicine-psychiatry-residency/our-people/current-residents	200 Hawkins Drive	Iowa City	52242	Y	Y	University of Iowa Healthcare	Y	Y	20+	Y	University of Iowa	Y	N	Y	Y	Y	Y	Y	N	Y	Y	Y	N	Promotional	Y	Y	N	Y	N			JT	unique		Yes
2021-10-08	Iowa	David Larson	Jefferson County Health Center	https://www.jeffersoncountyhealthcenter.org/providers/bio?id=67c3d2cb-7db1-4730-a7bb-d1785778fc98	2000 B S Main St.	Fairfield	52556	Y	Y	Jefferson County Healthcare	Y	Y	2-9	N		Y	N	Y	Y	Y	N	N	N	Y	Y	Y	N	Promotional	Y	Y	N	N	N			JT	unique		Yes
2021-10-08	Iowa	Jane Hartnett	Regional Medical Center Home Care	https://www.regmedctr.org/news/family-practice/jane-hartnett-md-celebrates-20-years-of-service.aspx	613 W Main St	Manchester	52057	Y	Y	Regional Medical Center	Y	Y	2-9	N		Y	Y	Y	Y	Y	Y	N	N	Y	Y	Y	Y	Neutral	Y	Y	N	N	N			JT	unique		Yes
2021-10-08	Iowa	Gerard Stanley	Clarinda Regional Health Center	https://www.clarindahealth.com/contact-us	220 Essie Davidson Drive	Clarinda	51632	Y	Y	Clarinda Regional Health Center	Y	Y	2-9	N		N	N	Y	N	N	N	N	N	N	Y	Y	N	Neutral	Y	N	N	N	N			JT	unique		Yes
2021-10-08	Iowa	Anne Hellbusch	Pella Medical Clinic Upper Level	https://www.pellahealth.org/doctors/doctor-profile/anne-hellbusch/	405 Monroe	Pella	50219	Y	Y	Pella Regional Health Center	Y	Y	20+	N		Y	N	Y	Y	Y	N	Y	N	Y	Not clear	N	Y	Promotional	Y	Y	N	N	N			JT	unique		Yes
2021-10-08	Iowa	Donald Woodhouse	Webster City Clinic	https://www.iowaspecialtyhospital.com/locations/webster-city-iowa-specialty-hospital/webster-city-clinic	903 Wilson Avenue	Webster City	50595	Y	Y	Iowa Specialty Hospitals and Clinics	Y	Y	10-19	N		Y	N	Y	N	N	N	Y	Y	Y	Y	Y	N	Promotional	Y	Y	N	N	N			JT	unique		Yes
2021-10-08	Idaho	Tyler Clark	St. Joseph Primary Care	https://www.sjrmc.org/provider/1124414305/tyler-clark-md	222 Southway Ave	Lewiston	83501	Y	Y	St. Joseph Regional Medical Center	Y	Y	2-9	N		Y	Y	Y	Y	Y	Y	Y	Y	Y	Not clear	N	Y	Promotional	Y	Y	N	N	N			JT	unique		Yes
2021-10-08	Idaho	Sarah Porter	St. Luke's Clinic - Family Medicine, Nampa	https://www.stlukesonline.org/health-services/providers/porter-sarah	9850 W. St. Luke's Drive	Nampa	83687	Y	Y	St. Luke's	Y	Y	20+	N		Y	Y	Y	Y	Y	Y	N	N	Y	Y	Y	N	Promotional	Y	Y	Y	Y	N			JT	unique		Yes
2021-10-08	Idaho	Tyler Robertson	Portneuf Medical Group	https://portneufmedicalgroup.org/find-a-doctor/tyler-g-robertson-do	777 Hospital Way	Pocatello	83201	Y	Y	Portneuf Medical Group	Y	Y	10-19	N		N	N	N	N	N	N	N	N	N	Not clear	N	N	No Mention	N	N	N	N	Y			JT	unique		Yes
2021-10-08	Idaho	Richard Samuel	North Idaho DPC	https://northidahodpc.com/	8880 N Hess St	Hayden	83835	N	N		N	N	1	N		N	N	N	N	N	N	N	N	N	Not clear	N	N	No Mention	N	N	N	N	Y			JT	unique		Yes
2021-10-08	Idaho	Mark Johnson	Primary Health Medical Group Family Medicine	https://www.primaryhealth.com/doctors/mark-johnson-do	10482 W Carlton Bay Drive	Garden City	83714	Y	Y	Primary Health Medical Group	Y	Y	20+	N		Y	Y	Y	Y	Y	Y	N	N	Y	Y	Y	N	Promotional	Y	N	N	N	N			JT	unique		Yes
2021-10-08	Idaho	Gary Soucie	Blackfoot Medical Center	https://www.blackfootmedicalcenter.com/providers/dr-gary-soucie/	1441 Parkway Drive	Blackfoot	83221	N	N		N	N	1	N		N	Y	N	N	N	N	N	N	N	Not clear	N	N	Neutral	N	N	N	N	Y			JT	unique		Yes
2021-10-08	Idaho	John Franson	Caribou Medical Center	https://cmhlc.org/providers/dr-john-franson/	300 South 3rd W.	Soda Springs	83276	Y	N		Y	Y	2-9	N		N	N	Y	N	N	N	N	N	N	Not clear	N	N	Neutral	Y	N	N	N	Y		Not sure what to make of fact that links to resources are broken, at least for me when I click on them	JT	unique		Yes
2021-10-08	Idaho	Jonathan Bowman	Terry Reilly Health Services	https://www.saintalphonsus.org/provider/jonathan-bowman	223 16th Ave. N	Nampa	83687	Y	Y	St. Alphonsus	Y	Y	20+	N		Y	Y	Y	Y	Y	Y	Y	N	Y	Y	Y	N	Promotional	Y	Y	N	N	N			JT	unique		Yes
2021-10-08	Kansas	Brian Cooke	Olathe Health Family Medicine Osawatomie	https://www.olathehealth.org/our-team/cooke-brian/	100 E Main St.	Osawatomie	66064	Y	Y	Olathe Health	Y	Y	20+	N		Y	Y	Y	Y	Y	Y	Y	N	Y	Y	Y	N	Promotional	Y	Y	N	N	N			JT	unique		Yes
2021-10-08	Kansas	Larisa Kimuri	Free State Family Medicine	https://www.lmh.org/providers/profile/larisa-e-kimuri/	1220 Biltmore Drive	Lawrence	66044	Y	Y	Lawrence Memorial Health	Y	Y	20+	N		Y	Y	Y	Y	Y	Y	Y	Y	Y	Y	Y	Y	Promotional	Y	Y	Y	Y	Y		(1) Technically the only portion of the information offered in Spanish appears to be for booster vaccines, specifically. (2) Overall one of my favorite websites so far, only thing that could be improved would be more spanish/language accessibility	JT	unique		Yes
2021-10-09	Kansas	William Greiner	FW Huston Medical Center	https://fwhuston.com/william-greiner%2C-md	408 Delaware	Winchester	66097	Y	Y	FW Huston Medical Center	Y	N	2-9	N		N	N	N	N	N	N	N	N	N	Not clear	N	N	No Mention	N	N	N	N	Y			JT	unique		Yes
2021-10-10	Kansas	Ashley Hisel	Cotton O'Neil Mulvane	https://www.stormontvail.org/provider/ashley-e-hisel-do/	823 S.W. Mulvane	Topeka	66606	Y	Y	Stormont Vail Health	Y	Y	20+	N		Y	N	Y	Y	Y	Y	Y	N	Y	Y	Y	N	Promotional	Y	Y	Y	N	N			JT	unique		Yes
2021-10-10	Kansas	Paula Worley	Andoover Family Medicine	https://andoverfamilymed.com/afm_team/dr-paula-worley/	2117 N Keystone Circle	Andover	67002	N	N		N	N	1	N		N	Y	N	N	N	N	N	N	N	N	N	N	Neutral	N	N	N	N	Y			JT	unique		Yes
2021-10-10	Kansas	Brock Juffs	Coffeyville Regional Medical Center	https://www.crmcinc.org/doctor/juffs-brock-md/	1400 W 4th St	Coffeyville	67337	Y	Y	Coffeyville Regional Medical Center	Y	Y	2-9	N		N	N	Y	N	N	N	n	N	Y	Y	Y	N	Neutral	N	N	N	N	Y			JT	unique		Yes
2021-10-10	Kansas	Amy Holman	St. Luke's Primary Care - Cushing	https://doctors.saintlukeskc.org/provider/Amy+M+Holman/1458200	1001 6th Avenue	Leavenworth	66048	Y	Y	St. Luke's	Y	Y	20+	N		Y	Y	Y	Y	Y	Y	Y	Y	N	Y	Y	Y	Promotional	Y	Y	N	N	N			JT	saintlukeskc-2	13	Yes
2021-10-10	Kansas	Daniel Parente	University of Kansas Health System Medical Pavillion	https://findadoctor.kansashealthsystem.com/provider/Daniel+J+Parente/1220917	2000 Olathe Blvd	Kansas City	66160	Y	Y	University of Kansas Health System	Y	Y	20+	Y	University of Kansas	Y	Y	Y	Y	Y	Y	Y	Y	Y	Y	Y	N	Promotional	Y	Y	Y	N	N			JT	unique		Yes
2021-10-10	Kansas	Christiane Smith	Focus Direct Family Medicine, LLC	https://www.focusdirectfamilymedicine.com/	310 W Central Avenue	Andover	67002	N	N		N	N	1	N		N	N	N	N	N	N	N	N	N	Not clear	N	N	No Mention	N	N	N	N	Y			JT	unique		Yes
2021-10-10	Kansas	Brian Gibson	Optimum Health Family Practice	https://ohfptopeka.com/	2840 SW Urish Road	Topeka	66614	N	N		N	N	1	N		N	N	N	N	N	N	N	N	Y	Not clear	N	N	No Mention	N	N	N	N	Y			JT	unique		Yes
2021-10-10	Kansas	Kris Kimple	Beloit Medical Center	https://www.beloitmedicalcenter.com/people/person/kris-g-kimple	1005 N Lincoln Avenue	Beloit	67420	N	N		Y	N	2-9	N		N	N	N	N	N	N	N	N	N	Not clear	N	N	No Mention	N	N	N	N	Y			JT	unique		Yes
2021-10-10	Kansas	Charles Stephens	Minneola Community Clinic	https://minneolahealth.com/minneola-community-clinic/	222 S Main St	Minneola	67865	Y	N		Y	Y	2-9	N		Y	N	Y	Y	N	N	N	N	N	Not clear	N	N	Promotional	N	N	N	N	N			JT	unique		Yes
2021-10-10	Kansas	Ellen Sinclair Webb	Ottawa Family Physicians	http://www.ottawafamilyphysicians.com/doctors/ellen-sinclair-md/	1418 S Main St.	Ottawa	66067	N	N		N	N	1	N		N	N	N	N	N	N	N	N	N	Not clear	N	N	No Mention	N	N	N	N	Y			JT	unique		Yes
2021-10-10	Kentucky	Brian Marcum	UofL Health - Shelbyville	https://uoflphysicians.com/provider/brian-marcum/	727 Hospital Drive	Shelbyville	40065	Y	Y	U of L Health	Y	Y	20+	Y	University of Louisville	Y	Y	Y	Y	Y	Y	Y	N	Y	Y	Y	N	Promotional	Y	Y	N	N	N			JT	unique		Yes
2021-10-10	Kentucky	Svetlana Grinberg	MCHC Harlan Medical Clinic	https://www.arh.org/svetlana-grinberg-d-o/	132 Village Center Rd	Harlan	40831	Y	Y	Appalachian Regional Healthcare	Y	Y	20+	N		Y	N	Y	Y	N	N	Y	N	Y	Y	Y	N	Promotional	Y	Y	N	N	N			JT	unique		Yes
2021-10-10	Kentucky	Spencer Harris	Three Rivers Medical Center	https://www.threeriversmedicalcenter.com/three-rivers-medical-center/findadoctor/harris-spencer-do-3980	203 Water St	Louisa	41230	N	Y	Three Rivers Medical Center	N	N	1	N		N	N	N	N	N	N	N	N	Y	Not clear	N	N	No Mention	N	N	N	N	Y			JT	unique		Yes
2021-10-10	Kentucky	Timothy Hume	Monroe Family Medical Center	http://www.cumberlandfamilymedical.com/FindADoc/Doctors/timothy_d_hume_md.aspx	1515 Edmonton Road	Tompkinsville	42167	Y	Y	Family Medical Center	Y	Y	20+	N		N	Y	Y	Y	Y	N	N	N	Y	Y	Y	N	Neutral	Y	N	N	N	N			JT	unique		Yes
2021-10-10	Kentucky	Brian Ellis	Danville Family Physicians	https://www.emhealth.org/provider/brian-e-ellis-m-d/	109 Daniel Drive	Danville	40422	Y	Y	Ephraim McDowell Health	Y	Y	2-9	N		N	N	Y	N	N	Y	N	N	Y	Y	Y	N	Promotional	Y	Y	N	N	N			JT	unique		Yes
2021-10-10	Kentucky	Samuel Matheny	Family and Community Medicine Turfland	https://ukhealthcare.uky.edu/doctors/samuel-matheny?utm_source=local-listing&utm_medium=organic&utm_campaign=website-link	2195 Harrodsburg Rd	Lexington	40504	Y	Y	UK Healthcare	Y	Y	20+	Y	University of Kentucky	Y	Y	Y	Y	Y	Y	Y	Y	Y	Y	Y	N	Promotional	Y	Y	Y	Y	N			JT	unique		Yes
2021-10-10	Kentucky	Rita Watkins	Activate Healthcare	https://www.thechristhospital.com/physician-details?Provider=S3MU0X5FFZ	600 Rodeo Drive	Erlanger	41018	Y	Y	The Christ Hospital Health Network	Y	Y	20+	N		Y	Y	Y	Y	N	Y	Y	Y	Y	Y	Y	N	Promotional	Y	Y	N	N	N			JT	thechristhospital-2	13	Yes
2021-10-10	Kentucky	Hunter Davis	Community Medical Clinic	https://communitymedicalclinic.org/clinical-1	1102 S Virginia St	Hopkinsville	42240	Y	N		Y	N	2-9	N		N	N	Y	N	N	N	N	N	N	Y	Y	N	Neutral	Y	N	N	N	N			JT	unique		Yes
2021-10-10	Kentucky	John Walker	Owensboro Health Medical Group Family Medicine	https://www.owensborohealth.org/find-doctor/basic-profile/john-walker	1000 Breckenridge St	Owensboro	42303	Y	Y	Owensboro Health	Y	Y	20+	N		Y	Y	Y	Y	Y	Y	Y	N	Y	Y	Y	N	Promotional	Y	Y	N	N	N			JT	unique		Yes
2021-10-10	Kentucky	Richard Norfleet	Family Care Associates HMH	https://www.harrisonmemhosp.com/node/82	1210 KY Hwy 36 E	Cynthiana	41031	Y	Y	Harrison Memorial Hospital	N	N	1	N		N	N	Y	N	N	N	N	N	Y	Not clear	N	N	Neutral	N	N	N	N	Y			JT	unique		Yes
2021-10-10	Kentucky	Nicci Pittman	Lexington Clinic Beaumont	https://www.lexingtonclinic.com/staff/member/72	3085 Lakecrest Circle	Lexington	40513	Y	Y	Lexington Clinic	Y	Y	20+	N		Y	N	Y	N	N	N	N	N	Y	Not clear	N	N	Promotional	Y	Y	N	N	N			JT	unique		Yes
2021-10-10	Kentucky	Brian O'Donoghue	Breckinridge Primary Care	https://www.mybreckhealth.org/providers	1011 Old Highway 60	Hardinsburg	40143	Y	Y	Breckinridge Health	N	N	1	N		N	N	N	N	N	N	N	N	N	Not clear	N	N	No Mention	N	N	N	N	Y			JT	unique		Yes
2021-10-10	Kentucky	Emily Cecil	Med Center Health Primary Care Bowling Green	https://medcenterhealth.org/person/cecil-emily-m-d/	825 E Second Avenue	Bowling Green	42101	Y	Y	Med Center Health	Y	Y	20+	N		Y	Y	Y	Y	Y	Y	Y	Y	Y	Y	Y	N	Promotional	Y	Y	N	N	N			JT	unique		Yes
2021-10-10	Massachusetts	Joshua Tessier	Melrose Wakefield Medical Building	https://www.melrosewakefield.org/locations/melrosewakefield-medical-building/	888 Main St	Wakefield	01880	Y	Y	Melrose Wakefield Healthcare	Y	Y	10-19	N		Y	N	Y	Y	Y	Y	Y	N	Y	Not clear	N	Y	Promotional	Y	Y	N	N	N			JT	unique		Yes
2021-10-10	Massachusetts	Scott Jusseaume	University of Massachusetts Boston University Health Services	https://www.umb.edu/healthservices	100 William T Morrisey Blvd	Boston	02125	N	N		N	N	1	Y	University of Massachusetts Boston	Y	Y	Y	Y	N	N	N	N	Y	Y	Y	Y	Promotional	Y	Y	N	N	N			JT	unique		Yes
2021-10-10	Massachusetts	Mark Eubanks	Beth Israel Deaconess Hospital Plymouth	http://www.bidplymouth.org/body.cfm?id=11&action=detail&ref=219	10 Cordage Park Circle	Plymouth	02360	Y	Y	Beth Israel Deaconess Medical Center	N	Y	20+	N		Y	Y	Y	Y	Y	Y	Y	Y	Y	Y	Y	Y	Promotional	Y	Y	N	Y	N			JT	unique		Yes
2021-10-10	Massachusetts	Barry Kaye	Massachusetts General Hospital Everett Family Care	https://www.massgeneral.org/primary-care/doctors/17199/Barry-Kaye	19 Norwood St	Everett	02149	Y	Y	Massachusetts General Hospital	Y	Y	20+	N		Y	Y	Y	Y	Y	Y	Y	Y	Y	Y	Y	Y	Promotional	Y	Y	Y	Y	N		Top 5	JT	unique		Yes
2021-10-10	Massachusetts	Ira Nathanson	Baystate Primary Care Feeding Hilss	https://www.baystatehealth.org/locations/primary-care-feeding-hills	24 N Westfield St	Feeding Hills	01030	Y	Y	Baystate Health	Y	Y	20+	N		Y	Y	Y	Y	Y	Y	N	Y	Y	Not clear	N	Y	Promotional	Y	Y	Y	N	N			JT	unique		Yes
2021-10-10	Massachusetts	Scarlet Soriano	Boston Medical Center	https://www.bmc.org/about-us/directory/doctor/scarlet-soriano-md	850 Harrison Avenue	Boston	02118	Y	Y	Boston Medical Center	Y	Y	2-9	Y	Boston University	Y	Y	Y	Y	Y	Y	Y	Y	Y	Y	Y	Y	Promotional	Y	Y	Y	Y	N		Top 5	JT	unique		Yes
2021-10-10	Massachusetts	Benjamin Ryan	South Shore Medical Center Norwell	https://www.southshorehealth.org/find-a-doctor/benjamin-c-ryan	143 Longwater Drive	Norwell	02061	Y	Y	Southshore Health	Y	Y	20+	N		Y	Y	Y	Y	Y	Y	Y	N	Y	Y	N	Y	Promotional	Y	Y	N	N	N			JT	unique		Yes
2021-10-10	Massachusetts	Mary-Amanda O'Neill	Cape Cod Hospital Hospitalists	https://physicians.capecodhealth.org/ma/hyannis/27-park-street-o-neill.html	27 Park St	Hyannis	02610	Y	Y	Cape Cod Healthcare	Y	Y	20+	N		Y	N	Y	N	N	N	N	N	N	Not clear	N	Y	Promotional	Y	Y	N	N	N			JT	unique		Yes
2021-10-10	Massachusetts	Meghna Srinath	Codman Square Health Center	https://www.codman.org/provider/srinath-meghna-m-d/	637 Washington St	Dorchester	02124	Y	Y	Codman Square Health Center	N	N	1	N		Y	Y	Y	Y	Y	Y	Y	N	Y	Not clear	Y	Y	Promotional	Y	Y	Y	N	N			JT	unique		Yes
2021-10-10	Massachusetts	Wendy Barr	Greater Lawrence Family Health Center	https://glfhc.org/	34 Haverhill St	Lawrence	01841	Y	N		Y	N	2-9	N		Y	Y	Y	Y	Y	Y	Y	N	Y	Y	Y	N	Promotional	Y	Y	Y	N	N			JT	unique		Yes
2021-10-10	Massachusetts	Patrick McSweeney	Milford Regional Physician Group Family Medicine Associates	https://www.milfordregionalphysicians.org/about/our-team/our-management-team/dr-patrick-mcsweeney	74 Main St	Medway	02053	Y	Y	Milford Regional Physician Group	Y	Y	20+	N		Y	Y	Y	Y	Y	N	N	N	Y	Not clear	N	Y	Promotional	Y	N	N	N	N			JT	unique		Yes
2021-10-10	Massachusetts	Steven Frank	Rehoboth/Seekonk Medical Center	https://www.sturdymemorial.org/find-a-provider/profile/steven-frank/	538 Winthrop Street	Rehoboth	02769	Y	Y	Sturdy Memorial Hospital	Y	Y	20+	N		Y	Y	Y	Y	Y	N	Y	N	Y	N	N	Y	Promotional	Y	Y	N	N	N			JT	unique		Yes
2021-10-10	Massachusetts	Kevin Lanphear	Newburyport Family Practice	https://www.newburyportfamilypractice.com/kevin-k-lanphear-do/	3 Cherry St	Newburyport	01950	N	N		N	N	1	N		Y	N	Y	N	N	N	N	N	N	Not clear	N	N	Promotional	N	N	N	N	N		Feel bad; they have pictures of their doctors getting the vaccine. I think this would be powerful for a small practice, but they don't "score well" based on our metrics;	JT	unique		Yes
2021-10-10	Massachusetts	Stephen Alsdorf	CHP Great Barrington Health Center	https://www.berkshirehealthsystems.org/dr-stephen-alsdorf-md-family-practice	444 Stockbridge Rd	Great Barrington	01230	Y	Y	Berkshire Health Systems	Y	Y	20+	N		Y	Y	Y	N	N	Y	Y	Y	Y	Y	Y	N	Promotional	Y	N	N	N	N			JT	unique		Yes
2021-10-10	Massachusetts	Namita Tiwari	Lowell General Hospital	https://www.lowellgeneral.org/people/namita-tiwari-md	295 Varnum Avenue	Lowell	01854	Y	Y	Lowell General Hospital	Y	Y	10-19	N		Y	Y	Y	Y	Y	Y	Y	Y	Y	Y	Y	N	Promotional	Y	Y	N	N	N			JT	unique		Yes
2021-10-10	New Jersey	Thomas Del Casale	Hackensack Meridian Mountainside Medical Group - Clifton 1355	https://mountainsidemedicalgroup.com/provider/thomas-del-casale	1355 Broad St	Clifton	07013	Y	Y	Mountainside Medical Group	Y	Y	10-19	N		N	N	Y	N	N	N	N	N	Y	Not clear	N	N	Incorrect	N	N	N	N	Y		Worse example yet; completely, totally out of date	JT	unique		Yes
2021-10-10	New Jersey	Karen Calabrese	Cooper Care Alliance Primary Care at Sewell	https://www.cooperhealth.org/doctors/karen-calabrese-do	100 Kings Way East	Sewell	08080	Y	Y	Cooper University Healthcare	Y	Y	20+	Y	Cooper University	Y	N	Y	Y	Y	Y	Y	Y	Y	Y	Y	Y	Promotional	Y	Y	Y	Y	N			JT	unique		Yes
2021-10-10	New Jersey	Komal Yadav	Penn Internal Medicine Woodbury Heights	https://www.pennmedicine.org/providers/profile/komal-yadav	1006 Mantua Pike	Woodbury Heights	08097	Y	Y	Penn Medicine	Y	Y	20+	Y	University of Pennsylvania	Y	Y	Y	Y	Y	Y	Y	Y	Y	Y	Y	Y	Promotional	Y	Y	N	Y	N			JT	pennmedicine-2	17	Yes
2021-10-10	New Jersey	Abigail Rose	Capital Health Primary Care Princeton	https://www.capitalhealth.org/find-doctor/rose-abigail-l	300 Witherspoon St	Princeton	08540	Y	Y	Capital Health	Y	Y	20+	N		Y	Y	Y	Y	N	Y	Y	N	Y	Not clear	N	Y	Promotional	Y	Y	N	N	N			JT	unique		Yes
2021-10-10	New Jersey	George Dendrinos	Dendrinos Medical Associates	https://www.excel-care.com/dma	2020 E Chestnut Avenue	Vineland	08361	Y	Y	Excelcare Alliance	Y	Y	10-19	N		N	N	N	N	N	N	N	N	N	Not clear	N	N	No Mention	N	N	N	N	Y			JT	unique		Yes
2021-10-10	New Jersey	Irving Kaufman	Be Well Family Practice	http://www.bewellfp.com/DoctorProfile.aspx	1303 Route #27	Somerset	08873	N	N		N	N	1	N		N	N	N	N	N	N	N	N	N	Not clear	N	N	No Mention	N	N	N	N	Y			JT	unique		Yes
2021-10-10	New Jersey	Mubina Shah	My Family Practice Associates	https://www.centrastate.com/find-a-physician/mubina-shah-md-family-medicine/	382 Main St	Spotswood	08884	Y	Y	ContraState Healthcare System	Y	Y	10-19	N		Y	Y	Y	Y	Y	Y	Y	Y	Y	Y	Y	N	Promotional	Y	Y	N	N	N			JT	unique		Yes
2021-10-10	New Jersey	Sangita Doshi	Virtua Women's Primary Care & Wellness Center	https://www.virtua.org/find-a-doctor/physician-detail?id=%7BD68D7BED-B174-414D-90E1-A5825B5C3602%7D	401 Young Avenue	Moorestown	08057	Y	Y	Virtua Health	Y	Y	20+	N		Y	Y	Y	Y	Y	Y	Y	Y	Y	Y	Y	Y	Promotional	Y	Y	N	Y	N			JT	unique		Yes
2021-10-10	New Jersey	Joseph Bordieri	Central Jersey Family Medical Group	http://centraljerseyfamilymedicalgroup.com/dr-bordieri.html	333 Forsgate Dr	Jamesburg	08831	N	N		N	N	1	N		N	N	N	N	N	N	N	N	N	Not clear	N	N	No Mention	N	N	N	N	Y			JT	unique		Yes
2021-10-10	New Jersey	Michael Delisi	St. Joseph's Family Medicine at Clifton	https://www.stjosephshealth.org/find-a-doctor/results/profile?id=57955	1135 Broad St	Clifton	07013	Y	Y	St. Joseph's Health	Y	Y	2-9	N		Y	Y	N	Y	Y	N	N	N	Y	Y	Y	N	Promotional	Y	Y	N	N	N			JT	unique		Yes
2021-10-10	New Jersey	Charles Becker	Berkeley Heights Family and Internal Medicine	https://www.summithealth.com/doctors/charles-becker-md	1 Diamong Hill Road	Berkeley Heights	07922	Y	Y	Summit Health	Y	Y	20+	N		Y	N	Y	Y	Y	Y	Y	Y	Y	Not clear	N	Y	Promotional	Y	Y	N	N	N			JT	unique		Yes
2021-10-10	New Jersey	Caryn Giacona	Family Practice of Middletown	https://www.imamd.com/personnel/caryn-m-giacona/	18 Leonardville Road	Middletown	07748	Y	Y	Integrated Medical Alliance	Y	N	2-9	N		N	N	N	N	N	N	N	N	N	Not clear	N	N	No Mention	N	N	N	N	Y			JT	unique		Yes
2021-10-10	New Jersey	Robert Hudrick	Rowan School of Medicine Dept of Family Medicine	https://newjersey.jeffersonhealth.org/physician/robert-e-hudrick-do	100 Century Pkwy	Mount Laurel	08054	Y	Y	Jefferson Health	Y	Y	20+	N		Y	Y	Y	Y	Y	Y	Y	Y	Y	Y	Y	N	Promotional	Y	Y	N	N	N			JT	unique		Yes
2021-10-10	New Jersey	Maria Auletta	Robert Wood Johnson University Hospital Sumerset	https://www.rwjbh.org/doctors/maria-auletta-md/	110 Rehill Avenue	Somerville	08876	Y	Y	RJW Barnabas Health	Y	Y	20+	N		Y	Y	Y	Y	Y	Y	Y	Y	Y	Y	Y	Y	Promotional	Y	Y	N	Y	N		Truly perfect with exception of language options	JT	unique		Yes
2021-10-10	New Jersey	Alan Furst	Vanguard Medical Group Randolph Office	https://vanguardmedgroup.com/our-team/alan-furst-md/	477 Route 10 E	Randolph	07869	Y	Y	Vanguard Medical Group	Y	Y	10-19	N		Y	Y	Y	Y	Y	Y	Y	N	Y	Y	Y	N	Promotional	Y	Y	N	N	N			JT	unique		Yes
2021-10-10	New Jersey	Kenneth Roffe	Premier Health Associates	https://findadoctor.atlantichealth.org/provider/Kenneth+A+Roffe/639937	225 Route 23 North	Hamburg	07419	Y	Y	Atlantic Health System	Y	Y	20+	N		Y	Y	Y	Y	Y	Y	Y	Y	Y	Y	Y	N	Promotional	Y	Y	Y	Y	N			JT	unique		Yes
2021-10-10	New Jersey	Anna Alberici	Complete Care Medical Professionals in Glassboro	https://completecarenj.org/our-providers/provider-profiles/anna-alberici-do-ms/	715 Delsea Drive	Glassboro	08028	Y	Y	Complete Care Health Network	Y	Y	10-19	N		Y	Y	Y	N	N	Y	N	N	Y	Y	Y	Y	Neutral	Y	N	N	N	N			JT	unique		Yes
2021-10-10	New Mexico	Forrest Henry	Gila Regional Medical Center	https://www.grmc.org/Patients-Visitors/Directions-Maps.aspx	1313 East 32nd St	Silver City	88061	Y	Y	Gila Regional Medical Center	Y	Y	2-9	N		N	N	Y	N	N	N	N	N	N	Not clear	N	N	No Mention	Y	N	N	N	Y		Main website has inaccurate info (says COVID vaccine is not available). Has a bunch of links to CDC stories, but as far as I can tell, none of them are tailored or written by the site itself.	JT	unique		Yes
2021-10-10	New Mexico	Melvina McCabe	University of New Mexico Family and Community Medicine	https://fcm.unm.edu/administration/people/profiles/melvina_mccabe.html	1 University of New Mexico	Albuquerque	87131	Y	Y	University of New Mexico Health (unmhealth.org)	Y	Y	20+	Y	University of New Mexico	Y	Y	Y	N	N	N	N	N	Y	Not clear	N	Y	Promotional	Y	Y	N	N	Y		This one really confused me. The UNM health page wasn't really distinct from the UNM students and employees page, and I wasn't sure how relevant some of the info was to patients, as opposed to employees. I feel fairly uncertain about some of my answers.	JT	unique		Yes
2021-10-10	New Mexico	Carl Friedrichs	Presbyterian Santa Fe Medical Center	https://pmgdirectory.phs.org/details/449/carl-friedrichs-iii-family_medicine-santa_fe	4801 Beckner Rd	Santa Fe	87507	Y	Y	Presbyterian Healthcare Services	Y	Y	20+	N		Y	Y	Y	Y	Y	N	Y	N	Y	Not clear	N	Y	Promotional	Y	Y	N	N	N			JT	unique		Yes
2021-10-10	New Mexico	Heidi Rogers	Mountain Spirit Integrative Medicine	https://www.mountainspiritnm.net/provider_heidi	3216 Monte Vista Blvd	Albuquerque	87106	Y	N		Y	N	2-9	N		N	N	N	N	N	N	N	N	N	Not clear	N	N	No Mention	N	N	N	N	Y			JT	unique		Yes
2021-10-10	New Mexico	Joseph Aragon	Los Lunas Family Practice	https://www.loslunasfp.com/	127 Sandoval Rd	Los Lunas	87031	N	N		N	N	1	N		N	N	N	N	N	N	N	N	N	Not clear	N	N	No Mention	N	N	N	N	Y			JT	unique		Yes
2021-10-10	New Mexico	Arnold Valdivia	Cibola Family Health Center	https://cibolahospital.com/providers/	1423 E. Roosevelt	Grants	87020	Y	Y	Cibola General Hospital, Inc.	Y	Y	2-9	N		N	N	Y	N	N	N	N	N	N	Y	Y	N	Neutral	N	N	N	N	Y			JT	unique		Yes
2021-10-10	New Mexico	Andrew Ropp	Aspen Medical Center Urgent and Primary Care	https://aspenmedicalcenter.com/about-us/	3450 Zafarano Dr.	Santa Fe	87505	Y	N		Y	N	2-9	N		N	N	N	N	N	N	N	N	N	Not clear	N	N	No Mention	N	N	N	N	Y			JT	unique		Yes
2021-10-10	New Mexico	Shailen Mhapsekar	Anthony Medical	https://laclinicadefamilia.org/lcdf/anthony-medical/	855 Anthony Dr.	Anthony	88021	Y	Y	La Clinica De Familia	Y	Y	10-19	N		N	Y	Y	N	N	N	Y	N	N	Y	Y	N	Promotional	Y	N	Y	N	N			JT	unique		Yes
2021-10-10	New Mexico	Erika Garcia	Roosevelt General Hospital	https://www.myrgh.org/Physician-Directory/G/Erika-Garcia-MD.aspx	42121 US Hwy 70	Portales	88130	Y	Y	Roosevelt General Hospital	Y	Y	2-9	N		Y	N	Y	N	N	N	N	N	Y	N	N	Y	Promotional	Y	N	Y	N	N		Only a tiny portion of the website COVID vaccine info is offered in Spanish, not sure whether to give credit for this or not	JT	unique		Yes
2021-09-21	AZ	Hugh Halbeck	Paseo Multi-Specialty Center and Urgent Care	https://www.cigna.com/cmgaz/	5891 W EUGIE AVE	Glendale	85304	N	Y	Cigna Medical Group	Y	Y	20+	N		Y	Y	Y	Y	Y	N	Y	N	Y	Y	Y	Y	promotional	Y	N	N	N	N	.	good website, not amazing	NJ	unique		Yes
2021-09-21	AZ	Lindsy Nungaray	Up 2 Par Medical Clinic	https://www.up2parmc.com/index.html	2775 S 8TH AVE	Yuma	85364	Y	N		Y	N	2-9	N		N	N	N	N	N	N	N	N	Y	N	N	N	no mention	N	N	N	N	Y	2020	funny website, but not updated at all	NJ	unique		Yes
2021-09-21	AZ	Edward Kowaleski	Banner Health Center	https://www.bannerhealth.com	13640 N PLAZA DEL RIO BLVD	Peoria	85381	Y	Y	Banner Health	Y	Y	20+	Y	University of Arizona	Y	Y	Y	N	N	N	Y	N	Y	not clear	N	Y	promotional	Y	Y	Y	N	N	2021-08-02	big conglomerate check NE,WY, CO and other to make sure no overlap	NJ	unique		Yes
2021-09-21	AZ	Douglas Bailes	Douglas G. Bailes, D.O.	https://douglasbailesdo.com	4344 W. Bell Rd #101	Glendale	85308	N	N		N	N	1	N		N	N	N	N	N	N	N	N	N	N	N	N	no mention	N	N	N	N	Y		horrible website, no information on anything healthcare related, just employee bios	NJ	unique		Yes
2021-09-21	AZ	Maria Reyes	AZIM clinic	http://www.azimclinicusa.com/index.html	6944 E Broadway Rd.	Mesa	85208	N	N		N	N	1	N		N	N	N	N	N	N	N	N	Y	N	N	N	no mention	N	N	N	N	Y		poor information layout, not updated	NJ	unique		Yes
2021-09-21	AZ	Javier Laguillo	Family Medicine Clinic at BUMC South Campus	https://www.fcm.arizona.edu	3950 S COUNTRY CLUB RD STE 130	Tucson	85714	Y	Y	Banner Health	Y	Y	2-9	Y	University of Arizona	Y	N	Y	Y	N	N	N	N	N	not clear	N	Y	neutral	Y	N	Y	N	N		last updated probably around Jan, but great language translations	NJ	unique		Yes
2021-09-21	AZ	Morgan Lobe	One Medical Kierland Commons	https://www.onemedical.com	15210 N Scottsdale Road	Scottsdale	85254	Y	Y	One Medical	Y	Y	2-9	N		Y	N	Y	Y	Y	Y	Y	N	Y	Y	Y	N	promotional	Y	Y	N	Y	N		great website, still missing a few things	NJ	onemedical-3	20	Yes
2021-09-21	AZ	David Bruce	Brown Road Family Medicine	https://brownroadfm.com	2310 E Brown Road	Mesa	85213	N	N		N	N	1	N		N	N	N	N	N	N	N	N	N	N	N	N	no mention	N	N	N	N	Y		needs more detail	NJ	unique		Yes
2021-09-21	AZ	Michael Purkis	Tanque Verde Family Medicine	https://www.azacp.com	7395 E. Tanque Verde Rd.	Tucson	85715	N	Y	Arizona Community Physicians	Y	Y	20+	N		N	Y	Y	N	N	N	N	N	N	N	N	Y	neutral	Y	N	Y	N	N		not promotional, very blunt about how they don't provide information	NJ	unique		Yes
2021-09-21	AZ	William Bartholomew	Holy Cross Hospital	https://www.carondelet.org/home	1171 W TARGET RANGE RD	NOGALES	85621	N	Y	Carondelet Health Network	Y	Y	10-19	N		N	N	Y	N	N	N	N	N	N	Not clear	N	N	neutral	Y	Y	N	N	N		for a hospital system, very poor updates around covid	NJ	unique		Yes
2021-09-21	AZ	Bryan Smithson	SUMMIT HEALTHCARE FAMILY MEDICINE SHOW LOW	https://summithealthcare.net/?_ga=2.214652887.1511185614.1632262246-345019222.1632262246	5300 S SUTTER DR STE A	Show Low	85901	Y	Y	Summit Healthcare	Y	Y	10-19	N		N	Y	Y	N	N	N	N	N	Y	Not clear	Y	Y	promotional	Y	N	N	N	N		just links to other websites and staff testimonials. should have more instructional info	NJ	unique		Yes
2021-09-21	AZ	Michael Tong	HonorHealth Medical Group, Saguaro Primary Care	https://www.honorhealth.com	18404 N TATUM BLVD	Phoenix	85032	Y	Y	HonorHealth	Y	Y	20+	N		Y	Y	Y	Y	Y	N	Y	Y	Y	not clear	N	Y	promotional	Y	Y	N	Y	N		best one out of AZ, updated, very detailed!	NJ	unique		Yes
2021-09-21	AZ	Tammy Tunis	East Valley Primary Care Physicians	https://www.eastvalleyprimarycarephysicians.com	4515 S MCCLINTOCK DR	Tempe	85282	N	N		N	N	1	N		N	N	N	N	N	N	N	N	Y	N	N	N	no mention	N	N	N	N	Y		needs update since covid	NJ	unique		Yes
2021-09-21	AZ	Ralph Hade	Havasu Regional Medical Center	https://www.havasuregional.com	101 Civic Center Lane	Lake Havasu City	86403	Y	N		N	Y	2-9	N		Y	N	Y	Y	N	N	Y	N	Y	not clear	N	Y	promotional	Y	Y	N	Y	N		basic info	NJ	unique		Yes
2021-09-21	AZ	Brenda Wells	Tucson Family Care	https://www.tucsonfamilycare.com	6624 E CARONDELET DR	Tucson	85710	N	N		N	N	1	N		N	N	N	N	N	N	N	N	N	Not clear	N	N	no mention	Y	N	N	N	Y		has nothing but 2 links regarding covid	NJ	unique		Yes
2021-09-21	AZ	Yoginder Chabra	Phoenician Primary Care Chandler	https://pmchealth.care	1343 N Alma School Road	Chandler	85224	Y	Y	Phoenician Medical Center	Y	Y	10-19	N		N	N	N	N	N	N	N	N	Y	Not clear	N	N	no mention	N	N	N	N	Y		not updated, only has testing info	NJ	unique		Yes
2021-09-21	AZ	Zohreen BHERIANI	Iora Primary Care Higley	https://ioraprimarycare.com	5110 E SOUTHERN AVE	Mesa	85206	Y	Y	Iora Primary Care	Y	Y	10-19	N		Y	N	Y	N	N	N	Y	N	Y	Y	N	Y	promotional	Y	Y	Y	N	N		not a lot of information regarding for who and what the vaccine is	NJ	unique		Yes
2021-09-21	AZ	Paul Genuise	Mercy Gilbert Medical Center	https://www.dignityhealth.org/?_ga=2.49311846.1331571250.1632275355-1673824680.1632275355	3555 S Val Vista Dr	Gilbert	85297	N	Y	Dignity Health	Y	Y	20+	N		Y	Y	Y	Y	N	N	N	N	Y	N	N	Y	promotional	Y	Y	Y	N	N	2020-09-01	for a big conglomerate, needs better updates	NJ	dignityhealth-2	20	Yes
2021-09-21	AZ	James Dumbauld	St. Elizabeth's Health Center	https://www.elrio.org	140 W. Speedway Blvd. #100	Tucson	85705	Y	Y	El Rio Health	Y	Y	10-19	N		Y	Y	Y	Y	Y	N	N	N	Y	Y	Y	N	promotional	Y	N	Y	Y	N		great website, still needs some fields updated	NJ	unique		Yes
2021-09-21	AZ	Sergio Szpaizman	Desert Grove Family Medical	https://www.stewardmedicalgroup.org	1492 S MILL AVE	Tempe	85281	N	Y	Steward Medical Group	Y	Y	20+	N		Y	Y	Y	N	N	N	Y	N	Y	N	N	N	promotional	Y	Y	Y	N	N		decent website, needs more details on vaccine	NJ	unique		Yes
2021-09-23	AR	Thomas Lewellen	Delta Memorial Hospital	http://www.deltamem.org	811 Highway 65 South	Dumas	71639	N	N		N	N	1	N		N	N	N	N	N	N	N	N	N	N	N	N	no mention	N	N	N	N	Y	2020-07-23	says "there is currently no vaccine to treat coronavirus"	NJ	unique		Yes
2021-09-23	AR	Benjamin Hall	Family Medical Center Fayetteville	https://uamshealth.com	1125 N COLLEGE AVE	Fayetteville	72703	Y	Y	UAMS Health	Y	Y	20+	Y	University of Arkansas for Medical Sciences	Y	Y	Y	Y	N	Y	N	Y	Y	Y	Y	N	promotional	Y	Y	Y	N	N	2021-08-18	kinda confusing	NJ	unique		Yes
2021-09-23	AR	Tracie Fullove	Community Clinic Fayetteville Medical	https://www.communityclinicnwa.org	3162 W. Martin Luther King Blvd.	Fayetteville	72704	Y	Y	Community Clinic	Y	N	2-9	N		Y	N	Y	Y	Y	N	N	N	N	Y	Y	Y	promotional	Y	Y	Y	Y	N		not very recently updated, could do more	NJ	unique		Yes
2021-09-23	AR	Roger Green	Unity Health - Green Family Practice	https://www.unity-health.org	1200 MCLAIN ST	Newport	72112	Y	Y	Unity Health	Y	Y	20+	N		N	N	Y	Y	N	N	N	N	Y	Not clear	N	Y	neutral	Y	N	N	N	N		just links, bad information for hospital system	NJ	unique		Yes
2021-09-23	AR	Jerry Harvey	Greystone Medical Clinic	https://greystoneclinic.com	15361 Hwy. 5	Cabot	72023	N	N		N	N	1	N		N	N	N	N	N	N	N	N	N	N	N	N	no mention	N	N	N	N	Y		not updated	NJ	unique		Yes
2021-09-23	AR	John Westwood	Plainview Medical Clinic	https://www.chambershospital.com	102 N Garfield Avenue	Plainville	72857	N	Y	Chambers Memorial Hospital	Y	N	2-9	N		N	N	N	N	N	N	N	N	N	N	N	N	no mention	N	N	N	N	Y	2021-03-12	no information on anything health related	NJ	unique		Yes
2021-09-23	AR	Jeremiah Nugent	Wynne Medical Clinic	https://www.stbernards.info	710 S Falls Blvd	Wynne	72396	N	Y	St. Bernards Healthcare	Y	Y	20+	N		Y	Y	Y	Y	Y	N	Y	N	Y	Y	Y	Y	promotional	Y	Y	Y	Y	N		needs more info on boosters and approval	NJ	unique		Yes
2021-09-23	AR	Judson Hout	Ouachita Valley Family Clinic	https://www.baptist-health.com	353 Cash Rd SW	Camden	71701	N	Y	Baptist Health	Y	Y	20+	Y	Baptist Health College and University of Arkansas	Y	Y	Y	Y	Y	Y	N	N	Y	Y	Y	N	promotional	Y	Y	Y	Y	N		Just didnt mention anything about FDA	NJ	unique		Yes
2021-09-23	AR	Bradley Biggers	Bradley County Medical Center	http://www.bradleycountymedicalcenter.com	404 South Bradley	Warren	71671	N	N		N	N	1	N		Y	Y	Y	Y	Y	Y	Y	Y	Y	Y	Y	Y	promotional	N	N	N	Y	N		great example for a rural, southern practice!!!!!	NJ	unique		Yes
2021-09-23	AR	Glen McSpadden	Ozarks Community Hospital	https://www.ochonline.com	1101 Jackson St. SW	Gravette	72736	N	Y	Ozarks Community Hospital	Y	Y	2-9	N		N	N	Y	Y	N	N	N	N	Y	Y	Y	N	neutral	N	N	N	N	N		subpar for hospital system, only covid info in news section	NJ	unique		Yes
2021-09-23	AR	Hailey Small	Dardanelle Regional Medical Clinic	https://www.dardanelleregional.org/?	200 N Third St	Dardanelle	72834	N	Y	Dardanelle Regional Medical Center	Y	Y	10-19	N		N	N	Y	Y	Y	N	N	N	N	Y	Y	N	neutral	N	N	N	N	N		not great	NJ	unique		Yes
2021-09-23	DC	Howard Wilson	Howard University Hospital	http://huhealthcare.com/healthcare/hospital	2041 Georgia Ave NW	Washington	20060	N	N		N	N	1	Y	Howard University	Y	Y	Y	Y	Y	N	N	N	Y	Y	Y	Y	promotional	Y	N	Y	N	N		pretty basic, good info	NJ	unique		Yes
2021-09-23	DC	Mikel Hofmann	CuraCapitol Primary Care Services	https://www.curacapitol.com	1140 Varnum Street, NE Suite 201	Washington	20017	N	N		N	N	1	N		N	N	N	N	N	N	N	N	N	N	N	N	no mention	N	N	N	N	Y		nothing about health info	NJ	unique		Yes
2021-09-23	HI	Desmond Foo	Waimanalo Health Center	https://www.waimanalohealth.org	41-1347 KALANIANAOLE HWY	Waimanalo	96795	Y	N		N	N	2-9	N		Y	Y	Y	Y	Y	Y	Y	Y	Y	Y	Y	N	promotional	Y	Y	Y	Y	N		one of the best, comprehensive websites!	NJ	unique		Yes
2021-09-23	HI	Marc Shlachter	Adventist Health castle Primary Care	https://www.adventisthealth.org	55-510 Kamehameha Highway, Suite 5	Laie	96762	N	Y	Adventist Health	N	Y	1	N		Y	Y	Y	Y	Y	Y	Y	Y	N	not clear	N	Y	promotional	Y	Y	N	Y	N		kinda confusing but good info	NJ	adventisthealth-3	4	Yes
2021-09-23	HI	Jonas Navickas	KOKUA KALIHI VALLEY	https://www.kkv.net	2239 N SCHOOL ST	Honolulu	96819	N	N		N	N	1	N		Y	Y	Y	Y	N	N	N	N	N	Y	Y	N	promotional	N	N	N	N	N		missing some aspects	NJ	unique		Yes
2021-09-23	HI	Jessica ono	West Oahu Medical Office Hawaii Permanente	https://healthy.kaiserpermanente.org/hawaii/front-door	401 Kamokila Blvd	Kapolei	96707	N	Y	Kaiser Permanente	Y	Y	20+	N		Y	Y	Y	Y	Y	Y	Y	Y	Y	Y	Y	Y	promotional	Y	Y	Y	Y	N		amazing, comprehensive, consise	NJ	kaiserpermanente-4	4	Yes
2021-09-24	VT	Craig Sullivan	Central Vermont Medical Center	https://www.uvmhealth.org	130 Fisher Road	Berlin	5602	N	Y	University of Vermont Health Network	Y	Y	2-9	Y	University of Vermont	Y	N	Y	Y	Y	N	Y	N	Y	Y	Y	Y	promotional	Y	Y	Y	Y	N	2021-08-05	very detailed	NJ	unique		Yes
2021-09-24	VT	David Turner	Rutland Regional Medical Center	https://www.rrmc.org	71 ALLEN ST	Rutland	5701	N	Y	Rutland Regional Medical Center	Y	Y	20+	N		N	Y	Y	N	N	N	Y	N	Y	N	N	Y	promotional	Y	Y	N	N	N		very confusing to find info, usually just copied and pasted from other places	NJ	unique		Yes
2021-09-24	VT	Kathleen Burgess	Brattleboro Primary Care	https://www.bmhvt.org	21 Belmont Ave	Brattleboro	5301	N	Y	Brattleboro Memorial Hospital	N	N	1	N		Y	N	Y	Y	N	N	N	N	Y	Y	Y	Y	promotional	Y	N	N	Y	N		not very detailed, moreso just refers to other sites for info	NJ	unique		Yes
2021-09-28	CO	Kimberly Bentrott	St. Anthony Health Center Evergreen	https://www.centura.org	32214 ELLINGWOOD TRL	Evergreen	80439	N	Y	Centura Health	Y	Y	20+	N		Y	Y	Y	Y	Y	Y	Y	Y	Y	Y	Y	Y	promotional	Y	Y	Y	Y	N		one of the best, super detailed!	NJ	unique		Yes
2021-09-28	CO	Dale BERKBIGLER	Rio Grande Hospital	https://riograndehospital.org	0310C COUNTY ROAD 14	Del Norte	81132	Y	Y	Rio Grande Hospital Healthcare	Y	Y	2-9	N		N	Y	Y	Y	N	N	N	N	N	Y	Y	N	neutral	N	N	N	N	N			NJ	unique		Yes
2021-09-28	CO	David Britt	UCHealth Family Medicine Longmont	https://www.uchealth.org	1925 W. Mountain View Avenue	Longmont	80501	Y	Y	UCHealth	Y	Y	20+	Y	University of Colorado	Y	Y	Y	Y	Y	Y	Y	Y	Y	Y	Y	Y	promotional	Y	Y	Y	Y	N		very comprehensive!	NJ	unique		Yes
2021-09-28	CO	Michelle Mang	Federico F. Pena Southwest Family Health Center and Urgent Care	https://www.denverhealth.org	1339 S. Federal Blvd.	Denver	80219	N	Y	Denver Health	Y	Y	20+	N		Y	Y	Y	Y	Y	Y	Y	Y	Y	Y	Y	N	promotional	Y	Y	Y	Y	N		super detailed, so much info	NJ	unique		Yes
2021-09-28	CO	Morgan Hungenburg	Salud Fort Morgan Clinic	https://www.saludclinic.org	729 E. Railroad ave	Fort Morgan	80701	Y	Y	Salud Family Health Centers	Y	N	10-19	N		Y	Y	Y	Y	Y	Y	N	N	N	Y	Y	N	promotional	Y	N	Y	Y	N			NJ	unique		Yes
2021-09-28	CO	Jeffrey Kauffman	Rocky Mountain Family Physicians	https://www.rmfamilyphys.com	1124 E Elizabeth St, BLDG C	Fort Collins	80524	N	N		N	N	1	N		N	N	Y	N	N	N	N	N	Y	N	N	N	neutral	Y	N	N	N	Y		doesnt offer vaccine, just links to dph	NJ	unique		Yes
2021-09-28	CO	Meredith Evans	Juniper Family Medicine	https://juniperfamilymedicine.com	735 White Ave	Grand Junction	81501	N	N		N	N	1	N		N	Y	N	N	N	N	N	N	N	Not clear	N	N	neutral	Y	N	N	N	Y			NJ	unique		Yes
2021-09-28	CO	Randal Shelton	Montrose Memorial Hospital	https://www.montrosehospital.com	800 S. 3rd Street	Montrose	81401	N	Y	Montrose Memorial Hospital	N	Y	2-9	N		N	N	N	N	N	N	N	N	N	Not clear	N	N	No mention	N	N	N	N	Y			NJ	unique		Yes
2021-09-28	CO	John Fox	Lincoln Community hospital	https://hugohospital.com	111 6th St.	Hugo	80821	N	Y	Lincoln Health	Y	Y	2-9	N		Y	Y	Y	N	N	N	N	N	Y	Y	Y	Y	promotional	Y	N	N	N	N			NJ	unique		Yes
2021-10-01	CO	Patrick Barry	Fraser Medical Clinic	https://frasermedicalclinic.com	45 County Road 804 Suite 210	Fraser	80442	N	N		N	N	1	N		Y	Y	N	Y	N	N	N	N	N	Y	Y	N	promotional	N	N	N	N	N		main side effects are optimism and hope hahaha	NJ	unique		Yes
2021-10-01	CO	Carmen Vandal	Swedish Family Medicine center	https://swedishfamilymedicine.com	601 East Hampden Ave Ste 470	Englewood	80113	N	Y	Health One	N	N	1	N		N	Y	N	N	N	N	N	N	N	Not clear	N	N	neutral	Y	N	N	N	N		example of linking to conglomerate website without tailored content on their own	NJ	unique		Yes
2021-10-02	CO	Paul Cump	Health Center at 340 Printers Pkwy	https://www.peakvista.org/	340 Printers Parkway	Colorado Springs	80910	Y	Y	Peak Vista Community Health Centers	Y	Y	20+	N		N	Y	Y	Y	N	N	N	N	N	Y	Y	N	neutral	Y	N	Y	N	N			NJ	unique		Yes
2021-10-02	CO	David Ehrenberger	Broomfield Family Practice	http://broomfieldfp.com/	1420 West Midway Blvd.	Broomfield	80020	N	N		N	N	1	N		N	Y	Y	N	N	N	N	N	Y	Y	Y	N	neutral	N	N	N	N	Y		no info explaining vaccine	NJ	unique		Yes
2021-10-02	CO	Vivian Jiang	CU Family Medicine Depot Hill	https://www.cumedicine.us/	1022 Depot Hill Road	Broomfield	80020	Y	Y	University of Colorado Medicine	Y	Y	20+	Y	University of Colorado Medicine	Y	N	Y	Y	Y	Y	Y	Y	Y	Y	Y	Y	promotional	Y	N	N	Y	N		information hard to find	NJ	unique		Yes
2021-10-02	CO	Carolyn Sanders	Family Medical Associates of Lafayette	https://www.bch.org/	1000 W. South Boulder Road	Lafayette	80026	N	Y	Boulder Community Health	Y	Y	20+	N		Y	Y	Y	Y	Y	Y	Y	N	N	Y	Y	N	promotional	Y	Y	N	Y	N			NJ	unique		Yes
2021-10-02	CO	Erica Lovett Fourni	Mesa County County Public Health Department	https://marillachealth.org/	510 291/2 Rd.	Grand Junction	81504	N	Y	Marillac Health	Y	N	2-9	N		N	Y	Y	N	N	Y	N	N	Y	Y	Y	N	promotional	Y	N	Y	N	N			NJ	unique		Yes
2021-10-02	CO	Christine Horstmeyer	Westminster Health Clinic	https://www.clinica.org/	8510 BRYANT ST STE 210	Westminster	80031	Y	Y	Clinica Family Health	Y	N	2-9	N		Y	Y	Y	Y	Y	Y	Y	N	N	Y	Y	N	promotional	Y	Y	Y	Y	N			NJ	unique		Yes
2021-10-02	CO	Sean Kark	New West Physicians	https://www.nwphysicians.com/	200 West County Line Road, Suite 380	Highlands Ranch	80129	Y	Y	Optum	Y	Y	20+	N		Y	Y	Y	Y	N	Y	N	N	Y	not clear	Y	Y	promotional	Y	N	N	N	N		very conflicting info, some up to date and some not	NJ	unique		Yes
2021-10-02	CO	Eric Peper	Surface Creek Family Practice	https://www.surfacecreekfamilypractice.com/	255 SW 8TH AVE	Cedaredge	81413	Y	N		Y	N	2-9	N		N	N	N	N	N	N	N	N	N	Not clear	N	N	no mention	N	N	N	N	Y			NJ	unique		Yes
2021-10-02	CO	Coya Lindberg	Glenwood Medical Associates	https://www.glenwoodmedical.com/	1830 Blake Ave	Glenwood Springs	81601	Y	N		Y	N	2-9	N		N	N	Y	Y	N	N	N	N	N	Y	Y	Y	neutral	Y	N	Y	N	Y		had to search covid in the search bar	NJ	unique		Yes
2021-10-02	CO	Janett Javier	Southeast Colorado Hospital	https://www.sechosp.org/	900 CHURCH ST	Springfield	81073	N	Y	Southeast Colorado Hospital System	Y	N	2-9	N		Y	Y	Y	N	N	N	Y	N	Y	Y	Y	N	promotional	Y	N	N	N	N		very hard to read	NJ	unique		Yes
2021-10-02	CO	Bridget Dunn	Estes Park Health	https://eph.org/	555 PROSPECT AVE	Estes Park	80517	N	Y	Estes Park Health	N	N	2-9	N		N	Y	Y	Y	N	N	N	N	N	Y	Y	Y	promotional	Y	N	Y	N	N			NJ	unique		Yes
2021-10-02	CO	Stacia Baker	Appleton Clinics	https://www.appletonclinics.com/co-home	607 25 Rd #201	Grand Junction	81505	N	Y	Appleton Clinics	N	N	1	N		N	Y	N	N	N	N	N	N	Y	not clear	N	Y	neutral	Y	N	N	N	N			NJ	unique		Yes
2021-10-03	IL	Thomas Hatley	Carlinville Family Healthcare	https://www.cahcare.com/	20733 N Broad St	Carlinville	62626	N	Y	Carlinville Area Hospital	Y	Y	2-9	N		N	N	N	N	N	N	N	N	N	Not clear	N	N	No mention	N	N	N	N	Y			NJ	unique		Yes
2021-10-03	IL	Richard Kelly	Advocate Medical Group	https://www.advocateaurorahealth.org/	80 Templeton Drive	Oswego	60543	Y	Y	Advocate Aurora Health	Y	Y	20+	N		Y	Y	Y	Y	Y	Y	Y	Y	Y	Y	Y	Y	promotional	Y	Y	Y	Y	N		very extensive information!!	NJ	unique		Yes
2021-10-03	IL	Matthew Laton	West Town Health Center	https://www.primecarehealth.org/	1431 N WESTERN AVE STE 406	Chicago	60622	Y	Y	PrimeCare Health	Y	N	2-9	N		N	Y	N	N	N	N	N	N	N	Not clear	N	N	neutral	Y	N	Y	N	Y			NJ	unique		Yes
2021-10-03	IL	Krista Santilli	Cook County Health	https://cookcountyhealth.org/	1901 W HARRISON ST	Chicago	60612	N	Y	Cook County Health	Y	Y	20+	N		N	Y	Y	N	N	N	Y	Y	Y	not clear	Y	Y	promotional	Y	N	Y	N	N		did not use link, just use their covid info	NJ	unique		Yes
2021-10-03	IL	Yolanda Paylor	PCC Salud Family Health Center	https://www.pccwellness.org/	5359 W FULLERTON AVE	Chicago	60639	Y	Y	PCC Community Wellness Center	Y	Y	10-19	N		Y	N	Y	Y	Y	N	N	N	N	Y	Y	N	promotional	Y	Y	Y	Y	N			NJ	unique		Yes
2021-10-03	IL	Colleen Heniff	OSF Little Company of Mary Medical Center	https://www.osfhealthcare.org/	2800 W. 95th Street	Evergreen Park	60805	N	Y	OSF Healthcare	Y	Y	20+	N		Y	Y	Y	Y	Y	Y	Y	Y	Y	Y	Y	Y	promotional	Y	Y	N	Y	N		mentions catholic values around vaccine a lot	NJ	unique		Yes
2021-10-04	IL	Leslie Temple	NorthShore Medical Group	https://www.northshore.org/	2400 Chestnut Ave.	Glenview	60026	Y	Y	Northshore University Health System	Y	Y	20+	Y	UNiversity of Chicago	Y	Y	Y	Y	Y	Y	Y	N	Y	Y	Y	Y	promotional	Y	Y	N	Y	N			NJ	unique		Yes
2021-10-04	IL	Kari Watts	University of Illinois College of Medicine at Peoria	https://peoria.medicine.uic.edu/	815 MAIN ST	Peoria	61602	N	Y	University of Illinois College of Medicine	Y	Y	2-9	Y	University of Illinois	Y	Y	Y	Y	Y	N	Y	N	Y	not clear	Y	Y	promotional	Y	Y	N	N	N			NJ	unique		Yes
2021-10-04	IL	Emily KROENING	Humboldt Park Health	https://www.hph.care/	1044 N MOZART ST	Chicago	60622	N	Y	Humboldt Park Health	N	N	1	N		Y	Y	Y	Y	N	N	Y	N	Y	not clear	N	N	promotional	Y	Y	N	N	N			NJ	unique		Yes
2021-10-04	IL	Niraj Shah	BJC Medical Group Primary Care at Shiloh	https://www.bjcmedicalgroup.org/	1414 CROSS ST STE 210	Shiloh	62269	Y	Y	BJC Medical Group	Y	Y	20+	Y	Washington University School of Medicine	N	N	N	N	N	N	N	N	N	Not clear	N	N	No mention	Y	N	N	N	Y		huge medical group, doesn't say anything about covid, links to overarching conglomerate only	NJ	unique		Yes
2021-10-04	IL	Regina Depietro	MacNeal Hospital	https://www.loyolamedicine.org/	3249 S. Oak Park Ave.	Berwyn	60402	N	Y	Loyola Medicine	Y	Y	20+	Y	Loyola University	Y	Y	Y	Y	Y	Y	Y	N	Y	Y	Y	N	promotional	Y	Y	N	Y	N			NJ	unique		Yes
2021-10-04	IL	Yu Yan	NCH Medical Group Primary Care	https://www.nch.org/	2101 South Arlington Heights Road	Arlington Heights	60005	Y	Y	Northwest Community Healthcare	Y	Y	20+	N		Y	Y	Y	Y	Y	Y	N	N	Y	Y	Y	N	promotional	Y	Y	Y	Y	N		click on keyword in title to find info	NJ	unique		Yes
2021-10-04	IL	Dina Pavilonis	Family Medical Care, LTD	https://myfamilymedicalcare.com/#	965 LAKE ST	Oak Park	60301	N	N		N	N	1	N		N	Y	N	N	N	N	N	N	N	N	N	Y	neutral	Y	N	N	N	Y		only links provided	NJ	unique		Yes
2021-10-04	IL	Danyelle Beltz	SIHF OFallon	https://www.sihf.org/	3 ST. ELIZABETH'S BLVD.	OFallon	62269	Y	Y	SIHF Healthcare	Y	Y	20+	N		Y	Y	Y	N	N	N	N	N	Y	Not clear	N	Y	promotional	Y	Y	N	Y	N		has amazing info for race and ethicity influences on covid	NJ	unique		Yes
2021-10-04	IL	Merle Muller	SIU Center for Family Medicine	https://www.siumed.org/	612 N 11TH ST	Quincy	62301	Y	Y	SIU Healthcare	Y	Y	20+	Y	Southern Illinois University School of Medicine	Y	N	Y	Y	Y	N	N	N	Y	Y	Y	N	promotional	Y	Y	N	N	N		confusing info	NJ	unique		Yes
2021-10-04	IL	Betty Lo	AMITA Health Medical Group Family Medicine Elk Grove Village	https://www.amitahealth.org/	126 BIESTERFIELD RD	Elk Grove Village	60007	N	Y	AMITA Health	Y	Y	20+	N		Y	Y	Y	Y	Y	N	Y	N	Y	Y	Y	N	promotional	Y	Y	Y	Y	N			NJ	unique		Yes
2021-10-05	IL	Ariel Leifer	University Village Clinic, Suite 235	https://hospital.uillinois.edu/	722 West Maxwell Street	Chicago	60607	N	Y	UI Health	Y	Y	10-19	Y	University of Illionois	Y	Y	Y	Y	Y	Y	N	N	Y	Y	Y	N	promotional	Y	N	Y	Y	N		not a ton of info	NJ	unique		Yes
2021-10-05	IL	Alvia Sabahat	AHS Family Health Center	https://www.ahsfhc.org/	2424 W. PETERSON AVE	Chicago	60659	Y	N		Y	N	2-9	N		N	Y	Y	N	N	N	N	N	N	Not clear	N	N	promotional	Y	N	Y	N	N		good for other languages but just links, not info	NJ	unique		Yes
2021-10-05	IL	John Sellett	Carle Urbana on Windsor	https://carle.org/	1818 E. Windsor Rd	Urbana	61802	N	Y	Carle Health	Y	Y	20+	Y	University of Illinois at Urbana-Champaign	Y	Y	Y	Y	Y	Y	Y	N	Y	Y	Y	Y	promotional	Y	Y	Y	Y	N			NJ	unique		Yes
2021-10-05	IL	KRISHNAMU Munoz	Alivio Medical Center Western Avenue	https://www.aliviomedicalcenter.org/	2355 S Western Ave	Chicago	60608	Y	N		Y	N	2-9	N		Y	Y	Y	Y	Y	Y	N	N	N	Y	Y	N	promotional	Y	Y	Y	Y	N		good example for smaller practice, tailored content	NJ	unique		Yes
2021-10-05	IL	Bruce Corwin	PLAINFIELD ILLINOIS MEDICAL CLINIC	https://www.corwinhealthcare.com/	15728 S. Rt. 59	Plainfield	60544	N	N		N	N	1	N		N	N	N	N	N	N	N	N	N	N	N	N	no mention	N	N	N	N	Y			NJ	unique		Yes
2021-10-05	IL	James Leonard	CARLE FOUNDATION HOSPITAL	https://www.christieclinic.com/	611 W PARK ST	Urbana	61802	N	Y	Christie Clinic	Y	Y	10-19	N		N	N	Y	N	N	Y	N	N	Y	Y	N	N	neutral	Y	N	N	N	Y			NJ	unique		Yes
2021-10-05	IL	Robert Davidson	Washington County Hospital	https://www.washingtoncountyhospital.org/	705 South Grand Avenue	Nashville	62263	N	Y	SSM Health	N	Y	1	N		N	N	N	N	N	N	N	N	Y	Not clear	N	N	No mention	N	N	Y	N	Y			NJ	unique		Yes
2021-10-05	IL	James Carsten	Northwestern Medicine Regional Medical Group Wheaton	https://www.nm.org/	1800 North Main	Wheaton	60187	Y	Y	Northwestern Medicine	Y	Y	20+	Y	Northwestern University	Y	Y	Y	Y	Y	Y	N	N	Y	Y	Y	Y	promotional	Y	N	N	Y	N			NJ	unique		Yes
2021-10-05	IL	Blake Rodgers	Memorial Hospital	https://www.memhosp.org/	1404 Cross Street	Shiloh	62269	Y	Y	BJC Healthcare	Y	Y	2-9	N		N	N	N	N	N	N	N	N	N	not clear	N	N	no mention	Y	N	N	N	Y			NJ	unique		Yes
2021-10-05	IL	Dominic Coastabile	DuPage Medical Group Naperville - S. Washington	https://www.dulyhealthandcare.com/	640 S. Washington St.	Naperville	60540	Y	Y	Duly Health and Care	Y	Y	20+	N		N	N	N	N	N	N	N	N	Y	Not clear	N	N	no mention	N	N	N	N	Y		huge conglomerate and COVID doesnt exist	NJ	unique		Yes
2021-10-05	IL	Adam Ruley	Belleville Health Center	https://www.supportsteliz.org/	180 S 3RD ST	Belleville	62220	N	Y	Hospital Sisters Health System	N	Y	1	N		N	N	N	N	N	N	N	N	N	Not clear	N	N	no mention	Y	N	Y	N	Y		only link to conglomerate	NJ	unique		Yes
2021-10-05	IL	Nathan Bounyong	Swedish Hospital	https://swedishcovenant.org/	5140 N. California Ave	Chicago	60625	N	Y	Northshore University Health System	N	Y	1	N		Y	Y	Y	Y	Y	Y	Y	Y	Y	Y	Y	N	promotional	Y	N	N	N	N			NJ	unique		Yes
2021-10-05	IL	Andrew Goggin	Fayette County Hospital	https://www.fayettecountyhospital.org/getpage.php?name=index	650 West Taylor	Vandalia	62471	N	Y	Heartland Health System	N	Y	1	N		N	N	N	N	N	N	N	N	N	Not clear	N	N	no mention	Y	N	N	N	Y			NJ	unique		Yes
2021-10-05	IL	Farah Turk	Family Heath Center of Plainfield	https://www.farahturkmd.com/	13550 S. Route 30, Suite 100	Plainfield	60544	N	N		N	N	1	N		N	N	N	N	N	N	N	N	N	Not clear	N	N	No mention	N	N	N	N	Y		does partial physicals?	NJ	unique		Yes
2021-10-05	IL	Jeannette Kelly	Michigan Avenue Primary Care	https://www.michiganavenueprimarycare.com/	180 Michigan Avenue #1720	Chicago	60601	N	N		N	N	1	N		Y	Y	Y	Y	N	Y	Y	N	Y	Y	Y	N	promotional	Y	N	N	N	N		because immediate care and primary care are part of same company, not different websites	NJ	unique		Yes
2021-10-05	IL	Michelle Sweet-albores	Edward-Elmhurst Health Center and Immediate Care	https://www.eehealth.org/	8 Salt Creek Ln	Hinsdale	60521	Y	Y	Edward-Elmhurst Health	Y	Y	20+	N		Y	Y	Y	Y	Y	Y	Y	Y	Y	Y	Y	Y	promotional	Y	Y	N	Y	N		great website	NJ	unique		Yes
2021-10-05	IL	Micheal Liston	Morris Hospital	https://www.morrishospital.org/	100 GORE RD	Morris	60450	N	Y	Morris Hospital	Y	Y	20+	N		Y	Y	Y	Y	Y	N	N	N	N	N	N	Y	promotional	Y	N	N	Y	N		offered some content and resources that are very valuable	NJ	unique		Yes
2021-10-05	IL	Richard Rethorst	Franklin Hospital	https://www.franklinhospital.net/	201 BAILEY LN	Benton	62812	N	N		N	N	1	N		N	N	N	N	N	N	N	N	Y	Not clear	N	N	no mention	N	N	N	N	Y			NJ	unique		Yes
2021-10-05	IL	CHIZOBA NGWUBE	Holy Family Hospital	https://www.hshs.org/HolyFamily/	200 Health Care Dr	Greenville	62246	N	Y	Hospital Sisters Health System	Y	Y	10-19	N		Y	N	Y	Y	N	N	N	N	N	N	N	Y	neutral	Y	N	Y	N	N			NJ	unique		Yes
2021-10-05	IL	NHAT LINH VO	Erie Evanston/Skokie Health Center	https://www.eriefamilyhealth.org/	1285 Hartrey Ave	Evanston	60202	Y	Y	Erie Family Health	Y	Y	10-19	N		Y	Y	Y	Y	Y	Y	Y	Y	Y	Y	Y	N	promotional	Y	Y	Y	Y	N		amazing website!!	NJ	unique		Yes
2021-10-05	IL	Fatima Hussain	EHE Health	https://ehe.health/	222 West Adams Street	Chicago	60606	Y	Y	EHE Health	N	Y	1	N		N	N	Y	N	N	N	Y	N	Y	Not clear	N	N	neutral	Y	N	N	N	N			NJ	unique		Yes
2021-10-06	MN	Julie Bell	Family Medical Center Little Falls	https://www.chistgabriels.com/	811 SE Second Street	Little Falls	56345	Y	Y	CHI St. Gabriel's Health	Y	Y	2-9	N		N	N	N	N	N	N	N	N	Y	Not clear	N	N	no mention	N	N	N	N	Y			NJ	unique		Yes
2021-10-06	MN	Kristin Lockhart	M Health Fairview Clinic - Oakdale	https://mhealthfairview.org/	1099 Helmo Ave. N. Suite 100	Oakdale	55128	Y	Y	Fairview Health Services	Y	Y	20+	Y	University of Minnesota	Y	Y	Y	Y	Y	Y	Y	N	N	Y	Y	Y	promotional	Y	Y	Y	Y	N			NJ	unique		Yes
2021-10-06	MN	Pamela Brett	Meeker Memorial Clinic	https://www.carrishealth.com/	520 SOUTH SIBLEY AVE	Litchfield	55355	N	Y	Carris Health, Centrac are	Y	Y	10-19	N		Y	Y	Y	Y	Y	Y	N	N	Y	Y	y	N	promotional	Y	Y	Y	Y	N			NJ	unique		Yes
2021-10-06	MN	KAVYAMOL THYAGARAJAN	North Memorial Health Clinic	https://northmemorial.com/	1835 West County Road C	Roseville	55113	Y	Y	North Memorial Health	Y	Y	20+	N		Y	Y	Y	Y	Y	Y	Y	N	Y	Y	Y	N	promotional	Y	Y	N	Y	N			NJ	unique		Yes
2021-10-06	MN	Mysoon Ayuob	Mayo Clinic Health System Faribault	https://www.mayoclinichealthsystem.org/	300 STATE AVE	Faribault	55021	Y	Y	Mayo Clinic Health System	Y	Y	20+	N		Y	Y	Y	Y	Y	Y	Y	Y	Y	Y	Y	N	promotional	Y	Y	Y	Y	N			NJ	unique		Yes
2021-10-06	MN	Scott Reichel	Northwest Family Physicians Crystal	http://www.northwestfamilyclinics.com/	5502 W BROADWAY	Crystal	55428	Y	N		Y	N	2-9	N		Y	Y	Y	Y	Y	Y	N	Y	Y	Y	Y	N	promotional	Y	N	N	Y	N			NJ	unique		Yes
2021-10-06	MN	Rachael Long	Allina Health Brooklyn Park Clinic	https://www.allinahealth.org/	9300 NOBLE PKWY N	Brooklyn Park	55443	Y	Y	Allina Health	Y	Y	20+	N		Y	Y	Y	Y	Y	Y	Y	N	Y	Y	Y	N	promotional	Y	Y	Y	Y	N		really good info	NJ	unique		Yes
2021-10-06	MN	James Benzie	Entira Family Clinic West St. Paul	https://entirafamilyclinics.com/	234 WENTWORTH AVE E	West Saint Paul	55118	Y	Y	Entira Family Clinics	Y	N	10-19	N		Y	N	Y	Y	Y	Y	N	N	N	Y	Y	Y	promotional	Y	N	N	Y	N			NJ	unique		Yes
2021-10-06	MN	Lynn Stottler	Gateway Family Health CLinic	https://gatewayclinic.com/	4570 County Highway 61	Moose Lake	55767	Y	N		Y	N	2-9	N		Y	Y	Y	Y	Y	N	N	N	Y	Y	Y	Y	promotional	Y	N	N	N	N			NJ	unique		Yes
2021-10-06	MN	Milton Fong	Ridgeview Belle Plaine Clinic	https://www.ridgeviewmedical.org/	165 Commerce Drive W.	Belle Plaine	56011	Y	Y	Ridgeview Medical	Y	Y	20+	N		N	Y	Y	N	N	Y	N	N	N	Y	Y	Y	promotional	Y	N	N	N	N			NJ	unique		Yes
2021-10-08	MN	Brandon Ng	Minnesota Healthcare Network	https://mhcn.com	2980 BUCKLEY WAY	Inver Grove Heights	55076	N	Y	Minnesota Healthcare Network	Y	Y	20+	N		N	N	N	N	N	N	N	N	N	Not clear	N	N	no mention	N	N	N	N	Y			NJ	unique		Yes
2021-10-08	MN	Ryan Fier	Cuyuna Regional Medical Center Baxter	https://www.cuyunamed.org	13205 ISLE DR	Baxter	56425	Y	Y	Cuyuna Regional Medical Center	Y	Y	2-9	N		Y	Y	Y	Y	N	Y	N	N	Y	Y	Y	N	neutral	Y	N	N	N	N		just a bunch of different news articles	NJ	unique		Yes
2021-10-08	MN	Laura Hong	Madison Healthcare Services	https://mhsmn.org	900 2ND AVE	Madison	56256	N	Y	Madison Healthcare Services	N	N	1	N		Y	N	Y	Y	N	N	N	N	Y	Y	Y	Y	neutral	Y	N	N	N	N			NJ	unique		Yes
2021-10-08	MN	Vicki Anderson	Community Memorial Hospital	https://cloquethospital.com	512 SKYLINE BLVD	Cloquet	55720	N	Y	Community Memorial Hospital	N	N	1	N		N	Y	Y	Y	N	Y	N	N	N	Y	Y	N	neutral	Y	N	N	N	N			NJ	unique		Yes
2021-10-08	MN	Susan Haddow	Whittier Clinic and Pharmacy	https://www.hennepinhealthcare.org	2810 NICOLLET AVE	Minneapolis	55408	Y	Y	Hennepin Healthcare	Y	Y	10-19	N		Y	N	Y	Y	Y	Y	N	N	Y	Y	Y	N	promotional	Y	N	Y	N	N			NJ	unique		Yes
2021-10-08	MN	bryon VANDEWEGE	LifeCare Medical Center	https://lifecaremedicalcenter.org	715 DELMORE DRIVE	Roseau	56751	N	Y	Lifecare Medical Center	N	N	1	N		Y	N	Y	Y	N	Y	Y	N	Y	Y	Y	Y	promotional	N	Y	N	N	N			NJ	unique		Yes
2021-10-08	MN	sarah RISTVEDT	ORTONVILLE AREA HEALTH SERVICES	https://oahs.us	450 Eastvold Ave	Ortonville	56278	N	Y	Ortonville Area Health Centers	Y	N	2-9	N		Y	Y	Y	Y	N	Y	Y	N	Y	Y	Y	N	promotional	Y	N	Y	N	N			NJ	unique		Yes
2021-10-08	MN	taylor Cammack	Mayo Family Clinic Kasson	https://www.mayoclinic.org	411 West Main	Kasson	55944	Y	Y	Mayo Clinic	N	Y	1	N		Y	Y	Y	Y	Y	Y	Y	Y	Y	Y	Y	Y	promotional	Y	Y	Y	Y	N		different from mayo health services website, really good info	NJ	mayoclinic-2	26	Yes
2021-10-08	MN	Nancy Miller	OMC Greenville Location	https://www.olmmed.org	1544 Greenview Dr. S.W.	Rochester	55902	Y	Y	Olmsted Medical Center	Y	Y	20+	N		Y	N	Y	Y	Y	Y	Y	Y	Y	Y	Y	Y	promotional	Y	Y	N	Y	N		great info	NJ	unique		Yes
2021-10-08	MN	John Benson	Wickersham Health Campus	http://www.mankatoclinic.com	1421 Premier Drive	Mankato	56001	Y	Y	Mankato Clinic	Y	Y	10-19	N		Y	Y	Y	Y	Y	Y	N	N	Y	Y	Y	Y	promotional	Y	Y	Y	Y	N			NJ	unique		Yes
2021-10-08	MN	Kim TATSUMI	Stevens Community Medical Center	https://www.scmcinc.org	400 E First St	Morris	56267	N	Y	Stevens Community Medical Center	Y	N	2-9	N		Y	Y	Y	Y	Y	Y	Y	Y	Y	Y	Y	N	promotional	Y	N	N	Y	N		info in news sections	NJ	unique		Yes
2021-10-08	MO	Joshua Williams	Cox Barton County Hospital	https://www.coxhealth.com	29 NW 1ST LN	Lamar	64759	N	Y	Cox Health	Y	Y	20+	N		Y	Y	Y	Y	Y	Y	N	N	Y	Y	Y	N	promotional	Y	Y	N	Y	N			NJ	unique		Yes
2021-10-08	MO	Ashlyn PATTERSON	Cedar Hill Primary Care	https://cedarhillprimarycare.com	6420 THE CEDARS CT	Cedar Hill	63016	N	Y	St. Luke's Medical Group	N	Y	1	N		N	N	Y	N	N	Y	N	N	N	Y	N	N	neutral	Y	N	Y	N	N			NJ	unique		Yes
2021-10-08	MO	Jennifer Allen	Southwest Medical Associates	https://www.hadh.org	1714 WEIN ST	Hermann	65041	N	Y	Herman Area District Hospital	Y	N	2-9	N		N	Y	Y	Y	Y	N	N	N	N	not clear	N	N	neutral	N	N	Y	N	N			NJ	unique		Yes
2021-10-08	MO	Jeffrey Childers	Regional Primary Care	https://www.regionalprimarycare.com	150 S MOUNT AUBURN RD	Cape Girardeau	63703	N	N		N	N	1	N		N	N	N	N	N	N	N	N	N	Not clear	N	N	no mention	N	N	N	N	Y			NJ	unique		Yes
2021-10-08	MO	James Hall	Meritas Health North Kansas City	https://www.nkch.org	2700 Clay Edwards Drive	North Kansas City	64116	N	Y	Meritas Health	Y	Y	20+	N		N	N	Y	N	N	N	N	N	N	Y	Y	Y	neutral	Y	N	N	N	N			NJ	unique		Yes
2021-10-08	MO	Young Kang	Ozarks Healthcare Family Medicine	https://www.ozarkshealthcare.com	181 Kentucky Avenue	West Plains	65775	Y	Y	Ozarks Healthcare	Y	Y	20+	N		Y	Y	Y	Y	Y	Y	N	N	Y	Y	Y	Y	promotional	Y	Y	N	N	N			NJ	unique		Yes
2021-10-08	MO	Alexander Weber	St. Luke's Des Peres Hospital	https://www.stlukes-stl.com/DesPeres/index.html	2345 DOUGHERTY FERRY RD	St. Louis	63122	Y	Y	St. Luke's Hospital	y	Y	20+	N		Y	N	Y	Y	Y	Y	Y	Y	Y	Y	Y	N	promotional	Y	N	N	N	N			NJ	unique		Yes
2021-10-08	MO	Andrea SCHUSTER	Family Medicine Fayette	https://www.muhealth.org	308 S CHURCH ST	Fayette	65248	Y	Y	MU Health Care	Y	Y	20+	Y	University of Missouri	Y	Y	Y	Y	Y	Y	Y	Y	Y	Y	Y	Y	promotional	Y	Y	N	Y	N			NJ	unique		Yes
2021-10-08	MO	Heather Martin	Northeast Regional Medical Center	https://www.nermc.com	315 S OSTEOPATHY AVE	Kirksville	63501	N	N		N	N	1	N		Y	N	Y	N	N	N	Y	N	Y	Not clear	N	Y	promotional	Y	Y	N	N	N			NJ	unique		Yes
2021-10-08	MO	David Glick	Family Health Care Centers	https://familycarehealthcenters.org	401 HOLLY HILLS AVE	St. Louis	63111	Y	N		Y	N	2-9	N		N	Y	N	N	N	N	N	N	N	Not clear	N	N	neutral	Y	N	N	N	Y			NJ	unique		Yes
2021-10-08	MO	James Palen	Riverside Family Medicine	http://www.riversidefmcape.com	3129 BLATTNER DR	Cape Girardeau	63701	N	N		N	N	1	N		N	N	N	N	N	N	Y	N	Y	Y	N	Y	promotional	Y	Y	Y	N	N			NJ	unique		Yes
2021-10-08	MO	Louis Krenn	Louis Krenn MD	https://louiskrennmd.com	3805 S. Kansas Expressway	Springfield	65807	N	N		N	N	1	N		N	N	Y	N	N	N	N	N	N	Not clear	N	N	neutral	Y	N	N	N	Y			NJ	unique		Yes
2021-10-08	MO	Herbert Dempsey	Lee's Summit 3rd Street Clinic	https://encompassmed.com	615 SW 3RD ST	Lee's Summit	64063	Y	Y	Encompass Medical Group	Y	Y	2-9	N		Y	Y	Y	N	N	N	Y	N	Y	not clear	N	Y	promotional	Y	Y	N	N	N			NJ	unique		Yes
2021-10-08	MO	Heather Pierce	Callaway Community Hospital	https://callaway.noblehealthmo.org	10 SOUTH HOSPITAL DRIVE	Fulton	65251	N	Y	Noble Health	Y	Y	2-9	N		N	N	N	N	N	N	N	N	N	Not clear	N	N	no mention	N	N	N	N	N			NJ	unique		Yes
2021-10-08	MO	Adam Legg	Oak Grove Medical Clinic	https://www.oakgrovemedicalclinic.com	302 SE SALEM ST	Oak Grove	64075	N	N		N	N	1	N		N	N	N	N	N	N	N	N	Y	Not clear	N	N	no mention	N	N	N	N	N			NJ	unique		Yes
2021-10-08	MO	Janet Hankins	Compass Health Network	https://compasshealthnetwork.org	1800 COMMUNITY DR	Clinton	64735	Y	Y	Compass Health Network	Y	Y	20+	N		Y	Y	Y	N	N	N	N	N	N	Y	Y	Y	promotional	Y	N	N	Y	N			NJ	unique		Yes
2021-10-08	MO	THEODORE Baldwin	ES Primary Care	https://www.eshospital.org	1700 Rainbow Blvd.	Excelsior Springs	64024	Y	Y	ES Hospital	Y	Y	2-9	N		N	N	Y	N	N	N	N	N	Y	Not clear	N	N	neutral	N	N	N	N	N			NJ	unique		Yes
2021-10-08	MO	Paul SCHOEPHOERSTE	Boone Health Primary Care Broadway	https://boone.health	1605 E BROADWAY STE 110	Columbia	65201	Y	Y	Boone Health	N	Y	1	N		N	N	Y	N	N	N	N	N	Y	Y	N	N	neutral	Y	N	N	N	N			NJ	unique		Yes
2021-10-08	PA	T. Eric SCHACKOW	Guthrie Robert Packer Hospital	https://www.guthrie.org	1 GUTHRIE SQ	Sayre	18840	N	Y	Guthrie Health System	Y	Y	20+	N		Y	Y	Y	Y	Y	Y	N	N	Y	Y	Y	Y	promotional	Y	N	N	Y	N			NJ	unique		Yes
2021-10-08	PA	David Hartley	Lancaster General Health Family Medicine	https://lancastergeneralhealth.org	5275 LINCOLN HWY	Gap	17527	Y	Y	Lancaster General Health	Y	Y	20+	N		Y	Y	Y	Y	Y	Y	Y	N	Y	Y	Y	N	promotional	Y	Y	Y	Y	N			NJ	unique		Yes
2021-10-08	PA	Kimberly CHIPETINE	UPMC Lititz	https://www.upmc.com	1500 HIGHLANDS DR	Lititz	17543	Y	Y	UPMC	Y	Y	20+	N		Y	Y	Y	Y	Y	Y	Y	Y	Y	Y	Y	N	promotional	Y	Y	Y	Y	N			NJ	unique		Yes
2021-10-08	PA	Christine Oh	Milmont Park Family Practice	https://www.crozerhealth.org	500 MACDADE BLVD	Folsom	19033	N	Y	Crozer Health	Y	Y	20+	N		N	Y	Y	N	N	N	N	N	Y	N	N	Y	neutral	Y	N	N	N	N			NJ	unique		Yes
2021-10-08	PA	Paul Damaske	Geisinger Healthplex State College	https://www.geisinger.org	132 ABIGAIL LN	Port Matilda	16870	Y	Y	Geisinger Health	Y	Y	20+	N		Y	Y	Y	Y	Y	Y	Y	Y	Y	Y	Y	N	promotional	Y	Y	N	Y	N			NJ	unique		Yes
2021-10-08	PA	Phyllis Buckwalter	Drexel Family Medicine	https://www.abingtonhealth.org	10 SHURS LN	Philadelphia	19127	N	Y	Jefferson Health	Y	Y	20+	Y	Drexel University, Sidney Kimmel Medical College	Y	Y	Y	Y	Y	Y	Y	N	Y	Y	Y	N	promotional	Y	Y	N	Y	N			NJ	unique		Yes
2021-10-08	PA	David Garrison	Penn State University Health Services	https://studentaffairs.psu.edu/health	449 STUDENT HEALTH CENTER	University Park	16802	N	N		N	N	1	Y	Penn State	Y	Y	Y	N	N	N	N	N	Y	Y	Y	Y	promotional	Y	N	N	N	N			NJ	unique		Yes
2021-10-08	PA	Sherwin NEPOMUCENO	St. Luke's Quakertown Campus	https://www.slhn.org	1021 PARK AVE	Quakertown	18951	Y	Y	St. Luke's University Health Network	Y	Y	20+	N		Y	Y	Y	Y	Y	Y	N	N	Y	Y	Y	N	promotional	Y	N	Y	Y	N			NJ	unique		Yes
2021-10-08	PA	Crystal Andrews	Centerville Clinic Waynesburg	https://centervilleclinics.com	1150 7TH ST	Waynesburg	15370	Y	Y	Centerville Clinics	Y	Y	10-19	N		Y	Y	Y	Y	N	N	N	N	N	Y	Y	N	promotional	Y	N	N	N	N			NJ	unique		Yes
2021-10-08	PA	Mark KAUFFMAN	Plaza 18 Medical Center	https://lecomhealth.com	537 W 18TH ST	Erie	16502	N	Y	LECOM Health	Y	Y	10-19	Y	Lake Erie College of Osteopathic Medicine	N	Y	Y	N	N	N	N	N	Y	Y	Y	N	promotional	N	N	N	N	N			NJ	unique		Yes
2021-10-08	PA	Stella Winters	St. Margaret Lawrenceville Family Health	https://adagiohealth.org	3937 BUTLER ST	Pittsburg	15201	N	Y	Adagio Health	Y	Y	20+	N		Y	Y	Y	Y	Y	Y	N	N	Y	Y	Y	N	promotional	Y	N	N	Y	N			NJ	unique		Yes
2021-10-08	PA	Mignon de Leon	Montgomery Family Practice	https://montgomeryfamilypractice.org	1330 POWELL ST	Norristown	19401	N	N		N	N	1	N		N	N	N	N	N	N	N	N	N	Not clear	N	N	no mention	N	N	N	N	Y			NJ	unique		Yes
2021-10-08	PA	CHOODAMAN aryal	Conemaugh Memorial Medical Center	https://www.conemaugh.org	1086 FRANKLIN ST	Johnstown	15905	N	Y	Conemaugh Hospital System	Y	Y	2-9	N		Y	N	Y	N	N	N	N	N	Y	Not clear	N	N	promotional	Y	Y	N	N	N			NJ	unique		Yes
2021-10-08	PA	Shane Bealer	Latrobe Hospital	https://www.excelahealth.org	1 MELLON WAY	Latrobe	15650	N	Y	Excela Health	Y	Y	20+	N		Y	Y	Y	Y	Y	Y	Y	N	Y	Y	Y	N	promotional	Y	Y	N	Y	N			NJ	unique		Yes
2021-10-08	PA	Anthony Uberti	Sharon Regional Medical Center	https://www.sharonregionalmedical.org	740 East State Street	Sharon	16146	N	Y	Sharon Regional Medical Center	Y	Y	10-19	N		N	N	N	N	N	N	N	N	Y	Not clear	N	N	no mention	N	N	Y	N	N			NJ	unique		Yes
2021-10-08	PA	Anthony ELISCO	New Castle Primary Care	https://primary-health.net	1112 S MILL ST	New Castle	16101	N	Y	Primary Health	Y	Y	20+	N		Y	Y	Y	Y	Y	Y	N	N	Y	Y	Y	N	promotional	Y	Y	N	N	N			NJ	unique		Yes
2021-10-08	PA	NADEREH TAFRESHI-DARA	Robinson Medical Center	https://www.ahn.org	133 CHURCH HILL RD	McKees Rocks	15136	N	Y	Allegheny Health Network	Y	Y	20+	N		Y	Y	Y	Y	Y	Y	Y	Y	Y	Y	Y	Y	promotional	Y	Y	N	Y	N			NJ	unique		Yes
2021-10-08	PA	Christian Lima	UPMC St. Margaret	https://www.premiermedicalassociates.com	100 Delafield Road	Pittsburg	15215	N	Y	Premier Medical Associates	Y	Y	10-19	N		Y	Y	Y	N	N	Y	Y	N	Y	Y	N	Y	promotional	Y	Y	N	N	n			NJ	unique		Yes
2021-10-08	PA	Dale Ordean	Butler Memorial Hospital	https://www.butlerhealthsystem.org	1 HOSPITAL WAY	Butler	16001	N	Y	Butler Health System	Y	Y	20+	N		Y	Y	Y	Y	Y	Y	N	N	Y	Y	Y	N	promotional	Y	Y	N	Y	N			NJ	unique		Yes
2021-10-08	PA	Antonio Costa	LVPG Family Medicine Emmaus	https://www.lvhn.org	1040 CHESTNUT ST	Emmaus	18049	Y	Y	Lehigh Valley Health Network	Y	Y	20+	N		Y	Y	Y	Y	Y	Y	Y	Y	Y	Y	Y	N	promotional	Y	Y	Y	N	N			NJ	unique		Yes
2021-10-08	PA	Sonia Johnson	Tower Health Medical Group Family Medicine	https://towerhealth.org	10 SHURS LN	Philadelphia	19127	Y	Y	Tower Health	Y	Y	20+	N		Y	Y	Y	Y	Y	Y	Y	Y	Y	Y	Y	Y	promotional	Y	Y	N	Y	N			NJ	unique		Yes
2021-10-08	PA	Damien Horner	Horner Family Practice	https://hornerfamilypractice.com	10 Plumber Street	Warren	16365	N	N		N	N	1	N		N	N	N	N	N	N	N	N	N	Not clear	N	N	no mention	N	N	N	N	Y			NJ	unique		Yes
2021-10-08	PA	Jeffrey Perry	Wellspan Family Medicine Wheatlyn	https://www.wellspan.org	4314 N GEORGE STREET EXT	Manchester	17345	Y	Y	Wellspan Health	Y	Y	20+	N		Y	Y	Y	Y	Y	Y	Y	Y	Y	Y	Y	N	promotional	Y	Y	Y	Y	N			NJ	unique		Yes
2021-10-08	PA	Gurmeet Kalra	Select Specialty Hospitals Camp Hill	https://www.selectspecialtyhospitals.com	503 N 21ST ST	Camp Hill	17011	Y	Y	Select Specialty Hospitals	Y	Y	10-19	N		N	N	N	N	N	N	N	N	N	Not clear	N	N	no mention	N	N	N	N	N			NJ	unique		Yes
2021-10-08	PA	Lawrence Buckland	Paoli Family Medicine	https://paolifamilymedicine.com	250 W LANCASTER AVE	Paoli	19301	N	N		N	N	1	N		Y	Y	Y	Y	N	N	N	N	Y	Y	Y	N	neutral	Y	N	N	N	N			NJ	unique		Yes
2021-10-08	PA	Stanley Gorski	West Schuylkill Family Practice	https://imgpc.com	8 OAK GROVE RD	Pine Grove	17963	N	Y	Integrated Medical Group	Y	Y	20+	N		N	N	N	N	N	N	N	N	N	Not clear	N	N	no mention	N	N	N	N	Y			NJ	unique		Yes
2021-10-08	PA	Ali Polsky	Star Community Health Family Medicine	https://www.starcommunityhealth.org	2830 EASTON AVE	Bethlehem	18017	N	N		N	N	1	N		N	N	N	N	N	N	N	N	N	Not clear	N	N	no mention	N	N	N	N	Y			NJ	unique		Yes
2021-10-08	PA	Matthew Shore	Temple Family Medicine Elkins Park	https://www.templehealth.org	8380 OLD YORK RD STE 100	Elkins Park	19027	Y	Y	Temple Health	Y	Y	20+	Y	Temple University	Y	Y	Y	Y	Y	Y	Y	N	Y	Y	Y	Y	promotional	Y	N	Y	Y	N			NJ	unique		Yes
2021-10-08	PA	Johanna Owings	Maria De Los Santos Health Center	https://dvch.org	401 W. ALLEGHENY AVE.	Philadelphia	19133	N	Y	Deleware Valley COmmunity Health	Y	N	2-9	N		N	Y	Y	N	N	N	N	N	N	Y	Y	N	promotional	Y	N	Y	N	N			NJ	unique		Yes
2021-10-08	PA	Lee Harmatz	AHN Neighborhood Hospital	https://www.ahnneighborhood.org	6321 Route 30	Greensburg	15601	N	Y	Allegheny Health Network	Y	Y	2-9	N		Y	N	Y	Y	Y	Y	Y	Y	Y	Y	Y	Y	promotional	Y	Y	N	Y	N			NJ	unique		Yes
2021-10-08	PA	Louis SIMONETTI	PMA Perkiomen Valley Family Practice	https://www.pmadoctor.com/Default.aspx	78 SECOND AVE	Collegeville	19426	Y	Y	PMA Medical Specialists	Y	Y	10-19	N		N	N	Y	N	N	N	N	N	N	N	N	Y	neutral	Y	N	N	N	N			NJ	unique		Yes
2021-10-08	PA	Elizabeth wettick	University of Pittsburg Student Health Services	https://www.studentaffairs.pitt.edu/shs/	119 UNIVERSITY PL	Pittsburg	15260	N	N		N	N	1	Y	University of Pittsburg	Y	Y	Y	Y	Y	Y	Y	N	Y	Y	Y	Y	promotional	Y	Y	N	Y	N			NJ	unique		Yes
2021-10-08	PA	Oliver Bullock	PCOM Healthcare Center Cambria Division	https://pcomhealth.org/cambria/	2100 W CAMBRIA ST	Philadelphia	19132	Y	Y	PCOM Health	N	Y	1	Y	PCOM	N	N	Y	N	N	N	N	N	N	Y	Y	N	neutral	N	N	N	N	N			NJ	unique		Yes
2021-10-08	PA	David TOMAZIC	Forest City Health Center	https://www.wmh.org/wayne-memorial-community-health-centers/	100 DUNDAFF ST	Forest City	18421	Y	Y	Wayne Memorial Community Health Centers	Y	Y	10-19	N		N	Y	Y	Y	Y	Y	N	N	Y	Y	Y	N	promotional	Y	N	N	N	N			NJ	unique		Yes
2021-10-08	PA	Aaron Dawes	Mount Nittany Physician Group – Park Avenue	https://www.mountnittany.org/home	1850 E PARK AVE	State College	16803	Y	Y	Mount Nittany Health	Y	Y	10-19	N		Y	Y	Y	Y	Y	Y	Y	Y	Y	Y	Y	N	promotional	Y	Y	N	Y	N			NJ	unique		Yes
2021-10-08	PA	Mamatha YETURU	Maine Line Health Broomall	https://www.mainlinehealth.org	1991 SPROUL RD	Broomall	19008	Y	Y	MainLine Health	Y	Y	10-19	N		Y	Y	Y	Y	Y	Y	Y	Y	Y	Y	Y	Y	promotional	Y	Y	Y	Y	N			NJ	unique		Yes
2021-10-08	PA	Luanne Yeager	Heritage Family Medicine	https://heritagefamilyhealth.org	1297 SCHAEFFER RD	Newmanstown	17073	N	N		N	N	1	N		N	N	N	N	N	N	N	N	N	Not clear	N	N	no mention	N	N	N	N	Y			NJ	unique		Yes
2021-10-08	PA	Natalie LANIEWICZ	Titusville Express Care	https://www.titusvillehospital.org	401 West Spring Street	Titusville	16354	N	Y	Titusville Hospital	Y	Y	20+	N		N	Y	Y	Y	Y	Y	N	N	N	Y	Y	N	promotional	Y	N	N	N	N			NJ	unique		Yes
2021-10-08	PA	Tara Buschor	Altoona Family Practice	https://www.altoonafp.org	501 Howard Avenue, Suite F2	Altoona	16601	N	N		N	N	1	N		N	N	N	N	N	N	N	N	N	Not clear	N	N	no mention	N	N	N	N	Y			NJ	unique		Yes
2021-10-08	PA	Mary Callahan	Centre Volunteers in Medicine	https://cvim.net	2520 Green Tech Drive, Suite D	State College	16803	N	N	Centre Volunteers in Medicine	N	N	1	N		Y	Y	Y	Y	Y	Y	N	N	Y	Y	Y	N	promotional	Y	N	N	Y	N			NJ	unique		Yes
2021-10-08	PA	Si Lam	Holland Medical Associates	https://www.holland-holyredeemer.com	23 BUSTLETON PIKE	Feasterville	19053	N	Y	Holy Redeemer Healthcare	Y	Y	2-9	N		Y	N	Y	N	N	Y	N	N	Y	Not clear	N	N	promotional	N	N	N	N	N			NJ	unique		Yes
2021-10-08	PA	NIMIDIA OVIEDO	Kensington Hospital	https://kensingtonhospital.org	136 DIAMOND ST	Philadephia	19122	N	Y	Kensington Hospital	N	N	1	N		N	N	N	N	N	N	N	N	Y	Not clear	N	N	no mention	N	N	N	N	Y			NJ	unique		Yes
2021-10-08	PA	Rebecca Lashbrook	Meadville Medical Center	https://www.mmchs.org	751 Liberty St	Meadville	16335	N	Y	Meadville Medical Center	Y	Y	20+	N		Y	Y	Y	Y	Y	Y	N	N	N	Y	Y	N	promotional	Y	N	N	N	N			NJ	unique		Yes
2021-10-08	PA	Christine Tressel	Chester County Hospital	https://www.chestercountyhospital.org	1055 Andrew Drive	West Chester	19380	N	Y	Chester County Hospital	Y	Y	10-19	Y	Penn Medicine	Y	Y	Y	Y	Y	Y	Y	Y	Y	Y	Y	Y	promotional	Y	Y	N	Y	N			NJ	unique		Yes
2021-10-08	PA	Amy GOURNIAK	Parkland Family Health Center	https://www.parklandfamilyhealth.com	4520 PARK VIEW DR	Schnecksville	18078	N	N		N	N	1	N		Y	Y	Y	Y	Y	Y	Y	Y	Y	Y	Y	N	promotional	N	N	N	Y	N			NJ	unique		Yes
2021-10-08	PA	Sharon Dawso	HVMG Primary Care Ellwood City	https://www.heritagevalley.org	273 State Route 288	Ellwood City	16117	N	Y	Heritage Valley Medical Group	Y	Y	2-9	N		Y	Y	Y	Y	Y	Y	N	N	Y	Y	Y	N	neutral	Y	N	N	N	N			NJ	unique		Yes
2021-10-08	PA	James MARAKOWSKI	Family Practice Center, PC Loysville	https://www.fpcdoctors.com	1100 MONTOUR RD	Loysville	17047	Y	N		Y	Y	20+	N		N	Y	Y	N	N	N	N	N	Y	Y	Y	N	neutral	N	N	Y	N	N			NJ	unique		Yes
2021-09-21	AK	Alicia Kiger	Family Medicine Center	https://www.providence.org/locations/ak/family-medicine-center#tabcontent-2-pane-6	1201 E 36th St	Anchorage	99508	N	Y	Providence	Y	Y	2-9	N		Y	Y	Y	Y	N	N	N		Y	N	N	Y	Neutral	Y	N	N	N	N		All COVID-19 related information is on the conglomorate's main page. You can select your region, and it provides Alaska specific COVID-19 information which in this case was a direct link to the department of public health webpage about COVID-19 vaccinations. I said the information is out of date because of the language surrounding "check to see if you're eligible" without the mention of a third d…	PH	unique		Yes
2021-09-21	AK	Gonzalo Araoz Fraser	Central Peninsula Family Practice and Pediatrics	https://www.cpgh.org/familypediatrics	245 N. Binkley St. Suite 101	Soldotna	99669	Y	Y	Central Peninsula Hospital	Y	Y	10-19	N		Y	N	Y	N	Y	N	N		N	Not Clear	N	Y	Neutral	Y	N	N	N	N		All COVID-19 related information is comprised of links to other sites. They have currated a list of helpful links, but they do not provide their own information anywhere, and they don't have any information about why you should get vaccinated, only links for where you can learn more about it in Alaska	PH	unique		Yes
2021-09-21	AK	Darius Davis	Alaska Native Primary Care Center	https://anmc.org/services/primary-care/	4320 Diplomacy Dr.	Anchorage	99508	N	Y	Alaska Native Health System/ Southcentral Foundation	N	Y	1	N		Y	Y	Y	Y	Y	N	N	N	N	Y	Y	N	Neutral	Y	Y	N	N	N			PH	unique		Yes
2021-09-21	AK	Kimberly Bakkes	Sitka Medical Center	https://searhc.org/location/sitka-medical-center-smc/	700 Katlian St Suite E	Sitka	99835	N	Y	Southeast Alaska Regional Health Consortium	Y	Y	20+	N		Y	Y	Y	Y	Y	N	Y		N	Y	Y	N	Promotional	Y	Y	Y	Y	N		Can search for flu shot information on the website, but most recent posting about it was 2020	PH	unique		Yes
2021-09-21	AK	Juliana Shields	Hillside Family Medicine & Occupational Medicine	https://www.hillsidemedicine.com/	9220 Lake Otis Parkway, Suite 9	Anchorage	99507	N	N		N	N	1	N		N	N	Y	N	N	N	N		N	N	N	N	Neutral	N	N	N	N	Y		Very basic website, only provide a page on practice changes because of COVID-19 and that includes a small section on going to the Alaska Department of Health website to learn more	PH	unique		Yes
2021-09-21	MT	Ned Vazquez	Partnership Health Center	https://www.partnershiphealthcenter.com/	401 Railroad St. W	Missoula	59802	N	N		Y	Y	2-9	N		Y	N	Y	N	N	Y	N		N	Not Clear	N	Y	Neutral	Y	Y	N	N	N		They do offer language assistance and have documents for this and the notice of nondistrimination in other languages, not sure if this would make it count toward "yes" offers website information in other languages	PH	unique		Yes
2021-09-21	MT	Kirk Crews	StoryBrook Medicine	https://www.storybrookmedicine.com/	401 Main St.	Stevensville	59870	N	N		N	N	1	N		N	N	N	N	N	N	N		N	Not Clear	N	N	No Mention	N	N	N	N	Y	Copyright 2018	No information of any kind outside of a small list of services	PH	unique		Yes
2021-09-21	MT	Ryan Schwanke	Billings Clinic	https://www.billingsclinic.com/services-specialties/primary-care/	801 N 29th St	Billings	59101	Y	Y	Billings Clinic	Y	Y	20+	N		Y	N	Y	Y	Y	N	Y		Y	Y	Y	Y	Promotional	Y	Y	N	N	N			PH	unique		Yes
2021-09-21	MT	Douglas Moore	RiverStone Health Clinic	https://riverstonehealth.org/clinical-services/newclinic/	123 South 27th St	Billings	59101	Y	Y	RiverStone Health	Y	Y	10-19	N		Y	N	Y	Y	Y	Y	N	N	N	Y	N	Y	Neutral	Y	N	N	N	N	2021-09-13		PH	unique		Yes
2021-09-21	MT	Ryan Butler	Great Falls Clinic	https://www.gfclinic.com/department/family-medicine/	1400 29th Street South	Great Falls	59405	Y	Y	Great Falls Clinic	Y	Y	2-9	N		Y	N	Y	Y	N	N	N	N	N	N	Y	Y	Neutral	Y	Y	N	N	N	Copyright 2021		PH	unique		Yes
2021-09-21	NH	Alan Rosen	Mid-State Health Center	https://www.midstatehealth.org/	101 Boulder Point Drive, STE 1	Plymouth	3264	Y	N		Y	Y	2-9	N		Y	N	Y	N	N	Y	N	N	N	Y	Y	Y	Neutral	Y	N	Y	N	N			PH	unique		Yes
2021-09-21	NH	Justin Plaum	DMC Primary Care	https://www.dmcprimarycare.com/	49 Range Road, Suite 104	Windham	3087	Y	N		Y	Y	2-9	N		Y	Y	Y	Y	N	Y	N	N	Y	Y	Y	N	Neutral	Y	N	N	N	N	2021-09-16		PH	unique		Yes
2021-09-21	NH	Christopher Braga	Dartmouth-Hitchcock Manchester	https://www.dartmouth-hitchcock.org/locations-directions/dh-manchester	100 Hitchcock Way	Manchester	3104	N	Y	Dartmouth-Hitchcock Health	Y	Y	10-19	Y	Dartmouth	Y	N	Y	Y	Y	Y	N	N	Y	Not Clear	Y	N	Promotional	Y	Y	N	Y	N	Copyright 2021	provides a wealth of information about COVID-19 vaccinations	PH	unique		Yes
2021-09-21	NH	David Ferris	ACHS - Littleton	https://www.ammonoosuc.org/achs-littleton/	25 Mt. Eustis Road	Littleton	3561	Y	Y	Ammonoosuc Community Health Services, Inc.	Y	Y	2-9	N		Y	Y	Y	Y	Y	Y	N	N	N	Y	Y	N	Promotional	Y	N	N	N	N			PH	unique		Yes
2021-09-21	NH	John Kaminski	HamptonHealth	https://www.corephysicians.org/Locations/879-Lafayette-Road	879 Lafayette Road	Hampton	3842	N	Y	Core Physicians / Exeter Hospital	Y	Y	10-19	N		Y	Y	Y	N	N	Y	N	N	N	Not Clear	N	Y	Neutral	Y	N	N	N	N	2021-08-16	could potentially be a bad example. For how well done the rest of the website is, there is minimal information about a covid vaccine	PH	unique		Yes
2021-09-21	NV	Noreen Borino	Virgin Valley myGeneration Senior Clinic	https://hcpnv.com/clinic/virgin-valley/	786 W. Pioneer Boulevard, Suite A	Mesquite	89027	N	Y	Intermountain Healthcare	Y	Y	20+	N		Y	Y	Y	Y	Y	N	N	N	N	Y	N	Y	Promotional	Y	Y	N	Y	N		it breaks down COVID information categories into an FAQ like structure that is easy to follow and is consice but provides all relevant information. easy to navigate	PH	unique		Yes
2021-09-21	NV	Aron Rogers	UNLV Medicine Family Medicine Clinic	https://www.unlvhealth.org/family-medicine	1524 Pinto Ln. 2nd Floor	Las Vegas	89106	N	Y	UNLV Health	N	Y	20+	Y	UNLV	N	N	Y	N	N	N	N	N	N	Not Clear	N	N	Neutral	Y	N	N	N	Y		Only has EUA pages for Pfizer and Moderna available, otherwise there are a few links to outside websites	PH	unique		Yes
2021-09-21	NV	Sharron McKenna	Health Center at Touro University Nevada	https://tourohealthcenter.com/	874 American Pacific Drive	Henderson	89014	N	N		N	N	1	Y	Touro University Nevada	N	Y	N	N	N	N	N	N	N	Not Clear	N	N	No Mention	N	N	N	N	Y		only lists COVID-19 vaccine on the homepage as part of the currecnt clinic practices	PH	unique		Yes
2021-09-21	NV	Brent Devera	Culinary Health Center	https://culinaryhc.com/	650 North Nellis Boulevard	Las Vegas	89110	N	N		N	N	1	N		N	N	N	N	N	N	N	N	N	Not Clear	N	N	No Mention	N	N	N	N	Y		No information of any kind related to COVID-19 vaccines	PH	unique		Yes
2021-09-21	NV	Timothy EICHENLAUB	Procare Medical Group Ft. Apache Location	http://procareurgentcare.com/locations.html	5270 S. Ft. Apache Rd. ste 330	Las Vegas	89134	Y	N		Y	Y	2-9	N		N	N	N	N	N	N	N	N	N	Not Clear	N	N	No Mention	N	N	Y	N	Y		no information of any kind related to COVID-19 vaccines	PH	unique		Yes
2021-09-24	NV	Aurosis Reddy	Renown Medical Group - South Carson	https://www.renown.org/locations/renown-medical-group-south-carson/	2300 S Carson St. Ste 1	Carson City	89701	N	Y	Renown Health	Y	Y	20+	N		Y	Y	Y	N	N	N	N	N	N	N	Y	Y	Promotional	Y	Y	N	N	N			PH	unique		Yes
2021-09-24	NV	Shawn Mapleton	Community Outreach Medical Center	https://www.communityoutreachmedicalcenter.org/	1090 E Desert Inn Rd. Suite 200	Las Vegas	89109	N	N		N	N	1	N		N	N	N	N		N	N	N	N	Not Clear	N	N	No Mention	N	N	N	N	Y		No information about vaccines at all	PH	unique		Yes
2021-09-24	NV	Donghyun Kim	Southwest Medical	https://www.smalv.com/en/	2716 Tenaya Way	Las Vegas	89128	Y	Y	OptumCare	Y	Y	20+	N		Y	N	Y	Y	Y	N	N	N	Y	Y	Y	N	Promotional	Y	Y	Y	N	N		Information about who can get the vaccine is included in two spots and one is correct while the other is not	PH	unique		Yes
2021-09-27	NY	Moiz SIDDIQUI	Mount Sinai Doctors Brooklyn Heights	https://www.mountsinai.org/locations/msd-brooklyn-heights	300 Cadman Plaza West	Brooklyn	11201	N	Y	Mount Sinai	Y	Y	10-19	Y	Icahn School of Medicine at Mount Sinai	Y	Y	Y	Y	Y	Y	Y	Y	N	Y	Y	Y	Neutral	Y	Y	Y	Y	N			PH	unique		Yes
2021-09-27	NY	Luigi Buono	Peconic Bay Medical Center	https://www.pbmchealth.org/	1 Heroes Way	Riverhead	11901	N	Y	Northwell Health	Y	Y	20+	N		Y	Y	Y	Y	Y	Y	Y	Y	N	Y	Y	N	Neutral	Y	Y	N	Y	N			PH	unique		Yes
2021-09-27	NY	Mineke ETIENNE	Ellis Medicine - McClellan Street, Schenectady	http://www.ellismedicine.org/primary-care/fhc.aspx	624 McClellan Street	Schenectady	12304	N	Y	Ellis Medicine	Y	Y	2-9	N		N	N	N	N	N	N	N	N	N	Not Clear	N	N	No Mention	Y	N	N	N	Y		Provided much information about testing, but nothing about vaccines	PH	unique		Yes
2021-09-27	NY	David Israel	Essen Medical Associates	https://www.essenhealthcare.com/	2015 Grand Concourse	Bronx	10453	Y	Y	Essen Health Care	Y	Y	20+	N		Y	Y	Y	Y	Y	N	N	N	N	Y	Y	N	Promotional	N	N	Y	N	N			PH	unique		Yes
2021-09-27	NY	Alexander Selioutski	Family Health Medical Services, PLLC	https://www.fhmsmed.com/	95 E Chautauqua St	Mayville	14757	Y	N		Y	Y	2-9	N		Y	N	Y	N	N	Y	N	N	Y	N	N	Y	Promotional	Y	N	N	N	N			PH	unique		Yes
2021-09-27	NY	Faiza Ali	CareMed Primary and Urgent Care PC	https://caremedpc.com/	266 Middle Country Rd	Coram	11727	Y	N		Y	Y	2-9	N		N	N	N	N	N	N	N	N	N	Not Clear	N	N	No Mention	N	N	N	N	Y		No information about vaccines at all	PH	unique		Yes
2021-09-27	NY	Stephen Krizar	St. Peter's Internal Medicine	https://www.sphp.com/location/st-peters-internal-medicine-9	1301 River St	Valatie	12184	N	Y	St. Peter's Health Partners / Trinity Health	Y	Y	20+	N		Y	N	Y	Y	Y	Y	Y	Y	Y	Not Clear	N	Y	Neutral	Y	Y	N	N	N			PH	unique		Yes
2021-09-27	NY	Edward Strogach	NYU Langone Huntington Medical Group	https://nyulangone.org/locations/nyu-langone-huntington-medical-group	180 E Pulaski Rd	Huntington	11746	Y	Y	NYU Langone Health	Y	Y	20+	Y	NYU	Y	Y	Y	Y	Y	Y	Y	Y	N	Y	Y	N	Neutral	Y	N	N	N	N			PH	unique		Yes
2021-09-28	NY	Leslie Stone	Center for Comprehensive Health Practice	https://www.cchphealthcare.org/home	1900 2nd Ave	New York	10029	N	N		N	N	1	N		N	N	N	N	N	N	N	N	Y	Not Clear	N	N	No Mention	N	N	N	N	Y		No information about vaccines at all	PH	unique		Yes
2021-09-28	NY	Wendy Gilchrist	CVPH Family Medicine Center	https://www.cvph.org/Departments-and-Programs/Primary-Care/Family-Medicine-Center	159 Margaret St	Plattsburg	12901	N	Y	University of Vermont Health Network	Y	Y	20+	Y	University of Vermont	Y	Y	Y	Y	Y	N	Y	N	N	Not Clear	N	Y	Promotional	Y	Y	Y	Y	N	2021-08-05		PH	unique		Yes
2021-09-28	NY	Kathleen Catalano	Kathleen M. Catalano, DO	http://www.kathleencatalanodo.com/PatientPortal/MyPractice.aspx?UAID={3832435F-CB0D-493C-AEB1-E9AF6161A975}&TabID={1}	41 S Perry St	Johnstown	12095	N	N		N	N	1	N		N	N	N	N	N	N	N	N	N	Not Clear	N	N	No Mention	N	N	N	N	Y		No information about vaccines at all	PH	unique		Yes
2021-09-28	NY	Julia Morgan	Lima Family Practice	https://www.thompsonhealth.com/Health-Services/Primary-Care/Lima-Family-Practice	7325 Community Dr.	Lima	14485	N	Y	UR MedicineThompson Health	Y	Y	20+	Y	University of Rochester	Y	Y	Y	N	N	Y	N	N	Y	Not Clear	Y	N	Promotional	Y	N	N	N	N			PH	unique		Yes
2021-09-28	NY	Kelita Fox	Unity Family Medicine - Orchard St.	https://www.rochesterregional.org/locations/primary-care/orchard-family-medicine	158 Orchard St	Rochester	14611	Y	Y	Rochester Regional Health	Y	Y	20+	N		Y	Y	Y	Y	Y	N	Y	Y	N	Y	Y	N	Promotional	Y	Y	N	Y	N			PH	unique		Yes
2021-09-28	NY	Kristen Robillard	Lakeshore Primary Care Associates	https://www.lakeshorepca.com/	4855 Camp Rd Ste 100	Hamburg	14075	Y	N		Y	N	2-9	N		N	Y	N	N	N	N	N	N	N	N	N	N	No Mention	N	N	N	N	Y			PH	unique		Yes
2021-09-28	NY	Arthur Lee	Community Care Physicians, P.C.	https://www.communitycare.com/	2125 River Rd	Schenectady	12309	Y	N		Y	Y	20+	N		Y	Y	Y	Y	Y	N	Y	N	N	Not Clear	Y	Y	Neutral	Y	N	N	N	N	2021-05-14	The about us section specifically mentions they are an independent group of physicians, so they are not a conglomerate even though they have several locations	PH	unique		Yes
2021-09-28	NY	Kaika Khan	UrgentWay Manhattan	https://www.urgentway.com/locations/urgent-care-manhattan/	535 8th Ave	New York	10018	Y	N		Y	N	2-9	N		Y	Y	Y	Y	Y	N	Y	N	Y	Y	Y	N	Promotional	Y	Y	N	N	N			PH	unique		Yes
2021-09-28	NY	Chanh Huynh	Oak Orchard Health	https://oakorchardhealth.org/	300 West Ave	Brockport	14420	Y	Y	Oak Orchard Health	Y	Y	10-19	N		N	N	N	N	N	N	N	N	N	Not Clear	N	N	No Mention	Y	N	N	N	Y			PH	unique		Yes
2021-10-05	NY	Dorinda Midwood	Sun River Place Dover Hills	https://www.sunriver.org/your-health/dover-plains/	3174 Route 22	Dover Plains	12522	Y	Y	Sun River Health	Y	Y	20+	N		Y	Y	Y	Y	N	Y	Y	Y	N	Y	Y	N	Neutral	Y	Y	Y	N	N			PH	unique		Yes
2021-10-05	NY	Andrea Lyman	Ryan Health NENA	https://ryanhealth.org/	279 E 3rd St	New York	10009	Y	Y	Ryan Health	Y	Y	2-9	N		Y	Y	Y	Y	Y	Y	N	N	Y	Y	Y	N	Neutral	N	N	N	N	N			PH	unique		Yes
2021-10-05	NY	Carl Sgambati	Saratoga Hospital Primary Care	https://www.saratogahospital.org/doctor/carl-sgambati-md	15 Maple Dell	Saratoga Springs	12866	Y	Y	Saratoga Hospital	Y	Y	20+	Y	Albany Medical College	Y	Y	Y	Y	Y	N	N	N	Y	N	N	Y	Promotional	Y	Y	Y	N	N			PH	unique		Yes
2021-10-05	NY	Subhash Sikder	Subhash C. Sikder, M.D., D.O., HIV Specialist	http://sikdermedicalcare.com/	546 Mcdonald Ave	Brooklyn	11218	Y	N		N	N	1	Y	SUNY	N	N	N	N	N	N	N	N	N	Not Clear	N	N	No Mention	N	N	N	N	Y			PH	unique		Yes
2021-10-05	NY	Philip Heinegg	Larchmont Family Medicine	https://larchmontmd.com/contact-us/	1890 Palmer Ave	Larchmont	10538	N	N		N	N	1	N		N	N	N	N	N	N	N	N	N	Not Clear	N	N	No Mention	N	N	N	N	Y		No information about vaccines at all	PH	unique		Yes
2021-10-05	NY	Stanley Blyskal	Daria Blyskal, MD Holistic Family Practice	https://www.dariablyskalmd.com/about-me/	186 W Main St Suite 10	Sayville	11782	N	N		N	N	1	N		N	N	Y	N	N	Y	N	N	Y	Not Clear	N	Y	Promotional	Y	N	N	N	N		Minimal information at all, but highly encouraging of people to get vaccinated	PH	unique		Yes
2021-10-05	NY	Rolando Chumaceiro	St. John's Medical Group	https://riversidehealth.org/facilities/st-johns-medical-group/	1088 North Broadway	Yonkers	10701	Y	Y	St. John's Riverside Hospital	Y	Y	2-9	N		N	N	N	N	N	N	N	N	N	Not Clear	N	N	No Mention	N	N	Y	N	Y		Mentions COVID-19 illness, but nothing about vaccines	PH	unique		Yes
2021-10-05	NY	Robert Haas	Universal Primary Care	https://upchealth.net/	135 N Union St	Olean	14760	Y	Y	Southern Tier Community Health Center Network	Y	Y	2-9	Y	State University of New York at Buffalo Medial School	N	N	N	N	N	N	N	N	N	Not Clear	N	N	No Mention	N	N	N	N	Y		University Affiliation is just for a residency program	PH	unique		Yes
2021-10-05	NY	Connor Carmichael	Harlem/ Helen B. Atkinson Health Center	https://www.chnnyc.org/locations/harlem/	81 W 115th St	New York	10026	Y	Y	Community Healthcare Network	Y	Y	2-9	N		Y	Y	Y	N	N	N	Y	N	Y	Not Clear	N	Y	Promotional	Y	Y	Y	N	N			PH	unique		Yes
2021-10-05	NY	Lynn Satterly	Madison-Irving Medical Center	https://www.upstate.edu/directions/mimc.php	475 Irving Ave	Syracuse	13210	N	Y	Upstate Medical University	Y	Y	10-19	Y	SUNY Upstate Medical University	Y	N	Y	Y	N	N	Y	Y	Y	Not Clear	N	N	Neutral	Y	Y	N	N	N	2021-01-14		PH	unique		Yes
2021-10-05	NY	Edgar Figueroa	Student Health Services	https://weillcornell.org/student-health-services	230 E 69th St	New York	10021	N	Y	Weill Cornell / NewYork-Presbyterian	Y	Y	20+	Y	Weill Cornell Medical College	Y	N	Y	Y	Y	Y	Y	N	N	Not Clear	Y	N	Promotional	Y	Y	N	N	N	2021-09-24		PH	unique		Yes
2021-10-05	NY	Jeffery Ficano	Sister Rose Vincent Family Medicine Center	https://www.mvhealthsystem.org/srvfmc	120 Hobart Street	Utica	13501	N	Y	Mohawk Valley Health System	Y	Y	20+	N		Y	Y	Y	Y	Y	N	N	N	Y	N	N	Y	Promotional	Y	N	N	N	N		Virtually all NY websites list how to schedule an appointment not at their practice but through the state	PH	unique		Yes
2021-10-05	NY	Scott Ippolito	SOUTH NASSAU – OCEANSIDE, FAMILY MEDICINE	https://www.southnassau.org/sn/oceanside	196 Merrick Rd	Oceanside	11572	N	Y	Mount Sinai South Nassau	Y	Y	20+	N		Y	Y	Y	Y	Y	Y	Y	Y	Y	Y	Y	Y	Neutral	Y	Y	N	N	N			PH	unique		Yes
2021-10-05	NY	Aijaz Shaikh	Urban Family Practice	https://www.urbanfamilypractice.com/	1315 Jefferson Ave	Buffalo	14208	Y	N		Y	N	2-9	N		N	N	N	N	N	N	N	N	Y	Not Clear	N	N	No Mention	Y	N	N	N	Y		Only links to the state of NY's vaccine page	PH	unique		Yes
2021-10-05	NY	Ashley Guadalupe-Pad	Family Health Center of Harlem	https://institute.org/health-care/locations/manhattan/	1824 Madison Ave	New York	10035	Y	Y	The Institute for Family Health	Y	Y	10-19	N		Y	Y	Y	Y	Y	Y	N	N	Y	Y	Y	Y	Promotional	Y	Y	Y	Y	N			PH	unique		Yes
2021-10-05	NY	Sangeetha Setty	New York Presbyterian Brooklyn Methodist Hospital	https://www.nyp.org/brooklyn	506 6th Street	Brooklyn	11215	N	Y	NewYork-Presbyterian	Y	Y	20+	Y	Columbia University College of Physicians and Surgeons and Weill Cornell Medical College	Y	Y	Y	Y	Y	Y	Y	N	Y	Y	Y	Y	Promotional	Y	Y	Y	Y	N		Has informational videos	PH	unique		Yes
2021-10-05	NY	Diane Mueller	Jamestown Primary Care	https://www.jamestownprimarycare.com/	17 Sherman St	Jamestown	14701	N	Y	Great Lakes Physician Practice	N	Y	1	N		N	N	N	N	N	N	N	N	Y	Not Clear	N	N	No Mention	N	N	N	N	Y			PH	unique		Yes
2021-10-05	NY	Sara Guevara	Montefiore Hospital	https://www.montefiore.org/primary-care	111 E 210th St	Bronx	10467	N	Y	Montefiore Health System	Y	Y	10-19	Y	Albert Einstein College of Medicine	Y	Y	Y	Y	Y	Y	Y	N	Y	Y	Y	Y	Neutral	Y	Y	Y	Y	N		clear information on how to schedule an appointment	PH	unique		Yes
2021-10-05	NY	Maxim Mitchell	General Physican PC	https://www.gppconline.com/specialties/medical-specialties/primary-care	3898 Vineyard Dr	Dunkirk	14048	Y	Y	General Physician PC	Y	Y	20+	N		Y	N	Y	N	N	N	Y	N	Y	Not Clear	N	N	Neutral	Y	N	N	N	Y	2021-04-13	All covid information is on one page and is not well organized	PH	unique		Yes
2021-10-05	NY	Svetlana Shah	Lewis County General Hospital	https://www.lcgh.net/locations	7785 N State St	Lowville	13367	N	Y	Lewis County Health System	Y	Y	2-9	N		N	N	Y	N	N	N	N	N	N	Not Clear	N	N	Neutral	Y	N	N	N	Y			PH	unique		Yes
2021-10-05	NY	Mary Driesch	Penn Yan Community Health	https://www.localcommunityhealth.com/penn-yan-community-health-v2/	112 Kimball Avenue	Penn Yan	14527	Y	Y	Finger Lakes Community Health	Y	Y	2-9	N		Y	Y	Y	Y	Y	Y	Y	Y	Y	Y	Y	N	Neutral	N	N	Y	N	N			PH	unique		Yes
2021-10-05	NY	Alex Bernstein	Garden of Health Multispecialty Medical Center	https://www.mygardenofhealth.com/	3039 Ocean Pkwy	Brooklyn	11235	N	N		N	N	1	N		N	N	N	N	N	N	N	N	N	Not Clear	N	N	No Mention	N	N	Y	N	Y		No covid information outside of antibody testing	PH	unique		Yes
2021-10-05	NY	Michael Spertus	Jericho Road Community Health Center	https://www.jrchc.org/medical/covid19/vaccination/	184 Barton St	Buffalo	14213	N	Y	Adiago Health	Y	Y	2-9	N		Y	Y	Y	Y	Y	Y	Y	N	N	Y	Y	N	Neutral	Y	N	N	N	N			PH	unique		Yes
2021-10-05	NY	Mark Quaresima	Moreau Family Health	https://www.hhhn.org/locations/moreau-family-health/	1299 Route 9	Gansevoort	12831	N	Y	Hudson Headwaters Health Network	Y	Y	20+	N		Y	Y	Y	N	N	Y	N	N	Y	Y	Y	N	Neutral	Y	N	N	N	N	2021-08-27		PH	unique		Yes
2021-10-05	OH	Rania Fahoury	The Toledo Clinic	https://www.toledoclinic.com/	4411 N Holland Sylvania Rd	Toledo	43623	Y	N		Y	Y	20+	N		N	N	N	N	N	N	N	N	N	Not Clear	N	N	No Mention	N	N	N	N	Y			PH	unique		Yes
2021-10-05	OH	Victoria Rentel	Worthington Family Physicians	https://www.copcp.com/Practices/Details/112-worthington-family-physicians	874 Proprietors Rd	Worthington	43085	N	Y	Central Ohio Primary Care	Y	Y	20+	N		Y	Y	Y	Y	Y	Y	Y	Y	Y	Y	Y	Y	Neutral	Y	Y	N	N	N			PH	unique		Yes
2021-10-05	OH	Mona Garrison	Family Urgent Care Bellefontaine, OH	https://www.family-urgentcare.com/urgent-care-center-about-practice	1860 S Main St	Bellefontaine	43311	Y	N		Y	Y	2-9	N		N	N	N	N	N	N	N	N	N	Not Clear	N	N	No Mention	N	N	N	N	Y			PH	unique		Yes
2021-10-05	OH	Carlos Menendez	Family Health	https://familyhealthservices.org/	5735 Meeker Rd	Greenville	45331	Y	N		Y	Y	2-9	N		N	N	Y	N	N	N	N	N	N	Y	Y	N	Neutral	N	N	Y	N	Y			PH	unique		Yes
2021-10-05	OH	Brian Beam	Wooster Family Health Center	https://my.clevelandclinic.org/locations/wooster-fhc	1740 Cleveland Rd	Wooster	44691	N	Y	Cleveland Clinic	Y	Y	20+	N		Y	Y	Y	Y	Y	Y	Y	Y	Y	Y	Y	N	Promotional	Y	Y	N	N	N			PH	clevelandclinic-2	37	Yes
2021-10-05	OH	Adrian Ieraci	North Lima Primary Care	https://www.mercy.com/locations/primary-care-family-medicine/youngstown/mercy-health-north-lima-primary-care	9471 Market St STE A	North Lima	44452	N	Y	Mercy Health	Y	Y	20+	N		Y	Y	Y	N	N	N	N	N	N	Not Clear	N	N	Neutral	Y	N	N	N	Y			PH	unique		Yes
2021-10-05	OH	Omar Siddiqi	TriHealth Liberty	https://www.trihealth.com/hospitals-and-practices/trihealth-liberty	8020 Liberty Way	West Chester	45069	N	Y	TriHealth	Y	Y	20+	N		Y	Y	Y	Y	Y	Y	Y	Y	Y	Y	Y	Y	Neutral	Y	Y	N	Y	N			PH	unique		Yes
2021-10-05	OH	Victoria Alexander	Victoria Alexander, DO	https://www.unityhealthnetwork.org/primary-care	5655 Hudson Dr STE 130	Hudson	44236	N	Y	Unity Health Network	Y	Y	20+	N		Y	N	Y	Y	N	N	N	N	Y	Y	Y	Y	Neutral	N	N	N	N	Y			PH	unique		Yes
2021-10-05	OH	Ronald Pohlman	Beavercreek Family Medicine	https://www.premierhealth.com/beavercreek-family-medicine/locations/111-harbert-dr/beavercreek-family-medicine	111 Harbert Dr	Beavercreek	45440	N	Y	Premier Health	Y	Y	20+	N		Y	Y	Y	Y	Y	Y	Y	Y	Y	Y	Y	N	Promotional	Y	Y	N	Y	N			PH	unique		Yes
2021-10-05	OH	Sarah Shahrimanyan	Aurora Health Center	https://www.uhhospitals.org/locations/uh-aurora-health-center	55 N Chillicothe Rd	Aurora	44202	N	Y	University Hospitals	Y	Y	20+	Y	Case Western Reserve University	Y	Y	Y	Y	Y	Y	Y	N	Y	Y	Y	N	Promotional	Y	Y	N	N	N			PH	unique		Yes
2021-10-05	OH	Cynthia Caja	Chardon Health Center	https://lakehealth.org/location/chardon-campus/	510 5th Ave	Chardon	44024	N	Y	Lake Health/University Hospitals	Y	Y	20+	Y	Case Western Reserve University	Y	N	Y	Y	Y	Y	Y	N	Y	Y	Y	Y	Neutral	Y	Y	N	Y	N			PH	unique		Yes
2021-10-05	OH	Harold Brown	Harold Brown, DO	https://avitahealth.org/providers/harold-brown/	2003 W 4th St	Ontario	44906	Y	Y	Avita Health System	Y	Y	20+	N		Y	Y	Y	Y	Y	N	N	N	Y	Y	Y	N	Promotional	Y	Y	N	N	N	2021-08-31		PH	unique		Yes
2021-10-05	OH	Jason Pedrick	Ohio Physician Group Primary Care	https://www.ohiohealth.com/ohiohealth-physician-group/our-specialties/primary-care/our-locations/dublin-hospital-drive	6905 Hospital Dr	Dublin	43016	Y	Y	Ohio Health	Y	Y	20+	N		Y	Y	Y	Y	Y	Y	Y	N	Y	Y	Y	N	Promotional	Y	Y	Y	Y	N			PH	unique		Yes
2021-10-05	OH	Melissa Davis	Ohio State Outpatient Care East	https://wexnermedical.osu.edu/locations/outpatient-care-east	543 Taylor Ave	Columbus	43203	N	Y	the Ohio State Wexner Medical Center	Y	Y	20+	Y	The Ohio State University	Y	Y	Y	Y	Y	Y	Y	N	Y	Y	Y	N	Promotional	Y	Y	N	N	N			PH	unique		Yes
2021-10-05	OH	James Barnes	MCMG TriVillage	https://www.mcmg.mountcarmelhealth.com/locations/primary-care/mcmg-trivillage	2150 Marble Cliff Office Park	Columbus	43215	N	Y	Mount Carmel Health	Y	Y	20+	N		Y	Y	Y	Y	Y	Y	Y	N	Y	Y	Y	N	Promotional	Y	Y	N	Y	N	2021-10-05		PH	unique		Yes
2021-10-05	OH	Mary Barmann	Springforest Family Physicians	http://www.springforestfamily.com/contact.html	3020 N Mccord Rd	Toledo	43615	N	N		N	N	1	N		N	N	N	N	N	N	N	N	N	Not Clear	N	N	No Mention	N	N	N	N	Y			PH	unique		Yes
2021-10-06	OH	Dawn Mcnaughton	Grand Lake Primary Care at St. Mary's	https://www.grandlakehealth.org/stmarys-primarycare.html	1140 S. Knoxville Ave. Suite A	St. Mary's	45885	N	Y	Grand Lake Health System	Y	Y	20+	N		Y	Y	Y	Y	Y	Y	N	N	N	Y	Y	Y	Neutral	N	Y	N	N	N			PH	unique		Yes
2021-10-06	OH	Michael Woolery	PrimeCare of Southeastern Ohio	https://www.genesishcs.org/find-locations/primecare-southeastern-ohio-5	930 Bethesda Dr	Zanesville	43701	N	Y	Genesis Healthcare System	Y	Y	20+	N		Y	Y	Y	Y	Y	N	N	N	Y	Y	Y	Y	Promotional	Y	Y	N	N	N			PH	unique		Yes
2021-10-06	OH	Peter Crosby	Norwalk Familly Practice	https://nomshealthcare.com/locations/norwalk/	44 Executive Dr	Norwalk	4857	N	Y	NOMS (Northern Ohio Medical Specialists) Healthcare	Y	Y	2-9	N		N	N	Y	N	N	N	N	N	N	Not Clear	N	N	Neutral	N	N	N	N	Y			PH	unique		Yes
2021-10-06	OH	Penny Baker	Community Health and Wellness Partners	https://chwplc.org/	4879 US Rt. 68 South	West Liberty	43357	Y	N		Y	Y	2-9	N		Y	Y	Y	Y	Y	N	N	N	N	Y	Y	N	Promotional	Y	Y	Y	Y	N		A more simple website, but provides several points throughout their page to register for a vaccine appointment	PH	unique		Yes
2021-10-06	OH	Scott Smith	Holzer Meigs	https://www.holzer.org/locations/locations-profile/?id=9	88 East Memorial Drive	Pomeroy	45769	N	Y	Holzer Health System	Y	Y	20+	N		Y	Y	Y	Y	Y	Y	Y	Y	Y	Y	Y	N	Neutral	Y	Y	N	Y	N			PH	unique		Yes
2021-10-06	OH	John Sawvel	Kettering Health Beavercreek Health Center	https://ketteringhealth.org/locations/kettering-health-beavercreek-health-center-hc001/	2510 Commons BLVD	Beavercreek	45431	N	Y	Ketterin Health	Y	Y	20+	N		Y	Y	Y	N	N	Y	Y	Y	Y	Y	Y	N	Promotional	Y	Y	N	Y	N			PH	unique		Yes
2021-10-06	OH	Bradley Sevy	Adena Health Center - Jackson	https://www.adena.org/locations/detail.dT/jackson-health-center	1000 Veterans Drive	Jackson	45640	N	Y	Adena Health System	Y	Y	20+	N		Y	Y	Y	N	N	Y	Y	N	Y	Y	Y	Y	Neutral	Y	Y	N	Y	N			PH	unique		Yes
2021-10-06	OH	Charles Demario	Steward Family Medicine, Newton Falls	https://locations.steward.org/oh/newton-falls/340-ridge-road.html	340 Ridge Rd	Newton Falls	44444	N	Y	Steward Medical Group / Steward Health Care	Y	Y	20+	N		N	N	Y	N	N	N	N	N	N	Not Clear	N	N	Promotional	N	N	Y	N	Y		Only mention was in a news article where the health system celebrated how many vaccines they'd given	PH	unique		Yes
2021-10-06	OH	Marlene Weinstein	The Centers - Uptown	https://thecentersohio.org/services/primary-care/	12201 Euclid Avenue	Cleveland	44106	Y	Y	The Centers	Y	Y	2-9	N		Y	Y	Y	Y	Y	Y	Y	Y	Y	Y	Y	N	Neutral	Y	N	Y	N	N			PH	unique		Yes
2021-10-06	OH	Rosanna Dean-Scott	AxessPointe Kent	https://axesspointe.org/team/rosanna-dean-scott-md/	143 Gougler Ave.	Kent	44240	Y	N		Y	Y	2-9	N		Y	N	Y	N	N	N	N	N	Y	Not Clear	N	N	Neutral	Y	Y	Y	N	Y		Only two videos with covid-19 FAQs	PH	unique		Yes
2021-10-06	OH	Christoph Diatte	Beckett Ridge Family Medicine	https://www.beckettridgefamilymedicine.com/	4870 Wunnenberg Way	West Chester	45069	N	N		N	N	1	N		N	N	N	N	N	N	N	N	N	Not Clear	N	N	No Mention	N	N	N	N	Y			PH	unique		Yes
2021-10-06	OH	Julie Lavinder Pugh	Aultman Alliance Community Hospital	https://aultmanalliance.org/	200 E State St	Alliance	44601	Y	N		Y	Y	10-19	N		Y	Y	Y	Y	N	Y	Y	N	Y	Y	Y	Y	Promotional	Y	Y	N	N	N			PH	unique		Yes
2021-10-06	OH	Patricia Levan	Main Campus Medical Center	https://www.metrohealth.org/locations/main-campus#	2500 Metrohealth Dr	Cleveland	44109	N	Y	MetroHealth	Y	Y	20+	Y	Case Western Reserve University School of Medicine	Y	Y	Y	Y	Y	N	N	N	Y	Y	Y	N	Promotional	Y	Y	Y	N	N	2021-07-08		PH	unique		Yes
2021-10-06	OH	Wendy Summerhill	Summerhill Family Medicine	https://www.summerhillmedicine.com/	6680 Perimeter Dr	Dubil	43016	N	N		N	N	1	N		N	N	N	N	N	N	N	N	N	Not Clear	N	N	No Mention	N	N	N	N	N			PH	unique		Yes
2021-10-06	OH	George Darah	ProMedica Physicians Port Sylvania Family Practice	https://www.promedica.org/location/promedica-physicians-port-sylvania-family-practice	5700 Monroe St Unit 203	Sylvania	43560	N	Y	ProMedica	Y	Y	10-19	N		Y	N	Y	N	N	N	Y	N	Y	Y	Y	N	Neutral	Y	Y	N	N	N			PH	unique		Yes
2021-10-06	OH	Andrew Filak	UC Health Primary Care - Clifton Burnet Ave	https://www.uchealth.com/map/uc-health-primary-care-clifton-burnet-ave/	2120 Burnet Ave STE 406	Cincinnati	45229	N	Y	UC Health	Y	Y	20+	Y	University of Cincinnati	Y	Y	Y	Y	Y	Y	Y	N	Y	Y	Y	N	Neutral	Y	Y	N	Y	N			PH	unique		Yes
2021-10-06	OH	Adam Houg	Van Wert Family Physicians	https://vanwertfamilyphysicians.com/contact.php	1178 Professional Dr	Van Wert	45891	N	N		N	N	1	N		N	N	N	N	N	N	N	N	N	Not Clear	N	N	No Mention	N	N	N	N	Y			PH	unique		Yes
2021-10-06	OH	Jay Williamson	Family Medicine Center	https://www.summahealth.org/medicalservices/family-primary-care/locations	55 Arch St	Akron	44304	Y	Y	Summa Health	Y	Y	20+	N		Y	Y	Y	Y	Y	N	Y	Y	Y	Y	Y	Y	Neutral	Y	Y	N	Y	N			PH	unique		Yes
2021-10-06	OH	Robert Mcevoy	Findlay Family Practice	https://www.findlayfamilypractice.com/aboutus	1725 Western Ave Suite A	Westerville	43082	N	N		Y	N	2-9	N		Y	Y	N	Y	N	Y	N	N	Y	Y	Y	N	Neutral	N	N	N	N	Y		Minimal information about vaccine other than that they have pfizer	PH	unique		Yes
2021-10-06	OH	Daniel Bloch	Primary One Health - East Main St	https://www.primaryonehealth.org/locations-2/	1180 East Main St.	Columbus	43207	Y	Y	PrimaryOne Health	Y	Y	10-19	N		Y	Y	Y	N	N	N	N	N	N	Y	Y	N	Neutral	N	N	N	N	Y			PH	unique		Yes
2021-10-07	TN	Nicholas Salt	CHI Memorial Family Practice Associates - Harrison	https://chimemorialmedicalgroup.org/237/chi-memorial-family-practice-associates-harrison	6800 Harrison Park Dr	Harrison	37341	N	Y	CHI Memorial Medical Group	Y	Y	20+	N		N	N	Y	N	N	N	N	N	Y	Y	Y	N	Neutral	N	N	N	N	Y			PH	unique		Yes
2021-10-07	TN	Terry Colotta	Mckenzie Convenient Care	https://hometownclinics.com/clinic/mckenzie-convenient-care/	1894 Cedar Street McKenzie	Mckenzie	38201	Y	Y	Hometown Health Clinic	Y	Y	2-9	N		N	N	N	N	N	N	N	N	N	Not Clear	N	N	No Mention	N	N	N	N	Y			PH	unique		Yes
2021-10-07	TN	Lois Windes	HMG Primary Care at Medical Plaza	https://www.holstonmedicalgroup.com/locations/hmg-primary-care-medical-plaza	105 W Stone Dr STE 3A	Kingsport	37660	N	Y	Holston Medical Group	Y	Y	20+	N		Y	Y	Y	N	N	N	Y	N	Y	Not Clear	N	Y	Promotional	Y	Y	N	N	N	2021-05-03		PH	unique		Yes
2021-10-07	TN	Ronald Jarl	Galen North Internal Medicine	https://galenmedical.com/galennorthinternalmedicine/	4980 Alpha Ln	Hixson	37343	N	Y	Galen Medical Group	Y	Y	20+	N		Y	Y	Y	N	N	N	N	N	N	Y	Y	N	Neutral	N	N	N	N	Y			PH	unique		Yes
2021-10-07	TN	Julieanne Davis	Medical Care - Elizabethton Office	http://www.medicalcarellc.com/locations/elizabethton-office/	200 Stonecrest Blvd	Elizabethton	37643	Y	N		Y	Y	2-9	N		Y	Y	Y	N	N	N	N	N	Y	Not Clear	Y	N	Promotional	N	Y	N	N	N	2020-12-15		PH	unique		Yes
2021-10-07	TN	Christina Yang	Family Physicians West	https://www.utmedicalcenter.org/medical-care/medical-services/primary-care/locations/welcome-to-family-physicians-west/	9625 Kroger Park Drive Suite 500	Knoxville	37922	N	Y	University of Tennessee Medical Center	Y	Y	20+	Y	University of Tennesee	Y	Y	Y	Y	Y	Y	Y	N	Y	Y	Y	N	Neutral	Y	Y	N	N	N	2021-09-27		PH	unique		Yes
2021-10-07	TN	Cyree Collier	Premier Medical Group - Family Medicine	https://premiermed.com/locations/	490 Dunlop Ln	Clarksville	37040	N	N		Y	Y	2-9	N		Y	N	Y	N	N	Y	N	N	Y	Y	Y	Y	Neutral	N	N	N	N	Y	2021-08-23		PH	unique		Yes
2021-10-07	TN	Robert Magee	First Choice Medical Care PLLC	https://www.1stchoicemedcare.com/	1950 Cook St. Suite D	Dyersburg	38024	N	N		N	N	1	N		N	N	N	N	N	N	N	N	Y	Not Clear	N	N	No Mention	N	N	N	N	Y			PH	unique		Yes
2021-10-07	TN	Lloyd Robinson	OccuMed	http://www.occumedtn.com/web/	1785 Nonconnah Blvd	Memphis	38132	N	N		N	N	1	N		N	N	N	N	N	N	N	N	Y	Not Clear	N	N	No Mention	N	N	N	N	Y			PH	unique		Yes
2021-10-07	TN	Ruth Stewart	Vanderbuilt Health Walk-in Clinic	https://search.vanderbilthealth.com/doctors/stewart-ruth	2111 Belcourt Avenue, Suite 103, Side A	Nashville	37212	Y	Y	Vanderbuilt Health	Y	Y	20+	Y	Vanderbuilt University	Y	Y	Y	Y	Y	Y	Y	Y	N	Y	Y	Y	Promotional	Y	Y	Y	Y	N			PH	unique		Yes
2021-10-07	TN	Nidal Rahal	East Memphis Internal Medicine	https://www.medicalofmemphis.com/contact-locations/east-memphis-internal-medicine/	6027 Walnut Grove Rd	Memphis	38120	N	Y	Consolidated Medical Practices of Memphis	Y	Y	20+	N		N	N	N	N	N	N	N	N	Y	Not Clear	N	N	No Mention	N	N	N	N	Y			PH	unique		Yes
2021-10-07	TN	Fatimah Syed	Meharry Family Medicine at Skyline	https://meharrymedicalgroup.com/location/skyline-health-center/	3443 Dickerson Pike	Nashville	37207	Y	Y	Meharry Medical Group	Y	Y	2-9	N		Y	Y	Y	Y	Y	N	N	N	N	Y	Y	N	Neutral	N	N	N	N	N			PH	unique		Yes
2021-10-07	TN	Richard Moody	Parkridge Medical Group East Ridge	https://parkridgemedicalgroup.com/locations/parkridge-medical-group-east-ridge/	961 Spring Creek Rd	Chattanooga	37412	N	Y	Parkridge Medical Group	Y	Y	2-9	N		Y	Y	Y	Y	N	Y	Y	N		Not Clear	N	Y	Promotional	Y	Y	N	N	N			PH	unique		Yes
2021-10-07	TN	Olufemi Soyinka	Hardeman County Community Health Center	https://www.hardemanhealth.org/	629 Nuckolls Road	Bolivar	38008	Y	N		Y	Y	2-9	N		N	N	N	N	N	N	N	N	N	Not Clear	N	N	No Mention	N	N	N	N	Y			PH	unique		Yes
2021-10-07	TN	Jose Gabr Ongsingco	BMG Family Physicians Group Foundation - Bartlett	https://thefamilyphysiciansgroup.com/clinics-%26-services	3091 Kirby Whitten rd	Bartlett	38134	Y	N		Y	Y	2-9	N		N	N	N	N	N	N	N	N	N	Not Clear	N	N	No Mention	N	N	N	N	Y			PH	unique		Yes
2021-10-07	TN	Sailaja Raju	SFMP Perkins	https://sfmp.com/sfmp-perkins/	452 Perkins Ext	Memphis	38117	N	Y	Saint Francis Medical Partners	Y	Y	20+	N		N	N	N	N	N	N	N	N	Y	Not Clear	N	N	No Mention	N	N	Y	N	Y			PH	unique		Yes
2021-10-07	TN	Suzanne Pearman	Tennova LaFollette Medical Center Clinic - South A Department of Lafollette Medical Center	https://www.tennovamedicalgroup.com/our-locations/tennova-east-family-medicine-lafollette-south-1339	2145 Jacksboro Pike	La Follette	37766	N	Y	Tennova Medical Group	Y	Y	20+	N		Y	N	Y	Y	N	N	Y	N	Y	Not Clear	N	N	Neutral	N	Y	N	N	N			PH	unique		Yes
2021-10-07	TX	Ernesto Garcia Flores	McAllen Family Medicine Residency Clinic	https://www.southtexashealthsystemmcallen.com/services/mcallen-family-medicine-residency-clinic	205 E Toronto Ave	McAllen	78503	N	Y	South Texas Health System (STHS) McAllen	N	Y	1	Y	The University of Texas Rio Grande Valley School of Medicine	N	Y	Y	Y	Y	N	N	N	Y	N	N	Y	Neutral	Y	N	N	N	Y			PH	unique		Yes
2021-10-07	TX	Bill Shumate	Baylor Scott and White Family Medical Center - North Garland	https://www.bswhealth.com/locations/family-medical-center-north-garland/	7217 Telecom Pkwy Ste 100	Garland	75044	N	Y	Baylor Scott & White Health	Y	Y	20+	Y	Baylor University	Y	Y	Y	Y	Y	Y	Y	N	Y	Y	Y	N	Neutral	Y	Y	N	Y	N	2021-10-07		PH	unique		Yes
2021-10-07	TX	Bill Lee	Blair Family Medicine	https://www.blairfamilymedicine.com/	2203 Wet Lampasas Street	Ennis	75119	N	Y	Privia Health	Y	Y	20+	N		N	N	N	N	N	N	N	N	N	Not Clear	N	N	Neutral	N	N	N	N	Y			PH	unique		Yes
2021-10-07	TX	Stephen Braden	Primary Care (29th Street) - CHI St. Joseph and Texas A&M Health Network	https://stjoseph.stlukeshealth.org/locations/primary-care-bryan-tx	2210 E 29th St	Bryan	77802	N	Y	St. Joseph Health	Y	Y	20+	Y	Texas A&M	Y	Y	Y	Y	Y	N	Y	N	Y	Y	Y	Y	Promotional	Y	Y	N	Y	N		they have a tracker for how many vaccines they have given in their area	PH	unique		Yes
2021-10-07	TX	James Malone	Amarillo Family Physicians	https://www.amarillofp.com/	1215 Coulter St #100	Amarillo	79106	N	N		N	N	1	N		N	N	N	N	N	N	N	N	Y	Not Clear	N	N	No Mention	N	N	N	N	Y			PH	unique		Yes
2021-10-07	TX	Tonya Youngblood	UT Health East Texas Physicians Pittsburg - Primary Care	https://uthealthpittsburg.com/	2701 Highway 271 N	Pittsburg	75686	N	Y	UT Health	Y	Y	10-19	Y	University of Texas Health Science Center at Tyler	N	N	Y	Y	N	N	N	N	N	Not Clear	N	N	Neutral	N	N	N	N	Y	2020-03-20	website says there isn't a vaccine available and that it's in development	PH	unique		Yes
2021-10-07	TX	Nahid Vandshekari	Bienvivir	https://www.bienvivir.org/	2300 McKinley Ave	El Paso	79930	Y	N		Y	N	2-9	N		N	N	N	N	N	N	N	N	N	Not Clear	N	N	No Mention	N	N	Y	N	Y	2020-08-31		PH	unique		Yes
2021-10-07	TX	Priti Mody-Bailey	Medical Center Pavillion	https://www.universityhealthsystem.com/locations/medical-center-pavilion	4647 Medical Drive	San Antonio	78229	N	Y	University Health	Y	Y	20+	Y	UT Health San Antonio	Y	Y	Y	Y	Y	Y	Y	Y	Y	Y	Y	N	Neutral	Y	Y	N	Y	N			PH	unique		Yes
2021-10-07	TX	Zakia Nuruddin	Spring Medical and Diagnostic Center	https://www.kelsey-seybold.com/find-a-location/spring-medical-and-diagnostic-center	15655 Cypress Woods Medical Drive Suite 100	Houston	77014	N	Y	Kelsey-Seybold Clinic	Y	Y	20+	N		Y	Y	Y	Y	Y	Y	Y	N	Y	Y	Y	Y	Promotional	Y	Y	Y	Y	N	2021-09-28	Affiliated with NASA	PH	unique		Yes
2021-10-07	TX	Michael Jackson	Memorial Hermann Medical Group The Woodlands Primary Care	https://www.memorialhermann.org/doctors/family-medicine-doctors/dr-michael-jackson-md-1124019989	9305 Pinecroft Dr Suite 100	The Woodlands	77380	N	Y	Memorial Hermann	Y	Y	20+	Y	McGovern Medical School at UTHealth	Y	Y	Y	Y	Y	Y	Y	Y	N	Y	Y	N	Promotional	Y	Y	Y	Y	N			PH	unique		Yes
2021-10-07	TX	Todd Kislingbury	Texomacare Whitesboro	https://www.texomacare.com/locations/texomacare-whitesboro-jones	308 Charlie Dr East Suite	Whitesboro	76273	Y	Y	TexomaCare	Y	Y	20+	N		N	N	Y	N	N	N	N	N	N	Not Clear	N	N	Neutral	N	N	N	N	Y		Have a page with a title about COVID-19 vaccines, but no information	PH	unique		Yes
2021-10-07	TX	Antonio Barksdale	Texas Health Family Care	https://www.texashealth.org/thpg/family-care-490-us-highway-80-suite-200-sunnyvale	490 US Highway 80 Suite 200	Sunnyvale	75182	N	Y	Texas Health Family Care	Y	Y	20+	N		Y	Y	Y	Y	Y	Y	Y	Y	Y	Y	Y	Y	Promotional	Y	Y	Y	Y	N			PH	unique		Yes
2021-10-07	TX	Gene Lee	West Houston Family Practice Associates	https://www.westhoustonfamilypractice.com/	12245 Richmond Ave	Houston	77082	N	N		N	N	1	N		Y	Y	N	N	N	N	N	N	N	N	N	Y	Promotional	Y	N	Y	N	N			PH	unique		Yes
2021-10-07	TX	Henry Fosah	Hendrick Clinic	https://www.hendrickhealth.org/find-a-provider/henry-fosah-md/	1210 North 18th St	Abilene	79601	Y	Y	Hendrick Health	Y	Y	20+	N		Y	N	Y	Y	Y	N	N	N	Y	Y	Y	Y	Promotional	Y	Y	N	N	N			PH	unique		Yes
2021-10-07	TX	Brittany Okpagu	Kaiser Family Practice	https://www.okmh.org/getpage.php?name=Kaiser_Family_Practice&sub=Services%20and%20Programs	3349 S Hwy 181 Suite 3	Kenedy	78119	N	Y	Otto Kaiser Memorial Hospital	Y	Y	2-9	N		N	Y	N	Y	Y	Y	N	N	Y	Y	Y	N	Neutral	N	N	N	N	Y			PH	unique		Yes
2021-10-07	TX	Carman Whiting	UT Physicians Multispecialty Sienna	https://www.utphysicians.com/clinic/ut-physicians-multispecialty-sienna/	8810 Highway 6 Suite 100	Missouri City	77459	N	Y	UTHealth Houston / UT Physicians	Y	Y	20+	Y	University of Texas Health Science Center at Houston	Y	Y	Y	Y	Y	Y	Y	Y	Y	Y	Y	N	Neutral	Y	Y	Y	N	N			PH	unique		Yes
2021-10-07	TX	Joseph Carter	T&R Clinic, P.A.	https://trclinic.com/	2919 Markum Drive	Fort Worth	76117	N	N		N	N	1	N		N	N	N	N	N	N	N	N	N	Not Clear	N	N	No Mention	N	N	N	N	Y			PH	unique		Yes
2021-10-07	TX	Timothy Ashley	Family Care, Bryan	https://health.tamu.edu/care/family-care-bryan/index.html	2900 East 29th St	Bryan	77802	N	Y	Texas A&M Health	Y	Y	2-9	Y	Texas A&M	Y	N	Y	N	N	N	N	N	Y	Y	Y	N	Neutral	Y	Y	N	N	N	2021-09-09		PH	unique		Yes
2021-10-07	TX	Sloan	Family Health Center	https://www.teamacclaim.org/locations/locations-profile/family-health-center/	1500 S Main Street	Forst Worth	76104	N	Y	Acclaim Physician Group / JPS Health Network	Y	Y	20+	N		Y	N	Y	Y	Y	Y	N	N	Y	Y	Y	N	Neutral	Y	Y	Y	N	N			PH	unique		Yes
2021-10-07	TX	Christopher Collins	Grace Clinic	https://grace.covenanthealth.org/locations/grace-clinic	4515 Marsha Sharp Fwy	Lubbock	79407	Y	Y	Grace Clinic / Covenant Health	Y	Y	2-9	N		Y	Y	Y	Y	N	N	N	N	Y	Y	N	Y	Neutral	Y	N	Y	N	N		last update was when health care workers and 65+ were initially eligible	PH	unique		Yes
2021-10-07	TX	Morgan Tovar	Waco Family Medicine - Central	https://wacofamilymedicine.org/central/	1600 Providence Dr	Waco	76707	Y	Y	Waco Family Medicine	Y	Y	10-19	N		N	N	Y	Y	Y	N	N	N	N	Y	Y	N	Promotional	N	N	N	N	Y	2021-08-27		PH	unique		Yes
2021-10-07	TX	Ty Gore	Community Care Center	https://ppgh.com/community-care-center/	202 SW 25th Avenue Suite 300	Mineral Wells	76067	N	Y	Palo Pinto General Hospital	Y	Y	10-19	N		Y	N	Y	Y	N	Y	Y	Y	N	Y	Y	Y	Promotional	Y	N	N	N	N	2021-10-01		PH	unique		Yes
2021-10-07	TX	Sonika Momin	ARC Wilson Parke	https://www.austinregionalclinic.com/clinics/arc-wilson-parke	11714 Wilson Parke Ave	Austin	78726	Y	Y	Austin Regional Clinic	Y	Y	20+	N		Y	Y	Y	Y	Y	Y	Y	N	Y	Y	Y	N	Neutral	Y	Y	N	N	N	2021-10-07		PH	unique		Yes
2021-10-07	TX	Jennifer Trinh	Angel's Star Wellness Center	https://www.angelstarwellness.com/	8325 Whitley Rd Suite 100	Watauga	76148	N	N		N	N	1	N		Y	N	Y	Y	N	N	N	N	N	Not Clear	N	Y	Neutral	Y	N	N	N	N	2021-12-30		PH	unique		Yes
2021-10-07	TX	Mark Levine	Legacy Montrose	https://www.legacycommunityhealth.org/region/montrose/	1415 California St	Houston	77006	Y	Y	Legacy Community Health	Y	Y	10-19	N		Y	Y	Y	Y	Y	N	N	N	Y	Y	Y	N	Neutral	Y	N	Y	N	N			PH	unique		Yes
2021-10-07	TX	William O'Donnell	Franklin Clinic	https://franklinclinickerrville.com/	723 Hill Country Drive Suite C	Kerrville	78028	N	N		N	N	1	N		N	N	N	N	N	N	N	N	N	Not Clear	N	N	No Mention	N	N	N	N	Y			PH	unique		Yes
2021-10-07	TX	Laurier Vocal	Premier Family Physicians at Bastrop	https://www.pfpdocs.com/bastrop	3101 Hwy 71 E Suite 101	Bastrop	78602	Y	N		Y	Y	2-9	N		Y	Y	Y	N	N	Y	N	N	Y	N	N	Y	Neutral	Y	N	N	N	Y			PH	unique		Yes
2021-10-07	TX	Vishal Kochar	Aldine Health Center	https://www.harrishealth.org/locations-hh/Pages/aldine-health-center.aspx	4755 Aldine Mail Route	Houston	77039	N	Y	Harris Health System	Y	Y	20+	Y	Baylor College of Medicine and The University of Texas Health Science Center at Houston	Y	Y	Y	N	N	Y	Y	Y	Y	Y	Y	N	Neutral	Y	Y	N	N	N			PH	unique		Yes
2021-10-07	TX	Jose-Rube Ayala	Providence Medical Parters	https://providencepricareandintmed.com/contact-us/	1600 Medical Center Dr. Suite 405	El Paso	79902	Y	N		Y	N	2-9	N		N	N	N	N	N	N	N	N	N	Not Clear	N	N	No Mention	N	N	Y	N	Y			PH	unique		Yes
2021-10-07	TX	Nirav Patel	Care 1st Family Practice	https://www.care1stfamily.com/	2761 E Trinity Mills Rd STE 100	Carrollton	75006	N	N		N	N	1	N		N	N	N	N	N	N	N	N	Y	Not Clear	N	N	No Mention	N	N	N	N	Y			PH	unique		Yes
2021-10-07	TX	Syed Azhar	Family Medicine, Dickinson	https://www.utmbhealth.com/servicelines/primarycare/family-medicine-dickinson	2401 West FM 646 Suite C	Dickinson	77539	N	Y	UTMB Health	Y	Y	2-9	Y	University of Texas Medical Branch at Galveston	Y	Y	Y	Y	Y	Y	Y	Y	Y	Y	Y	Y	Neutral	Y	Y	Y	N	N	2021-10-07		PH	unique		Yes
2021-10-07	TX	Hira Jamal	UTRGV DHR Health Family Medicine Center	https://www.dhrhealth.com/locations	1000 E Dove Ave	McAllen	78504	Y	Y	DHR Health	Y	Y	20+	N		Y	Y	Y	N	N	N	N	N	Y	Y	Y	N	Neutral	Y	N	Y	N	N			PH	unique		Yes
2021-10-07	TX	Richard Hernandez	Alamo Osteopathic Physicians and Surgeons	https://www.alamoosteopathic.com/	1303 Nacogdoches Rd	San Antonio	78217	Y	N		Y	N	2-9	N		N	N	N	N	N	N	N	N	N	Not Clear	N	N	No Mention	N	N	Y	N	Y			PH	unique		Yes
2021-10-07	TX	Milton Brownlow	Vernon Clinic	https://www.vernonclinic.com/	1015 Hillcrest Drive Suite A	Vernon	76384	N	N		N	N	1	N		N	N	N	N	N	N	N	N	N	Not Clear	N	N	No Mention	N	N	N	N	Y			PH	unique		Yes
2021-10-07	TX	Jason Demattia	Texas Family Medicine Center	http://www.texasfamilymedicinecenter.com/	506 Graham Drive	Tomball	77375	N	N		N	N	1	N		N	N	N	N	N	N	N	N	N	Not Clear	N	N	No Mention	N	N	N	N	Y			PH	unique		Yes
2021-10-07	TX	Amareswar Gottipati	Quick MD Care	https://quickmdcare.com/	10101 Westridge Blvd Suite 101	McKinney	75070	N	N		N	N	1	N		N	Y	N	Y	N	N	Y	Y	N	Y	Y	N	Neutral	N	Y	N	N	Y			PH	unique		Yes
2021-10-07	TX	Clint Anderson	Family Medical Home	https://familymedicalhome.com/	9410 Dugas Dr. Suite 104	San Antonio	78245	Y	N		Y	N	2-9	N		N	N	N	N	N	N	N	N	Y	Not Clear	N	N	No Mention	N	N	N	N	Y			PH	unique		Yes
2021-10-07	TX	Sunita Swammy	Shoal Creek Clinic	https://shoalcreekclinic.com/	1600 W 38th St Ste 406 The Jefferson Bldg.	Austin	78731	N	N		N	N	1	N		N	N	N	N	N	N	N	N	N	Not Clear	N	N	No Mention	N	N	N	N	Y			PH	unique		Yes
2021-10-07	TX	Matthew Bartow	HCM Medical Clinic – Marble Falls – Central	https://www.hillcountrymemorial.org/office/hcm-medical-clinic-marble-falls-central/	511 U.S. 281 Primary Care and Pysical Therapy	Marble Falls	78654	Y	Y	Hill County Memorial (HCM)	Y	Y	10-19	N		Y	Y	Y	N	N	N	N	N	N	N	N	Y	Neutral	Y	N	N	N	Y			PH	unique		Yes
2021-10-07	TX	Alma Garza	Bent Tree Family Physicians	https://www.benttreemd.com/	17110 Dallas Pkwy, Ste 100	Dallas	75248	Y	N		Y	N	2-9	N		N	N	N	N	N	N	N	N	N	Not Clear	N	N	No Mention	Y	N	N	N	Y			PH	unique		Yes
2021-10-07	TX	Mahdi Awwad	UT Southwestern Family Medicine at Texas Health Dallas	https://utswmed.org/locations/texas-health-dallas/family-medicine-texas-health-dallas/	8194 Fogelson Lane, Suite 100	Dallas	75231	Y	Y	UTSouthwestern Medical Center	Y	Y	10-19	Y	UT Southwestern	Y	N	Y	Y	Y	Y	Y	Y	Y	Y	Y	N	Promotional	Y	Y	Y	Y	N			PH	unique		Yes
2021-10-07	TX	Richard Selvaggi	Family Practice at Live Oak	https://hrmedpartners.org/clinics/family-practice/family-practice-at-live-oak/	1705 Live Oak Street	Commerce	75428	Y	Y	Hunt Regional Medical Partners	Y	Y	2-9	N		N	Y	Y	N	N	N	N	N	Y	Y	Y	N	Neutral	Y	Y	N	N	Y			PH	unique		Yes
2021-10-07	TX	R. Sam Lingamfelter	Houston Methodists Primary Care Group	https://www.houstonmethodist.org/pcg/	14903 El Camino Real	Houston	77062	Y	Y	Houston Methodist	Y	Y	20+	N		Y	Y	Y	Y	Y	Y	Y	N	Y	Y	Y	N	Promotional	Y	Y	Y	Y	N			PH	unique		Yes
2021-10-07	TX	Dorothy Marshall	Foremost Family Health Centers	https://www.foremostfhc.org/	3515 Shepherd Lance	Balch Springs	75180	Y	N		Y	N	2-9	N		N	N	N	N	N	N	N	N	N	Not Clear	N	N	No Mention	N	N	Y	N	Y			PH	unique		Yes
2021-10-07	TX	Jose Pilatovsky	PrimaCare Urgent Care: Plano	https://nextcare.com/locations/tx/plano-w-plano-pkwy/?utm_source=GoogleMaps&utm_medium=Local&utm_campaign=plano_west	5076 W Plano Pkwy	Plano	75093	Y	Y	NextCare	Y	Y	20+	N		Y	N	Y	Y	Y	N	Y	N	Y	N	N	Y	Promotional	N	Y	N	N	N		The specific clinic I looked up doesn't offer the vaccine, but other clinics in their network do	PH	unique		Yes
2021-10-07	TX	Charles McCurley	Sports and Family Medicine of Boerne	https://www.sfmboerne.com/?utm_source=GMBlisting&utm_medium=organic	905 N Main St. Ste. 105	Boerne	78006	N	N		N	N	1	N		N	N	N	N	N	N	N	N	N	Not Clear	N	N	No Mention	N	N	N	N	Y			PH	unique		Yes
2021-10-07	TX	Katie Ray	Marfa Community Health Clinic	https://www.pchsmedclinic.org/locations	406 Summer St	Marfa	79843	Y	N		Y	Y	2-9	N		N	N	N	N	N	N	N	N	N	Not Clear	N	N	No Mention	Y	N	Y	N	Y			PH	unique		Yes
2021-10-07	TX	Alicia Wilkerson	The Neighborhood Doctor	http://www.theneighborhooddr.net/tnd/index.html	5201 S Cooper	Arlington	76017	N	N		N	N	1	N		N	N	N	N	N	N	N	N	Y	Not Clear	N	N	No Mention	N	N	N	N	Y			PH	unique		Yes
2021-10-07	TX	Gregory Gardner	Texas Medical Institute	https://www.texasmedicalinstitute.com/	3304 SE Loop 820 Ste B	Fort Worth	76140	N	N		N	N	1	N		N	N	Y	N	N	N	N	N	N	Not Clear	N	N	Neutral	N	N	N	N	Y	2021-09-24	only mentions vaccines in the context of that they are rolling out and so people have let their guard drop, and since vaccines aren't 100% effective, people still need to be careful	PH	unique		Yes
2021-10-07	TX	Paul Decker	Neighborhood Medical Clinic	https://www.drpauldecker.com/	17521 St. Lucke's Way	The Woodlands	77384	N	Y	Privia Health	N	Y	1	N		Y	Y	Y	N	N	N	N	N	N	Not Clear	N	Y	Neutral	Y	Y	Y	N	N			PH	unique		Yes
2021-10-07	TX	Shiwei Li	Grayson County Health Clinic	http://www.graysonclinic.com/	111 Gallagher Dr	Sherman	75090	N	N		N	N	1	N		N	N	N	N	N	N	N	N	N	Not Clear	N	N	No Mention	N	N	N	N	Y			PH	unique		Yes
2021-10-07	TX	Cherie Hauptmeier	Uvalde Family Practice Association	https://www.uvaldefamilypractice.com/	1800 Garner Field Rd	Uvalde	78801	N	N		N	N	1	N		N	N	N	N	N	N	N	N	Y	Not Clear	N	N	No Mention	N	N	N	N	Y			PH	unique		Yes
2021-10-07	TX	Charles Breeling	Family Medicine Experts in Corpus Christi	https://fpacorpuschristi.com/	3301 South Alameda Suite 201	Corpus Christi	78413	N	Y	HCA Healthcare Gulf Coast Division	N	Y	1	N		Y	Y	Y	Y	Y	Y	Y	N	N	Not Clear	N	Y	Promotional	Y	Y	N	N	N			PH	unique		Yes
2021-10-07	TX	Charita Littles	Family Care Plus Clinic	https://www.fcpclinic.com/	3919 N Fry Rd	Katy	7749	Y	N		N	Y	1	N		N	N	N	N	N	N	N	N	N	Not Clear	N	N	No Mention	N	N	N	N	Y			PH	unique		Yes
2021-10-07	TX	Javaria Jabeen	Y.Z. Healthcare P.A.	https://www.yzhealthcare.net/?utm_source=gmb_auth	4931 Long Prairie Rd Ste 300	Flower Mound	75028	N	N		N	N	1	N		N	Y	N	N	N	N	N	N	N	Not Clear	N	N	No Mention	N	N	N	N	Y		there is a tab on the home page which takes you to a scanned PDF of the covid19 vaccine consent form	PH	unique		Yes
2021-10-07	TX	Jeffrey Holt	Fredericksburg Clinic	https://www.fredericksburgclinic.com/	1308 South State Hwy 16	Fredericksburg	78624	N	N		N	N	1	N		N	N	N	N	N	N	N	N	N	Not Clear	N	N	No Mention	N	N	N	N	Y			PH	unique		Yes
2021-10-07	TX	David Meredith	Sievers Medical Clinic	https://www.gonzaleshealthcare.com/services/sievers-medical-clinic/	1110 N Sarah Dewitt Dr	Gonzales	78629	Y	Y	Gonzales Healthcare Systems	Y	Y	10-19	N		Y	Y	Y	N	N	N	N	N	N	Y	Y	N	Neutral	Y	Y	N	N	Y			PH	unique		Yes
2021-10-07	TX	David Dunn	Advent Health - Crowley	https://www.adventhealthmedicalgroup.com/east-florida/physician/npi/1275560088	901 E Fm 1187	Crowley	76036	Y	Y	Advent Health	Y	Y	20+	N		Y	N	Y	Y	Y	Y	N	N	Y	Not Clear	N	N	Promotional	Y	Y	N	N	N			PH	unique		Yes
2021-10-07	TX	Damian Garcia	Damian Garcia, M.D. Family Medicine	http://www.dgarciamd.com/	3450 W Wheatland Rd Ste 235	Dallas	75237	N	N		N	N	1	N		N	N	N	N	N	N	N	N	N	Not Clear	N	N	No Mention	N	N	Y	N	Y			PH	unique		Yes
2021-10-07	TX	Hayden Head	CHRISTUS Trinity Mother Frances HealthPark - Lindale	https://www.christushealth.org/trinity/clinic/locations-directions/lindale	3203 South Main St	Lindale	75771	Y	Y	Christus Trinity Mother Frances Health System	Y	Y	20+	N		Y	N	Y	Y	Y	Y	N	N	Y	Y	Y	N	Neutral	N	Y	N	N	N			PH	unique		Yes
2021-10-07	TX	Fariborz Davoodi	Davoodi Family Medicine	http://www.drdavoodi.net/	3051 Churchill Drive Suite 100	Flower Mound	75022	N	N		N	N	1	N		N	N	N	N	N	N	N	N	N	Not Clear	N	N	No Mention	N	N	N	N	Y			PH	unique		Yes
2021-10-07	TX	Robert Maul	Healthcare Associates of Texas - Primary Care	https://locations.healthcareassociates.com/practice/details/8384579-Healthcare-Associates-of-Texas-Rowlett?theme=dir_hcat	7501 Lakeview Pkwy Suite 130	Rowlett	75088	Y	Y	Healthcare Associates of Texas	Y	Y	20+	N		Y	Y	Y	N	N	N	Y	N	Y	Y	Y	N	Neutral	N	N	N	N	Y	2021-06-08		PH	unique		Yes
2021-10-07	TX	Sharman Moore	Cogdell Clinic - Lockney	http://www.mangoldmemorial.org/getpage.php?name=Cogdell_Clinic&sub=About%20Us	320 N Main	Lockney	79241	Y	N		N	N	1	N		N	N	N	N	N	N	N	N	N	Not Clear	N	N	No Mention	N	N	N	N	Y			PH	unique		Yes
2021-10-07	TX	Mohammad Haque	Mohammad A. Haque, MD	https://www.mohammadhaquemd.com/?utm_source=gmb_auth	19002 Park Row Suite 206	Houston	77084	N	N		N	N	1	N		N	N	N	N	N	N	N	N	N	Not Clear	N	N	No Mention	N	N	N	N	Y		has mention of COVID-19 in general, but not vaccine	PH	unique		Yes
2021-10-07	TX	Robert Hash	HealthPoint Memorial - Bryan	https://www.healthpoint-tx.com/locations/memorial-bryan/	1301 Memorial Dr	Bryan	77802	Y	Y	HealthPoint	Y	Y	10-19	N		N	Y	Y	N	N	N	N	N	Y	Y	Y	N	Neutral	N	N	Y	N	Y			PH	unique		Yes
2021-10-07	TX	Matthew Wick	Abilene Family Practice	https://www.drwickabilene.com/	1441 Pine St	Abilene	79601	N	N		N	N	1	N		N	N	N	N	N	N	N	N	N	Not Clear	N	N	No Mention	N	N	N	N	Y			PH	unique		Yes
2021-10-07	TX	May Kim	Family Center Vitale Health	http://www.vitalehealth.org/	1020 Flower Mound Rd #100	Flower Mound	75028	N	N		N	N	1	N		N	N	N	N	N	N	N	N	N	Not Clear	N	N	No Mention	N	N	N	N	Y			PH	unique		Yes
2021-10-07	TX	Lonnie Vickers	Brady Medical Clinic	https://www.heartoftexashealthcare.org/bradymedicalclinic	2010 Nine Rd	Brady	76825	N	Y	Heart of Texas Healthcare System	N	Y	1	N		N	N	Y	N	N	N	N	N	N	Not Clear	N	N	Neutral	N	N	N	N	Y	2020-11-30	Has a link to a vaccination request form	PH	unique		Yes
2021-10-07	TX	Jere Johnson	Family Health Center of Mission	http://familyhealthcenterofmission.com/	1920 E Griffin Pkwy	Mission	78572	N	N		N	N	1	N		Y	Y	N	N	N	N	N	N	Y	N	N	Y	Promotional	N	N	N	N	Y	2021-03-05		PH	unique		Yes
2021-10-07	WV	Jay Akin	Pleasant Valley Hospital Regional Health Center	https://pvalley.org/locations/regional-health-center/	2520 Valley Drive	Point Pleasant	25550	N	Y	Pleasant Valley Hospital	Y	Y	10-19	N		N	N	N	N	N	N	N	N	Y	Not Clear	N	N	No Mention	N	N	N	N	Y			PH	unique		Yes
2021-10-07	WV	Rachel Johnson	Robert C. Byrd Clinic	https://www.rcbclinic.com/	1464 Jefferson St. N	Lewisburg	24901	Y	N		Y	Y	2-9	Y	West Birginia School of Osteopathic Medicine	N	N	N	N	N	N	N	N	N	Not Clear	N	N	No Mention	Y	N	N	N	Y		links to CDC website about vaccines, but doesn't say it's taking you to a vaccine related page on the website	PH	unique		Yes
2021-10-07	WV	Leela Patel	Patel & Patel, M.D. INC	https://www.kiranpatelmd.com/	401 Division Street Suite 306	South Charleston	25309	N	N		N	N	1	N		N	N	N	N	N	N	N	N	N	Not Clear	N	N	No Mention	N	N	N	N	Y			PH	unique		Yes
2021-10-07	WV	Melody Phillips	WVU Medicine University Town Centre	https://wvumedicine.org/outpatient-clinics/university-town-centre/	6040 University Town Centre Drive	Morgantown	26501	N	Y	WVUMedicine	Y	Y	20+	Y	Univerity of West Virginia	Y	N	Y	Y	Y	Y	Y	Y	Y	Not Clear	N	Y	Promotional	Y	Y	N	N	N		Have multiple videos about COVID-19 and the vaccine	PH	unique		Yes
2021-10-07	WV	Ryan Newell	Access Health Fayette Clinic	https://www.accesshealthwv.com/locations/fayette-clinic/	1 Main St	Lochgelly	25866	N	Y	AccessHealth	Y	Y	20+	N		N	N	N	N	N	N	N	N	N	Not Clear	N	N	No Mention	N	N	N	N	Y			PH	unique		Yes
2021-10-07	WV	Hyla Harvey	Marshall Family Medicine - Hurricane	https://www.marshallhealth.org/locations/marshall-family-medicine-hurricane/	35 Chase Drive	Hurricane	25526	Y	Y	Marshall Health	Y	Y	20+	Y	Marshall University School of Medicine	Y	Y	Y	Y	Y	Y	Y	Y	Y	N	N	Y	Promotional	Y	Y	N	N	N		The health system has some other locations with the vaccine, this specific clinic isn't one of them	PH	unique		Yes
2021-10-07	WV	Anne Delanoy	Shenandoah Community Health	https://www.shencommhealth.com/	99 Tavern Road	Martinsburg	25401	Y	Y	Shenandoah Community Health	Y	Y	10-19	N		Y	Y	Y	N	N	Y	Y	N	N	Y	Y	Y	Promotional	Y	N	Y	N	N			PH	shencommhealth-2	7	Yes
2021-10-07	WY	Andrea Habel	Family Physicians of Laramie	https://www.familyphysiciansoflaramie.com/posts/news/dr-habel/	2710 E Harney St Suite 202	Laramie	82702	N	N		N	N	1	N		Y	N	Y	Y	N	N	N	N	N	Y	Y	N	Promotional	Y	N	N	N	N	2021-09-16	Video of one of the providers being interviewed about the vaccine, titled "we trust in this vaccine"	PH	unique		Yes
2021-10-07	WY	Rita Barry	UW Family Medicine	https://uwfamilymedicine.com/contact-us/	820 East 17th Street	Cheyenne	82001	Y	N		Y	Y	2-9	Y	University of Wyoming	N	N	N	N	N	N	N	N	N	Not Clear	N	N	No Mention	N	N	Y	N	Y			PH	unique		Yes
2021-10-07	WY	Sherril Fox	Western Medical Associates, PC	https://westmeddocs.com/	6500 E. 2nd St Suite 200	Casper	82609	Y	N		Y	N	2-9	N		N	N	N	N	N	N	N	N	N	Not Clear	N	N	No Mention	N	N	N	N	Y			PH	unique		Yes
2021-09-20	AL	Dr. JACOB WILSON	Premium Family Care	https://www.premiumfamilycarellc.com/about-us/abour-dr-jake-wilson/	333 WHITESPORT DR SW STE 204	Huntsville	35801	No	No		No	No	1	No		No	No	No	No	No	No	No	No	No	Not Clear	No	No	No mention of COVID19 vaccine	No	No	No			Unknown		UO	unique		Yes
2021-09-20	AL	Dr. STEPHANIE M. MORGAN	Doctor's Care Family Medical Services	http://doctorscarephysicians.com/	307 East Meighan Blvd	Gadsden	35903	No	No		No	No	1	No		No	No	No	No	No	No	No	No	No	Not Clear	No	No	No mention of COVID19 vaccine	No	No	No			Unknown	No mention of COVID19 at all on website	UO	unique		Yes
2021-09-20	AL	Dr. JUDSON WAYNE SMITH	Family Health Associates, P.C.	http://familyhealthassociates.org/	801 20th Avenue E	Jasper	35501	No	No		No	No	1	No		No	No	No	No	No	No	No	No	No	Not Clear	No	No	No mention of COVID19 vaccine	No	No	No					UO	unique		Yes
2021-09-20	AL	Dr. SHELDON JON HARIGEL	Atmore Community Hospital Primary Care	https://www.atmorehealth.org/getpage.php?name=ACH_Primary_Care&sub=Services	402 Medical Park Drive	Atmore	36502	No	Yes		No	No	1	No		No	No	Yes	No	No	No	No	No	No	Not Clear	No	Yes	Supportive	No	No	No			Unknown	Multi-specialty health system	UO	unique		Yes
2021-09-20	AL	Dr. DANNY P INGRAM, ALABAMA	Prattville Primary Care	https://ivycreekhealth.com/primary-care/prattville-primary-care/	461 E Main St	Prattville	36067	No	Yes	IvyCreek Healthcare	Yes	Yes	10-19	No		No	Yes	Yes	Yes	Yes	No	No	No	No	Not Clear	No	Yes	Supportive	No	No	No				Parent organizaton offers COVID19 vax at other locations and provides opportunity to schedule appointment at those locations on the webpages of those other locations	UO	unique		Yes
2021-09-20	AL	Dr. ANTHONY C METCALFE	Riverview Regional Medical Center	https://www.riverviewregional.com/find-a-provider/anthony-c-metcalfe-md/	600 South 3rd Street	Gadsden	35901	No	Yes	Prime Healthcare Foundation	No	Yes	1	No		No	No	No	No	No	No	No	No	no	Not Clear	No	No	Neutral	No	No	No					UO	unique		Yes
2021-09-20	AL	Dr. LAWRENCE RICARDO WARE	Roberta O. Watts Medical Center	https://qolhs.org/roberta-o-watts-medical-center	1020 Tuscaloosa Avenue	Gadsden	35901	No	Yes	Quality of Life Health Services, Inc	Yes	Yes	20+	No		No	No	Yes	Yes	Yes	No	No	No	Yes	Yes	Yes	Yes	Supportive	Yes	No	Yes					UO	unique		Yes
2021-09-20	AL	Dr. SCOTT GARNER MOORE	Flomaton Medical Center	https://www.flomatonmedical.com/	174 Highway 113	Flomaton	36441	No	Yes	D.W. McMillian Memorial Hospital	No	Yes	1	No		No	No	No	No	No	No	No	No	No	Not Clear	No	No	No mention of COVID19 vaccine	No	No	No					UO	unique		Yes
2021-09-20	AL	Dr. DANIELLE A ANDREWS	University Medical Center	https://umc.ua.edu/university-medical-center/tuscaloosa-family-medicine-doctors/	850 Peter Bryce Blvd	Tuscaloosa	35401	No	Yes	University Medical Center	Yes	Yes	2-9	Yes	University of Alabama	Yes	Yes	Yes	Yes	Yes	Yes	No	No	No	Yes	Yes	No	Supportive	Yes	No	No					UO	unique		Yes
2021-09-20	AL	Dr. CHARLES REID KERR	Andalusia Health	https://www.andalusiahealth.com/patients-and-visitors	849 S Three Notch St	Andalusia	36420	Yes	Yes	Andalusia Health	No	Yes	1	No		Yes	No	Yes	Yes	Yes	No	No	No	Yes	Not Clear	No	Yes	Supportive	Yes	Yes	No			Unknown	A hospital with a family Care clinic. Many clinicians. Mentioned Flu vaxx on homepage under "News". The hospital runs a scehduled COVID vaccine clinic (had one planned for March 22 at a specified location with instructions on how to schedule an appointment but its not clear if this is routine or just a one time thing.	UO	unique		Yes
2021-09-20	AL	Dr. JERRY RUSSELL ROBINSON	Huntville Hospital Health System	https://www.huntsvillehospital.org/	101 Sivley Road	Huntsville	35801	Yes	Yes	Huntville Hospital Health System	Yes	Yes	20+	No		Yes	Yes	Yes	Yes	Yes	Yes	Yes	Yes	Yes	Yes	Yes	No	Supportive	Yes	Yes	Yes			Unknown	Multi-specialty health system	UO	unique		Yes
2021-09-20	AL	Dr. MARCIA JANE CHESEBRO	UAB Medicine Family Medicine Clinic	https://www.uabmedicine.org/huntsville-family-medicine	500 22nd Street South	Birmingham	35233	Yes	Yes	UAB Medicine	Yes	Yes	20+	Yes	University of Alabama, Birmingham	Yes	Yes	Yes	Yes	Yes	No	No	No	Yes	Yes	Yes	Yes	Supportive	Yes	Yes	No					UO	unique		Yes
2021-09-20	AL	Dr. ERFAN KARIM	Family Medicine at The Jackson Clinic	https://www.jacksonclinic.org/primary-care/family-medicine/	1840 East Main Street	Prattville	36066	Yes	Yes	The Jackson Clinic	Yes	Yes	20+	No		No	No	Yes	Yes	Yes	No	No	No	No	Not Clear	No	No	Supportive	No	No	No					UO	unique		Yes
2021-09-20	CT	JACQUELIN O LUSTIG	Town and Country Pediatrics and Family Medicine, PC	https://doctorsct.net/	380 Main St.	Watertown	06795	No	No		No	No	1	No		No	No	No	No	No	No	No	No	No	Not Clear	No	No	No mention of COVID19 vaccine	No	No	No					UO	unique		Yes
2021-09-20	CT	Dr. SUSAN WISKOWSKI	Blue Hills Family Medicine	https://www.collinsmedicaldoctors.com/location/hartford-family-medicine-ct-06112	675 Tower Avenue	Hartford	06112	No	Yes	Collins Medical Associates 2, P.C.	Yes	Yes	20+	No		No	No	No	No	No	No	No	No	No	Not Clear	No	No	No mention of COVID19 vaccine	No	No	No					UO	unique		Yes
2021-09-20	CT	MARY GUERRERA	Family Medicine Center at Asylum Hill	http://www.asylumhillfamilymedicine.org/	99 Woodland St.	Hartford	06105	No	No		No	No	1	Yes	University of Connecticut	No	No	No	No	No	No	No	No	No	Not Clear	No	No	No mention of COVID19 vaccine	No	No	Yes					UO	unique		Yes
2021-09-20	CT	RYAN M HEFFELFINGER	Hartford Healthcare Medical Group	https://hartfordhealthcaremedicalgroup.org/	1060 Day Hill Road	Windsor	06095	Yes	Yes	Hartford Healthcare Medical Group	Yes	Yes	20+	No		Yes	Yes	Yes	Yes	Yes	Yes	Yes	No	No	Yes	Yes	No	Supportive	Yes	Yes	Yes					UO	unique		Yes
2021-09-20	CT	TIMOTHY BOOKAS	Soundview Medical Associates	http://soundviewmedical.com/	761 Main AVENUE	Norwalk	06851	Yes	Yes	Hartford Healthcare Medical Group	Yes	Yes	2-9	No		No	No	No	No	No	No	No	No	No	Not Clear	No	No	No mention of COVID19 vaccine	No	No	No					UO	unique		Yes
2021-09-20	CT	CHRISTINA SHENKO	Middlesex Health FamilY Medicine - Middletown	https://middlesexhealth.org/location-finder/middlesex-health-family-medicine-middletown	90 South Main Street	Middletown	06457	Yes	Yes	Middlesex Health	Yes	Yes	20+	No		Yes	Yes	Yes	Yes	Yes	Yes	Yes	No	No	Yes	Yes	Yes	Supportive	Yes	Yes	No					UO	unique		Yes
2021-09-20	LA	RANDALL COY DUPLECHAIN	Family Medicine Clinic, Beauregard Health System	https://www.beauregard.org/provider-directory/providers/randall-duplechain/	701 South Pine Street	DeRidder	70634	Yes	Yes	Beauregard Health System	No	Yes	2-9	No		Yes	No	Yes	Yes	Yes	Yes	Yes	Yes	Yes	No	No	Yes	Supportive	Yes	Yes	Yes					UO	unique		Yes
2021-09-22	LA	DAVID L. BARNES	David L Barnes MD - Barnes Family Medical Clinic	https://davidlbarnesmd.com/	3400 Medical Park Drive	Monroe	71203	No	No		No	No	1	No		No	Yes	No	Yes	No	No	No	No	No	Not Clear	No	No	Neutral	Yes	No	No				weird - only provides a pdf form on homepage that boths serves as a registration form for COVID vax. Form also provided info on eligibility etc but that's all CDC info	UO	unique		Yes
2021-09-22	LA	PAUL KRAY STAAB	Family Physicians Center - West Jefferson Medical Center	https://www.wjmc.org/physician-directory/paul-k-staab-md/	5216 Lapalco Blvd	Marrero	70072	No	Yes	West Jefferson Medical Center	Yes	Yes	20+	No		No	No	Yes	Yes	Yes	No	No	No	No	Yes	Yes	No	Supportive	Yes	Yes	No					UO	unique		Yes
2021-09-22	LA	Kelsey Elaine Phelps	Assumption Community Hospital	https://ololrmc.com/about-us/assumption-community-hospital/	135 Highway 402	Napoleon	70390	No	Yes	Our Lady of the Lake/Fransiscan Missionaries of our lady health system	Yes	Yes	20+	No		Yes	Yes	Yes	Yes	Yes	Yes	Yes	Yes	No	Yes	Yes	Yes	Supportive	Yes	Yes	No					UO	unique		Yes
2021-09-22	LA	JANE ANJUL SINGH	Lasalle Family Medicine Clinic	https://www.lasallegeneralhospital.com/lasalle-family-medicine-clinic	187 Ninth Street	Jena	71342	No	Yes		No	No	1	No		No	No	No	No	No	No	No	No	No	Not Clear	No	No	No mention of COVID19 vaccine	No	No	No					UO	unique		Yes
2021-09-22	LA	CLINTON HARRY SHARP	Slidell Memorial Hospital - Family Medicine	https://www.slidellmemorial.org/	901 Gause Blvd	Slidell	70458	No	Yes	Slidell Memorial Hospital	Yes	Yes	20+	No		No	No	No	No	No	No	No	No	No	Not Clear	No	No	No mention of COVID19 vaccine	Yes	No	No					UO	unique		Yes
2021-09-22	LA	MARCUS L. PITTMAN, LA	St Tammany Physicians Network - Madisonville	https://www.sttammany.health/STPNMadisonville	1520 Highway 22 West	Madisonville	70447	No	Yes	St. Tammany Physicians Network/ St. Tammany Health System	Yes	Yes	20+	No		Yes	Yes	Yes	Yes	Yes	No	No	No	No	Yes	Yes	No	Supportive	Yes	No	No					UO	unique		Yes
2021-09-22	LA	BILLY ALLEN MAY	Baton Rouge Family Medical Center	https://www.brgeneral.org/medical-services/primary-care-services/family-medicine/	8595 Picardy Avenue	Baton Rouge	70809	No	Yes	Baton Rouge General (Also a member of Mayo Clinic Care Network)	Yes	Yes	20+	No		Yes	Yes	Yes	Yes	Yes	Yes	Yes	Yes	No	Yes	Yes	Yes	Supportive	Yes	Yes	No					UO	unique		Yes
2021-09-22	LA	BERTRAND TILLERY	Tillery Family Practice	http://www.tilleryfamilypractice.net/	3646 General De Gaulle Dr.	New Orleans	70114	Yes	No		Yes	No	2-9	No		No	No	No	No	No	No	No	No	No	Not Clear	No	No	No mention of COVID19 vaccine	No	No	No					UO	unique		Yes
2021-09-22	LA	CHARLES EDWARD BAXTER	Ochsner LSU Health Shreveport - Academic Medical Center	https://www.ochsnerlsuhs.org/doctors/charles-baxter	1541 Kings Hwy	Shreveport	71103	Yes	Yes	Ochners LSU Health	Yes	Yes	20+	Yes	Louisiana State University	Yes	Yes	Yes	Yes	Yes	Yes	Yes	No	Yes	Yes	Yes	Yes	Supportive	Yes	Yes	No					UO	unique		Yes
2021-09-22	MD	BARBARA A PAREY	Family Healthcare of Elkton	https://www.familyhealthcare-elkton.com/	11 W High St	Elkton	21921	No	No		No	No	1	No		No	Yes	No	No	No	No	No	No	No	Not Clear	No	No	Neutral	No	No	No					UO	unique		Yes
2021-09-22	MD	DEBORAH L CONRAN	Atlantic Genral Primary Care and Pediatrics	https://www.atlanticgeneral.org/locations/atlantic-general-primary-care-pediatrics/	12308 Ocean Gateway	Ocean City	21842	No	Yes	Atlantic General Hospital	Yes	Yes	20+	No		Yes	No	Yes	Yes	No	Yes	No	No	Yes	Yes	Yes	Yes	Supportive	Yes	No	No					UO	unique		Yes
2021-09-22	MD	JONATHAN J HENNESSEE	Padonia - Primary and Specialty Care	https://www.gbmc.org/padonia	63 East Padonia Road	Lutherville-Timonium	21093	No	Yes	Greater Baltimore HealthCare	Yes	Yes	20+	No		Yes	Yes	Yes	No	No	No	No	No	Yes	Yes	Yes	Yes	Supportive	Yes	No	No					UO	unique		Yes
2021-09-22	MD	GUOPING XU	Johns Hopkins Community Physicians- Frederick	https://www.hopkinsmedicine.org/community_physicians/locations/frederick_county/frederick.html	45 Thomas Johnson Drive	Frederick	21702	No	Yes	John's Hopkins Medicine	Yes	Yes	20+	Yes	Johns Hopkins University	Yes	Yes	Yes	Yes	Yes	Yes	Yes	Yes	Yes	Yes	Yes	Yes	Supportive	Yes	Yes	Yes	Yes				UO	unique		Yes
2021-09-22	MD	MAUREEN C SULLIVAN	MedStar Health Bel Air Medical Campus	https://www.medstarhealth.org/bel-air/	12 MedStar Blvd	Bel Air	21015	No	Yes	MedStar Health	Yes	Yes	20+	No		Yes	No	Yes	Yes	Yes	Yes	Yes	Yes	Yes	Yes	Yes	No	Supportive	Yes	Yes	No					UO	unique		Yes
2021-09-22	MD	FELICIA KAY GARCIA	Patient First Primary and Urgent Care	https://www.patientfirst.com/locations/baltimore/pasadena	8105 Ritchie Highway	Pasadena	21122	No	Yes	Patient First	Yes	Yes	10-19	No		No	Yes	Yes	No	No	No	No	No	Yes	No	No	Yes	Supportive	No	No	No					UO	patientfirst-2	12	Yes
2021-09-22	MD	ROBERT JAY GINSBERG	ROBERT JAY GINSBERG, MD	https://www.mdvip.com/doctors/robertginsbergmd?utm_source=listing&utm_medium=organic&utm_campaign=listing&st-t=rep_	3905 National Drive	Burtonsville	20866	No	No		No	No	1	No		No	No	No	No	No	No	No	No	No	Not Clear	No	No	No mention of COVID19 vaccine	No	No	No					UO	mdvip-2	12	Yes
2021-09-22	MD	HARINI P KANANI	Adventist Medical Group - Primary Care	https://www.adventisthealthcare.com/	11886 Healing Way	Silver Spring	20904	No	Yes	Adventist Medical Group	Yes	Yes	20+	No		Yes	Yes	Yes	Yes	Yes	Yes	Yes	Yes	No	Yes	Yes	No	Supportive	Yes	Yes	Yes				Has some flu shots related information from 2018	UO	unique		Yes
2021-09-22	MD	PREETI SAXENA	Hagerstown Family Practice	https://www.meritushealth.com/our-doctors-staff/preeti-saxena-m-d-/	1138 Opal Court	Hagerstown	21740	No	Yes	Meritus Health	Yes	Yes	20+	No		Yes	Yes	Yes	Yes	Yes	Yes	Yes	No	Yes	Yes	Yes	No	Supportive	Yes	Yes	Yes					UO	unique		Yes
2021-09-22	MD	MOHAMED SHEKU DAUDA	Grace Medical Center - Primary Care	https://www.lifebridgehealth.org/Main/LifeBridgeHealthHospitalLocations.aspx	1940 West Baltimore Street	Baltimore	21223	Yes	Yes	LifeBridge Health	Yes	Yes	20+	No		Yes	No	Yes	Yes	No	No	No	No	Yes	Yes	Yes	No	Supportive	Yes	Yes	No					UO	unique		Yes
2021-09-27	MD	SOCRATES FOTIU	Montgomery Health Center	http://www.mhcmd.com/	11161 New Hampshire Ave	Sliver Spring	20904	Yes	No		Yes	No	2-9	No		No	Yes	No	No	No	No	No	No	No	Not Clear	No	No	No mention of COVID19 vaccine	No	No	No					UO	unique		Yes
2021-09-27	MD	NABESA NYOTA HERRING	Greater Basden Medical Services - Primary and Preventive care	https://www.gbms.org/	1458 Addison Road S	Capitol Heights	20743	Yes	Yes	Greater Basden Medical Services	Yes	Yes	2-9	No		No	No	No	No	No	No	No	No	No	Not Clear	No	No	No mention of COVID19 vaccine	No	No	No					UO	unique		Yes
2021-09-27	MI	WILLIAM HOLDING PAGE-ECHOLS	Full Spectrum Family Medicine	http://www.fullspectrumfamilymed.com/comprehensive-physicals-gynecological-exams-and-well-child-visits	2025 Abbott Road	East Lansing	48823	No	No		No	No	1	No		No	No	No	No	No	No	No	No	No	Not Clear	No	No	No mention of COVID19 vaccine	No	No	No					UO	unique		Yes
2021-09-27	MI	RONALD P D'AGOSTINO	Baraga County Memorial Hospital	http://www.bcmh.org/~bcmhor5/index.php/	18341 US Highway 41	L'Anse	49946	No	No		No	No	1	No		Yes	Yes	Yes	Yes	Yes	No	No	No	Yes	Yes	Yes	No	Supportive	No	No	No					UO	unique		Yes
2021-09-27	MI	WILLIAM JAMES	Cadillac Family Physicians	https://cadillacfamilyphysicians.com/	8950 Professional Dr	Cadillac	49601	No	No		No	No	1	No		No	No	Yes	No	No	No	No	No	No	No	No	No	Supportive	No	No	No					UO	unique		Yes
2021-09-27	MI	REDWAN UDDIN	Hamtramck Urgent Care	http://hamtramckmedicalurgentcare.com/	9740 Conant St.	Hamtramck	48212	No	No		No	No	1	No		No	No	No	No	No	No	No	No	Yes	Not Clear	No	No	No mention of COVID19 vaccine	No	No	No					UO	unique		Yes
2021-09-27	MI	JAMES JACQUES	Garden City Hospital	https://www.gch.org/	6245 Inster Rd	Garden City	48135	No	No		No	No	1	No		Yes	No	Yes	No	No	Yes	Yes	No	No	Yes	Yes	Yes	Supportive	Yes	Yes	No					UO	unique		Yes
2021-09-27	MI	PARTH ANANTBHAI PATEL	Pontiac General Hospital	http://www.pontiacgeneral.com/health-care-patient-services	461 West Huron	Pontiac	48341	No	No		No	No	1	Yes	Wayne State University	No	No	No	No	No	No	No	No	No	Not Clear	No	No	No mention of COVID19 vaccine	No	No	No					UO	unique		Yes
2021-09-27	MI	RAMKRISHN SURENDRAN	Rochester Primary Care	https://www.rochesterprimarycare.com/?utm_source=gmb_auth	1349 S. Rochester Rd	Rochester Hills	48307	No	No		No	No	1	No		No	No	No	No	No	No	No	No	No	Not Clear	No	No	No mention of COVID19 vaccine	No	No	No					UO	unique		Yes
2021-09-27	MI	STEVEN R SHEPHERD	Professional Village Medical Center	https://www.professionalvillagedocs.com/	13700 19 Mile Road	Sterling Heights	48313	No	No		No	No	1	No		No	No	No	No	No	No	No	No	No	Not Clear	No	No	No mention of COVID19 vaccine	No	No	No					UO	unique		Yes
2021-09-27	MI	PETER N. SALVIA	Associates in Family Practice, P.C	https://afpsh.com/	42755 Mound Rd	Sterling Heights	48314	No	No		No	No	1	No		No	No	No	No	No	No	No	No	No	Not Clear	No	No	No mention of COVID19 vaccine	No	No	No					UO	unique		Yes
2021-09-27	MI	JAMES EDWARD FLOOD	a+ Family Medicine	https://aplusfamilymedicine.com/	2849 Michigan N.E.	Grand Rapids	49506	No	No		No	No	1	No		No	No	No	No	No	No	No	No	No	Not Clear	No	No	No mention of COVID19 vaccine	No	No	No					UO	unique		Yes
2021-09-27	MI	GERALD DUDEK	Family Practice of Cadillac	https://familypracticeofcadillac.com/	827 E Division St.	Cadillac	49601	No	No		No	No	1	No		Yes	Yes	Yes	Yes	Yes	No	No	No	No	No	No	Yes	Supportive	Yes	Yes	No					UO	unique		Yes
2021-09-27	MI	JEFFREY A KRAFT	Ryan Medical Associates	http://ryanmedicalassociates.com/	21647 Ryan Rd	Warren	48091	No	No		No	No	1	No		No	No	No	No	No	No	No	No	No	Not Clear	No	No	No mention of COVID19 vaccine	No	No	No					UO	unique		Yes
2021-09-27	MI	DARCIE JEAN SHARAPOVA	Little Traverse Primary Care	https://www.littletraverseprimarycare.com/	8881 M-119	Harbor Springs	49740	No	No		No	No	1	No		No	Yes	No	Yes	No	No	No	No	No	Not Clear	No	Yes	Supportive	Yes	No	No					UO	unique		Yes
2021-09-27	MI	ADIL YOUSIF ARABBO	DMC Advanced Family Care of Commerce	https://dmcmedicalgroup.com/practice-list/dmc-advanced-family-care-of-commerce/	4123 Martin Rd	Commerce Township	48390	No	Yes	Detroit Medical Center (DMC) Medical Group	Yes	Yes	20+	No		No	No	No	No	No	No	No	No	No	Not Clear	No	No	No mention of COVID19 vaccine	No	No	No					UO	unique		Yes
2021-09-27	MI	DAVID A. KOLDE	Henry Ford Allegiance Health Center - Townsend	https://www.henryford.com/locations/allegiance-health-center-townsend	400 Hinckley Blvd	Jackson	49203	No	Yes	Henry Ford Health system	Yes	Yes	20+	Yes	Wayne State University	Yes	Yes	Yes	Yes	Yes	Yes	Yes	No	Yes	Yes	Yes	Yes	Supportive	Yes	Yes	Yes	Yes				UO	unique		Yes
2021-09-27	MI	CONOR MULLIN	Metro Health Southwest	https://metrohealth.net/doctors/conor-mullin/	2215 44th Street SW	Wyoming	49519	No	Yes	University of Michigan Health	Yes	Yes	20+	Yes	University of Michigan	Yes	Yes	Yes	Yes	Yes	Yes	Yes	Yes	Yes	Yes	Yes	No	Supportive	Yes	Yes	No	Yes				UO	unique		Yes
2021-09-27	MI	VICTOR LUIS DOMINGUEZ	Prudenville Community Health Center	https://www.munsonhealthcare.org/locations/location-details?practice=62&utm_source=local-listing&utm_medium=organic&utm_campaign=website-link#	2585 W. Houghton Lake Drive	Prudenville	48651	No	Yes	Muson Healthcare	Yes	Yes	20+	No		Yes	Yes	Yes	Yes	Yes	Yes	Yes	Yes	Yes	Yes	Yes	Yes	Supportive	Yes	Yes	Yes					UO	unique		Yes
2021-09-27	MI	THOMAS A GOODWIN	Bronson Family Medicine - Helmer rd	https://www.bronsonhealth.com/find-a-location/results/	2900 Watkins Rd	Battle creek	49015	No	Yes	Bronson Health	Yes	Yes	20+	No		Yes	Yes	Yes	Yes	Yes	Yes	Yes	Yes	Yes	Yes	Yes	No	Supportive	Yes	Yes	Yes					UO	unique		Yes
2021-09-27	MI	SEAN SEUNGWON KIM	Sparrow Medical Group- East Lansing	https://www.sparrow.org/our-hospitals-services/primary-care-practices/sparrow-medical-group-east-lansing	2900 Hannah Blvd	East Lansing	48823	No	Yes	Sparrow Health Systems	Yes	Yes	20+	No		Yes	Yes	Yes	Yes	Yes	Yes	No	No	Yes	Yes	Yes	No	Supportive	Yes	Yes	No					UO	unique		Yes
2021-09-27	MI	CHRISTIAN VANDERKAAY	Mercy Health Physician Partners East Beltline	https://www.mercyhealth.com/provider/christian-vanderkaay-md-family-medicine	1471 East Beltline Avenue NE	Grand Rapids	49525	No	Yes	Mercy Health	Yes	Yes	20+	No		Yes	Yes	Yes	Yes	Yes	No	Yes	Yes	Yes	Yes	Yes	No	Supportive	Yes	Yes	Yes					UO	unique		Yes
2021-09-27	MI	MICHAEL J. DEWEERD	Spectrum Health Gerber Memorial MultiSpecialty Clinic Fremont	https://findadoctor.spectrumhealth.org/physician/profile/709	230 W. Oak St	Fremont	49412	No	Yes	Spectrum Health	Yes	Yes	20+	No		Yes	Yes	Yes	Yes	Yes	Yes	Yes	No	Yes	Yes	Yes	No	Supportive	Yes	Yes	Yes					UO	unique		Yes
2021-09-27	MI	ROBERT NETTLEMAN	Covenant Medical Group - Birch Run	https://www.covenanthealthcare.com/cmg/cmg-8470mainstbirchrun	8470 Main St	Birch Run	48415	No	Yes	Covenant Healthcare	Yes	Yes	20+	No		No	No	No	No	No	No	No	No	No	Not Clear	No	No	No mention of COVID19 vaccine	No	No	No					UO	unique		Yes
2021-09-27	MI	WILLIAM WALTER PHILLIPS	Alan W. Ott Rural Health Clinic	https://scmh.org/services/rural-health-clinic/	7870 W US Highway 2	Manistique	49854	No	Yes	Schoolcraft Memorial Hospital	Yes	Yes	2-9	No		Yes	No	Yes	No	No	Yes	No	No	Yes	Yes	Yes	No	Supportive	Yes	No	No					UO	unique		Yes
2021-09-27	MI	CAROLYN EMILY NINE	Beaumont Shorepointe Family Physicians - St. Clair Shores	https://www.beaumont.org/locations/shorepointe-family-physicians	22645 E. Nine Mile Rd	St. Clair Shores	48080	No	Yes	Beaumont Health System	Yes	Yes	20+	Yes	Oakland University William Beaumont School of Medicine	Yes	Yes	Yes	Yes	Yes	Yes	Yes	Yes	Yes	Yes	Yes	No	Supportive	Yes	Yes	No					UO	unique		Yes
2021-09-27	MI	CHRISTYNE ELLA LAWSON	Woodward Corridor Family Medical Center	https://www.dchcquality.org/woodward-corridor-family-medical-ce	611 Martin Luther King Blvd	Detroit	48201	No	Yes	Detroit Community Health Connection, Inc	Yes	Yes	2-9	No		No	No	No	No	No	No	No	No	No	Not Clear	No	No	No mention of COVID19 vaccine	Yes	No	No					UO	unique		Yes
2021-09-27	MI	KIMBER M GAUTHIER	Bellin Health Escanaba	https://care.bellin.org/doctor/kimber-gauthier-escanaba-family-medicine	610 S Lincoln Rd	Escanaba	49829	No	Yes	My Bellin Health	Yes	Yes	20+	No		Yes	Yes	Yes	Yes	Yes	No	No	No	Yes	Yes	Yes	No	Supportive	Yes	Yes	Yes					UO	unique		Yes
2021-09-27	MI	NAOMI J COOK	IHA WestArbor Primary Care	https://ihacares.com/locations/mi/ann-arbor/iha-westarbor-primary-care?mybusiness	4350 Jackson Rd	Ann Arbor	48103	No	Yes	IHA	Yes	Yes	20+	No		Yes	Yes	Yes	Yes	Yes	Yes	Yes	Yes	Yes	Yes	Yes	No	Supportive	Yes	Yes	No					UO	unique		Yes
2021-09-27	MI	GAIL M COLBY	Family Practice Center	https://www.midmichigan.org/locations/profile/?id=1379	4611 Campus Ridge Drive	Midland	48640	No	Yes	MidMichigan Health	Yes	Yes	20+	Yes	University of Michigan	Yes	Yes	Yes	Yes	Yes	Yes	Yes	No	Yes	Yes	Yes	No	Supportive	Yes	Yes	No					UO	unique		Yes
2021-09-27	MI	MATTHEW FRANK KULICK	McLaren Caro Region - Family Medicine Vassar	https://www.mclaren.org/	201 Huron Ave	Vassar	48768	No	Yes	McLaren Healthcare	Yes	Yes	20+	Yes	Wayne State University, Michigan State University, Central Medical University	Yes	Yes	Yes	No	No	No	No	No	Yes	Yes	Yes	Yes	Supportive	Yes	Yes	No					UO	unique		Yes
2021-09-27	MI	MICHAEL J KENNESON	Garfield Family Practice	https://www.cornerstonemedgroup.com/garfield-family-practice-/	43900 Garfield	Clinton Township	48038	No	Yes	Cornerstone Medical Group	Yes	Yes	20+	No		No	Yes	No	Yes	Yes	No	No	No	No	No	No	Yes	Supportive	No	No	No					UO	unique		Yes
2021-09-27	MI	KATHRYN MARY JORD HARMES	Family Medicine at Dexter Health Center	https://www.uofmhealth.org/conditions-treatments/adult-primary-care/adult-family-medicine/locations	7300 Dexter-Ann Arbor Rd	Dexter	48130	No	Yes	University of Michigan Health	Yes	Yes	20+	Yes	University of Michigan	Yes	Yes	Yes	Yes	Yes	Yes	Yes	Yes	Yes	Yes	Yes	Yes	Supportive	Yes	Yes	Yes					UO	unique		Yes
2021-09-27	MI	JASON R RAMOS	Family Medicine Center - Honor Community Health	https://honorcommunityhealth.org/health-centers/family-medicine-center/	461 West Huron	Pontiac	48341	No	Yes	Honor Community Health	Yes	Yes	10-19	No		Yes	Yes	Yes	Yes	Yes	Yes	Yes	Yes	Yes	Yes	Yes	Yes	Supportive	Yes	Yes	Yes					UO	unique		Yes
2021-09-27	MI	GAYBRIEL MORRELL	Cherry Hill Health Center	https://www.oakstreethealth.com/doctors/dr-gaybriel-morrell-md?utm_source=listings&utm_market=Cherry+Hill&utm_NPI=1114307352	27155 Cherry Hill Rd	Dearborn Heights	48127	No	Yes	Oak Street Health	Yes	Yes	10-19	No		Yes	Yes	Yes	Yes	No	No	No	No	Yes	Yes	Yes	Yes	Supportive	Yes	Yes	No					UO	oakstreethealth-2	40	Yes
2021-09-27	MI	ANGIE L. WANG	Packard Health	https://packardhealth.org/contact/	2650 Carpenter Road	Ann Arbor	48108	Yes	No		Yes	No	2-9	No		Yes	Yes	Yes	Yes	Yes	Yes	No	No	Yes	Yes	Yes	Yes	Supportive	Yes	No	No					UO	unique		Yes
2021-09-27	MI	TIFFANY M BURNS	Oaklawn Medical Group	https://oaklawnhospital.org/doctors/tiffany-burns-m-d/	2218 Old US 27 North	Tekonsha	49092	Yes	No		Yes	Yes	20+	No		No	Yes	Yes	No	No	No	No	No	Yes	Yes	Yes	Yes	Supportive	Yes	No	No					UO	unique		Yes
2021-09-27	MI	RONALD E. BATTIATA	Community First Health Centers	https://www.communityfirsthc.org/	555 St Clair River Drive	Algonac	48001	Yes	No		Yes	No	2-9	No		No	Yes	Yes	No	No	No	No	No	No	Yes	Yes	No	Supportive	No	No	No					UO	unique		Yes
2021-09-27	MI	JONATHAN D. COPELAND	Prism Medical Group	https://prismmedicalgroup.com/team/jonathan-copeland-md/	1701 E South Blvd	Rochester Hills	48307	Yes	No		Yes	No	2-9	No		No	No	No	No	No	No	No	No	No	Not Clear	No	No	No mention of COVID19 vaccine	Yes	No	No					UO	unique		Yes
2021-09-27	MI	MARK DAVID KIDWELL	Capital Internal Medicine	https://cimamed.com/practices/cima-main-office/	3955 Patient Care Way	Lansing	48911	Yes	Yes	Capital Internal Medicine Associates P.C.	Yes	No	2-9	No		No	Yes	No	No	No	No	No	No	No	Yes	Yes	No	Supportive	No	No	No					UO	unique		Yes
2021-09-27	MI	LAURIE MARIE GULICK	Patient Central Primary Care	http://www.mypatientcentral.com/primary.php	2380 Cedar Street	Holt	48842	Yes	Yes	Lansing Cardiovascular consultants	Yes	Yes	2-9	No		No	No	No	No	No	No	No	No	No	Not Clear	No	No	No mention of COVID19 vaccine	No	No	No					UO	unique		Yes
2021-09-27	NC	JENNIFER JO	Family Medical Associates of Raleigh	http://fmaraleigh.com/jennifer-m-jo-md	3500 Bush Street	Raleigh	27609	No	No		No	No	1	No		Yes	Yes	Yes	Yes	No	No	No	No	Yes	No	No	No	Supportive	Yes	No	No					UO	unique		Yes
2021-09-27	NC	DAVID PAUL ADAMS	David Paul Adams, MD, PA	https://www.davidpauladamsmd.com/	115 Kildaire Park Drive	Cary	27518	No	No		No	No	1	No		No	Yes	No	No	No	No	No	No	Yes	Yes	Yes	No	Supportive	No	No	No					UO	unique		Yes
2021-09-27	NC	WALLACE R NELMS	Nelms Family and Preventive Medicine	http://nelmsfamilypreventivemedicinewilsonnc.com/	2546 WARD Blvd	Wilson	27893	No	No		No	No	1	No		No	No	No	No	No	No	No	No	No	Not Clear	No	No	No mention of COVID19 vaccine	No	No	No					UO	unique		Yes
2021-09-27	NC	MICHAEL D. GOLIGHTLY	Mission My Care Now - Franklin	https://missionhealth.org/provider-finder/profile/93522	190 Riverview St	Franklin	28734	No	Yes	Mission Health	Yes	Yes	2-9	No		Yes	Yes	Yes	Yes	No	No	Yes	No	No	Not Clear	No	Yes	Supportive	Yes	Yes	No					UO	unique		Yes
2021-09-27	NC	WILLIAM MICKEY WIKE	Coastal Carolina Health Care New Bern Family Practice	https://www.cchchealthcare.com/portfolio-item/cchc-new-bern-family-practice/	1040 Medical Park Ave	New Bern	28562	No	Yes	Coastal Carolina Healthcare	Yes	Yes	10-19	No		No	Yes	Yes	No	No	Yes	No	No	No	Yes	No	No	Supportive	Yes	No	No					UO	unique		Yes
2021-09-27	NC	HOWARD RUSCETTI	Carolina Beach Family Medicine	https://www.wilmingtonhealth.com/profile/howard-ruscetti	1300-2 Bridge Barrier Rd	Carolina Beach	28428	No	Yes	Wilmington Health	Yes	Yes	10-19	No		Yes	Yes	Yes	Yes	Yes	Yes	Yes	No	Yes	Yes	Yes	No	Supportive	Yes	Yes	Yes					UO	unique		Yes
2021-09-27	NC	TEAH MARTIN BAYLESS	Duke Family Medicine Center	https://www.dukehealth.org/find-doctors-physicians/teah-m-bayless-do?utm_source=google&utm_medium=organic&utm_campaign=Directory+Management	2100 Erwin Rd	Durham	27705	No	Yes	Duke Health	Yes	Yes	20+	Yes	Duke University	Yes	Yes	Yes	Yes	Yes	Yes	Yes	Yes	Yes	Yes	Yes	Yes	Supportive	Yes	Yes	Yes	Yes				UO	unique		Yes
2021-09-27	NC	AARON DANIEL BROWN	CaroMont Family Medicine - Gaston Day	https://www.caromonthealth.org/Find-a-Doctor/B/Aaron-Brown-MD.aspx	1895 Hoffman Rd	Gastonia	28056	No	Yes	CaroMont Health	Yes	Yes	20+	No		Yes	Yes	Yes	Yes	Yes	No	Yes	Yes	No	Yes	Yes	No	Supportive	Yes	Yes	No					UO	unique		Yes
2021-09-27	NC	LI ZHOU	Knightdale Family Medicine	https://findadoc.unchealthcare.org/details/12267/li-zhou-family_medicine-primary_care-knightdale	6905 Knightdale Blvd	Knightdale	27545	No	Yes	UNC Healthcare	Yes	Yes	20+	Yes	University of North Carolina	Yes	Yes	Yes	Yes	Yes	Yes	Yes	Yes	Yes	Yes	Yes	No	Supportive	Yes	Yes	Yes					UO	unique		Yes
2021-09-27	NC	CLAUDINE Y CORBETT	United Health Centers at Southside	https://uhcenters.org/locations/	3009 Waughton Street	Winston-Salem	27107	No	Yes		Yes	No	2-9	No		No	No	No	No	No	No	No	No	No	Not Clear	No	No	No mention of COVID19 vaccine	No	No	No					UO	unique		Yes
2021-09-27	NC	MARY KATHRYN KEY	Novan Health Yadkin Medical Associates	https://www.novanthealth.org/	305 E. Lee Ave	Yadkinville	27055	No	Yes	Novant Health	Yes	Yes	20+	No		Yes	Yes	Yes	Yes	Yes	Yes	Yes	Yes	Yes	Yes	Yes	No	Supportive	No	No	Yes					UO	unique		Yes
2021-09-27	NC	RUSSELL M STEWART	Chase Family Care	https://www.rutherfordphysicianpractices.com/our-practices/chase-family-care	1269 Highway 221A	Forest City	28043	No	Yes	Rutherford Regional Health System - Physician Practices	Yes	Yes	20+	No		Yes	Yes	Yes	No	No	No	No	No	Yes	Not Clear	No	No	Supportive	Yes	Yes	No					UO	unique		Yes
2021-09-27	NC	ALVIN J LUE	Eagle Family Medicine at Gulford College	https://www.eaglemds.com/	1210 New Garden Rd	Greensboro	27410	No	Yes	Eagle Physicians	Yes	Yes	10-19	No		No	Yes	Yes	No	No	No	No	No	Yes	Yes	Yes	No	Supportive	Yes	No	No					UO	unique		Yes
2021-09-27	NC	SUSAN PITTMAN	Attrium Health Harrisburg Family Physicians	https://atriumhealth.org/provider-profile/susan-pittman-1982685020?utm_campaign=Homepage&utm_source=GMB&utm_medium=organic	12170 University City Blvd	Harrisburg	28075	No	Yes	Attrium Health and Wake Forest Baptist Health	Yes	Yes	20+	Yes	Wake Forest School of Medicine	Yes	Yes	Yes	Yes	Yes	Yes	Yes	Yes	Yes	Yes	Yes	No	Supportive	Yes	Yes	Yes					UO	unique		Yes
2021-09-27	NC	JOSEPH PYE	Vidant Family Medicine - Greenville	https://locations.vidanthealth.com/greenville/vidant-family-medicine-greenville.html	2450 Emerald Place	Greenville	27834	No	Yes	Vidant Health	Yes	Yes	20+	No		Yes	No	Yes	Yes	Yes	Yes	Yes	Yes	No	Yes	Yes	Yes	Supportive	Yes	Yes	Yes					UO	unique		Yes
2021-09-27	NC	TIMOTHY ARNOLD PLAUT	Leicester Community Health Center	https://www.amchc.org/	711 New LeicesterHwy	Leicester		No	Yes	Appalachian Mountain Community Health Centers	Yes	No	2-9	No		No	No	No	No	No	No	No	No	No	Not Clear	No	No	No mention of COVID19 vaccine	No	No	No					UO	unique		Yes
2021-09-27	NC	KURT LAUENSTEIN	Cone Urgent Care Center at Greensboro	https://www.conehealth.com/find-a-doctor/doctor-profile/kurt-lauenstein/	1123 North Church Street	Greensboro	27401	No	Yes	Cone Health	Yes	Yes	20+	No		Yes	Yes	Yes	Yes	Yes	Yes	Yes	Yes	Yes	Yes	Yes	No	Supportive	Yes	Yes	No					UO	unique		Yes
2021-09-27	NC	MARK SAMUEL TH ARMITAGE	Pelican Family Medicine	https://pelicanfamilymed.com/	5429 Wrightsville Avenue	Wilmington	28403	Yes	No		Yes	No	2-9	No		No	No	No	No	No	No	No	No	No	Not Clear	No	No	No mention of COVID19 vaccine	No	No	No					UO	unique		Yes
2021-09-28	NC	ROBERT JOSEPH UHREN	East Asheville Family Health Center	https://eastashevillefamilyhealth.com/	997 Old US Hwy 70 West	Black Mountain	28711	No	No		No	No	1	No		No	No	No	No	No	No	No	No	No	Not Clear	No	No	Neutral	No	No	No					UO	unique		Yes
2021-09-28	NC	CHARLES KAIGHN MORLOK	Haywood regional medical center	https://www.myhaywoodregional.com/	262 Leroy George Drive	Clyde	28721	No	No		No	No	1	No		Yes	Yes	Yes	Yes	Yes	Yes	Yes	Yes	Yes	Yes	Yes	Yes	Supportive	Yes	Yes	Yes	Yes				UO	unique		Yes
2021-09-28	NC	ERICA MICHELLE FORD	Coastal Carolina Family Practice	https://www.coastalcarolinafamilypractice.com/	600 South Church Street	Hertford	27944	No	No		No	No	1	No		No	No	No	No	No	No	No	No	No	Not Clear	No	No	No mention of COVID19 vaccine	No	No	No					UO	unique		Yes
2021-09-28	NC	EVA A IMPERIAL	Iredell Primary Care for Women	https://www.iredellprimarycare.com/	114 Gateway Blvd	Mooresville	28117	No	No		No	No	1	No		No	No	No	No	No	No	No	No	No	Not Clear	No	No	No mention of COVID19 vaccine	No	No	No					UO	unique		Yes
2021-09-28	NC	TAINEISHA CELLEL BOLDEN	Family Centered Healthcare P.A.	http://fchealthcare.com/contact-us.html	400 Millstone Drive	Hillsborough	27278	No	No		No	No	1	No		No	No	No	No	No	No	No	No	No	Not Clear	No	No	No mention of COVID19 vaccine	No	No	No					UO	unique		Yes
2021-09-28	NC	FRANK L VAN MIDDLESWO	Swain Family Care	https://www.swainmedicalgroup.com/our-practices/swain-family-care	45 Plateau Street	Bryson City	28713	No	No		No	No	1	No		No	No	No	No	No	No	No	No	No	Not Clear	No	No	No mention of COVID19 vaccine	No	No	No					UO	unique		Yes
2021-09-28	NC	SARAH WHITLEY	Greenville Family Doctors	https://greenvillefamilydoctors.com/	800 Moye Blvd	Greenville	27834	No	No		No	No	1	No		No	No	Yes	No	No	No	No	No	Yes	Yes	Yes	No	Supportive	No	No	No					UO	unique		Yes
2021-09-28	NC	VICKY APOSTOLOP ERWIN	Carolina East Internal Medicine - New Bern	https://carolinaeastphysicians.com/locations-internal.php	2604 Dr. Martin Luther King Jr. Blvd	New Bern	28562	No	Yes	Carolina East Physicians	Yes	Yes	20+	No		No	No	No	No	No	No	No	No	No	Not Clear	No	Yes	No mention of COVID19 vaccine	No	No	Yes					UO	unique		Yes
2021-09-28	NC	JOHN M. LANG	AdventHealth Medical Group Family Medicine at Biltmore Park	https://www.adventhealth.com/find-doctor/doctor/john-m-lang-md-1003815937	1 Town Square Boulevard	Asheville	28803	No	Yes	Aadvent Health	Yes	Yes	20+	No		Yes	Yes	Yes	Yes	Yes	Yes	Yes	Yes	Yes	Yes	Yes	No	Supportive	Yes	Yes	No					UO	adventhealth-2	31	Yes
2021-09-28	NC	HIROMI MARUYAMA	Central Carolina Community Family Care- Sanford	https://www.centralcarolinaphysicians.com/find-a-provider/hiromi-maruyama-md	2412 Wilkins Dr	Sanford	27330	No	Yes	Central Carolina Physician Practices	Yes	Yes	2-9	No		No	No	No	No	No	No	No	No	No	Not Clear	No	No	No mention of COVID19 vaccine	No	No	No					UO	unique		Yes
2021-09-28	NC	ERNEST BLAKE FAGAN	Family Health Center at Biltmore	https://mahec.net/about-us/contact-us/maps-directions/map-fhc-biltmore	123 Henderson Road	Asheville	28803	No	Yes	Mountain Area Education Center	Yes	Yes	10-19	Yes	University of North Carolina Health Sciences	No	No	Yes	No	No	Yes	No	No	No	Yes	Yes	Yes	Supportive	No	No	Yes					UO	unique		Yes
2021-09-28	NC	JIMMIE V STEWART	Cherokee Indian Hospital	https://cherokeehospital.org/	1 Hospital Road	Cherokee	28719	Yes	No		Yes	No	2-9	No		No	Yes	Yes	No	No	No	No	No	No	Yes	Yes	No	Supportive	No	No	No					UO	unique		Yes
2021-09-28	NC	DAVID JAMES MCMULLEN	Capital Family Medicine - Executive Drive	https://capitalfamilymedicine.com/	3320 Executive Drive	Raleigh	27609	Yes	No		Yes	No	2-9	No		No	Yes	No	No	No	No	No	No	No	Not Clear	No	No	Supportive	Yes	No	No					UO	unique		Yes
2021-09-28	OR	BRIDGET CELESTE LYNCH	Oregon Health Sciences University Hospital Portland	https://www.ohsu.edu/visit/ohsu-hospital-portland?utm_source=gmb&utm_medium=organic&utm_content=LocationHospital	3181 SW Sam Jackson Park Rd	Portland	97239	No	Yes	OHSU	Yes	Yes	2-9	Yes	OHSU	Yes	Yes	Yes	Yes	Yes	Yes	Yes	Yes	Yes	Yes	Yes	No	Supportive	Yes	Yes	Yes					UO	unique		Yes
2021-09-28	OR	LAURA A STARRETT	Summit Family Medicine	https://oregon.providence.org/	1021 June Street	Hood River	97031	No	Yes	Providence Health Services	Yes	Yes	20+	No		Yes	No	Yes	Yes	Yes	Yes	Yes	Yes	Yes	Yes	Yes	Yes	Supportive	Yes	Yes	No					UO	unique		Yes
2021-09-28	OR	MICHELLE PETROFES	Dunes Family Healthcare	https://www.lowerumpquahospital.org/	620 Ranch Road	Reedsport	97467	No	Yes	Lower Umpqua Hospital District	Yes	Yes	2-9	No		No	Yes	No	Yes	Yes	No	Yes	No	No	Yes	Yes	No	Supportive	Yes	No	No					UO	unique		Yes
2021-09-28	OR	ALDEN B. GLIDDEN	Sky Lakes Primary Care Clinic	https://www.skylakes.org/provider-directory/providers/alden-glidden/	2865 Daggett Ave	Klamath Falls	97601	No	Yes	Sky Lakes Medical Center	Yes	Yes	20+	No		Yes	Yes	Yes	Yes	Yes	Yes	Yes	Yes	Yes	Yes	Yes	No	Supportive	Yes	Yes	No					UO	unique		Yes
2021-09-28	OR	JOSHUA JACOB LENHOF	Samaritan Athletic Medicine	https://www.samhealth.org/patient-visitors/find-a-doctor/l/lenhof-joshua-1780947044	845 SW 30th St	Corvallis	97331	No	Yes	Samaritan Health Services	Yes	Yes	20+	No		Yes	Yes	Yes	Yes	Yes	Yes	Yes	No	Yes	Yes	Yes	Yes	Supportive	Yes	Yes	Yes					UO	unique		Yes
2021-09-28	OR	JAY JONATHAN RICHARDS	Aviva Health	https://aviva.health/team/jay-richards/	150 NE Kenneth Ford Drive	Roseburg	97470	Yes	No		Yes	No	2-9	Yes	Roseburg Family Medicine Residency	Yes	Yes	Yes	Yes	Yes	Yes	Yes	Yes	No	Yes	Yes	No	Supportive	Yes	No	Yes					UO	unique		Yes
2021-09-29	OR	ASHLEY PAGANA HYDER	West Hills Healthcare Clinic	https://westhillshealthcare.com/	2163 NW 2nd Street	McMinnville	97128	No	No		No	No	1	No		No	No	No	No	No	No	No	No	No	Not Clear	No	No	No mention of COVID19 vaccine	No	No	No					UO	unique		Yes
2021-09-29	OR	MAUREEN E MAYS	Preventive Primary Care - Select	https://www.maureenmays.com/	7535 NW Skyline Blvd	Portland	97229	No	No		No	No	1	No		No	No	No	No	No	No	No	No	No	Not Clear	No	No	No mention of COVID19 vaccine	No	No	No					UO	unique		Yes
2021-09-29	OR	JAY CAMPBELL	Salem Health Medical Clinic - Skyline Vlg	https://www.salemhealth.org/find-a-doctor/provider/jay-s-campbell	5050 Skyline Village Loop	Salem	97306	No	Yes	Salem Health Hospitals and Clinics	Yes	Yes	20+	No		Yes	Yes	Yes	Yes	Yes	Yes	Yes	No	Yes	Yes	Yes	Yes	Supportive	Yes	Yes	Yes					UO	unique		Yes
2021-09-29	OR	DAVID NGUYEN	West Eugene Medical Clinic	https://www.oregonmedicalgroup.com/west-eugene-medical-clinic	4235 Quest Drive	Eugene	97402	No	Yes	Oregon Medical Group	Yes	Yes	2-9	No		Yes	Yes	Yes	Yes	yes	Yes	Yes	Yes	Yes	Yes	Yes	Yes	Supportive	Yes	Yes	No					UO	unique		Yes
2021-09-29	OR	JEANNE SAVAGE	Salud Medical Center	https://www.yvfwc.com/person/j-savage-md-family-doctor/	1175 Mt Hood Ave	Woodburn	97071	No	Yes	Yakima Farm Workers' Clinic	Yes	Yes	20+	Yes	Sollus NorthWest Family Residency	Yes	Yes	Yes	Yes	Yes	No	Yes	No	Yes	Yes	Yes	Yes	Supportive	Yes	Yes	Yes					UO	yvfwc-2	18	Yes
2021-09-29	OR	KIM M HEYDON	Pacific Medical Group	https://www.pacificmedicalgroup.com/provider/kim-heydon-md/	4510 SW Hall Blvd	Beaverton	97005	Yes	No		Yes	No	2-9	No		No	No	No	No	No	No	No	No	Yes	Not Clear	No	No	No mention of COVID19 vaccine	No	No	No					UO	unique		Yes
2021-09-29	OR	STACEY J PORTERFIELD	Rogue Community Health	https://roguecommunityhealth.org/	8385 Division Rd	White City	97503	Yes	No		Yes	No	2-9	No		Yes	Yes	Yes	Yes	Yes	Yes	Yes	No	Yes	Yes	Yes	No	Supportive	Yes	Yes	No					UO	unique		Yes
2021-09-29	OR	TANYA J KAPKA	Virginia Garcia Memorial Health Center	https://virginiagarcia.org/	226 SE 8th Ave	Hillsboro	97123	Yes	No		Yes	No	10-19	No		Yes	Yes	Yes	Yes	Yes	Yes	Yes	Yes	Yes	Yes	Yes	Yes	Supportive	Yes	Yes	Yes					UO	unique		Yes
2021-09-29	OR	MOTI LAL VISHWAKARMA	Salem Clinic	https://salemclinic.org/	2020 Capitol St NE	Salem	97301	Yes	Yes	Salem Clinic	Yes	Yes	2-9	No		No	Yes	Yes	Yes	Yes	No	No	No	No	Yes	Yes	No	Supportive	Yes	No	No					UO	unique		Yes
2021-09-29	OR	SARA A BUSE	Legacy Emanuel Medical Center	https://www.legacyhealth.org/doctors-and-locations/hospitals/legacy-emanuel-medical-center?utm_campaign=website-link&utm_medium=organic&utm_source=local-listing	2801 N. Gantenbein Ave	Portland	97227	Yes	Yes	Legacy Health	Yes	Yes	20+	No		Yes	Yes	Yes	Yes	Yes	Yes	Yes	Yes	Yes	Yes	Yes	No	Supportive	Yes	No	Yes					UO	legacyhealth-2	18	Yes
2021-09-29	SC	RYAN MICHAEL WILLIAMS	Florence Family Medicine - Ryan M Williams, DO	https://www.florencefamilymed.com/	315 n Beltline Dr	Florence	29501	No	No		No	No	1	No		No	No	No	No	No	No	No	No	No	Not Clear	No	No	No mention of COVID19 vaccine	No	No	No					UO	unique		Yes
2021-09-29	SC	KEITH A SCOTT	Abbeville Area Healthcare Center Family Practice	https://www.abbevilleareamc.com/abbeville-area-healthcare-center/find-a-provider/physician-directory/name/keith-scott/	901 W Greenwood Street	Abbeville	29620	No	No		No	No	1	No		Yes	Yes	Yes	Yes	Yes	Yes	Yes	Yes	Yes	Yes	Yes	No	Supportive	Yes	No	No					UO	unique		Yes
2021-09-29	SC	ENOCH G. ULMER	Medical Group of the Carolinas - Family Medicine- Five Forks	https://www.spartanburgregional.com/find-a-doctor/enoch-ulmer	2801 Woodruff Road	Simpsonville	29681	No	Yes	Spartanburg Regional Healthcare System	Yes	Yes	20+	Yes	Several Medical Residencies and Fellowships	Yes	Yes	Yes	Yes	Yes	Yes	Yes	Yes	Yes	Yes	Yes	Yes	Supportive	Yes	Yes	Yes					UO	unique		Yes
2021-09-29	SC	TARA HOOK	RMC Primary Care - North	https://www.trmchealth.org/locations/rmc-primary-care-north/	4631 Savannah Highway	North	29112	No	Yes	Tri-Regional Medical Center	Yes	Yes	20+	No		No	Yes	Yes	Yes	Yes	Yes	No	No	Yes	Yes	Yes	No	Supportive	No	No	No					UO	unique		Yes
2021-09-29	SC	MARY SUE K. BREWTON	McLeod Urgent Care	https://www.mcleodhealth.org/physician/mary-sue-brewton/	3015 West Palmetto Street	Florence	29501	No	Yes	McLeod Health Network	Yes	Yes	2-9	No		Yes	Yes	Yes	Yes	Yes	Yes	No	No	Yes	Yes	Yes	Yes	Supportive	Yes	No	Yes					UO	unique		Yes
2021-09-29	SC	MICHAEL CHASE CHAPPELL	Doctors Family Medicine	https://www.bonsecours.com/locations/primary-care-family-medicine/greenville/doctors-family-medicine	3115-D Brushy Creek Road	Greer	29650	No	Yes	Bon Secours Foundation	Yes	Yes	20+	No		Yes	Yes	Yes	Yes	Yes	Yes	Yes	Yes	Yes	Yes	Yes	No	Supportive	Yes	Yes	No					UO	unique		Yes
2021-09-29	SC	JAMES W ROBINSON	Keystone Family Practice	https://prismahealth.org/locations/practices/keystone-family-medicine	1409 W. Georgia Rd	Simpsonville	29680	No	Yes	Prisma Health	Yes	Yes	20+	No		Yes	Yes	Yes	Yes	Yes	Yes	Yes	Yes	Yes	Yes	Yes	No	Supportive	Yes	Yes	No					UO	unique		Yes
2021-09-29	SC	CORNELL CAVINESS	Tidelands Health	https://www.tidelandshealth.org/locations/profile/georgetownfamilymed/	1075 North Fraser Street	Georgetown	29440	No	Yes	Tidelands Health	Yes	Yes	20+	No		Yes	Yes	Yes	Yes	Yes	Yes	Yes	Yes	Yes	Yes	Yes	No	Supportive	Yes	Yes	Yes					UO	unique		Yes
2021-09-29	SC	MARK LITTLE	Family Healthcare - Newberry	https://www.selfregional.org/providers/mark-little/	2605 Kinard St	Newberry	29108	No	Yes	Self Regional Healthcare	Yes	Yes	20+	No		Yes	Yes	Yes	Yes	Yes	Yes	Yes	Yes	Yes	Yes	Yes	Yes	Supportive	Yes	Yes	Yes					UO	unique		Yes
2021-09-29	SC	BRADLEY ROBERT BERNARD	Trident Medical Center	https://tridenthealthsystem.com/locations/trident-medical-center/	9330 Medical Plaza Dr	Charleston	29406	No	Yes	Trident Health	Yes	Yes	20+	No		Yes	Yes	Yes	No	No	Yes	Yes	No	Yes	No	No	Yes	Supportive	Yes	Yes	No					UO	unique		Yes
2021-09-29	SC	ROBERT KARL HETZ	Doctors Care Charleston West	https://doctorscare.com/charlestonwest/	3424 Shelby Ray Court	Charleston	29414	No	Yes	Doctors Care	Yes	No	20+	No		y	Yes	Yes	Yes	Yes	Yes	Yes	No	Yes	Yes	Yes	Yes	Supportive	Yes	Yes	No					UO	unique		Yes
2021-09-29	SC	CURT CHARNES	Pee Dee Primary Care	https://locations.muschealth.org/sc/florence/1594-freedom-boulevard-medical-pavilion-c-suite-202	1594 Freedom Boulevard	Florence	29505	No	Yes	Medical University of South Carolina Health	Yes	Yes	20+	Yes	Medical University of South Carolina	Yes	Yes	Yes	Yes	Yes	Yes	Yes	Yes	Yes	Yes	Yes	Yes	Supportive	Yes	Yes	Yes	Yes				UO	unique		Yes
2021-09-29	SC	AUDREY SG JONES	Pendleton Family Medicine	https://anmedhealth.org/locations/doctors-offices/primary-care-practices/pendleton-family-medicine	1005 Meehan Way	Pendleton	29670	No	Yes	AnMed Health	Yes	Yes	20+	No		Yes	No	Yes	Yes	Yes	Yes	Yes	Yes	Yes	Yes	Yes	No	Supportive	Yes	Yes	Yes					UO	anmedhealth-2	17	Yes
2021-09-29	SC	PATRICE L HIGH	Palmetto Family Medicine	https://www.lexmed.com/find-a-doctor/detail/4312/patrice-l-high-do	109 Barton Creek Court	Columbia	29229	No	Yes	Lexington Medical Center	Yes	Yes	20+	No		Yes	Yes	Yes	Yes	Yes	Yes	Yes	Yes	No	Yes	Yes	No	Supportive	Yes	Yes	No					UO	unique		Yes
2021-09-29	SC	OTIS EDWARD ENGELMAN	Palmetto Primary Care and Specialty Physicians - North Oakbrook Office	https://www.palmettoprimarycare.com/Lists/Offices/OfficeDisplay.aspx?ID=41&location=north%20oakbrook	1101 Old trolley Rd	Summerville	29485	No	Yes	Palmetto Primary Care and Specialty Physicians	Yes	Yes	20+	No		No	No	No	Yes	No	No	No	No	No	No	No	No	Supportive	No	No	No					UO	unique		Yes
2021-09-29	SC	AIDA JACIC	Family Medicine Associates of York	https://familymedicineassociatesofyork.com/providers/aida-jacic-md/	2017 Church Street	Clover	29710	Yes	No		Yes	No	2-9	No		No	Yes	No	No	No	No	No	No	No	No	No	No	Supportive	No	No	Yes					UO	unique		Yes
2021-09-29	SC	LUIS D INSIGNARES	Little River Medical Center - South Strand	https://www.lrmcenter.com/locations/	3236 Holmestown Rd	Myrtle Beach	29588	Yes	No		Yes	No	2-9	No		No	No	No	No	No	No	No	No	No	Not Clear	No	No	No mention of COVID19 vaccine	No	No	No					UO	unique		Yes
2021-09-29	VA	JONGMYEON LEE	Happy Family Health	https://happyf.godaddysites.com/	7501 Little River Tpke	Annandale	22003	No	No		No	No	1	No		No	No	No	No	No	No	No	No	No	Not Clear	No	No	No mention of COVID19 vaccine	No	No	No					UO	unique		Yes
2021-09-29	VA	SUSAN E BIENERT	Franconia Family Medicine	https://www.franconiamed.com/	6160 Fuller Court	Alexandria	22310	No	No		No	No	1	No		No	No	No	No	No	No	No	No	No	Not Clear	No	No	No mention of COVID19 vaccine	No	No	No					UO	unique		Yes
2021-09-29	VA	NATHAN CHRISTIAN	Wiggington Road Family Practice	https://www.wiggingtonroadfamilypractice.com/	113 Wiggington Road	Lynchburg	24502	No	No		No	No	1	No		No	No	No	No	No	No	No	No	No	Not Clear	No	No	No mention of COVID19 vaccine	No	No	No					UO	unique		Yes
2021-09-29	VA	MICHELLE TRAN	UVA Primary Care - Madison	https://uvahealth.com/findadoctor/profile/michelle-tran	1480 North Main St	Madison	22727	No	Yes	UVA Health	Yes	Yes	2-9	Yes	University of Virginia	Yes	Yes	Yes	Yes	Yes	Yes	Yes	No	Yes	Yes	Yes	No	Supportive	Yes	Yes	No					UO	unique		Yes
2021-09-29	VA	PAUL SUTHERLAND	Family Medicine Clinic - Abingdon	https://www.balladhealth.org/medical-services/family-medicine?ref=346	24530 Falcom Place Blvd	Abingdon	24211	No	Yes	Ballad Health	Yes	Yes	20+	No		Yes	Yes	Yes	Yes	Yes	Yes	No	No	Yes	Yes	Yes	No	Supportive	No	No	No					UO	unique		Yes
2021-09-29	VA	MICHAEL D. FITZPATRICK	Sentara Family and Internal Medicine Physicians	https://www.sentara.com/hampton-roads-virginia/findadoctor/healthcare-provider/fitzpatrick-michael-7840.aspx	400 Sentara Circle	Williamsburg	23188	No	Yes	Sentara Healthcare	Yes	Yes	20+	No		Yes	Yes	Yes	Yes	Yes	Yes	Yes	Yes	Yes	Yes	Yes	Yes	Supportive	Yes	Yes	Yes					UO	unique		Yes
2021-09-30	VA	JOSEPH KILLEN	First Colonial Family Practice and Urgent Care Center	https://www.firstcolonialfamilypractice.com/doctors/dr-joseph-killen/	1120 First Colonial Road	Virginia Beach	23454	No	No		No	No	1	Yes	Medical College of Virginia	Yes	Yes	Yes	No	No	No	No	No	No	No	No	Yes	No mention of COVID19 vaccine	Yes	No	Yes					UO	unique		Yes
2021-09-30	VA	GLENN R MCDERMOTT	Minor Emergency and Family Care Center	https://www.medsfinest.com/	1368 North Great Neck Road	Virginia Beach	23454	No	No		No	No	1	No		No	No	No	No	No	No	No	No	No	Not Clear	No	No	No mention of COVID19 vaccine	No	No	No					UO	unique		Yes
2021-09-30	VA	BENJAMIN G FARLEY	Augusta Health	https://www.augustahealth.com/	78 Medical Center Dr	Fishersville	22939	No	No		No	No	1	No		Yes	Yes	Yes	Yes	Yes	Yes	Yes	Yes	Yes	Yes	Yes	No	Supportive	Yes	Yes	No					UO	augustahealth-2	27	yes
2021-09-30	VA	JENNIFER QUESINBER JENNINGS	Smyth County Family Physicians	https://www.scfpdocs.com/	1616 N. Main Street	Marion	24354	No	No		No	No	1	No		No	No	No	No	No	No	No	No	Yes	Not Clear	No	No	No mention of COVID19 vaccine	No	No	No					UO	unique		Yes
2021-09-30	VA	ELIZABETH M WEAVER	Weaver Wellness care - Family Care and Wellness	https://www.elizabethweavermd.com/	209 Elden Street	Herndorn	20170	No	No		No	No	1	No		No	No	No	No	No	No	No	No	No	Not Clear	No	No	No mention of COVID19 vaccine	No	No	No					UO	unique		Yes
2021-09-30	VA	TRACY LEE MATHENA	Wythe County Community Hospital	https://www.wcch.org/v	600 West Ridge Road	Wytheville	24382	No	No		No	No	1	No		Yes	Yes	Yes	Yes	Yes	Yes	Yes	Yes	Yes	Not Clear	No	No	Supportive	Yes	Yes	No					UO	unique		Yes
2021-09-30	VA	EDWARD REX HARKRADER	Louisa Family Practice	https://www.louisafp.com/	101 Woolfolk Avenue	Louisa	23093	No	No		No	No	1	No		No	Yes	No	No	No	No	No	No	No	Yes	Yes	No	Supportive	Yes	No	No					UO	unique		Yes
2021-09-30	VA	LINDA L LUONG	Orchard Family Medicine	https://orchardfamilymd.com/providers	440 W. Jubal Early Drive	Winchester	22601	No	No		No	No	1	No		No	No	No	No	No	No	No	No	No	Not Clear	No	No	No mention of COVID19 vaccine	No	No	No					UO	unique		Yes
2021-09-30	VA	AMY KRISTINE BRONICK	Arlington Primary Care Associates	https://arlingtonprimarycare.com/	611 S. Carlin Springs Rd	Arlington	22204	No	No		No	No	1	No		No	No	No	No	No	No	No	No	Yes	Not Clear	No	No	No mention of COVID19 vaccine	No	No	Yes					UO	unique		Yes
2021-09-30	VA	NKENGFACK CHATEH-NKENGT	Riverside Family Medicine at Brentwood Medical Center	https://www.riversideonline.com/locations/primary-care/riverside-family-medicine-at-the-brentwood-medical-center	10510 Jefferson Ave	Newport News	23601	No	Yes	Riverside Health System	Yes	Yes	20+	No		Yes	Yes	Yes	Yes	Yes	Yes	Yes	Yes	Yes	Yes	Yes	No	Supportive	Yes	Yes	Yes					UO	unique		Yes
2021-09-30	VA	RICHARD L GERGOUDIS	Commonwealth Primary Care - Richmond Primary Care	https://www.cpcva.com/	1800 Glenside Drive	Richmond	23226	No	Yes	Commonwealth Primary Care, Inc	Yes	No	2-9	No		Yes	Yes	Yes	Yes	Yes	No	No	No	No	Not Clear	No	Yes	Supportive	Yes	No	No					UO	unique		Yes
2021-09-30	VA	ROGER N EWONKEM	Annandale Primary Care and Urgent Care	https://www.aehealthsystem.com/	7423 Little River Turnpike	Annandale	22003	No	Yes	American Executive Health System - Privia Medical Group	Yes	No	2-9	No		Yes	Yes	No	Yes	Yes	Yes	Yes	Yes	No	Yes	Yes	No	Supportive	Yes	No	No					UO	unique		Yes
2021-09-30	VA	ERIKA KELLY	Carillion Clinic Family Medicine - Lexington	https://www.carilionclinic.org/providers/erika-s-kelly-do	108 Houston Street	Lexington	24450	No	Yes	Carilion Clinic	Yes	Yes	20+	No		Yes	Yes	Yes	Yes	Yes	Yes	Yes	No	Yes	Not Clear	No	Yes	Supportive	Yes	Yes	No					UO	unique		Yes
2021-09-30	VA	LAUREN CHAMBERS	Sovah Health - Danville	https://www.sovahhealth.com/patients-visitors/about-us/sovah-health-danville	142 Main St.	Danville	24541	No	Yes	Sovah Health	Yes	Yes	2-9	Yes	Sovah Medical Residency - Family Med/Internal Med	Yes	Yes	Yes	Yes	Yes	Yes	Yes	Yes	No	Not Clear	No	Yes	Supportive	Yes	Yes	No					UO	unique		Yes
2021-09-30	VA	ROBERT P BUTCHER	TPMG Denbigh Family Medicine	https://mytpmg.com/physician/robert-p-butcher-md-faafp/?utm_source=GMBlisting&utm_medium=organic	13347 Warwick Blvd	Newport News	23602	No	Yes	Tidewater Physicians Multispecialty Group	Yes	Yes	20+	No		No	No	Yes	No	No	No	No	No	Yes	Not Clear	No	No	Neutral	No	No	No					UO	unique		Yes
2021-09-30	VA	KEVIN ACHILLE KELLER	PartnerMD-Midlothian	https://www.partnermd.com/physician-kevin-achille-keller	13901 Caolfield Commons Place	Midlothian	23114	No	Yes	PartnerMD	Yes	No	2-9	No		Yes	Yes	Yes	Yes	Yes	Yes	Yes	Yes	Yes	Not Clear	No	No	Supportive	Yes	Yes	No					UO	unique		Yes
2021-09-30	VA	NARDIN NABIL KHALIL	Primary Care National Landing	https://www.vhcphysiciangroup.com/doctors/nardin-khalil/	764 23rd Street South	Arlington	22202	No	Yes	Virginia Hospital Center Physician Group	Yes	Yes	20+	No		No	No	No	No	No	No	No	No	No	Not Clear	No	No	No mention of COVID19 vaccine	No	No	No					UO	unique		Yes
2021-09-30	VA	CAMILLE ASSEO ROY	Fairfax Family Practice Primary Care	https://www.inova.org/locations/primary-care/fairfax-family-practice	3650 Joseph Siewick Dr	Fairfax	22033	No	Yes	Innova	Yes	Yes	20+	Yes	Fairfax Family Medicine residency program	Yes	Yes	Yes	Yes	Yes	Yes	Yes	Yes	Yes	Yes	Yes	Yes	Supportive	Yes	Yes	No					UO	unique		Yes
2021-09-30	VA	MICHAEL DUSTIN KENNEDY	LewisGale Physicians	https://lgphysicians.com/location/1645-north-main	1645 North Main St	Blacksburg	24060	No	Yes	HCA Virginia Health System	Yes	Yes	20+	No		Yes	Yes	Yes	Yes	No	Yes	Yes	No	No	Not Clear	No	Yes	Supportive	Yes	Yes	No					UO	unique		Yes
2021-09-30	VA	ANANDA CRONIN	Central Virginia Health Services-Charlottesville	https://cvhsinc.org/locations/nfhc	1101 E. Jefferson St	Charlottesville	22902	Yes	Yes	Central Virginia Health Services	Yes	No	20+	No		No	No	Yes	Yes	No	No	No	No	No	Yes	Yes	No	Supportive	Yes	No	No					UO	unique		Yes
2021-09-30	WI	KATHY A ORIEL, WI	OutHealth	https://www.outhealth.org/what-we-do/	5231 University Avenue	Madison	53705	No	No		No	No	1	No		No	No	No	No	No	No	No	No	No	Not Clear	No	No	No mention of COVID19 vaccine	No	No	No					UO	unique		Yes
2021-09-30	WI	THOMAS K REINERS, WI	Aurora Family Medicine	https://care.aurorahealthcare.org/doctors/tom-reiners-whitefish-bay-family-medicine-3#/appointments	325 E Silver Spring Dr	Whitefish Bay	53217	No	Yes	Advocate Aurora Health	Yes	Yes	20+	No		Yes	Yes	Yes	Yes	Yes	Yes	Yes	Yes	Yes	Yes	Yes	No	Supportive	Yes	Yes	Yes					UO	unique		Yes
2021-09-30	WI	DANIEL LANDDECK, WI	Sparta Clinic	https://www.gundersenhealth.org/find-a-doctor/profile/daniel-landdeck/	111 West Wisconsin Street	Sparta	54656	No	Yes	Gunderson Health System	Yes	Yes	20+	No		Yes	Yes	Yes	Yes	Yes	Yes	Yes	Yes	Yes	Yes	Yes	Yes	Supportive	Yes	Yes	Yes					UO	gundersenhealth-2	25	Yes
2021-09-30	WI	JULIE BETH KAHL, WI	Essentia Health - Hayward Clinic	https://www.essentiahealth.org/find-doctor-provider/profile/julie-kahl/	11134 N State Road 77	Hayward	54843	No	Yes	Essentia Health	Yes	Yes	2-9	No		Yes	Yes	Yes	Yes	Yes	Yes	Yes	Yes	Yes	Yes	Yes	Yes	Supportive	Yes	Yes	No	Yes				UO	essentiahealth-2	25	Yes
2021-09-30	WI	WILLIAM R HEIFNER, WI	Oregon Clinic - Family Medicine	https://www.uwhealth.org/providers/william-r-heifner-md	137 South Main Street	Oregon	53575	No	Yes	University of Wisconsin Health	Yes	Yes	20+	Yes	University of Wisconsin	Yes	Yes	Yes	Yes	Yes	Yes	Yes	No	Yes	Yes	Yes	No	Supportive	Yes	Yes	Yes					UO	unique		Yes
2021-09-30	WI	NATHANIEL SCHWARTZ, WI	Western Wisonsin Health Main Campus	https://www.wwhealth.org/providers/nate-schwartz-md/	1100 Bergslein Street	Baldwin	54002	No	Yes	Western Wisconsin Health	Yes	Yes	2-9	No		Yes	Yes	Yes	Yes	Yes	Yes	Yes	Yes	Yes	Yes	Yes	No	Supportive	Yes	Yes	No					UO	unique		Yes
2021-09-30	WI	PATRICK C HEDLUND, WI	Amery Hospital and Clinic	https://www.healthpartners.com/care/hospitals/amery/	265 Griffin Street East	Amery	54001	No	Yes	Health Partners Park Nicollet	No	No	1	No		Yes	Yes	Yes	Yes	Yes	Yes	Yes	Yes	Yes	Yes	Yes	No	Supportive	Yes	Yes	Yes					UO	healthpartners-2	25	Yes
2021-09-30	WI	BRYAN R BLUMELL, WI	Frederic Clinic	https://www.scrmc.org/our-providers/bryan-blumell-md/	205 Oak Street West	Frederick	54837	No	Yes	St Croix Regional Medical Center	Yes	Yes	10-19	No		Yes	Yes	Yes	Yes	Yes	Yes	No	No	No	Yes	Yes	No	Supportive	Yes	No	No					UO	unique		Yes
2021-09-30	WI	PAUL L WRITZ, WI	Marshfield Clinic Colby/Abbotsford Center	https://www.marshfieldclinic.org/Pages/LocationDetail.aspx?TermStoreId=0aed18be-c6b9-4c58-e4c-a2246ead7eff&UrlSuffix=Colby/Abbotsford+Center	111 Dehne Dr	Colby	54421	No	Yes	Marshfield Clinic Health Sysytem	Yes	Yes	20+	No		Yes	Yes	Yes	Yes	Yes	Yes	Yes	Yes	Yes	Yes	Yes	No	Supportive	Yes	Yes	No					UO	unique		Yes
2021-09-30	WI	JAMES O MOERMOND, WI	Aspirus Antigo Clinic	https://www.aspirus.org/	110 E. 5th Avenue	Antigo	54409	No	Yes	Aspirus Health	Yes	Yes	20+	No		Yes	Yes	Yes	Yes	Yes	Yes	Yes	Yes	Yes	Yes	Yes	Yes	Supportive	Yes	Yes	No					UO	unique		Yes
2021-09-30	WI	TODD MICHAEL DOENIER, WI	Doenier Family Medicine	https://www.prohealthcare.org/find-a-provider/profile/doenier-todd/	1111 Delafield St	Waukesha	53188	No	Yes	ProHealth Care	Yes	Yes	20+	No		Yes	Yes	Yes	Yes	Yes	Yes	Yes	Yes	Yes	Yes	Yes	No	Supportive	Yes	Yes	No					UO	unique		Yes
2021-09-30	WI	ANDREW POULOS, WI	Prevea Health	https://www.prevea.com/locations/617-WClairemont-Eau-Claire	617 W. Clairemont Avenue	Eau Claire	54701	No	Yes	Prevea Health	Yes	Yes	10-19	No		Yes	Yes	Yes	Yes	Yes	Yes	No	No	Yes	Yes	Yes	No	Supportive	Yes	Yes	Yes					UO	unique		Yes
2021-09-30	WI	LINDA OLSON DOUGLAS, WI	North Hills Health Center	https://www.froedtert.com/locations/health-center/north-hills-health-center	W129 N7055 Northfield Drive	Menomonee Falls	53051	No	Yes	Froedtert & the Medical College of Wisconsin Regional Health Network	Yes	Yes	20+	Yes	Medical College of Wisconsin	Yes	Yes	Yes	Yes	Yes	Yes	Yes	Yes	Yes	Yes	Yes	No	Supportive	Yes	Yes	Yes					UO	unique		Yes
2021-09-30	WI	ROBERT E STADER, WI	Family Medical Center	https://www.grantregional.com/provider-directory/providers/robert-stader-md/	9177 Old Postoi Road	Lancaster	53813	No	Yes	Grant Regional Health Center	Yes	Yes	2-9	No		No	Yes	Yes	Yes	Yes	No	No	No	Yes	Yes	Yes	No	Supportive	Yes	No	No					UO	unique		Yes
2021-09-30	WI	EARL ANDERSON, WI	ThedaCare Primary Care - ThedacARE Medical Center-Waupaca	https://thedacare.org/	800 Riverside Drive	Waupaca	54981	No	Yes	ThedaCare	Yes	Yes	20+	No		Yes	Yes	Yes	Yes	Yes	Yes	Yes	No	Yes	Yes	Yes	Yes	Supportive	Yes	Yes	No					UO	unique		Yes
2021-09-30	WI	DODSON W THOMPSON, WI	NorthLakes Community Clinic - Minong	https://nlccwi.org/providers/dodson-thompson-do/	600 Shell Creek Rd	Minong	54859	No	Yes	NorthLakeS Community Clinics	Yes	No	10-19	No		Yes	No	Yes	Yes	Yes	Yes	Yes	Yes	Yes	Yes	Yes	Yes	Supportive	Yes	Yes	No					UO	unique		Yes
2021-09-30	WI	WILLIAM R HANSON, WI	OakLeaf Clinics - Pine Grove Family Medicine	https://www.oakleafclinics.com/clinic.phtml/pine_grove_family_medicine_stein/	3221 Stein Blvd	Eau Claire	54701	No	Yes	OakLeaf Clinics	Yes	Yes	10-19	No		No	No	No	No	No	No	No	No	No	Not Clear	No	No	No mention of COVID19 vaccine	No	No	No					UO	unique		Yes
2021-09-30	WI	CHRISTEL TECARRO, WI	Beloit Clinic	https://beloithealthsystem.org/hours-locations	1905 E. Huebbe Parkway	Beloit	53511	No	Yes	Beloit Health System	Yes	Yes	10-19	No		No	Yes	Yes	Yes	No	No	No	No	No	Yes	Yes	No	Supportive	Yes	No	Yes					UO	beloithealthsystem-2	25	Yes
2021-09-30	WI	JAMIE L. SCHMIDT, WI	Primary Care Associates of Appleton	https://www.primarycareofappleton.com/Doctors-Staff/FamilyMedicine/Jamie-Schmidt	3916 N. Intertech Court	Appleton	54913	No	No		No	No	1	No		Yes	Yes	Yes	Yes	Yes	No	No	No	Yes	Yes	Yes	No	Supportive	Yes	No	No					UO	unique		Yes
2021-09-30	WI	KERITH W LIJEWSKI, WI	Vibrant Family Clinic - M Health Fairview Clinic - River Falls	https://www.vibranthealthclinics.com/	319 S. Main Street	River Falls	54022	No	No		No	No	1	No		No	No	No	No	No	No	No	No	No	Not Clear	No	No	No mention of COVID19 vaccine	No	No	No					UO	unique		Yes
2021-09-30	WI	JOANNA L. LAUKANT, WI	Reedsburg Area Medical Center	https://www.ramchealth.com/our-providers/joanna-l-laukant-md	1900 N. Dewey Avenue	Reedsburg	53959	Yes	No		No	Yes	2-9	No		Yes	Yes	Yes	No	No	Yes	No	No	Yes	Yes	Yes	No	Supportive	Yes	No	Yes					UO	unique		Yes
2021-09-30	WI	NICOLE E MUBANGA, WI	Kenosha Community Health Center, Inc	https://www.kenoshachc.org/team/dr-nicole-mubanga/	625 57th Street	Kenosha	53140	Yes	No		Yes	No	2-9	No		Yes	Yes	Yes	No	No	No	No	No	No	Yes	Yes	No	Supportive	Yes	Yes	No					UO	unique		Yes
2021-09-30	WI	RYAN MCFARLAND, WI	Hudson Physicians	https://hudsonphysicians.com/provider/ryan-mcfarland/	403 Stageline Rd	Hudson	54016	Yes	No		Yes	Yes	2-9	No		Yes	Yes	Yes	No	No	Yes	No	No	Yes	Yes	Yes	No	Supportive	Yes	No	No					UO	unique		Yes
2021-09-30	WI	ERIC G SLANE, WI	High Point Family Medicine, LLC	https://www.highpointfamilymedicine.com/locations	105 E Lincoln Avenue	Lancaster	53813	Yes	No		Yes	No	2-9	No		No	No	No	No	No	No	No	No	No	Not Clear	No	No	No mention of COVID19 vaccine	No	No	No					UO	unique		Yes
