# Supplementary material for: Prevalence and Correlates of COVID-19 Vaccine Information on Family Medicine Practices’ Websites in the United States: Cross-sectional Website Content Analysis
Source: JMIR Form Res. 2022 Nov 17;6(11):e38425. doi: 10.2196/38425 (PMC9671487; doi:10.2196/38425)
Supplement: Multimedia Appendix 1 [file formative_v6i11e38425_app1.zip › NPI datasets/AK_NPI.csv]

NPI	last_name	first_name	middle_name	address_line1	address_line2	city	state	zip	r	target_sample	Comment
1629657374	KIGER	ALICIA	C	1201 E 36TH AVE		ANCHORAGE	AK	995084372	0.001046702	5	Website Found
1972608925	DAVIS	DARIUS	V	4320 DIPLOMACY DR	ATTN: SHERR	ANCHORAGE	AK	995085925	0.00439119	5	Website Found
1376650242	TIERNEY	STEVE	JOHN	4320 DIPLOMACY DR		ANCHORAGE	AK	995085925	0.004433854	5	Excluded, website included above
1386731883	MCCLELLAN	BRUCE	CLARK	1717 W COWLES ST		FAIRBANKS	AK	997015926	0.008152619	5	Excluded, HIS
1538429964	LUHRS	KAYLA	J.	103 FRAM STREET		PETERSBURG	AK	99833	0.009694138	5	Exclued, not family medicine/primary care
1649414137	RICHARDS	DONNA	ROXANNE	1201 E 36TH AVE		ANCHORAGE	AK	995084372	0.010925978	5	Excluded, website included above
1871522920	ZAREMBA	CLAUDETTE		1126 E 16TH AVE	#305	ANCHORAGE	AK	995015413	0.014031484	5	Excluded, no practice specific website
1710946702	ARAOZ FRASER	GONZALO		245 N BINKLEY ST	SUITE 101	SOLDOTNA	AK	996697523	0.016024428	5	Website Found
1396193314	EHLINGER	E.	PEEK	1201 E 36TH AVE		ANCHORAGE	AK	995084372	0.018654482	5	Excluded, website included above
1841245388	BAKKES	KIMBERLY	LYNN	700 KATLIAN ST STE E		SITKA	AK	998357359	0.022735758	5	Website Found
1356578306	SHIELDS	JULIANA	K	4800 CORDOVA ST STE 100		ANCHORAGE	AK	995037218	0.029069849	5	Website Found
1194790345	PENDER	GINA		1001 NOBLE ST		FAIRBANKS	AK	997014922	0.029301459	5
1992191118	FISHER	ELIZABETH		4951 BUSINESS PARK BLVD		ANCHORAGE	AK	99503	0.031894115	5
1508803867	KISLING	GREGORY		4315 DIPLOMACY DR		ANCHORAGE	AK	995085926	0.033165897	5
1184949935	PALMER	NATHAN	TUAEFU	5955 ZEAMER AVENUE	673 WARRIOR	JBER	AK	99506	0.036694246	5
1295707826	O'NEILL	KAREN	FRANCES	306 W. 5TH AVE	NORTON SOUN	NOME	AK	997620966	0.037594529	5
1417185117	MARCOTTE	TAMAR	GIBLI	35670 KENAI SPUR HWY STE 103A		SOLDOTNA	AK	996697649	0.037607482	5
1326275082	MILLER	TIMOTHY	W	1000 GREG KRUSCHEK HIGHWAY	NORTON SOUN	NOME	AK	99762	0.041923941	5
1518287374	MURAMOTO	MATT		1001 NOBLE ST		FAIRBANKS	AK	997014948	0.046751555	5
1790890952	KO	PATRICIA	ANNE	4320 DIPLOMACY DR		ANCHORAGE	AK	995085925	0.047318236	5
1962691063	TIEN	BETHA	JUNG	2741 DEBARR RD STE C308		ANCHORAGE	AK	995082972	0.047512607	5
1831295492	NEWMAN	MARK		9150 JEWEL LAKE RD	SUITE B	ANCHORAGE	AK	995025381	0.04944444	5
1003911058	MCALISTER	ROBERT	L	1201 E 36TH AVE		ANCHORAGE	AK	995084372	0.051557317	5
1538233788	SYDNAM	NANCY	E	ST PAUL HEALTH CENTER	1990 POLOVE	ST PAUL	AK	99660	0.051560564	5
1245388099	ODLAND	DUANE	I	950 EAST BOGARD	SUITE 234	WASILLA	AK	99654	0.05355005	5
1578911590	GLAVES	MARTIN		1201 E 36TH AVE		ANCHORAGE	AK	995084372	0.054537107	5
1902909781	MOSER	MICHAEL	R	425 E DAHLIA AVE STE L		PALMER	AK	996456463	0.05587292	5
1952528291	SOMERSON	LISA	DAWN	2741 DEBARR RD	STE C-308	ANCHORAGE	AK	995082953	0.057121986	5
1265509681	OSWALD	MAURY	ALLEN	300 E DIMOND BLVD	#12	ANCHORAGE	AK	995151908	0.060123792	5
1659475143	BENJAMIN	MIGNON	F	641 WEST WILLOUGHBY AVE	SUITE 201	JUNEAU	AK	998017809	0.06139494	5
1184651275	VAN ORDER	ELIZABETH	ABIGAIL	4320 DIPLOMACY DR	ATTN: SHERR	ANCHORAGE	AK	995085925	0.06185002	5
1184689465	HAGEN	DEREK	A	4100 LAKE OTIS PKWY STE 216		ANCHORAGE	AK	995085230	0.062425973	5
1104917517	ONDERS	ROBERT	P	4000 AMBASSADOR DR		ANCHORAGE	AK	995085909	0.062819954	5
1306953880	ROBINSON	RAY		2211 E NORTHERN LIGHTS BLVD		ANCHORAGE	AK	995084192	0.064415526	5
1740779958	WALD	REBECCA		1201 E 36TH AVE		ANCHORAGE	AK	99508	0.065583286	5
1225012628	LOERA	ARNOLD	N.M.I.	6000 KANAKANAK RD		DILLINGHAM	AK	99576	0.066558701	5
1801150974	AUGDAHL	CODY	MICHAEL	3760 PIPER ST	SUITE 1060	ANCHORAGE	AK	995084665	0.067726883	5
1437106051	CLIFT	SUSAN	E	4315 DIPLOMACY DR	ATTN: SHERR	ANCHORAGE	AK	995085926	0.070418932	5
1043709355	MAYFIELD	EMMA	F	1201 E 36TH AVE		ANCHORAGE	AK	99508	0.070588941	5
1932271152	COALWELL	TIMOTHY		2211 E NORTHERN LIGHTS BLVD		ANCHORAGE	AK	995084103	0.071846439	5
1538422308	DIGIOVANNI	JOHN	JOSEPH	4076 NEELY RD.	BLDG 4076,	FT WAINWRIGHT	AK	997037440	0.071899793	5
1871622324	FISHER	STEPHEN	LEE	1008 16TH AVE STE 100		FAIRBANKS	AK	997016078	0.07276743	5
1578578183	VINCENT	TY	R	1700 BOGARD RD STE 100	BUILDING A	WASILLA	AK	996546563	0.073476152	5
1306007679	LESSNER	JENNY	R	1001 NOBLE ST	TANANA VALL	FAIRBANKS	AK	997014922	0.074118609	5
1912178526	COLUMB	TRACEY	MARIE	700 KATLIAN ST		SITKA	AK	998357359	0.074698975	5
1154433308	SAVIKKO	DOUGLAS	M	12103 HORSESHOE DR		EAGLE RIVER	AK	995777547	0.075076968	5
1720216781	BOYLSTON	ERIN	K	5955 ZEAMER AVENUE	673 MDG	JBER	AK	99506	0.076582365	5
1518901321	MARTINEZ	PATRICK	F	4951 BUSINESS PARK BLVD		ANCHORAGE	AK	995037174	0.077510568	5
1518979426	SNYDER	JEAN	MARIE	4001 DALE ST STE 101		ANCHORAGE	AK	995085444	0.078239581	5
1477116473	LAURENCE	TYLER	E	1201 E 36TH AVE		ANCHORAGE	AK	995084372	0.078444807	5
1639464050	TIEVA	DANIEL	MARTIN	3260 PROVIDENCE DR STE C436		ANCHORAGE	AK	995084661	0.079619987	5
1033275797	TORREANO	MARGARET		320 BENNETT ST		WRANGELL	AK	999291231	0.082254113	5
1689723116	POMO	MICHAEL	LEON	3841 PIPER STREET	SUITE T3-16	ANCHORAGE	AK	995080000	0.083400551	5
1437319522	SALAMON	SZILVIA		3300 PROVIDENCE DR	B314	ANCHORAGE	AK	995084690	0.086688722	5
1346684313	MITCHELL	ROBERT	BYRON	508 UPLAND ST		KENAI	AK	99611	0.088274334	5
1366581977	RICE	GEORGE		1001 NOBLE ST		FAIRBANKS	AK	997014922	0.090099692	5
1922319300	HAWKINS	HANNAH		1201 E 36TH AVE		ANCHORAGE	AK	995084372	0.091107566	5
1093826554	SCHNEIDER	ERIC	L	1001 NOBLE ST		FAIRBANKS	AK	997014922	0.091270726	5
1578912598	SHOOK	JACOB		MEDAC 7860		JOINT BASE ELM	AK	99505	0.094452415	5
1407960784	HICKEL	JACK	E	4320 DIPLOMACY DR		ANCHORAGE	AK	995085925	0.096032639	5
1780699264	BALDWIN-JOHNS	CATHY		3925 TUDOR CENTRE DR STE 100		ANCHORAGE	AK	995085931	0.096463981	5
1487180774	VIRNIG	SARAH	J	1201 E 36TH AVE		ANCHORAGE	AK	995084372	0.096960842	5
1083642854	MAYER	NATALIE	SEIBERT	1867 AIRPORT WAY	SUITE 120B	FAIRBANKS	AK	997014007	0.097733907	5
1881781185	CULLEN	JOHN	S	1001 MEALS AVE.		VALDEZ	AK	99686	0.098233425	5
1962723494	LESTER	ERIN	L	4951 BUSINESS PARK BLVD		ANCHORAGE	AK	995037174	0.098611565	5
1932104098	JOHNSON	TERESA	K	4136 BARTLETT ST		HOMER	AK	996037001	0.09979207	5
1598056590	PLETNIKOFF	ELISE		3449 E REZANOF DR		KODIAK	AK	996156952	0.102606988	5
1588765762	WIELAND	TRYON	STEELE	3926 CARAVELLE DR		ANCHORAGE	AK	995022711	0.105148287	5
1730221078	TORTORA	GIULIA	MARIE	4136 BARTLETT ST	HOMER MEDIC	HOMER	AK	996037015	0.111153839	5
1982894861	LEE	KRISTEN	MARIE IAG	245 N BINKLEY ST STE 103		SOLDOTNA	AK	996697500	0.11528781	5
1093845281	MONTESANO	PETER	JOHN	2211 E NORTHERN LIGHTS BLVD		ANCHORAGE	AK	995084192	0.115593554	5
1396709168	SIMONO	JANE	E	4100 LAKE OTIS PKWY	STE. 322	ANCHORAGE	AK	995085222	0.116283174	5
1134137003	GERRISH	STEPHEN	S	1408 19TH AVE	TANANA CHIE	FAIRBANKS	AK	99701	0.117256508	5
1467436071	BAILON	GLADYS		161 N BINKLEY ST	SUITE 101	SOLDOTNA	AK	996697521	0.117846407	5
1760829857	MINER	JARON		1001 S KNIK GOOSE BAY RD		WASILLA	AK	996548083	0.118761143	5
1437392180	CRITCHLOW	ALLISON	LINDSEY	4320 DIPLOMACY DR		ANCHORAGE	AK	995085925	0.120309705	5
1447736491	KINSEY	JOHN	MARTIN	509 PINE AVE		KENAI	AK	996117556	0.121443746	5
1922444009	GIBBONS	JOANNA	FRANCIS	506 LAKE ST		KENAI	AK	996116937	0.125370172	5
1174620181	GASKILL	JILL	ELAINE	2211 E NORTHERN LIGHTS BLVD		ANCHORAGE	AK	995084192	0.12566701	5
1134149396	SMITH	KIM	C	10301 GLACIER HWY		JUNEAU	AK	998018561	0.130372514	5
1982726485	SHEIN	MELISSA		4320 DIPLOMACY DR		ANCHORAGE	AK	995085925	0.131657861	5
1619902558	PLUNKETT	PATRICK	AARON	4315 DIPLOMACY DR	ATTN: SHERR	ANCHORAGE	AK	995085926	0.134958839	5
1457337115	KEMPER	ELLEN	LORRAINE	7300 KLAWOCK HOLLIS HIGHWAY		KLAWOCK	AK	99925	0.13509968	5
1548881485	LINER	MELISSA		1201 E 36TH AVE		ANCHORAGE	AK	995084372	0.137186493	5
1831539378	CAFEGO	LAINA	GAY	1060 GAFFNEY RD	BASSETT ARM	FORT WAINWRIGH	AK	99703	0.147729094	5
1790705952	OLSEN	ERIC		10301 GLACIER HWY		JUNEAU	AK	998018561	0.148027217	5
1902122526	THOMAS	TIMOTHY	KIOKO	3900 AMBASSADOR DR		ANCHORAGE	AK	995085922	0.148354882	5
1609915636	FEDDE	ADRIENE K		103 FRAM STREET		PETERSBURG	AK	99833	0.148390252	5
1538458138	SANDERS	ANDREW	BRIGGS	212 CARLANNA LAKE RD	SUITE 100	KETCHIKAN	AK	999015642	0.14848108	5
1942889613	ANDERSON	BETTY	K	1201 E 36TH AVE		ANCHORAGE	AK	995084372	0.148691698	5
1023188323	MORRISON	MICHAEL	J	1301 HUFFMAN ROAD	SUITE 205	ANCHORAGE	AK	99515	0.150370919	5
1326012337	MOLL	KENNETH	ROBERT	2841 DEBARR RD	STE 31	ANCHORAGE	AK	995082967	0.15039488	5
1134358518	PETERSON	TREVOR	ALLAN	2630 CENTRAL AVE		EIELSON AFB	AK	997022301	0.151746973	5
1245566181	ADAMS	DIANNE	ELIZABETH	34300 TALKEETNA S SPUR RD		TALKEETNA	AK	99676	0.154751402	5
1356753453	FETCHERO	JOHN		230 E MARYDALE AVE		SOLDOTNA	AK	996697648	0.15530944	5
1427060078	WILSON	JULIE	LYNN	9220 LAKE OTIS PKWY STE 9		ANCHORAGE	AK	995074249	0.156686387	5
1205274347	WORTHINGTON	BART	D.	2957 SANTA PATRICIA CT		NORTH POLE	AK	997056138	0.158724031	5
1467462887	DAVIS	PAUL	W	1201 E 36TH AVE		ANCHORAGE	AK	995084372	0.158935408	5
1831261080	JONES	FRANCIS	LELAND	2211 E NORTHERN LIGHTS BLVD		ANCHORAGE	AK	995084103	0.159374769	5
1750769972	LEITHER	MATTHEW	E	1201 E 36TH AVE		ANCHORAGE	AK	995084372	0.159377138	5
1578974119	NASENBENY	MICHAEL	JACOB	4320 DIPLOMACY DR STE 2300		ANCHORAGE	AK	995085925	0.160513133	5
1447236823	ACCOLA	BRIAN	G	1001 NOBLE ST		FAIRBANKS	AK	997014922	0.162680759	5
1659691590	NINEFELDT	ROBIN	L.	2015 MERRILL FIELD DR		ANCHORAGE	AK	995014137	0.162768073	5
1639395072	HYER	JENNIFER		103 FRAM ST		PETERSBURG	AK	998330589	0.162822683	5
1992711337	BELL	WILLIAM	HARRISON	4136 BARTLETT ST	HOMER MEDIC	HOMER	AK	99603	0.163847359	5
1194919134	COCKER	KATHERINE		1060 GAFFNEY RD #7440, USA MEDDAC AK		FORT WAINWRIGH	AK	99703	0.165385871	5
1710095914	GEAR	CAREY	BRENT	880 E END RD		HOMER	AK	996037201	0.168914994	5
1144374190	CHUN	YONG	H	1060 GAFFNEY RD STE 7440	COMMANDER U	FT WAINWRIGHT	AK	997035001	0.173942608	5
1437738184	LEE	NATHANIEL	F	1201 E 36TH AVE		ANCHORAGE	AK	995084372	0.177336639	5
1992016083	EATON	JOSHUA	LEE	5955 ZEAMER AVE		ANCHORAGE	AK	995063702	0.180694949	5
1457307019	CATHERINO	DELORES	C	4315 DIPLOMACY DR		ANCHORAGE	AK	995085926	0.18227685	5
1720042237	QUIER	TODD	RODGER	2925 DEBARR RD		ANCHORAGE	AK	995082983	0.186359292	5
1710390281	HARMAN	MEGAN		4320 DIPLOMACY DR STE 1191		ANCHORAGE	AK	995085925	0.188110074	5
1487073813	SKEEK	LAUREL		222 TONGASS DR		SITKA	AK	998359416	0.189871623	5
1679657977	STEWARD	DANIEL	JAY	3300 PROVIDENCE DR	SUITE 301	ANCHORAGE	AK	995084671	0.190516008	5
1326187055	HEROLD	WILLIAM	LEROY	2841 DEBARR RD	SUITE 22	ANCHORAGE	AK	995082932	0.192190278	5
1912075920	RAYMOND	PAUL	D	4129 BARTLETT ST		HOMER	AK	996037002	0.192260798	5
1356450027	BILLMAN	CALVIN	J	9150 JEWEL LAKE RD	SUITE B	ANCHORAGE	AK	995025381	0.192538469	5
1790133239	BARTOLETTI	LOUIS		245 N BINKLEY ST STE 101		SOLDOTNA	AK	996697500	0.199534033	5
1184713224	SANDERS	WENDY	NINE	4951 BUSINESS PARK BLVD		ANCHORAGE	AK	99503	0.201872976	5
1548297385	MANLEY	REBECCA	M	4315 DIPLOMACY DR	ATTN: SHERR	ANCHORAGE	AK	995085926	0.203816685	5
1063633030	SEAMAN	JILL		700 CHIEF EDDIE HOFFMAN HIGHWAY		BETHEL	AK	995590287	0.206758701	5
1952340358	DESCHWEINITZ	ELIZABETH	HUNNEWELL	9500 INDEPENDENCE DR. #700		ANCHORAGE	AK	99507	0.207970274	5
1508144304	RICHARDSON	SEAN		655 5TH ST		FORT GREELY	AK	99731	0.208338745	5
1790947349	COOPER	MICHAEL	PATRICK	3601 C ST	SUITE 540	ANCHORAGE	AK	995035923	0.209393548	5
1780947143	CRANMER	BRIANA	MONGINI	1450 MULDOON RD STE 100		ANCHORAGE	AK	995042820	0.21001134	5
1699737692	VANCE	KERRY	DEAN	2500 S WOODWORTH LOOP		PALMER	AK	996458984	0.211180101	5
1144677402	TOLLIVER	SHADIA	SARAH	4001 DALE ST STE 210		ANCHORAGE	AK	995085445	0.211822219	5
1780718387	LONGWORTH	MAUREEN	PATRICIA	3099 NOWELL AVE	119 SEWARD	JUNEAU	AK	998011943	0.214915109	5
1760666051	TORRES SEMPRI	ERICK		436 5TH & TED STEVENS WAY		KOTZEBUE	AK	997520043	0.215049362	5
1528105400	ALDRICH	BETTY	JANE	612 N. CHANDALAR DR.		FAIRBANKS	AK	997755580	0.21587501	5
1316932031	ELLIOTT	TERRI	LEE	135 BIDARKA ST	SUITE 101	KENAI	AK	996117741	0.220425826	5
1679700447	BROWN	CHRISTINA	C	1201 E 36TH AVE		ANCHORAGE	AK	99508	0.225893477	5
1821438417	TAYLOR	REBECCA	VIRGINIA	1201 E 36TH AVE		ANCHORAGE	AK	995084372	0.226173564	5
1295795342	BERGUM	LINDA	OLSON	436 5TH AVENUE		KOTZEBUE	AK	99752	0.227173246	5
1780699330	GREATHOUSE	FRANK	ADAM	1700 BOGARD RD STE 100	BUILDING A	WASILLA	AK	996546563	0.228154348	5
1770713851	CONWAY	KIEARA	ANN	2211 E NORTHERN LIGHTS BLVD		ANCHORAGE	AK	995084129	0.228746408	5
1629080437	WIEGAND	SHANNON		1717 W COWLES ST	CAIHC	FAIRBANKS	AK	99701	0.229753631	5
1043641525	JEDLICKA	KIMBERLY		4320 DIPLOMACY DR	SUITE 3121	ANCHORAGE	AK	995085925	0.231198106	5
1649352618	LAWRENCE	ROBERT	T	550 W 7TH AVE STE 1800		ANCHORAGE	AK	995013569	0.234462456	5
1316168180	FERGUSON	DAYNA		1915 E REZANOF DR		KODIAK	AK	996156602	0.235045923	5
1023119674	DECKER-BROWN	KAREN		11901 INDUSTRY WAY	SUITE A7 HU	ANCHORAGE	AK	99515	0.235781333	5
1164632899	YUNKER	STANLEY	B	5955 ZEAMER AVE RM 1-139		ANCHORAGE	AK	995063702	0.238528285	5
1639188683	TODD	KATHLEEN	G	1001 MEALS AVENUE		VALDEZ	AK	996861829	0.240381813	5
1386629541	NOLAN	KEVIN	JOSEPH	210B ALBATROSS AVE		KODIAK	AK	996156806	0.241455712	5
1386712438	LEMMONS	SHARON	BRANDY	300 E DIMOND BLVD	#12	ANCHORAGE	AK	995151908	0.243968988	5
1114077468	CARLSON	RAY	LYNN	10543 KENAI SPUR HWY		KENAI	AK	996117812	0.244081481	5
1417968629	KAM-MAGRUDER	JANEL	ROSE	1201 E 36TH AVE		ANCHORAGE	AK	995084372	0.244799082	5
1114238599	ROYAL	ERIN		2841 DEBARR RD STE 24		ANCHORAGE	AK	99508	0.246411312	5
1417993478	VALENTINE	PRISCILLA	HARRIS	3220 HOSPITAL DR	SUITE 100	JUNEAU	AK	998017808	0.247439757	5
1841276102	NORRIS	KENNETH	JEWELL	4320 DIPLOMACY DR	SUITE 3121	ANCHORAGE	AK	995085925	0.248952161	5
1003264029	HUFF	LOGAN	F	1000 GREG KRUSCHEK AVE		NOME	AK	99762	0.251396442	5
1801201678	HOLMES	ROBIN	A	1919 LATHROP ST STE 222B		FAIRBANKS	AK	997015942	0.256063226	5
1194870063	KIM	DANIEL	SHINIL	1801 SALMON CREEK LN		JUNEAU	AK	998017864	0.259471812	5
1700863339	BULEY	CATHERINE	MARY	3245 HOSPITAL DR		JUNEAU	AK	998017809	0.259559761	5
1801946066	DEEDE	MARCUS	C	245 N BINKLEY ST STE 202		SOLDOTNA	AK	996697500	0.260537609	5
1164408126	RUSH	KRISTEL	WYN	705 2ND STREET		CORDOVA	AK	99574	0.262714058	5
1932434792	COPELAND	JOSEPH	E	MANIILAQ HEALH CENTER	BOX 43	KOTZEBUE	AK	99752	0.263796638	5
1043496268	SCHURIG	SAMUEL	HERMAN	10543 KENAI SPUR HIGHWAY		KENAI	AK	99611	0.267383466	5
1487847828	WESTFALL	GRAYSON	THOMAS	1001 NOBLE ST		FAIRBANKS	AK	997014922	0.267782373	5
1336728088	OLTMAN	MICHAEL	L	1201 E 36TH AVE		ANCHORAGE	AK	995084372	0.268247205	5
1710335740	ODEGARD	STEPHEN	E	1201 E 36TH AVE		ANCHORAGE	AK	995084372	0.269394891	5
1053446252	NEUBAUER	ROBERT		950 BOGARD RD STE 233		WASILLA	AK	996547185	0.271880195	5
1588747380	MINTON	TRIIN		1825 ACADEMY DR		ANCHORAGE	AK	995075391	0.273433066	5
1710310669	PROCKNOW	CHARLES	BALDWIN	4951 BUSINESS PARK BLVD		ANCHORAGE	AK	995037174	0.275361959	5
1023496346	KLAGER	ABIGAIL	J	1717 W COWLES ST		FAIRBANKS	AK	997015926	0.277326449	5
1235144916	MCANINCH	JANA	K	2050 CRIPPLE CREEK RD		FAIRBANKS	AK	997092201	0.281077145	5
1962485276	POWERS	DAVID	JEFFREY	6000 KANAKANAK RD	MEDICAL STA	DILLINGHAM	AK	99576	0.286074825	5
1578769428	KIRK	JOHN	KENNON	3245 HOSPITAL DRIVE		JUNEAU	AK	99801	0.289235525	5
1487195954	COOK	MEGAN		5955 ZEAMER AVE		JBER	AK	995063702	0.290154502	5
1497713572	WALIS	BARBARA	B	6000 KANAKANAK RD		DILLINGHAM	AK	99576	0.290279765	5
1124003389	ROESEL	CHARLES	MICHAEL	209 MOLLER AVE		SITKA	AK	998357142	0.292049522	5
1043361629	THIELE	KIM	EDWARD	36901 MALLARD RD		KENAI	AK	996116434	0.293385178	5
1811345838	LEMAIRE	TIMOTHY		1000 GREG KRUSCHEK AVE		NOME	AK	99762	0.293820647	5
1023187580	ANDRE	KATHARINE	A	4320 DIPLOMACY DRIVE, SUITE 2300	FAMILY MEDI	ANCHORAGE	AK	995085925	0.297248296	5
1669501862	HEINZ	JULIA	I	131 FIRST AVENUE.		HAINES	AK	998271549	0.299622992	5
1619167335	NAKAGAWA	KOHHEI		436 5TH & TED STEVENS WAY		KOTZEBUE	AK	997520043	0.3012773	5
1508801044	GIANCHANDANI	SUPRIYA	MATHUR	4315 DIPLOMACY DR	ATTN: SHERR	ANCHORAGE	AK	995085926	0.301429303	5
1659635993	SAMUELSON	RACHEL	ALICE	1201 E 36TH AVE		ANCHORAGE	AK	995084372	0.301532691	5
1760965446	WRIGHT	ALANA		1001 S KNIK GOOSE BAY RD		WASILLA	AK	996548083	0.301767633	5
1467941674	WILHELM	HANS	J	1201 E 36TH AVE		ANCHORAGE	AK	99508	0.302455727	5
1962842856	DE ALMEIDA E	SARAH	BELENSKY	6000 KANAKANAK RD		DILLINGHAM	AK	995760130	0.302803912	5
1669693560	LINFIELD	JANA	LEE TAYLO	4320 DIPLOMACY DR		ANCHORAGE	AK	995085925	0.305145817	5
1275609364	KOIVUNEN	JON	ANTHONY	351 W SWANSON AVENUE	SUITE 4	WASILLA	AK	996546853	0.305323474	5
1114130903	HARTMAN	DANIEL		700 CHIEF EDDIE HOFFMAN HIGHWAY		BETHEL	AK	995590287	0.306207711	5
1710910914	BASKOUS	ALEXANDER	THOMAS	2841 DEBARR #24	SUITE 24	ANCHORAGE	AK	995082945	0.30665806	5
1265550552	EBY	DOUGLAS	K	4320 DIPLOMACY DR		ANCHORAGE	AK	995085925	0.307817333	5
1548366891	LARSON	JEREMY	TODD	1818 E REZANOF DR		KODIAK	AK	99615	0.309216838	5
1811518897	LANGE	MAEGAN	E	1201 E 36TH AVE		ANCHORAGE	AK	995084372	0.311066624	5
1366882953	SEAKIT	PARIN		1201 E 36TH AVE		ANCHORAGE	AK	995084372	0.314181538	5
1275794778	CHELMO	SAM	J	3449 E REZANOF DR		KODIAK	AK	996156952	0.314405354	5
1164451159	FISHER	SHARON	ELIZABETH	3220 HOSPITAL DR.	100	JUNEAU	AK	998017808	0.316446363	5
1780654137	KELLEY	RAY	DON	3066 E MERIDIAN PARK LOOP		WASILLA	AK	996547299	0.316514273	5
1407831217	OCONNELL	DANIEL	JAMES	6000 KANAKANAK RD		DILLINGHAM	AK	99576	0.316518701	5
1497961932	SALTONSTALL	WILLIAM		4320 DIPLOMACY DR		ANCHORAGE	AK	995085925	0.317590146	5
1154350569	HWANG	GRACE	T	700 KATLIAN ST STE E		SITKA	AK	998357359	0.319025716	5
1972722304	HODGES	ELLEN		700 CHIEF EDDIE HOFFMAN HIGHWAY		BETHEL	AK	995590287	0.319388445	5
1386608156	KIESSLING	BRUCE	J	4100 LAKE OTIS PKWY	STE. 322	ANCHORAGE	AK	995085222	0.322442143	5
1255910915	WORTMAN	ERIK	S	1201 E 36TH AVE		ANCHORAGE	AK	995084372	0.327001213	5
1134782121	ELLISON	STEPHEN	C	1201 E 36TH AVE		ANCHORAGE	AK	995084372	0.32702858	5
1386686582	GOSLIN	JULIUS		4501 BUSINESS PARK BLVD BLDG L		ANCHORAGE	AK	995037167	0.327057523	5
1497809669	RULLMAN	KEVIN	ARTHUR	506 LAKE ST		KENAI	AK	996116937	0.328408858	5
1245285964	DAHMS	LAURIE	ELIZABETH	1001 S KNIK GOOSE BAY RD		WASILLA	AK	996548083	0.330473128	5
1013144963	WOOD	JEREMY	D	910 COMPASSION CIR		ANCHORAGE	AK	995041645	0.331032017	5
1770654261	WOLKEN	DAVID	W	COMMANDER USA-MEDDAC-AK ATTN MCUC MMD QM (CREDENTIAL	1060 GAFFNE	FT WAINWRIGHT	AK	997037440	0.33225772	5
1902485659	OXNARD	BREETA	R	1201 E 36TH AVE		ANCHORAGE	AK	995084372	0.332525048	5
1215207253	ALEXANDER	ALISA	JOCELYN	1717 W COWLES ST		FAIRBANKS	AK	997015926	0.33660486	5
1568590768	DINON	MATTHEW	ALFRED	CRAIG-HOLLIS HIGHWAY	69	KLAWOCK	AK	99925	0.338218661	5
1437104940	BAINES	HEIDI	CORYELL L	3449 E REZANOF DR		KODIAK	AK	996156952	0.338986738	5
1114078995	BAUTISTA	MARCIANO	DAVID	MILE 187.5 GLENN HWY		GLENNALLEN	AK	995880589	0.340957386	5
1972570604	TSIGONIS	JEAN		1001 NOBLE ST		FAIRBANKS	AK	997014922	0.341420541	5
1619066701	LOVE	JENNY	GRAHAM	4951 BUSINESS PARK BLVD		ANCHORAGE	AK	995037174	0.344037505	5
1942289517	ALFARO	ANGELA	D	154 FAIRBANKS DRIVE		VALDEZ	AK	996862507	0.344624026	5
1821004383	HARRISON	LISA	L	851 E WESTPOINT DR	SUITE 310	WASILLA	AK	996547191	0.345393816	5
1548607211	MARCOTTE	STUART	E	124.5 GLENN HIGHWAY	UPPER TANAN	TOK	AK	99780	0.349038508	5
1225220718	FREUDENTHAL	ALLEN	FORREST	4725 E 112TH AVE		ANCHORAGE	AK	995161611	0.35039137	5
1366063216	OSWALD	JAIME		1201 E 36TH AVE		ANCHORAGE	AK	995084372	0.351671763	5
1730105552	HALE	WILLIAM	R	4315 DIPLOMACY DR	ATTN: SHERR	ANCHORAGE	AK	995085926	0.353865554	5
1285255141	SATURNINO	VICTORIA		1201 E 36TH AVE		ANCHORAGE	AK	995084372	0.354990552	5
1427047034	BOOMGAARD	KENNETH	JEROME	3RD MEDICAL GROUP, ELMENDORF REGIONAL MEDICAL CENTER	5955 ZEAMER	ELMENDORF AFB	AK	995063700	0.355390723	5
1093724270	BINGHAM	REBECCA	JEAN	1201 E 36TH AVE		ANCHORAGE	AK	995084372	0.357658499	5
1952388449	HORAN	MITCHELL	F	6000 KANAKANK		DILLINGHAM	AK	995760130	0.359816968	5
1427099043	TALAGA	RONALD	NORBERT	6000 KANAKANAK RD.	MEDICAL STA	DILLINGHAM	AK	995760130	0.361917305	5
1649431354	BUKAC	AMY		417 FIRST AVENUE		SEWARD	AK	99664	0.362260462	5
1871698852	SPENCER	SARAH	C	1001 MEALS AVE		VALDEZ	AK	99686	0.366675999	5
1578056735	STRINGER	RACHEL	N	2630 CENTRAL AVE		EIELSON AFB	AK	997022301	0.366955208	5
1235169509	LEE	CINDY	M	4100 LAKE OTIS PKWY	SUITE 206	ANCHORAGE	AK	99508	0.367482895	5
1902338734	SAMBLANET	KYLE		4076 NEELY ROAD		FORT WAINWRIGH	AK	997039970	0.371254223	5
1013930841	OLIVER	KELTON	HILLARD	12302 WOODWARD DR		ANCHORAGE	AK	995161957	0.371411563	5
1598291155	RIZZUTO	ALYSSA		1201 E 36TH AVE		ANCHORAGE	AK	995084372	0.372316897	5
1447342498	SCOTT	JESSICA	ROBIN	10301 GLACIER HWY		JUNEAU	AK	998018561	0.372552185	5
1093898181	SMITH	SHARON	W	4951 BUSINESS PARK BLVD		ANCHORAGE	AK	99503	0.373252616	5
1922327568	VEGA	IRBERT		222 TONGASS DR		SITKA	AK	998359416	0.375491586	5
1861481210	BRISCOE	REBEKAH	GRACE	5955 ZEAMER AVE		ELMENDORF AFB	AK	995063702	0.376698811	5
1255820072	SHERBAN	TYLER		1201 E 36TH AVE		ANCHORAGE	AK	99508	0.376787212	5
1316939135	SANDERS	PAUL	D	230 E MARYDALE AVE	SUITE 1	SOLDOTNA	AK	996697636	0.378936801	5
1578545109	PATTERSON	ROBERT	GREG	2630 CENTRAL AVE	SUITE 1M07	EIELSON AFB	AK	997022325	0.381871686	5
1811320765	MILLER	SHEILA	JEAN THUR	1201 E 36TH AVE		ANCHORAGE	AK	995084372	0.382711809	5
1346536505	HESS	CORTNEY	NICOLE	103 FRAM ST	PETERSBURG	PETERSBURG	AK	99833	0.383394615	5
1588699342	PARKER	STEVE	EMERY	17025 SNOWMOBILE LN		EAGLE RIVER	AK	995777044	0.385322035	5
1720144520	PRYSUNKA	LYNN	E	320 BENNETT ST		WRANGELL	AK	999291231	0.386830736	5
1215375340	KAUFMANN	CRISTIANE		1001 NOBLE ST		FAIRBANKS	AK	997014948	0.38742595	5
1609972231	JOHNSTON	LAURA		9150 JEWEL LAKE RD	SUITE B	ANCHORAGE	AK	995025381	0.387518371	5
1942319611	CROWE	TALMADGE	LAYNE	9150 JEWEL LAKE RD	SUITE B	ANCHORAGE	AK	995025381	0.387591648	5
1700998788	SERRANO	JACQUELYN	LOUISE	1201 E 36TH AVE		ANCHORAGE	AK	995084372	0.387802831	5
1528478716	PERKINS	JENNIFER		4320 DIPLOMACY DR STE 2300		ANCHORAGE	AK	995085925	0.38854709	5
1700267515	BUFFEY	KATHRYN		435 5TH AVENUE		KOTZEBUE	AK	99752	0.390035481	5
1295841013	LEMASTERS SOU	MEGAN	KAWAS	4320 DIPLOMACY DR		ANCHORAGE	AK	995085925	0.391594411	5
1962524355	WERLE	ZACHARY	R	1001 NOBLE ST		FAIRBANKS	AK	997014922	0.392619389	5
1649357260	MARSHALL	PETER		145 S SANTA CLAUS LN		NORTH POLE	AK	997057702	0.394838886	5
1659483980	HERNANDEZ	DOROTHY	V	3220 HOSPITAL DR	SUITE 100	JUNEAU	AK	998017808	0.397077966	5
1407965288	PACKER	LOUIS	M	185 E PARKS HWY		WASILLA	AK	996547038	0.399728161	5
1255522215	NYSTROM	MEGAN	DULCINEA	950 E BOGARD RD	SUITE 234	WASILLA	AK	996547184	0.399760455	5
1184812018	LEARY	DAVID	B	2630 CENTRAL AVE	SUITE C37	EIELSON AFB	AK	997022301	0.399914772	5
1063549848	SCHNEIDER	DON	CARL	3220 HOSPITAL DR	SUITE 100	JUNEAU	AK	998017808	0.400995578	5
1942563275	TURNER	KATHRYN	MICHELLE	1201 E 36TH AVE		ANCHORAGE	AK	995084372	0.401749591	5
1851366207	WALERY	JAMES	F	34 LAVELLE COURT		UNALASKA	AK	99685	0.402915007	5
1841401221	PELKAN	KATHLEEN		700 CHIEF EDDIE HOFFMAN HIGHWAY		BETHEL	AK	995590287	0.402967161	5
1811303613	SILBERGELD	DAVID		1201 E 36TH AVE		ANCHORAGE	AK	995084372	0.403009047	5
1689768905	FIGUEROA	AMBER	N	1001 NOBLE ST STE 1		FAIRBANKS	AK	997014991	0.405725651	5
1013966977	MCWILLIAMS	RYAN	T.	4320 DIPLOMACY DR	SUITE 1191	ANCHORAGE	AK	995085925	0.41042938	5
1427156868	CHISHOLM, MD	DAVID	REGINALD	500 E SWANSON #3		WASILLA	AK	99654	0.410456157	5
1578660528	LATHROP	TARA	D	230 E. MARYDALE AVE	SUITE 1	SOLDOTNA	AK	996692949	0.410831242	5
1821401423	BENDIXEN	KIRA		6000 KANAKANAK RD		DILLINGHAM	AK	995760130	0.415205238	5
1093092116	PIERCE	RUSSELL	SCOTT	751 OLD RICHARDSON HWY STE 200		FAIRBANKS	AK	997017802	0.416618389	5
1497851612	LEHMANN	DONALD	R.	700 KATLIAN ST	SUITE E	SITKA	AK	998357314	0.41813325	5
1205935210	SICILIA	JULIA		436 5TH &TED STEVENS WAY		KOTZEBUE	AK	997524372	0.421899676	5
1942511159	BURT	SELINA	ANDREA	103 FRAM STREET		PETERSBURG	AK	99833	0.423949846	5
1780036491	LUI	ANDREA	A.	2960 TONGASS AVE		KETCHIKAN	AK	999015742	0.425921276	5
1427065648	DOTY	BARBARA	J	950 E BOGARD RD STE 233		WASILLA	AK	996547185	0.429308041	5
1821404278	NADEAU	NELLIE	F	4951 BUSINESS PARK BLVD		ANCHORAGE	AK	99503	0.429392702	5
1609959410	CASURELLA	JONATHAN	P	1201 E 36TH AVE		ANCHORAGE	AK	99508	0.429740219	5
1558548826	VERMEIRE	CALVIN		YUKON KUSKOKWIM HEALTH CORPORTATION	CHIEF EDDY	BETHEL	AK	99559	0.436531691	5
1770602674	CURTIS	SHARON	B	436 5TH & TED STEVENS WAY		KOTZEBUE	AK	99752	0.437895823	5
1750323317	MEDLIN	BARBARA	B	7000 UULA ST.		BARROW	AK	997230029	0.43916857	5
1124467014	LINDERMAN	DENNIS	JOSEPH	4951 BUSINESS PARK BLVD		ANCHORAGE	AK	99503	0.440992676	5
1841281847	SPRINGER	GERALD	L	3825 VENTURE LN		FAIRBANKS	AK	997092723	0.442300754	5
1336588474	HUCK	GARRETT	WILLIAM	5955 ZEAMER AVE		JBER	AK	995063702	0.449296087	5
1235236126	STUCKI	JON	CURTIS	1201 E 36TH AVE		ANCHORAGE	AK	995084372	0.449482995	5
1679500060	DILLON	SUSANNE	RUTH	1363 W SPRUCE AVE		WASILLA	AK	996545327	0.450350554	5
1164870192	RAPP	MACKENZIE	K	1201 E 36TH AVE		ANCHORAGE	AK	995084372	0.450651502	5
1215516976	VOICE	STE'VON	A	1201 E 36TH AVE		ANCHORAGE	AK	995084372	0.452879778	5
1124317417	REYNOLDS	ALEXANDER	LAWRENCE	8497 RICKENBACKER AVE	673AMDS/SGP	JBER	AK	99506	0.454852798	5
1063633055	GRANHOLM	MARIN		1201 E 36TH AVE		ANCHORAGE	AK	995084372	0.456926521	5
1265405906	ZIMMER	PAUL	VICTOR	1911 E REZANOF DR		KODIAK	AK	996156602	0.460250684	5
1902904022	WALKER	ENLOW	RAYMOND	1919 LATHROP ST	SUITE 100	FAIRBANKS	AK	997015930	0.460529287	5
1386740785	HENNEMANN	SARAH	JANE	3066 E MERIDIAN PARK LOOP		WASILLA	AK	996547299	0.461855493	5
1578787800	HORNBEIN	SARA	LYNN	2741 DEBARR RD	SUITE C-308	ANCHORAGE	AK	995082953	0.462521822	5
1306813373	KOLB	KATHERINE	L	2841 DEBARR RD	STE 31	ANCHORAGE	AK	99508	0.46360689	5
1508187360	ALLEN	MICHAEL	STEVEN	1001 NOBLE ST		FAIRBANKS	AK	997014922	0.466878628	5
1194847186	CARRICABURU	JUSTIN		1201 E 36TH AVE		ANCHORAGE	AK	995084372	0.468362404	5
1598757312	MCINTOSH	MARGUERIT		230 E MARYDALE	SUITE 1	SOLDOTNA	AK	996697636	0.470108046	5
1558433763	CHASE	MICHELE	ANN	2211 E NORTHERN LIGHTS BLVD		ANCHORAGE	AK	995084103	0.470129748	5
1154386944	TROMBLEY	DALE	J	1200 AIRPORT HEIGHTS DR	STE. E-245	ANCHORAGE	AK	995082965	0.471228134	5
1497702781	CROWE	CATHERINE		1201 E 36TH AVE		ANCHORAGE	AK	995084372	0.472361426	5
1598825663	SKALA	ROBERT	DAVID	11431 BUSINESS BLVD		EAGLE RIVER	AK	99577	0.473541475	5
1962842260	SHANLEY	PEBBLES	DAKOTA	1201 E 36TH AVE		ANCHORAGE	AK	995084372	0.473841912	5
1356798102	MCCULLOUGH	BRADLEY	LEE	5955 ZEAMER AVE		JBER	AK	995063702	0.474258693	5
1164043014	WORKENTINE	SETH		1201 E 36TH AVE		ANCHORAGE	AK	995084372	0.47517283	5
1336362409	KASUKONIS	NATHAN		2211 E NORTHERN LIGHTS BLVD		ANCHORAGE	AK	995084129	0.475723419	5
1962898080	HEAD	BENJAMIN		705 2ND STREET		CORDOVA	AK	995742290	0.476114739	5
1023059151	ROTHOFF	MICHELLE		4951 BUSINESS PARK BLVD		ANCHORAGE	AK	99503	0.477152141	5
1730684747	AMBASHT	ANKITA	MAHESH	7211 E CHESTER HEIGHTS CIR		ANCHORAGE	AK	995043563	0.478697668	5
1104986736	MAGUIRE	KEVIN		1640 EASTRIDGE DR	#202	ANCHORAGE	AK	995015754	0.479210847	5
1043352214	ENEBOE	PAUL	LEO	4136 BARTLETT ST	HOMER MEDIC	HOMER	AK	996037015	0.482369014	5
1003863671	CLAWSON	CANDACE	L	4315 DIPLOMACY DR		ANCHORAGE	AK	995085926	0.486121787	5
1982757589	MAIER	ANYA	JEAN	1801 SALMON CREEK LANE		JUNEAU	AK	99801	0.489611761	5
1689932436	DAKOJI	SRIKANTH	RAO	479 MISSION ST	APT C8	KOTZEBUE	AK	99752	0.490219154	5
1336389360	TREYBAL	MINDY	LYNN	1001 NOBLE ST		FAIRBANKS	AK	997014948	0.490982852	5
1700968344	MJOS	PETER	O	3300 PROVIDENCE DR	SUITE B314	ANCHORAGE	AK	995084690	0.491060457	5
1184825465	HUSSAIN	JUHAINA	NIHAD	131 1ST AVE SOUTH		HAINES	AK	998271549	0.492725689	5
1487601225	FREMLAND	HARRIET	J	4315 DIPLOMACY DR	ATTN: SHERR	ANCHORAGE	AK	995085926	0.493809992	5
1992091151	TUOMI	CHRISTINA	MARIE	4136 BARTLETT ST		HOMER	AK	996037001	0.494419123	5
1912340597	WOELK	ADAM		602 CHASE AVE		CORDOVA	AK	99547	0.495825624	5
1609841006	DAY	HERBERT		1001 NOBLE ST		FAIRBANKS	AK	997014922	0.496144897	5
1417982067	ORZECHOWSKI	MICHAEL	WAYNE	3801 UNIVERSITY LAKE DRIVE	SUITE 205	ANCHORAGE	AK	995084658	0.504668286	5
1316107881	GARDNER	BRUCE	JAY	5955 ZEAMER AVE		ANCHORAGE	AK	995063702	0.510284341	5
1033371034	PRESSMAN-SCHN	NICOLE	MARIE	17101 SNOWMOBILE LN STE 102		EAGLE RIVER	AK	99577	0.512214206	5
1548510282	DOBBS	SARAH	MARGARETH	4320 DIPLOMACY DR		ANCHORAGE	AK	995085925	0.512583351	5
1073553285	WELLING	RICHARD	WILLIS	3220 HOSPITAL DR	SUITE 100	JUNEAU	AK	998017808	0.514964233	5
1316019474	REEVES	MICHAEL	S	3801 UNIVERSITY LAKE DR STE 301		ANCHORAGE	AK	99508	0.515277452	5
1548298920	WERNER	DAVID	P	425 E DAHLIA	STE M	PALMER	AK	99645	0.518245404	5
1154471910	HUPE	ANN	KATHRYN-M	10543 KENAI SPUR HWY		KENAI	AK	996117812	0.51924725	5
1083033435	PFAHL	ANNA	JO	4501 DIPLOMACY DR		ANCHORAGE	AK	995085919	0.522060083	5
1588636070	DANIEL	STEPHEN	DARRELL	1000 GREG KRUSCHEK AVE.	NORTON SOUN	NOME	AK	997620966	0.522822049	5
1780223164	BOGGESS	CHADWICK		1201 E 36TH AVE		ANCHORAGE	AK	995084372	0.526824301	5
1811576580	BYRD	KATHERINE	E	1201 E 36TH AVE		ANCHORAGE	AK	995084372	0.528577846	5
1962583278	SPAULDING	CORA	DUCETTE	1917 ABBOTT RD STE 100		ANCHORAGE	AK	995073449	0.533836226	5
1295398287	NGUYEN	DZUNG	DUC	1201 E 36TH AVE		ANCHORAGE	AK	995084372	0.53559841	5
1740220102	TRUJILLO	DWAYNE	ERNEST	9500 INDEPENDENCE DR. #700		ANCHORAGE	AK	99507	0.538747052	5
1558477356	LAKTONEN	ALBERTA	BARBARA	1201 N MULDOON RD		ANCHORAGE	AK	995046104	0.5400701	5
1205876448	ASHER	RICHARD	W	6000 KANAKANAK RD		DILLINGHAM	AK	998359416	0.543846506	5
1720094220	DYKEMA	DARON		1201 E 36TH AVE		ANCHORAGE	AK	995084372	0.545628128	5
1306882360	DOWNEY	DAVID	ROBERT	203 W PIONEER AVE STE 3		HOMER	AK	996037527	0.54600913	5
1003935453	DAVENPORT	JERRY	M.	306 W 5TH AVE	NORTON SOUN	NOME	AK	99762	0.546995041	5
1669571477	HAIGHT	ROBERT	WARREN	8505 OLD DAIRY RD		JUNEAU	AK	998016921	0.547114389	5
1437252566	DOOLEY	LAURA	E	329 BENNET STREET		WRANGELL	AK	99929	0.551199928	5
1427085711	DE SCHWEINITZ	PETER	A	1408 19TH AVE.		FAIRBANKS	AK	99701	0.551279353	5
1932550738	SWANSON	ALFRED		4320 DIPLOMACY DR		ANCHORAGE	AK	995085925	0.552907827	5
1174144018	EBY	DELANA		1201 E 36TH AVE		ANCHORAGE	AK	995084372	0.55406798	5
1700984275	HUNTINGTON	TAMARA	ALICE	1201 E 36TH AVE		ANCHORAGE	AK	99508	0.554291639	5
1245337138	SOLANA WALKIN	KRISTEN	L	1201 E 36TH AVE		ANCHORAGE	AK	995084372	0.55526083	5
1407887763	LILJEGREN	DIANE	L	3100 TONGASS AVE		KETCHIKAN	AK	999015746	0.557305258	5
1598254310	WOLFF	LISA		1201 E 36TH AVE		ANCHORAGE	AK	99508	0.55902257	5
1982085239	SCHREINER	LUCAS	DONALD	7300 KLAWOCK HOLLIS HWY		KLAWOCK	AK	999250069	0.560488265	5
1790872166	ROBINSON	JULIE		2211 E NORTHERN LIGHTS BLVD		ANCHORAGE	AK	995084192	0.560599441	5
1710411517	MCCLAINE	RYAN	J	1201 E 36TH AVE		ANCHORAGE	AK	995084372	0.561506057	5
1558337741	STEINER	CHARLES		1001 NOBLE ST		FAIRBANKS	AK	997014922	0.563682298	5
1497280473	PENON	CRISTINA		1000 GREG KRUSCHEK AVE		NAME	AK	997620966	0.564218717	5
1487624482	BORMANN	TERESA	JO	1201 E 36TH AVE		ANCHORAGE	AK	995084372	0.564628072	5
1912010059	REEG	ROBERT		417 FIRST AVE		SEWARD	AK	99664	0.5658591	5
1144439639	COPELAND	JEFFREY	JAMES	2250 S WOODWORTH LOOP	SUITE 101	PALMER	AK	996457412	0.567262154	5
1346560042	COOK	JEANNETTE	LYNN	1801 SALMON CREEK LN		JUNEAU	AK	99801	0.572351878	5
1710992581	ALBERTON	ALLAN		2200 S CREEKSHORE CIR		WASILLA	AK	99623	0.575306041	5
1659750735	BATES	ELIZABETH		528 CHIEF EDDIE HOFFMAN HWY		BETHEL, AK 995	AK	99559	0.576160624	5
1750322749	HALL	ROD		34924 STERLING HIGHWAY	BLDG B	STERLING	AK	99672	0.576692275	5
1568902997	MARZAN	CATHERINE		1201 E 36TH AVE		ANCHORAGE	AK	995084372	0.57681615	5
1760698203	EGGIMANN	WILLIAM	WHITE	700 CHIEF EDDIE HOFFMAN HIGHWAY		BETHEL	AK	995590287	0.577354566	5
1538205307	CREELMAN	KEVIN		104 CENTER AVE STE 100		KODIAK	AK	996156393	0.578078968	5
1558470229	QUIMBY	JOHN		9150 JEWEL LAKE RD	SUITE B	ANCHORAGE	AK	995025381	0.581711317	5
1962639617	FORWARD	PAUL	A	1915 REZANOF DR E		KODIAK	AK	996156602	0.583119647	5
1003950890	SMITH	MARK	HAMILTON	87 HAVEN COURT		HAINES	AK	998279982	0.583462989	5
1073502043	GALBREATH	DONNA	ROSE	4320 DIPLOMACY DR	SUITE 2630	ANCHORAGE	AK	995085925	0.58351231	5
1780013532	MARTINEZ	CHRISTY	LEE	4136 BARTLETT ST		HOMER	AK	996037001	0.585751393	5
1205972064	HALTER	LOREN	D	104 CENTER AVE STE 100		KODIAK	AK	996156393	0.585818526	5
1750521746	TREYBAL	ALOIS	ALBIN	1001 NOBLE ST		FAIRBANKS	AK	997014948	0.586434448	5
1992803019	CANT	BETH	CHARLOTTE	4001 DALE ST	SUITE NUMBE	ANCHORAGE	AK	995085428	0.590449216	5
1023180114	WHITE	ROY	MATISON	2211 E NORTHERN LIGHTS BLVD		ANCHORAGE	AK	995084103	0.592618573	5
1770675738	DOUGLAS	KIMBERLY	MARIE	436 5TH & TED STEVENS WAY		KOTZEBUE	AK	997520043	0.593558121	5
1598947806	MORRESEY	LEO	KELVIN	900 E BENSON BLVD	MS 543 ALYE	ANCHORAGE	AK	995084254	0.597118397	5
1750944740	NEUENSCHWANDE	ELKE	E	1201 E 36TH AVE		ANCHORAGE	AK	995084372	0.599901435	5
1528353877	COOK	JIM	MATTSON	3122 E MERIDIAN PARK LOOP		WASILLA	AK	99654	0.602037455	5
1669906095	CAMPBELL	CHELSEA	R	1201 E 36TH AVE		ANCHORAGE	AK	995084372	0.602189054	5
1982681151	AVILAHASKELL	VIRGINIA	M	1408 19TH AVE		FAIRBANKS	AK	997015903	0.603698355	5
1598344244	STAMAN	KALI	M	1201 E 36TH AVE		ANCHORAGE	AK	995084372	0.604089188	5
1558301796	RILEY	BARBARA	L	6000 KANAKANAK RD		DILLINGHAM	AK	995760130	0.60435953	5
1225491160	WATTS	CANDACE	SUMMER	6000 KANAKANAK ROAD	BBAHC	DILLINGHAM	AK	99576	0.606023529	5
1710337381	DOBBE	IAN		3100 TONGASS AVE		KETCHIKAN	AK	999015746	0.606432265	5
1396275632	OLSON	DONALD	CURRAN	PO BOX 62119		GOLOVIN	AK	997626119	0.614773407	5
1770706848	PIROMALLI	BARBARA		4951 BUSINESS PARK BLVD		ANCHORAGE	AK	995037174	0.615725782	5
1891082699	BEMBEN	WILL	ANDREW	1201 E 36TH AVE		ANCHORAGE	AK	995084372	0.619017897	5
1831162825	WALTERS	LAURA	MARIE	1911 E REZANOF DR		KODIAK	AK	996156602	0.619358798	5
1316387541	HARDING	ELISABETH		4320 DIPLOMACY DR		ANCHORAGE	AK	995085925	0.620306089	5
1528134046	GOLUB	ROGER	J	209 MOLLER AVE		SITKA	AK	998357142	0.621691925	5
1962526988	OWEN	HENRY	MACK	222 TONGASS DR		SITKA	AK	998359416	0.625655652	5
1790796977	JOHNSTON	HAROLD	L	1201 E 36TH AVE		ANCHORAGE	AK	995084372	0.625954023	5
1467462895	DRIGGERS	DAVID	A	1201 E 36TH AVE		ANCHORAGE	AK	995084372	0.626467657	5
1588721195	KOLLER	JOHN	M	202 CENTER AVE.	STE. 102	KODIAK	AK	996151126	0.627064989	5
1710476023	HARVEY	EMILY		1201 E 36TH AVE		ANCHORAGE	AK	99508	0.627895334	5
1659360626	WERNHAM	AARON		1408 19TH AVE		FAIRBANKS	AK	997015903	0.630524593	5
1043471659	BRADSTREET	CHESTER	UPTON	2840 DEBARR ROAD STE 771	THE ALASKA	ANCHORAGE	AK	99508	0.630528109	5
1568534691	LAUFER	TIMOTHY	NOAH	2211 E NORTHERN LIGHTS BLVD		ANCHORAGE	AK	995084103	0.635414658	5
1790163012	JOHNSON	LILLIAN	A	1201 E 36TH AVE		ANCHORAGE	AK	995084372	0.635784525	5
1689644288	HEAD	DAVID	MATTHEW	306 WEST 5TH AVE		NOME	AK	997620966	0.636275229	5
1477527489	WARNER	DEBORAH	ANNE	1322 SAINT GOTTHARD AVE		ANCHORAGE	AK	995085031	0.636865175	5
1659785103	SMITH	AMANDA		4320 DIPLOMACY DR		ANCHORAGE	AK	995085925	0.63861444	5
1790906634	KLEJKA	JOSEPH		700 CHIEF EDDIE HOFFMAN HIGHWAY		BETHEL	AK	995590287	0.639199157	5
1912228115	GOKEY	CASEY		4951 BUSINESS PARK BLVD		ANCHORAGE	AK	995037174	0.63948345	5
1407871825	SNYDER	DAVID	A	4315 DIPLOMACY DR		ANCHORAGE	AK	995085926	0.640149823	5
1558333146	CATES	JOHN	CLYDE	2841 DEBARR RD	SUITE 22	ANCHORAGE	AK	995082932	0.640933141	5
1114091527	LEFGREN	HELYN	M	145 SANTA CLAUS LANE		NORTH POLE	AK	99705	0.643338911	5
1700102696	INOUYE	SAMUEL	ISAAC	950 E BOGARD RD STE 103		WASILLA	AK	996547184	0.643572937	5
1235166216	PETTY	NORMAN	CHARLES	4315 DIPLOMACY DR		ANCHORAGE	AK	995085926	0.64375249	5
1770648776	SKALA	TIMOTHY	W	11940 BUSINESS BLVD	SUITE #102	EAGLE RIVER	AK	995777742	0.644408993	5
1518958396	JONES	HEATHER	MCNEAL	17025 SNOWMOBILE LN		EAGLE RIVER	AK	995777044	0.647619702	5
1790711992	PANKOW	ANDREW	D	3100 TONGASS AVE		KETCHIKAN	AK	999015746	0.649411828	5
1952491466	CARLSON	ROBERT	HOWARD	222 TONGASS DR		SITKA	AK	998359416	0.652065311	5
1558444349	PERKINS	BYRON	E	1825 ACADEMY DR		ANCHORAGE	AK	995075391	0.654108033	5
1629418215	RYAN	KATHRYN	ALEXANDER	9500 INDEPENDENCE DR STE 900		ANCHORAGE	AK	995074686	0.657172459	5
1497079750	BASSITY	CORINA		950 E BOGARD RD STE 103		WASILLA	AK	996547184	0.658585321	5
1538231774	GILLIS	JOHN	MCNATT	2211 E NORTHERN LIGHTS BLVD		ANCHORAGE	AK	995084103	0.660804294	5
1386114908	BILBREY	PATTY		206 W ROCKWELL AVE STE 100		SOLDOTNA	AK	996697499	0.664377661	5
1407387186	LAZAR	JESSICA		506 LAKE ST		KENAI	AK	996116937	0.667679018	5
1093121881	LOOFBOURROW	HALE		4100 LAKE OTIS PKWY STE 322		ANCHORAGE	AK	99508	0.669358008	5
1902197726	JOHNSON	PHILIP	GABRIEL	700 CHIEF EDDIE HOFFMAN HWY		BETHEL	AK	99559	0.671442549	5
1427249911	ELIASSEN	HELENE	MARGARETA	9220 LAKE OTIS PKWY	SUITE 9	ANCHORAGE	AK	995074228	0.673040721	5
1346270865	FLISS	NICOLE	JUSTINE	1400 E 4TH AVE		ANCHORAGE	AK	995012857	0.676145144	5
1174841605	SAUNDERS	KIMBERLY	ANN	4320 DIPLOMACY DR	SUITE 2121	ANCHORAGE	AK	995085925	0.678432902	5
1821080888	NIGHSWANDER	THOMAS	SAMUEL	1201 E 36TH AVE		ANCHORAGE	AK	99508	0.684499092	5
1790964195	JACHIMIEC	JESSICA	J	3066 E MERIDIAN PARK LOOP		WASILLA	AK	996547299	0.686050205	5
1609951177	BRYANT	LESLIE		4951 BUSINESS PARK BLVD		ANCHORAGE	AK	99503	0.688395955	5
1962430306	ZENT	RUTH	ANN	436 5TH AVE & TED STEVENS WAY		KOTZEBUE	AK	99752	0.688598847	5
1023012655	NOLTE	MIRIAM	R	9220 LAKE OTIS PKWY	STE 9	ANCHORAGE	AK	995074249	0.69153592	5
1831285519	FELDMAN	LEONARD		974 MUD BAY RD		HAINES	AK	998270697	0.69530875	5
1194729731	DEBERARD	SCOTT	C	9220 LAKE OTIS PKWY	STE 9	ANCHORAGE	AK	995074249	0.696012403	5
1598710683	BARTLINE	JEFFREY	G	4315 DIPLOMACY DR		ANCHORAGE	AK	995085926	0.696210087	5
1134548464	DIMITROV	MYRA	DIMITROV	2323 S TRUNK RD APT 6		PALMER	AK	99645	0.697612057	5
1972692457	MILLER	RANDALL	D	BUILDING 3406 ALDER STREET	KAMISH CLIN	FORT WAINWRIGH	AK	997030000	0.698085288	5
1538167952	NIMMO	ERIC	A.	851 WESTPOINT DR	SUITE 302	WASILLA	AK	996547142	0.699897929	5
1497841910	REYNOLDS	DANIEL	F	1001 NOBLE ST		FAIRBANKS	AK	997014948	0.702790413	5
1154315109	PRICE	KATHRYN	LYNN	2960 TONGASS AVE		KETCHIKAN	AK	999015742	0.702796897	5
1568722197	CARLSON COSEN	MARGARET	EILEEN	1717 W COWLES ST		FAIRBANKS	AK	997015926	0.703989598	5
1417922774	LEISTIKOW	CORRINE		1001 NOBLE ST		FAIRBANKS	AK	997014922	0.704482092	5
1306425046	DILBECK	KAYLIN	S	1201 E 36TH AVE		ANCHORAGE	AK	995084372	0.707203034	5
1386022507	LANGE	JUSTIN	M	1201 E 36TH AVE		ANCHORAGE	AK	995084372	0.707765224	5
1760550776	HAHN	KENNETH	S	4201 BARTLETT ST STE 202		HOMER	AK	996037004	0.708638125	5
1265586408	KUHN	KENNETH	D.	1060 GAFFNEY RD STE 7440	COMMANDER U	FT WAINWRIGHT	AK	997037440	0.708873377	5
1598737397	LIU	SAI-LING		5TH AVENUE 306 WEST	NORTON SOUN	NOME	AK	997620966	0.709367466	5
1144349051	FARRINGTON	JAMES	MICHAEL	436 5TH & TED STEVENS WAY		KOTZEBUE	AK	99752	0.710479128	5
1356377188	DUNN	TAYLOR	MICHAEL	1801 SALMON CREEK LN		JUNEAU	AK	998017864	0.711386562	5
1528416559	PEARSON	KAIA	E	1201 E 36TH AVE		ANCHORAGE	AK	995084372	0.712619572	5
1477678506	ZIMMER	LAURIE	EILEEN	4320 DIPLOMACY DRIVE	SUITE 1191	ANCHORAGE	AK	99508	0.714636769	5
1619317203	STRANDIR	MARLENA	GRACE	6000 KANAKANAK RD		DILLINGHAM	AK	995760130	0.718336536	5
1093887358	HUNTER	ROBERT	C	700 KATLIAN ST STE E		SITKA	AK	998357359	0.719826157	5
1750470142	GAELA	JOAN	F	4320 DIPLOMACY DR	ATTN: SHERR	ANCHORAGE	AK	995085925	0.720141491	5
1316209364	SALAZAR	ADRIAN	MARK	BLDG 3406 ON ALDER AVE		FORT WAINWRIGH	AK	99703	0.720387398	5
1285667501	FEAREY	DONNA	A	3601 C ST STE 540		ANCHORAGE	AK	995035932	0.722684089	5
1871606004	FORMAN	PAUL		34300 TALKEETNA S SPUR RD		TALKEETNA	AK	99676	0.723969197	5
1609188713	ALLEN	LANCE	O.	417 FIRST AVENUE		SEWARD	AK	99664	0.728284806	5
1952614257	BEREZIEWICZ	ANNA		250 HOSPITAL PL		SOLDOTNA	AK	996696999	0.730058771	5
1023339348	VICKERY	COURTNEY	ALANA HAY	222 TONGASS DR		SITKA	AK	998359416	0.731005656	5
1982854980	BALLARD	PATRICK	E	1800 CRAIG-KLAWOCK RD		CRAIG	AK	999210000	0.731412806	5
1992110902	FRAZIER	JONATHAN		1201 E 36TH AVE		ANCHORAGE	AK	995084372	0.732287188	5
1922528900	HOVENDEN	TESSA		1717 W COWLES ST		FAIRBANKS	AK	997015926	0.733412111	5
1356426522	THAN	MYANANDI		10301 GLACIER HWY		JUNEAU	AK	998018561	0.733754884	5
1104858604	SAHLSTROM	CHRISTOPH	JAMES	4961 E MAYFLOWER LN		WASILLA	AK	996547708	0.735076777	5
1225561194	LAVERY	JAMES		1000 GREG KRUSCHECK AVE		NOME	AK	99762	0.737561039	5
1932304367	CAYLOR	TONYA	L	9220 LAKE OTIS PKWY STE 9		ANCHORAGE	AK	99507	0.738294204	5
1043334832	HAWKINS	SUZANNE	L	5955 ZEAMER AVE		JBER	AK	99506	0.73953967	5
1215058177	SMITH	ALLISON	JOY	245 N BINKLEY ST	SUITE 101	SOLDOTNA	AK	996697500	0.739762245	5
1487691044	LIM	ILUMINADA	M	4315 DIPLOMACY DR	ATTN: SHERR	ANCHORAGE	AK	995085926	0.741229498	5
1134534712	IUTZI	BRIAN		ILANKA CLINIC, 705 2ND STREET		CORDOVA	AK	99574	0.742883516	5
1790899425	MINNICK-SHEAR	DEBORAH	J	1717 W COWLES ST		FAIRBANKS	AK	997015926	0.74304198	5
1104923184	CORNELIUS	CHRISTOPH	S.	4951 BUSINESS PARK BLVD		ANCHORAGE	AK	995037174	0.743472059	5
1124050299	HORNBERGER	SARA	GAYLE	1717 W COWLES ST		FAIRBANKS	AK	997015926	0.744458807	5
1972597185	ANDREASSEN	RAYMOND	EDGAR	HC 60 BOX 4860		DELTA JUNCTION	AK	997379440	0.744610203	5
1588736607	TAYLOR	RICHARD	R	2211 E NORTHERN LIGHTS BLVD		ANCHORAGE	AK	995084103	0.745392119	5
1821677592	HOCOTT	ZACHARY	B	1201 E 36TH AVE		ANCHORAGE	AK	995084372	0.746700382	5
1689634479	MITCHELL	MARK	EDWARD	2960 TONGASS AVENUE		KETCHIKAN	AK	999015742	0.748402819	5
1386765618	SOLENBERGER	THOMAS	HUGH	1955 MARMOT DR		KODIAK	AK	996157233	0.749464176	5
1871557645	FOLAND	MARY	ANN	4100 LAKE OTIS PKWY	STE. 322	ANCHORAGE	AK	995085222	0.753888742	5
1992880686	POPE	LINDA	MARIE	3260 PROVIDENCE DR STE C436	PROVIDENCE	ANCHORAGE	AK	995084661	0.756683562	5
1932200946	CARLSON	SUSAN	SPEVACK	222 SHOTGUN ALLEY		SITKA	AK	998351867	0.757181785	5
1114989514	KASTER	LAURA	NOWELS	1060 GAFFNEY RD	BASSETT ARM	FORT WAINWRIGH	AK	997035001	0.757521355	5
1891888384	SLOAN	LINDA		425 E. DHALIA, SUITE L		PALMER	AK	99645	0.761259425	5
1093249427	OHLSEN	ELIZABETH	L	1201 E 36TH AVE		ANCHORAGE	AK	995084372	0.76522724	5
1689711715	PUHAK	PENNY	K	104 CENTER AVE STE 100		KODIAK	AK	996156393	0.766101943	5
1073929758	HOPKINS-VACCA	CORINA		911 MEALS AVENUE		VALDEZ	AK	99686	0.767019779	5
1659300176	LORD	JAMES	ROLLIN	3801 UNIVERSITY LAKE DR STE 301		ANCHORAGE	AK	995084658	0.767259719	5
1629299623	ROLL	ELIZABETH	JANE	700 CHIEF EDDIE HOFFMAN HIGHWAY		BETHEL	AK	995590287	0.768476844	5
1558492827	KEIRSTEAD	LINDA	ANN	138 SECOND AVE.SOUTH		HAINES	AK	998270389	0.770012669	5
1205890092	SMITH	LAWRENCE	J	1201 E 36TH AVE		ANCHORAGE	AK	995084372	0.770146341	5
1851324941	CLAWSON	ELIZABETH	ANNE	1201 E 36TH AVE		ANCHORAGE	AK	995084372	0.770840462	5
1750594818	RESTAD	JOYCE	CAMILLE	5461 MAYFLOWER	#4	WASILLA	AK	99654	0.771464786	5
1437205705	MARX	WILLIAM	JOSEPH	222 TONGASS DR		SITKA	AK	998359416	0.771621081	5
1962505941	HAGGERTY	MARCIA		829 CHIEF EDDIE HOFFMAN HIGHWAY	YKHC	BETHEL	AK	99559	0.771726002	5
1003846197	ANTHES	V	MALURKAR	3524 TONGASS AVE		KETCHIKAN	AK	999015635	0.774313022	5
1316999808	DIBARTOLO	MICHAEL	A	950 E BOGARD RD STE 103		WASILLA	AK	996547184	0.780060366	5
1275617789	NAGARUK	NORA	ROSE	1201 E 36TH AVE		ANCHORAGE	AK	995084372	0.781977292	5
1336435593	BOS	EMILY	CATHERINE	1201 E 36TH AVE		ANCHORAGE	AK	995084372	0.782146642	5
1821159674	THORNQUIST	ROBERT	K	3650 LAKE OTIS PKWY	SUITE 104	ANCHORAGE	AK	995085207	0.782237822	5
1033730015	CASTLES	SAMUEL	C	1201 E 36TH AVE		ANCHORAGE	AK	995084372	0.786100885	5
1164465712	BROOKS	JASON		634 S BAILEY ST	STE 104	PALMER	AK	996456330	0.786437856	5
1699780114	KROZEL	VALERIE	K	950 E BOGARD RD STE 233		WASILLA	AK	996547185	0.786691586	5
1487628061	GWAYI-CHORE	MARY	OWENGA	1341 BIRCHWOOD ST		ANCHORAGE	AK	995082915	0.788700493	5
1649225913	BRAMEL	THERESA	L	4315 DIPLOMACY DR		ANCHORAGE	AK	995085926	0.790111177	5
1083819460	DILLON	PETER	JOHN	1001 NOBLE ST		FAIRBANKS	AK	997014922	0.790669199	5
1699264903	MAUS	KALA	L	1201 E 36TH AVE		ANCHORAGE	AK	99508	0.793144222	5
1801806203	MUSSER	ANNE	E.	1201 E 36TH AVE		ANCHORAGE	AK	995084372	0.794908958	5
1811009962	CORBETT	VERLYN	L	4320 DIPLOMACY DR		ANCHORAGE	AK	995085925	0.795943238	5
1659394898	SCHEFFEL	TIM	W	3179 LAKE ST		HOMER	AK	996037908	0.799981309	5
1497892277	KREISS	CONNIE	A	222 TONGASS DR		SITKA	AK	998359416	0.80374899	5
1972923654	YOUNG	MEGAN		1201 E 36TH AVE		ANCHORAGE	AK	995084372	0.804841318	5
1548425465	SHERIDAN	RICHARD	JOSEPH	1001 NOBLE ST		FAIRBANKS	AK	997014948	0.805692616	5
1578941373	POWER	ALYSE		1201 E 36TH AVE		ANCHORAGE	AK	995084372	0.809261533	5
1811031156	SU	DANIEL	L	436 TED STEVENS WAY	MANIILAQ HE	KOTZEBUE	AK	99752	0.809331987	5
1871547869	SNYDER	JEANNE	MARIE	1621 TONGASS AVE	SUITE 304	KETCHIKAN	AK	999016013	0.809580411	5
1659635225	O'GRADY	CRISTIN	MOIRA	3449 E REZANOF DR		KODIAK	AK	996156952	0.812107602	5
1811052434	FISCHER	MICHAEL	S.	4200 LAKE OTIS PKWY	SUITE 304	ANCHORAGE	AK	995085226	0.812364643	5
1306952569	WASILE	OLGA	IRIS	20905 EASTSIDE DRIVE #1		CHUGIAK	AK	995671249	0.813284528	5
1841853835	LOWE	AMANDA	J	1201 E 36TH AVE		ANCHORAGE	AK	995084372	0.81384783	5
1225486228	FRANKLIN	JULIA		1001 NOBLE ST STE 1		FAIRBANKS	AK	99701	0.815593644	5
1720221211	WIDMER	LYLITH	SKYE	131 1ST AVE		HAINES	AK	99827	0.816294751	5
1275758583	SCHULDT	GABE	VICTOR	1001 NOBLE ST		FAIRBANKS	AK	997014922	0.816790905	5
1689678211	NOLTE	JOHN	M	9220 LAKE OTIS PKWY	STE 9	ANCHORAGE	AK	995074249	0.819891753	5
1326010232	YOUNG	KATHLEEN	ELIZABETH	1363 W SPRUCE AVE		WASILLA	AK	996545327	0.820663589	5
1700827235	PEREZ	PEDRO	E	161 N BINKLEY ST	SUITE 101	SOLDOTNA	AK	996697521	0.821969945	5
1922234343	THOMAS	KIMBERLY	B	1201 E 36TH AVE		ANCHORAGE	AK	995084372	0.82210665	5
1548211964	OLDHAM	MARRINER		5955 ZEAMER AVENUE	673 MDG	JBER	AK	99506	0.82260232	5
1821041666	SALARD	GREG	ALAN	320 BENNETT STREET		WRANGELL	AK	99929	0.825007553	5
1225441900	REMINGER-CARP	MACKENZIE		1201 E 36TH AVE		ANCHORAGE	AK	995084372	0.828124644	5
1346254307	MAILER	KAREN		910 COMPASSION CIR		ANCHORAGE	AK	995041645	0.828271127	5
1386207389	KOLBA	JOSEPH	C	1201 E 36TH AVE		ANCHORAGE	AK	995084372	0.831882426	5
1003978974	VILLANUEVA	DINA	LUCI	1296 AGVIK ST		BARROW	AK	99723	0.834456389	5
1093036071	SANDERS	HANNAH	JOANN	602 CHASE	PO BOX 160	CORDOVA	AK	995740160	0.83527075	5
1316970098	RAMP	DENISE	BAY	4315 DIPLOMACY DR		ANCHORAGE	AK	995085926	0.83655186	5
1306944095	FARR	ILONA		4045 LAKE OTIS PKWY	SUITE 201	ANCHORAGE	AK	995085211	0.836646308	5
1154334381	DAVIDHIZAR	LAVERN	R	206 W ROCKWELL AVE	SUITE 100	SOLDOTNA	AK	996697411	0.836955453	5
1760472203	WALKER	SCOTT	A	700 CHIEF EDDIE HOFFMAN	KUSKO CLINI	BETHEL	AK	99559	0.837806533	5
1770846131	HICKEL	SHAWNA	RENE	1201 E 36TH AVE		ANCHORAGE	AK	995084372	0.839727117	5
1720399140	ISAKSON	KEVIN		4951 BUSINESS PARK BLVD		ANCHORAGE	AK	995037174	0.840623621	5
1750307740	CULVER	GREGORY	LEROY	1915 E REZANOF DR		KODIAK	AK	996156602	0.844861049	5
1336158401	SWARTZ	ANDREW	WAYNE	5005 RASPBERRY RD	176 MDG, KU	ANCHORAGE	AK	995021982	0.846744973	5
1376991398	KING WEAVER	TRAVIS		4951 BUSINESS PARK BLVD		ANCHORAGE	AK	995037174	0.8475164	5
1861712622	MORTENSON	CURTIS	G	1201 E 36TH AVE		ANCHORAGE	AK	995084372	0.84778362	5
1871023135	BUCK	ZACHARY	M	2211 E NORTHERN LIGHTS BLVD STE 101		ANCHORAGE	AK	995084129	0.848382761	5
1063775427	CLARK	ANDREA	MAY	4951 BUSINESS PARK BLVD		ANCHORAGE	AK	995037174	0.848667911	5
1215939871	BRUSHAFER	DEBRA		209 MOLLER AVE		SITKA	AK	998357142	0.853704592	5
1205878303	VALERIUS	JILL		625 S COBB ST	SUITE 201	PALMER	AK	996456321	0.854841201	5
1790005551	CLIFT	BRUCK	A	1201 E 36TH AVE		ANCHORAGE	AK	995084372	0.856515069	5
1427090307	ROTH	JOSEPH	HENRY	1801 SALMON CREEK LN		JUNEAU	AK	998017864	0.857485284	5
1932172509	SCHICK	RANDALL	C	BLDG N-46 CAPE SARICHEF		KODIAK	AK	996195002	0.8590364	5
1568025567	GRINNELL	MARGARET	H	1201 E 36TH AVE		ANCHORAGE	AK	995084372	0.859281148	5
1154434298	HENSEL	MICHELLE	R	417 FIRST AVENUE		SEWARD	AK	99664	0.861172832	5
1124005731	BACIOCCO	JOHN	A	222 TONGASS DR		SITKA	AK	998359416	0.861432593	5
1487933297	HAYNER	SUSAN	L	4300 B ST	SUITE 200	ANCHORAGE	AK	995035925	0.861748476	5
1356443956	URATA	ROBERT	LYNN	3220 HOSPITAL DR		JUNEAU	AK	998017808	0.862475529	5
1740339738	CARRAHER	JUNE		1201 E 36TH AVE		ANCHORAGE	AK	995084372	0.862495086	5
1881763720	BEAUCHAMP	JEREMY	TODD	1060 GAFFNEY RD STOP 7440	BASSETT ARM	FT WAINWRIGHT	AK	997035007	0.863383015	5
1578126561	WINE	BRADLEY	W	1201 E 36TH AVE		ANCHORAGE	AK	995084372	0.865360621	5
1346536950	LEE	AMELIA	L	1201 E 36TH AVE		ANCHORAGE	AK	995084372	0.869351872	5
1336124155	HYNDMAN	CATHERINE	JEANNE	6000 KANAKANAK RD		DILLINGHAM	AK	99576	0.869512055	5
1790891521	LOHSE	SHANDA	RENEE	1001 S KNIK GOOSE BAY RD		WASILLA	AK	996548083	0.872342133	5
1487217477	MONHEIT	CLARA	E	1201 E 36TH AVE		ANCHORAGE	AK	995084372	0.874514847	5
1730136300	CUEVA	PETER	L	4315 DIPLOMACY DR	ATTN: SHERR	ANCHORAGE	AK	995085926	0.875812393	5
1134547342	TRUELSON	ISAAC		4320 DIPLOMACY DR STE 2300		ANCHORAGE	AK	995085925	0.876688705	5
1710928098	BAINES	DAVID	RAY	4951 BUSINESS PARK BLVD		ANCHORAGE	AK	995037174	0.877012496	5
1023104908	KELLIHER	ALLISON	MIRANDA	4501 DIPLOMACY DR		ANCHORAGE	AK	995085919	0.879283007	5
1568433647	BOSVELD	ROBERT	JAMES	2841 DEBARR RD	SUITE 22	ANCHORAGE	AK	995082932	0.880260371	5
1013083286	CUMMINGS	SHANE	W	1310 E DIMOND BLVD	SUITE 1	ANCHORAGE	AK	995152031	0.88052416	5
1013989797	NIEDER	STACEY	R	3801 UNIVERSITY LAKE DR STE 301		ANCHORAGE	AK	995084658	0.886217063	5
1790916765	CONVERSE	E	LEANNE	131 1ST AVENUE SOUTH		HAINES	AK	99827	0.887548131	5
1144616368	WRIGHT	MONICA	A	1201 E 36TH AVE		ANCHORAGE	AK	995084372	0.888824651	5
1720466949	VAN LITH	NICHOLAS	A	3300 PROVIDENCE DR STE B314		ANCHORAGE	AK	995084621	0.889087375	5
1760465181	MONTOOTH	JULIANA	CHRISTINE	6000 KANAKANAK RD		DILLINGHAM	AK	99576	0.890740957	5
1518948165	KOHN	ELIZABETH		1101 N ELSINORE AVE APT 4		WASILLA	AK	996546554	0.891683661	5
1922049253	CONNELLY	MARC	B	4315 DIPLOMACY DR		ANCHORAGE	AK	995085926	0.891718004	5
1750441820	JOHNSON	PATRICIA	GAIL	1001 E BOGARD RD		WASILLA	AK	996547114	0.895134396	5
1457398042	MCGRATH	RICHARD	W	506 3RD ST		CRAIG	AK	99921	0.898846596	5
1700980281	BENJAMIN	BRIAN	J	3245 HOSPITAL DR		JUNEAU	AK	998017809	0.90418291	5
1679951438	ANTONIO	LISA	MARIE	222 TONGASS DR		SITKA	AK	99835	0.905316091	5
1336193739	HEATON-SHEUFE	JANICE	D	3100 CHANNEL DR STE 300		JUNEAU	AK	998017837	0.905571161	5
1669461018	ELTERMAN	FLOYD		1408 19TH AVE		FAIRBANKS	AK	997015903	0.911811914	5
1356313266	ELTON	THOMAS	JOSEPH	11823 OLD GLENN HWY	STE. 104	EAGLE RIVER	AK	995777734	0.912671743	5
1093242497	FRANKLIN	ASHLEY	L	1201 E 36TH AVE		ANCHORAGE	AK	995084372	0.913156881	5
1508949439	WHITNEY	ALLENE	MARIE LIT	1201 E 36TH AVE		ANCHORAGE	AK	995084372	0.913773366	5
1235264409	WIEST	RANDALL	HABECKER	4136 BARTLETT ST	HOMER MEDIC	HOMER	AK	996037001	0.914447528	5
1437106721	LAUFER	BRIAN		2925 DEBARR RD		ANCHORAGE	AK	995082983	0.917338714	5
1538395397	SLAGER	TRACY	J	3122 E MERIDIAN PARK LOOP		WASILLA	AK	996547294	0.92106927	5
1487626016	FLINT DANIEL	DEBORAH	CHRISTINE	306 WEST 5TH AVENUE	NORTON SOUN	NOME	AK	997620966	0.923128325	5
1275829517	JONES	EVAN	JOHN	3449 E REZANOF DR		KODIAK	AK	996156952	0.924105471	5
1528170677	COTTEN	MARTHA	T	4201 TUDOR CENTRE DR	SUITE #300	ANCHORAGE	AK	995085904	0.925970508	5
1871663179	KILKENNY	STEVEN	JAMES	1301 HUFFMAN ROAD	SUITE 100	ANCHORAGE	AK	99515	0.92843914	5
1831299809	THOMAS	ROBERT	C	11260 OLD SEWARD HWY	SUITE 107	ANCHORAGE	AK	995153038	0.931561456	5
1518983246	SHERIDAN	KATY	MARIE	245 N BINKLEY ST STE 203		SOLDOTNA	AK	996697500	0.93309319	5
1205843430	WHITE	REBECCA	SC	561 S DENALI ST	SUITE E	PALMER	AK	996456439	0.937073462	5
1659992592	LENTZ	BENJAMIN		1201 E 36TH AVE		ANCHORAGE	AK	995084372	0.937499647	5
1679548002	GRANDPRE	CLARICE		995 ELLESMERE DR		FAIRBANKS	AK	997095759	0.94444337	5
1356316699	IVES	DONALD		1405 KELLUM ST	SUITE 300	FAIRBANKS	AK	997014189	0.950959787	5
1245278183	ERICKSON	WADE		3066 E MERIDIAN PARK LOOP		WASILLA	AK	996547299	0.955771899	5
1912133588	SARGENT	KRISTOFOR	A	1201 E 36TH AVE		ANCHORAGE	AK	995084372	0.958460365	5
1780782243	STIASSNY	ULYANA	PETROVNA	1200 AIRPORT HEIGHTS DRIVE	SUITE 101	ANCHORAGE	AK	99508	0.959212657	5
1730610221	LUHRS	KYLEEN		1200 SALMON CREEK LANE		JUNEAU	AK	99801	0.959249747	5
1376564906	JAMES	DAVID	MARTIN	4320 DIPLOMACY DR	# 2602	ANCHORAGE	AK	995085925	0.95965848	5
1720021421	NEFF	MICHAEL	SHAWN	4076 NEELY RD	BASSET ARMY	FORT WAINWRIGH	AK	99703	0.96055183	5
1528384146	MURPHY	SARAH	A	1201 E 36TH AVE		ANCHORAGE	AK	995084372	0.960932129	5
1760681761	MENDOZA	PHILLIP		4951 BUSINESS PARK BLVD		ANCHORAGE	AK	99503	0.962830349	5
1790071959	MCMAHAN	ADAM	CHARLTON	1201 E 36TH AVE		ANCHORAGE	AK	995084372	0.963479048	5
1659716785	TURNER	HALEY	J	1001 NOBLE ST STE 1		FAIRBANKS	AK	99701	0.964169243	5
1184907107	SHIMOTSU	GRACE		7481 FOXRIDGE WAY APT D		ANCHORAGE	AK	995182774	0.966658267	5
1811429640	BOOY	MOLLY		1000 GREG KRUSCHEK AVENUE		NOME	AK	997629976	0.967173199	5
1376708339	DY	DAVID	A	5955 ZEAMER AVE		JBER	AK	995063702	0.968732386	5
1295729234	DENTON	SANDRA	C	3333 DENALI ST	STE 100	ANCHORAGE	AK	995034032	0.970602491	5
1669518957	PATRICOSKI	CHRISTOPH	THOMAS	12350 INDUSTRY WAY		ANCHORAGE	AK	995154300	0.970686965	5
1780948026	STOLTZ	CLAIRE	M	1001 NOBLE ST		FAIRBANKS	AK	997014948	0.972545441	5
1003893132	BUTTNER	WILLIAM	MURRAY	1201 E 36TH AVE		ANCHORAGE	AK	995084372	0.97290753	5
1124082995	MIKNICH	ERIC	J	4100 LAKE OTIS PKWY	STE. 322	ANCHORAGE	AK	995085222	0.973690637	5
1427163633	GOLNICK	CHRISTINE	L	4320 DIPLOMACY DR		ANCHORAGE	AK	995085925	0.973832112	5
1427547736	KHAN	AFSHAN	A	1201 E 36TH AVE		ANCHORAGE	AK	99508	0.974049503	5
1568417822	FREEMAN	MARIA	LINDSEY	4201 TUDOR CENTRE DR	SUITE 320	ANCHORAGE	AK	995085904	0.974104849	5
1467514539	JONES	LINDY	MICAHEL	3220 HOSPITAL DRIVE		JUNEAU	AK	99801	0.974364585	5
1104143072	JACKSON	KEEGAN	MARIE	3245 HOSPITAL DR		JUNEAU	AK	998017809	0.975355027	5
1811303589	STEWART	JULIE		1201 E 36TH AVE		ANCHORAGE	AK	995084372	0.975411347	5
1235579822	BUTLER	RIMA	MARIE	1201 E 36TH AVE		ANCHORAGE	AK	995084372	0.977136603	5
1366459869	BURKE	SHEILA	A	2841 DEBARR RD	SUITE 40	ANCHORAGE	AK	995082932	0.979283955	5
1306259361	POLITO	NATALIYA	VALERIEVN	4020 FOLKER ST		ANCHORAGE	AK	995085321	0.979687384	5
1326048414	MERRICK	MICHAEL	EDWARD	416 FRONTAGE RD	SUITE 400	KENAI	AK	996117770	0.980035851	5
1457731424	MATTHEWS	PHILLIP	JOHN	5955 ZEAMER AVE		JBER	AK	99506	0.980880386	5
1942307822	EDWARDS	VALERIE	SUZANNE	222 TONGASS DR		SITKA	AK	998359416	0.981283844	5
1407862345	WRIGHT	CHRISTINA	L	1717 COWLES ST		FAIRBANKS	AK	99701	0.981809436	5
1144392036	AARONS	CHARLES	L	2211 E NORTHERN LIGHTS BLVD		ANCHORAGE	AK	995084103	0.982286204	5
1508878885	CUEVAS	RACHEL	SUSAN	2480 S WOODWORTH LOOP STE 150		PALMER	AK	996457408	0.984425442	5
1508878778	CROSBY	JERRY	HUDSON	563 BRENDIBLE STREET	AISU	METLAKATLA	AK	99926	0.98716552	5
1780667105	THOMPSON	LEIF		1408 19TH AVE		FAIRBANKS	AK	997015903	0.987770428	5
1689939092	LAROUCHE	JOSEPH	ARMAND	5955 ZEAMER AVE	673D MDG	JBER	AK	995063702	0.988686486	5
1295356178	CRAIG	CARLY	T	1201 E 36TH AVE		ANCHORAGE	AK	995084372	0.9906261	5
1497771109	BLAIS	KENDRICK	DAVID	1867 AIRPORT WAY STE 140A		FAIRBANKS	AK	997014055	0.990759555	5
1568524510	LAFLEUR	ELIZABETH	SHARMA	6973 ZUCKERT AVE	176 MDG	JBER	AK	99506	0.994628929	5
1619168028	SIZA	PATRICIA	L	1201 E 36TH AVE		ANCHORAGE	AK	995084372	0.996236866	5
1730409418	SLATER	MACKENZIE		1201 E 36TH AVE		ANCHORAGE	AK	99508	0.99715256	5
1134638141	GEORGE	NATHAN	NEVES	950 E BOGARD RD STE 228		WASILLA	AK	996547185	0.998031343	5
1841402336	BOWERMAN	RONALD		700 CHIEF EDDIE HOFFMAN HIGHWAY		BETHEL	AK	995590287	0.999556313	5
