# Supplementary material for: Prevalence and Correlates of COVID-19 Vaccine Information on Family Medicine Practices’ Websites in the United States: Cross-sectional Website Content Analysis
Source: JMIR Form Res. 2022 Nov 17;6(11):e38425. doi: 10.2196/38425 (PMC9671487; doi:10.2196/38425)
Supplement: Multimedia Appendix 1 [file formative_v6i11e38425_app1.zip › NPI datasets/AL_NPI.csv]

NPI	last_name	first_name	middle_name	Full name	address_line1	address_line2	city	state	zip	r	target_sample	Comment
1396192423	WILSON	JACOB		Dr. JACOB WILSON, ALABAMA	333 WHITESPORT DR SW STE 204		HUNTSVILLE	ALABAMA	358013455	0.000417015	13	Website found
1598236176	MOON	ALICIA	LAKESHIA	Dr. ALICIA LAKESHIA MOON, ALABAMA	420 20TH ST N STE 2200		BIRMINGHAM	ALABAMA	352033261	0.001287762	13	CNP, No website found
1790798973	KERR	CHARLES	REID	Dr. CHARLES REID KERR, ALABAMA	712 E THREE NOTCH ST		ANDALUSIA	ALABAMA	364204004	0.001474941	13	Website found
1699889873	ROBINSON	JERRY	RUSSELL	Dr. JERRY RUSSELL ROBINSON, ALABAMA	122 N SNEAD ST		BOAZ	ALABAMA	359571763	0.001768247	13	Website found
1700805520	MORGAN	STEPHANIE	M.	Dr. STEPHANIE M. MORGAN, ALABAMA	307 E MEIGHAN BLVD		GADSDEN	ALABAMA	359031048	0.002110806	13	Website found
1407090731	HARIGEL	SHELDON	JON	Dr. SHELDON JON HARIGEL, ALABAMA	402 MEDICAL PARK DRIVE		ATMORE	ALABAMA	365023004	0.002297463	13	Website found
1720037450	SMITH	JUDSON	WAYNE	Dr. JUDSON WAYNE SMITH, ALABAMA	801 20TH AVE E		JASPER	ALABAMA	355014070	0.002526634	13	Website found
1689608747	INGRAM	DANNY	P	Dr. DANNY P INGRAM, ALABAMA	PO DRAWER 681330		PRATTVILLE	ALABAMA	360681330	0.004364959	13	Website found
1790708691	BARTHOLD	DAVID	ROY	Dr. DAVID ROY BARTHOLD, ALABAMA	US HWY 11 SOUTH	UAB MEDICAL	BESSEMER	ALABAMA	35022	0.004570275	13	Couldn't find a website
1174834188	HOWARD	MICAH	A	Dr. MICAH A HOWARD, ALABAMA	1215 7TH STREET SE		DECATUR	ALABAMA	35601	0.004847069	13	Affiliated with Decatur Morgan Hospital which is an affiliate of Huntsville Health System
1225003924	CHESEBRO	MARCIA	JANE	Dr. MARCIA JANE CHESEBRO, ALABAMA	301 GOVERNORS DRIVE		HUNTSVILLE	ALABAMA	35801	0.005462989	13	Website found
1407073430	METCALFE	ANTHONY	C	Dr. ANTHONY C METCALFE, ALABAMA	2108 RAINBOW DR		GADSDEN	ALABAMA	359015510	0.005611842	13	Website found
1982785473	WARE	LAWRENCE	RICARDO	Dr. LAWRENCE RICARDO WARE, ALABAMA	917 W TOMAHAWK TRL		GADSDEN	ALABAMA	359033647	0.006481836	13	Website found
1861490476	MOORE	SCOTT	GARNER	Dr. SCOTT GARNER MOORE, ALABAMA	174 HIGHWAY 113		FLOMATON	ALABAMA	364414556	0.00667117	13	Website found
1578081618	ANDREWS	DANIELLE	A	Dr. DANIELLE A ANDREWS, ALABAMA	850 PETER BRYCE BLVD		TUSCALOOSA	ALABAMA	354017457	0.00672042	13	Website found
1316472863	KARIM	ERFAN		Dr. ERFAN KARIM, ALABAMA	1840 E MAIN ST		PRATTVILLE	ALABAMA	360665500	0.007015742	13
1437715265	HAMEEN	WILDA	LAW	Dr. WILDA LAW HAMEEN, ALABAMA	2010 AVENUE F		BIRMINGHAM	ALABAMA	352181638	0.007048922	13
1922363662	HICKS	CASEY		Dr. CASEY HICKS, ALABAMA	1088 9TH AVE ST		BESSEMER	ALABAMA	35022	0.007318709	13
1255326229	CROUCH	WILBOURNE	R	Dr. WILBOURNE R CROUCH, ALABAMA	301 PINE ST NW	SUITE B	HARTSELLE	ALABAMA	356402338	0.008012214	13
1447458781	ASIF	IRFAN	M	Dr. IRFAN M ASIF, ALABAMA	1201 11TH AVE S		BIRMINGHAM	ALABAMA	352053423	0.008214576	13
1508861402	BEHRINGER	MELISSA	BLAIR	Dr. MELISSA BLAIR BEHRINGER, ALABAMA	1023 MEDICAL CENTER PKWY	SUITE 200	SELMA	ALABAMA	367016780	0.008514907	13
1790135135	SEALE	DANIEL		Dr. DANIEL SEALE, ALABAMA	3965 CROSSHAVEN DR STE 113		VESTAVIA	ALABAMA	352435429	0.010520794	13
1487738894	MARLOW	ROBERT	BRUCE	Dr. ROBERT BRUCE MARLOW, ALABAMA	9000 BAILEY COVE RD SE		HUNTSVILLE	ALABAMA	358024002	0.011463432	13
1750499596	SULTAN	FARAH	TAJ	Dr. FARAH TAJ SULTAN, ALABAMA	2018 BROOKWOOD MEDICAL CTR DR	SUITE G-5 P	BIRMINGHAM	ALABAMA	352096898	0.011540713	13
1922387299	CHENYI	CHENYI	JEFFREY	Dr. CHENYI JEFFREY CHENYI, ALABAMA	15225 HIGHWAY 43	SUITE 1	RUSSELLVILLE	ALABAMA	356531999	0.012117564	13
1407845910	SSENGOBA-UBOG	ANISA	S.N.	Dr. ANISA S.N. SSENGOBA-UBOG, ALABAMA	619 19TH ST S		BIRMINGHAM	ALABAMA	35249	0.012836245	13
1821089012	ERVIN	NORMAN		Dr. NORMAN ERVIN, ALABAMA	101 BOB WALLACE AVE SW	SUITE B	HUNTSVILLE	ALABAMA	358013847	0.012845788	13
1831161611	SOUTHWORTH	JONATHAN	PETER	Dr. JONATHAN PETER SOUTHWORTH, ALABAMA	1 WEST LAKESHORE DRIVE	SUITE 100	BIRMINGHAM	ALABAMA	352097271	0.013118318	13
1114371820	FENNELL	COURTNEY		Dr. COURTNEY FENNELL, ALABAMA	9000 BAILEY COVE RD SE		HUNTSVILLE	ALABAMA	358024002	0.014534925	13
1063703981	POWERS	JULIAN	KENT	Dr. JULIAN KENT POWERS, ALABAMA	101 SIVLEY RD SW		HUNTSVILLE	ALABAMA	358014421	0.01465073	13
1477548469	GO	ROMMEL	C	Dr. ROMMEL C GO, ALABAMA	603B MEDICAL CENTER PKWY		BOAZ	ALABAMA	359575937	0.015141989	13
1548652555	KERNS	RODNEY		Dr. RODNEY KERNS, ALABAMA	162 S DALTON ST		SLOCOMB	ALABAMA	363755669	0.015753576	13
1780750935	JOSEPH	BEVERLY	A.	Dr. BEVERLY A. JOSEPH, ALABAMA	701 UNIVERSITY BLVD E	SUITE 507	TUSCALOOSA	ALABAMA	354012086	0.016014433	13
1629038609	MOORE	CHARLES	EDWARD	Dr. CHARLES EDWARD MOORE, ALABAMA	2407 HELTON DR STE B		FLORENCE	ALABAMA	356301067	0.016131635	13
1730288390	MENZEL	CHARLOTTE	E	Dr. CHARLOTTE E MENZEL, ALABAMA	50 MEDICAL PARK DR E	EASTERN HOS	BIRMINGHAM	ALABAMA	352353401	0.017030957	13
1992771505	FITZ-GERALD	MAURICE	JOSEPH	Dr. MAURICE JOSEPH FITZ-GERALD, ALABAMA	203 US HIGHWAY 80 W		DEMOPOLIS	ALABAMA	367324103	0.018070643	13
1902884471	OWEN	SUE	WILKER	Dr. SUE WILKER OWEN, ALABAMA	208 W FORT WILLIAM		SYLACAUGA	ALABAMA	35150	0.018103968	13
1376651992	CLAYTON	LEA	C	Dr. LEA C CLAYTON, ALABAMA	2834 MOODY PKWY		MOODY	ALABAMA	35004	0.01861856	13
1831784164	WHEELER	SHERWANNA	MELISSA	Dr. SHERWANNA MELISSA WHEELER, ALABAMA	2 CHASE CORPORATE DR STE 3002		HOOVER	ALABAMA	352441016	0.018770197	13
1124176722	CHANCE	RACHEL	M	Dr. RACHEL M CHANCE, ALABAMA	124 S MEMORIAL DR		PRATTVILLE	ALABAMA	360673619	0.018803741	13
1912980269	DYESS	LANCE	K	Dr. LANCE K DYESS, ALABAMA	252 LARKIN RD STE A		ELBA	ALABAMA	363235102	0.019052879	13
1639106909	PURI	SUNITA		Dr. SUNITA PURI, ALABAMA	8075 MADISON BLVD STE 106		MADISON	ALABAMA	357582042	0.019143569	13
1831344639	WOESSNER	CHARLOTTE	GREALY	Dr. CHARLOTTE GREALY WOESSNER, ALABAMA	101 S UNION ST		MONTGOMERY	ALABAMA	361302928	0.019570998	13
1386781664	FAVIS	BENJAMIN		Dr. BENJAMIN FAVIS, ALABAMA	8914 US HIGHWAY 431	CAREPLUS FA	ALBERTVILLE	ALABAMA	359500157	0.0199039	13
1801897269	WILLIAMS	ROBERT	MCLAIN	Dr. ROBERT MCLAIN WILLIAMS, ALABAMA	103 E MEMORIAL AVE	PHYSICIANS	OPP	ALABAMA	364671704	0.019967785	13
1831182567	HENDRIX	ERNEST	LEE	Dr. ERNEST LEE HENDRIX, ALABAMA	108 SANDERS ST		ATHENS	ALABAMA	356112418	0.021787182	13
1164873261	PATEL	ASHISH		Dr. ASHISH PATEL, ALABAMA	625 19TH ST S		BIRMINGHAM	ALABAMA	352331900	0.023375778	13
1942319819	DAVIDSON	THOMAS	JOHN	Dr. THOMAS JOHN DAVIDSON, ALABAMA	200 OFFICE PARK DRIVE		GULF SHORES	ALABAMA	365423432	0.023564073	13
1407870462	MCKNIGHT	ROBERT	ATKISON	Dr. ROBERT ATKISON MCKNIGHT, ALABAMA	7101 US HIGHWAY 90 STE 202		DAPHNE	ALABAMA	365269517	0.023714183	13
1306861851	WALLACE	RICHARD	B	Dr. RICHARD B WALLACE, ALABAMA	1504 SPRING HILL AVE		MOBILE	ALABAMA	366043207	0.02472222	13
1992372163	OKAFOR	JENNIFER	CHIKA	Dr. JENNIFER CHIKA OKAFOR, ALABAMA	3909 MCFARLAND BLVD		NORTHPORT	ALABAMA	354762838	0.024941175	13
1750304168	TORREGOSA	VICENTE	SJ	Dr. VICENTE SJ TORREGOSA, ALABAMA	1504B RAINBOW DR		GADSDEN	ALABAMA	359015322	0.025265239	13
1558920892	LA SPINA	GIUSEPPE		Dr. GIUSEPPE LA SPINA, ALABAMA	2152 OLD SPRINGVILLE RD		CENTER POINT	ALABAMA	352154005	0.025514979	13
1003844754	CHEATHAM	GREGORY	SCOTT	Dr. GREGORY SCOTT CHEATHAM, ALABAMA	1813 BELTLINE RD SW		DECATUR	ALABAMA	356015506	0.025778659	13
1770533507	SPARKS	GERALD	ANTHONY	Dr. GERALD ANTHONY SPARKS, ALABAMA	1903 HAND AVE		BAY MINETTE	ALABAMA	365074112	0.025825994	13
1932619236	SELF	KIMBERLY	J	Dr. KIMBERLY J SELF, ALABAMA	20 S MAIN ST		ARAB	ALABAMA	350161394	0.026879223	13
1336116573	SALIBA	SAMUEL	J	Dr. SAMUEL J SALIBA, ALABAMA	2055 E SOUTH BLVD	SUITE 308	MONTGOMERY	ALABAMA	361162001	0.02793646	13
1982715538	HARDEN	DENNIS	KEITH	Dr. DENNIS KEITH HARDEN, ALABAMA	1810 STADIUM DR	STE 240	PHENIX CITY	ALABAMA	36867	0.027959711	13
1619186632	ALLMAN	KATARINA		Dr. KATARINA ALLMAN, ALABAMA	1878 JEFF RD NW	STE. G	HUNTSVILLE	ALABAMA	358061039	0.028703854	13
1083706758	BUFFORD	FRANKLIN	KEITH	Dr. FRANKLIN KEITH BUFFORD, ALABAMA	665 NORTH DEAN ROAD		AUBURN	ALABAMA	36830	0.030061896	13
1972575777	PHELPS	SHEAN	ERIC	Dr. SHEAN ERIC PHELPS, ALABAMA	2 COTTAGE AVE		ENTERPRISE	ALABAMA	363308552	0.030140582	13
1063481489	BALASKY	KIMBERLY	L	Dr. KIMBERLY L BALASKY, ALABAMA	49494 HIGHWAY 17		SULLIGENT	ALABAMA	355864454	0.03092501	13
1578524369	MASHBURN	KENNETH	E	Dr. KENNETH E MASHBURN, ALABAMA	1006 HILL ST SW		HARTSELLE	ALABAMA	356402802	0.030939613	13
1942283122	MAKEMSON	JAMES		Dr. JAMES MAKEMSON, ALABAMA	250 CHATEAU DR SW	STE. 210	HUNTSVILLE	ALABAMA	358016436	0.031140518	13
1093989519	SIMMONS	VIVIAN	OLSEN	Dr. VIVIAN OLSEN SIMMONS, ALABAMA	169 2ND AVENUE		HARTFORD	ALABAMA	363441219	0.032207763	13
1740956127	TAYLOR	BRITTANY		Dr. BRITTANY TAYLOR, ALABAMA	4704 WHITESBURG DR SW STE 201		HUNTSVILLE	ALABAMA	358021681	0.032624435	13
1881640019	MCFADDEN	ELLEN	FRANCES	Dr. ELLEN FRANCES MCFADDEN, ALABAMA	1100 WELLESLEY GRN		TUSCALOOSA	ALABAMA	354063604	0.033474823	13
1518997014	MCDANIEL	MARK	A.	Dr. MARK A. MCDANIEL, ALABAMA	119 ENNIS ST		SARALAND	ALABAMA	365712706	0.033764005	13
1295081198	IBRAHIM	MOHAMMAD		Dr. MOHAMMAD IBRAHIM, ALABAMA	9304 AUTUMN BROOKE WAY		MONTGOMERY	ALABAMA	361170943	0.033863442	13
1790272250	STEWART	ELIZABETH	BROOKE	Dr. ELIZABETH BROOKE STEWART, ALABAMA	610 PROVIDENCE PARK DR E		MOBILE	ALABAMA	366954622	0.034875786	13
1669481537	JONES	WILLIAM	D	Dr. WILLIAM D JONES, ALABAMA	1801 PINE ST	SUITE #301	MONTGOMERY	ALABAMA	361060165	0.034901151	13
1134291263	BUETTNER	CRAIG	M	Dr. CRAIG M BUETTNER, ALABAMA	100 RICE MINE ROAD LOOP	SUITE 206	TUSCALOOSA	ALABAMA	354062414	0.035209466	13
1720067739	KEEL	EDWIN	ANDERSON	Dr. EDWIN ANDERSON KEEL, ALABAMA	1612 US HIGHWAY 78 E	SUITE 100	OXFORD	ALABAMA	362035862	0.035255313	13
1023085669	ANDERSON-SHAR	THOMASINA		Dr. THOMASINA ANDERSON-SHAR, ALABAMA	108 MC MEANS AVE. STE C		BAY MINETTE	ALABAMA	36507	0.03529447	13
1972580645	STANSELL	TY	K	Dr. TY K STANSELL, ALABAMA	400 E 8TH ST		ANNISTON	ALABAMA	362075754	0.035341267	13
1932189933	EASON	ANITA	FAY	Dr. ANITA FAY EASON, ALABAMA	700 19TH ST S		BIRMINGHAM	ALABAMA	352331927	0.035524271	13
1790742468	BARRON	MERRILL	R	Dr. MERRILL R BARRON, ALABAMA	4585 MONTGOMERY HWY		DOTHAN	ALABAMA	363031880	0.036125772	13
1952560765	MEKA	SARAT		Dr. SARAT MEKA, ALABAMA	1518 PROFESSIONAL PARKWAY	SUITE A	AUBURN	ALABAMA	36830	0.036173407	13
1780821959	SMITH	LACY	MICHELLE	Dr. LACY MICHELLE SMITH, ALABAMA	405 BELCHER ST		CENTREVILLE	ALABAMA	350422946	0.036181663	13
1912013145	SCHOMBERG-KLA	KITTURAH	B	Dr. KITTURAH B SCHOMBERG-KLA, ALABAMA	2731 MLK JR BLVD		TUSCALOOSA	ALABAMA	35403	0.036908023	13
1750676623	LINKEN	LAUREN	A.	Dr. LAUREN A. LINKEN, ALABAMA	1088 9TH AVE SW	SUITE 106	BESSEMER	ALABAMA	350227833	0.037320744	13
1053516864	WELLS	KRAMER	OWEN	Dr. KRAMER OWEN WELLS, ALABAMA	1504 SPRING HILL AVE		MOBILE	ALABAMA	366043207	0.037538484	13
1427047885	RASTOGI	ARCHANA		Dr. ARCHANA RASTOGI, ALABAMA	5107 MOORES MILL RD		HUNTSVILLE	ALABAMA	358111007	0.037649433	13
1255441705	SPARACINO	KATHY	JEAN	Dr. KATHY JEAN SPARACINO, ALABAMA	1107 14TH AVE SE	SUITE G100	DECATUR	ALABAMA	356013309	0.038291182	13
1215929070	JONES	GREGORY	W	Dr. GREGORY W JONES, ALABAMA	1851 N MCKENZIE ST STE 101		FOLEY	ALABAMA	36535	0.039809994	13
1538187885	STODARD	MICHAEL	O	Dr. MICHAEL O STODARD, ALABAMA	1208 US HIGHWAY 98		DAPHNE	ALABAMA	365264254	0.040323853	13
1235180431	TROTTER-TILTO	ELIZABETH	MCANNALLY	Dr. ELIZABETH MCANNALLY TROTTER-TILTO, ALABAMA	10300 BAILEY COVE RD SE	SUITE 13	HUNTSVILLE	ALABAMA	358032635	0.041700276	13
1134384779	AQUINO	FEMA	BALDONADO	Dr. FEMA BALDONADO AQUINO, ALABAMA	619 19TH ST S		BIRMINGHAM	ALABAMA	352491900	0.043344361	13
1417023763	COOPER	JOHN	REED	Dr. JOHN REED COOPER, ALABAMA	122 N 20TH ST BLDG 24		OPELIKA	ALABAMA	368015442	0.043355409	13
1114935756	MANCUSO	DAWN	B	Dr. DAWN B MANCUSO, ALABAMA	12205 COUNTY LINE RD	SUITE B	MADISON	ALABAMA	357587719	0.045049846	13
1750383790	MCCULLOCH	THOMAS	HARVEY	Dr. THOMAS HARVEY MCCULLOCH, ALABAMA	405 N SECTION ST		FAIRHOPE	ALABAMA	365322613	0.045087872	13
1033177829	THEAD	LARRY	B	Dr. LARRY B THEAD, ALABAMA	95 SHELL RD		SARALAND	ALABAMA	365712202	0.045635363	13
1811091531	ZIEMAN	ALPHONSE	JEFFREY	Dr. ALPHONSE JEFFREY ZIEMAN, ALABAMA	831 HILLCREST RD STE C		MOBILE	ALABAMA	366954075	0.045754238	13
1376581157	MILLER	JOHN	TRAVIS	Dr. JOHN TRAVIS MILLER, ALABAMA	6150 US HIGHWAY 43		GUIN	ALABAMA	355633529	0.047014406	13
1396738761	HEINKEL	DON	E	Dr. DON E HEINKEL, ALABAMA	2400 AVALON AVE		MUSCLE SHOALS	ALABAMA	356613164	0.047089959	13
1205064219	UY	KARL PETE	MAXINO	Dr. KARL PETE MAXINO UY, ALABAMA	512 S 4TH ST		GADSDEN	ALABAMA	359015217	0.047226207	13
1548238272	THOMPSON	MELISSA	D	Dr. MELISSA D THOMPSON, ALABAMA	4371 NARROW LANE RD	SUITE 100	MONTGOMERY	ALABAMA	361162971	0.047522998	13
1770019515	LEE	WILLIAM	B	Dr. WILLIAM B LEE, ALABAMA	1768 S WASHINGTON ST		MARION	ALABAMA	367563406	0.04795445	13
1124089115	KRAFT	KURT	DESTIN	Dr. KURT DESTIN KRAFT, ALABAMA	701 W MAPLE AVE		GENEVA	ALABAMA	363401609	0.04801632	13
1275978595	WEVER	DAVID	EUGEN	Dr. DAVID EUGEN WEVER, ALABAMA	3143 PELHAM PKWY		PELHAM	ALABAMA	351246300	0.048231991	13
1144484981	VANN	ALLISON	GATES	Dr. ALLISON GATES VANN, ALABAMA	851 GOODYEAR AVE		GADSDEN	ALABAMA	359031133	0.048480421	13
1023338340	MARSH	JILL	WATERS	Dr. JILL WATERS MARSH, ALABAMA	1201 11TH AVE S		BIRMINGHAM	ALABAMA	35205	0.048866953	13
1326133638	NAZARENO	ROWENA	C	Dr. ROWENA C NAZARENO, ALABAMA	2055 E SOUTH BLVD	SUITE 308	MONTGOMERY	ALABAMA	361162001	0.049116713	13
1356323901	MANNING	KAREN	L.	Dr. KAREN L. MANNING, ALABAMA	16240 HIGHWAY 17		TOXEY	ALABAMA	369210000	0.049305783	13
1487756300	EBAUGH	SALLY	MCNEILL	Dr. SALLY MCNEILL EBAUGH, ALABAMA	1700 4TH AVE N		BESSEMER	ALABAMA	350204837	0.049356656	13
1477520153	DOSHI	SANGEETA	JAIN	Dr. SANGEETA JAIN DOSHI, ALABAMA	1970 ANDREWS AVE		OZARK	ALABAMA	363603726	0.049499361	13
1902890171	DUKES	ANDREW	SCOTT	Dr. ANDREW SCOTT DUKES, ALABAMA	300 GREENO RD S	SUITE B	FAIRHOPE	ALABAMA	365321905	0.049981688	13
1922188861	PORTANTE	CHRISTOPH	JOSEPH	Dr. CHRISTOPH JOSEPH PORTANTE, ALABAMA	722 MEMORIAL DR		BESSEMER	ALABAMA	350226099	0.050829586	13
1205891702	JORDAN	BEVERLY	F	Dr. BEVERLY F JORDAN, ALABAMA	101 E BRUNSON ST	SUITE 200	ENTERPRISE	ALABAMA	363302526	0.051303494	13
1457868804	JENNINGS	ELIZABETH		Dr. ELIZABETH JENNINGS, ALABAMA	600 SAINT CLAIR AVE SW BLDG 3		HUNTSVILLE	ALABAMA	358015057	0.053180384	13
1699780403	MOREHEAD	MARTHA	SHAWN	Dr. MARTHA SHAWN MOREHEAD, ALABAMA	851 GOODYEAR AVE		GADSDEN	ALABAMA	359031133	0.054691648	13
1669634796	CRENSHAW	BRYAN	PAUL	Dr. BRYAN PAUL CRENSHAW, ALABAMA	95 SHELL RD		SARALAND	ALABAMA	365712202	0.055397496	13
1255613527	GUPTA	VIKAS		Dr. VIKAS GUPTA, ALABAMA	4371 NARROW LANE RD	SUITE 100	MONTGOMERY	ALABAMA	361162971	0.05557692	13
1578665618	MICHALSKI	WALLACE	J	Dr. WALLACE J MICHALSKI, ALABAMA	1211 HWY 31 NW		HARTSELLE	ALABAMA	35640	0.056035347	13
1861902660	JOHNSTON	ADAM		Dr. ADAM JOHNSTON, ALABAMA	2152 OLD SPRINGVILLE RD		CENTER POINT	ALABAMA	352154005	0.056914044	13
1508820226	SHOWERS	DAVID	ALLEN	Dr. DAVID ALLEN SHOWERS, ALABAMA	810 FRANKLIN ST SE		HUNTSVILLE	ALABAMA	358014310	0.057064487	13
1033187356	EDWARDS	TOM	N	Dr. TOM N EDWARDS, ALABAMA	4614 CARNEGIE AVE		FAIRFIELD	ALABAMA	350641430	0.057796777	13
1376994376	WILLIAMS	EDWARD		Dr. EDWARD WILLIAMS, ALABAMA	12831 6TH ST STE E		LILLIAN	ALABAMA	365494166	0.057930164	13
1689760704	ABNEY	CHARLES	EUGENE	Dr. CHARLES EUGENE ABNEY, ALABAMA	809 UNIVERSITY BLVD E		TUSCALOOSA	ALABAMA	354012029	0.058071797	13
1124049127	IDOWU	AFOLABI		Dr. AFOLABI IDOWU, ALABAMA	301 GOVERNORS DR SW		HUNTSVILLE	ALABAMA	358015123	0.058141587	13
1043520943	VENKATRAMAN	GAYATRI		Dr. GAYATRI VENKATRAMAN, ALABAMA	44 HUGHES RD	SUITE 1300	MADISON	ALABAMA	357583045	0.058628254	13
1760443089	MAZUMDER	SEBA		Dr. SEBA MAZUMDER, ALABAMA	140 FRONT ST SUITE #4		GILBERTOWN	ALABAMA	36908	0.058693674	13
1437377348	GOYAL	RITA	BISHNOI	Dr. RITA BISHNOI GOYAL, ALABAMA	217 COUNTRY CLUB PARK STE 623		MOUNTAIN BRK	ALABAMA	352134237	0.059033292	13
1548380959	PARISH	TIMOTHY	DENIS	Dr. TIMOTHY DENIS PARISH, ALABAMA	3055 LORNA RD	SUITE 210	BIRMINGHAM	ALABAMA	352164591	0.059740462	13
1831183219	STIDHAM	GREGORY	P	Dr. GREGORY P STIDHAM, ALABAMA	110 23RD ST NW		FAYETTE	ALABAMA	355551001	0.061133535	13
1740848639	WILLIAMSON	MACY		Dr. MACY WILLIAMSON, ALABAMA	1704 S FOREST AVE		LUVERNE	ALABAMA	360497306	0.062397972	13
1538162318	HOPKINS	GREGORY	LEVON	Dr. GREGORY LEVON HOPKINS, ALABAMA	76 COUNTY ROAD 64	SUITE 3	WOODLAND	ALABAMA	36280	0.062658819	13
1063464501	CARTER	AMY	ELIZABETH	Dr. AMY ELIZABETH CARTER, ALABAMA	5540 HIGHWAY 431 S		BROWNSBORO	ALABAMA	357419771	0.062833505	13
1952326704	CHEATHAM	PHYLECYA	YVETTE	Dr. PHYLECYA YVETTE CHEATHAM, ALABAMA	101 COUNTRY CLUB RD		TROY	ALABAMA	360793093	0.063250227	13
1730249525	VAUGHN	MICHAEL	SEVERSON	Dr. MICHAEL SEVERSON VAUGHN, ALABAMA	1 W LAKESHORE DR STE 100		BIRMINGHAM	ALABAMA	352097271	0.063349578	13
1548286206	FISH	JASON	MATTHEW	Dr. JASON MATTHEW FISH, ALABAMA	751 PLEASANT ROW NW		HUNTSVILLE	ALABAMA	358162537	0.063354235	13
1457870743	JONES	EMILY	R	Dr. EMILY R JONES, ALABAMA	4108 WATERMELON RD		NORTHPORT	ALABAMA	354735130	0.063810439	13
1366414708	PEARSON	JULENE	RANICEA	Dr. JULENE RANICEA PEARSON, ALABAMA	1308 TUSCALOOSA AVE SW		BIRMINGHAM	ALABAMA	352111948	0.065828931	13
1841290277	SAXON	JUAN	W	Dr. JUAN W SAXON, ALABAMA	307 E MEIGHAN BLVD		GADSDEN	ALABAMA	359031048	0.065858774	13
1982765475	LAMMONS	EDWARD	IRVING	Dr. EDWARD IRVING LAMMONS, ALABAMA	701 13TH ST		PHENIX CITY	ALABAMA	368675038	0.06588029	13
1811907579	JAMES	JOHN	M	Dr. JOHN M JAMES, ALABAMA	44 ALIANT PKWY		ALEXANDER CITY	ALABAMA	350103426	0.065990215	13
1902048226	PETTIT	RYAN	C	Dr. RYAN C PETTIT, ALABAMA	7938 AL HIGHWAY 69	SUITE 360	GUNTERSVILLE	ALABAMA	359767134	0.067239148	13
1922049949	SCARBOROUGH	JOHN		Dr. JOHN SCARBOROUGH, ALABAMA	602 E TUSCALOOSA ST		FLORENCE	ALABAMA	356304730	0.067302581	13
1780608554	MORRIS	RODNEY		Dr. RODNEY MORRIS, ALABAMA	110 CLINIC ST		NEW MARKET	ALABAMA	357618507	0.06812809	13
1184663296	PERKINS	ROBERT	ALLEN	Dr. ROBERT ALLEN PERKINS, ALABAMA	1601 CENTER ST.	2N	MOBILE	ALABAMA	36604	0.068593246	13
1891777298	SMITH	ALBERT	E	Dr. ALBERT E SMITH, ALABAMA	3915 VETERANS MEMORIAL DR	SUITE 106	ADAMSVILLE	ALABAMA	350052261	0.069266538	13
1669646147	KIRKLAND	CHARLES		Dr. CHARLES KIRKLAND, ALABAMA	27961 US HIGHWAY 98	SUITE 20	DAPHNE	ALABAMA	365264702	0.070798136	13
1376623561	MCLEOD	KENNETH	DEAN	Dr. KENNETH DEAN MCLEOD, ALABAMA	1511 N MCKENZIE ST		FOLEY	ALABAMA	365352235	0.073853651	13
1306895289	SCHRUBBE	BENJAMIN	POWELL	Dr. BENJAMIN POWELL SCHRUBBE, ALABAMA	27961 US HIGHWAY 98	SUITE 20	DAPHNE	ALABAMA	36526	0.073864547	13
1285633578	MARTIN	THOMAS	RICHARD	Dr. THOMAS RICHARD MARTIN, ALABAMA	1505 US HIGHWAY 431		BOAZ	ALABAMA	359571547	0.074013609	13
1437317385	NICHOLSON	TORRENCE	LABARON	Dr. TORRENCE LABARON NICHOLSON, ALABAMA	6801 AIRPORT BLVD		MOBILE	ALABAMA	366083709	0.074053631	13
1326297987	ENOE	CHRISTOPH	GEORGE	Dr. CHRISTOPH GEORGE ENOE, ALABAMA	902 W WASHINGTON ST		ATHENS	ALABAMA	356112438	0.074177441	13
1215255344	SIDES	WILLIAM	DEAN	Dr. WILLIAM DEAN SIDES, ALABAMA	430 FIELDSTOWN RD STE 104		GARDENDALE	ALABAMA	350712485	0.074195126	13
1346316585	DEDMON	CINDY	T.	Dr. CINDY T. DEDMON, ALABAMA	701 UNIVERSITY BLVD E	SUITE 507	TUSCALOOSA	ALABAMA	354012086	0.074345849	13
1477965127	SMITH	STEPHEN		Dr. STEPHEN SMITH, ALABAMA	150 GILBREATH DR		ONEONTA	ALABAMA	351212827	0.07441816	13
1558511956	DOWNING	HARRY	HARDY	Dr. HARRY HARDY DOWNING, ALABAMA	5320 HIGHWAY 90 W		MOBILE	ALABAMA	366194202	0.075111068	13
1013964261	MIEREZ	MARCIA	CHARMIN	Dr. MARCIA CHARMIN MIEREZ, ALABAMA	11365 HIGHWAY 231 431 N	SUITE F	MERIDIANVILLE	ALABAMA	357592145	0.07518546	13
1760455539	MORRIS	DORENE	M	Dr. DORENE M MORRIS, ALABAMA	1404 E AVALON AVE		TUSCUMBIA	ALABAMA	356741773	0.075837362	13
1043740020	SHAMBRAY	ADRIENNE	NICOLE	Dr. ADRIENNE NICOLE SHAMBRAY, ALABAMA	2048 MARTIN ST S		PELL CITY	ALABAMA	351282326	0.075873486	13
1124400353	RHYMES	JADA		Dr. JADA RHYMES, ALABAMA	1023 MEDICAL CENTER PKWY	SUITE 200	SELMA	ALABAMA	367016780	0.078343194	13
1306848494	HOLT	THOMAS	DANIEL	Dr. THOMAS DANIEL HOLT, ALABAMA	875 FRIENDSHIP RD		TALLASSEE	ALABAMA	360781234	0.079687385	13
1205154127	CLAYTON	CHRISTOPH	BRIAN	Dr. CHRISTOPH BRIAN CLAYTON, ALABAMA	507 HARLEY ST		SCOTTSBORO	ALABAMA	357684218	0.080256566	13
1215927421	TURNER	MICHAEL	CLARK	Dr. MICHAEL CLARK TURNER, ALABAMA	1600 FOREST AVE		MONTGOMERY	ALABAMA	361061542	0.081411341	13
1881871952	IKARD	MELINDA		Dr. MELINDA IKARD, ALABAMA	850 5TH AVE E		TUSCALOOSA	ALABAMA	354017419	0.082578086	13
1063906444	LITTLETON	KAITLYN		Dr. KAITLYN LITTLETON, ALABAMA	2152 OLD SPRINGVILLE RD		CENTER POINT	ALABAMA	352154005	0.082692936	13
1902197825	ALLADA	PRASANNA	KUMAR	Dr. PRASANNA KUMAR ALLADA, ALABAMA	262 SUTTON RD SE		OWENS CROSS RO	ALABAMA	357638753	0.082866706	13
1598765588	CHAMBERS	JAMES	GEORGE	Dr. JAMES GEORGE CHAMBERS, ALABAMA	401 LOWELL DR SE	SUITE 15	HUNTSVILLE	ALABAMA	358013748	0.083049643	13
1578530184	STEVENS	FREDERICK	HANSEN	Dr. FREDERICK HANSEN STEVENS, ALABAMA	7850 MEMORIAL PKWY SW		HUNTSVILLE	ALABAMA	358022224	0.083059307	13
1679094452	CONLEY	ROBIN		Dr. ROBIN CONLEY, ALABAMA	430 FIELDSTOWN RD STE 104		GARDENDALE	ALABAMA	350712458	0.083346075	13
1487876132	RIVERA TORO	DAVID		Dr. DAVID RIVERA TORO, ALABAMA	95 SHELL RD		SARALAND	ALABAMA	365712202	0.083378655	13
1891357299	BIDDLE	CHRISTEN	LYNN	Dr. CHRISTEN LYNN BIDDLE, ALABAMA	1350 HUSTLEVILLE RD		ALBERTVILLE	ALABAMA	359515340	0.083961695	13
1598705071	SEWELL	JEFFERY	K	Dr. JEFFERY K SEWELL, ALABAMA	1325 QUINTARD AVE		ANNISTON	ALABAMA	36201	0.084151437	13
1245324177	COFFEY	DAVID		Dr. DAVID COFFEY, ALABAMA	1758 PARK PL	SUITE 402	MONTGOMERY	ALABAMA	361061127	0.084457497	13
1821318858	STEVENS	AMANDA	M	Dr. AMANDA M STEVENS, ALABAMA	1718 VETERANS MEMORIAL PKWY	BLDG #C	TUSCALOOSA	ALABAMA	354044791	0.085022007	13
1396381299	BURNETT	CHELSEA		Dr. CHELSEA BURNETT, ALABAMA	208 PIERSON AVE # 2918		CENTREVILLE	ALABAMA	350422918	0.085040472	13
1881696516	WILCOX	DALLAS	C	Dr. DALLAS C WILCOX, ALABAMA	307 E MEIGHAN BLVD		GADSDEN	ALABAMA	359031048	0.086114709	13
1053375816	BENNETT	MARIA	E.	Dr. MARIA E. BENNETT, ALABAMA	5295 PRESERVE PKWY	SUITE 210	HOOVER	ALABAMA	352444701	0.086971304	13
1982999413	HENSON	DANIELLE	L	Dr. DANIELLE L HENSON, ALABAMA	700 AIRPORT RD SW STE F		HUNTSVILLE	ALABAMA	358024360	0.089806777	13
1881701449	PACE	JAMES	GIROD	Dr. JAMES GIROD PACE, ALABAMA	12839 6TH ST		LILLIAN	ALABAMA	365490797	0.089816291	13
1366470122	QUINTANA	CLIFFORD	C	Dr. CLIFFORD C QUINTANA, ALABAMA	2812 HARTFORD HWY STE 1		DOTHAN	ALABAMA	363054927	0.090347475	13
1750919635	DUDLEY MACK	TAMARA		Dr. TAMARA DUDLEY MACK, ALABAMA	3802 BISCAYNE HILLS DR		NORTHPORT	ALABAMA	354732437	0.090653484	13
1861498255	DOZIER	FRANK	LEONARD	Dr. FRANK LEONARD DOZIER, ALABAMA	1415 MOSLEY DR		THOMASVILLE	ALABAMA	367843334	0.090733742	13
1528016805	NIXON	CHRISTA	S	Dr. CHRISTA S NIXON, ALABAMA	5422 STATE HIGHWAY 94		RAMER	ALABAMA	360695008	0.090796947	13
1982710760	ROE	ROBERT	L	Dr. ROBERT L ROE, ALABAMA	24980 STATE ST	PO DRAWER 5	ELBERTA	ALABAMA	365302573	0.092846946	13
1528017738	HORSLEY	STACY	L	Dr. STACY L HORSLEY, ALABAMA	801 20TH AVE E		JASPER	ALABAMA	355014070	0.093291771	13
1245498989	JACOBS	TRACY	CHRISTINE	Dr. TRACY CHRISTINE JACOBS, ALABAMA	201 DOUG BAKER BLVD		BIRMINGHAM	ALABAMA	352422013	0.094055037	13
1558330258	FITE	LARRY	C.	Dr. LARRY C. FITE, ALABAMA	11100 S MEMORIAL PKWY		HUNTSVILLE	ALABAMA	358032122	0.094155431	13
1740283548	BOROUGHS	ALBERT	R	Dr. ALBERT R BOROUGHS, ALABAMA	75 HIGHWAY 136 W		MONROEVILLE	ALABAMA	36460	0.094573005	13
1144473661	LOTT	NOAH	THOMAS	Dr. NOAH THOMAS LOTT, ALABAMA	3909 MCFARLAND BLVD		NORTHPORT	ALABAMA	354762838	0.094935812	13
1770793176	SHAH	VISHAL	S	Dr. VISHAL S SHAH, ALABAMA	1023 MEDICAL CENTER PKWY	200	SELMA	ALABAMA	367016780	0.095224614	13
1104856905	PATIL	LATA	RAVINDRA	Dr. LATA RAVINDRA PATIL, ALABAMA	208 PIERSON AVENUE		CENTREVILLE	ALABAMA	35042	0.096095139	13
1659399772	JOHNSON	EVAN	MICHAEL	Dr. EVAN MICHAEL JOHNSON, ALABAMA	1180 SARDIS DR		SARDIS CITY	ALABAMA	359562139	0.096570621	13
1871574517	GRAVES	ERIC	W	Dr. ERIC W GRAVES, ALABAMA	8190 SEATON PL		MONTGOMERY	ALABAMA	361167204	0.098107998	13
1477511194	RAQUIB	FAROUK	ANWARUL	Dr. FAROUK ANWARUL RAQUIB, ALABAMA	125 BOB LAWRENCE DRIVE		WINFIELD	ALABAMA	35594	0.099369859	13
1992738926	HEMBERG	ERIC	JOHAN	Dr. ERIC JOHAN HEMBERG, ALABAMA	101 24TH ST		OPELIKA	ALABAMA	368016253	0.099564009	13
1932356110	JAMES	BRIAN	RAY	Dr. BRIAN RAY JAMES, ALABAMA	1201 SOMERVILLE RD SE		DECATUR	ALABAMA	356014340	0.099664302	13
1285621409	DOBBS	CAROLYN	LEE	Dr. CAROLYN LEE DOBBS, ALABAMA	601 WEST BLVD		BIRMINGHAM	ALABAMA	352061300	0.099767016	13
1568550721	LEE	WILLIAM	SHANE	Dr. WILLIAM SHANE LEE, ALABAMA	HWY 45 SOUTH ROUTE 2	MARION CLIN	MARION	ALABAMA	36756	0.100137193	13
1508029620	SMITH	LINDSAY	ELIZABETH	Dr. LINDSAY ELIZABETH SMITH, ALABAMA	1211 HWY 31 NW		HARTSELLE	ALABAMA	35640	0.100401013	13
1699709709	CHAPMAN	JENNY	CRAWFORD	Dr. JENNY CRAWFORD CHAPMAN, ALABAMA	10300 BAILEY COVE RD SE STE 13		HUNTSVILLE	ALABAMA	358032635	0.100926279	13
1063493153	KOLB	DEBORAH	BOOHER	Dr. DEBORAH BOOHER KOLB, ALABAMA	8371 HIGHWAY 72 W	SUITE 200	MADISON	ALABAMA	357589505	0.100936488	13
1841219391	PARKER	JAMES	L	Dr. JAMES L PARKER, ALABAMA	100 5TH ST NE		ALICEVILLE	ALABAMA	354422200	0.101698827	13
1639183742	ARMOUR	BONNIE	HOPPER	Dr. BONNIE HOPPER ARMOUR, ALABAMA	1900 20TH AVE S	SUITE 102	BIRMINGHAM	ALABAMA	352091381	0.102660232	13
1457332108	MOORE	DANIEL	L	Dr. DANIEL L MOORE, ALABAMA	8190 SEATON PL		MONTGOMERY	ALABAMA	361167204	0.104075961	13
1508839556	YODER	JONATHAN	EDWARD	Dr. JONATHAN EDWARD YODER, ALABAMA	402 MEDICAL PARK DR		ATMORE	ALABAMA	365023004	0.104078963	13
1164497020	NORMAN	VICTOR	D	Dr. VICTOR D NORMAN, ALABAMA	221 HOSPITAL RD		RED BAY	ALABAMA	355823858	0.104169373	13
1548643273	MELTON	RANDI	CHEREE	Dr. RANDI CHEREE MELTON, ALABAMA	1325 MCFARLAND BLVD	SUITE 102	NORTHPORT	ALABAMA	354763270	0.104307188	13
1811934508	BENNETT	BARBARA		Dr. BARBARA BENNETT, ALABAMA	7583 WALL TRIANA HWY		MADISON	ALABAMA	357578327	0.105003788	13
1285089250	AGHAZU	UGOCHUKWU		Dr. UGOCHUKWU AGHAZU, ALABAMA	600 S. 3RD STREET		GADSDEN	ALABAMA	359015306	0.10500567	13
1235248097	BALDWIN	PATRICK	S.	Dr. PATRICK S. BALDWIN, ALABAMA	1912 ALABAMA HIGHWAY 157		CULLMAN	ALABAMA	35055	0.105590051	13
1053424952	SWANSON	MICHAEL	CLIFFORD	Dr. MICHAEL CLIFFORD SWANSON, ALABAMA	201 DOUG BAKER BLVD		BIRMINGHAM	ALABAMA	352422013	0.10591111	13
1609385293	RICHARD	WHITNI	MICHAEL	Dr. WHITNI MICHAEL RICHARD, ALABAMA	101 PROFESSIONAL LN		ENTERPRISE	ALABAMA	363302085	0.106266678	13
1942466073	BODIFORD	BRANDY	M.	Dr. BRANDY M. BODIFORD, ALABAMA	4550 W MAIN ST STE 1		DOTHAN	ALABAMA	363051130	0.106535016	13
1265478663	POWELL	ANGELA	A	Dr. ANGELA A POWELL, ALABAMA	1075 DREWRY RD	STE B	MONROEVILLE	ALABAMA	364602839	0.107524681	13
1104212844	LEMOINE	AMBERLEY	RENEE	Dr. AMBERLEY RENEE LEMOINE, ALABAMA	6801 AIRPORT BLVD		MOBILE	ALABAMA	366083709	0.110212913	13
1750354544	TERRELL	JOE	F	Dr. JOE F TERRELL, ALABAMA	1121 BELLEVILLE AVE		BREWTON	ALABAMA	364261505	0.110417114	13
1952414781	GRAY	SHARON	D.	Dr. SHARON D. GRAY, ALABAMA	430 FIELDSTOWN RD STE 104		GARDENDALE	ALABAMA	350712485	0.111697286	13
1619473527	CHAPPELL	ALLISON	SULLIVAN	Dr. ALLISON SULLIVAN CHAPPELL, ALABAMA	7500 HUGH DANIEL DR STE 100		BIRMINGHAM	ALABAMA	352427142	0.111974454	13
1912927625	YU	SONG	IL	Dr. SONG IL YU, ALABAMA	33733 US HIGHWAY 280		CHILDERSBURG	ALABAMA	350443017	0.112555549	13
1235113861	YONGE	LYNN	E.	Dr. LYNN E. YONGE, ALABAMA	405 N SECTION ST		FAIRHOPE	ALABAMA	365322613	0.112946739	13
1679918320	MELANCON	ERIC	EUGENE	Dr. ERIC EUGENE MELANCON, ALABAMA	101 SIVLEY RD SW		HUNTSVILLE	ALABAMA	358014421	0.113314098	13
1285020347	MCKEAG	IAN	DOUGLAS	Dr. IAN DOUGLAS MCKEAG, ALABAMA	1201 11TH AVE S		BIRMINGHAM	ALABAMA	35205	0.114077174	13
1639114465	MOSS	ROGER	H	Dr. ROGER H MOSS, ALABAMA	1201 SOMERVILLE RD SE		DECATUR	ALABAMA	35601	0.114863833	13
1558620765	PADLEY	JOHN	WILLIAM	Dr. JOHN WILLIAM PADLEY, ALABAMA	301 GOVERNORS DR SW	SUITE 334	HUNTSVILLE	ALABAMA	358015123	0.115894381	13
1689646135	REVANNA	BRUNDA		Dr. BRUNDA REVANNA, ALABAMA	1465A 1ST AVE SW STE A		JACKSONVILLE	ALABAMA	36265	0.115996916	13
1922394592	MCKNIGHT-HAAS	LEAH	MARIE	Dr. LEAH MARIE MCKNIGHT-HAAS, ALABAMA	201 DOCTORS DR		DOTHAN	ALABAMA	363012949	0.116766436	13
1215998430	ALLEN	ROBERT	KEITH	Dr. ROBERT KEITH ALLEN, ALABAMA	2422 DANVILLE RD SW	SUITE D	DECATUR	ALABAMA	356034220	0.117231228	13
1013413764	SEWELL	KATIE	ELISE	Dr. KATIE ELISE SEWELL, ALABAMA	2692 US HIGHWAY 431		BOAZ	ALABAMA	359575845	0.117890666	13
1689725269	CHAVERS	AMANDA	D	Dr. AMANDA D CHAVERS, ALABAMA	4126 W MAIN ST		DOTHAN	ALABAMA	363059310	0.11820346	13
1386931509	CLARK	AMY	T	Dr. AMY T CLARK, ALABAMA	203 AVALON AVE	SUITE 120	MUSCLE SHOALS	ALABAMA	356612869	0.118921633	13
1063444099	CASEY	DONALD	WAYNE	Dr. DONALD WAYNE CASEY, ALABAMA	700 QUINTARD AVE	SUITE B	ANNISTON	ALABAMA	362015758	0.119264143	13
1215918958	MATHIS	JEFFREY	W	Dr. JEFFREY W MATHIS, ALABAMA	8190 SEATON PL		MONTGOMERY	ALABAMA	361167204	0.120190906	13
1659359115	LIVINGSTON	HENLEY		Dr. HENLEY LIVINGSTON, ALABAMA	208 WEST FORT WILLIAMS		SYLACAUGA	ALABAMA	35150	0.121110185	13
1477058949	ROSLAWSKI	IAN		Dr. IAN ROSLAWSKI, ALABAMA	42D MEDICAL GROUP, 300 S. TWINING ST BLDG 760		MAXWELL AFB	ALABAMA	36112	0.121653658	13
1699030007	GRAY	KEVIN	L	Dr. KEVIN L GRAY, ALABAMA	300 TWINING ST BLDG 760		MAXWELL AFB	ALABAMA	361126027	0.121945199	13
1033629738	WALKER	ASHLEY		Dr. ASHLEY WALKER, ALABAMA	2949 JOHN HAWKINS PKWY		HOOVER	ALABAMA	352441095	0.12204074	13
1790929222	ROBINSON	TOMMIE	MATTHEW	Dr. TOMMIE MATTHEW ROBINSON, ALABAMA	3217 COVE LAKE RD SE		OWENS CROSS RO	ALABAMA	35763	0.122750646	13
1043251036	STAHELI	JAMES	R	Dr. JAMES R STAHELI, ALABAMA	4300 W MAIN ST STE 300		DOTHAN	ALABAMA	363051313	0.123205656	13
1730661828	GEHLING	CHRISTOPH	ROBIN	Dr. CHRISTOPH ROBIN GEHLING, ALABAMA	2105 E SOUTH BLVD		MONTGOMERY	ALABAMA	361162409	0.123695548	13
1619187663	EDWARDS	CHRISTOPH	E.	Dr. CHRISTOPH E. EDWARDS, ALABAMA	101 FITNESS WAY	SUITE 1200	ATHENS	ALABAMA	356112492	0.124306385	13
1306931001	HACKETT	TRACI	GILES	Dr. TRACI GILES HACKETT, ALABAMA	1836 W MAIN ST		DOTHAN	ALABAMA	363011320	0.12447608	13
1598746943	CARDEN	BRADLEY	LAMAR	Dr. BRADLEY LAMAR CARDEN, ALABAMA	3700 S RAILROAD ST	SUITE A	PHENIX CITY	ALABAMA	368672993	0.125448594	13
1679688261	MARTINEZ-HOCH	YVETTE	M	Dr. YVETTE M MARTINEZ-HOCH, ALABAMA	8410 FAIRHAVEN LN		MONTGOMERY	ALABAMA	36117	0.126433921	13
1871687541	TUCK	JAMES	MURRAY	Dr. JAMES MURRAY TUCK, ALABAMA	4010 MASTERS RD		PELL CITY	ALABAMA	35128	0.127513096	13
1518951698	WALKER	ALAN	BRUCE	Dr. ALAN BRUCE WALKER, ALABAMA	615 MYNATT STREET	SUITE E	HARTSELLE	ALABAMA	35640	0.127690252	13
1568724268	SHANK	JONATHAN	MICHAEL	Dr. JONATHAN MICHAEL SHANK, ALABAMA	1515 6TH AVE S		BIRMINGHAM	ALABAMA	352331601	0.12780975	13
1568759645	PETERS	JONATHAN		Dr. JONATHAN PETERS, ALABAMA	405 BELCHER ST		CENTREVILLE	ALABAMA	35042	0.128431746	13
1851370266	ANDRADE	REGAN	M	Dr. REGAN M ANDRADE, ALABAMA	21875 STATE HIGHWAY 181		FAIRHOPE	ALABAMA	365324481	0.128491781	13
1467470526	MCCOLLUM	SUSAN	DEANE	Dr. SUSAN DEANE MCCOLLUM, ALABAMA	34011 US HIGHWAY 280		CHILDERSBURG	ALABAMA	350442128	0.129325639	13
1063851277	CLARK	CARLOS	STANFORD	Dr. CARLOS STANFORD CLARK, ALABAMA	201 DOCTORS DRIVE		DOTHAN	ALABAMA	36301	0.129735906	13
1295211795	LUNCEFORD	KRISTI	MCKEEVER	Dr. KRISTI MCKEEVER LUNCEFORD, ALABAMA	2215 DECATUR HWY STE 101		GARDENDALE	ALABAMA	350712384	0.130268804	13
1760553978	SMITH	JOHN	EDWARD	Dr. JOHN EDWARD SMITH, ALABAMA	150 GILBREATH DR	SUITE 201	ONEONTA	ALABAMA	351212827	0.130303298	13
1477641553	IRLE	JOHN	VERNON	Dr. JOHN VERNON IRLE, ALABAMA	2828 HIGHWAY 31 SOUTH	SUITE 107	DECATUR	ALABAMA	35603	0.130712323	13
1720490188	DAVIS	JIMMY	DANIEL	Dr. JIMMY DANIEL DAVIS, ALABAMA	101 SIVLEY RD SW		HUNTSVILLE	ALABAMA	358014421	0.131160236	13
1861497455	HOPPER	DAVID	M	Dr. DAVID M HOPPER, ALABAMA	6 ALLEN PKWY		OXFORD	ALABAMA	362031944	0.131699524	13
1346229812	TAYLOR	JACK	ANDRE	Dr. JACK ANDRE TAYLOR, ALABAMA	1120 S JACKSON HWY	SUITE 300	SHEFFIELD	ALABAMA	356605777	0.131898319	13
1023077724	CUMMINGS	KEVIN	LEONE	Dr. KEVIN LEONE CUMMINGS, ALABAMA	301 ANDREWS AVE		FORT RUCKER	ALABAMA	363625333	0.133691733	13
1699747469	WHITTLE	WILLIAM	HERMAN	Dr. WILLIAM HERMAN WHITTLE, ALABAMA	1121 BELLEVILLE AVE		BREWTON	ALABAMA	364261500	0.135066737	13
1811383128	CATON	DELMY	YAMILETH	Dr. DELMY YAMILETH CATON, ALABAMA	8121 MADISON BLVD STE 101A		MADISON	ALABAMA	357582082	0.135133409	13
1831266998	LEONARD	DAVID	CHARLES	Dr. DAVID CHARLES LEONARD, ALABAMA	24273 5TH AVENUE		FLORALA	ALABAMA	36422	0.135271771	13
1023102381	TAYLOR	MICHAEL	KANE	Dr. MICHAEL KANE TAYLOR, ALABAMA	15024 E LIMESTONE RD	STE F	HARVEST	ALABAMA	35749	0.135940097	13
1538156674	WOODS	MARK	A	Dr. MARK A WOODS, ALABAMA	600 34TH ST		NORTHPORT	ALABAMA	354733393	0.136689629	13
1821319971	MCFADEN	THOMAS	GAVIN	Dr. THOMAS GAVIN MCFADEN, ALABAMA	1 W LAKESHORE DR	SUITE 100	BIRMINGHAM	ALABAMA	352090500	0.137012034	13
1598732521	ROBERTS	KENNETH	E.	Dr. KENNETH E. ROBERTS, ALABAMA	1970 ANDREWS AVE		OZARK	ALABAMA	363603726	0.139039723	13
1679542153	DODD	THOMAS	WILLIAM	Dr. THOMAS WILLIAM DODD, ALABAMA	2757 GREENSPRINGS HWY	AMERICAN FA	BIRMINGHAM	ALABAMA	352094903	0.139043704	13
1730157561	SHAH	SANJIV	A	Dr. SANJIV A SHAH, ALABAMA	124 S MEMORIAL DR		PRATTVILLE	ALABAMA	360673619	0.13936218	13
1457811663	BRISSON	MICHAEL	PAUL	Dr. MICHAEL PAUL BRISSON, ALABAMA	1851 N MCKENZIE ST STE 200		FOLEY	ALABAMA	365354700	0.140125273	13
1073979456	NADKAR	TRUPTI		Dr. TRUPTI NADKAR, ALABAMA	4371 NARROW LANE RD STE 100		MONTGOMERY	ALABAMA	361162975	0.140538572	13
1790938363	MALLIPEDDI	VISHWANTH		Dr. VISHWANTH MALLIPEDDI, ALABAMA	3719 DAUPHIN ST		MOBILE	ALABAMA	366081753	0.142760713	13
1487778866	HAHN	WILLIAM	BURFORD	Dr. WILLIAM BURFORD HAHN, ALABAMA	2332 WHITESBURG DR S		HUNTSVILLE	ALABAMA	358013818	0.143673325	13
1154618155	THURGOOD	SARA	LINDSEY	Dr. SARA LINDSEY THURGOOD, ALABAMA	1115 PAYTON WAY STE 111		LEEDS	ALABAMA	350941135	0.145139882	13
1992741284	DAVIS	ROBERT	WILLIAM	Dr. ROBERT WILLIAM DAVIS, ALABAMA	45020 HIGHWAY 17		VERNON	ALABAMA	35592	0.14572805	13
1801390299	KINSLEY	STEPHANIE	DIGIOVANN	Dr. STEPHANIE DIGIOVANN KINSLEY, ALABAMA	850 PETER BRYCE BLVD # D209		TUSCALOOSA	ALABAMA	354017457	0.146345553	13
1437213345	MACLENNAN	JOHN	ANGUS	Dr. JOHN ANGUS MACLENNAN, ALABAMA	370 SELMA HWY		PRATTVILLE	ALABAMA	360671903	0.149034527	13
1528146966	CLAYBON	ERNEST	A	Dr. ERNEST A CLAYBON, ALABAMA	9 GREENWOOD AVE		MIDFIELD	ALABAMA	35228	0.14993796	13
1619964343	HOWARD	TIMOTHY	M.	Dr. TIMOTHY M. HOWARD, ALABAMA	1102 GLENEAGLES DR SW		HUNTSVILLE	ALABAMA	358016404	0.150618686	13
1164669321	BEVEL	JUSTIN	RAY	Dr. JUSTIN RAY BEVEL, ALABAMA	2700 HOSPITAL DR		NORTHPORT	ALABAMA	354763360	0.150714651	13
1225082902	SALTER	FRANCES	DELAINE	Dr. FRANCES DELAINE SALTER, ALABAMA	112 6TH AVE		ATMORE	ALABAMA	365022622	0.150766345	13
1265834618	CONNORS	SARAH	ELIZABETH	Dr. SARAH ELIZABETH CONNORS, ALABAMA	1722 PINE ST STE 203		MONTGOMERY	ALABAMA	361061158	0.150883817	13
1144341306	MCCLURE	EMILY	MARIE	Dr. EMILY MARIE MCCLURE, ALABAMA	1201 SOMERVILLE RD SE		DECATUR	ALABAMA	356014340	0.151227864	13
1841239654	WITT	EDWARD	G.	Dr. EDWARD G. WITT, ALABAMA	11220 MEMORIAL PKWY SW	SUITE AB	HUNTSVILLE	ALABAMA	358034415	0.153731155	13
1083708747	LOPEZ	RAYMOND	A	Dr. RAYMOND A LOPEZ, ALABAMA	3809 SULLIVAN ST	SUITE 6-A	MADISON	ALABAMA	357582372	0.153908666	13
1538692553	JONES	ANDREW	WARREN	Dr. ANDREW WARREN JONES, ALABAMA	2375 CHAMPIONS BLVD		AUBURN	ALABAMA	368306471	0.154496724	13
1659662575	EDWARDS	ROBERT	JOSEPH	Dr. ROBERT JOSEPH EDWARDS, ALABAMA	44 ALIANT PKWY		ALEXANDER CITY	ALABAMA	350103426	0.154549734	13
1184061699	CHADA	SIRISHA		Dr. SIRISHA CHADA, ALABAMA	2217 DECATUR HWY		GARDENDALE	ALABAMA	350712301	0.154608419	13
1740384817	MOORE	KAREN	STACY	Dr. KAREN STACY MOORE, ALABAMA	5717 BRADFORD LN		TUSCALOOSA	ALABAMA	354055680	0.154850439	13
1295801579	LOVELADY	STEVE	R	Dr. STEVE R LOVELADY, ALABAMA	1490 N BANK PKWY	SUITE 290	TUSCALOOSA	ALABAMA	354062430	0.155533312	13
1598796880	SLEDGE	WILLIAM	WEBB	Dr. WILLIAM WEBB SLEDGE, ALABAMA	601 S 3RD ST		GADSDEN	ALABAMA	359015303	0.156577718	13
1114940129	MULLER	ALLAN		Dr. ALLAN MULLER, ALABAMA	9188 EASTCHASE PKWY		MONTGOMERY	ALABAMA	361176883	0.157090769	13
1528086642	CRIDER	JOHN	BENTON	Dr. JOHN BENTON CRIDER, ALABAMA	1170 N MAIN ST		ARAB	ALABAMA	350161070	0.158614582	13
1972566776	AYRES	JASON		Dr. JASON AYRES, ALABAMA	2425 HIGHWAY 77		SOUTHSIDE	ALABAMA	359077907	0.158851316	13
1588690481	POOL	TRACY	L	Dr. TRACY L POOL, ALABAMA	20250 CAPITOL HILL DR		TANNER	ALABAMA	356713638	0.158915283	13
1053480574	MILLER	MELANIE	LEWIS LEH	Dr. MELANIE LEWIS LEH MILLER, ALABAMA	159 MAIN ST		TRUSSVILLE	ALABAMA	351731435	0.159512858	13
1356640379	LYONS	MARTIN	ANTHONY	Dr. MARTIN ANTHONY LYONS, ALABAMA	41 CAMBRIDGE CT		WETUMPKA	ALABAMA	360931261	0.159694222	13
1699054700	GABRIEL	KIMBERLY	DIANE	Dr. KIMBERLY DIANE GABRIEL, ALABAMA	505 BURLINGTON ST		SCOTTSBORO	ALABAMA	357684216	0.160178019	13
1457391369	MORGAN	BRUCE	ARTHUR	Dr. BRUCE ARTHUR MORGAN, ALABAMA	833 SAINT VINCENTS DR	STE 402	BIRMINGHAM	ALABAMA	352051606	0.160605731	13
1972570950	BUTLER	ALLEN	HELMS	Dr. ALLEN HELMS BUTLER, ALABAMA	401 LOWELL DR SE	SUITE3	HUNTSVILLE	ALABAMA	358013748	0.160796337	13
1598768145	EDWARDS	TANIA	C	Dr. TANIA C EDWARDS, ALABAMA	23 VETERANS BLVD		EUFAULA	ALABAMA	360274444	0.16198483	13
1902887649	HENDON	ALTON	STUART	Dr. ALTON STUART HENDON, ALABAMA	8190 SEATON PL		MONTGOMERY	ALABAMA	361167204	0.165478354	13
1275504755	DELANEY	BRYAN	CHRISTOPH	Dr. BRYAN CHRISTOPH DELANEY, ALABAMA	2270 HILLCREST RD		MOBILE	ALABAMA	366953808	0.16612886	13
1487739314	GUINN	LOUIS	KEITH	Dr. LOUIS KEITH GUINN, ALABAMA	315 E PUSHMATAHA ST		BUTLER	ALABAMA	369040678	0.166359715	13
1487708145	DY	RITKY	C	Dr. RITKY C DY, ALABAMA	1221 7TH ST S		CLANTON	ALABAMA	350453723	0.16673274	13
1770589160	DOZIER	DAVETA	BEST	Dr. DAVETA BEST DOZIER, ALABAMA	1415 MOSLEY DR		THOMASVILLE	ALABAMA	367843334	0.166862776	13
1407293988	GATES	KATIE	MARIE	Dr. KATIE MARIE GATES, ALABAMA	850 PETER BRYCE BLVD		TUSCALOOSA	ALABAMA	354017419	0.167532918	13
1801829643	WALTERS	GRIFFITH	GUERRY	Dr. GRIFFITH GUERRY WALTERS, ALABAMA	1412 ELBA HWY		TROY	ALABAMA	360796020	0.167573957	13
1861486490	AGNER	DALE	ROEMER	Dr. DALE ROEMER AGNER, ALABAMA	300 TWINING STREET		MAXWELL AFB	ALABAMA	36112	0.167920336	13
1467457507	BEELER	HENRY	S	Dr. HENRY S BEELER, ALABAMA	1705 MAIN AVE SW	SUITE B	CULLMAN	ALABAMA	350557206	0.168236163	13
1073613634	HOLBROOK	WILLIAM	MARK	Dr. WILLIAM MARK HOLBROOK, ALABAMA	200 BEACON PKWY W	SUITE 330	BIRMINGHAM	ALABAMA	352093102	0.16830243	13
1548283195	STEWART	JEFF		Dr. JEFF STEWART, ALABAMA	76 COUNTY ROAD 64	SUITE 3	WOODLAND	ALABAMA	362805209	0.168432005	13
1891204491	OMAIR	SANA		Dr. SANA OMAIR, ALABAMA	2105 E SOUTH BLVD		MONTGOMERY	ALABAMA	361162409	0.168473488	13
1780793679	BOONE	MARSHALL	NOLAN	Dr. MARSHALL NOLAN BOONE, ALABAMA	2022 BROOKWOOD MEDICAL CENTER DRIVE	SUITE 510	BIRMINGHAM	ALABAMA	35209	0.168782241	13
1134220056	BASORE	JOHN	W	Dr. JOHN W BASORE, ALABAMA	2227 DRAKE AVE	SUITE 7A	HUNTSVILLE	ALABAMA	358055199	0.169493369	13
1952569626	STACKHOUSE	JOHNNY	DALE	Dr. JOHNNY DALE STACKHOUSE, ALABAMA	910 S DONAHUE DR		AUBURN	ALABAMA	368322975	0.171441832	13
1770929176	CARROLL	ADAM	BENJAMIN	Dr. ADAM BENJAMIN CARROLL, ALABAMA	201 DOUG BAKER BLVD		BIRMINGHAM	ALABAMA	352422013	0.172245426	13
1346259314	BISH	DONETTE	LOUISE	Dr. DONETTE LOUISE BISH, ALABAMA	1412 ELBA HWY		TROY	ALABAMA	36079	0.172312013	13
1417983180	ARMISTEAD	DANIEL	LEE	Dr. DANIEL LEE ARMISTEAD, ALABAMA	12731 HIGHWAY 17		GILBERTOWN	ALABAMA	369085229	0.172496925	13
1295883031	STOREY	AMANDA	LARA	Dr. AMANDA LARA STOREY, ALABAMA	4500 MAIN ST		GRANT	ALABAMA	357478303	0.172696908	13
1952545444	DEAN	JONATHAN	ALLEN	Dr. JONATHAN ALLEN DEAN, ALABAMA	619 19TH ST S		BIRMINGHAM	ALABAMA	352491900	0.174318085	13
1578887584	CRIDER	JEREMY		Dr. JEREMY CRIDER, ALABAMA	405 BELCHER ST		CENTREVILLE	ALABAMA	350422946	0.174876168	13
1578512083	HARRELSON	RICK	ALAN	Dr. RICK ALAN HARRELSON, ALABAMA	101 PROFESSIONAL LANE		ENTERPRISE	ALABAMA	36330	0.17488458	13
1881616191	BLAKE	JAMES	DAVIS	Dr. JAMES DAVIS BLAKE, ALABAMA	3081 LORNA RD	SUITE 101	HOOVER	ALABAMA	352164579	0.175066529	13
1073778023	BROUGHTON	THOMAS	W	Dr. THOMAS W BROUGHTON, ALABAMA	1075 DREWRY RD STE B		MONROEVILLE	ALABAMA	364602839	0.175195685	13
1114913787	BANACH	DANIEL	EDWARD	Dr. DANIEL EDWARD BANACH, ALABAMA	204 MEDICAL CENTER CT		PRATTVILLE	ALABAMA	360667288	0.175835882	13
1942216452	RONDEROS	JENNIFER	K.	Dr. JENNIFER K. RONDEROS, ALABAMA	88 SARALAND LOOP		SARALAND	ALABAMA	365712400	0.17611611	13
1083875868	CHAICHARNCHEE	BEATRICE		Dr. BEATRICE CHAICHARNCHEE, ALABAMA	950 MEDICAL CENTER DR		BESSEMER	ALABAMA	350226028	0.177495276	13
1124373279	MORRIS	LUCILE	VANDERVOO	Dr. LUCILE VANDERVOO MORRIS, ALABAMA	4274 CAHABA HEIGHTS CT	SUITE 130	VESTAVIA	ALABAMA	352435712	0.177695362	13
1417124413	HICKS	LATOYA	DENISE	Dr. LATOYA DENISE HICKS, ALABAMA	210 OXMOOR CIR		BIRMINGHAM	ALABAMA	352096425	0.178536296	13
1760537633	KUBERG	HARRY	WILLI	Dr. HARRY WILLI KUBERG, ALABAMA	15225 HIGHWAY 43 STE F		RUSSELLVILLE	ALABAMA	356531969	0.178612535	13
1033175369	REED-JOHNSON	LEZLIE	TAMIA	Dr. LEZLIE TAMIA REED-JOHNSON, ALABAMA	2337 HOMER CLAYTON DRIVE		GUNTERSVILLE	ALABAMA	35976	0.17882925	13
1346392073	WEST	TODD	BROOKE	Dr. TODD BROOKE WEST, ALABAMA	750 5TH AVE E		TUSCALOOSA	ALABAMA	354017421	0.179908484	13
1811558455	LOWE	KATRICE	LORRAINE	Dr. KATRICE LORRAINE LOWE, ALABAMA	1301 JACK WARNER PKWY NE		TUSCALOOSA	ALABAMA	354041060	0.181015964	13
1770066185	FREY	ASHLEY		Dr. ASHLEY FREY, ALABAMA	1009 MAIN ST NW		HANCEVILLE	ALABAMA	350777949	0.181598756	13
1194786830	THOMAS	CARLA	N	Dr. CARLA N THOMAS, ALABAMA	1401 WOODSTOCK AVE		ANNISTON	ALABAMA	362073947	0.183477604	13
1083149322	HUDSON	DAVID	LYON	Dr. DAVID LYON HUDSON, ALABAMA	1308 TUSCALOOSA AVE SW		BIRMINGHAM	ALABAMA	352111948	0.183741448	13
1598284739	MABREY	HALEY	ELIZABETH	Dr. HALEY ELIZABETH MABREY, ALABAMA	408 CLARK ST NE		CULLMAN	ALABAMA	350551953	0.183826746	13
1740646181	BLINNIKOVA	KSENIA	NIKOLAYEV	Dr. KSENIA NIKOLAYEV BLINNIKOVA, ALABAMA	1201 11TH AVE S STE 410		BIRMINGHAM	ALABAMA	352053423	0.183839946	13
1013093566	MARSHALL	JAMES	H	Dr. JAMES H MARSHALL, ALABAMA	2949 JOHN HAWKINS PKWY		HOOVER	ALABAMA	352441095	0.185705782	13
1992805394	PINKSTON	BRIAN	S	Dr. BRIAN S PINKSTON, ALABAMA	300 TWINING STREET	42D MEDICAL	MAXWELL AFB	ALABAMA	36112	0.185925318	13
1033259742	RUSSELL	CHRIS	B	Dr. CHRIS B RUSSELL, ALABAMA	204 LOWE AVE SE	SUITE 6, BL	HUNTSVILLE	ALABAMA	358014262	0.186626308	13
1578503496	LAUGHLIN	JOEL	PARKER	Dr. JOEL PARKER LAUGHLIN, ALABAMA	5100 RANGELINE ROAD N		MOBILE	ALABAMA	366199504	0.186887039	13
1336365519	WHITE	MORRIS	W	Dr. MORRIS W WHITE, ALABAMA	3821 FRASIER ST		MILLBROOK	ALABAMA	360543432	0.187745793	13
1316238231	PATEL	RINKESH	THAKORBHA	Dr. RINKESH THAKORBHA PATEL, ALABAMA	201 SIVLEY RD SW	SUITE 500	HUNTSVILLE	ALABAMA	358015134	0.188349405	13
1942326590	OQUENDO	MARIA	LUISA	Dr. MARIA LUISA OQUENDO, ALABAMA	1023 MEDICAL CENTER PKWY	SUITE 200	SELMA	ALABAMA	367016780	0.188451108	13
1386056026	PETERSON	REMONA		Dr. REMONA PETERSON, ALABAMA	6521 HIGHWAY 69 S STE M		TUSCALOOSA	ALABAMA	35405	0.188958422	13
1104236918	SAVAGE	THOMAS		Dr. THOMAS SAVAGE, ALABAMA	401 LOWELL DR SE STE 19		HUNTSVILLE	ALABAMA	358013738	0.189468401	13
1679507453	STALLWORTH	ANGELA	LAFAYE	Dr. ANGELA LAFAYE STALLWORTH, ALABAMA	4371 NARROW LANE RD	SUITE 100	MONTGOMERY	ALABAMA	361162971	0.189569876	13
1932295235	TOLAND	MARY	KATHRYN	Dr. MARY KATHRYN TOLAND, ALABAMA	9000 BAILEY COVE RD SE		HUNTSVILLE	ALABAMA	358024002	0.191050604	13
1205268810	TEW	WHITNEY		Dr. WHITNEY TEW, ALABAMA	201 DOUG BAKER BLVD		HOOVER	ALABAMA	352422013	0.192661017	13
1255400776	LAMBERSON	RANDOLPH	LEE	Dr. RANDOLPH LEE LAMBERSON, ALABAMA	331 CHELSEA CORNERS WAY		CHELSEA	ALABAMA	350438241	0.193415368	13
1396806121	VESTER	TERRY	YVONNE	Dr. TERRY YVONNE VESTER, ALABAMA	140 1ST ST SE		LAFAYETTE	ALABAMA	368622304	0.193672142	13
1073627121	MORRIS	WILLIAM	P	Dr. WILLIAM P MORRIS, ALABAMA	7530 PARKWAY DR		LEEDS	ALABAMA	350944808	0.193712975	13
1215298849	GRAY	MELISSA	C	Dr. MELISSA C GRAY, ALABAMA	902 W WASHINGTON ST		ATHENS	ALABAMA	356112438	0.193759185	13
1346278793	CAFFEY	TAYLOR	D	Dr. TAYLOR D CAFFEY, ALABAMA	370 JAMES STREET	SUITE 101	OZARK	ALABAMA	36360	0.193795824	13
1245285956	DUFFY	ROBERT	LAMAR	Dr. ROBERT LAMAR DUFFY, ALABAMA	1504 SPRINGHILL AVE		MOBILE	ALABAMA	366043207	0.193901416	13
1881617090	MULLINS	R	BOB	Dr. R BOB MULLINS, ALABAMA	14 MEDICAL PARK		VALLEY	ALABAMA	368543665	0.195696471	13
1770256265	POSS	CHELSEA		Dr. CHELSEA POSS, ALABAMA	11185 HWY 31		TANNER	ALABAMA	35671	0.195812485	13
1629093638	WILLIAMS	DANIEL	B	Dr. DANIEL B WILLIAMS, ALABAMA	312 ARNOLD ST NE		CULLMAN	ALABAMA	350552911	0.19643308	13
1083661425	BUFFLER	ELIZABETH	A	Dr. ELIZABETH A BUFFLER, ALABAMA	6459 HIGHWAY 72		KILLEN	ALABAMA	356458258	0.199880228	13
1063517118	POU	BELFONDIA		Dr. BELFONDIA POU, ALABAMA	2031 NORMANDIE DR		MONTGOMERY	ALABAMA	361112711	0.199957386	13
1508937723	SMITH	ROBERT	W.	Dr. ROBERT W. SMITH, ALABAMA	68278 MAIN ST		BLOUNTSVILLE	ALABAMA	350313370	0.200004901	13
1619993649	DAVIS	WILLIAM	STEVE	Dr. WILLIAM STEVE DAVIS, ALABAMA	210 WESTSIDE DR		DOTHAN	ALABAMA	363031928	0.200092298	13
1669566527	KOE	FRANCES	H.	Dr. FRANCES H. KOE, ALABAMA	52 S VALLEY AVE		COLLINSVILLE	ALABAMA	359613263	0.200240576	13
1821059858	BELYEU	JOHN	MICHAEL	Dr. JOHN MICHAEL BELYEU, ALABAMA	5104 US HIGHWAY 431		ALBERTVILLE	ALABAMA	359500237	0.200272529	13
1023104320	FOWLER	JULIA	ANN	Dr. JULIA ANN FOWLER, ALABAMA	9000 BAILEY COVE RD SE		HUNTSVILLE	ALABAMA	358024002	0.200497789	13
1346315892	STEVENSON	SANDRA		Dr. SANDRA STEVENSON, ALABAMA	440 TAYLOR RD	SUITE 31000	MONTGOMERY	ALABAMA	361173588	0.200874795	13
1306948898	BULLOCK	GARY	MORGAN	Dr. GARY MORGAN BULLOCK, ALABAMA	430 EMORY DRIVE	STE 700	HOOVER	ALABAMA	35244	0.20148358	13
1295769768	WHITE	ANDREW	OLIVER	Dr. ANDREW OLIVER WHITE, ALABAMA	1302 SOUTH BROAD STREET		SCOTTSBORO	ALABAMA	357682514	0.201504524	13
1629240999	HILL	HEATHER	SHUNTA	Dr. HEATHER SHUNTA HILL, ALABAMA	1000 1ST ST N		ALABASTER	ALABAMA	350078703	0.201959036	13
1235187774	UNNOPPETCHARA	VASINEE		Dr. VASINEE UNNOPPETCHARA, ALABAMA	2805 PELHAM PKWY		PELHAM	ALABAMA	351241706	0.202862825	13
1972024958	POWELL	JESSICA		Dr. JESSICA POWELL, ALABAMA	850 5TH AVE E		TUSCALOOSA	ALABAMA	354017419	0.203304302	13
1609238310	CARSTENSEN	ELIZABETH	RAMSEY	Dr. ELIZABETH RAMSEY CARSTENSEN, ALABAMA	527 FIELDSTOWN RD STE C		GARDENDALE	ALABAMA	350714419	0.203462022	13
1609881333	DURYEA	KATHLEEN	A	Dr. KATHLEEN A DURYEA, ALABAMA	391 NORTHWOOD DR		CENTRE	ALABAMA	359601020	0.203507951	13
1982799300	LINDSEY	KATHY	CODY	Dr. KATHY CODY LINDSEY, ALABAMA	370 ST. LUKES DRIVE		MONTGOMERY	ALABAMA	36117	0.204540631	13
1194935155	GHANTA	SUNITHA	A	Dr. SUNITHA A GHANTA, ALABAMA	4800 WHITESPORT CIR SW STE 1		HUNTSVILLE	ALABAMA	358016443	0.205415621	13
1598390932	WOODCOCK	ASHLEY	RAE	Dr. ASHLEY RAE WOODCOCK, ALABAMA	844 SLAUGHTER RD		MADISON	ALABAMA	357588836	0.205660524	13
1801272638	JACKSON	MORGAN	C.	Dr. MORGAN C. JACKSON, ALABAMA	2337 HOMER CLAYTON DRIVE		GUNTERSVILLE	ALABAMA	35976	0.205804435	13
1447304308	ALSIP	MURRAY	WILLIAMS	Dr. MURRAY WILLIAMS ALSIP, ALABAMA	508 GREEN ST		GREENSBORO	ALABAMA	367442316	0.205858025	13
1881688968	THOMAS	WAYNE	ERIC	Dr. WAYNE ERIC THOMAS, ALABAMA	2828 HIGHWAY 31 S	SUITE 109	DECATUR	ALABAMA	356031510	0.208500298	13
1609974948	LAMBERSON	ANDREA	SAXON	Dr. ANDREA SAXON LAMBERSON, ALABAMA	198 NARROWS DR	SUITE 103	BIRMINGHAM	ALABAMA	352428662	0.210698727	13
1447258215	HAGGERTY	JESSE	CORNELIUS	Dr. JESSE CORNELIUS HAGGERTY, ALABAMA	515 STATE DOCKS RD		EUFAULA	ALABAMA	360273354	0.211134489	13
1801284633	BEVILL	ANGELA		Dr. ANGELA BEVILL, ALABAMA	1208 US HIGHWAY 98		DAPHNE	ALABAMA	365264254	0.211467239	13
1962408773	PEAK	BRENDA	J	Dr. BRENDA J PEAK, ALABAMA	532 MADISON ST SE		HUNTSVILLE	ALABAMA	358014205	0.211658363	13
1881789063	SWAIN	BERNICE	RENEE	Dr. BERNICE RENEE SWAIN, ALABAMA	2424 DANVILLE RD SW	STE L	DECATUR	ALABAMA	356034219	0.21255489	13
1720051584	BUSENLEHNER	AUDRA	LEIGH	Dr. AUDRA LEIGH BUSENLEHNER, ALABAMA	5005 OSCAR BAXTER DR		TUSCALOOSA	ALABAMA	354053698	0.212694957	13
1124401849	HUNT	RAYMOND		Dr. RAYMOND HUNT, ALABAMA	1201 11TH AVE S		BIRMINGHAM	ALABAMA	352053423	0.214654021	13
1306192372	SHUPE	DAVID	EDWARD	Dr. DAVID EDWARD SHUPE, ALABAMA	408 CLARK ST NE		CULLMAN	ALABAMA	350551953	0.214696351	13
1821080565	SIMIERITSCH	BERNARD	WILLIAM	Dr. BERNARD WILLIAM SIMIERITSCH, ALABAMA	15341 HIGHWAY 278		DOUBLE SPRINGS	ALABAMA	355532407	0.215033375	13
1720627441	LADNER	MEGAN	SHAHAN	Dr. MEGAN SHAHAN LADNER, ALABAMA	247 CHATEAU DR SW		HUNTSVILLE	ALABAMA	358016401	0.216053253	13
1528564424	HAMRICK	YELIZAVET	AGAYEVA	Dr. YELIZAVET AGAYEVA HAMRICK, ALABAMA	1613 N MCKENZIE ST		FOLEY	ALABAMA	36535	0.216875903	13
1194138842	SMITH	ANDREW	T	Dr. ANDREW T SMITH, ALABAMA	7201 HAPPY HOLLOW ROAD	SUITE 101	TRUSSVILLE	ALABAMA	35173	0.218265846	13
1265403448	MOTT	TIMOTHY	FRANCIS	Dr. TIMOTHY FRANCIS MOTT, ALABAMA	1851 N MCKENZIE ST STE 101		FOLEY	ALABAMA	365354703	0.219584285	13
1497739023	HALL	RANDALL	L.	Dr. RANDALL L. HALL, ALABAMA	405 N SECTION ST		FAIRHOPE	ALABAMA	365322613	0.219872277	13
1538176391	STEELE	JOSEPH	C	Dr. JOSEPH C STEELE, ALABAMA	18317 US HWY 90		ROBERTSDALE	ALABAMA	36567	0.220623677	13
1831287127	BORN	HENRY	MICHAEL	Dr. HENRY MICHAEL BORN, ALABAMA	3871 US HIGHWAY 278 E		HOKES BLUFF	ALABAMA	359037507	0.221037752	13
1376158063	MCCARTHY	ABIGAIL		Dr. ABIGAIL MCCARTHY, ALABAMA	2090 COLUMBIANA RD STE 4000		VESTAVIA HILLS	ALABAMA	352162158	0.221727689	13
1104933654	LEE	LINDA		Dr. LINDA LEE, ALABAMA	2908 MALL DR		FLORENCE	ALABAMA	356301534	0.224648044	13
1083254320	BONAR	KATIE	JANE	Dr. KATIE JANE BONAR, ALABAMA	1211 HIGHWAY 31 NW		HARTSELLE	ALABAMA	356404420	0.224741498	13
1790009652	STAGGERS	RUCER	LEWIS	Dr. RUCER LEWIS STAGGERS, ALABAMA	6666 SHORE DRIVE		ELBERTA	ALABAMA	36530	0.225363925	13
1538698964	BREWSTER	ALLISON	F	Dr. ALLISON F BREWSTER, ALABAMA	2017 OBRIG AVE		GUNTERSVILLE	ALABAMA	35976	0.225961076	13
1689776296	TAYLOR	ROBERT	DEAN	Dr. ROBERT DEAN TAYLOR, ALABAMA	154 SOUTH MAIN STREET		ARAB	ALABAMA	35016	0.226295044	13
1649248089	JOHNSON	JOSEPH	W	Dr. JOSEPH W JOHNSON, ALABAMA	29080 SMILEY STREET		RED LEVEL	ALABAMA	36474	0.227035456	13
1508859588	HERNDON	MICHAEL	DARREN	Dr. MICHAEL DARREN HERNDON, ALABAMA	7701 AL HIGHWAY 144		ALEXANDRIA	ALABAMA	362505081	0.227785621	13
1023116894	BAILEY	IRENE	ALAM	Dr. IRENE ALAM BAILEY, ALABAMA	115 HERREN HILL RD		TALLASSEE	ALABAMA	360781276	0.228463261	13
1548529514	ROBBINS	PHILLIP	G	Dr. PHILLIP G ROBBINS, ALABAMA	109 4TH AVE NE		ALICEVILLE	ALABAMA	354422136	0.23011522	13
1083695696	COCCIA	CHRISTOPH	D	Dr. CHRISTOPH D COCCIA, ALABAMA	408 CLARK ST NE		CULLMAN	ALABAMA	350551953	0.230125342	13
1336112788	HASSELL	JAMES	A	Dr. JAMES A HASSELL, ALABAMA	5621 COTTAGE HILL RD		MOBILE	ALABAMA	366094210	0.230264643	13
1750342556	JONES	KRISTOPHE	NEAL	Dr. KRISTOPHE NEAL JONES, ALABAMA	448 SAINT LUKES DR		MONTGOMERY	ALABAMA	361177104	0.230482015	13
1194975342	UPTAGRAFFT	BROOKE	R	Dr. BROOKE R UPTAGRAFFT, ALABAMA	247 CHATEAU DR SW		HUNTSVILLE	ALABAMA	358016401	0.231260911	13
1780612796	GARNER	MARGARET		Dr. MARGARET GARNER, ALABAMA	850 5TH AVE E		TUSCALOOSA	ALABAMA	354017419	0.231783378	13
1093828931	LEWIS	SHERRY	ANN	Dr. SHERRY ANN LEWIS, ALABAMA	2005 MAX LUTHER DR NW		HUNTSVILLE	ALABAMA	358103801	0.231803445	13
1376705160	HEMPHILL	BRANDON	C	Dr. BRANDON C HEMPHILL, ALABAMA	300 S. TWINING STREET, BLDG 760	42D MEDICAL	MAXWELL AFB	ALABAMA	36112	0.232212193	13
1528028982	YERBY	FREDERICK	LEE	Dr. FREDERICK LEE YERBY, ALABAMA	1716 TEMPLE AVE N	SUITE 6	FAYETTE	ALABAMA	355551309	0.233393672	13
1164635926	COPPOCK	STEVEN		Dr. STEVEN COPPOCK, ALABAMA	1325 MCFARLAND BLVD	STE 104	NORTHPORT	ALABAMA	354763262	0.233439314	13
1497838726	DAVIS	CHRISTINE	ANN	Dr. CHRISTINE ANN DAVIS, ALABAMA	211 ANA DR		FLORENCE	ALABAMA	356301768	0.233736937	13
1679654867	MCBANE	AMANDA	CAROL	Dr. AMANDA CAROL MCBANE, ALABAMA	27961 US HIGHWAY 98	SUITE 20	DAPHNE	ALABAMA	365264702	0.234027353	13
1982991220	JOHNSON	CASEY	B	Dr. CASEY B JOHNSON, ALABAMA	1 W LAKESHORE DR	SUITE 100	BIRMINGHAM	ALABAMA	352090500	0.234625555	13
1942452123	SIMMONS	JOHN	FRANKLIN	Dr. JOHN FRANKLIN SIMMONS, ALABAMA	915 W HOSPITAL DR		GENEVA	ALABAMA	363401645	0.23476288	13
1184738668	MANCHA	VAUGHN	H	Dr. VAUGHN H MANCHA, ALABAMA	17326 BURWICK LOOP		FAIRHOPE	ALABAMA	36532	0.235064874	13
1568430056	SEWELL	JOSEPH	HARRISON	Dr. JOSEPH HARRISON SEWELL, ALABAMA	4300 W MAIN ST STE 300		DOTHAN	ALABAMA	363051313	0.235513569	13
1053513135	WEST	JASON	ROBBINS	Dr. JASON ROBBINS WEST, ALABAMA	1020 CLEVELAND RD		SARALAND	ALABAMA	365713536	0.235614067	13
1972786887	MARZETTE	LIONEL	ANTHONY	Dr. LIONEL ANTHONY MARZETTE, ALABAMA	101 SIVLEY RD SW		HUNTSVILLE	ALABAMA	358014421	0.235931727	13
1154596914	ROBERTS	JILL	BETHANY	Dr. JILL BETHANY ROBERTS, ALABAMA	2367 US HIGHWAY 431		BOAZ	ALABAMA	359575910	0.236180713	13
1215095336	GRAHAM	JERRY	M	Dr. JERRY M GRAHAM, ALABAMA	9668 MADISON BLVD STE 100		MADISON	ALABAMA	357589126	0.236770738	13
1750482477	FREEMAN	MATTHEW	GAINES	Dr. MATTHEW GAINES FREEMAN, ALABAMA	3909 MCFARLAND BLVD		NORTHPORT	ALABAMA	354762838	0.237146284	13
1104894740	SHERRER	JACKIE	STEVE	Dr. JACKIE STEVE SHERRER, ALABAMA	301 WESTGATE PKWY		DOTHAN	ALABAMA	363032962	0.237861709	13
1992868178	VICTORIA	DOLORES	VILLAMOR	Dr. DOLORES VILLAMOR VICTORIA, ALABAMA	242 BROCKFORD ROAD		HEFLIN	ALABAMA	362641608	0.238190965	13
1902856628	GILSTRAP	JODY	EDWARD	Dr. JODY EDWARD GILSTRAP, ALABAMA	1001 BROCKS GAP PKWY STE 101		HOOVER	ALABAMA	352444028	0.238393929	13
1013354521	SUMMERFORD	ROSS	ALEXANDER	Dr. ROSS ALEXANDER SUMMERFORD, ALABAMA	850 5TH AVE E		TUSCALOOSA	ALABAMA	354017419	0.238576071	13
1255837159	HAMRICK	ADAM	LEWIS	Dr. ADAM LEWIS HAMRICK, ALABAMA	1613 N MCKENZIE ST		FOLEY	ALABAMA	36535	0.239348834	13
1477035681	SHAMMAA	JONATHAN	JASON	Dr. JONATHAN JASON SHAMMAA, ALABAMA	300 GREENO RD S STE B		FAIRHOPE	ALABAMA	365321905	0.240546917	13
1699930891	WILKIE	JUSTIN	LAMAR	Dr. JUSTIN LAMAR WILKIE, ALABAMA	ANDREWS AVE BUILDING 301	LYSTER ARMY	FORT RUCKER	ALABAMA	363625333	0.24085127	13
1023047529	PONDER	MARK	E	Dr. MARK E PONDER, ALABAMA	1100 PATTON CHAPEL RD		LINCOLN	ALABAMA	35096	0.241184507	13
1669489340	JOHNSON	TEXEL	DEWINE	Dr. TEXEL DEWINE JOHNSON, ALABAMA	1924K DAUPHIN ISLAND PKWY		MOBILE	ALABAMA	366053004	0.241190162	13
1003357195	O'NEILL	KEALAN		Dr. KEALAN O'NEILL, ALABAMA	104 SPENRYN DR		MADISON	ALABAMA	357581890	0.243060894	13
1063520278	LINDSEY	LAURA	M	Dr. LAURA M LINDSEY, ALABAMA	2410 AVALON AVE		MUSCLE SHOALS	ALABAMA	356613283	0.246362845	13
1336229608	KENT	BRUCE	LAMAR	Dr. BRUCE LAMAR KENT, ALABAMA	41 CAMBRIDGE CT		WETUMPKA	ALABAMA	360931261	0.247912812	13
1215147905	SHIVALINGAIAH	RUPA		Dr. RUPA SHIVALINGAIAH, ALABAMA	NASA MARSHALL SPACE FLIGHT CENTER	AS10 BUILDI	HUNTSVILLE	ALABAMA	358123581	0.248072448	13
1831614452	DIXON	JACKIE		Dr. JACKIE DIXON, ALABAMA	867 COUNTY ROAD 59		PINE APPLE	ALABAMA	367683525	0.249146032	13
1770560153	JOHNSON	BRET	MUNSON	Dr. BRET MUNSON JOHNSON, ALABAMA	4585 MONTGOMERY HWY		DOTHAN	ALABAMA	363031880	0.249854861	13
1841201274	HOUSTON	JOHN	TEMPLE	Dr. JOHN TEMPLE HOUSTON, ALABAMA	2423 SCHILLINGER RD S	STE 103	MOBILE	ALABAMA	366954136	0.251856329	13
1437682952	HAMMOND	ROBERT		Dr. ROBERT HAMMOND, ALABAMA	267 FOB JAMES DR		VALLEY	ALABAMA	368545077	0.251867274	13
1437577053	TUCKER	ALISON	B	Dr. ALISON B TUCKER, ALABAMA	625 19TH ST S		BIRMINGHAM	ALABAMA	35249	0.252275228	13
1801817523	QUINN	RANDALL	L	Dr. RANDALL L QUINN, ALABAMA	408 CLARK ST NE		CULLMAN	ALABAMA	350551953	0.252276588	13
1841246543	FLOWERS	SAMUEL	SWAIM	Dr. SAMUEL SWAIM FLOWERS, ALABAMA	4810 BELL HILL RD		BESSEMER	ALABAMA	350226948	0.252895374	13
1831194471	JENSEN	PETER	J	Dr. PETER J JENSEN, ALABAMA	2115 CLOYD BLVD	SUITE 9	FLORENCE	ALABAMA	356307512	0.253994937	13
1467978221	LANG	TIAYA	A	Dr. TIAYA A LANG, ALABAMA	400 WHITESPORT DR SW STE 201		HUNTSVILLE	ALABAMA	358016429	0.254279911	13
1619079811	WALTON	GARY	MAURICE	Dr. GARY MAURICE WALTON, ALABAMA	415 DERBY DR		YORK	ALABAMA	369252117	0.254300892	13
1821065509	CAMPBELL	JONATHAN	CROSS	Dr. JONATHAN CROSS CAMPBELL, ALABAMA	5320 HIGHWAY 90 W		MOBILE	ALABAMA	366194202	0.254965911	13
1649234139	GRACE	CAROL		Dr. CAROL GRACE, ALABAMA	1200 MILITARY ST S	BROOKS BUIL	HAMILTON	ALABAMA	355705003	0.255178555	13
1023005030	MUJUMDAR	ASHOK	V	Dr. ASHOK V MUJUMDAR, ALABAMA	1700 UNIVERSITY BLVD E		TUSCALOOSA	ALABAMA	354042985	0.256107103	13
1568897627	WHITE	ANDREIA	WILLIAMS	Dr. ANDREIA WILLIAMS WHITE, ALABAMA	9431 AL HIGHWAY 22		MAPLESVILLE	ALABAMA	367503264	0.257007336	13
1851441273	FRITZ	LYMAN	WOODARD	Dr. LYMAN WOODARD FRITZ, ALABAMA	3401 INDEPENDENCE DR	SUITE 241	BIRMINGHAM	ALABAMA	352095662	0.257201361	13
1023195724	STANFIELD	JONATHAN	MICHAEL	Dr. JONATHAN MICHAEL STANFIELD, ALABAMA	604 BRANTLEY ST		OPP	ALABAMA	364671742	0.257482117	13
1750316204	GREENE	CHERICE	L	Dr. CHERICE L GREENE, ALABAMA	1416 GOLDEN SPRINGS RD		ANNISTON	ALABAMA	362076924	0.257551924	13
1104048537	KURRA	ALKA		Dr. ALKA KURRA, ALABAMA	850 5TH AVE E		TUSCALOOSA	ALABAMA	354017419	0.257638726	13
1831865930	SONG	SARA	A	Dr. SARA A SONG, ALABAMA	2868 ACTON RD		VESTAVIA	ALABAMA	352432502	0.258486483	13
1962410688	BENNETT	DAVID	WAYNE	Dr. DAVID WAYNE BENNETT, ALABAMA	96 ALI WAY		OXFORD	ALABAMA	362031835	0.258690476	13
1053730010	THURMAN	BENJAMIN	HILL	Dr. BENJAMIN HILL THURMAN, ALABAMA	2811 LURLEEN B WALLACE BLVD STE 12		NORTHPORT	ALABAMA	354763257	0.259623625	13
1619989365	MCGUINNESS	JOHN	P	Dr. JOHN P MCGUINNESS, ALABAMA	401 MEDICAL PARK DR		ATMORE	ALABAMA	365023006	0.2606178	13
1023278116	MCKINLEY	JAMES	ESTLE	Dr. JAMES ESTLE MCKINLEY, ALABAMA	1601 CENTER ST.	2N	MOBILE	ALABAMA	36604	0.261030041	13
1619921822	SHARMA	BHAVNA		Dr. BHAVNA SHARMA, ALABAMA	102 ESSEX CT	SUITE C	MADISON	ALABAMA	357583160	0.26104946	13
1982659702	EKAMBARAM	RAJAPPA		Dr. RAJAPPA EKAMBARAM, ALABAMA	4717 UNIVERSITY DR NW STE 109		HUNTSVILLE	ALABAMA	358163460	0.261819879	13
1982090791	WOLF	AMANDA		Dr. AMANDA WOLF, ALABAMA	301 GOVERNORS DR SW		HUNTSVILLE	ALABAMA	35801	0.26189979	13
1386908713	GOSS	MORGAN	LACEY	Dr. MORGAN LACEY GOSS, ALABAMA	124 MCCURDY AVE S STE B		RAINSVILLE	ALABAMA	359865206	0.262468881	13
1275778615	WILLIAMS	BRUCE	ARNOLD	Dr. BRUCE ARNOLD WILLIAMS, ALABAMA	535 OREGON STREET		BIRMINGHAM	ALABAMA	352241834	0.263412151	13
1295826378	MALOZZI	KATHRINE	H	Dr. KATHRINE H MALOZZI, ALABAMA	5870 ALUMNI CIR		MOBILE	ALABAMA	366880002	0.264288923	13
1942210745	CALHOUN	RONALD	EDWIN	Dr. RONALD EDWIN CALHOUN, ALABAMA	42319 US HIGHWAY 72		STEVENSON	ALABAMA	357725418	0.264405513	13
1699731927	NIXON	WILLIAM	ALEX	Dr. WILLIAM ALEX NIXON, ALABAMA	2337 HOMER CLAYTON DRIVE		GUNTERSVILLE	ALABAMA	35976	0.265539176	13
1780899211	HUNER	CARRIE	BLACK	Dr. CARRIE BLACK HUNER, ALABAMA	3056 HEALTHY WAY STE 100		BIRMINGHAM	ALABAMA	35243	0.265894267	13
1477763423	CARDENAS	DANIEL		Dr. DANIEL CARDENAS, ALABAMA	301 GOVERNORS DR SW		HUNTSVILLE	ALABAMA	358015123	0.26686851	13
1356303143	JOTANI	RUTWIJ	K	Dr. RUTWIJ K JOTANI, ALABAMA	7067 VETERANS PKWY	SUITE 200	PELL CITY	ALABAMA	351255118	0.266918113	13
1093702326	GALLAGHER	EILEEN	M	Dr. EILEEN M GALLAGHER, ALABAMA	307 MAIN ST SW		HANCEVILLE	ALABAMA	350775476	0.267799205	13
1770945628	DINNING	LEE	ANTHONY	Dr. LEE ANTHONY DINNING, ALABAMA	8010 MOFFETT RD		SEMMES	ALABAMA	365755406	0.267970215	13
1184853459	BATHINA	SUBHOSE		Dr. SUBHOSE BATHINA, ALABAMA	619 19TH ST S		BIRMINGHAM	ALABAMA	352491900	0.27003505	13
1639162373	RUSH	WILLIAM	D	Dr. WILLIAM D RUSH, ALABAMA	60026 HIGHWAY 49		LINEVILLE	ALABAMA	362664735	0.270149518	13
1598763161	WALKER	HERBERT	PEYTON	Dr. HERBERT PEYTON WALKER, ALABAMA	3140 CAHABA HEIGHTS RD		BIRMINGHAM	ALABAMA	352435243	0.270424907	13
1093829640	MILLIGAN	JOEL	CHRISTIAN	Dr. JOEL CHRISTIAN MILLIGAN, ALABAMA	2337 HOMER CLAYTON DR		GUNTERSVILLE	ALABAMA	359762205	0.273004565	13
1568071652	NORRIS	SARA	EMILY	Dr. SARA EMILY NORRIS, ALABAMA	2000 PEPPERELL PKWY		OPELIKA	ALABAMA	368015452	0.27322348	13
1225250640	JAMES	TERRY	MATTHEW	Dr. TERRY MATTHEW JAMES, ALABAMA	16356 COUNTY ROAD 41		ADDISON	ALABAMA	355402416	0.273557195	13
1437122884	PEADEN	MICHAEL	W	Dr. MICHAEL W PEADEN, ALABAMA	115 HERREN HILL RD		TALLASSEE	ALABAMA	360781276	0.274649237	13
1588144075	GARRETT	TASHA	RAE	Dr. TASHA RAE GARRETT, ALABAMA	4371 NARROW LANE RD STE 100		MONTGOMERY	ALABAMA	361162975	0.274843085	13
1134365372	HARIGEL	WILLIAM	SHANE	Dr. WILLIAM SHANE HARIGEL, ALABAMA	402 MEDICAL PARK DR		ATMORE	ALABAMA	365023004	0.275599964	13
1912491838	ABRAHAM	PAUL		Dr. PAUL ABRAHAM, ALABAMA	1308 TUSCALOOSA AVE SW		BIRMINGHAM	ALABAMA	352111948	0.27578836	13
1346256260	RUBLE	JAMES	LESLIE	Dr. JAMES LESLIE RUBLE, ALABAMA	9971 AIRPORT BLVD		MOBILE	ALABAMA	366089525	0.276453913	13
1861629966	GUJJULA	RAJESH		Dr. RAJESH GUJJULA, ALABAMA	13833 TAPIA AVE		BAYOU LA BATRE	ALABAMA	365092515	0.277060782	13
1669904769	BOYDSTUN	KENT		Dr. KENT BOYDSTUN, ALABAMA	401 LOWELL DR SE STE 1		HUNTSVILLE	ALABAMA	358013738	0.277158686	13
1730128414	GILLIS	FRANCIS	G	Dr. FRANCIS G GILLIS, ALABAMA	342 COX BLVD		SHEFFIELD	ALABAMA	356604020	0.277416121	13
1801994983	AKBAR	MUHAMMAD	ZABED	Dr. MUHAMMAD ZABED AKBAR, ALABAMA	125 CHURCH STREET		GEORGIANA	ALABAMA	36033	0.278479481	13
1124084785	CANFIELD	MICHAEL	ELLISON	Dr. MICHAEL ELLISON CANFIELD, ALABAMA	890 N DEAN RD STE 500		AUBURN	ALABAMA	368309454	0.278652629	13
1881711471	MCKINNEY	GREG		Dr. GREG MCKINNEY, ALABAMA	4600 HIGHWAY 280		BIRMINGHAM	ALABAMA	352425028	0.279150393	13
1598748931	RAWLS	JUDY	PINCKLEY	Dr. JUDY PINCKLEY RAWLS, ALABAMA	8216 MADISON BLVD		MADISON	ALABAMA	357582002	0.279795847	13
1356787378	STUCKEY	NATHAN	JULIAN	Dr. NATHAN JULIAN STUCKEY, ALABAMA	1575 MONTGOMERY HWY		VESTAVIA HILLS	ALABAMA	352164510	0.280244133	13
1285747014	KEITH	W	ANDREW	Dr. W ANDREW KEITH, ALABAMA	1451 S MAIN ST		GRAYSVILLE	ALABAMA	350731725	0.280299721	13
1487987137	BROUSSARD LAW	HEATHER	AMELIA	Dr. HEATHER AMELIA BROUSSARD LAW, ALABAMA	409 GLENMEDE LN		MONTGOMERY	ALABAMA	361176093	0.280730047	13
1689635245	CHRISTENSEN	EDWIN	DALE	Dr. EDWIN DALE CHRISTENSEN, ALABAMA	1325 MCFARLAND BLVD STE 204		NORTHPORT	ALABAMA	354763275	0.281858386	13
1144853524	NELSON	LYNETTE	MARIE	Dr. LYNETTE MARIE NELSON, ALABAMA	4800 WHITESPORT CIR SW STE 1		HUNTSVILLE	ALABAMA	358016443	0.282314036	13
1336117183	BROWN	BOBBY	G	Dr. BOBBY G BROWN, ALABAMA	124 S MEMORIAL DR		PRATTVILLE	ALABAMA	360673619	0.28292955	13
1639615289	BAKER	RONALD	J	Dr. RONALD J BAKER, ALABAMA	507 HARLEY ST		SCOTTSBORO	ALABAMA	357684218	0.286153161	13
1114118122	PATTERSON	JOAN	BREDER	Dr. JOAN BREDER PATTERSON, ALABAMA	HH EMERGENCY PHYSICIANS GROUP	101 SIVLEY	HUNTSVILLE	ALABAMA	35801	0.286175939	13
1447519400	MCCALEB	HOLLY	SLATTON	Dr. HOLLY SLATTON MCCALEB, ALABAMA	904 26TH ST		HALEYVILLE	ALABAMA	355651719	0.28665803	13
1558324186	ENGLERT	JACK	MANUEL	Dr. JACK MANUEL ENGLERT, ALABAMA	101 BOB WALLACE AVE SW	SUITE D	HUNTSVILLE	ALABAMA	358013847	0.28666225	13
1407942733	MEIGS	JOHN	SANSBURY	Dr. JOHN SANSBURY MEIGS, ALABAMA	208 PIERSON AVENUE		CENTREVILLE	ALABAMA	35042	0.287368524	13
1255334041	STALLWORTH	JAMES	A	Dr. JAMES A STALLWORTH, ALABAMA	1772 S ALABAMA AVE		MONROEVILLE	ALABAMA	364603062	0.287653021	13
1902852387	CLEMONS	LINDA	C	Dr. LINDA C CLEMONS, ALABAMA	122 E TENNESSEE ST		FLORENCE	ALABAMA	35630	0.287974266	13
1225131311	CLARK	SHERRI	BENNETT	Dr. SHERRI BENNETT CLARK, ALABAMA	4745 CHACE CIR	SUITE 101	HOOVER	ALABAMA	352443711	0.288080312	13
1194770461	SHAH	SIDDHARTH	RAJNIKANT	Dr. SIDDHARTH RAJNIKANT SHAH, ALABAMA	2038 SPRINGDALE LN		TARRANT	ALABAMA	352172028	0.288408075	13
1265533855	KYLE	GEORGE	M.	Dr. GEORGE M. KYLE, ALABAMA	813 FRANKLIN ST SE		HUNTSVILLE	ALABAMA	358014311	0.288677283	13
1174676308	GIDDENS	CHARLES	FRANKLIN	Dr. CHARLES FRANKLIN GIDDENS, ALABAMA	60 MAIN ST N		SECTION	ALABAMA	357717168	0.289039484	13
1467487843	HARRIS	GEORGE	M	Dr. GEORGE M HARRIS, ALABAMA	480 WALKER DR		SPRINGVILLE	ALABAMA	351463250	0.290251756	13
1609947993	SPEER	JAROD	E	Dr. JAROD E SPEER, ALABAMA	34011 US HIGHWAY 280	SUITE A	CHILDERSBURG	ALABAMA	350442128	0.290755377	13
1184796211	LAUBENTHAL	JEFFERY	C	Dr. JEFFERY C LAUBENTHAL, ALABAMA	100 RICE MINE ROAD LOOP	SUITE 206	TUSCALOOSA	ALABAMA	354062414	0.290855658	13
1417349580	GAINES	JASMINE	P	Dr. JASMINE P GAINES, ALABAMA	801 S UNIVERSITY BLVD STE D		MOBILE	ALABAMA	366092949	0.291411984	13
1356311005	MCKNIGHT	JERRY		Dr. JERRY MCKNIGHT, ALABAMA	850 PETER BRYCE BLVD		TUSCALOOSA	ALABAMA	354017419	0.291559824	13
1023184017	DUPPER	KATHLEEN	M	Dr. KATHLEEN M DUPPER, ALABAMA	2422 DANVILLE RD SW	SUITE C	DECATUR	ALABAMA	356034220	0.291756155	13
1598148215	FAIR	ANDREA	TERESA	Dr. ANDREA TERESA FAIR, ALABAMA	2731 MARTIN LUTHER KING BLVD		TUSCALOOSA	ALABAMA	354015235	0.291929844	13
1811400641	MORTON-HUNTE	JANICE	LA TARCIA	Dr. JANICE LA TARCIA MORTON-HUNTE, ALABAMA	120 N LAFAYETTE ST STE A		MOBILE	ALABAMA	366042258	0.292666519	13
1275755688	DODD	RICHARD	PAYNE	Dr. RICHARD PAYNE DODD, ALABAMA	1800 AL HWY 157	SUITE 101	CULLMAN	ALABAMA	350580600	0.292875697	13
1073573556	SIRK	RODNEY	ALLEN	Dr. RODNEY ALLEN SIRK, ALABAMA	341 GREENO RD N		FAIRHOPE	ALABAMA	365322979	0.292909263	13
1265427413	KIDD	DIXIE	DAWN	Dr. DIXIE DAWN KIDD, ALABAMA	1845 CHERRY ST		MONTGOMERY	ALABAMA	361072613	0.293217224	13
1780886697	HICKS	DAVID	BRYAN	Dr. DAVID BRYAN HICKS, ALABAMA	1400 6TH AVE S		BIRMINGHAM	ALABAMA	35233	0.294306476	13
1508893116	LASSITER	HOMER	LEON	Dr. HOMER LEON LASSITER, ALABAMA	500 HEALTHWEST DRIVE		DOTHAN	ALABAMA	36303	0.294683444	13
1972683589	CHAMBERS	NORMAN	DONALD	Dr. NORMAN DONALD CHAMBERS, ALABAMA	33733 US HIGHWAY 280		CHILDERSBURG	ALABAMA	350443017	0.295888432	13
1013935253	BABBINO	STEPHEN	J	Dr. STEPHEN J BABBINO, ALABAMA	604 SMITH RD		ALBERTVILLE	ALABAMA	359513412	0.296309286	13
1629575923	ROBERTS	NICOLE	ELIZABETH	Dr. NICOLE ELIZABETH ROBERTS, ALABAMA	101 SIVLEY RD SW		HUNTSVILLE	ALABAMA	358014421	0.296315252	13
1275515454	GOBER	JOHN	R	Dr. JOHN R GOBER, ALABAMA	1800 AL HIGHWAY 157	SUITE 101	CULLMAN	ALABAMA	350581271	0.29677906	13
1912091992	HARPER	THOMAS	D	Dr. THOMAS D HARPER, ALABAMA	1026 GOODYEAR AVE	SUITE 300	GADSDEN	ALABAMA	359031102	0.297060004	13
1437200037	HAGLER	CANDICE	TERRY	Dr. CANDICE TERRY HAGLER, ALABAMA	1450 JONES DAIRY ROAD	BLDG 900	JASPER	ALABAMA	355016108	0.297654878	13
1215095559	KHAN	MINA	S	Dr. MINA S KHAN, ALABAMA	101 LEMLEY DR STE A		ONEONTA	ALABAMA	351212100	0.298559198	13
1679741581	WANG	EDDIE LIN		Dr. EDDIE LIN WANG, ALABAMA	3701 LOOP RD		TUSCALOOSA	ALABAMA	354045015	0.300228593	13
1831333053	AKINLOYE GILF	MONIFA	TOSI	Dr. MONIFA TOSI AKINLOYE GILF, ALABAMA	619 19TH ST S		BIRMINGHAM	ALABAMA	352491900	0.300516686	13
1174574172	JOHNSON	MICHAEL	KEITH	Dr. MICHAEL KEITH JOHNSON, ALABAMA	2616 JORDAN LN NW		HUNTSVILLE	ALABAMA	358161014	0.301018728	13
1528051133	HENSLEIGH	CHARLES	DAVID	Dr. CHARLES DAVID HENSLEIGH, ALABAMA	83745 HIGHWAY 9		ASHLAND	ALABAMA	36251	0.301029689	13
1508052168	STEWART	EARL	RAY	Dr. EARL RAY STEWART, ALABAMA	27340 HIGHWAY 86		GORDO	ALABAMA	354663578	0.301817307	13
1184669350	WILLIAMS	BENISE	L	Dr. BENISE L WILLIAMS, ALABAMA	300 TWINING ST BLDG 760		MONTGOMERY	ALABAMA	36112	0.302179765	13
1437324613	HODGE	AUDREY	MARIA	Dr. AUDREY MARIA HODGE, ALABAMA	29 L V STABLER DR		GREENVILLE	ALABAMA	360373850	0.302694412	13
1073954244	RAMROOP	NANDINI	YASHWANTI	Dr. NANDINI YASHWANTI RAMROOP, ALABAMA	2055 E SOUTH BLVD	SUITE 308	MONTGOMERY	ALABAMA	361162001	0.303011764	13
1679784631	FLORES	AGUSTIN G	R	Dr. AGUSTIN G R FLORES, ALABAMA	1989 SARDIS DR		SARDIS CITY	ALABAMA	359562344	0.307029399	13
1124048939	CARON	DOUGLAS	EARL	Dr. DOUGLAS EARL CARON, ALABAMA	101 E 15TH AVE		GULF SHORES	ALABAMA	365423501	0.307386704	13
1326201443	BHAVSAR	HITESHRI	SURESH	Dr. HITESHRI SURESH BHAVSAR, ALABAMA	1215 7TH ST SE	SUITE 140	DECATUR	ALABAMA	356013337	0.309508948	13
1306829759	MCADAMS	CINDY	MCCUTCHEO	Dr. CINDY MCCUTCHEO MCADAMS, ALABAMA	12205 COUNTY LINE ROAD		MADISON	ALABAMA	35758	0.309679399	13
1770685687	IRUVANTI	SHUBHADA		Dr. SHUBHADA IRUVANTI, ALABAMA	215 PERRY HILL RD		MONTGOMERY	ALABAMA	361093725	0.310977914	13
1467468454	TRUE	TERRY	J.	Dr. TERRY J. TRUE, ALABAMA	104A PHYSICIANS DR		MUSCLE SHOALS	ALABAMA	356612100	0.311581726	13
1366737884	BULLARD	MEGAN	V	Dr. MEGAN V BULLARD, ALABAMA	22266 HIGHWAY 25		COLUMBIANA	ALABAMA	350518618	0.312202208	13
1497920276	HAMMOCK	RICHARD	SCOTT	Dr. RICHARD SCOTT HAMMOCK, ALABAMA	218 HOSPITAL AVE	SUITE A	OZARK	ALABAMA	363602064	0.312553302	13
1851487417	BRYANT	THOMAS	R.	Dr. THOMAS R. BRYANT, ALABAMA	3004 ALLISON BONNETT MEMORIAL DR		HUEYTOWN	ALABAMA	350232317	0.312767103	13
1346623071	SAHINOGLU	EFE		Dr. EFE SAHINOGLU, ALABAMA	921 OXMOOR RD		BIRMINGHAM	ALABAMA	352095227	0.312827826	13
1285732016	GINEVAN	BRAD	M	Dr. BRAD M GINEVAN, ALABAMA	342 COX BLVD		SHEFFIELD	ALABAMA	356604020	0.312977012	13
1144288606	HUGHES	KEITH	SHAWN	Dr. KEITH SHAWN HUGHES, ALABAMA	6994 WINTON BLOUNT BLVD		MONTGOMERY	ALABAMA	361173556	0.313233828	13
1972547479	VEALE	CHARLES	J	Dr. CHARLES J VEALE, ALABAMA	2160 MOORES MILL RD		AUBURN	ALABAMA	368308447	0.313824434	13
1245763614	PERRIN	BENJAMIN	ARTHUR	Dr. BENJAMIN ARTHUR PERRIN, ALABAMA	810 FRANKLIN ST SE		HUNTSVILLE	ALABAMA	358014310	0.313947667	13
1821249244	JOHNS	KENT		Dr. KENT JOHNS, ALABAMA	1201 HINKLE RD		CLANTON	ALABAMA	350458883	0.314264327	13
1376064121	BEVIS	JULIA	BROOKE	Dr. JULIA BROOKE BEVIS, ALABAMA	1304 13TH AVE SE		DECATUR	ALABAMA	356014359	0.314511877	13
1831358290	BIRDSONG	WILLIAM	EUGENE	Dr. WILLIAM EUGENE BIRDSONG, ALABAMA	120 N WALSTON BRIDGE RD		JASPER	ALABAMA	355048622	0.314622353	13
1659541563	WHITLEY	JAMES	PETER	Dr. JAMES PETER WHITLEY, ALABAMA	2731 MLK JR. BLVD		TUSCALOOSA	ALABAMA	35401	0.315593078	13
1689933038	MOOR	THAYER		Dr. THAYER MOOR, ALABAMA	1 W LAKESHORE DR		HOMEWOOD	ALABAMA	352090500	0.316921346	13
1194718759	SMITH	GEORGE	C	Dr. GEORGE C SMITH, ALABAMA	60026 HIGHWAY 49		LINEVILLE	ALABAMA	362664735	0.317707329	13
1285627828	SMITH	GEORGE	C	Dr. GEORGE C SMITH, ALABAMA	60026 HIGHWAY 49		LINEVILLE	ALABAMA	362664735	0.317892262	13
1144467309	DAY	CAROLINE	J	Dr. CAROLINE J DAY, ALABAMA	5710 WATERMELON ROAD	SUITE 600	NORTHPORT	ALABAMA	35473	0.318432587	13
1992778005	LOW	ELIZABETH	JEAN	Dr. ELIZABETH JEAN LOW, ALABAMA	1121 BELLEVILLE AVE		BREWTON	ALABAMA	364261505	0.319169038	13
1225139959	JERNIGAN	SHANON	REYNOLDS	Dr. SHANON REYNOLDS JERNIGAN, ALABAMA	33733 US HIGHWAY 280		CHILDERSBURG	ALABAMA	350443017	0.31930722	13
1285849729	GREGORIO	RYAN	ALBERT	Dr. RYAN ALBERT GREGORIO, ALABAMA	605 GANDY ST NE		RUSSELLVILLE	ALABAMA	356531911	0.319599578	13
1336218049	CONNOR	MICHELE		Dr. MICHELE CONNOR, ALABAMA	495 TAYLOR RD		MONTGOMERY	ALABAMA	361173513	0.319741725	13
1912162504	GUTTIKONDA	HARITHA	V	Dr. HARITHA V GUTTIKONDA, ALABAMA	2147 RIVERCHASE OFFICE RD		BIRMINGHAM	ALABAMA	352441836	0.320037691	13
1477531283	WAYNE	ALAN	J	Dr. ALAN J WAYNE, ALABAMA	196 COUNTY ROAD 85		STEVENSON	ALABAMA	357725522	0.321119134	13
1659452308	ROWE	CLAY	COSTON	Dr. CLAY COSTON ROWE, ALABAMA	3212 RAINBOW DR	STE. A	GADSDEN	ALABAMA	359065805	0.321420223	13
1235304007	NEWMAN	ALLISON	COX	Dr. ALLISON COX NEWMAN, ALABAMA	1890 AL HIGHWAY 157	SUITE 300	CULLMAN	ALABAMA	350583601	0.321786469	13
1083111579	WOODS	KATHERINE	ELIZABETH	Dr. KATHERINE ELIZABETH WOODS, ALABAMA	83 GEORGE WALLACE DR W		RAINSVILLE	ALABAMA	359865775	0.321876245	13
1962612903	BURRELL	STEPHANIE	MICHELLE	Dr. STEPHANIE MICHELLE BURRELL, ALABAMA	7105B BAILEY CREEK CIR SE		HUNTSVILLE	ALABAMA	358022797	0.323438849	13
1174504740	GARBER	JEFFREY	G	Dr. JEFFREY G GARBER, ALABAMA	420 LOWELL DR SE	STE 201	HUNTSVILLE	ALABAMA	358013754	0.323809851	13
1457368961	GONZALEZ	ENGLISH	HAIRRELL	Dr. ENGLISH HAIRRELL GONZALEZ, ALABAMA	2152 OLD SPRINGVILLE ROAD		BIRMINGHAM	ALABAMA	352154005	0.324443754	13
1871023242	FIGAROLA	TULIO	ROMULO	Dr. TULIO ROMULO FIGAROLA, ALABAMA	225 MILL WALK CT		MADISON	ALABAMA	357581565	0.324579584	13
1285697425	CARPENTER	SANDRA	L	Dr. SANDRA L CARPENTER, ALABAMA	403 BAY ST		GADSDEN	ALABAMA	359015107	0.324705914	13
1689903833	WESTERN	ELIZABETH	CHILDRESS	Dr. ELIZABETH CHILDRESS WESTERN, ALABAMA	701 UNIVERSITY BLVD E	SUITE 507	TUSCALOOSA	ALABAMA	354017432	0.325225828	13
1659707867	COYKENDALL	JEFFREY		Dr. JEFFREY COYKENDALL, ALABAMA	2152 OLD SPRINGVILLE RD		CENTER POINT	ALABAMA	352154005	0.325901744	13
1649880014	BRITT	TIFFANY	J	Dr. TIFFANY J BRITT, ALABAMA	2812 HARTFORD HWY		DOTHAN	ALABAMA	363054927	0.325931695	13
1346443439	PANCHAVATI	PAVANKUMA	RAMPRASAD	Dr. PAVANKUMA RAMPRASAD PANCHAVATI, ALABAMA	101 SIVLEY RD SW		HUNTSVILLE	ALABAMA	358014421	0.326032656	13
1184767220	WHITE	LORI	C.	Dr. LORI C. WHITE, ALABAMA	400 TAYLOR RD	SUITE 3380	MONTGOMERY	ALABAMA	36117	0.327054016	13
1578136701	HODGE	LYDIA		Dr. LYDIA HODGE, ALABAMA	148 J C MAULDIN HWY		KILLEN	ALABAMA	356459106	0.327971616	13
1467441600	CARTER	RONDA	FOWLER	Dr. RONDA FOWLER CARTER, ALABAMA	301 ANDREWS AVE		FT. RUCKER	ALABAMA	36362	0.328191088	13
1215917539	COLLINS	LUCILLE	SCHULTZ	Dr. LUCILLE SCHULTZ COLLINS, ALABAMA	6350 HWY 82		MAPLESVILLE	ALABAMA	36750	0.328586229	13
1154472355	MCELROY	CHAD	WADE	Dr. CHAD WADE MCELROY, ALABAMA	122 MEDICAL CIR	SUITE D	MOULTON	ALABAMA	356501221	0.32929266	13
1811945280	ST. PETERY	MARIAN	LEIGH	Dr. MARIAN LEIGH ST. PETERY, ALABAMA	71 JACKSON ST		HARPERSVILLE	ALABAMA	350784701	0.329668873	13
1467751602	MCBREARTY	SEAN	R	Dr. SEAN R MCBREARTY, ALABAMA	8367 MORPHY AVE STE B		FAIRHOPE	ALABAMA	365323653	0.330292936	13
1174694244	ANDREWS	RAYNON	ANTOINE	Dr. RAYNON ANTOINE ANDREWS, ALABAMA	6971 RESEARCH PARK BLVD NW	STE A	HUNTSVILLE	ALABAMA	358063027	0.330402147	13
1538192687	HERMANN	CECELIA	CAMBLIN	Dr. CECELIA CAMBLIN HERMANN, ALABAMA	400 E COMMERCE ST		GREENVILLE	ALABAMA	360372312	0.330704527	13
1770583296	TOLENTINO	LOUISA	M	Dr. LOUISA M TOLENTINO, ALABAMA	470 TAYLOR RD		MONTGOMERY	ALABAMA	361173563	0.331361893	13
1881776052	BUTTS	SEBRINA	ESTELLA	Dr. SEBRINA ESTELLA BUTTS, ALABAMA	504 MCCURDY AVE SOUTH	STE 6	RAINSVILLE	ALABAMA	359865254	0.331572182	13
1114977931	LEWIS-THOMAS	JANICE	P	Dr. JANICE P LEWIS-THOMAS, ALABAMA	8371 HIGHWAY 72 W		MADISON	ALABAMA	357589505	0.33218883	13
1720048275	TUCK	PAMELA	POLLARD	Dr. PAMELA POLLARD TUCK, ALABAMA	300 TAYLOR RD	SUITE 600	MONTGOMERY	ALABAMA	361173521	0.332410441	13
1952375917	TANKERSLEY	STEWART	HILL	Dr. STEWART HILL TANKERSLEY, ALABAMA	4154 CARMICHAEL CT		MONTGOMERY	ALABAMA	361062871	0.332827339	13
1447259528	BRYANT	DAVID	POWELL	Dr. DAVID POWELL BRYANT, ALABAMA	4338 MAIN ST		PINSON	ALABAMA	351263290	0.333052374	13
1386006112	OKERBLOM	JENNA		Dr. JENNA OKERBLOM, ALABAMA	100 WASHINGTON ST NE STE 102		HUNTSVILLE	ALABAMA	358015052	0.333150902	13
1124059399	CLIFTON	ANGELA	L.	Dr. ANGELA L. CLIFTON, ALABAMA	122 N SNEAD ST		BOAZ	ALABAMA	359571763	0.333839509	13
1447231535	MARTINEC	LEONARD	W.	Dr. LEONARD W. MARTINEC, ALABAMA	8371 HIGHWAY 72 W	SUITE 200	MADISON	ALABAMA	357589505	0.334302825	13
1609916931	SOLOMON	ERIC	S	Dr. ERIC S SOLOMON, ALABAMA	120 CAHABA VALLEY PARKWAY	SUITE 200	PELHAM	ALABAMA	35124	0.334453369	13
1528102647	KOCH	MARK	PETER	Dr. MARK PETER KOCH, ALABAMA	33700 HWY 43		THOMASVILLE	ALABAMA	367843555	0.334662482	13
1548599798	BELL	JOSHUA	DAVID	Dr. JOSHUA DAVID BELL, ALABAMA	2337 HOMER CLAYTON DR		GUNTERSVILLE	ALABAMA	359762205	0.335496558	13
1326302274	RIGGINS	MONICA	NEELEY	Dr. MONICA NEELEY RIGGINS, ALABAMA	1007 GOODYEAR AVE		GADSDEN	ALABAMA	359031195	0.335721275	13
1669061313	KERBY	KATHERINE		Dr. KATHERINE KERBY, ALABAMA	507 HARLEY ST		SCOTTSBORO	ALABAMA	357684218	0.337304219	13
1114027513	CAPPS	DEDRA	L	Dr. DEDRA L CAPPS, ALABAMA	504 MCCURDY AVE SOUTH	SUITE	RAINSVILLE	ALABAMA	359865254	0.338072572	13
1649470717	PUTTU	SUMATHI		Dr. SUMATHI PUTTU, ALABAMA	1718 VETERANS MEMORIAL PKWY	SUITE C	TUSCALOOSA	ALABAMA	354044791	0.339213801	13
1063471910	DIAMOND	DALTON	EVAN	Dr. DALTON EVAN DIAMOND, ALABAMA	67 PINE NEEDLE TRCE		GUNTERSVILLE	ALABAMA	359765804	0.339216451	13
1396942264	EDSTROM	STEPHEN	BLACKSTON	Dr. STEPHEN BLACKSTON EDSTROM, ALABAMA	300 TWINING ST BLDG 760		MONTGOMERY	ALABAMA	361126027	0.339702681	13
1629082383	LOCICERO	JOSEPH		Dr. JOSEPH LOCICERO, ALABAMA	251 N BAYOU ST		MOBILE	ALABAMA	366035827	0.340319906	13
1912983040	SWEARINGEN	MICHAEL	WILSON	Dr. MICHAEL WILSON SWEARINGEN, ALABAMA	208 WEST FORT WILLIAMS		SYLACOUGA	ALABAMA	35150	0.341384683	13
1982816724	SCOTT	AUBREY	DENNIS	Dr. AUBREY DENNIS SCOTT, ALABAMA	3143 PELHAM PKWY	SUITE 100	PELHAM	ALABAMA	351242028	0.342157145	13
1427317494	RUSSELL	CARL	HUNTER	Dr. CARL HUNTER RUSSELL, ALABAMA	70 PLAZA DR		PELL CITY	ALABAMA	351259314	0.342551026	13
1487628111	BIRK	RAINER	A.	Dr. RAINER A. BIRK, ALABAMA	300 MEDICAL AVE	SUITE 1	ANDALUSIA	ALABAMA	36420	0.342935865	13
1295045631	POWAR	RUBINDEEP	RUBY	Dr. RUBINDEEP RUBY POWAR, ALABAMA	1518 PROFESSIONAL PKWY	SUITE A	AUBURN	ALABAMA	368302857	0.343025102	13
1346496999	CHU	HA	BICH	Dr. HA BICH CHU, ALABAMA	8121 MADISON BLVD STE 101A		MADISON	ALABAMA	357582082	0.344299424	13
1427027234	RUPERT	ANGUS	H	Dr. ANGUS H RUPERT, ALABAMA	301 ANDREWS AVE.		FT. RUCKER	ALABAMA	363625333	0.344625779	13
1306858287	NOLEN	THOMAS	N.	Dr. THOMAS N. NOLEN, ALABAMA	247 WALTON ST		COLUMBIANA	ALABAMA	350519701	0.347654375	13
1063615714	HARRIS	ABBY	LEA	Dr. ABBY LEA HARRIS, ALABAMA	1840 E MAIN ST		PRATTVILLE	ALABAMA	360665500	0.348006202	13
1205967833	KITTINGER	RONALD	DEAN	Dr. RONALD DEAN KITTINGER, ALABAMA	7 HUDDLE DR		BIRMINGHAM	ALABAMA	352425367	0.348105043	13
1053332817	TANAKA	PAUL		Dr. PAUL TANAKA, ALABAMA	1595 E MAIN ST		PRATTVILLE	ALABAMA	360665509	0.348806028	13
1356585301	COLLIER	KEVA	WONTORIA	Dr. KEVA WONTORIA COLLIER, ALABAMA	2889 SOLLIE RD	1321	MOBILE	ALABAMA	366955532	0.349042644	13
1659376812	MAXWELL	ALAN	J	Dr. ALAN J MAXWELL, ALABAMA	115 HARPER COURT		TUSCALOOSA	ALABAMA	354011250	0.349149612	13
1174657191	FLORENCE	LISA	ALISON	Dr. LISA ALISON FLORENCE, ALABAMA	1602 HIGHWAY 77		SOUTHSIDE	ALABAMA	359070100	0.349948964	13
1730125527	FULLER	KEITH	LYLE	Dr. KEITH LYLE FULLER, ALABAMA	2214 GATEWAY DR	SUITE C	OPELIKA	ALABAMA	368011500	0.350800806	13
1437230109	DARNELL	THOMAS	LLOYD	Dr. THOMAS LLOYD DARNELL, ALABAMA	2308 HOMER CLAYTON DR		GUNTERSVILLE	ALABAMA	359762206	0.351124682	13
1154929131	CORNELISON	JACKSON	TULEY	Dr. JACKSON TULEY CORNELISON, ALABAMA	41 EMINENCE WAY STE A		PELL CITY	ALABAMA	351282338	0.351395207	13
1053474452	CATER	ROBERT	LAMAR	Dr. ROBERT LAMAR CATER, ALABAMA	1425 GREENBRIER DEAR RD		ANNISTON	ALABAMA	362078706	0.351398449	13
1194755827	MONTGOMERY	BRENDELLA	TURNBOW	Dr. BRENDELLA TURNBOW MONTGOMERY, ALABAMA	139 KENSINGTON DR		MADISON	ALABAMA	357587845	0.351994799	13
1891788014	BOWEN	MITCHEAL	BLANE	Dr. MITCHEAL BLANE BOWEN, ALABAMA	409 N CEDAR ST		FLORENCE	ALABAMA	356305405	0.352559245	13
1922011527	VONDER POOL	BEVERLY	ANN	Dr. BEVERLY ANN VONDER POOL, ALABAMA	2152 OLD SPRINGVILLE RD		BIRMINGHAM	ALABAMA	352154005	0.352753761	13
1427149756	SHROFF	MALATHI	SRINIVAS	Dr. MALATHI SRINIVAS SHROFF, ALABAMA	215 PERRY HILL RD		MONTGOMERY	ALABAMA	361093725	0.353125548	13
1679785422	WILSON	BREEZY		Dr. BREEZY WILSON, ALABAMA	1179 GREENMOR DR		BESSEMER	ALABAMA	350226445	0.35350426	13
1689734550	MYRICK	ANDREW	JACKSON	Dr. ANDREW JACKSON MYRICK, ALABAMA	1 W LAKESHORE DR STE 100		BIRMINGHAM	ALABAMA	352097271	0.35371017	13
1710152582	FALKENBERRY	TETYANA	G.	Dr. TETYANA G. FALKENBERRY, ALABAMA	5621 COTTAGE HILL RD		MOBILE	ALABAMA	366094210	0.354263694	13
1669024071	BEVALET	KRISTEN	MARIE	Dr. KRISTEN MARIE BEVALET, ALABAMA	665 OPELIKA RD STE 200		AUBURN	ALABAMA	368304086	0.354309672	13
1265470900	COLE	ELIZABETH	DIANNE	Dr. ELIZABETH DIANNE COLE, ALABAMA	3840 GAULT AVE N		FORT PAYNE	ALABAMA	359675211	0.354319062	13
1083713556	HONEA	ROBERT	NEIL	Dr. ROBERT NEIL HONEA, ALABAMA	108 4TH AVE SW STE A		REFORM	ALABAMA	354818018	0.354436688	13
1215018932	VITKIN	MICHAEL	Z	Dr. MICHAEL Z VITKIN, ALABAMA	7531 SOUTH MEMORIAL PARKWAY	SUITE B	HUNTSVILLE	ALABAMA	35802	0.354683733	13
1053374512	FREMMING	BRET	GORDON	Dr. BRET GORDON FREMMING, ALABAMA	305 W PEACHTREE ST		SCOTTSBORO	ALABAMA	357684327	0.355239564	13
1114235496	SMITH	CHRISTOPH	C	Dr. CHRISTOPH C SMITH, ALABAMA	98 E MORRIS ST		SAMSON	ALABAMA	364771229	0.355693281	13
1144467317	SHUGRUE	JOHN	DOUGLAS	Dr. JOHN DOUGLAS SHUGRUE, ALABAMA	206 COUNTY ROAD 304		CALERA	ALABAMA	350406900	0.357318384	13
1770987927	OBIAKA	CHIGOZIE	U.	Dr. CHIGOZIE U. OBIAKA, ALABAMA	3550 GRANDVIEW PKWY APT 327	CAHABA HEIG	BIRMINGHAM	ALABAMA	352431970	0.357901293	13
1619931581	BAYSDEN	TERESA	J	Dr. TERESA J BAYSDEN, ALABAMA	29810 AL HIGHWAY 71		BRYANT	ALABAMA	359585240	0.357953673	13
1881104388	MABERY	MATTHEW	JAMES	Dr. MATTHEW JAMES MABERY, ALABAMA	2152 OLD SPRINGVILLE RD		CENTER POINT	ALABAMA	352154005	0.358454006	13
1952315343	SHERMAN	ALAN	JAY	Dr. ALAN JAY SHERMAN, ALABAMA	5100 RANGELINE SERVICE RD N		MOBILE	ALABAMA	366199504	0.359716245	13
1033188339	BENJAMIN	REGINA	M	Dr. REGINA M BENJAMIN, ALABAMA	13833 TAPIA AVE		BAYOU LA BATRE	ALABAMA	365092515	0.359913078	13
1265427090	KIDD	HUEY	RANDOLPH	Dr. HUEY RANDOLPH KIDD, ALABAMA	33621 HIGHWAY 43		THOMASVILLE	ALABAMA	367843347	0.360070746	13
1104182674	OSBORN	KRISTINA	TERESA	Dr. KRISTINA TERESA OSBORN, ALABAMA	1504 SPRING HILL AVE	SUITE 3414	MOBILE	ALABAMA	366043207	0.360193699	13
1740481951	SALADA-LIGON	MARILYN	M.	Dr. MARILYN M. SALADA-LIGON, ALABAMA	101 WESTOVER CIRCLE	SUITE B	MADISON	ALABAMA	357584900	0.360244602	13
1831227412	SCHMIDT	ANNE	M	Dr. ANNE M SCHMIDT, ALABAMA	101 OSLO CIRCLE	UCP OF GREA	BIRMINGHAM	ALABAMA	352115965	0.361003581	13
1093118796	ALY	MUHAMMAD		Dr. MUHAMMAD ALY, ALABAMA	201 SIVLEY RD SW	STE 500	HUNTSVILLE	ALABAMA	358015177	0.361342045	13
1326016445	JONES	EMILY	C	Dr. EMILY C JONES, ALABAMA	108 MEDICAL DR		DOTHAN	ALABAMA	363036902	0.361984599	13
1972526614	THOMAS	GEORGE	G	Dr. GEORGE G THOMAS, ALABAMA	100 OAK STREET		HAYNEVILLE	ALABAMA	36040	0.363521638	13
1639307754	HOFFMEISTER-	MONICA		Dr. MONICA HOFFMEISTER-, ALABAMA	701 PRINCETON AVE SW		BIRMINGHAM	ALABAMA	352111303	0.364218596	13
1346470069	JOHNSON	JEREMY	TYLER	Dr. JEREMY TYLER JOHNSON, ALABAMA	301 GOVERNORS DR SW		HUNTSVILLE	ALABAMA	35801	0.365029386	13
1427039148	EUGENE	MARC	ELIE	Dr. MARC ELIE EUGENE, ALABAMA	6801 AIRPORT BLVD		MOBILE	ALABAMA	366083709	0.365359225	13
1013973353	LARSON	CHARLES	A	Dr. CHARLES A LARSON, ALABAMA	2337 HOMER CLAYTON DRIVE		GUNTERSVILLE	ALABAMA	35976	0.365502828	13
1760505887	MONTRICUL	VINAI		Dr. VINAI MONTRICUL, ALABAMA	47910 AL HIGHWAY 277		BRIDGEPORT	ALABAMA	357407206	0.366050286	13
1790754448	KEMPH	CONSTANCE	IANTHA	Dr. CONSTANCE IANTHA KEMPH, ALABAMA	601 WEST BLVD		BIRMINGHAM	ALABAMA	352061300	0.366299167	13
1538790027	BAILES	ASHLEY		Dr. ASHLEY BAILES, ALABAMA	15234 GREENFIELD DRIVE		ATHENS	ALABAMA	35613	0.366689452	13
1114304730	MELSON	MATTHEW	TYLER	Dr. MATTHEW TYLER MELSON, ALABAMA	117 RENAISSANCE ST		FLORENCE	ALABAMA	356301207	0.366877442	13
1811943970	CARNES	B. GORDON		Dr. B. GORDON CARNES, ALABAMA	BLD 301 ANDREWS AVE		FORT RUCKER	ALABAMA	363625333	0.3675655	13
1073966230	PATEL	PRIYA		Dr. PRIYA PATEL, ALABAMA	2000 PEPPERELL PKWY	2ND FLOOR (	OPELIKA	ALABAMA	368015452	0.36878052	13
1447249750	FUNDERBURK	CHARLES	KEITH	Dr. CHARLES KEITH FUNDERBURK, ALABAMA	108 MEDICAL CENTER DR		CLANTON	ALABAMA	350452332	0.369695097	13
1073594735	HARRIGAN	CASWALL	C	Dr. CASWALL C HARRIGAN, ALABAMA	8045 HIGHWAY 72 W	SUITE 100	MADISON	ALABAMA	357589564	0.369881123	13
1679542740	WILLIAMS	MICHAEL	A.	Dr. MICHAEL A. WILLIAMS, ALABAMA	144 VIRGINIA AVE	SUITE A	DALEVILLE	ALABAMA	363222306	0.370458003	13
1154421709	POUND	LORA	J.	Dr. LORA J. POUND, ALABAMA	5890 VALLEY RD	SUITE 200	BIRMINGHAM	ALABAMA	352358668	0.370614749	13
1043751365	DORNIER	JEREMY	CURTIS	Dr. JEREMY CURTIS DORNIER, ALABAMA	150 GILBREATH DR STE 201		ONEONTA	ALABAMA	351212827	0.371441758	13
1285820936	COOKE	JUSTIN	T	Dr. JUSTIN T COOKE, ALABAMA	3477 LOWERY PKWY STE 137		FULTONDALE	ALABAMA	35068	0.37152099	13
1033571518	OGDEN	SHAWNNA		Dr. SHAWNNA OGDEN, ALABAMA	850 PETER BRYCE BLVD		TUSCALOOSA	ALABAMA	354017457	0.371736029	13
1043375918	WIX-HARRIS	RENATA	ALMA	Dr. RENATA ALMA WIX-HARRIS, ALABAMA	5621 COTTAGE HILL RD		MOBILE	ALABAMA	366094210	0.372229404	13
1356404776	MCVEIGH	HOWARD	ELVIN	Dr. HOWARD ELVIN MCVEIGH, ALABAMA	700 QUINTARD AVE		ANNISTON	ALABAMA	362015758	0.372305101	13
1205816378	LARKIN	BRENDA	A	Dr. BRENDA A LARKIN, ALABAMA	750 DOWNTOWNER LOOP W	SUITE B	MOBILE	ALABAMA	366095528	0.37269606	13
1548624539	POLANCO	LIDIANNY		Dr. LIDIANNY POLANCO, ALABAMA	850 PETER BRYCE BLVD		TUSCALOOSA	ALABAMA	354017457	0.373495224	13
1124021472	BRYANT	ROBERT	ERNEST	Dr. ROBERT ERNEST BRYANT, ALABAMA	4338 MAIN ST		PINSON	ALABAMA	351263290	0.374732088	13
1487281325	HENDERSON	KAYLA		Dr. KAYLA HENDERSON, ALABAMA	600 SUN TEMPLE DR		MADISON	ALABAMA	357588643	0.376207083	13
1831255629	MARSHALL	DONALD	A	Dr. DONALD A MARSHALL, ALABAMA	1801 PINE ST	SUITE 204	MONTGOMERY	ALABAMA	361060165	0.376250725	13
1902889371	SHIRAH	MITCHELL	CAREY	Dr. MITCHELL CAREY SHIRAH, ALABAMA	59664 HIGHWAY 22		ROANOKE	ALABAMA	362744438	0.376534067	13
1568541720	COOK	ROSEANNE		Dr. ROSEANNE COOK, ALABAMA	867 CO. RD 59		PINEAPPLE	ALABAMA	36768	0.37735634	13
1861680738	GABRIELSON	TONY	DOWNING	Dr. TONY DOWNING GABRIELSON, ALABAMA	1891 HONEYSUCKLE RD	SUITE 2	DOTHAN	ALABAMA	363054290	0.378515796	13
1336752088	JOHNSON	CHRISTY	NICOLE	Dr. CHRISTY NICOLE JOHNSON, ALABAMA	60 MAIN ST N		SECTION	ALABAMA	35771	0.378590893	13
1710304191	MANGAL	RAVI		Dr. RAVI MANGAL, ALABAMA	850 PETER BRYCE BLVD		TUSCALOOSA	ALABAMA	354017457	0.379034647	13
1508844184	BLANKSON	JOE	HARRY	Dr. JOE HARRY BLANKSON, ALABAMA	1700 AVENUE E		BIRMINGHAM	ALABAMA	352181543	0.380583219	13
1326232711	PARSA	ROBERT		Dr. ROBERT PARSA, ALABAMA	3205 LORNA RD STE 103		HOOVER	ALABAMA	352165494	0.380629712	13
1952758666	LEE	ELIZABETH	JUNKIN	Dr. ELIZABETH JUNKIN LEE, ALABAMA	850 PETER BRYCE BLVD		TUSCALOOSA	ALABAMA	354017419	0.380947303	13
1457324600	FLANAGAN	KAREN	ANN	Dr. KAREN ANN FLANAGAN, ALABAMA	300 S. TWINING ST., BLDG 760	42D MEDICAL	MONTGOMERY	ALABAMA	36112	0.382736687	13
1235168766	CHANDLER	MICHAEL		Dr. MICHAEL CHANDLER, ALABAMA	2200 REV ABRAHAM WOODS BLVD NORTH		BIRMINGHAM	ALABAMA	35203	0.383050971	13
1790168789	LESTER	BRANDI		Dr. BRANDI LESTER, ALABAMA	5004 HIGHWAY 69 N		NORTHPORT	ALABAMA	354732039	0.383376362	13
1225019847	SCHENDEL	MICHAEL	L	Dr. MICHAEL L SCHENDEL, ALABAMA	408 CLARK ST NE		CULLMAN	ALABAMA	350551953	0.38362986	13
1821223595	ESPINEL	ALFONSO	LUIS	Dr. ALFONSO LUIS ESPINEL, ALABAMA	4505 DEERFIELD CT		MONTGOMERY	ALABAMA	361093310	0.383714656	13
1215917141	WATTS	CAROL	TIEVA	Dr. CAROL TIEVA WATTS, ALABAMA	333 WHITESPORT DR SW STE 200		HUNTSVILLE	ALABAMA	358013455	0.384238422	13
1194091165	LEEPER	CONNIE		Dr. CONNIE LEEPER, ALABAMA	850 5TH AVE E		TUSCALOOSA	ALABAMA	354017419	0.385006334	13
1073513479	EATON	ROBERT	W	Dr. ROBERT W EATON, ALABAMA	5004 HIGHWAY 69 N		NORTHPORT	ALABAMA	354732039	0.38507317	13
1750398434	MATHISON	ELIZABETH	G	Dr. ELIZABETH G MATHISON, ALABAMA	1924K DAUPHIN ISLAND PKWY		MOBILE	ALABAMA	366053004	0.385505009	13
1134347495	GARRARD	JEFFERY	D	Dr. JEFFERY D GARRARD, ALABAMA	4205 BALMORAL DRIVE SW SUITE 20	TOTAL SPORT	HUNTSVILLE	ALABAMA	35801	0.385810541	13
1598789364	LUCKETT	DWIGHT	V	Dr. DWIGHT V LUCKETT, ALABAMA	1005 W MARKET ST	SUITE B	ATHENS	ALABAMA	356112454	0.386346735	13
1689623795	NEIGHBORS	NANCY	URAZAKOVA	Dr. NANCY URAZAKOVA NEIGHBORS, ALABAMA	2089 CECIL ASHBURN DRIVE	SUITE 101	HUNTSVILLE	ALABAMA	35802	0.386602071	13
1689700619	LISENBY	MICHAEL	J	Dr. MICHAEL J LISENBY, ALABAMA	2000 PEPPERELL PKWY		OPELIKA	ALABAMA	368015452	0.386829906	13
1710041777	STEVENSON	ELIZABETH	CURRIE	Dr. ELIZABETH CURRIE STEVENSON, ALABAMA	4600 HIGHWAY 280		BIRMINGHAM	ALABAMA	352425028	0.387072858	13
1659344406	STRICKLER	HOWARD	MARTIN	Dr. HOWARD MARTIN STRICKLER, ALABAMA	505 20TH ST N	SUITE 1200	BIRMINGHAM	ALABAMA	352034610	0.387750746	13
1588778591	ZUMSTEIN	JAMES	FREDERICK	Dr. JAMES FREDERICK ZUMSTEIN, ALABAMA	1810 STADIUM DRIVE	SUITE 230	PHENIX CITY	ALABAMA	368673100	0.387788926	13
1831328343	SMITH	AMANDA	KEITH	Dr. AMANDA KEITH SMITH, ALABAMA	22394 MIFLIN RD STE 203		FOLEY	ALABAMA	365359593	0.387877705	13
1649452301	AL-ABBADI	SALAH		Dr. SALAH AL-ABBADI, ALABAMA	295B S JACKSON ST		GROVE HILL	ALABAMA	364513231	0.388637481	13
1922080415	GAYLE	FRANCENE	A	Dr. FRANCENE A GAYLE, ALABAMA	4820 UNIVERSITY DR NW	SUITE 35	HUNTSVILLE	ALABAMA	358161867	0.38889326	13
1104930627	HARRINGTON	TRACY	MICHAEL	Dr. TRACY MICHAEL HARRINGTON, ALABAMA	930 20TH ST S	SUITE 331	BIRMINGHAM	ALABAMA	352052610	0.391073321	13
1760679351	KIM-PARK	SANGAE		Dr. SANGAE KIM-PARK, ALABAMA	52 MEDICAL PARK DR E	SUITE 312	BIRMINGHAM	ALABAMA	352353430	0.39165589	13
1063440576	MAXWELL	DAVID		Dr. DAVID MAXWELL, ALABAMA	750 5TH AVENUE EAST		TUSCALOOSA	ALABAMA	354017421	0.393218928	13
1235273814	MILLER	JOSHUA	BAILEY	Dr. JOSHUA BAILEY MILLER, ALABAMA	2 CHASE CORPORATE DR	SUITE 300	HOOVER	ALABAMA	352441016	0.393345793	13
1215977129	CHANDLER	CONNIE	A	Dr. CONNIE A CHANDLER, ALABAMA	145 KATHERINE AVE		OZARK	ALABAMA	363601976	0.395055589	13
1619908571	HARRISON	BOYDE	J	Dr. BOYDE J HARRISON, ALABAMA	904 26TH STREET		HALEYVILLE	ALABAMA	35565	0.395596929	13
1518040005	MCENTYRE	CLINTON	ERLE	Dr. CLINTON ERLE MCENTYRE, ALABAMA	4310 WATERMELON RD		NORTHPORT	ALABAMA	354735166	0.395696742	13
1861549214	MARINO	JOSEPH	V	Dr. JOSEPH V MARINO, ALABAMA	20 MEDICAL CENTER DR	STE 200	JASPER	ALABAMA	355013425	0.395953624	13
1912470824	HENDERSON	PAULA		Dr. PAULA HENDERSON, ALABAMA	406 TAYLOR ST STE A		SCOTTSBORO	ALABAMA	357682406	0.395980829	13
1497716377	THOMAS	VANESSA		Dr. VANESSA THOMAS, ALABAMA	28119 N MAIN ST	UNIT B	DAPHNE	ALABAMA	36526	0.396428895	13
1679674345	HIGGINBOTHAM	IRMA		Dr. IRMA HIGGINBOTHAM, ALABAMA	750 5TH AVE E		TUSCALOOSA	ALABAMA	354870001	0.397150753	13
1295702678	PIKE	BOB	DAVID	Dr. BOB DAVID PIKE, ALABAMA	9772 PARKWAY E	AMERICAN FA	BIRMINGHAM	ALABAMA	352157804	0.397971619	13
1518948215	BOSTICK	BEN	GREGORY	Dr. BEN GREGORY BOSTICK, ALABAMA	408 CLARK ST NE		CULLMAN	ALABAMA	350551953	0.400227907	13
1760446736	WEIDA	JANE	A	Dr. JANE A WEIDA, ALABAMA	850 PETER BRYCE BLVD		TUSCALOOSA	ALABAMA	354017419	0.401732851	13
1164432308	GILLIAM	ROBERT	LEE	Dr. ROBERT LEE GILLIAM, ALABAMA	1412 ELBA HWY		TROY	ALABAMA	360796020	0.401874495	13
1417903857	TOBIASSEN	TODD	JOHAN	Dr. TODD JOHAN TOBIASSEN, ALABAMA	750 MORPHY AVE		FAIRHOPE	ALABAMA	365321812	0.403506004	13
1558320168	LUMPKINS	BARRY	NEAL	Dr. BARRY NEAL LUMPKINS, ALABAMA	155 ANA DR		FLORENCE	ALABAMA	356301731	0.404209897	13
1295739902	MOLLOHAN	ERNEST	LEE	Dr. ERNEST LEE MOLLOHAN, ALABAMA	11631 HIGHWAY 101		LEXINGTON	ALABAMA	356483249	0.404665994	13
1316965908	MATTHEWS	EDWIN	KEITH	Dr. EDWIN KEITH MATTHEWS, ALABAMA	2422 DANVILLE ROAD	SUITE E	DECATUR	ALABAMA	35603	0.404790206	13
1801896980	MOON	ROBERT	H	Dr. ROBERT H MOON, ALABAMA	309 SAINT LUKES DR	MONTGOMERY	MONTGOMERY	ALABAMA	361177109	0.40582518	13
1649716002	HUBBARD	JOHN	LEONARD	Dr. JOHN LEONARD HUBBARD, ALABAMA	131 GORDY STREET		CHATOM	ALABAMA	36518	0.40609221	13
1295749059	DISMUKES	KEITH	ALAN	Dr. KEITH ALAN DISMUKES, ALABAMA	202 HWY 80 EAST		DEMOPOLIS	ALABAMA	36732	0.406182321	13
1982041463	CLAPP	MARY	MARGARET	Dr. MARY MARGARET CLAPP, ALABAMA	27340 HIGHWAY 86		GORDO	ALABAMA	354663578	0.406508596	13
1093946923	PINNAKA	SUHAS	R	Dr. SUHAS R PINNAKA, ALABAMA	101 SIVLEY RD SW		HUNTSVILLE	ALABAMA	358014421	0.406642264	13
1720064058	MERKLE	JONATHAN	C.	Dr. JONATHAN C. MERKLE, ALABAMA	33 SALEM RD	SUITE 1	MONTEVALLO	ALABAMA	351153586	0.406941614	13
1073930988	HINKLE	BENJAMIN	TATE	Dr. BENJAMIN TATE HINKLE, ALABAMA	3368 HIGHWAY 280 STE 218		ALEXANDER CITY	ALABAMA	350103375	0.407796822	13
1255444089	REMILLARD	MICHAEL	A	Dr. MICHAEL A REMILLARD, ALABAMA	270 VILLAGE PKWY		HELENA	ALABAMA	350804040	0.408147375	13
1649480112	KANWAL	SAIMA		Dr. SAIMA KANWAL, ALABAMA	1023 MEDICAL CENTER PKWY	SUITE 200	SELMA	ALABAMA	367016780	0.408940153	13
1104802495	DUPRE	MICHAEL	D	Dr. MICHAEL D DUPRE, ALABAMA	74 PLAZA DR		PELL CITY	ALABAMA	351259370	0.410331794	13
1720095268	MOWERY	DAVID	BRUCE	Dr. DAVID BRUCE MOWERY, ALABAMA	1504 SPRING HILL AVE		MOBILE	ALABAMA	366043207	0.410487402	13
1770583742	STEVENS	NORMAN	G	Dr. NORMAN G STEVENS, ALABAMA	227 HOSPITAL DR		JACKSON	ALABAMA	365452423	0.41076123	13
1174977151	WILSON	JOSHUA		Dr. JOSHUA WILSON, ALABAMA	2152 OLD SPRINGVILLE RD		CENTER POINT	ALABAMA	352154005	0.41130116	13
1679864870	HILL GRAHAM	VERNISHIA		Dr. VERNISHIA HILL GRAHAM, ALABAMA	1855 HALCYON BLVD		MONTGOMERY	ALABAMA	361178044	0.411876831	13
1942829387	EDWALL	JOEL	NATHANIEL	Dr. JOEL NATHANIEL EDWALL, ALABAMA	301 GOVERNORS DR SE		HUNTSVILLE	ALABAMA	35801	0.412279843	13
1619085974	MCCALMAN	DAVID	MICHAEL	Dr. DAVID MICHAEL MCCALMAN, ALABAMA	135 MEDICAL PARK DR STE 1A		ANDALUSIA	ALABAMA	364205323	0.412561453	13
1750757969	SPARKS	JESSICA	DIANE	Dr. JESSICA DIANE SPARKS, ALABAMA	7938 AL HIGHWAY 69 STE 350		GUNTERSVILLE	ALABAMA	359767135	0.412638173	13
1437379021	COLBERT	JAY		Dr. JAY COLBERT, ALABAMA	21862 AL HWY 59	SUITE B	ROBERTSDALE	ALABAMA	365676711	0.412930905	13
1841853447	HERRING	JENNIFER		Dr. JENNIFER HERRING, ALABAMA	3306 20TH AVE		VALLEY	ALABAMA	368543201	0.413219829	13
1689038150	DIAZ	KELLY		Dr. KELLY DIAZ, ALABAMA	247 CHATEAU DR SW		HUNTSVILLE	ALABAMA	358016401	0.41356289	13
1073834693	SMITH	ELIZABETH	L	Dr. ELIZABETH L SMITH, ALABAMA	850 5TH AVE E		TUSCALOOSA	ALABAMA	354017419	0.414062322	13
1659593655	WILLIAMS	EMILY		Dr. EMILY WILLIAMS, ALABAMA	1450 JONES DAIRY RD	BUILDING 50	JASPER	ALABAMA	355016109	0.414094771	13
1114988698	COWART	DARLA	R	Dr. DARLA R COWART, ALABAMA	4205 BALMORAL DR	STE 200	HUNTSVILLE	ALABAMA	35801	0.415941213	13
1811416050	CAPOUANO	MAX	LEON	Dr. MAX LEON CAPOUANO, ALABAMA	1801 PINE ST STE 301		MONTGOMERY	ALABAMA	361061154	0.416821143	13
1023528726	WORTH	ANNA	CHRISTINE	Dr. ANNA CHRISTINE WORTH, ALABAMA	2152 OLD SPRINGVILLE RD		CENTER POINT	ALABAMA	352154005	0.417635375	13
1740644277	MCBURNETT	JANIE		Dr. JANIE MCBURNETT, ALABAMA	1612 HAMRIC DR E STE 100		OXFORD	ALABAMA	362038057	0.417986883	13
1104278829	NAZARI	ALI RIZA		Dr. ALI RIZA NAZARI, ALABAMA	5621 COTTAGE HILL RD		MOBILE	ALABAMA	366094210	0.41827593	13
1053478123	FAIL	BENJAMIN	STEWARD	Dr. BENJAMIN STEWARD FAIL, ALABAMA	704 MADISON STREET		HUNTSVILLE	ALABAMA	358014407	0.418477726	13
1538260724	LOVINS	BRUCE		Dr. BRUCE LOVINS, ALABAMA	1613 N MCKENZIE ST		FOLEY	ALABAMA	365352247	0.418486264	13
1265467237	MCWHORTER	WILLIAM	RYAN	Dr. WILLIAM RYAN MCWHORTER, ALABAMA	239 MITYLENE PARK DR		MONTGOMERY	ALABAMA	361173547	0.418903266	13
1255450342	ALI	MUHAMMAD	KALIM SAD	Dr. MUHAMMAD KALIM SAD ALI, ALABAMA	1179 GREENMOR DR	UAB-MEDICAL	BESSEMER	ALABAMA	350226445	0.420311811	13
1376729319	PEASANT	JOHN	M.	Dr. JOHN M. PEASANT, ALABAMA	379 HIGHWAY 239		CLAYTON	ALABAMA	360164618	0.421058673	13
1427211549	WILLIAMS	HAROLD	ANDREW	Dr. HAROLD ANDREW WILLIAMS, ALABAMA	9000 BAILEY COVE RD SE		HUNTSVILLE	ALABAMA	358024002	0.423017074	13
1659312494	HENDRICKS	TIFFANY	MARIE	Dr. TIFFANY MARIE HENDRICKS, ALABAMA	2699 SANDLIN RD SW	SUITE B8	DECATUR	ALABAMA	356017344	0.42387273	13
1740385038	GRUBBS	BOB	ARVID	Dr. BOB ARVID GRUBBS, ALABAMA	904 ANNA AVE		TUSCALOOSA	ALABAMA	35401	0.424072784	13
1316442361	WAGNER	LEE	SHANNON	Dr. LEE SHANNON WAGNER, ALABAMA	19140 S 3RD ST		CITRONELLE	ALABAMA	365222306	0.424191381	13
1023169612	RODEN	JON		Dr. JON RODEN, ALABAMA	1007 GOODYEAR AVE		GADSDEN	ALABAMA	359031195	0.424333955	13
1508320961	BEASLEY	JESSICA	MARIE	Dr. JESSICA MARIE BEASLEY, ALABAMA	101 SIVLEY RD SW		HUNTSVILLE	ALABAMA	358014470	0.425256369	13
1871593566	BUCK	ROGER	S	Dr. ROGER S BUCK, ALABAMA	307 E MEIGHAN BLVD		GADSDEN	ALABAMA	359031048	0.425521366	13
1619350279	CLEMENTS	ERNESTINE		Dr. ERNESTINE CLEMENTS, ALABAMA	1308 TUSCALOOSA AVE SW		BIRMINGHAM	ALABAMA	352111948	0.425977382	13
1073503405	FOWLER	GARY	MATTHEW	Dr. GARY MATTHEW FOWLER, ALABAMA	191 CARAWAY DR	SUITE A	WINFIELD	ALABAMA	355945067	0.427420601	13
1285287714	JACKSON	JEFFREY		Dr. JEFFREY JACKSON, ALABAMA	2152 OLD SPRINGVILLE RD		CENTER POINT	ALABAMA	352154005	0.428257535	13
1336479385	TRIPATHI	MUKTA		Dr. MUKTA TRIPATHI, ALABAMA	850 5TH AVE E		TUSCALOOSA	ALABAMA	354017419	0.4295182	13
1194175513	SUGA	MIHO		Dr. MIHO SUGA, ALABAMA	1801 PINE ST STE 301		MONTGOMERY	ALABAMA	361061154	0.429640574	13
1053574178	WHITFIELD	AMBER	JOHNSON	Dr. AMBER JOHNSON WHITFIELD, ALABAMA	2828 HIGHWAY 31 S STE 111		DECATUR	ALABAMA	356031538	0.430586416	13
1841723434	VEIDEMAN	STEPHEN	DANIEL	Dr. STEPHEN DANIEL VEIDEMAN, ALABAMA	251 N BAYOU ST		MOBILE	ALABAMA	366035827	0.430732364	13
1154437978	GINJUPALLI	SRINIVAS		Dr. SRINIVAS GINJUPALLI, ALABAMA	2400 HOSPITAL RD		TUSKEGEE	ALABAMA	360835001	0.430874238	13
1952810558	RICHARD	PAUL	LARSON	Dr. PAUL LARSON RICHARD, ALABAMA	4371 NARROW LANE RD STE 100		MONTGOMERY	ALABAMA	361162975	0.431010062	13
1801854369	CREPAULT	JEAN	M	Dr. JEAN M CREPAULT, ALABAMA	6994 WINTON BLOUNT BLVD		MONTGOMERY	ALABAMA	361173802	0.431183453	13
1255866190	PIERCE	LARISSA	MUELLER	Dr. LARISSA MUELLER PIERCE, ALABAMA	101 SIVLEY RD SW		HUNTSVILLE	ALABAMA	358014421	0.431247543	13
1194790287	FRYE	RONALD	M	Dr. RONALD M FRYE, ALABAMA	4100 GOSS RD	FOX ARMY HE	REDSTONE ARSEN	ALABAMA	358097000	0.43268031	13
1114092830	HALEY	ELISA	JANE	Dr. ELISA JANE HALEY, ALABAMA	4800 WHITESPORT CIR SW STE 1	#201	HUNTSVILLE	ALABAMA	358016444	0.434675936	13
1104892124	SMITH	ANDREW	AUGUSTUS	Dr. ANDREW AUGUSTUS SMITH, ALABAMA	27961 HIGHWAY 98	STE 14	DAPHNE	ALABAMA	365264725	0.434756027	13
1992786636	SIMS	ANTHONY		Dr. ANTHONY SIMS, ALABAMA	18324 ALABAMA HIGHWAY 75		HENAGAR	ALABAMA	35978	0.435930542	13
1285802876	VERMA	KEWAL	K	Dr. KEWAL K VERMA, ALABAMA	1642 PELHAM RD S		JACKSONVILLE	ALABAMA	362653312	0.436171067	13
1790167864	ACTON JONES	DAKOTA	S	Dr. DAKOTA S ACTON JONES, ALABAMA	1653 TEMPLE AVE N		FAYETTE	ALABAMA	355551314	0.436268891	13
1457448219	HWANG	RICHARD	F	Dr. RICHARD F HWANG, ALABAMA	4402B OLD SHELL RD		MOBILE	ALABAMA	366081912	0.436695406	13
1538522198	WARNER	ANDREW	MICHAEL	Dr. ANDREW MICHAEL WARNER, ALABAMA	1601 CENTER ST	2N	MOBILE	ALABAMA	36604	0.437794118	13
1255561379	FRASER	DONESSA	ARETHA	Dr. DONESSA ARETHA FRASER, ALABAMA	95 SHELL RD		SARALAND	ALABAMA	365712202	0.437906197	13
1548377807	CASON	ROBERT	SHANNON	Dr. ROBERT SHANNON CASON, ALABAMA	400 LEM MORRISON DR		AUBURN	ALABAMA	368490001	0.438089025	13
1255315198	DAVENPORT	LINDA	KRISTENE	Dr. LINDA KRISTENE DAVENPORT, ALABAMA	2601 DAUPHIN ISLAND PARKWAY		MOBILE	ALABAMA	36605	0.438506248	13
1881820413	RUNGE	MELISSA		Dr. MELISSA RUNGE, ALABAMA	300 TWINING ST BLDG 760		MAXWELL AFB	ALABAMA	361126027	0.440229809	13
1801954821	THOMPSON	EDWARD	HUBBARD	Dr. EDWARD HUBBARD THOMPSON, ALABAMA	1956 RAINBOW DR		GADSDEN	ALABAMA	359015567	0.440679148	13
1619236064	CALDWELL	MATTHEW	BRAGG	Dr. MATTHEW BRAGG CALDWELL, ALABAMA	101 FITNESS WAY	STE 1200	ATHENS	ALABAMA	356112492	0.441814717	13
1447227046	ROMAN	DEBORAH	THIGPEN	Dr. DEBORAH THIGPEN ROMAN, ALABAMA	9772 PARKWAY E	AMERICAN FA	BIRMINGHAM	ALABAMA	35215	0.443090689	13
1487600946	HUMPHREY	PRINCESS	ROBINSON	Dr. PRINCESS ROBINSON HUMPHREY, ALABAMA	1026 GOODYEAR AVE	SUITE 302	GADSDEN	ALABAMA	359031102	0.443228046	13
1447313192	TUCKER	MYLAN	STEPHEN	Dr. MYLAN STEPHEN TUCKER, ALABAMA	2304 LONGLEAF WAY		BIRMINGHAM	ALABAMA	352432934	0.443852643	13
1598050544	KELLY	JASON	LEE	Dr. JASON LEE KELLY, ALABAMA	9000 BAILEY COVE RD SE		HUNTSVILLE	ALABAMA	358024002	0.444084031	13
1679618490	GILSTRAP	ALLYSON	S.	Dr. ALLYSON S. GILSTRAP, ALABAMA	1001 BROCKS GAP PKWY STE 101		HOOVER	ALABAMA	352444028	0.445077901	13
1881031367	CLEMONS	JASON	LEE	Dr. JASON LEE CLEMONS, ALABAMA	2910 MORGAN RD STE 100		BESSEMER	ALABAMA	35022	0.445311919	13
1932104809	EDDINS	CHARLES	M	Dr. CHARLES M EDDINS, ALABAMA	1772 S ALABAMA AVE		MONROEVILLE	ALABAMA	364603062	0.445443996	13
1164930939	HUBBARD	BRANDI	NAIL	Dr. BRANDI NAIL HUBBARD, ALABAMA	5004 AL-69		NORTHPORT	ALABAMA	35473	0.44584183	13
1407078785	WARREN	JARROD		Dr. JARROD WARREN, ALABAMA	850 5TH AVE E		TUSCALOOSA	ALABAMA	354017419	0.446274416	13
1528021722	COOK	NELSON	W	Dr. NELSON W COOK, ALABAMA	400 E 8TH ST		ANNISTON	ALABAMA	362075754	0.447595097	13
1538267992	KIRK	ANDY	ELLZEY	Dr. ANDY ELLZEY KIRK, ALABAMA	2020 ALEXANDER DR		DOTHAN	ALABAMA	363013004	0.448230546	13
1699904243	WILLIAMS	YUSEF	PRINCE	Dr. YUSEF PRINCE WILLIAMS, ALABAMA	4126 W MAIN ST		DOTHAN	ALABAMA	363059310	0.448256377	13
1881657476	NEWBELL	BOBBY	JAMES	Dr. BOBBY JAMES NEWBELL, ALABAMA	12801 HIGHWAY 231- 431 N		HAZEL GREEN	ALABAMA	357508647	0.449541695	13
1922563246	DOBRE	CHRISTINA	PRISCILLA	Dr. CHRISTINA PRISCILLA DOBRE, ALABAMA	136 COLDSPRINGS DR		HARVEST	ALABAMA	357498297	0.452715227	13
1598828915	PROCTOR	MICHAEL	WAYNE	Dr. MICHAEL WAYNE PROCTOR, ALABAMA	1325 QUINTARD AVE		ANNISTON	ALABAMA	362014619	0.454238943	13
1952415028	HUANG	CHONA	C	Dr. CHONA C HUANG, ALABAMA	320 COOSA ST E		TALLADEGA	ALABAMA	351602276	0.454487992	13
1639176076	ROBERTS	SAMUEL	B	Dr. SAMUEL B ROBERTS, ALABAMA	626 2ND ST NE		ALABASTER	ALABAMA	350078817	0.456258487	13
1114177375	BELL	JAMIE	E.	Dr. JAMIE E. BELL, ALABAMA	2547 JOHN HAWKINS PKWY	SUITE 103	HOOVER	ALABAMA	352443554	0.456335872	13
1033151774	WALKER	JANICE	R	Dr. JANICE R WALKER, ALABAMA	1650 SLAUGHTER RD STE A		MADISON	ALABAMA	357588610	0.456578441	13
1518028695	PARKER	JEFFERY	G	Dr. JEFFERY G PARKER, ALABAMA	2810 LURLEEN WALLACE BOULEVARD		NORTHPORT	ALABAMA	35476	0.457062349	13
1497780761	FISCHER	JOHN	STEWART	Dr. JOHN STEWART FISCHER, ALABAMA	83745 HIGHWAY 9 STE B		ASHLAND	ALABAMA	362517988	0.457063618	13
1841230547	GILBERT	ROBERT	S	Dr. ROBERT S GILBERT, ALABAMA	4643 CAMP COLEMAN RD	SUITE 117	TRUSSVILLE	ALABAMA	351732821	0.457601371	13
1396702478	WEIDA	THOMAS	J	Dr. THOMAS J WEIDA, ALABAMA	850 PETER BRYCE BLVD		TUSCALOOSA	ALABAMA	354017419	0.457793189	13
1720333446	GIBSON	PEGGY	A	Dr. PEGGY A GIBSON, ALABAMA	16 MEDICAL CENTER DRIVE		MONROEVILLE	ALABAMA	364603098	0.458229726	13
1598909004	RICHARDS	BRIAN	CLARK	Dr. BRIAN CLARK RICHARDS, ALABAMA	1120 S JACKSON HWY	SUITE 300	SHEFFIELD	ALABAMA	356605777	0.458470437	13
1174790299	SANDERS	BOBBY	STEPHEN	Dr. BOBBY STEPHEN SANDERS, ALABAMA	256 HONEYSUCKLE RD STE 20		DOTHAN	ALABAMA	36305	0.460534635	13
1821097106	OUIMET	CLAUDE		Dr. CLAUDE OUIMET, ALABAMA	1400 6TH AVE S		BIRMINGHAM	ALABAMA	352331502	0.461657547	13
1477714889	SPAIN	JAMES	KEITH	Dr. JAMES KEITH SPAIN, ALABAMA	1711 N MCKENZIE ST		FOLEY	ALABAMA	365352249	0.461710466	13
1518936178	CRESTANI	MARY	MARGARET	Dr. MARY MARGARET CRESTANI, ALABAMA	301 GOVERNORS DR SW		HUNTSVILLE	ALABAMA	358015123	0.462208229	13
1467514802	CORNELIUS	KATHY	CAMILLE	Dr. KATHY CAMILLE CORNELIUS, ALABAMA	502 PRATT AVE NE		HUNTSVILLE	ALABAMA	35801	0.462251159	13
1700106739	WAGNER	SHELLEY	E	Dr. SHELLEY E WAGNER, ALABAMA	2016 S ALABAMA AVE		MONROEVILLE	ALABAMA	364603044	0.463943767	13
1326021544	PAGE	THOMAS	ALAN	Dr. THOMAS ALAN PAGE, ALABAMA	307 E MEIGHAN BLVD		GADSDEN	ALABAMA	359031048	0.46421957	13
1770801698	TANGUTUR	NAVEEN KU	REDDY	Dr. NAVEEN KU REDDY TANGUTUR, ALABAMA	101 SIVLEY RD SW		HUNTSVILLE	ALABAMA	358014421	0.464358932	13
1861888596	PARIKH	HEMIL	S	Dr. HEMIL S PARIKH, ALABAMA	101 SIVLEY RD SW		HUNTSVILLE	ALABAMA	35801	0.46605529	13
1386964930	THOMPSON	LAURA	HARRIS	Dr. LAURA HARRIS THOMPSON, ALABAMA	27961 US HIGHWAY 98	SUITE 20	DAPHNE	ALABAMA	365264702	0.466494242	13
1073049813	HARRISON	RONALD		Dr. RONALD HARRISON, ALABAMA	4310 WATERMELON RD		NORTHPORT	ALABAMA	354735166	0.468536731	13
1679869127	MINNEY	ALEXANDER	JAMES	Dr. ALEXANDER JAMES MINNEY, ALABAMA	300 GREENO RD S STE B		FAIRHOPE	ALABAMA	36532	0.469075463	13
1427341965	MOHIUDDIN	HASAN		Dr. HASAN MOHIUDDIN, ALABAMA	1800 AL HIGHWAY 157 STE 101		CULLMAN	ALABAMA	350581273	0.469111252	13
1770631244	STEWART-HOOKS	JANICE	M	Dr. JANICE M STEWART-HOOKS, ALABAMA	301 WRIGHT ST		TUSKEGEE	ALABAMA	360831558	0.470116573	13
1427115427	LUCKEY	GEORGE	DELANSONE	Dr. GEORGE DELANSONE LUCKEY, ALABAMA	2731 MLK JR BLVD		TUSCALOOSA	ALABAMA	354015235	0.471401726	13
1689719890	WILCOXSON	GLEN	PAUL	Dr. GLEN PAUL WILCOXSON, ALABAMA	1 TIMBER WAY	STE 102	DAPHNE	ALABAMA	36527	0.473282942	13
1114218039	JORDAN	MESSALINA	CHARISSE	Dr. MESSALINA CHARISSE JORDAN, ALABAMA	3520 US HIGHWAY 431 STE 100		ALBERTVILLE	ALABAMA	359500082	0.475479894	13
1083604243	GAINES	EDDIE	G	Dr. EDDIE G GAINES, ALABAMA	2227 DRAKE AVE SW		HUNTSVILLE	ALABAMA	358055199	0.47788595	13
1790817518	ATHEY	THOMAS	A	Dr. THOMAS A ATHEY, ALABAMA	3701 LOOP RD		TUSCALOOSA	ALABAMA	354045015	0.478242706	13
1285079020	SHAW	NICOLE		Dr. NICOLE SHAW, ALABAMA	1890 AL HIGHWAY 157 STE 300		CULLMAN	ALABAMA	350580689	0.479606328	13
1255785903	PAN	JOANNA		Dr. JOANNA PAN, ALABAMA	850 PETER BRYCE BLVD		TUSCALOOSA	ALABAMA	354017457	0.479624873	13
1114951563	BUSH	JEFF	W	Dr. JEFF W BUSH, ALABAMA	617 EAST BROAD STREET	STE A	EUFAULA	ALABAMA	36027	0.47982924	13
1255344891	TAHERBHAI	AKIL		Dr. AKIL TAHERBHAI, ALABAMA	DOCTORS MED CARE OF GADSDEN, P.C.	3206 W. MEI	GADSDEN	ALABAMA	359041726	0.480275915	13
1881676930	MACHEN	GERALD	M	Dr. GERALD M MACHEN, ALABAMA	1948 AL HIGHWAY 157 STE 101		CULLMAN	ALABAMA	350580642	0.480276719	13
1265512560	OWENS	DICK		Dr. DICK OWENS, ALABAMA	4212 CARMICHAEL CT N		MONTGOMERY	ALABAMA	361063621	0.481415175	13
1982684114	BEALL	CAMMY	L.	Dr. CAMMY L. BEALL, ALABAMA	29710 URGENT CARE DRIVE		DAPHNE	ALABAMA	36526	0.48153954	13
1962470914	LAUGHLIN	DAVID	BRUCE	Dr. DAVID BRUCE LAUGHLIN, ALABAMA	1404 AVALON AVE	SUITE B-00	TUSCUMBIA	ALABAMA	35674	0.481580103	13
1881851491	BOHANNON	SEAN	BRIAN	Dr. SEAN BRIAN BOHANNON, ALABAMA	203 VAUGHAN MEMORIAL DR		SELMA	ALABAMA	367016950	0.481983484	13
1225124829	LINDSEY	MARK	SHOFNER	Dr. MARK SHOFNER LINDSEY, ALABAMA	370 ST. LUKES DRIVE		MONTGOMERY	ALABAMA	36117	0.482084621	13
1063588002	TEMPLE	JAMES	PITTS	Dr. JAMES PITTS TEMPLE, ALABAMA	859 AIRPORT DRIVE		ALEXANDER CITY	ALABAMA	350103443	0.483329133	13
1396802351	SCARBROUGH	CATHERINE	P.	Dr. CATHERINE P. SCARBROUGH, ALABAMA	1026 GOODYEAR AVE STE 100		GADSDEN	ALABAMA	359031194	0.48361166	13
1114968468	CARPENTER	JAMES	ROBERT	Dr. JAMES ROBERT CARPENTER, ALABAMA	645 MCQUEEN SMITH RD N	SUITE 101	PRATTVILLE	ALABAMA	360667268	0.484366193	13
1093714792	ENGLAND	JAMES	JOSEPH	Dr. JAMES JOSEPH ENGLAND, ALABAMA	1140 GULF SHORES PKWY	SUITE A	GULF SHORES	ALABAMA	365425913	0.485301246	13
1225248784	GOODE	STACY		Dr. STACY GOODE, ALABAMA	101 CRESTVIEW AVE		EVERGREEN	ALABAMA	364013333	0.485343483	13
1588980593	FATIMA	BILQEES		Dr. BILQEES FATIMA, ALABAMA	901 LEIGHTON AVE STE 704		ANNISTON	ALABAMA	36207	0.486135185	13
1508847856	WILLIAMS	CLINTON	SCOTT	Dr. CLINTON SCOTT WILLIAMS, ALABAMA	420 LOWELL DR SE	STE 107	HUNTSVILLE	ALABAMA	358013754	0.486393556	13
1033303821	RAO	SUBHOD		Dr. SUBHOD RAO, ALABAMA	850 5TH AVE E		TUSCALOOSA	ALABAMA	354017419	0.487677513	13
1760453773	COPELAND	DYJERLYNN	LAMPLEY	Dr. DYJERLYNN LAMPLEY COPELAND, ALABAMA	3845 INTERSTATE CT	SUITE 1	MONTGOMERY	ALABAMA	361095233	0.488731332	13
1942349220	MOORE	VICKI	L	Dr. VICKI L MOORE, ALABAMA	7191 CAHABA VALLEY RD	SUITE 300	BIRMINGHAM	ALABAMA	352426402	0.488991231	13
1467439133	BOHANNON	WILLIAM	B	Dr. WILLIAM B BOHANNON, ALABAMA	400 E 10TH ST		ANNISTON	ALABAMA	362074716	0.48900413	13
1558451377	WOODWARD	DOUGLAS		Dr. DOUGLAS WOODWARD, ALABAMA	4810 BELL HILL RD		BESSEMER	ALABAMA	350226948	0.489456196	13
1093796690	MONTGOMERY	THOMAS	W	Dr. THOMAS W MONTGOMERY, ALABAMA	408 CLARK ST NE		CULLMAN	ALABAMA	350551953	0.489843692	13
1659314615	WHITE	TONY	ARLAND	Dr. TONY ARLAND WHITE, ALABAMA	590 MEDICAL CENTER DR SW	SUITE 190	FORT PAYNE	ALABAMA	359683418	0.490411636	13
1609922467	MOHAN	T.	MURALI	Dr. T. MURALI MOHAN, ALABAMA	230 KENTUCKY AVE		STEVENSON	ALABAMA	357723102	0.490740149	13
1770994618	CASTLEBERRY	HEATHER		Dr. HEATHER CASTLEBERRY, ALABAMA	27961 US HIGHWAY 98 STE 14		DAPHNE	ALABAMA	365264725	0.491579182	13
1669601456	BELUE	MARGARET	K	Dr. MARGARET K BELUE, ALABAMA	507 HARLEY STREET		SCOTTSBORO	ALABAMA	35768	0.49334986	13
1992815435	ESTVOLD	PARKER	GENE	Dr. PARKER GENE ESTVOLD, ALABAMA	5811 JACK SPRINGS RD		ATMORE	ALABAMA	365025025	0.493719877	13
1629228887	DAVIDSON	BENJAMIN	A.	Dr. BENJAMIN A. DAVIDSON, ALABAMA	4614 CARNEGIE AVE		FAIRFIELD	ALABAMA	350641430	0.493723749	13
1992048045	COMER	N	CASSANDRA	Dr. N CASSANDRA COMER, ALABAMA	2805 6TH AVE S		BIRMINGHAM	ALABAMA	352332801	0.493848928	13
1275944357	KUKLINSKI	ANDREW		Dr. ANDREW KUKLINSKI, ALABAMA	50 MEDICAL PARK DR E	ST. VINCENT	BIRMINGHAM	ALABAMA	35235	0.493885214	13
1235211129	BOYETT	BRENT	EDGEWORTH	Dr. BRENT EDGEWORTH BOYETT, ALABAMA	2131 MILITARY ST S		HAMILTON	ALABAMA	355706651	0.494343243	13
1386688612	BOX	WILLIAM	COLLIER	Dr. WILLIAM COLLIER BOX, ALABAMA	49494 HIGHWAY 17		SULLIGENT	ALABAMA	355864454	0.494816561	13
1093701849	COFFEY	CHARLES	D.	Dr. CHARLES D. COFFEY, ALABAMA	12100 COUNTY LINE RD STE A2		MADISON	ALABAMA	357562006	0.49531305	13
1154684470	JOHNSON	DAVID	ANDREW	Dr. DAVID ANDREW JOHNSON, ALABAMA	27961 US HIGHWAY 98	SUITE 14	DAPHNE	ALABAMA	365264702	0.495379777	13
1982604948	CROSBY	SIDNEY	S	Dr. SIDNEY S CROSBY, ALABAMA	227 HOSPITAL DR		JACKSON	ALABAMA	365452423	0.49576628	13
1730524414	BLALOCK	JEANA	ERA-ELLEN	Dr. JEANA ERA-ELLEN BLALOCK, ALABAMA	301 GOVERNORS DR SW		HUNTSVILLE	ALABAMA	358015123	0.495805383	13
1194347799	MARSH	RUSSELL		Dr. RUSSELL MARSH, ALABAMA	2152 OLD SPRINGVILLE RD		CENTER POINT	ALABAMA	352154005	0.497314465	13
1700234341	SURI	VIKAS		Dr. VIKAS SURI, ALABAMA	101 SIVLEY RD SW		HUNTSVILLE	ALABAMA	358014421	0.497596072	13
1841569068	ZHOU	ZHENHONG		Dr. ZHENHONG ZHOU, ALABAMA	6801 AIRPORT BLVD		MOBILE	ALABAMA	366083709	0.497772559	13
1215598537	HIGGINBOTHAM	PHILLIP	RICHARD	Dr. PHILLIP RICHARD HIGGINBOTHAM, ALABAMA	2152 OLD SPRINGVILLE RD		CENTER POINT	ALABAMA	352154005	0.498118433	13
1518919406	ELLISON	JULIA	CENTANNI	Dr. JULIA CENTANNI ELLISON, ALABAMA	411 N SECTION ST		FAIRHOPE	ALABAMA	365322649	0.498491007	13
1548529902	GANNON	ROAN	SUMNER	Dr. ROAN SUMNER GANNON, ALABAMA	5104 US HIGHWAY 431		ALBERTVILLE	ALABAMA	359500237	0.498681674	13
1053349225	MITCHELL	JOHN	E	Dr. JOHN E MITCHELL, ALABAMA	1023 MEDICAL CENTER PKWY	SUITE 200	SELMA	ALABAMA	367016780	0.499015671	13
1760558001	ROGERS	BRIAN	EDWARD	Dr. BRIAN EDWARD ROGERS, ALABAMA	122 N 20TH ST BLDG 24		OPELIKA	ALABAMA	368015442	0.500331189	13
1215918511	LAMBERT	CHARLES	R	Dr. CHARLES R LAMBERT, ALABAMA	803 NORTH ST E		TALLADEGA	ALABAMA	351602529	0.500523351	13
1477544450	BERNSTEIN	STEPHEN	ADAM	Dr. STEPHEN ADAM BERNSTEIN, ALABAMA	301 ANDREWS AVENUE	LYSTER ARMY	FORT RUCKER	ALABAMA	36362	0.500868854	13
1881615029	TWILLEY	SCOTTIE	LYNN	Dr. SCOTTIE LYNN TWILLEY, ALABAMA	426 SCHOOL ST		CORDOVA	ALABAMA	355506000	0.502000262	13
1356566459	HO	MAI		Dr. MAI HO, ALABAMA	3707 S BROAD ST APT 1004		SCOTTSBORO	ALABAMA	357697439	0.502195595	13
1952382038	MORRAR	NIDAL		Dr. NIDAL MORRAR, ALABAMA	1604 N MCKENZIE ST		FOLEY	ALABAMA	365352229	0.502205264	13
1114959459	WOOLDRIDGE	CHARLES		Dr. CHARLES WOOLDRIDGE, ALABAMA	1595 E MAIN ST		PRATTVILLE	ALABAMA	360665509	0.502216927	13
1477548113	ONEILL	SHANE	R	Dr. SHANE R ONEILL, ALABAMA	101 SIVLEY RD SW	EM DEPT	HUNTSVILLE	ALABAMA	35801	0.503383802	13
1417188103	MAMILLA	PAVAN KUM		Dr. PAVAN KUM MAMILLA, ALABAMA	1023 MEDICAL CENTER PKWY	SUITE 200	SELMA	ALABAMA	367016780	0.503484319	13
1972573251	BLUM	ALAN		Dr. ALAN BLUM, ALABAMA	850 PETER BRYCE BLVD		TUSCALOOSA	ALABAMA	354017419	0.503648729	13
1124003645	HARBAUGH	CYNTHIA	SUE	Dr. CYNTHIA SUE HARBAUGH, ALABAMA	6631 PARK DR		DAPHNE	ALABAMA	365265227	0.504076309	13
1902339427	HAMMOND	BRANDON		Dr. BRANDON HAMMOND, ALABAMA	665 N DEAN RD		AUBURN	ALABAMA	368304098	0.504467542	13
1538489562	VAUGHAN	TODD	BAGWELL	Dr. TODD BAGWELL VAUGHAN, ALABAMA	1221 N WASHINGTON ST		LIVINGSTON	ALABAMA	354705410	0.504749394	13
1619986924	HOLLIS	JOHNSTONE	POWE	Dr. JOHNSTONE POWE HOLLIS, ALABAMA	208 PIERSON AVENUE		CENTREVILLE	ALABAMA	35042	0.505381166	13
1790785756	ELLIS	JARED	S	Dr. JARED S ELLIS, ALABAMA	850 PETER BRYCE BLVD		TUSCALOOSA	ALABAMA	354017419	0.505979918	13
1487604336	KURECKI	BERNARD	A	Dr. BERNARD A KURECKI, ALABAMA	4810 WHITESPORT CIR SW STE 202		HUNTSVILLE	ALABAMA	358017420	0.506606929	13
1902960917	STERNS	ALBERT	MICHAEL	Dr. ALBERT MICHAEL STERNS, ALABAMA	1021 DREXEL PKWY		HOMEWOOD	ALABAMA	352096001	0.507481043	13
1770655813	MORR	MARGARET	S	Dr. MARGARET S MORR, ALABAMA	102 MICAH WAY STE 1107		SCOTTSBORO	ALABAMA	357694161	0.508120057	13
1912093287	HUDSON	CHARLES	CRAIG	Dr. CHARLES CRAIG HUDSON, ALABAMA	1708 DUVAL ST		TUSCALOOSA	ALABAMA	354062037	0.50838855	13
1124032008	COLE	CHRISTOPH	BUNYAN	Dr. CHRISTOPH BUNYAN COLE, ALABAMA	1005 W MARKET ST	SUITE B	ATHENS	ALABAMA	356112454	0.509327241	13
1700838638	KRICHEV	ALICIA	KRISTEN	Dr. ALICIA KRISTEN KRICHEV, ALABAMA	5540 HIGHWAY 431 S		BROWNSBORO	ALABAMA	357419771	0.511037963	13
1306901624	HANDEY	GEORGE	M	Dr. GEORGE M HANDEY, ALABAMA	1801 PINE ST	SUITE 301	MONTGOMERY	ALABAMA	361060165	0.511367879	13
1750632774	WHEELER	JULIE	TURNER	Dr. JULIE TURNER WHEELER, ALABAMA	2152 OLD SPRINGVILLE RD		CENTER POINT	ALABAMA	352154005	0.511898133	13
1710901970	WILLIS	DAVID	RANDALL	Dr. DAVID RANDALL WILLIS, ALABAMA	203 TALLAPOOSA STREET		WADLEY	ALABAMA	36276	0.512558682	13
1689802860	SHAH	BRANDI		Dr. BRANDI SHAH, ALABAMA	1714 9TH AVE S		BIRMINGHAM	ALABAMA	352053606	0.513054282	13
1437126117	JONES	BRUCE	MCALPIN	Dr. BRUCE MCALPIN JONES, ALABAMA	203 N TAYLOR ST		AUTAUGAVILLE	ALABAMA	360032663	0.513415727	13
1447288998	GALAZNIK	JOHN		Dr. JOHN GALAZNIK, ALABAMA	850 5TH AVE E		TUSCALOOSA	ALABAMA	354017419	0.513697479	13
1780031492	GUIN	JONATHAN	R	Dr. JONATHAN R GUIN, ALABAMA	850 PETER BRYCE BLVD		TUSCALOOSA	ALABAMA	354017419	0.513723919	13
1679588255	LOVELY	PERRY	LEN	Dr. PERRY LEN LOVELY, ALABAMA	4960 RICE MINE RD NE STE 10		TUSCALOOSA	ALABAMA	354063136	0.51404786	13
1528268703	HOY	JADE	MICHAEL	Dr. JADE MICHAEL HOY, ALABAMA	1111 OLIVE STREET		MONTGOMERY	ALABAMA	361061129	0.514073379	13
1366525099	CORCORAN	BARBARA	BLUMER	Dr. BARBARA BLUMER CORCORAN, ALABAMA	1628 N MCKENZIE STREET	STE 102	FOLEY	ALABAMA	365352248	0.515947058	13
1164781373	THOMPSON	CHARLES	JEREMY	Dr. CHARLES JEREMY THOMPSON, ALABAMA	1120 S JACKSON HWY	SUITE 300	SHEFFIELD	ALABAMA	356605777	0.516582948	13
1962475046	DAVIS	GLENTON	W	Dr. GLENTON W DAVIS, ALABAMA	223 DALLAS AVE		SELMA	ALABAMA	367015744	0.516619435	13
1912986878	MARNER	WESLEY	DARRELL	Dr. WESLEY DARRELL MARNER, ALABAMA	130 N RANDOLPH AVE	B	EUFAULA	ALABAMA	360271631	0.516958484	13
1063608727	HORNSBY	JEB	STUART	Dr. JEB STUART HORNSBY, ALABAMA	220 CEDAR ST NW		HARTSELLE	ALABAMA	35640	0.518347123	13
1093710626	ZACKS	JASON	ALAN	Dr. JASON ALAN ZACKS, ALABAMA	1920 FAIRVIEW AVE		DOTHAN	ALABAMA	363013008	0.518797265	13
1104872548	KAYFAN	FLORA	D	Dr. FLORA D KAYFAN, ALABAMA	11631 HIGHWAY 101		LEXINGTON	ALABAMA	35648	0.52096197	13
1396773024	AKIF	MUSTAFA	MOHIUDDIN	Dr. MUSTAFA MOHIUDDIN AKIF, ALABAMA	7191 CAHABA VALLEY RD		BIRMINGHAM	ALABAMA	352426443	0.521363956	13
1689770935	MCALISTER	ROBERT	EWING	Dr. ROBERT EWING MCALISTER, ALABAMA	23710 US HIGHWAY 98	SUITE B	FAIRHOPE	ALABAMA	365326350	0.522267287	13
1689772758	O'NEILL	PATRICK	JOSEPH	Dr. PATRICK JOSEPH O'NEILL, ALABAMA	104 SPENRYN DRIVE		MADISON	ALABAMA	357582372	0.522502495	13
1285752600	STUCKY	AMY	TITUS	Dr. AMY TITUS STUCKY, ALABAMA	1 HOSPITAL DRIVE SE	SUITE 100	HUNTSVILLE	ALABAMA	35801	0.523659118	13
1356314140	ROBINSON	MARK	EDWARD	Dr. MARK EDWARD ROBINSON, ALABAMA	1121 BELLEVILLE AVE		BREWTON	ALABAMA	364261505	0.523756304	13
1679523898	PARWAIZ	RIFAT		Dr. RIFAT PARWAIZ, ALABAMA	1519 ANDREWS AVE		OZARK	ALABAMA	363603719	0.523817561	13
1659487361	PARRISH	SHEELA	KRISHNASA	Dr. SHEELA KRISHNASA PARRISH, ALABAMA	8371 HIGHWAY 72 W STE 200		MADISON	ALABAMA	357589505	0.52407726	13
1174757843	SPURLIN	RICHARD	J	Dr. RICHARD J SPURLIN, ALABAMA	803 BROOKWOOD DR		OPP	ALABAMA	364671803	0.525780282	13
1730174285	LAPOINTE	JENNIFFER	LYNN	Dr. JENNIFFER LYNN LAPOINTE, ALABAMA	300 S. TWINING ST.	BLDG 760	MAXWELL AFB	ALABAMA	36112	0.526098426	13
1083623987	PURNER	DAVID	W	Dr. DAVID W PURNER, ALABAMA	12205 COUNTY LINE RD	SUITE B	MADISON	ALABAMA	357587719	0.526775025	13
1205053352	BLACKWELL	JEREMY	TY	Dr. JEREMY TY BLACKWELL, ALABAMA	1450 JONES DAIRY ROAD	BLDG 900	JASPER	ALABAMA	355016108	0.527268553	13
1508890617	ARMSTRONG	THOMAS	WILLIAM	Dr. THOMAS WILLIAM ARMSTRONG, ALABAMA	250 CHATEAU DR SW	SUITE 160	HUNTSVILLE	ALABAMA	358016436	0.527386444	13
1801825401	TODD	JASON	H.	Dr. JASON H. TODD, ALABAMA	30 RACQUET CLUB PARKWAY		PELHAM	ALABAMA	35124	0.527533725	13
1972513059	BLOUGH	JOHN	M	Dr. JOHN M BLOUGH, ALABAMA	1412 ELBA HWY		TROY	ALABAMA	360790000	0.527676098	13
1437352523	MORRISON	JAMES	MARKLEY	Dr. JAMES MARKLEY MORRISON, ALABAMA	262 SUTTON ROAD		OWENS CROSS RO	ALABAMA	357638753	0.527821078	13
1629419650	HYDRICK	ELIAS	N	Dr. ELIAS N HYDRICK, ALABAMA	300 S. TWINING ST., BLDG 760, MAXWELL AFB	42ND MEDICA	MONTGOMERY	ALABAMA	36112	0.528442603	13
1346450939	SPEAR	CATHI	J.	Dr. CATHI J. SPEAR, ALABAMA	2422 DANVILLE ROAD	SUITE E	DECATUR	ALABAMA	35603	0.528560993	13
1760467120	PALACIO	JUAN	ESTEBAN	Dr. JUAN ESTEBAN PALACIO, ALABAMA	8501 TANNER WILLIAMS RD		MOBILE	ALABAMA	366088322	0.530162671	13
1225056815	BURCHFIELD	ASHLEY	KEIR	Dr. ASHLEY KEIR BURCHFIELD, ALABAMA	8371 HIGHWAY 72 W	SUITE 100	MADISON	ALABAMA	357589505	0.53069747	13
1508874751	PORTER	LYNN	H.	Dr. LYNN H. PORTER, ALABAMA	18317 US HWY 90		ROBERSTDALE	ALABAMA	36567	0.530950468	13
1063484335	BRYARS	CHARLES	HENRY	Dr. CHARLES HENRY BRYARS, ALABAMA	2270 HILLCREST ROAD		MOBILE	ALABAMA	36695	0.531212987	13
1033504428	AGGEN	ASHLEN		Dr. ASHLEN AGGEN, ALABAMA	13833 TAPIA AVE		BAYOU LA BATRE	ALABAMA	365092515	0.531409977	13
1427141241	COLEMAN	WILLIAM	HARDIN	Dr. WILLIAM HARDIN COLEMAN, ALABAMA	508 HARLEY ST	SUITE C	SCOTTSBORO	ALABAMA	357684294	0.531630659	13
1437132685	GAPUTIS	CHARLES	A	Dr. CHARLES A GAPUTIS, ALABAMA	16053 HIGHWAY 72		ROGERSVILLE	ALABAMA	356528141	0.532071443	13
1487851077	BURNES	DANIEL	CLAYTON	Dr. DANIEL CLAYTON BURNES, ALABAMA	11100 MEMORIAL SWPKWY		HUNTSVILLE	ALABAMA	358032122	0.53233437	13
1376718080	PETTIT	KATHRYN	N	Dr. KATHRYN N PETTIT, ALABAMA	7938 AL HIGHWAY 69	SUITE 360	GUNTERSVILLE	ALABAMA	359767134	0.532580416	13
1255993390	JONES	ALEXA	PAIGE	Dr. ALEXA PAIGE JONES, ALABAMA	3700 STE A S RAILROAD ST		PHENIX CITY	ALABAMA	36867	0.532791643	13
1073769493	BISTA	BINOD		Dr. BINOD BISTA, ALABAMA	902 W WASHINGTON ST		ATHENS	ALABAMA	356112438	0.53327935	13
1720585029	HAYNES	ANDREA	NICOLE	Dr. ANDREA NICOLE HAYNES, ALABAMA	850 PETER BRYCE BLVD		TUSCALOOSA	ALABAMA	354017457	0.53410939	13
1770779332	GRELLE	KATHERINE	WALDROP	Dr. KATHERINE WALDROP GRELLE, ALABAMA	1800 MCFARLAND BLVD N STE 150		TUSCALOOSA	ALABAMA	354062178	0.534796132	13
1619946290	HOLLOWAY	CLYDE	LAYNE	Dr. CLYDE LAYNE HOLLOWAY, ALABAMA	117 2ND AVE SE		CULLMAN	ALABAMA	350553511	0.534954682	13
1962461574	ASHLEY	TIMOTHY	DALE	Dr. TIMOTHY DALE ASHLEY, ALABAMA	727 COX CREEK PKWY		FLORENCE	ALABAMA	356301001	0.535291694	13
1639146889	MAHURIN	ALONZO	J	Dr. ALONZO J MAHURIN, ALABAMA	4371 NARROW LANE RD	SUITE 100	MONTGOMERY	ALABAMA	361162971	0.535310498	13
1346212362	STRICKLAND	ISABELLA	WOFFORD	Dr. ISABELLA WOFFORD STRICKLAND, ALABAMA	7531 MEMORIAL PKWY SW		HUNTSVILLE	ALABAMA	358022257	0.53592322	13
1174807663	MYATT-JONES	JAVAR		Dr. JAVAR MYATT-JONES, ALABAMA	1404 E AVALON AVE		TUSCUMBIA	ALABAMA	356741773	0.535949896	13
1497713200	SAMPLE	RICHARD	LESLIE	Dr. RICHARD LESLIE SAMPLE, ALABAMA	4371 NARROW LANE RD		MONTGOMERY	ALABAMA	361162971	0.53636627	13
1326016494	DRAKE	HOLSEY	ANTHONY	Dr. HOLSEY ANTHONY DRAKE, ALABAMA	1680 MONTGOMERY HWY		HOOVER	ALABAMA	352164906	0.536383715	13
1194899187	JOHNSON	JENNIFER	B	Dr. JENNIFER B JOHNSON, ALABAMA	880 MONTCLAIR RD	SUITE 270	BIRMINGHAM	ALABAMA	352131972	0.536738076	13
1750869814	MASSEY	NINA	YVETTE	Dr. NINA YVETTE MASSEY, ALABAMA	BAPTIST SOUTH UAB MULTI SPECIALTY CLINIC	2119 E. SOU	MONTGOMERY	ALABAMA	36116	0.536894889	13
1093787897	BAILEY	BOYD	LEE	Dr. BOYD LEE BAILEY, ALABAMA	1023 MEDICAL CENTER PKWY	SUITE 200	SELMA	ALABAMA	367016750	0.537059305	13
1427085133	BRADFORD	CHARLES	RAYMOND	Dr. CHARLES RAYMOND BRADFORD, ALABAMA	508 HARLEY ST	SUITE B	SCOTTSBORO	ALABAMA	357684294	0.537192091	13
1336190388	CHAPPELL	ROBERT	W.	Dr. ROBERT W. CHAPPELL, ALABAMA	101 SIVLEY RD SW	MEDICAL STA	HUNTSVILLE	ALABAMA	358014421	0.537349487	13
1598964298	MARSDEN	JENNIFER	SIGNE	Dr. JENNIFER SIGNE MARSDEN, ALABAMA	301 ANDREWS AVENUE	VA WIREGRAS	FORT RUCKER	ALABAMA	36362	0.537640372	13
1437700606	GENOVY	JESSICA	GARNER	Dr. JESSICA GARNER GENOVY, ALABAMA	46 SHIELDS RD		HUNTSVILLE	ALABAMA	358117800	0.53843554	13
1164879870	COY	JOSHUA	F	Dr. JOSHUA F COY, ALABAMA	850 PETER BRYCE BLVD		TUSCALOOSA	ALABAMA	354017419	0.538755284	13
1174534846	THOMAS	KATHERINE	M	Dr. KATHERINE M THOMAS, ALABAMA	6475 VAN BUREN STREET	COVENANT HO	DAPHNE	ALABAMA	36526	0.539119791	13
1528594124	VASHISTA	PRATIBHA	SONAM	Dr. PRATIBHA SONAM VASHISTA, ALABAMA	700 AIRPORT RD SW STE D		HUNTSVILLE	ALABAMA	358024360	0.539192631	13
1144399437	STANFIELD	LORI	LIVINGSTO	Dr. LORI LIVINGSTO STANFIELD, ALABAMA	604 BRANTLEY ST		OPP	ALABAMA	364671742	0.539222404	13
1871848929	PUTMAN	MICHAEL	DENNIS	Dr. MICHAEL DENNIS PUTMAN, ALABAMA	805 SAINT VINCENTS DR	SUITE 510	BIRMINGHAM	ALABAMA	352051636	0.539814637	13
1023003019	JOHNSTON	LARRY	R	Dr. LARRY R JOHNSTON, ALABAMA	3442 US HIGHWAY 431		ALBERTVILLE	ALABAMA	359500203	0.541127057	13
1710470174	MCDONALD	ALEX	J	Dr. ALEX J MCDONALD, ALABAMA	2949 JOHN HAWKINS PKWY		HOOVER	ALABAMA	352441095	0.541648014	13
1962458984	MAHATEKAR	PARAG	ASHOK	Dr. PARAG ASHOK MAHATEKAR, ALABAMA	7943 MOFFETT RD		SEMMES	ALABAMA	36575	0.542023302	13
1427021435	KHAN	NEELAM	RIAZ	Dr. NEELAM RIAZ KHAN, ALABAMA	6801 AIRPORT BLVD		MOBILE	ALABAMA	36608	0.542426019	13
1407418171	BURBAGE	AMY		Dr. AMY BURBAGE, ALABAMA	1845 CHERRY ST		MONTGOMERY	ALABAMA	361072613	0.542584404	13
1396813002	HARBIN	STEPHEN	WAYNE	Dr. STEPHEN WAYNE HARBIN, ALABAMA	1215 7TH STREET SE	SUITE 110	DECATUR	ALABAMA	356013371	0.543654761	13
1396090445	MILLICAN	DUSTIN	LANCE	Dr. DUSTIN LANCE MILLICAN, ALABAMA	1007 GOODYEAR AVE		GADSDEN	ALABAMA	359031195	0.543656264	13
1114121696	NANDI	SIDDHARTA	PRASAD	Dr. SIDDHARTA PRASAD NANDI, ALABAMA	4100 GOSS RD SW		HUNTSVILLE	ALABAMA	358090001	0.544137167	13
1336300433	LAW	CHERYL	M	Dr. CHERYL M LAW, ALABAMA	2800 ALLISON BONNETT MEMORIAL DR		HUEYTOWN	ALABAMA	350231845	0.545553783	13
1831119585	RUTLAND	RICHARD	O	Dr. RICHARD O RUTLAND, ALABAMA	1653 TEMPLE AVE N		FAYETTE	ALABAMA	355551314	0.545835376	13
1790128429	DAVIS	ASHLEY	ELIZABETH	Dr. ASHLEY ELIZABETH DAVIS, ALABAMA	9971 AIRPORT BLVD		MOBILE	ALABAMA	366089525	0.546101579	13
1487660932	POSEY	ROBERT	ALLEN	Dr. ROBERT ALLEN POSEY, ALABAMA	5005 OSCAR BAXTER DR		TUSCALOOSA	ALABAMA	354053698	0.546833019	13
1972766095	WELLS	ERIC	BOYD	Dr. ERIC BOYD WELLS, ALABAMA	1023 MEDICAL CENTER PKWY STE 200		SELMA	ALABAMA	367017739	0.547195494	13
1699869321	BALLARD-MONTG	KAREN	E.	Dr. KAREN E. BALLARD-MONTG, ALABAMA	28921 HIGHWAY 5		WOODSTOCK	ALABAMA	35188	0.547312116	13
1811256084	WILSON	PHILIP	THOMAS	Dr. PHILIP THOMAS WILSON, ALABAMA	529 E MOYE DR		MONTGOMERY	ALABAMA	36109	0.547421926	13
1700089893	ROSS	SAMANTHA	CLARK	Dr. SAMANTHA CLARK ROSS, ALABAMA	1005 W MARKET ST	SUITE 7	ATHENS	ALABAMA	356112454	0.547513946	13
1891802724	AGUILAR	JOSEFINO	CRUZ	Dr. JOSEFINO CRUZ AGUILAR, ALABAMA	15330 HWY 231 431 N		HAZEL GREEN	ALABAMA	35750	0.549178229	13
1336383819	BELUE	GABRIEL	NEAL	Dr. GABRIEL NEAL BELUE, ALABAMA	619 19TH ST S		BIRMINGHAM	ALABAMA	352491900	0.549896035	13
1962489252	OBRIEN	ROBERT	MICHAEL	Dr. ROBERT MICHAEL OBRIEN, ALABAMA	1245 WESTGATE PKWY		DOTHAN	ALABAMA	36303	0.550778599	13
1538100417	NADEN	DEAN	ROBERT	Dr. DEAN ROBERT NADEN, ALABAMA	2708 HIGHWAY 78 EAST		JASPER	ALABAMA	35501	0.551568443	13
1205884426	PRICE	JEFFREY	F	Dr. JEFFREY F PRICE, ALABAMA	107 HEALTH CENTER DR		CLANTON	ALABAMA	350452344	0.552574144	13
1730175969	PERAMSETTY	RAMESH	B	Dr. RAMESH B PERAMSETTY, ALABAMA	1718 VETERANS MEMORIAL PKWY	SUITE C	TUSCALOOSA	ALABAMA	35404	0.552900205	13
1851407001	MOORE-SLEDGE	CYNTHIA		Dr. CYNTHIA MOORE-SLEDGE, ALABAMA	200 UNIVERSITY BLVD	BRYCE HOSPI	TUSCALOOSA	ALABAMA	354011250	0.553922316	13
1467985085	RICHARDS-BOYD	JEMESE		Dr. JEMESE RICHARDS-BOYD, ALABAMA	1615 21ST CT		PHENIX CITY	ALABAMA	368673727	0.55405298	13
1679981120	BLANCO	JORGE		Dr. JORGE BLANCO, ALABAMA	2152 OLD SPRINGVILLE RD		BIRMINGHAM	ALABAMA	35215	0.55406554	13
1750503041	YEAGER	NEIL	CAMERON	Dr. NEIL CAMERON YEAGER, ALABAMA	1635 HIGHWAY 31 NW STE C		HARTSELLE	ALABAMA	356404426	0.554447387	13
1750453874	ROBINSON	JAMES	B	Dr. JAMES B ROBINSON, ALABAMA	850 PETER BRYCE BLVD		TUSCALOOSA	ALABAMA	354017419	0.554876489	13
1629019724	SHERRILL	MONIQUE	M.	Dr. MONIQUE M. SHERRILL, ALABAMA	1202 GAULT AVE N		FORT PAYNE	ALABAMA	359673040	0.55611629	13
1881666154	HALL	FRANK	AVERY	Dr. FRANK AVERY HALL, ALABAMA	2270 HILLCREST RD		MOBILE	ALABAMA	366953808	0.55614902	13
1851372379	POWELL-DUNFOR	NICOLE	CLAUDINE	Dr. NICOLE CLAUDINE POWELL-DUNFOR, ALABAMA	301 ANDREWS AVENUE	USASAM	FORT RUCKER	ALABAMA	36362	0.556321647	13
1366444952	GENO	CHARLES	EDWARD	Dr. CHARLES EDWARD GENO, ALABAMA	850 PETER BRYCE BLVD		TUSCALOOSA	ALABAMA	354017419	0.557643905	13
1780827071	PITTMAN	MARIE	C	Dr. MARIE C PITTMAN, ALABAMA	30 RACQUET CLUB PKWY STE A		PELHAM	ALABAMA	351246185	0.557804778	13
1801987433	KUNZ	KENNEDY	FRANK	Dr. KENNEDY FRANK KUNZ, ALABAMA	805 SAINT VINCENTS DR	SUITE 510	BIRMINGHAM	ALABAMA	352051636	0.558845585	13
1144236779	MCINTYRE	THOMAS	MICHAEL	Dr. THOMAS MICHAEL MCINTYRE, ALABAMA	3909 MCFARLAND BLVD		NORTHPORT	ALABAMA	354762838	0.558923203	13
1265537567	REYNOLDS	DOUGLAS	SHIRLEY	Dr. DOUGLAS SHIRLEY REYNOLDS, ALABAMA	904 ANNA AVE		TUSCALOOSA	ALABAMA	35401	0.559380572	13
1134395072	DUKE	J.	DOUGLAS	Dr. J. DOUGLAS DUKE, ALABAMA	2800 ROSS CLARK CIR STE 2		DOTHAN	ALABAMA	363019917	0.560154852	13
1881643575	KIRKLAND	LYNNE	POTTS	Dr. LYNNE POTTS KIRKLAND, ALABAMA	27961 US HIGHWAY 98	SUITE 20	DAPHNE	ALABAMA	36526	0.560498892	13
1134531528	DIAZ	ROMUALDO	ENRIQUE	Dr. ROMUALDO ENRIQUE DIAZ, ALABAMA	813 FRANKLIN ST SE		HUNTSVILLE	ALABAMA	358014311	0.560721873	13
1467400028	WELLS	ERVIN		Dr. ERVIN WELLS, ALABAMA	8130 SEATON PL		MONTGOMERY	ALABAMA	361167204	0.562574671	13
1336371194	HULLETT	SANDRAL		Dr. SANDRAL HULLETT, ALABAMA	1515 6TH AVE S		BIRMINGHAM	ALABAMA	352331601	0.562685086	13
1043668353	STOKES	SARAH		Dr. SARAH STOKES, ALABAMA	1308 TUSCALOOSA AVE SW		BIRMINGHAM	ALABAMA	35211	0.565186257	13
1942732862	JAMISETTI	SADHIKA	MUDUNURI	Dr. SADHIKA MUDUNURI JAMISETTI, ALABAMA	2731 ML KING JR BLVD		TUSCALOOSA	ALABAMA	354015235	0.566360588	13
1912956590	GABRIELSON	GLEN	A	Dr. GLEN A GABRIELSON, ALABAMA	1891 HONEYSUCKLE RD	STE C2	DOTHAN	ALABAMA	36305	0.566489516	13
1700858578	BATAGLIA-HILL	ELIZABETH		Dr. ELIZABETH BATAGLIA-HILL, ALABAMA	1301 BELLEVILLE AVE		BREWTON	ALABAMA	364261306	0.56699872	13
1215901517	NORMAN	STEVE	E	Dr. STEVE E NORMAN, ALABAMA	21141 STATE HIGHWAY 59 STE 1		ROBERTSDALE	ALABAMA	36567	0.567479419	13
1629098959	MCLEMORE	CURTIS		Dr. CURTIS MCLEMORE, ALABAMA	9188 EASTCHASE PKWY		MONTGOMERY	ALABAMA	361176883	0.567509726	13
1134656556	RUSHING	JUSTIN		Dr. JUSTIN RUSHING, ALABAMA	1800 AL HIGHWAY 157		CULLMAN	ALABAMA	350581271	0.56754984	13
1649290974	FLOYD	WALTER		Dr. WALTER FLOYD, ALABAMA	11 CAMBRIDGE DR		WETUMPKA	ALABAMA	360931258	0.567691239	13
1679549497	ENGLISH	WILLIAM	ERNEST	Dr. WILLIAM ERNEST ENGLISH, ALABAMA	3710 PANORAMA DR SE		HUNTSVILLE	ALABAMA	358011120	0.568225948	13
1861501777	ALEXANDER	RIP	S	Dr. RIP S ALEXANDER, ALABAMA	2731 MARTIN LUTHER KING BLVD		TUSCALOOSA	ALABAMA	354015235	0.568802112	13
1780978205	CLIFFORD	WILLIAM	PATRICK	Dr. WILLIAM PATRICK CLIFFORD, ALABAMA	331 CHELSEA CORNERS WAY	PROVIDER EN	CHELSEA	ALABAMA	350438241	0.568992588	13
1730221441	ROYSTER	THOMAS	SCOTT	Dr. THOMAS SCOTT ROYSTER, ALABAMA	8371 HWY 72 W	SUITE 100	MADISON	ALABAMA	35758	0.569186067	13
1447241856	JAMES	LATONYA		Dr. LATONYA JAMES, ALABAMA	2305 HAND AVE	3	BAY MINETTE	ALABAMA	365074191	0.571617231	13
1902893233	SHARPTON	HOBERT	J	Dr. HOBERT J SHARPTON, ALABAMA	1800 AL HIGHWAY 157	SUITE 101	CULLMAN	ALABAMA	350581271	0.57172597	13
1376636134	LAU	YOYEN		Dr. YOYEN LAU, ALABAMA	280 INDUSTRIAL BLVD		LEESBURG	ALABAMA	35983	0.572196612	13
1972575819	REILAND	ANDREW	WILLCOX	Dr. ANDREW WILLCOX REILAND, ALABAMA	515 3RD ST NW		ATTALLA	ALABAMA	359542022	0.574069491	13
1174880546	ROBINSON	AMANDA	WOODS	Dr. AMANDA WOODS ROBINSON, ALABAMA	27961 US HIGHWAY 98	SUITE 20	DAPHNE	ALABAMA	365264702	0.57424054	13
1104812494	RUSSELL	LARISA	VIKTOROVN	Dr. LARISA VIKTOROVN RUSSELL, ALABAMA	4600 HIGHWAY 280		BIRMINGHAM	ALABAMA	352425028	0.57519744	13
1710032826	OEI	HARRY	RICHARDUS	Dr. HARRY RICHARDUS OEI, ALABAMA	200 UNIVERSITY BLVD		TUSCALOOSA	ALABAMA	354011250	0.57589441	13
1083632244	ELLIS	MARK	BRIAN	Dr. MARK BRIAN ELLIS, ALABAMA	1018 RUCKER BLVD	STE A	ENTERPRISE	ALABAMA	363303675	0.577375701	13
1861596090	DAVIS	RENEE	S	Dr. RENEE S DAVIS, ALABAMA	209 W SPRING ST	SUITE 102	SYLACAUGA	ALABAMA	351502973	0.577496785	13
1700805082	BRADFORD	CHARLES	RAYMOND	Dr. CHARLES RAYMOND BRADFORD, ALABAMA	508 HARLEY ST	SUITE D	SCOTTSBORO	ALABAMA	357684294	0.577634255	13
1114424413	COLLINS	CARMEN	NICOLE	Dr. CARMEN NICOLE COLLINS, ALABAMA	850 PETER BRYCE BLVD		TUSCALOOSA	ALABAMA	354017457	0.57765472	13
1437798733	STUART	HALEY	W	Dr. HALEY W STUART, ALABAMA	615 MYNATT ST SW STE E		HARTSELLE	ALABAMA	356402878	0.578289375	13
1548821689	BERRY	RUSSELL	BYRON	Dr. RUSSELL BYRON BERRY, ALABAMA	2160 OLD SPRINGVILLE RD		CENTER POINT	ALABAMA	352154005	0.579073809	13
1063924868	VIBBERT	JACK		Dr. JACK VIBBERT, ALABAMA	70 PLAZA DR		PELL CITY	ALABAMA	351259314	0.579362016	13
1801858477	LUNDY	NANCY	B	Dr. NANCY B LUNDY, ALABAMA	301 GOVERNORS DR SE		HUNTSVILLE	ALABAMA	358012747	0.579419322	13
1144269895	SHARP	STEVEN	MICHAEL	Dr. STEVEN MICHAEL SHARP, ALABAMA	6801 AIRPORT BLVD		MOBILE	ALABAMA	366083709	0.579467704	13
1265448518	PHILLIPS	DAVID	M.	Dr. DAVID M. PHILLIPS, ALABAMA	8010 MOFFETT RD		SEMMES	ALABAMA	365755406	0.579688569	13
1871579268	HELMS	RONALD	W	Dr. RONALD W HELMS, ALABAMA	74 PLAZA DR		PELL CITY	ALABAMA	351259370	0.580911181	13
1134487580	PIPPIN	MARY	LEONA WAL	Dr. MARY LEONA WAL PIPPIN, ALABAMA	101 PROFESSIONAL LN		ENTERPRISE	ALABAMA	363302085	0.581340379	13
1225106933	DONHAM	MICHAEL	C	Dr. MICHAEL C DONHAM, ALABAMA	1215 7TH STREET SE	SUITE 110	DECATUR	ALABAMA	356013371	0.581384037	13
1366574055	BATTLE	DONALD	C.	Dr. DONALD C. BATTLE, ALABAMA	MEDICAL PARK EAST DR	BUILDING 48	BRIMINGHAM	ALABAMA	35235	0.581923679	13
1548373376	MILKO	THOMAS		Dr. THOMAS MILKO, ALABAMA	1451 S MAIN ST		GRAYSVILLE	ALABAMA	350731725	0.582545684	13
1629039045	ALBIN	LONNIE	N	Dr. LONNIE N ALBIN, ALABAMA	507 HARLEY STREET		SCOTTSBORO	ALABAMA	35768	0.582943329	13
1578503058	CHU	RONNIE	T	Dr. RONNIE T CHU, ALABAMA	105 US HIGHWAY 80 E	SUITE 215	DEMOPOLIS	ALABAMA	367323605	0.58356715	13
1831119163	WAHIDUZZAMAN	SHAIKH		Dr. SHAIKH WAHIDUZZAMAN, ALABAMA	4305 ALTANTA HWY		MONTGOMERY	ALABAMA	36109	0.586878842	13
1730254269	LIM	MERCY	UY BUN-AN	Dr. MERCY UY BUN-AN LIM, ALABAMA	215 PERRY HILL RD		MONTGOMERY	ALABAMA	361093725	0.586922323	13
1982147658	LIM	HYEWON		Dr. HYEWON LIM, ALABAMA	2152 OLD SPRINGVILLE RD		CENTER POINT	ALABAMA	352154005	0.587903529	13
1770552077	TAYLOR	LARRY	WAYNE	Dr. LARRY WAYNE TAYLOR, ALABAMA	6554 AARON DR		FAIRFIELD	ALABAMA	35214	0.588645074	13
1134482474	MOODY	KATHERINE	RUSSELL	Dr. KATHERINE RUSSELL MOODY, ALABAMA	301 GOVERNORS DR SW		HUNTSVILLE	ALABAMA	35801	0.58866832	13
1558338236	HALE	BERNARD	THEOTIS	Dr. BERNARD THEOTIS HALE, ALABAMA	2936 MARTI LANE	AMERICAN FA	MONTGOMERY	ALABAMA	36116	0.590598469	13
1134625452	STRICKLAND	YASMINE	LATRICE C	Dr. YASMINE LATRICE C STRICKLAND, ALABAMA	2731 MARTIN LUTHER KING BLVD		TUSCALOOSA	ALABAMA	354015235	0.591138425	13
1811430473	ELLIS	MOLLY	ANDREWS	Dr. MOLLY ANDREWS ELLIS, ALABAMA	34011 US HIGHWAY 280		CHILDERSBURG	ALABAMA	350442128	0.591809376	13
1477602365	GAUTHIER	JAMES	FRANCIS	Dr. JAMES FRANCIS GAUTHIER, ALABAMA	665 NORTH DEAN ROAD		AUBURN	ALABAMA	368304318	0.592175078	13
1255352928	BROBST	DONALD		Dr. DONALD BROBST, ALABAMA	1595 E MAIN ST		PRATTVILLE	ALABAMA	36066	0.593179646	13
1235110586	CALDERWOOD	DAVID	KEITH	Dr. DAVID KEITH CALDERWOOD, ALABAMA	420 LOWELL DR SE	STE 201	HUNTSVILLE	ALABAMA	358013754	0.595258004	13
1609073972	COLBY	ELAINE	MARIE	Dr. ELAINE MARIE COLBY, ALABAMA	833 SAINT VINCENTS DR	POB III SUI	BIRMINGHAM	ALABAMA	352051606	0.595829878	13
1336128529	SAWYER	NANCY	JANE	Dr. NANCY JANE SAWYER, ALABAMA	1600 20TH ST S		BIRMINGHAM	ALABAMA	352054998	0.596130399	13
1114362696	ALLMAN	CAROLYN	ANTOINETT	Dr. CAROLYN ANTOINETT ALLMAN, ALABAMA	645 MCQUEEN SMITH RD N	SUITE 309	PRATTVILLE	ALABAMA	360667268	0.596269234	13
1669728895	REDDY BEZWADA	SRAVAN	KUMAR	Dr. SRAVAN KUMAR REDDY BEZWADA, ALABAMA	1023 MED CTR PKWY	STE 200	SELMA	ALABAMA	367016780	0.596597343	13
1649209826	PINEDA,JR.	TOMAS	QUIAMBAO	Dr. TOMAS QUIAMBAO PINEDA,JR., ALABAMA	1105 CEDARWOOD DR SW		FORT PAYNE	ALABAMA	359683613	0.596721082	13
1629074885	MOORE	VANCE	G	Dr. VANCE G MOORE, ALABAMA	6 ALLEN PKWY		OXFORD	ALABAMA	362031944	0.598759935	13
1881618361	SCARIYA	GEETHA		Dr. GEETHA SCARIYA, ALABAMA	8075 MADISON BLVD	SUITE 101	MADISON	ALABAMA	357582041	0.601623829	13
1174977383	PARKER	BRIAN		Dr. BRIAN PARKER, ALABAMA	1890 AL HIGHWAY 157 STE 300		CULLMAN	ALABAMA	350580689	0.601908342	13
1669552865	VAN MARTER	NEAL	DAHL	Dr. NEAL DAHL VAN MARTER, ALABAMA	3320 HENRY RD STE E		ANNISTON	ALABAMA	362076479	0.602538206	13
1821066929	KLEEMAN	KURT	MATTHEW	Dr. KURT MATTHEW KLEEMAN, ALABAMA	2341 VILLARET DR SW		HUNTSVILLE	ALABAMA	358032194	0.602888044	13
1568419513	WEIBLE	NANCY	ELAINE	Dr. NANCY ELAINE WEIBLE, ALABAMA	6908 PROVIDENCE PARK DR S		MOBILE	ALABAMA	36695	0.603378019	13
1023112257	CARVER	SCOTT	Q	Dr. SCOTT Q CARVER, ALABAMA	95 SHELL RD		SARALAND	ALABAMA	365712202	0.60337935	13
1346352317	BOONE	MAX	R	Dr. MAX R BOONE, ALABAMA	22289 MEDICAL VILLAGE DR		ATHENS	ALABAMA	356132896	0.603985137	13
1770697500	EVANS	CHARLA	J	Dr. CHARLA J EVANS, ALABAMA	1261 HILLCREST RD		MOBILE	ALABAMA	366954026	0.604139031	13
1285963421	ARGO	SCOTT	BRADLEY	Dr. SCOTT BRADLEY ARGO, ALABAMA	2202 JORDAN RD SW STE 300		FORT PAYNE	ALABAMA	359683693	0.604696774	13
1750356341	COOKE	MICHAEL	E	Dr. MICHAEL E COOKE, ALABAMA	4100 GOSS RD	FOX ARMY HE	REDSTONE ARSEN	ALABAMA	358097000	0.605661637	13
1285029371	NALL	JOHN	DAVID	Dr. JOHN DAVID NALL, ALABAMA	4101 BALMORAL DR SW STE B		HUNTSVILLE	ALABAMA	358016535	0.607457554	13
1174560916	RASMUSSEN	NIEL	CHRISTIAN	Dr. NIEL CHRISTIAN RASMUSSEN, ALABAMA	204 HOLMAN DR		HEADLAND	ALABAMA	363452307	0.607937505	13
1558652479	COLE-SUTTLAR	CHARLENE	DIONNE	Dr. CHARLENE DIONNE COLE-SUTTLAR, ALABAMA	500 MARKAVIEW RD NW		HUNTSVILLE	ALABAMA	358053652	0.609107753	13
1497705438	GOODMAN	CAREY	WHEELER	Dr. CAREY WHEELER GOODMAN, ALABAMA	1316 NOBLE ST		ANNISTON	ALABAMA	362014643	0.609439974	13
1790745487	GOODWIN	JEREMY	DALTON	Dr. JEREMY DALTON GOODWIN, ALABAMA	431 S 3RD ST		GADSDEN	ALABAMA	359015210	0.610324453	13
1821048794	HARGRAVES	ROBERT	W	Dr. ROBERT W HARGRAVES, ALABAMA	180 GREYSTONE PASS		GUNTERSVILLE	ALABAMA	359764801	0.610442405	13
1912092677	WEAVER	RANDALL	W	Dr. RANDALL W WEAVER, ALABAMA	2400 HOSPITAL RD		TUSKEGEE	ALABAMA	360835001	0.610450514	13
1386793131	OKEKE	ERNEST	T	Dr. ERNEST T OKEKE, ALABAMA	901 JEFF DAVIS AVE	SUITE A	SELMA	ALABAMA	36701	0.610675863	13
1730283201	ROBBINS	JERRY	EDWARD	Dr. JERRY EDWARD ROBBINS, ALABAMA	2941 POINT MALLARD PKWY SE STE N		DECATUR	ALABAMA	356035760	0.610755082	13
1649228560	MCPHERSON	MARK	KENNETH	Dr. MARK KENNETH MCPHERSON, ALABAMA	5700 NOVOSELL	USAAMA RM22	FORT RUCKER	ALABAMA	363305901	0.611556044	13
1982698387	SMITH	WILLIAM	PHILLIP	Dr. WILLIAM PHILLIP SMITH, ALABAMA	724 STONE AVE		TALLADEGA	ALABAMA	351602219	0.612124804	13
1306257738	JARZOMBEK	ALLEN	NICHOLAS	Dr. ALLEN NICHOLAS JARZOMBEK, ALABAMA	331 CHELSEA CORNERS WAY		CHELSEA	ALABAMA	350438241	0.613086782	13
1093717696	WAMPLER	STEVE	E	Dr. STEVE E WAMPLER, ALABAMA	351 HWY 64		KILLEN	ALABAMA	35645	0.613586623	13
1275596967	LIPPERD	DOUGLAS		Dr. DOUGLAS LIPPERD, ALABAMA	4274 CAHABA HEIGHTS CT	SUITE 130	BIRMINGHAM	ALABAMA	352435712	0.614373204	13
1215908447	GASKINS	SAMUEL		Dr. SAMUEL GASKINS, ALABAMA	850 5TH AVE E		TUSCALOOSA	ALABAMA	354017419	0.614876815	13
1023085602	PARKS	TRACY	MORRISON	Dr. TRACY MORRISON PARKS, ALABAMA	586 MORRIS MAJESTIC RD		MORRIS	ALABAMA	351161245	0.615599053	13
1548208663	JONES	EDWARD	LOWRY	Dr. EDWARD LOWRY JONES, ALABAMA	3457 SIERRA DR		BIRMINGHAM	ALABAMA	352165508	0.616987744	13
1669992525	SHERRER	VALERIE	PEARL	Dr. VALERIE PEARL SHERRER, ALABAMA	101 E BRUNSON ST STE 200		ENTERPRISE	ALABAMA	363302500	0.617224315	13
1104089945	VERMA	VIVEK	KIRPARAM	Dr. VIVEK KIRPARAM VERMA, ALABAMA	1023 MEDICAL CENTER PKWY	SUITE 200	SELMA	ALABAMA	367016780	0.617522961	13
1437122330	BREWER	MICHAEL	ERIC	Dr. MICHAEL ERIC BREWER, ALABAMA	4902 VALLEYDALE RD		BIRMINGHAM	ALABAMA	352424613	0.618318557	13
1619920451	DAVIDSON	JEFFREY	SCOTT	Dr. JEFFREY SCOTT DAVIDSON, ALABAMA	22266 HIGHWAY 25		COLUMBIANA	ALABAMA	350518618	0.618938216	13
1417971037	MANCUSO	DIANA	M	Dr. DIANA M MANCUSO, ALABAMA	4300 W MAIN ST	SUITE 16	DOTHAN	ALABAMA	363051054	0.620601595	13
1114991072	COX	HAROLD	W	Dr. HAROLD W COX, ALABAMA	470 TAYLOR RD	SUITE 310	MONTGOMERY	ALABAMA	361173563	0.620727856	13
1851485122	WILLIAMS	DAVID	LYNN	Dr. DAVID LYNN WILLIAMS, ALABAMA	1400 CARROLLTON RD		ALICEVILLE	ALABAMA	354421823	0.620837904	13
1386776359	HUEY	REBECCA	DAILEY	Dr. REBECCA DAILEY HUEY, ALABAMA	1538 HUFFMAN RD		BIRMINGHAM	ALABAMA	352155621	0.6209672	13
1952656001	RODRIGUEZ-BAR	JOSE	MANUEL	Dr. JOSE MANUEL RODRIGUEZ-BAR, ALABAMA	2660 10TH AVE S	PROFESSIONA	BIRMINGHAM	ALABAMA	352051605	0.621377982	13
1770512014	BOUSMAN	RONALD	E	Dr. RONALD E BOUSMAN, ALABAMA	810 SAINT VINCENTS DR	ST. VINCERT	BIRMINGHAM	ALABAMA	352051601	0.621381591	13
1114994357	KINCER	THOMAS	G	Dr. THOMAS G KINCER, ALABAMA	4371 NARROW LANE RD	SUITE 100	MONTGOMERY	ALABAMA	361162971	0.621984494	13
1861849580	THOMAS	TIFFANI	YVONNE	Dr. TIFFANI YVONNE THOMAS, ALABAMA	850 PETER BRYCE BLVD		TUSCALOOSA	ALABAMA	354017419	0.622288014	13
1124214770	MAXWELL	DEANAH		Dr. DEANAH MAXWELL, ALABAMA	1121 BELLEVILLE AVE		BREWTON	ALABAMA	364261500	0.622399541	13
1730426172	HOLT	BOBBY	BURNICE	Dr. BOBBY BURNICE HOLT, ALABAMA	3624 RIDGEVIEW DR E		MOUNTAIN BRK	ALABAMA	352133616	0.623444338	13
1740623750	KAYL	AMY	ELIZABETH	Dr. AMY ELIZABETH KAYL, ALABAMA	27961 US HIGHWAY 98 STE 14		DAPHNE	ALABAMA	365264725	0.623548005	13
1689769739	BOYINGTON	ROGER	T	Dr. ROGER T BOYINGTON, ALABAMA	508 E THREE NOTCH ST		ANDALUSIA	ALABAMA	364203128	0.623575135	13
1124267570	MODI	VISHAL		Dr. VISHAL MODI, ALABAMA	478 ELM ST		SULLIGENT	ALABAMA	35586	0.623719878	13
1770591950	CERIMELE	FRANCESCA		Dr. FRANCESCA CERIMELE, ALABAMA	5730 US HIGHWAY 431		ALBERTVILLE	ALABAMA	359500234	0.624123677	13
1003229774	BICKSLER	BRITTNEY	RENEE	Dr. BRITTNEY RENEE BICKSLER, ALABAMA	2002 MEDICAL CENTER DR		BAY MINETTE	ALABAMA	365074163	0.625698221	13
1841449162	FULGHUM	SARAH		Dr. SARAH FULGHUM, ALABAMA	3701 LOOP RD		TUSCALOOSA	ALABAMA	354045015	0.625980637	13
1477655355	TAYLOR	BURNESTIN	PAGE	Dr. BURNESTIN PAGE TAYLOR, ALABAMA	215 PERRY HILL RD		MONTGOMERY	ALABAMA	361093725	0.627673514	13
1801457064	HODGE	GARY		Dr. GARY HODGE, ALABAMA	2152 OLD SPRINGVILLE RD		CENTER POINT	ALABAMA	352154005	0.62777259	13
1295089704	YOUNG	LEWIS	STRIBLING	Dr. LEWIS STRIBLING YOUNG, ALABAMA	3224 VERDURE DR.		BIRMINGHAM	ALABAMA	352262216	0.628031613	13
1730399726	MCGEE	JACQUELIN	KATE	Dr. JACQUELIN KATE MCGEE, ALABAMA	3600 COUNTY ROAD 61		FLORENCE	ALABAMA	356346640	0.629697859	13
1245223684	MAPLES	BELINDA		Dr. BELINDA MAPLES, ALABAMA	101 FITNESS WAY	SUITE 1200	ATHENS	ALABAMA	356112492	0.62977988	13
1063411171	VALENTINE	RICHARD	JASON	Dr. RICHARD JASON VALENTINE, ALABAMA	95 SHELL RD		SARALAND	ALABAMA	365712202	0.631357029	13
1871075937	BORTMAS-SHAMM	ERICA	BREANNE	Dr. ERICA BREANNE BORTMAS-SHAMM, ALABAMA	300 GREENO RD S STE B		FAIRHOPE	ALABAMA	365321905	0.632447411	13
1427465434	READ	MARTHA		Dr. MARTHA READ, ALABAMA	2208 DANVILLE RD SW STE A		DECATUR	ALABAMA	35601	0.632573054	13
1891794822	ARNOLD	DAVID	H	Dr. DAVID H ARNOLD, ALABAMA	100 W LAKE PROFESSIONAL PARK STE 3		GENEVA	ALABAMA	363401200	0.632829634	13
1154424695	JETT	STANLEY	W.	Dr. STANLEY W. JETT, ALABAMA	47344 US HIGHWAY 78		LINCOLN	ALABAMA	350966748	0.633891187	13
1730104951	CROCKETT	EDWARD	FRANKLIN	Dr. EDWARD FRANKLIN CROCKETT, ALABAMA	1245 WESTGATE PKWY		DOTHAN	ALABAMA	363032151	0.634103863	13
1104981562	HARMON	RENEE	BROWN	Dr. RENEE BROWN HARMON, ALABAMA	101 MISSIONARY RDG	SUITE 100	BIRMINGHAM	ALABAMA	352425255	0.634123602	13
1851827695	MCGUIRE	TIFFANIE	MANN	Dr. TIFFANIE MANN MCGUIRE, ALABAMA	450 LANIER RD		MADISON	ALABAMA	357581866	0.63459364	13
1245333285	MCCREADIE	EDITH	GUBLER	Dr. EDITH GUBLER MCCREADIE, ALABAMA	1155 HILLCREST RD	BUILDING B	MOBILE	ALABAMA	366953921	0.634697446	13
1629060785	LEYTHAM	THOMAS	JOSEPH	Dr. THOMAS JOSEPH LEYTHAM, ALABAMA	75 S UNIVERSITY BLVD	UCOM 6000 A	MOBILE	ALABAMA	366880002	0.635112607	13
1205858636	BENNETT	CARMEN	ANGELA	Dr. CARMEN ANGELA BENNETT, ALABAMA	3200 16TH ST N		BIRMINGHAM	ALABAMA	352074202	0.636716533	13
1659314979	TRAVERS	ARA	B	Dr. ARA B TRAVERS, ALABAMA	75 S UNIVERSITY BLVD		MOBILE	ALABAMA	366083271	0.63684758	13
1528227220	KETTUNEN	LEEANN	MCALILEY	Dr. LEEANN MCALILEY KETTUNEN, ALABAMA	101 E BRUNSON ST	SUITE 200	ENTERPRISE	ALABAMA	363302526	0.637532807	13
1245326933	LONG	JEFFREY	WAYNE	Dr. JEFFREY WAYNE LONG, ALABAMA	42320 HIGHWAY 195		HALEYVILLE	ALABAMA	35565	0.637680979	13
1780693051	DELGADO	JULIO	CEASAR	Dr. JULIO CEASAR DELGADO, ALABAMA	1600 20TH ST S		BIRMINGHAM	ALABAMA	352054998	0.637750752	13
1558475608	GERMANN	JOSEPH	R	Dr. JOSEPH R GERMANN, ALABAMA	7530 PARKWAY DR		LEEDS	ALABAMA	350944808	0.637872811	13
1629141643	TRANTHAM	PAMELA		Dr. PAMELA TRANTHAM, ALABAMA	801 S FRANKLIN DR		TROY	ALABAMA	360813838	0.638207859	13
1518921543	HATFIELD	ERIC	JASON	Dr. ERIC JASON HATFIELD, ALABAMA	22454 HWY 72 W	SUITE 200	ATHENS	ALABAMA	35613	0.638605729	13
1013994342	BLANKENSHIP	JOHN	DAVID	Dr. JOHN DAVID BLANKENSHIP, ALABAMA	401 LOWELL DR SE STE 14		HUNTSVILLE	ALABAMA	358013738	0.638663225	13
1467454421	SMITH	ROGER	H	Dr. ROGER H SMITH, ALABAMA	300 N COLLEGE ST		GREENVILLE	ALABAMA	360372025	0.639637997	13
1407807621	KRICHEV	JONATHAN	EDWARD	Dr. JONATHAN EDWARD KRICHEV, ALABAMA	5540 HIGHWAY 431 S		BROWNSBORO	ALABAMA	357419771	0.640213638	13
1811915242	KOMINEK	ROBERT	LEONARD	Dr. ROBERT LEONARD KOMINEK, ALABAMA	1924 K DAUPHIN ISLAND PARKWAY		MOBILE	ALABAMA	366053004	0.640639175	13
1689759748	BRAICU	CALIN	G	Dr. CALIN G BRAICU, ALABAMA	4505 EXECUTIVE PARK DR		MONTGOMERY	ALABAMA	361161601	0.640701314	13
1851353403	HARITHA	CHANDRA	P	Dr. CHANDRA P HARITHA, ALABAMA	2201 ARLINGTON AVE		BESSEMER	ALABAMA	350204221	0.641055731	13
1669400115	FLANAGAN	CATHY		Dr. CATHY FLANAGAN, ALABAMA	850 5TH AVE E		TUSCALOOSA	ALABAMA	354017419	0.64246407	13
1346511722	JETTON	LYNN	ANDERSON	Dr. LYNN ANDERSON JETTON, ALABAMA	13335 HIGHWAY 278 EAST		HOLLY POND	ALABAMA	350830367	0.643037413	13
1912403247	GATES	HALEY	VIRGINIA	Dr. HALEY VIRGINIA GATES, ALABAMA	38 ROWE DR		GUNTERSVILLE	ALABAMA	359767367	0.6433419	13
1932391661	MORGAN	AARON	M	Dr. AARON M MORGAN, ALABAMA	401 EVERGREEN AVE STE B.		BREWTON	ALABAMA	36426	0.644166049	13
1194937862	MIRZA	SARA		Dr. SARA MIRZA, ALABAMA	500 MARKAVIEW RD. NW		HUNTSVILLE	ALABAMA	35805	0.644617762	13
1144605684	CHATMAN	ARNELYA	CADE	Dr. ARNELYA CADE CHATMAN, ALABAMA	405 BELCHER ST		CENTREVILLE	ALABAMA	35042	0.645077251	13
1043316466	ROACH	MARTIN	G	Dr. MARTIN G ROACH, ALABAMA	7667 AL HIGHWAY 51 STE B		OPELIKA	ALABAMA	368042200	0.646024761	13
1023072642	HASKELL	LON	ARTHUR	Dr. LON ARTHUR HASKELL, ALABAMA	700 AIRPORT RD SW STE D		HUNTSVILLE	ALABAMA	358024360	0.646692589	13
1376938464	NOTERMAN	ANNSLEY	ELIZABETH	Dr. ANNSLEY ELIZABETH NOTERMAN, ALABAMA	1041 BALCH RD STE 300		MADISON	ALABAMA	35758	0.646835252	13
1295779114	WENDT	RANDALL	J	Dr. RANDALL J WENDT, ALABAMA	8121 MADISON BLVD	STE. 101-A	MADISON	ALABAMA	357582080	0.646910324	13
1669530879	BURDETTE	JENNIFER	L	Dr. JENNIFER L BURDETTE, ALABAMA	7700 HIGHWAY 69 S	SUITE C	TUSCALOOSA	ALABAMA	354058783	0.647177938	13
1770025520	UMMALANENI	POOJA		Dr. POOJA UMMALANENI, ALABAMA	470 TAYLOR RD STE 310		MONTGOMERY	ALABAMA	36117	0.648024671	13
1013961234	NABERS JR	JAMES	W.	Dr. JAMES W. NABERS JR, ALABAMA	219 HOSPITAL RD		RED BAY	ALABAMA	35582	0.648624148	13
1225218423	RODRIGUEZ	NORBERTO	A	Dr. NORBERTO A RODRIGUEZ, ALABAMA	301 ANDREWS AVENUE		FORT RUCKER	ALABAMA	36362	0.649811496	13
1528353992	POSEY	ANDREW		Dr. ANDREW POSEY, ALABAMA	1088 9TH AVE SW STE 106		BESSEMER	ALABAMA	35022	0.650591515	13
1679066898	AMOS	CANDACE	T	Dr. CANDACE T AMOS, ALABAMA	406 TAYLOR ST STE B		SCOTTSBORO	ALABAMA	35768	0.65062658	13
1215321450	DAVIS	BRANDI	RAE	Dr. BRANDI RAE DAVIS, ALABAMA	1600 SPRING HILL AVE	SUITE 3414	MOBILE	ALABAMA	366041414	0.65063865	13
1356364459	ADKISSON	JIMMY	WAYNE	Dr. JIMMY WAYNE ADKISSON, ALABAMA	1121 BELLEVILLE AVE		BREWTON	ALABAMA	364261500	0.651401956	13
1467400598	MIDDLETON	CATHERIN	WILLIAMS	Dr. CATHERIN WILLIAMS MIDDLETON, ALABAMA	2055 E SOUTH BLVD		MONTGOMERY	ALABAMA	361162001	0.651925264	13
1225312432	COLVARD	JAMES	PRICE	Dr. JAMES PRICE COLVARD, ALABAMA	2705 PELHAM PARKWAY SUITE 200		PELHAM	ALABAMA	351241185	0.652572908	13
1083713754	PAJARO	NANCY	E	Dr. NANCY E PAJARO, ALABAMA	3240 EDWARDS LAKE PKWY	SUITE 208	BIRMINGHAM	ALABAMA	352353117	0.652661737	13
1801811799	OGLES	CHARLES	ALAN	Dr. CHARLES ALAN OGLES, ALABAMA	83745 HWY 9		ASHLAND	ALABAMA	36251	0.65295352	13
1043250327	JOHNSTON	MICHAEL	W	Dr. MICHAEL W JOHNSTON, ALABAMA	7 WINDSWEEP CT		PHENIX CITY	ALABAMA	368702336	0.653103855	13
1255310835	HUBBARD	JOHN	EVERETT	Dr. JOHN EVERETT HUBBARD, ALABAMA	3701 LOOP RD		TUSCALOOSA	ALABAMA	354045015	0.65332903	13
1700873494	ADAMS	KYNARD	LEVI	Dr. KYNARD LEVI ADAMS, ALABAMA	1323 B MULBERRY ST		MONTGOMERY	ALABAMA	361061545	0.653515356	13
1376571232	HUBBS	PATRICIA		Dr. PATRICIA HUBBS, ALABAMA	850 5TH AVE E		TUSCALOOSA	ALABAMA	354017419	0.654900695	13
1720186695	DANIELL	MARSHA	DRAKE	Dr. MARSHA DRAKE DANIELL, ALABAMA	301 GOVERNORS DR SW		HUNTSVILLE	ALABAMA	35763	0.655772196	13
1588625065	ALLEN	KAREN	L	Dr. KAREN L ALLEN, ALABAMA	4205 BALMORAL DR	STE 200	HUNTSVILLE	ALABAMA	35801	0.656794109	13
1083824601	TAYLOR	LAURA	LEE	Dr. LAURA LEE TAYLOR, ALABAMA	12935 HIGHWAY 231 431 N		HAZEL GREEN	ALABAMA	357508631	0.657202677	13
1063416667	ROBERTS	STEPHEN	A	Dr. STEPHEN A ROBERTS, ALABAMA	1771 SKYLAND BLVD E		TUSCALOOSA	ALABAMA	354054235	0.658223181	13
1275925042	TUR OLIVA	ELEIDA		Dr. ELEIDA TUR OLIVA, ALABAMA	8105 VETERANS WAY		MONTGOMERY	ALABAMA	361173879	0.658257136	13
1124067632	LAWRENCE	WALTER	J	Dr. WALTER J LAWRENCE, ALABAMA	551 GLOVER AVE		ENTERPRISE	ALABAMA	363302041	0.658259351	13
1427268192	MCKITTY	NADIA	JONELLE	Dr. NADIA JONELLE MCKITTY, ALABAMA	217 E 7TH ST		ANNISTON	ALABAMA	362075725	0.658588156	13
1164439709	ARYANPURE	MOHAMMAD	FAWAD	Dr. MOHAMMAD FAWAD ARYANPURE, ALABAMA	7005 6TH AVE		TUSCALOOSA	ALABAMA	354053990	0.658795073	13
1114990140	BRADLEY	TONYA	ELROD	Dr. TONYA ELROD BRADLEY, ALABAMA	2353 BENT CREEK RD	STE 110	AUBURN	ALABAMA	368306482	0.661221072	13
1861875502	STEINER	ASHLEY	WAMBOLT	Dr. ASHLEY WAMBOLT STEINER, ALABAMA	850 PETER BRYCE BLVD		TUSCALOOSA	ALABAMA	35401	0.661974047	13
1467443424	HOLLIS	DAVID	ALAN	Dr. DAVID ALAN HOLLIS, ALABAMA	148 J C MAULDIN HIGHWAY		KILLEN	ALABAMA	35645	0.662275132	13
1407802283	SUTTON	GEORGE	S	Dr. GEORGE S SUTTON, ALABAMA	3737 GOVERNMENT BLVD	SUITE 408	MOBILE	ALABAMA	366934308	0.663499361	13
1083687990	CALHOUN	GARY	ALAN	Dr. GARY ALAN CALHOUN, ALABAMA	11491 US HIGHWAY 431		ALBERTVILLE	ALABAMA	359500136	0.663500606	13
1053355743	KALMBACHER	KRISTIN	B	Dr. KRISTIN B KALMBACHER, ALABAMA	100 N BANCROFT ST	SUITE A2	FAIRHOPE	ALABAMA	365322444	0.66351429	13
1114992070	BRANDON	JOHN	E	Dr. JOHN E BRANDON, ALABAMA	27340 HIGHWAY 86		GORDO	ALABAMA	35466	0.663528762	13
1154713154	HERRING	TOREY		Dr. TOREY HERRING, ALABAMA	7216 COPPERFIELD DR		MONTGOMERY	ALABAMA	361177100	0.664204429	13
1417963315	SPRIGGS	DANIEL	HOWARD	Dr. DANIEL HOWARD SPRIGGS, ALABAMA	116 CARONDOLET CT W		MOBILE	ALABAMA	366085717	0.665226201	13
1083607618	VALENTINE	RICHARD	A	Dr. RICHARD A VALENTINE, ALABAMA	1615 21ST CT		PHENIX CITY	ALABAMA	368673727	0.665236564	13
1013083062	CORBIN	TIMOTHY	JOHN	Dr. TIMOTHY JOHN CORBIN, ALABAMA	859 AIRPORT DRIVE		ALEXANDER CITY	ALABAMA	350103443	0.665516009	13
1417314535	GABA	SAURABH		Dr. SAURABH GABA, ALABAMA	2105 E SOUTH BLVD		MONTGOMERY	ALABAMA	361162409	0.665538642	13
1760435721	GOLOMB	PHILLIP	NATHAN	Dr. PHILLIP NATHAN GOLOMB, ALABAMA	2025 NORMANDIE DR		MONTGOMERY	ALABAMA	361112711	0.665633723	13
1679593180	KOUNS	GEORGE	S	Dr. GEORGE S KOUNS, ALABAMA	210 HWY 59 SOUTH		URIAH	ALABAMA	364800327	0.665717199	13
1326404724	PATIL	SAURABH		Dr. SAURABH PATIL, ALABAMA	101 SIVLEY RD SW		HUNTSVILLE	ALABAMA	358014421	0.666262524	13
1831458892	PRISACARU	ILINCA	CRISTINA	Dr. ILINCA CRISTINA PRISACARU, ALABAMA	7067 VETERANS PKWY STE 200		PELL CITY	ALABAMA	351255128	0.666572687	13
1831364611	MOORE	KATHERINE	ALFORD	Dr. KATHERINE ALFORD MOORE, ALABAMA	8000 LIBERTY PKWY STE 114		VESTAVIA	ALABAMA	352427563	0.666605127	13
1720033699	ARUN	MATHOGAND	S	Dr. MATHOGAND S ARUN, ALABAMA	501 WYNN DR NW		HUNTSVILLE	ALABAMA	358163445	0.667119854	13
1790857373	JONES	MOSES	MARCUS	Dr. MOSES MARCUS JONES, ALABAMA	525 EAST BROAD STREET		EUFAULA	ALABAMA	360271736	0.66892921	13
1194748731	ROBINSON	MICHAEL		Dr. MICHAEL ROBINSON, ALABAMA	1950 MAIN ST.		ROANOKE	ALABAMA	362742512	0.66910933	13
1730102369	STONE	KAREN		Dr. KAREN STONE, ALABAMA	700 CHASTAIN BLVD W		GLENCOE	ALABAMA	359052011	0.66935557	13
1922329267	HARRISON	ADAM	CHARLES	Dr. ADAM CHARLES HARRISON, ALABAMA	1890 AL HIGHWAY 157	SUITE 300	CULLMAN	ALABAMA	350583601	0.669441869	13
1649227471	KANATANI	KENT	THOMAS	Dr. KENT THOMAS KANATANI, ALABAMA	1022 1ST ST N	SUITE 302	ALABASTER	ALABAMA	350078706	0.669723227	13
1558562603	BADEWA	ABIODUN	PHILIP	Dr. ABIODUN PHILIP BADEWA, ALABAMA	1007 9TH AVE N		BESSEMER	ALABAMA	350205311	0.670160903	13
1033882444	FISHER	CLAIRE		Dr. CLAIRE FISHER, ALABAMA	400 TAYLOR RD		MONTGOMERY	ALABAMA	361173512	0.670478693	13
1467662148	PIVOVAROV	IVAN		Dr. IVAN PIVOVAROV, ALABAMA	279 HUGHES RD		MADISON	ALABAMA	357581142	0.670603445	13
1356394837	MCCUTCHEON	MARK	R.	Dr. MARK R. MCCUTCHEON, ALABAMA	5100 RANGELINE SERVICE RD N	TILLMAN'S C	MOBILE	ALABAMA	366199504	0.670710271	13
1871687137	STREIFFER	RICHARD		Dr. RICHARD STREIFFER, ALABAMA	850 PETER BRYCE BLVD		TUSCALOOSA	ALABAMA	354017419	0.671861104	13
1215303367	PRUITT	JUSTIN		Dr. JUSTIN PRUITT, ALABAMA	6388B HIGHWAY 431 S STE 2		OWENS CROSS RO	ALABAMA	357639298	0.672018752	13
1811100985	CAMPBELL	DAVID	CLAY	Dr. DAVID CLAY CAMPBELL, ALABAMA	38 ROWE DR		GUNTERSVILLE	ALABAMA	359767367	0.672546096	13
1184612095	GILLESPIE	SAMUEL	NIXON	Dr. SAMUEL NIXON GILLESPIE, ALABAMA	94 MEDICAL CIR		MOULTON	ALABAMA	356501256	0.674519254	13
1427092253	BREWER	JOHN	C	Dr. JOHN C BREWER, ALABAMA	4500 MAIN ST		GRANT	ALABAMA	357478303	0.676403875	13
1851387575	FABIANKE	RAYNARD	G.	Dr. RAYNARD G. FABIANKE, ALABAMA	925 4TH STREET		RED BAY	ALABAMA	35582	0.676634185	13
1255522876	ABBOTT	ERIC	EDWARD	Dr. ERIC EDWARD ABBOTT, ALABAMA	300 TWINING ST BLDG 760		MONTGOMERY	ALABAMA	361126027	0.676932777	13
1467514687	MCCLENEY	BARRY	J	Dr. BARRY J MCCLENEY, ALABAMA	5718 US HWY 11		SPRINGVILLE	ALABAMA	35146	0.677147327	13
1932513843	PRICE	DAKOTA		Dr. DAKOTA PRICE, ALABAMA	405 BELCHER ST		CENTREVILLE	ALABAMA	350422946	0.678577152	13
1922115765	ANDERSON	CARMELLA		Dr. CARMELLA ANDERSON, ALABAMA	907A 31ST ST E		TUSCALOOSA	ALABAMA	354052507	0.678850428	13
1700864832	MARSH	DAVID	ANDREW	Dr. DAVID ANDREW MARSH, ALABAMA	24015 5TH AVE		FLORALA	ALABAMA	364423519	0.678862337	13
1942366745	GOORE	MYRTLE	E	Dr. MYRTLE E GOORE, ALABAMA	3184 PARLIAMENT CIR	SUITE 201	MONTGOMERY	ALABAMA	361167271	0.680044447	13
1588694988	HARRIS	WESLEY	W	Dr. WESLEY W HARRIS, ALABAMA	101 SIVLEY RD SW		HUNTSVILLE	ALABAMA	358014470	0.680251575	13
1134117591	DOAD	GURINDER	J	Dr. GURINDER J DOAD, ALABAMA	5462 TAMMY LITTLE DR		SECTION	ALABAMA	357717208	0.680958653	13
1780614867	HOOPER	ARCHIE	DEAN	Dr. ARCHIE DEAN HOOPER, ALABAMA	705 US HIGHWAY 80 W		DEMOPOLIS	ALABAMA	367324113	0.680983222	13
1225015381	CHEUNG	ERIC	S	Dr. ERIC S CHEUNG, ALABAMA	1518 N MCKENZIE ST	SUITE 400	FOLEY	ALABAMA	365352277	0.681130231	13
1720298375	WOODALL	WILLIAM		Dr. WILLIAM WOODALL, ALABAMA	1005 W MARKET ST	SUITE 7	ATHENS	ALABAMA	356112454	0.681791154	13
1912053588	KAUFMAN	LORI	ELLEN	Dr. LORI ELLEN KAUFMAN, ALABAMA	400 WHITESPORT DR SW	SUITE 201	HUNTSVILLE	ALABAMA	358016452	0.682491461	13
1326029521	KLINGELBERGER	CARL		Dr. CARL KLINGELBERGER, ALABAMA	1715 N BUNNER ST		FOLEY	ALABAMA	365352229	0.683337999	13
1326307364	ADAMS	JOHN	WAYNE	Dr. JOHN WAYNE ADAMS, ALABAMA	3368 HIGHWAY 280 STE 218		ALEXANDER CITY	ALABAMA	350103375	0.685627112	13
1205923554	DAVIS	CLAYTON	H.	Dr. CLAYTON H. DAVIS, ALABAMA	209 W SPRING ST	SUITE 102	SYLACAUGA	ALABAMA	351502973	0.686158448	13
1134501208	BACCUS	ANSLEY		Dr. ANSLEY BACCUS, ALABAMA	915 MEDICAL CENTER DR		BESSEMER	ALABAMA	35022	0.686276093	13
1780726349	GOGAN	FRANK	J	Dr. FRANK J GOGAN, ALABAMA	1030 WOODLEY RD		MONTGOMERY	ALABAMA	361062061	0.686309306	13
1710967500	COOK	HOWARD	RUSSELL	Dr. HOWARD RUSSELL COOK, ALABAMA	805 E LEE ST	STE C	ENTERPRISE	ALABAMA	363302477	0.687474875	13
1710216965	BLOKHA	ANNA	VITALYEVN	Dr. ANNA VITALYEVN BLOKHA, ALABAMA	850 5TH AVE E		TUSCALOOSA	ALABAMA	354017419	0.688047697	13
1083669006	TRIMMIER	MARIROSE	C	Dr. MARIROSE C TRIMMIER, ALABAMA	1601 CENTER ST.	2N	MOBILE	ALABAMA	36604	0.688393606	13
1578557948	MAGOUIRK	GARRY	W	Dr. GARRY W MAGOUIRK, ALABAMA	110 23RD ST NW		FAYETTE	ALABAMA	355551001	0.690196348	13
1679525844	POPE	IVESTER	ALEXANDER	Dr. IVESTER ALEXANDER POPE, ALABAMA	2358 US HIGHWAY 431		BOAZ	ALABAMA	359575905	0.690403307	13
1194830919	WHATLEY	WILLIAM	BIGGERS	Dr. WILLIAM BIGGERS WHATLEY, ALABAMA	122 N 20TH ST	BUILDING 24	OPELIKA	ALABAMA	368015442	0.690935843	13
1295772986	STANMORE	ROGER	DALE	Dr. ROGER DALE STANMORE, ALABAMA	7583 WALL TRIANA HWY		MADISON	ALABAMA	357578327	0.691355904	13
1396132239	CHAVEZ	JORGE	L	Dr. JORGE L CHAVEZ, ALABAMA	101 SIVLEY RD SW		HUNTSVILLE	ALABAMA	35801	0.691678381	13
1114038189	MORGAN	SHANNON	SIMPSON	Dr. SHANNON SIMPSON MORGAN, ALABAMA	200 MEDICAL CENTER DR SW		FORT PAYNE	ALABAMA	359683458	0.691697308	13
1174589410	SAYLOR	JEFFREY	M	Dr. JEFFREY M SAYLOR, ALABAMA	2337 HOMER CLAYTON DRIVE		GUNTERSVILLE	ALABAMA	35976	0.694273545	13
1851373500	SHINE	KATHLEEN	T.	Dr. KATHLEEN T. SHINE, ALABAMA	101 E 15TH AVE		GULF SHORES	ALABAMA	365423501	0.69438574	13
1235334459	WASHINGTON	NAOMI	HILL	Dr. NAOMI HILL WASHINGTON, ALABAMA	405 BELCHER ST		CENTREVILLE	ALABAMA	350422946	0.695017741	13
1588724058	HALL	ROBERT	B	Dr. ROBERT B HALL, ALABAMA	867 IRWIN DR	SUITE B	MOULTON	ALABAMA	356501261	0.695595158	13
1093769036	ASHLEY	DONALD	RAY	Dr. DONALD RAY ASHLEY, ALABAMA	1800 BIRMINGHAM AVE		JASPER	ALABAMA	355015461	0.695797205	13
1346597804	MOSTAFAVI NAE	BARDYA		Dr. BARDYA MOSTAFAVI NAE, ALABAMA	2107 CLOYD BLVD		FLORENCE	ALABAMA	356301503	0.696309694	13
1477501906	PETERS	MICHAEL	WAYNE	Dr. MICHAEL WAYNE PETERS, ALABAMA	5104 US HIGHWAY 431		ALBERTVILLE	ALABAMA	359500237	0.696429605	13
1700952751	LAW	VINCENT		Dr. VINCENT LAW, ALABAMA	859 AIRPORT DRIVE		ALEXANDER CITY	ALABAMA	350103443	0.696531725	13
1225003098	LESSMANN	ERIK	PAUL	Dr. ERIK PAUL LESSMANN, ALABAMA	4371 NARROW LANE RD		MONTGOMERY	ALABAMA	361162971	0.697419443	13
1972531127	HORTON	THOMAS	LEON	Dr. THOMAS LEON HORTON, ALABAMA	421 MEDICAL CENTER DR SW		FORT PAYNE	ALABAMA	359683421	0.698125043	13
1992717110	NEWCOMB	JOHN	O.	Dr. JOHN O. NEWCOMB, ALABAMA	1251 MCFARLAND BLVD NE		TUSCALOOSA	ALABAMA	354062205	0.698229848	13
1225077795	MILLER	JENNIFER	D	Dr. JENNIFER D MILLER, ALABAMA	2000 6TH AVE S		BIRMINGHAM	ALABAMA	352332110	0.698538983	13
1639163397	INGRAM	RUSSELL	LEON	Dr. RUSSELL LEON INGRAM, ALABAMA	1460 2ND AVE SW		JACKSONVILLE	ALABAMA	362653358	0.698957427	13
1124169651	CROWE	KENNETH	JOSEPH	Dr. KENNETH JOSEPH CROWE, ALABAMA	802 N MAIN ST	SUITE A	OPP	ALABAMA	364671614	0.699864081	13
1609858372	JOHNSON	JOSEPH	T	Dr. JOSEPH T JOHNSON, ALABAMA	1800 AL HIGHWAY 157	SUITE 101	CULLMAN	ALABAMA	350581271	0.700538048	13
1649683350	FREMPONG	ERIC		Dr. ERIC FREMPONG, ALABAMA	850 PETER BRYCE BLVD		TUSCALOOSA	ALABAMA	354017419	0.700810533	13
1316206378	CHHABRA	AMITASHIL	MOHAN	Dr. AMITASHIL MOHAN CHHABRA, ALABAMA	5295 PRESERVE PKWY	SUITE 240	HOOVER	ALABAMA	352444701	0.701457504	13
1720057490	JONGEBLOED	KIMBERLEY	E	Dr. KIMBERLEY E JONGEBLOED, ALABAMA	13833 TAPIA AVE		BAYOU LA BATRE	ALABAMA	365092515	0.701531731	13
1487075289	HENDERSON	JAMES	FRANCIS	Dr. JAMES FRANCIS HENDERSON, ALABAMA	4371 NARROW LANE RD		MONTGOMERY	ALABAMA	361162971	0.701602528	13
1801866447	HANDLEY	DEVIN		Dr. DEVIN HANDLEY, ALABAMA	2731 MARTIN LUTHER KING BLVD		TUSCALOOSA	ALABAMA	354015235	0.702229315	13
1629384888	PALAKODETY	SAI	SRAVANTHI	Dr. SAI SRAVANTHI PALAKODETY, ALABAMA	619 19TH ST S		BIRMINGHAM	ALABAMA	352491900	0.702368729	13
1598997819	SLAGLEY	BRANDON	BLAKE	Dr. BRANDON BLAKE SLAGLEY, ALABAMA	45 MEDICAL ARTS CT	SUITE 2	GREENVILLE	ALABAMA	360373871	0.70326991	13
1710576905	GARRISON	JENNIFER	LASHAY	Dr. JENNIFER LASHAY GARRISON, ALABAMA	1912 AL HIGHWAY 157		CULLMAN	ALABAMA	350580609	0.703507695	13
1013180132	LUTHER	MICHAEL		Dr. MICHAEL LUTHER, ALABAMA	1303 WASHINGTON ST		MARION	ALABAMA	367563217	0.70521469	13
1134130131	RYAN	DAVID	NATHANIEL	Dr. DAVID NATHANIEL RYAN, ALABAMA	1008 BOLL WEEVIL CIR	SUITE B	ENTERPRISE	ALABAMA	363301312	0.705228079	13
1790201770	PAHWANI	RINKA	RAVI	Dr. RINKA RAVI PAHWANI, ALABAMA	4371 NARROW LANE ROAD, SUITE 100		MONTGOMERY	ALABAMA	36116	0.706539986	13
1912929068	FAGAN	DAVID	G	Dr. DAVID G FAGAN, ALABAMA	11 MEDICAL PARK		VALLEY	ALABAMA	368543665	0.706777336	13
1487677068	SMITH	BRENDA	LEA	Dr. BRENDA LEA SMITH, ALABAMA	8010 MOFFETT RD		SEMMES	ALABAMA	365755406	0.706919096	13
1922273796	GRAY	GARY	BRIAN	Dr. GARY BRIAN GRAY, ALABAMA	5890 VALLEY RD STE 200		BIRMINGHAM	ALABAMA	352358669	0.707540232	13
1306171236	RACKARD	RACHEL	ELIZABETH	Dr. RACHEL ELIZABETH RACKARD, ALABAMA	40870 AL HIGHWAY 69 STE A		MOUNDVILLE	ALABAMA	354744367	0.707602619	13
1033114905	AIZENMAN	DAVID	BURTON	Dr. DAVID BURTON AIZENMAN, ALABAMA	775 2ND ST		HELENA	ALABAMA	350803209	0.708309194	13
1477797025	SHOLES	JENNIFER	BALDRIDGE	Dr. JENNIFER BALDRIDGE SHOLES, ALABAMA	9000 BAILEY COVE RD SE		HUNTSVILLE	ALABAMA	358024002	0.708697237	13
1164095915	JONES	MCKINLEY	NEAL	Dr. MCKINLEY NEAL JONES, ALABAMA	24 COUNTY ROAD 262		HANCEVILLE	ALABAMA	350773415	0.709066625	13
1457671489	TODD	DANA	L	Dr. DANA L TODD, ALABAMA	200 MORROW AVE		EUTAW	ALABAMA	354621106	0.710849428	13
1073531661	WRIGHT	VALERIE	LEVICK	Dr. VALERIE LEVICK WRIGHT, ALABAMA	1650 SLAUGHTER RD STE A		MADISON	ALABAMA	357588610	0.710949838	13
1982048146	ROSS	ADAM	ROBERT	Dr. ADAM ROBERT ROSS, ALABAMA	405 BELCHER ST		CENTREVILLE	ALABAMA	35042	0.711502906	13
1346289105	NOLEN	CHARLES	W	Dr. CHARLES W NOLEN, ALABAMA	1705 1ST WAY NW		FAYETTE	ALABAMA	355551307	0.711974923	13
1972506194	BLACKMON	SUMPTER	DUDLEY	Dr. SUMPTER DUDLEY BLACKMON, ALABAMA	321 WHISKEY RUN RD		CAMDEN	ALABAMA	367262303	0.712369585	13
1528161015	ROBESON	JAMES	A	Dr. JAMES A ROBESON, ALABAMA	207 W ADAMS STREET	COVENANT HO	DOTHAN	ALABAMA	36303	0.712537046	13
1487767216	KINNEBREW	TERRY	V	Dr. TERRY V KINNEBREW, ALABAMA	758 MAIN ST		GARDENDALE	ALABAMA	350712696	0.712711448	13
1275775165	WAGUESPACK	CHRISTOPH	JOSEPH	Dr. CHRISTOPH JOSEPH WAGUESPACK, ALABAMA	11123 CHANTILLY PKWY CT	SUITE M	PIKE ROAD	ALABAMA	360642880	0.712960638	13
1487844643	WALLACE	KARA		Dr. KARA WALLACE, ALABAMA	4650 WHITESBURG DR SW	SUITE 204	HUNTSVILLE	ALABAMA	358021670	0.713319009	13
1497778047	GAINES	MICHAEL	GENE	Dr. MICHAEL GENE GAINES, ALABAMA	256 OXFORD EXCHANGE BLVD		OXFORD	ALABAMA	362033453	0.713536788	13
1376598086	RUBENSTEIN	HOWARD	JAY	Dr. HOWARD JAY RUBENSTEIN, ALABAMA	1084 INDUSTRIAL PKWY		SARALAND	ALABAMA	365713726	0.714335464	13
1215298245	SEQUEIRA	RICARDO	ALEJANDRO	Dr. RICARDO ALEJANDRO SEQUEIRA, ALABAMA	42D MEDICAL GROUP	300 S. TWIN	MAXWELL AFB	ALABAMA	36112	0.71487011	13
1376797282	MANGINI	JOSEPH	ANTHONY	Dr. JOSEPH ANTHONY MANGINI, ALABAMA	300 S HULL ST		MONTGOMERY	ALABAMA	36104	0.715747707	13
1598050031	MINTON	MAURY	P	Dr. MAURY P MINTON, ALABAMA	2775 US HIGHWAY 43		WINFIELD	ALABAMA	355945263	0.715966451	13
1982672952	MILLER	RASA	K	Dr. RASA K MILLER, ALABAMA	22720 BUCKSVILLE RD		MC CALLA	ALABAMA	351112711	0.716184072	13
1700823697	HENDRICKS	MALCOLM	RASHAD	Dr. MALCOLM RASHAD HENDRICKS, ALABAMA	2699 SANDLIN RD SW	SUITE B8	DECATUR	ALABAMA	356017344	0.716960446	13
1629131933	BANSAL	NIDHI		Dr. NIDHI BANSAL, ALABAMA	930 20TH ST S	SUITE 325	BIRMINGHAM	ALABAMA	352052610	0.718771115	13
1265844989	ANDERSON	BRITTNEY		Dr. BRITTNEY ANDERSON, ALABAMA	289 WILLIAM E HILL DR		CARROLLTON	ALABAMA	354473247	0.718947912	13
1902957582	CHAVERS	KYLE	S	Dr. KYLE S CHAVERS, ALABAMA	256 HONEYSUCKLE RD STE 20		DOTHAN	ALABAMA	36305	0.719224529	13
1043431554	KAMATH	MONA	BAKSHI	Dr. MONA BAKSHI KAMATH, ALABAMA	1 MEDICAL PARK	VALLEY	VALLEY	ALABAMA	36854	0.720496338	13
1306945712	LAVENDER	PAUL	D	Dr. PAUL D LAVENDER, ALABAMA	850 PETER BRYCE BLVD		TUSCALOOSA	ALABAMA	354017419	0.721150377	13
1679519631	SMITH	SAGE	B	Dr. SAGE B SMITH, ALABAMA	16 MEDICAL CENTER DRIVE		MONROEVILLE	ALABAMA	364603098	0.721641277	13
1699747535	REILAND	DEBORA	SUSAN	Dr. DEBORA SUSAN REILAND, ALABAMA	515 3RD ST NW		ATTALLA	ALABAMA	359542022	0.721844534	13
1407879083	MOCKLER	KAREN	J	Dr. KAREN J MOCKLER, ALABAMA	1034 SOUTH TALLASSEE STREET		DADEVILLE	ALABAMA	36853	0.722458952	13
1730339698	KORCZ	ELIZABETH	C	Dr. ELIZABETH C KORCZ, ALABAMA	3421 S SHADES CREST RD		BIRMINGHAM	ALABAMA	352443550	0.724864164	13
1235106543	CHESTER	WILLIE	J	Dr. WILLIE J CHESTER, ALABAMA	4452 US HIGHWAY 231		WETUMPKA	ALABAMA	360923328	0.725175277	13
1467468355	ELLIS	DARYL		Dr. DARYL ELLIS, ALABAMA	5009 RIVER CHASE DR	SUITE 500	PHENIX CITY	ALABAMA	368677425	0.725289305	13
1063444644	WEISENFELD	SHELLY	RHODES	Dr. SHELLY RHODES WEISENFELD, ALABAMA	3081 LORNA RD STE 101		VESTAVIA HILLS	ALABAMA	352164509	0.725325751	13
1760618003	TIRUMALASETTY	VIJAY		Dr. VIJAY TIRUMALASETTY, ALABAMA	14 MITYLENE PARK LN		MONTGOMERY	ALABAMA	36117	0.72627785	13
1770874695	NIX	ANTHONY	JEROME	Dr. ANTHONY JEROME NIX, ALABAMA	209 W SPRING ST	SUITE 100	SYLACAUGA	ALABAMA	351502973	0.72634664	13
1073637427	GRAHAM	JAMES	PHILIP	Dr. JAMES PHILIP GRAHAM, ALABAMA	310 W GRAND AVE		RAINBOW CITY	ALABAMA	359063236	0.726439889	13
1548671662	DEFOOR	JEFFREY	ALLAN	Dr. JEFFREY ALLAN DEFOOR, ALABAMA	409 N CEDAR ST		FLORENCE	ALABAMA	356305405	0.726643892	13
1952388233	OWEN	JAMES	C	Dr. JAMES C OWEN, ALABAMA	1245 WESTGATE PKWY		DOTHAN	ALABAMA	363032151	0.72687986	13
1043401821	PRADHAN	MIHIR	M	Dr. MIHIR M PRADHAN, ALABAMA	2105 E SOUTH BLVD	BAPTIST MED	MONTGOMERY	ALABAMA	361162409	0.727426399	13
1447231014	FISHER	TOBIN	JOE	Dr. TOBIN JOE FISHER, ALABAMA	420 LOWELL DR SE	STE 201	HUNTSVILLE	ALABAMA	358013754	0.727461372	13
1508389180	CARROLL	BROOKE		Dr. BROOKE CARROLL, ALABAMA	405 BELCHER ST		CENTREVILLE	ALABAMA	350422946	0.727514468	13
1437737020	TAYLOR	BENJAMIN	JOSEPH	Dr. BENJAMIN JOSEPH TAYLOR, ALABAMA	50 MEDICAL PARK DR E		BIRMINGHAM	ALABAMA	352353401	0.727740308	13
1881984235	HAMED	MAYSOON	FAROUK AL	Dr. MAYSOON FAROUK AL HAMED, ALABAMA	619 19TH ST S		BIRMINGHAM	ALABAMA	352491900	0.727885972	13
1720199110	HICKMAN	DANIKA	YVETTE	Dr. DANIKA YVETTE HICKMAN, ALABAMA	810 SAINT VINCENTS DR		BIRMINGHAM	ALABAMA	352051601	0.728692856	13
1902987555	WYBENGA	MAARTEN	A	Dr. MAARTEN A WYBENGA, ALABAMA	564 N MEMORIAL DR		PRATTVILLE	ALABAMA	360672132	0.728973929	13
1831227073	HILL	BOBBY	E.	Dr. BOBBY E. HILL, ALABAMA	1647 MCFARLAND BLVD N	SUITE 1-C	TUSCALOOSA	ALABAMA	354062248	0.729593455	13
1831169994	HARRELSON	GARY	B	Dr. GARY B HARRELSON, ALABAMA	1559 PROFESSIONAL PKWY		AUBURN	ALABAMA	368302858	0.730458765	13
1124012232	WOODRUFF	CHIVERS	R	Dr. CHIVERS R WOODRUFF, ALABAMA	1220 17TH ST S		BIRMINGHAM	ALABAMA	352054747	0.730927747	13
1417959586	HUDSON	ALCUS	RAY	Dr. ALCUS RAY HUDSON, ALABAMA	2201 N AIRPORT RD		JASPER	ALABAMA	355047058	0.731873241	13
1477907376	WRIGHT	JOHN	MICHAEL	Dr. JOHN MICHAEL WRIGHT, ALABAMA	405 BELCHER ST		CENTREVILLE	ALABAMA	350422946	0.733587716	13
1063770550	BARNES	BRITTANY	LETRELLE	Dr. BRITTANY LETRELLE BARNES, ALABAMA	19140 S 3RD ST		CITRONELLE	ALABAMA	365222306	0.734181202	13
1215088026	ALLEN-BELL	MANDI	MICHELLE	Dr. MANDI MICHELLE ALLEN-BELL, ALABAMA	405 TAYLOR STREET	SUITE A	SCOTTSBORO	ALABAMA	35768	0.735054023	13
1659351302	MOORE	DOUGLAS	O	Dr. DOUGLAS O MOORE, ALABAMA	2520 VALLEYDALE RD		BIRMINGHAM	ALABAMA	352442019	0.735555256	13
1598772204	WILES	MARK	CAREY	Dr. MARK CAREY WILES, ALABAMA	101 MEMORIAL HOSPITAL DR	SUITE 200	MOBILE	ALABAMA	366081786	0.736765944	13
1508832528	BRUMMETT	JAMES	GRANT	Dr. JAMES GRANT BRUMMETT, ALABAMA	27961 HIGHWAY 98	STE 14	DAPHNE	ALABAMA	365264725	0.736899711	13
1356334494	LESAGE	FRANCOIS	DANIEL	Dr. FRANCOIS DANIEL LESAGE, ALABAMA	1701 VETERANS DRIVE		FLORENCE	ALABAMA	356304928	0.736920956	13
1114588431	WILKINS	ANDREW		Dr. ANDREW WILKINS, ALABAMA	2152 OLD SPRINGVILLE RD		CENTER POINT	ALABAMA	352154005	0.737129346	13
1629064910	MIMS	GREGORY	S	Dr. GREGORY S MIMS, ALABAMA	13833 TAPIA AVE		BAYOU LA BATRE	ALABAMA	365092515	0.737228712	13
1053805879	DO	KEITH		Dr. KEITH DO, ALABAMA	405 BELCHER ST		CENTREVILLE	ALABAMA	350422946	0.737586415	13
1356365969	CARRELL	SARAH	EDITH	Dr. SARAH EDITH CARRELL, ALABAMA	3701 LOOP RD		TUSCALOOSA	ALABAMA	354045015	0.738057369	13
1033592563	BISHOP	JAMIE		Dr. JAMIE BISHOP, ALABAMA	405 BELCHER ST		CENTREVILLE	ALABAMA	35042	0.739605423	13
1801102959	BROWN	RENITA	GAIL	Dr. RENITA GAIL BROWN, ALABAMA	1612 US HIGHWAY 78 W	SUITE 100	OXFORD	ALABAMA	362034014	0.739655451	13
1598760191	EMERSON	DAVID	S	Dr. DAVID S EMERSON, ALABAMA	24980 STATE ST		ELBERTA	ALABAMA	365302573	0.740394874	13
1467995126	CASTELLANOS	KATHLEEN	INGRAHAM	Dr. KATHLEEN INGRAHAM CASTELLANOS, ALABAMA	1480 MCGUIRE RD		VESTAVIA	ALABAMA	352163634	0.741442761	13
1669895223	LICEA TAMAYO	IVAN	ALEXIS	Dr. IVAN ALEXIS LICEA TAMAYO, ALABAMA	4371 NARROW LANE RD		MONTGOMERY	ALABAMA	361162971	0.741970044	13
1679522114	KING	DUANE	WHITBY	Dr. DUANE WHITBY KING, ALABAMA	1160 HUFFMAN ROAD	PARKWAY MED	BIRMINGHAM	ALABAMA	35215	0.742590011	13
1366416943	BEACH	DON	E	Dr. DON E BEACH, ALABAMA	633 LAWRENCE ST		MOULTON	ALABAMA	356501532	0.74480588	13
1235198318	HUNTER	KELLY	E	Dr. KELLY E HUNTER, ALABAMA	750 5TH AVE E		TUSCALOOSA	ALABAMA	354017421	0.745109577	13
1104896489	IRELAND	ROBERT		Dr. ROBERT IRELAND, ALABAMA	850 5TH AVE E		TUSCALOOSA	ALABAMA	354017419	0.745491426	13
1245244391	PERKINS	THOMAS	RANDOLPH	Dr. THOMAS RANDOLPH PERKINS, ALABAMA	2834 MOODY PKWY		MOODY	ALABAMA	350043101	0.745530229	13
1144772591	EGGENBERGER	JANE		Dr. JANE EGGENBERGER, ALABAMA	2201 N AIRPORT RD		JASPER	ALABAMA	355047058	0.746904996	13
1366472227	KIRICENKOV	GEORGE		Dr. GEORGE KIRICENKOV, ALABAMA	2815 E BLVD		MONTGOMERY	ALABAMA	36116	0.747209561	13
1821146465	STORY	ROBERT	H	Dr. ROBERT H STORY, ALABAMA	301 WRIGHT STREET		TUSKEGEE	ALABAMA	360837262	0.75050879	13
1437488681	DAY	ERICA	RESHAE	Dr. ERICA RESHAE DAY, ALABAMA	850 5TH AVE E		TUSCALOOSA	ALABAMA	354017419	0.750594253	13
1407241136	SOLLIE	REBECCA	S	Dr. REBECCA S SOLLIE, ALABAMA	1601 CENTER ST	2N	MOBILE	ALABAMA	36604	0.752174418	13
1124216551	COLEMAN	ASHLEY	DAN	Dr. ASHLEY DAN COLEMAN, ALABAMA	188 HOSPITAL DR	STE 202	FAIRHOPE	ALABAMA	365322043	0.752334143	13
1790768976	MAKEMSON	AMY		Dr. AMY MAKEMSON, ALABAMA	250 CHATEAU DR SW	STE. 210	HUNTSVILLE	ALABAMA	358016436	0.753380199	13
1104065572	GEE	BRIAN		Dr. BRIAN GEE, ALABAMA	850 5TH AVE E		TUSCALOOSA	ALABAMA	354017419	0.75514217	13
1902857154	SMELLEY	ANGELA	KYNARD	Dr. ANGELA KYNARD SMELLEY, ALABAMA	1000 FAIRFAX PARK		TUSCALOOSA	ALABAMA	354062806	0.755268448	13
1598789992	ALLEN	ELLIS	S	Dr. ELLIS S ALLEN, ALABAMA	202 W ORANGE AVE		FOLEY	ALABAMA	365351942	0.755947848	13
1184158073	BEAUCHAMP	BETHANY	SHERYL	Dr. BETHANY SHERYL BEAUCHAMP, ALABAMA	513 BROOKWOOD BLVD		HOMEWOOD	ALABAMA	352096862	0.756291675	13
1649616194	LANE	ASHLEY	SMITH	Dr. ASHLEY SMITH LANE, ALABAMA	60026 HIGHWAY 49		LINEVILLE	ALABAMA	362664735	0.756332216	13
1184060238	HARBIN	LINDSAY	NICOLE	Dr. LINDSAY NICOLE HARBIN, ALABAMA	850 5TH AVE E		TUSCALOOSA	ALABAMA	354017419	0.759122702	13
1649237835	ROBINSON	JAMES		Dr. JAMES ROBINSON, ALABAMA	2425 HIGHWAY 77		SOUTHSIDE	ALABAMA	359077907	0.760397294	13
1710548037	COLLINS	ANN	BELTON	Dr. ANN BELTON COLLINS, ALABAMA	2152 OLD SPRINGVILLE RD		CENTER POINT	ALABAMA	352154005	0.761170409	13
1205261229	SPENCER	FREDRICK	B	Dr. FREDRICK B SPENCER, ALABAMA	2152 OLD SPRINGVILLE RD		CENTER POINT	ALABAMA	352154005	0.761411025	13
1427045152	CARTER	MICHAEL	F.	Dr. MICHAEL F. CARTER, ALABAMA	1102 GLENEAGLES DR SW		HUNTSVILLE	ALABAMA	358016404	0.762462272	13
1972580744	AN	THANG	QUOC	Dr. THANG QUOC AN, ALABAMA	820 W SOUTH BLVD		MONTGOMERY	ALABAMA	361053019	0.764431797	13
1538123187	O'HALLORAN	CHRISTOPH		Dr. CHRISTOPH O'HALLORAN, ALABAMA	810 FRANKLIN ST SE		HUNTSVILLE	ALABAMA	358014310	0.765194515	13
1780665703	ELLIOTT	ANGELIA	H	Dr. ANGELIA H ELLIOTT, ALABAMA	408 CLARK ST NE		CULLMAN	ALABAMA	350551953	0.766382553	13
1902874324	ROBERTS	GERALD	R	Dr. GERALD R ROBERTS, ALABAMA	1738 CLEVELAND AVENUE		CASTLEBERRY	ALABAMA	36432	0.767207311	13
1396955381	LOWTHER	JAMIE	R.	Dr. JAMIE R. LOWTHER, ALABAMA	6531 HIGHWAY 69 S	SUITE A	TUSCALOOSA	ALABAMA	354054087	0.767381265	13
1396788170	CRAZE	HILDA	BERNICE	Dr. HILDA BERNICE CRAZE, ALABAMA	4500 MAIN ST		GRANT	ALABAMA	357478303	0.767868036	13
1255865010	KING-STEVENS	HOLLY		Dr. HOLLY KING-STEVENS, ALABAMA	1121 BELLEVILLE AVE		BREWTON	ALABAMA	364261500	0.769373526	13
1982970232	MICHAEL	KRISTEN	NICOLE	Dr. KRISTEN NICOLE MICHAEL, ALABAMA	1179 GREENMOR DR		BESSEMER	ALABAMA	350226445	0.769584045	13
1801878368	IYER	SATHYAN	V	Dr. SATHYAN V IYER, ALABAMA	851 GOODYEAR AVE		GADSDEN	ALABAMA	359031133	0.769626142	13
1427044395	CLOUTIER	CHARLES	GARRISON	Dr. CHARLES GARRISON CLOUTIER, ALABAMA	461 E MAIN ST		PRATTVILLE	ALABAMA	360673409	0.771606075	13
1073173720	DUGAN	HANNAH	DEAN	Dr. HANNAH DEAN DUGAN, ALABAMA	206 EMORY AVE		BOAZ	ALABAMA	359571331	0.771923253	13
1255397824	BOOTHE	JULIA	LETT	Dr. JULIA LETT BOOTHE, ALABAMA	108 4TH AVE SW		REFORM	ALABAMA	354818018	0.772814064	13
1003855560	FREEMAN	LUCIUS	BEDFORD	Dr. LUCIUS BEDFORD FREEMAN, ALABAMA	645 MCQUEEN SMITH RD N	SUITE 105	PRATTVILLE	ALABAMA	360667268	0.77349752	13
1528083763	ROBBINS	THEODORE	DALE	Dr. THEODORE DALE ROBBINS, ALABAMA	108 5TH ST NE		ALICEVILLE	ALABAMA	354422200	0.774587498	13
1558339234	DONALD	JAMES	S	Dr. JAMES S DONALD, ALABAMA	14634 SAINT STEPHENS AVE		CHATOM	ALABAMA	365186711	0.774600363	13
1790281848	ASHLEY	SAMANTHA	RYAN	Dr. SAMANTHA RYAN ASHLEY, ALABAMA	625 19TH ST S		BIRMINGHAM	ALABAMA	352331900	0.775124244	13
1134106800	CHALK	DAVID	A	Dr. DAVID A CHALK, ALABAMA	400 E 8TH ST		ANNISTON	ALABAMA	362075754	0.775639676	13
1063461697	QUILON	JUDITH	MAYOR	Dr. JUDITH MAYOR QUILON, ALABAMA	420 N 6TH ST		GADSDEN	ALABAMA	359013244	0.77703399	13
1245276070	BOWLING	DARIN	KIM	Dr. DARIN KIM BOWLING, ALABAMA	342 COX BLVD		SHEFFIELD	ALABAMA	356604020	0.77714582	13
1720098809	RUNYON	DAVID	E	Dr. DAVID E RUNYON, ALABAMA	1412 ELBA HWY		TROY	ALABAMA	360796020	0.777304603	13
1982951687	DONALEXIS	ANDREA	THOMAS	Dr. ANDREA THOMAS DONALEXIS, ALABAMA	50 MEDICAL PARK DR E		BIRMINGHAM	ALABAMA	352353401	0.777551195	13
1083609606	GIBSON	WILLIAM	LEONARD	Dr. WILLIAM LEONARD GIBSON, ALABAMA	180 MEDICAL ST	BAPTIST HEA	SNEAD	ALABAMA	35952	0.777630415	13
1780651711	PARKER	MARYLYNN	W.	Dr. MARYLYNN W. PARKER, ALABAMA	2115 W MAIN ST		DOTHAN	ALABAMA	363011289	0.777819956	13
1851706477	SMOTHERS	LESLIE		Dr. LESLIE SMOTHERS, ALABAMA	1256 MILITARY ST S		HAMILTON	ALABAMA	35570	0.777888175	13
1205894003	NAMBURU	SAI	SHANKAR	Dr. SAI SHANKAR NAMBURU, ALABAMA	1025 MEDICAL CENTER PKWY		SELMA	ALABAMA	367016780	0.779511285	13
1982795761	WILSON	DAVID	RANDALL	Dr. DAVID RANDALL WILSON, ALABAMA	150 GILBREATH DR	SUITE 201	ONEONTA	ALABAMA	351212827	0.779659724	13
1245560796	HAM	JASON	ANTHONY	Dr. JASON ANTHONY HAM, ALABAMA	2202 JORDAN RD SW STE 300		FORT PAYNE	ALABAMA	359683693	0.780753029	13
1881936003	VARGHESE	RUBIN	MATHAI	Dr. RUBIN MATHAI VARGHESE, ALABAMA	1308 TUSCALOOSA AVE SW		BIRMINGHAM	ALABAMA	352111948	0.781066239	13
1750358818	POWELL	MICHAEL	AARON	Dr. MICHAEL AARON POWELL, ALABAMA	9772 PARKWAY E	AMERICAN FA	BIRMINGHAM	ALABAMA	35215	0.781685825	13
1184721474	HORDE	KEVIN	ALLAN	Dr. KEVIN ALLAN HORDE, ALABAMA	301 ANDREWS AVENUE	LYSTER ARMY	FORT RUCKER	ALABAMA	363625333	0.781841149	13
1154571313	TOBE-DONOHUE	COLLEEN	E.	Dr. COLLEEN E. TOBE-DONOHUE, ALABAMA	1919 KENTUCKY AVE STE 113		VESTAVIA HILLS	ALABAMA	352161813	0.782109359	13
1649251216	HOLDSAMBECK	HERBERT	K	Dr. HERBERT K HOLDSAMBECK, ALABAMA	420 LOWELL DR SE	STE 403	HUNTSVILLE	ALABAMA	358013754	0.782221489	13
1851739023	WILLIAMSON	MARLON	CHAD	Dr. MARLON CHAD WILLIAMSON, ALABAMA	617 GAULT AVE N		FORT PAYNE	ALABAMA	35967	0.782861487	13
1053406173	DAVIS	JOHN	JOSEPH	Dr. JOHN JOSEPH DAVIS, ALABAMA	5577 CHALKVILLE RD		BIRMINGHAM	ALABAMA	352352171	0.783631077	13
1720194087	GIBSON	SUSAN	M	Dr. SUSAN M GIBSON, ALABAMA	3840 GAULT AVE N		FORT PAYNE	ALABAMA	359675211	0.785163792	13
1669459608	DEAN	MARK	FRED	Dr. MARK FRED DEAN, ALABAMA	1245 WESTGATE PKWY		DOTHAN	ALABAMA	36303	0.785696554	13
1558330902	ALLEN	JAMES	MADISON	Dr. JAMES MADISON ALLEN, ALABAMA	1680 MONTGOMERY HWY		HOOVER	ALABAMA	352164906	0.785993819	13
1376739151	EDMOND	DAVISSON	JEAN LEAN	Dr. DAVISSON JEAN LEAN EDMOND, ALABAMA	671 SNOW ST		OXFORD	ALABAMA	362031212	0.786217067	13
1518944834	LEE	RONY	R.	Dr. RONY R. LEE, ALABAMA	222 S ALSTON ST		FOLEY	ALABAMA	365351914	0.786328978	13
1629011770	COLEMAN	SPENCER	J	Dr. SPENCER J COLEMAN, ALABAMA	73970 TALLASSEE HIGHWAY		WETUMPKA	ALABAMA	36092	0.787054266	13
1962968974	HUDSON	ISABELLA	CHILDRESS	Dr. ISABELLA CHILDRESS HUDSON, ALABAMA	108 MEDICAL CENTER DR		CLANTON	ALABAMA	350452332	0.787141386	13
1871117341	RAMOS	JESSICA		Dr. JESSICA RAMOS, ALABAMA	5720 1ST AVE S		BIRMINGHAM	ALABAMA	352122522	0.787835832	13
1265109953	RICHTER	DIXIE		Dr. DIXIE RICHTER, ALABAMA	339 WALKER CHAPEL PLZ STE 115		FULTONDALE	ALABAMA	350683402	0.788346137	13
1780076950	AZEEM	MARIA		Dr. MARIA AZEEM, ALABAMA	2105 E SOUTH BLVD		MONTGOMERY	ALABAMA	361162409	0.789357345	13
1508316019	SHARMA	NISHANT		Dr. NISHANT SHARMA, ALABAMA	1023 MEDICAL CENTER PKWY STE 200		SELMA	ALABAMA	367016780	0.790461189	13
1962908426	ALAM	MOHAMMAD	ROHEEL	Dr. MOHAMMAD ROHEEL ALAM, ALABAMA	2105 E SOUTH BLVD		MONTGOMERY	ALABAMA	361162409	0.790566008	13
1518051788	TRAVIS	JUDY	COOKE	Dr. JUDY COOKE TRAVIS, ALABAMA	123 EAST CAPITOL STREET		DEMOPOLIS	ALABAMA	36732	0.790891868	13
1003866112	MOTLEY	CAROL	PATRICIA	Dr. CAROL PATRICIA MOTLEY, ALABAMA	1851 N MCKENZIE ST STE 101		FOLEY	ALABAMA	365354703	0.791731494	13
1568481661	PATEL	HIREN	K	Dr. HIREN K PATEL, ALABAMA	1941 1ST AVE		OPELIKA	ALABAMA	368015403	0.79424074	13
1477087427	AHMED	SYED		Dr. SYED AHMED, ALABAMA	4035 ATLANTA HWY		MONTGOMERY	ALABAMA	361092920	0.794463815	13
1366602963	ANDRES	MATTHEW	DAVID	Dr. MATTHEW DAVID ANDRES, ALABAMA	850 5TH AVE E		TUSCALOOSA	ALABAMA	354017419	0.795224608	13
1609136787	BUTTS-WILKERS	ASHLEIGH	DEANNA	Dr. ASHLEIGH DEANNA BUTTS-WILKERS, ALABAMA	1601 CENTER ST	2N	MOBILE	ALABAMA	36604	0.79531953	13
1790798346	BASTILLE	GILLES		Dr. GILLES BASTILLE, ALABAMA	1040 GLENN BLVD SW		FT PAYNE	ALABAMA	359678413	0.797558152	13
1851408801	PERKINS	REX	BEACH	Dr. REX BEACH PERKINS, ALABAMA	845 COUNTY ROAD 57		GORDO	ALABAMA	354663886	0.799238397	13
1528344025	MEREDITH	BETHANY	JACOBS	Dr. BETHANY JACOBS MEREDITH, ALABAMA	4371 NARROW LANE RD	SUITE 100	MONTGOMERY	ALABAMA	361162971	0.799506018	13
1447303367	BOLTON	LARRY	TAYLOR	Dr. LARRY TAYLOR BOLTON, ALABAMA	303 PARKS AVE		SCOTTSBORO	ALABAMA	357682411	0.799605417	13
1265452379	REAVES	JOHN	EARL	Dr. JOHN EARL REAVES, ALABAMA	1870 CHACE DR STE 160		HOOVER	ALABAMA	352447104	0.799950717	13
1689658718	SCARBOROUGH	LARRY	KEITH	Dr. LARRY KEITH SCARBOROUGH, ALABAMA	4055 AL HIGHWAY 9	SUITE F	CEDAR BLUFF	ALABAMA	359595099	0.79999163	13
1851367874	BISHOP	ROSS	HARRISON	Dr. ROSS HARRISON BISHOP, ALABAMA	27961 HIGHWAY 98	STE 14	DAPHNE	ALABAMA	365264725	0.800753421	13
1225432453	MUNEER	KASHIFF	M.	Dr. KASHIFF M. MUNEER, ALABAMA	4371 NARROW LANE RD	SUITE 100	MONTGOMERY	ALABAMA	361162971	0.801094527	13
1427295690	LAW	ERIC	JUSTIN	Dr. ERIC JUSTIN LAW, ALABAMA	801 S FRANKLIN DR		TROY	ALABAMA	360813838	0.801306364	13
1366005977	STRICKLAND	ALLISON		Dr. ALLISON STRICKLAND, ALABAMA	3306 20TH AVE		VALLEY	ALABAMA	368543201	0.801849178	13
1205949013	VAN DERWOOD	JOHN	GAYLE	Dr. JOHN GAYLE VAN DERWOOD, ALABAMA	7101 US HIGHWAY 90	SUITE 202	DAPHNE	ALABAMA	365269512	0.802044594	13
1245386093	MOHAN	ASHA	P	Dr. ASHA P MOHAN, ALABAMA	230 KENTUCKY AVE		STEVENSON	ALABAMA	357723102	0.803216132	13
1558310672	EVANS	BRYAN	DEAN	Dr. BRYAN DEAN EVANS, ALABAMA	2089 CECIL ASHBURN DRIVE	SUITE 101	HUNTSVILLE	ALABAMA	35802	0.804747593	13
1750327854	KELLY	FREDERICK	WAYNE	Dr. FREDERICK WAYNE KELLY, ALABAMA	1024 1ST AVE		GADSDEN	ALABAMA	35901	0.807314487	13
1275565442	ROBERTS	MARK	A	Dr. MARK A ROBERTS, ALABAMA	106 EDWINA STREET		EVERGREEN	ALABAMA	36401	0.807862891	13
1841212974	AJAMOUGHLI	GHAITH		Dr. GHAITH AJAMOUGHLI, ALABAMA	1040 GLENN BLVD SW		FORT PAYNE	ALABAMA	359678413	0.808269303	13
1902346802	ABED	SUMAYAH		Dr. SUMAYAH ABED, ALABAMA	405 BELCHER ST		CENTREVILLE	ALABAMA	350422946	0.80840231	13
1679669550	SMITH	TANIYA		Dr. TANIYA SMITH, ALABAMA	10075 GRAND BAY WILMER ROAD		GRAND BAY	ALABAMA	36541	0.808698816	13
1104188697	ARTHUR	NICOLE	D	Dr. NICOLE D ARTHUR, ALABAMA	2002 MEDICAL CENTER DR		BAY MINETTE	ALABAMA	365074163	0.810153045	13
1801904982	GIPSON	MARY	C	Dr. MARY C GIPSON, ALABAMA	118 MARS HILL RD		HOOVER	ALABAMA	352443904	0.810592324	13
1174562813	PUCKETT	KENDALL	RYAN	Dr. KENDALL RYAN PUCKETT, ALABAMA	22266 HIGHWAY 25		COLUMBIANA	ALABAMA	350518618	0.810845963	13
1538269816	MCINTOSH	TAMARA	ANN	Dr. TAMARA ANN MCINTOSH, ALABAMA	1410 AL HIGHWAY 144		OHATCHEE	ALABAMA	362717887	0.81221553	13
1417045337	FINLEY MIMS	BERNITA	MICHELE	Dr. BERNITA MICHELE FINLEY MIMS, ALABAMA	140 FRONT ST STE 4		GILBERTOWN	ALABAMA	369085510	0.812826655	13
1689608143	WHITE	JENNIFER	COOKE	Dr. JENNIFER COOKE WHITE, ALABAMA	1302 SOUTH BROAD STREET		SCOTTSBORO	ALABAMA	357682514	0.813524201	13
1205803046	DRUM	ANN	HART	Dr. ANN HART DRUM, ALABAMA	851 GOODYEAR AVE		GADSDEN	ALABAMA	359031133	0.813532494	13
1831110691	CAMPBELL	PATRICIA		Dr. PATRICIA CAMPBELL, ALABAMA	4305 ATLANTA HWY		MONTGOMERY	ALABAMA	36109	0.813880598	13
1457738338	BARLOW	DANIEL		Dr. DANIEL BARLOW, ALABAMA	2375 CHAMPIONS BLVD		AUBURN	ALABAMA	368306471	0.813978529	13
1912972977	AYCOCK	JONATHAN	S	Dr. JONATHAN S AYCOCK, ALABAMA	2828 HIGHWAY 31 S		DECATUR	ALABAMA	356031538	0.814023911	13
1528053519	EDISON	ALETHA	LAKAY	Dr. ALETHA LAKAY EDISON, ALABAMA	7583 WALL TRIANA HWY		MADISON	ALABAMA	357578327	0.814397106	13
1740412063	HIGGINS	STEPHEN	RAY	Dr. STEPHEN RAY HIGGINS, ALABAMA	2152 OLD SPRINGVILLE RD		BIRMINGHAM	ALABAMA	352154005	0.814920607	13
1225023054	SALSER	BILLY	EARL	Dr. BILLY EARL SALSER, ALABAMA	930 SOUTH 20TH STREET	SUITE 325	BIRMINGHAM	ALABAMA	35205	0.815262297	13
1023076650	JAMES	LLOYD		Dr. LLOYD JAMES, ALABAMA	1201 7TH ST SE		DECATUR	ALABAMA	356013337	0.815264055	13
1396157194	NGUYEN	ANTHONY		Dr. ANTHONY NGUYEN, ALABAMA	8833 COTTAGE HILL RD		MOBILE	ALABAMA	366958345	0.815988088	13
1538452073	LUNDQUIST-SMI	LAYLA	RENEE	Dr. LAYLA RENEE LUNDQUIST-SMI, ALABAMA	609 E. LAURELL STREET		ATMORE	ALABAMA	36502	0.816190632	13
1659731487	KHAN	SHAZIA		Dr. SHAZIA KHAN, ALABAMA	1736 E MAIN ST		DOTHAN	ALABAMA	36301	0.816344344	13
1588944292	ELSAYED	TAMER	M	Dr. TAMER M ELSAYED, ALABAMA	850 PETER BRYCE BLVD		TUSCALOOSA	ALABAMA	354017419	0.816654968	13
1396854576	JOHNSON	CAROL	M.	Dr. CAROL M. JOHNSON, ALABAMA	1022 1ST ST N	SUITE 400	ALABASTER	ALABAMA	350078706	0.817465566	13
1235145335	STEVENS	RUSSELL	WAYNE	Dr. RUSSELL WAYNE STEVENS, ALABAMA	5100 RANGELINE SERVICE RD N		MOBILE	ALABAMA	366199504	0.818137614	13
1720068463	BLACKBURN	VANCE	G	Dr. VANCE G BLACKBURN, ALABAMA	2520 VALLEYDALE RD		BIRMINGHAM	ALABAMA	352442019	0.818406329	13
1679598775	ALLEN	CLINTON	JOSEPH	Dr. CLINTON JOSEPH ALLEN, ALABAMA	401 NORTHWOOD DR		CENTRE	ALABAMA	359601022	0.818885118	13
1609874882	GOODMAN	THOMAS	M	Dr. THOMAS M GOODMAN, ALABAMA	300 TWINING ST BLDG 760		MONTGOMERY	ALABAMA	361126027	0.819797173	13
1124073788	EVANS	GEORGE	A	Dr. GEORGE A EVANS, ALABAMA	342 COX BLVD		SHEFFIELD	ALABAMA	356604020	0.820074912	13
1184691859	WEATHERLY	DANIELA	V	Dr. DANIELA V WEATHERLY, ALABAMA	6001 AIRPORT BLVD	MOBILE MEDI	MOBILE	ALABAMA	366083142	0.820466571	13
1427324664	TURNER	REBECCA	M	Dr. REBECCA M TURNER, ALABAMA	4760 RED LEAF CIR		HOOVER	ALABAMA	352264212	0.820479543	13
1508874512	SANDERS	STEVEN	MICHAEL	Dr. STEVEN MICHAEL SANDERS, ALABAMA	1026 GOODYEAR AVENUE	SUITE 100	GADSDEN	ALABAMA	35903	0.820877626	13
1043230212	LAW	NOVA		Dr. NOVA LAW, ALABAMA	944 18TH ST S	SUITE C	BIRMINGHAM	ALABAMA	352053718	0.821669456	13
1275026908	WICKSTROM	JOSHUA	JAMES	Dr. JOSHUA JAMES WICKSTROM, ALABAMA	395 NORTHWOOD DR		CENTRE	ALABAMA	359601045	0.822204497	13
1386620888	WALLEY	BILLY	SCHEDELL	Dr. BILLY SCHEDELL WALLEY, ALABAMA	2908 MALL DR		FLORENCE	ALABAMA	356301534	0.825031922	13
1740338904	BIVONA	JOHN	S	Dr. JOHN S BIVONA, ALABAMA	2201 N AIRPORT RD		JASPER	ALABAMA	355047058	0.826118077	13
1881005403	KING	JONES	MCCLELLAN	Dr. JONES MCCLELLAN KING, ALABAMA	625 19TH ST S		BIRMINGHAM	ALABAMA	352331900	0.826948059	13
1942244074	WILLIAMS	KAREN	M.	Dr. KAREN M. WILLIAMS, ALABAMA	2410 COMMERCE CT SW		HUNTSVILLE	ALABAMA	358015679	0.826955054	13
1922018183	SMITH	BEN	A	Dr. BEN A SMITH, ALABAMA	1412 ELBA HWY		TROY	ALABAMA	360790000	0.827570572	13
1508847963	ELROD	BRIAN	W	Dr. BRIAN W ELROD, ALABAMA	8190 SEATON PL		MONTGOMERY	ALABAMA	361167204	0.827907089	13
1598833667	BANNER	SAM	R	Dr. SAM R BANNER, ALABAMA	1435 W MAIN ST		DOTHAN	ALABAMA	363011311	0.828062715	13
1760916282	ENGLERT	DANIEL		Dr. DANIEL ENGLERT, ALABAMA	101 BOB WALLACE AVE SW STE D		HUNTSVILLE	ALABAMA	358013843	0.829161368	13
1912926874	TAPIA	SEBASTIAN	C	Dr. SEBASTIAN C TAPIA, ALABAMA	304 PARKS AVE		SCOTTSBORO	ALABAMA	357682412	0.829917836	13
1538184635	PERRY	WILLIAM	BARTON	Dr. WILLIAM BARTON PERRY, ALABAMA	401 NORTHWOOD DR		CENTRE	ALABAMA	359601022	0.830490514	13
1982788519	CHU	ANN	S.	Dr. ANN S. CHU, ALABAMA	4810 WHITESPORT CIR SW STE 200		HUNTSVILLE	ALABAMA	358017420	0.830510427	13
1386098192	GAYK	JOHN	N	Dr. JOHN N GAYK, ALABAMA	300 TWINING ST # 760		MAXWELL AFB	ALABAMA	361126027	0.831310553	13
1669405593	LOCKARD	THOMAS	EDWARD	Dr. THOMAS EDWARD LOCKARD, ALABAMA	2422 DANVILLE RD SW	SUITE E	DECATUR	ALABAMA	356034220	0.831544991	13
1982754974	SARTAIN	JARRED	L	Dr. JARRED L SARTAIN, ALABAMA	5005 OSCAR BAXTER DR		TUSCALOOSA	ALABAMA	354053698	0.833965906	13
1033139522	WHITES	JACK	CANNON	Dr. JACK CANNON WHITES, ALABAMA	616 SOUTH 9TH STREET		BIRMINGHAM	ALABAMA	35233	0.834679004	13
1902888407	MEADOWS	RICHARD	V.	Dr. RICHARD V. MEADOWS, ALABAMA	217 DOTHAN RD		ABBEVILLE	ALABAMA	363102836	0.834866114	13
1770987943	RAJPUT	JAISINGH		Dr. JAISINGH RAJPUT, ALABAMA	4371 NARROW LANE RD	SUITE 100	MONTGOMERY	ALABAMA	361162971	0.835325676	13
1508892357	WILSON	FAYE	SEBRINA	Dr. FAYE SEBRINA WILSON, ALABAMA	350 TENNESSEE STREET		COURTLAND	ALABAMA	35618	0.836065492	13
1447369590	SNYDER	ROBERT	CRAVEN	Dr. ROBERT CRAVEN SNYDER, ALABAMA	2508 PELHAM PKWY		PELHAM	ALABAMA	351241321	0.836097545	13
1134194905	CURTIS	ALEX	K	Dr. ALEX K CURTIS, ALABAMA	105 US HIGHWAY 80 E		DEMOPOLIS	ALABAMA	367323605	0.836520361	13
1679560965	WALLACE	WARREN	LEE	Dr. WARREN LEE WALLACE, ALABAMA	1900 CHRISTINE AVE		ANNISTON	ALABAMA	362073263	0.838387632	13
1699704197	PONDER	APRIL	L	Dr. APRIL L PONDER, ALABAMA	1100 PATTON CHAPEL RD		LINCOLN	ALABAMA	35096	0.839524454	13
1609989276	COWLEY	CAROL	E	Dr. CAROL E COWLEY, ALABAMA	2731 MARTIN LUTHER KING JR BLVD		TUSCALOOSA	ALABAMA	354015235	0.839913436	13
1831333830	THOMPSON	TRAVIS	LEE	Dr. TRAVIS LEE THOMPSON, ALABAMA	9540 WYNLAKES PL		MONTGOMERY	ALABAMA	361178515	0.839951501	13
1639179609	FURR	STEVEN	P	Dr. STEVEN P FURR, ALABAMA	227 HOSPITAL DR		JACKSON	ALABAMA	365452423	0.840739152	13
1700366408	HICKS	STEPHEN	CHARLES	Dr. STEPHEN CHARLES HICKS, ALABAMA	6725 DEERFOOT PKWY		PINSON	ALABAMA	351263093	0.841003581	13
1457312456	COSPER	CHRISTOPH	STEVEN	Dr. CHRISTOPH STEVEN COSPER, ALABAMA	701 W MAPLE AVE		GENEVA	ALABAMA	363401609	0.842052588	13
1306105341	KHAN	RAKHSHAND	A	Dr. RAKHSHAND A KHAN, ALABAMA	420 LOWELL DR SE	STE 201	HUNTSVILLE	ALABAMA	358013763	0.842249546	13
1518929819	BEREC	LOUIS	ALOJZ	Dr. LOUIS ALOJZ BEREC, ALABAMA	1083 E RELHAM DR	LOXLEY FAMI	LOXLEY	ALABAMA	36551	0.842705986	13
1538521620	LOGAN	ZACHARY		Dr. ZACHARY LOGAN, ALABAMA	1601 CENTER ST	2N	MOBILE	ALABAMA	36604	0.842888796	13
1215285754	MAYBERRY	GREGORY	FRANKLIN	Dr. GREGORY FRANKLIN MAYBERRY, ALABAMA	3525 INDEPENDENCE DR		BIRMINGHAM	ALABAMA	352095709	0.844197977	13
1932414521	UNNIKRISHNAN	SHANKER		Dr. SHANKER UNNIKRISHNAN, ALABAMA	619 19TH ST S		BIRMINGHAM	ALABAMA	352491900	0.845292717	13
1013315001	FULLER	JONATHAN	H	Dr. JONATHAN H FULLER, ALABAMA	1401 RAINBOW DR STE B		GADSDEN	ALABAMA	359015319	0.84576796	13
1619218369	ABT	JENNIFER	RAMSEY	Dr. JENNIFER RAMSEY ABT, ALABAMA	2055 E SOUTH BLVD	SUITE 308	MONTGOMERY	ALABAMA	361162001	0.846418387	13
1932180270	MEIMAN	GREGORY	L	Dr. GREGORY L MEIMAN, ALABAMA	408 CLARK ST NE		CULLMAN	ALABAMA	350551953	0.847020351	13
1467684787	OWENS	KIMBERLY	FREELAND	Dr. KIMBERLY FREELAND OWENS, ALABAMA	2152 OLD SPRINGVILLE RD		BIRMINGHAM	ALABAMA	352154005	0.849012499	13
1972828903	MAYER	COREY	ANDREW	Dr. COREY ANDREW MAYER, ALABAMA	405 BELCHER STREET		CENTREVILLE	ALABAMA	350422946	0.849742136	13
1497705123	FUNCHES-JACKS	KIMBERLY	ANN	Dr. KIMBERLY ANN FUNCHES-JACKS, ALABAMA	1810 STADIUM DR	SUITE 210	PHENIX CITY	ALABAMA	368673177	0.849989858	13
1437411576	NORMAN	JAMES	R	Dr. JAMES R NORMAN, ALABAMA	2016 S ALABAMA AVE STE C		MONROEVILLE	ALABAMA	364603044	0.851900129	13
1699890616	GUZMAN	ALFREDO		Dr. ALFREDO GUZMAN, ALABAMA	96 ALI WAY		OXFORD	ALABAMA	362031835	0.852096536	13
1124188610	DEVANEY	JAMES	O	Dr. JAMES O DEVANEY, ALABAMA	2002 MCMILLAN AVE		BAY MINETTE	ALABAMA	365074134	0.852241046	13
1912976739	THORNTON	ROBERT		Dr. ROBERT THORNTON, ALABAMA	3701 LOOP RD		TUSCALOOSA	ALABAMA	354045015	0.852329853	13
1396787800	SATCHER	LAURA	ANN	Dr. LAURA ANN SATCHER, ALABAMA	301 GOVERNORS DR SW		HUNTSVILLE	ALABAMA	358015123	0.852855491	13
1942225313	KENNEDY	RICHARD	THOMAS	Dr. RICHARD THOMAS KENNEDY, ALABAMA	169 NORTH SECOND AVE		HARTFORD	ALABAMA	36344	0.852886667	13
1649286188	MCLAUGHLIN	LEON	DURWARD	Dr. LEON DURWARD MCLAUGHLIN, ALABAMA	27961 US HIGHWAY 98	SUITE 20	DAPHNE	ALABAMA	365264702	0.853068729	13
1407190291	ELLIOTT	MOLLY	STEPHEN C	Dr. MOLLY STEPHEN C ELLIOTT, ALABAMA	3686 GRANDVIEW PARKWAY	SUITE 820	BIRMINGHAM	ALABAMA	35243	0.853298206	13
1093815722	RICHARDSON	CONNIE	WALKER	Dr. CONNIE WALKER RICHARDSON, ALABAMA	208 PIERSON AVE		CENTREVILLE	ALABAMA	350422918	0.853601517	13
1114976859	LEONARD	EVELYN	ANN	Dr. EVELYN ANN LEONARD, ALABAMA	801 20TH AVE E		JASPER	ALABAMA	355014070	0.853882612	13
1174587240	HONEYWELL	MICHAEL	HUDSON	Dr. MICHAEL HUDSON HONEYWELL, ALABAMA	810 FRANKLIN ST SE		HUNTSVILLE	ALABAMA	358014310	0.856309786	13
1518921220	KINZER	CLAUDE	LOUIS	Dr. CLAUDE LOUIS KINZER, ALABAMA	810 FRANKLIN ST SE		HUNTSVILLE	ALABAMA	358014310	0.8563952	13
1689783540	NEAL	FITZHUGH	L	Dr. FITZHUGH L NEAL, ALABAMA	11631 HIGHWAY 101		LEXINGTON	ALABAMA	356483249	0.857102715	13
1770578726	MADDOX	MIKELLE	A	Dr. MIKELLE A MADDOX, ALABAMA	1613 N MCKENZIE ST		FOLEY	ALABAMA	365352247	0.857590789	13
1215900089	KATONA	KEVIN	REID	Dr. KEVIN REID KATONA, ALABAMA	4520 WATERMELON RD		NORTHPORT	ALABAMA	35473	0.859168268	13
1528031234	SARRELS	MORGAN	SCOTT	Dr. MORGAN SCOTT SARRELS, ALABAMA	1201 SOMERVILLE RD SE		DECATUR	ALABAMA	356014340	0.859470971	13
1396712675	NELSON	J.	WES	Dr. J. WES NELSON, ALABAMA	2115 W MAIN ST		DOTHAN	ALABAMA	363011289	0.860305113	13
1982874053	HOWELL	TARA	DAVIS	Dr. TARA DAVIS HOWELL, ALABAMA	4100 MCCLELLAN BLVD		ANNISTON	ALABAMA	362012132	0.860870402	13
1770662124	HARDING	DAVID	E	Dr. DAVID E HARDING, ALABAMA	3509 WATERMELON RD		NORTHPORT	ALABAMA	354735174	0.8616794	13
1881360501	FITCHARD	LESHAUN	NANYAMKA	Dr. LESHAUN NANYAMKA FITCHARD, ALABAMA	245 GOVERNORS DR SE		HUNTSVILLE	ALABAMA	358012700	0.862837999	13
1679587737	RAINES	JOHN	MATTOX	Dr. JOHN MATTOX RAINES, ALABAMA	3731 RAINBOW DR	SUITE B	RAINBOW CITY	ALABAMA	359066307	0.863487818	13
1215146238	BOOKER-GRADDI	CYNTHIA	B	Dr. CYNTHIA B BOOKER-GRADDI, ALABAMA	2838 JEFF RD	SUITE D	HARVEST	ALABAMA	357498646	0.864142403	13
1891107546	MERSCHMAN	KERI		Dr. KERI MERSCHMAN, ALABAMA	850 PETER BRYCE BLVD		TUSCALOOSA	ALABAMA	354017419	0.86432223	13
1366429649	PAULK	CHARLES	TED	Dr. CHARLES TED PAULK, ALABAMA	1245 WESTGATE PKWY		DOTHAN	ALABAMA	36303	0.865706403	13
1366523110	HENDERSON	STEPHEN	BROWN	Dr. STEPHEN BROWN HENDERSON, ALABAMA	2308 HOMER CLAYTON DR		GUNTERSVILLE	ALABAMA	359762206	0.866143594	13
1336378801	MALHOTRA	SHIVANI		Dr. SHIVANI MALHOTRA, ALABAMA	12100 COUNTY LINE RD	SUITE A2	MADISON	ALABAMA	357562007	0.866706056	13
1518915255	BARNES	STANLEY		Dr. STANLEY BARNES, ALABAMA	680 WEST FRONT ST		EVERGREEN	ALABAMA	364019217	0.86698313	13
1588012298	JUROVCIK	ANDREW	JOHN	Dr. ANDREW JOHN JUROVCIK, ALABAMA	300 TWINING ST BLDG 760		MAXWELL AFB	ALABAMA	361126027	0.867078347	13
1417392010	VINES	KAREN		Dr. KAREN VINES, ALABAMA	2949 JOHN HAWKINS PKWY		HOOVER	ALABAMA	352441095	0.867238912	13
1033377122	KARTUS	KATHRYN	D	Dr. KATHRYN D KARTUS, ALABAMA	3900 SEVEN BARK CIR		BIRMINGHAM	ALABAMA	352435909	0.867538388	13
1346216421	DAVIS	HENRY	HORTON	Dr. HENRY HORTON DAVIS, ALABAMA	27961 HIGHWAY 98	SUITE 14	DAPHNE	ALABAMA	365264725	0.869147102	13
1932212776	DELVECCHIO	PASQUALE	A	Dr. PASQUALE A DELVECCHIO, ALABAMA	2800 ALLISON BONNETT MEMORIAL DR		HUEYTOWN	ALABAMA	350231845	0.869409302	13
1679568752	UFFORD	RAYMOND	C	Dr. RAYMOND C UFFORD, ALABAMA	3442 US HIGHWAY 431		ALBERTVILLE	ALABAMA	359500203	0.869444231	13
1023038684	FRIEND	RICHARD	D.	Dr. RICHARD D. FRIEND, ALABAMA	850 PETER BRYCE BLVD		TUSCALOOSA	ALABAMA	354017419	0.869769835	13
1780281477	CROOKS	JENNIFER		Dr. JENNIFER CROOKS, ALABAMA	1810 STADIUM DR STE 210		PHENIX CITY	ALABAMA	368673179	0.87304398	13
1306822143	CRESSMAN	BRIAN	E	Dr. BRIAN E CRESSMAN, ALABAMA	306 OAKHILL RD		JASPER	ALABAMA	35501	0.873350191	13
1487767224	MORGAN	JOHN	R	Dr. JOHN R MORGAN, ALABAMA	2800 ALLISON BONNETT MEMORIAL DR		HUEYTOWN	ALABAMA	350231845	0.873498125	13
1871785063	GARCIA-BRENES	ORENCIO		Dr. ORENCIO GARCIA-BRENES, ALABAMA	FPC MONTGOMERY, MAXWELL AFB, 930 RIVER RD.	BLDG. 1226	MONTGOMERY	ALABAMA	36112	0.873700895	13
1235142845	HOLLEY	HILMON	D	Dr. HILMON D HOLLEY, ALABAMA	604 SMITH RD		ALBERTVILLE	ALABAMA	359513412	0.87420141	13
1942216817	SIMS	MARION	HENRY	Dr. MARION HENRY SIMS, ALABAMA	2152 OLD SPRINGVILLE ROAD		BIRMINGHAM	ALABAMA	352154005	0.874684924	13
1902268964	RAJPUT	PRAJAKTA	VIJAYSING	Dr. PRAJAKTA VIJAYSING RAJPUT, ALABAMA	400 TAYLOR RD		MONTGOMERY	ALABAMA	361173512	0.876579949	13
1922074277	MARTIN	DOUG	M	Dr. DOUG M MARTIN, ALABAMA	1336 MILITARY STREET SOUTH		HAMILTON	ALABAMA	35570	0.876730179	13
1831309509	CLEMONS	TABITHA	T	Dr. TABITHA T CLEMONS, ALABAMA	104A PHYSICIANS DR		MUSCLE SHOALS	ALABAMA	356612100	0.876902559	13
1700241262	MEHRA	ANJALI		Dr. ANJALI MEHRA, ALABAMA	4356 BOULDER LAKE CIR		VESTAVIA	ALABAMA	352422113	0.876919519	13
1316988199	BATIE	ANITRA	D.	Dr. ANITRA D. BATIE, ALABAMA	3400 HIGHWAY 78 E	MEDICAL ART	JASPER	ALABAMA	355018907	0.876944371	13
1730196437	PERDUE	RONALD	W	Dr. RONALD W PERDUE, ALABAMA	535 SCHILLINGER RD S	STE A	MOBILE	ALABAMA	366958915	0.877281178	13
1669763868	WILCOX	AMANDA		Dr. AMANDA WILCOX, ALABAMA	1805 STATION DR		PRATTVILLE	ALABAMA	360665667	0.877323505	13
1366674681	WREN	LAYLA	SMITH	Dr. LAYLA SMITH WREN, ALABAMA	851 GOODYEAR AVE		GADSDEN	ALABAMA	359031133	0.878341781	13
1043281975	DEERMAN	RICKY	G	Dr. RICKY G DEERMAN, ALABAMA	83 GEORGE WALLCE DR W		RAINSVILLE	ALABAMA	35986	0.878760677	13
1932485471	COLEMAN	JAMES	MIKE	Dr. JAMES MIKE COLEMAN, ALABAMA	101 SIVLEY RD SW		HUNTSVILLE	ALABAMA	358014421	0.878917337	13
1477575868	MADDOX	JOHN	F	Dr. JOHN F MADDOX, ALABAMA	835 S THREE NOTCH ST		ANDALUSIA	ALABAMA	364205321	0.881428965	13
1033163183	TAYLOR	GAYNEL	BARRY	Dr. GAYNEL BARRY TAYLOR, ALABAMA	1206 COLUMBIA HWY		DOTHAN	ALABAMA	363011826	0.88261362	13
1023230463	WILLIAMS	LINSEY	STEADMAN	Dr. LINSEY STEADMAN WILLIAMS, ALABAMA	2811 DR JOHN HAYNES DR	SUITE 201	PELL CITY	ALABAMA	351251447	0.88350989	13
1457398828	BIRKENHAUER	JEANNE	M	Dr. JEANNE M BIRKENHAUER, ALABAMA	156 E 15TH AVE		GULF SHORES	ALABAMA	365423516	0.884718878	13
1780627356	RICHARDSON	HARRY	LEE	Dr. HARRY LEE RICHARDSON, ALABAMA	514 10TH AVE SW		REFORM	ALABAMA	35481	0.885299601	13
1316058787	COPELAND	DEBORAH	LEIGH	Dr. DEBORAH LEIGH COPELAND, ALABAMA	1179 GREENMOR DR		BESSEMER	ALABAMA	350226445	0.885420231	13
1265428031	KARR	AARON	W	Dr. AARON W KARR, ALABAMA	342 COX BLVD		SHEFFIELD	ALABAMA	356604020	0.885732393	13
1346536141	CONGRESS	ALISHA	THOMPSON	Dr. ALISHA THOMPSON CONGRESS, ALABAMA	985 9TH AVE SW STE 309		BESSEMER	ALABAMA	350227809	0.885863001	13
1871573972	PERSSON	JAMES	LLOYD	Dr. JAMES LLOYD PERSSON, ALABAMA	301 ANDREWS AVE		FORT RUCKER	ALABAMA	36362	0.886569181	13
1821161837	PEARLSTEIN	TODD	B	Dr. TODD B PEARLSTEIN, ALABAMA	801 S FRANKLIN DR		TROY	ALABAMA	360813838	0.886873213	13
1003349275	SAVILLE	SKYLAR	GRAYSON	Dr. SKYLAR GRAYSON SAVILLE, ALABAMA	1601 CENTER ST	2N	MOBILE	ALABAMA	36604	0.887156511	13
1427015247	SELF	KARL	STANLEY	Dr. KARL STANLEY SELF, ALABAMA	306 S GREENO RD	SUITE A	FAIRHOPE	ALABAMA	365321905	0.887267989	13
1689655052	MCBREARTY	MICHAEL	L	Dr. MICHAEL L MCBREARTY, ALABAMA	8367 MORPHY AVE	STE B	FAIRHOPE	ALABAMA	365323653	0.887282015	13
1457452039	HAMMOND	ANGELA		Dr. ANGELA HAMMOND, ALABAMA	850 PETER BRYCE BLVD		TUSCALOOSA	ALABAMA	354017419	0.889803774	13
1104351816	GOMEZ	MELISSA		Dr. MELISSA GOMEZ, ALABAMA	2152 OLD SPRINGVILLE RD		CENTER POINT	ALABAMA	352154005	0.890030183	13
1619962602	SALTZ	ELLIOTT	J.	Dr. ELLIOTT J. SALTZ, ALABAMA	3442 US HIGHWAY 431		ALBERTVILLE	ALABAMA	359500203	0.890847913	13
1083785117	MITCHELL	ROBERT	W	Dr. ROBERT W MITCHELL, ALABAMA	2650 DECATUR HWY		GARDENDALE	ALABAMA	350712116	0.890988646	13
1306164223	FRUENDT	MARK	ALEXANDER	Dr. MARK ALEXANDER FRUENDT, ALABAMA	619 19TH ST S		BIRMINGHAM	ALABAMA	352491900	0.891118911	13
1750557518	GOWDA	BHAVNA		Dr. BHAVNA GOWDA, ALABAMA	301-A PINE STREET NW		HARTSELLE	ALABAMA	35640	0.891195244	13
1821006628	SNOUFFER	RICHARD	C	Dr. RICHARD C SNOUFFER, ALABAMA	620 QUINTARD DR		OXFORD	ALABAMA	362031840	0.891894311	13
1528116365	FUENTES	MARYLUZ		Dr. MARYLUZ FUENTES, ALABAMA	470 TAYLOR RD	SUITE 310	MONTGOMERY	ALABAMA	361173563	0.892119869	13
1023038353	CHAMNONGCHARE	THAVATCHA		Dr. THAVATCHA CHAMNONGCHARE, ALABAMA	8300 CROSSLAND LOOP		MONTGOMERY	ALABAMA	361178482	0.893050442	13
1750538856	DAZA FAWCETT	JAIME	ANDRES	Dr. JAIME ANDRES DAZA FAWCETT, ALABAMA	101 SIVLEY RD SW		HUNTSVILLE	ALABAMA	358014421	0.893718371	13
1801845920	MIDDLETON	RANDLE	THOMAS	Dr. RANDLE THOMAS MIDDLETON, ALABAMA	2089 CECIL ASHBURN DRIVE	SUITE 101	HUNTSVILLE	ALABAMA	35802	0.893847009	13
1841273646	HENSLEIGH	KATHERINE	A.	Dr. KATHERINE A. HENSLEIGH, ALABAMA	1404 E PUSHMATAHA ST		BUTLER	ALABAMA	369042728	0.894078101	13
1558322941	DECKER	TIMOTHY	BRIAN	Dr. TIMOTHY BRIAN DECKER, ALABAMA	511 MAIN ST W		RAINSVILLE	ALABAMA	359865944	0.894274034	13
1154367985	ASHMORE	JAMES	DALE	Dr. JAMES DALE ASHMORE, ALABAMA	2400 E AVALON AVE	SUITE A	MUSCLE SHOALS	ALABAMA	35661	0.894350247	13
1750442166	HANLEY	ALAN	JAMISON	Dr. ALAN JAMISON HANLEY, ALABAMA	1800 AL HIGHWAY 157 STE 101		CULLMAN	ALABAMA	350581273	0.894438026	13
1538232574	MYERS	WILLIAM	S	Dr. WILLIAM S MYERS, ALABAMA	1813 BELTLINE RD SW		DECATUR	ALABAMA	356015506	0.895307095	13
1023395696	IRFAN	MOHAMMAD		Dr. MOHAMMAD IRFAN, ALABAMA	440 TAYLOR RD	SUITE 3380	MONTGOMERY	ALABAMA	361173588	0.8953346	13
1235233826	SPOON BARTON	ROBIN		Dr. ROBIN SPOON BARTON, ALABAMA	200 UNIVERSITY BLVD		TUSCALOOSA	ALABAMA	354021231	0.896572111	13
1902812803	JOHNSON	ERIC	CHARLES	Dr. ERIC CHARLES JOHNSON, ALABAMA	610 PROVIDENCE PARK DRIVE E STE 102		MOBILE	ALABAMA	366954618	0.897452799	13
1295147932	VINES	JUSTIN		Dr. JUSTIN VINES, ALABAMA	850 PETER BRYCE BLVD		TUSCALOOSA	ALABAMA	354017419	0.897454479	13
1952350506	HERRING	WOODROW	W	Dr. WOODROW W HERRING, ALABAMA	801 20TH AVE E		JASPER	ALABAMA	355014070	0.897837935	13
1679722094	PALMER	JOAN	HARRIS	Dr. JOAN HARRIS PALMER, ALABAMA	4022 WINDSWEPT DR		MADISON	ALABAMA	35757	0.898587401	13
1376604272	SHARMA	SUNIL	KUMAR	Dr. SUNIL KUMAR SHARMA, ALABAMA	101 24TH ST		OPELIKA	ALABAMA	368016253	0.89891853	13
1821184334	WILSON	WALTER	W	Dr. WALTER W WILSON, ALABAMA	1000 SAINT CLAIR RD		SPRINGVILLE	ALABAMA	351465582	0.89979511	13
1760418438	TOMPKINS	CHARLES	S	Dr. CHARLES S TOMPKINS, ALABAMA	1704 S FOREST AVE		LUVERNE	ALABAMA	360497306	0.899968138	13
1225056542	FRITZ	HERMAN	JOSEPH	Dr. HERMAN JOSEPH FRITZ, ALABAMA	971 FAIRFAX PARK	SUITE B	TUSCALOOSA	ALABAMA	354062822	0.899990655	13
1831210566	LOWE	COURTNEY	M	Dr. COURTNEY M LOWE, ALABAMA	1405A RAINBOW DR		GADSDEN	ALABAMA	359015319	0.900423546	13
1700339454	DARBY	NICHOLAS		Dr. NICHOLAS DARBY, ALABAMA	405 BELCHER ST		CENTREVILLE	ALABAMA	350422946	0.901629415	13
1912226945	BALLARD	BRENT	G	Dr. BRENT G BALLARD, ALABAMA	2775 US HIGHWAY 43		WINFIELD	ALABAMA	355945263	0.901841253	13
1689641367	JOWERS	JOSEPH	RAYBURN	Dr. JOSEPH RAYBURN JOWERS, ALABAMA	1800 AL HIGHWAY 157 STE 101		CULLMAN	ALABAMA	350581273	0.902030693	13
1356670509	BOYLAN	ZACHARY	MICHAEL	Dr. ZACHARY MICHAEL BOYLAN, ALABAMA	805 SAINT VINCENTS DR	SUITE 510	BIRMINGHAM	ALABAMA	352051636	0.902420659	13
1184110850	JOHNSON	JAMIE	L	Dr. JAMIE L JOHNSON, ALABAMA	3 WEST LAKE PROFESSIONAL PARK		GENEVA	ALABAMA	36340	0.902846308	13
1659317345	LIPSCOMB	GEOFFREY		Dr. GEOFFREY LIPSCOMB, ALABAMA	202 W ORANGE AVE		FOLEY	ALABAMA	365351942	0.903936042	13
1912011370	HUDSON	JANICE	L	Dr. JANICE L HUDSON, ALABAMA	1031 TEMPLE AVE N		FAYETTE	ALABAMA	355551923	0.903973188	13
1205068525	JOHNSON	ANKREHAH	TRIMBLE	Dr. ANKREHAH TRIMBLE JOHNSON, ALABAMA	48 MEDICAL PARK DR E	SUITE 154	BIRMINGHAM	ALABAMA	352353400	0.904630767	13
1891040002	KIMBALL	JAMES	ROBERT	Dr. JAMES ROBERT KIMBALL, ALABAMA	5550 PINE WOOD CIR		ORANGE BEACH	ALABAMA	365614200	0.904717988	13
1790879930	EVANS	EUGENE		Dr. EUGENE EVANS, ALABAMA	203 WEST LEE STREET		TUSKEGEE	ALABAMA	36083	0.905174772	13
1902078223	FRANKLIN	DAVID	CHARLES	Dr. DAVID CHARLES FRANKLIN, ALABAMA	3060 MOBILE HWY		MONTGOMERY	ALABAMA	361084027	0.905543876	13
1225080849	COOPER	MARK	C	Dr. MARK C COOPER, ALABAMA	505 BURLINGTON ST		SCOTTSBORO	ALABAMA	357684216	0.906053801	13
1902985708	BROWN	EDGAR		Dr. EDGAR BROWN, ALABAMA	330 OLD HAMBURG RD		UNIONTOWN	ALABAMA	367862614	0.906064522	13
1316007362	SOMMERSET	ANGELA	RENEE	Dr. ANGELA RENEE SOMMERSET, ALABAMA	8191 MADISON BLVD	SUITE B	MADISON	ALABAMA	357582018	0.906923915	13
1083817175	ALLMAN	ELENA		Dr. ELENA ALLMAN, ALABAMA	350 THE BRIDGE ST STE 116		HUNTSVILLE	ALABAMA	358060022	0.908395452	13
1700291879	KIRAN	PREET		Dr. PREET KIRAN, ALABAMA	470 TAYLOR RD	SUITE 310	MONTGOMERY	ALABAMA	361173563	0.909633195	13
1235145871	MCGEE	CHRISTOPH	EARL	Dr. CHRISTOPH EARL MCGEE, ALABAMA	5005 OSCAR BAXTER DR		TUSCALOOSA	ALABAMA	354053698	0.909945876	13
1235405036	KENDALL	JENNIFER		Dr. JENNIFER KENDALL, ALABAMA	1308 TUSCALOOSA AVE SW		BIRMINGHAM	ALABAMA	352111948	0.910984973	13
1760878771	BOWEN	COURTNEY	BLYTHE	Dr. COURTNEY BLYTHE BOWEN, ALABAMA	1120 S JACKSON HWY STE 300		SHEFFIELD	ALABAMA	356605773	0.911038787	13
1336291327	TAYLOR-MORNS	CAROLYN		Dr. CAROLYN TAYLOR-MORNS, ALABAMA	401 LOWELL DRIVE S.E.	SUITE 22	HUNTSVILLE	ALABAMA	358013748	0.911053325	13
1841498037	BARRIOS VILLA	JORGE	ELICER	Dr. JORGE ELICER BARRIOS VILLA, ALABAMA	201 SIVLEY ROAD	SUITE 500	HUNTSVILLE	ALABAMA	35801	0.911315052	13
1639107188	ROBERTS	DAVID		Dr. DAVID ROBERTS, ALABAMA	850 5TH AVE E		TUSCALOOSA	ALABAMA	354017419	0.91163295	13
1710968383	ROTH	PHILIP	ANTHONY	Dr. PHILIP ANTHONY ROTH, ALABAMA	2089 CECIL ASHBURN DR SE	SUITE 101	HUNTSVILLE	ALABAMA	358022567	0.911744447	13
1750484804	SMITHERMAN	THOMAS	JAMES	Dr. THOMAS JAMES SMITHERMAN, ALABAMA	30 RACQUET CLUB PKWY		PELHAM	ALABAMA	351246185	0.911869305	13
1659358943	COOK	RODDY	DEAN	Dr. RODDY DEAN COOK, ALABAMA	1245 WESTGATE PKWY		DOTHAN	ALABAMA	36303	0.91233895	13
1760748172	PARKS	CRYSTAL	LEGAYLE	Dr. CRYSTAL LEGAYLE PARKS, ALABAMA	8010 MOFFETT RD		SEMMES	ALABAMA	365755406	0.912459938	13
1295906238	MCLEOD	MALCOLM	KISH	Dr. MALCOLM KISH MCLEOD, ALABAMA	1511 N MCKENZIE ST		FOLEY	ALABAMA	365352235	0.912503777	13
1811916620	RAINER	RYAN	D.	Dr. RYAN D. RAINER, ALABAMA	395 NORTHWOOD DR		CENTRE	ALABAMA	359601045	0.91290446	13
1851323000	BRUTKIEWICZ	ROBERT	CARL	Dr. ROBERT CARL BRUTKIEWICZ, ALABAMA	6345 AIRPORT BLVD STE S		MOBILE	ALABAMA	366083127	0.912934503	13
1588670475	WEST	STEPHEN	MICHAEL	Dr. STEPHEN MICHAEL WEST, ALABAMA	680 WEST FRONT ST		EVERGREEN	ALABAMA	364013005	0.913066267	13
1417041047	RAGLAND	VANESSA	ANN	Dr. VANESSA ANN RAGLAND, ALABAMA	42320 HIGHWAY 195		HALEYVILLE	ALABAMA	35565	0.913535858	13
1972152791	FUQUA	HARRISON	MATTHEW	Dr. HARRISON MATTHEW FUQUA, ALABAMA	4371 NARROW LANE RD STE 100		MONTGOMERY	ALABAMA	361162975	0.913942802	13
1588692750	CADDIS	PATRICIA		Dr. PATRICIA CADDIS, ALABAMA	850 5TH AVE E		TUSCALOOSA	ALABAMA	354017419	0.914125086	13
1114020187	HART	TERENCE	THOMAS	Dr. TERENCE THOMAS HART, ALABAMA	203 W AVALON AVE	SUITE 390	MUSCLE SHOALS	ALABAMA	35662	0.914135564	13
1528227337	DELANEY	ERIN	W	Dr. ERIN W DELANEY, ALABAMA	930 20TH ST S	SUITE 201	BIRMINGHAM	ALABAMA	352052610	0.914905201	13
1649206889	HICKS	STACIE		Dr. STACIE HICKS, ALABAMA	1965 COBBS FORD RD		PRATTVILLE	ALABAMA	360667290	0.915071751	13
1558473074	WOOD	BRIAN		Dr. BRIAN WOOD, ALABAMA	890 N DEAN RD STE 500		AUBURN	ALABAMA	368309454	0.915787207	13
1417938085	HERRINGTON	FOREST	STEPHEN	Dr. FOREST STEPHEN HERRINGTON, ALABAMA	420 LOWELL DR SE	SUITE 201	HUNTSVILLE	ALABAMA	358013754	0.916926485	13
1003868282	CIULLA	ANTHONY	PETER	Dr. ANTHONY PETER CIULLA, ALABAMA	22266 HIGHWAY 25		COLUMBIANA	ALABAMA	350518618	0.917228194	13
1861444689	MADDEN	MICHAEL	CARL	Dr. MICHAEL CARL MADDEN, ALABAMA	7505 MOFFETT RD		MOBILE	ALABAMA	36618	0.917562091	13
1508155805	FORBESS	RYAN	ASHLEY	Dr. RYAN ASHLEY FORBESS, ALABAMA	4223 ORANGE BEACH BLVD STE A		ORANGE BEACH	ALABAMA	365613460	0.917973645	13
1871510644	ELLIS	MILES	WAYNE	Dr. MILES WAYNE ELLIS, ALABAMA	4401 RIVER CHASE DR	EMERGENCY D	PHENIX CITY	ALABAMA	368677483	0.918268229	13
1093898306	MORGAN	RANDALL	KEITH	Dr. RANDALL KEITH MORGAN, ALABAMA	141 GOLFVIEW DR NE	MORGAN FAMI	ARAB	ALABAMA	350165473	0.918323154	13
1548791130	PFLEEGER	JENNA		Dr. JENNA PFLEEGER, ALABAMA	1601 CENTER ST		MOBILE	ALABAMA	366041541	0.918915928	13
1710118898	SAMUY	NASSER	PILOTIN	Dr. NASSER PILOTIN SAMUY, ALABAMA	105 E WATTS ST		ENTERPRISE	ALABAMA	363302511	0.919649062	13
1275651770	CLEM	JENNIFER	B.	Dr. JENNIFER B. CLEM, ALABAMA	971 FAIRFAX PARK	SUITE B	TUSCALOOSA	ALABAMA	354062822	0.919863558	13
1992381164	BAIN	JEANNIE	LEANN	Dr. JEANNIE LEANN BAIN, ALABAMA	180 GALA ST		RAINSVILLE	ALABAMA	359864477	0.920998777	13
1679991202	WILLIAMS	JOSHUA	HEATH	Dr. JOSHUA HEATH WILLIAMS, ALABAMA	625 19TH ST S		BIRMINGHAM	ALABAMA	352331900	0.921801142	13
1265000194	BURGESS	MALEA	T	Dr. MALEA T BURGESS, ALABAMA	5577 CHALKVILLE RD		BIRMINGHAM	ALABAMA	352352171	0.922430525	13
1104893809	REESE WILLIS	CELESTE		Dr. CELESTE REESE WILLIS, ALABAMA	1201 19TH ST N		BIRMINGHAM	ALABAMA	352342560	0.923372487	13
1114975125	RICHARDSON	JAMES	VINCENT	Dr. JAMES VINCENT RICHARDSON, ALABAMA	1826 BEXAR AVE E		HAMILTON	ALABAMA	355704850	0.9237582	13
1316384936	MURPHY	PATRICK	LEON	Dr. PATRICK LEON MURPHY, ALABAMA	2152 OLD SPRINGVILLE ROAD		BIRMINGHAM	ALABAMA	35215	0.92389181	13
1073735098	SESAY	MICHAEL		Dr. MICHAEL SESAY, ALABAMA	217 E 7TH ST		ANNISTON	ALABAMA	362075725	0.926852296	13
1457347130	TUCKER	JOHN	PATRICK	Dr. JOHN PATRICK TUCKER, ALABAMA	406A TAYLOR ST		SCOTTSBORO	ALABAMA	357682424	0.926895576	13
1598291254	TURNER	WILLIAM	RANDALL	Dr. WILLIAM RANDALL TURNER, ALABAMA	301 GOVERNORS DR SW		HUNTSVILLE	ALABAMA	358015123	0.927801873	13
1740212737	BLANCHARD	SUSAN	A	Dr. SUSAN A BLANCHARD, ALABAMA	206 HIGHWAY 304		CALERA	ALABAMA	350405540	0.927994781	13
1538152483	STRICKLAND	JOHNNIE	WAYNE	Dr. JOHNNIE WAYNE STRICKLAND, ALABAMA	270 INTERSTATE COMMERCIAL PARK LOOP		PRATTVILLE	ALABAMA	360667361	0.928101683	13
1598286213	WHITEN	ANGELA	CHRISTINE	Dr. ANGELA CHRISTINE WHITEN, ALABAMA	405 BELCHER STREET		CENTREVILLE	ALABAMA	35042	0.928431226	13
1134107105	SHANNON	WENDELL	K	Dr. WENDELL K SHANNON, ALABAMA	1600 W HOBBS ST		ATHENS	ALABAMA	356112333	0.928742642	13
1760452999	RUSSELL	MELVIN	D	Dr. MELVIN D RUSSELL, ALABAMA	875 FRIENDSHIP RD		TALLASSEE	ALABAMA	360781255	0.929269164	13
1528028875	HOLLOWAY	JOHN	HOLCOMBE	Dr. JOHN HOLCOMBE HOLLOWAY, ALABAMA	101 PAYNE RD	AMERICAN FA	GARDENDALE	ALABAMA	35071	0.930035211	13
1043325400	DILLARD	GARY	AMON	Dr. GARY AMON DILLARD, ALABAMA	1810 STADIUM DRIVE STE 240		PHENIX CITY	ALABAMA	36867	0.930716297	13
1114361227	KLINT	AUSTIN		Dr. AUSTIN KLINT, ALABAMA	405 BELCHER ST		CENTREVILLE	ALABAMA	350422946	0.931237765	13
1548219496	MCLARTY	BRENT	A	Dr. BRENT A MCLARTY, ALABAMA	13521 OLD HIGHWAY 280	SUITE 201	BIRMINGHAM	ALABAMA	352421405	0.931317301	13
1376516765	DURAND-MITCHE	PRISCILLA	BEVERLY	Dr. PRISCILLA BEVERLY DURAND-MITCHE, ALABAMA	706 E LAUREL ST		ATMORE	ALABAMA	365023114	0.931647865	13
1326096173	SPAFFORD	GORDON		Dr. GORDON SPAFFORD, ALABAMA	27961 US HIGHWAY 98	SUITE 20	DAPHNE	ALABAMA	36526	0.931691507	13
1821449315	CHAVIERS	SANDRA	TIGUE	Dr. SANDRA TIGUE CHAVIERS, ALABAMA	12935 HIGHWAY 231 431 N		HAZEL GREEN	ALABAMA	357508631	0.9324634	13
1467413013	HAYNES	SHARON	M	Dr. SHARON M HAYNES, ALABAMA	3212 RAINBOW DR		RAINBOW CITY	ALABAMA	359065805	0.934173137	13
1871905505	ROBINSON	BROOKE		Dr. BROOKE ROBINSON, ALABAMA	850 PETER BRYCE BLVD		TUSCALOOSA	ALABAMA	354017419	0.934283139	13
1669763652	BOND	RACHEL	EILEEN	Dr. RACHEL EILEEN BOND, ALABAMA	101 SIVLEY RD SW		HUNTSVILLE	ALABAMA	358014421	0.935969547	13
1144667627	CURLEY	ERIC	JAMES	Dr. ERIC JAMES CURLEY, ALABAMA	850 5TH AVE E		TUSCALOOSA	ALABAMA	354017419	0.937257424	13
1679542096	GARDNER	MELANIE	B	Dr. MELANIE B GARDNER, ALABAMA	68278 MAIN ST		BLOUNTSVILLE	ALABAMA	350313370	0.937376144	13
1881736346	ODOM	SHEPHERD	A	Dr. SHEPHERD A ODOM, ALABAMA	4143 ATLANTA HIGHWAY	FAMILY PRAC	MONTGOMERY	ALABAMA	36109	0.937401928	13
1043787526	KELLY	ZANE	PENTON	Dr. ZANE PENTON KELLY, ALABAMA	115 HERREN HILL RD		TALLASSEE	ALABAMA	360781276	0.938344352	13
1013390665	LISHMAN	LAURA		Dr. LAURA LISHMAN, ALABAMA	1303 WASHINGTON ST		MARION	ALABAMA	367563217	0.939641504	13
1194263202	MCCORMICK	LINDSEY		Dr. LINDSEY MCCORMICK, ALABAMA	200 OFFICE PARK DR		GULF SHORES	ALABAMA	365423432	0.940130185	13
1578664215	PERNICK	ALAN		Dr. ALAN PERNICK, ALABAMA	850 5TH AVE E		TUSCALOOSA	ALABAMA	354017419	0.940171007	13
1003946062	MAYER	DAVID	R	Dr. DAVID R MAYER, ALABAMA	2903 WALL TRIANA HWY STE 6		HUNTSVILLE	ALABAMA	358241537	0.94026208	13
1760711915	YELLUMAHANTHI	DURGAMANI	KISHORE	Dr. DURGAMANI KISHORE YELLUMAHANTHI, ALABAMA	5995B HIGHWAY 72 E		GURLEY	ALABAMA	357489460	0.942361938	13
1871090365	FRENCH	HUNTER		Dr. HUNTER FRENCH, ALABAMA	333 WHITESPORT DR SW STE 204		HUNTSVILLE	ALABAMA	358013455	0.942542014	13
1912180035	RODRIGUEZ GAZ	BEATRIZ	MARIA	Dr. BEATRIZ MARIA RODRIGUEZ GAZ, ALABAMA	205 MARENGO ST	ELM HEALTH	FLORENCE	ALABAMA	35630	0.943002896	13
1548227515	DOWD	ALAN	GEORGE	Dr. ALAN GEORGE DOWD, ALABAMA	333 WHITESPORT DR SW	SUITE 204	HUNTSVILLE	ALABAMA	358016454	0.943045124	13
1013202563	MOUTON	CYNTHIA	R	Dr. CYNTHIA R MOUTON, ALABAMA	5 MOBILE INFIRMARY CIR		MOBILE	ALABAMA	366073513	0.943108532	13
1285878462	GODSEY	AMANDA	JEAN	Dr. AMANDA JEAN GODSEY, ALABAMA	1023 HWY 13		HALEYVILLE	ALABAMA	35565	0.943774065	13
1457461790	COCKRELL	CLAYTON	DALE	Dr. CLAYTON DALE COCKRELL, ALABAMA	2131 MILITARY ST S		HAMILTON	ALABAMA	35570	0.944221173	13
1053406777	JAMES - PETER	CATHERINE	TERESA	Dr. CATHERINE TERESA JAMES - PETER, ALABAMA	4126 W MAIN ST		DOTHAN	ALABAMA	363059310	0.944412326	13
1255482832	BIVONA	KATHERINE		Dr. KATHERINE BIVONA, ALABAMA	2201 N AIRPORT RD		JASPER	ALABAMA	355047058	0.944543688	13
1962944355	MASHBURN	CHELSEA		Dr. CHELSEA MASHBURN, ALABAMA	610 PROVIDENCE PARK DR E STE 102		MOBILE	ALABAMA	366954618	0.944835608	13
1265462725	HOFFMAN	JANET	L.	Dr. JANET L. HOFFMAN, ALABAMA	1613 N MCKENZIE ST		FOLEY	ALABAMA	365352247	0.945370479	13
1336251636	GILL	MARLIN	DOUGLAS	Dr. MARLIN DOUGLAS GILL, ALABAMA	2422 DANVILLE RD SW	SUITE E	DECATUR	ALABAMA	356034220	0.945859002	13
1861469546	DEWOLFE	JENNIFER	LAUREL	Dr. JENNIFER LAUREL DEWOLFE, ALABAMA	619 19TH ST S		BIRMINGHAM	ALABAMA	352491900	0.946439591	13
1861432296	COCHRAN	MORRIS	WAYNE	Dr. MORRIS WAYNE COCHRAN, ALABAMA	33700 HWY 43	SUITE 110	THOMASVILLE	ALABAMA	367843555	0.947151396	13
1265419550	EATON	KURTIS	W	Dr. KURTIS W EATON, ALABAMA	2050 VILLAGE DR STE A		LEEDS	ALABAMA	350941107	0.947567198	13
1497167118	BREWER	JOSEPH	WILLIAM	Dr. JOSEPH WILLIAM BREWER, ALABAMA	2217 DECATUR HWY STE 101		GARDENDALE	ALABAMA	350712301	0.948720523	13
1144200510	KURTTS	TERRY	A	Dr. TERRY A KURTTS, ALABAMA	24980 STATE ST	PO DRAWER 5	ELBERTA	ALABAMA	365302573	0.949423298	13
1922107499	SKINNER	CATHERINE	A	Dr. CATHERINE A SKINNER, ALABAMA	850 PETER BRYCE BLVD		TUSCALOOSA	ALABAMA	354017419	0.949490809	13
1992786958	SCOTT	VERNON	LEON	Dr. VERNON LEON SCOTT, ALABAMA	922 FAIRFAX PARK		TUSCALOOSA	ALABAMA	354062804	0.950068783	13
1508120577	MALAVONG	VIENGXAY	THOMAS	Dr. VIENGXAY THOMAS MALAVONG, ALABAMA	2202 GATEWAY DR		OPELIKA	ALABAMA	368016869	0.950106453	13
1659452209	ULRICH	NOLAN	D	Dr. NOLAN D ULRICH, ALABAMA	25 ROUNDTREE DR		PIEDMONT	ALABAMA	362725893	0.951381592	13
1508814922	ALLEN	STEVEN	L	Dr. STEVEN L ALLEN, ALABAMA	3769 HWY 14		MILLBROOK	ALABAMA	36054	0.951476507	13
1528201746	MEW	WENDELL	QUAN-YAU	Dr. WENDELL QUAN-YAU MEW, ALABAMA	3701 LOOP RD	TUSCALOOSA	TUSCALOOSA	ALABAMA	354045015	0.951998082	13
1245247915	KAHL	GREGORY	CHAD	Dr. GREGORY CHAD KAHL, ALABAMA	51 MT LAUREL AVE		BIRMINGHAM	ALABAMA	35242	0.952091455	13
1235123407	POHL	JAY	THOMAS	Dr. JAY THOMAS POHL, ALABAMA	615 MYNATT STREET	SUITE E	HARTSELLE	ALABAMA	35640	0.952658046	13
1104893817	ROMAN	KIMBERLY	WAYNETTE	Dr. KIMBERLY WAYNETTE ROMAN, ALABAMA	1851 N MCKENZIE ST STE 101		FOLEY	ALABAMA	365354703	0.95278558	13
1942253745	WRIGHT	JENNIFER	PUGH	Dr. JENNIFER PUGH WRIGHT, ALABAMA	1083 E RELHAM AVE		LOXLEY	ALABAMA	365512406	0.953035786	13
1972813871	JAIMES GARCES	WALLY	FERNANDO	Dr. WALLY FERNANDO JAIMES GARCES, ALABAMA	619 19TH ST S		BIRMINGHAM	ALABAMA	352491900	0.953794008	13
1629092515	GARRIS	CLIFTON		Dr. CLIFTON GARRIS, ALABAMA	1023 WEST FORT WILLIAMS ST		SYLACAUGA	ALABAMA	351502432	0.954429028	13
1225193428	STANLEY	WAYNE	G	Dr. WAYNE G STANLEY, ALABAMA	1509 CHISHOLM ROAD		FLORENCE	ALABAMA	356303105	0.955905957	13
1164834891	PIKE - HOUGH	MICHELLE		Dr. MICHELLE PIKE - HOUGH, ALABAMA	850 PETER BRYCE BLVD		TUSCALOOSA	ALABAMA	354017419	0.956886683	13
1710914510	PERRY	JACQULINE	T	Dr. JACQULINE T PERRY, ALABAMA	930 20TH ST S		BIRMINGHAM	ALABAMA	352052610	0.956902183	13
1083275242	BARROWS	KLAYTON		Dr. KLAYTON BARROWS, ALABAMA	2152 OLD SPRINGVILLE RD		CENTER POINT	ALABAMA	352154005	0.957223764	13
1578525291	MAYCOCK	TIFFANI	N	Dr. TIFFANI N MAYCOCK, ALABAMA	1023 MEDICAL CENTER PKWY STE 200		SELMA	ALABAMA	367017739	0.957402607	13
1407332232	DRIGGERS	KIM	A	Dr. KIM A DRIGGERS, ALABAMA	700 AIRPORT RD SW STE D		HUNTSVILLE	ALABAMA	358024360	0.95760602	13
1700091097	GAY	CHRISTOPH	PARKER	Dr. CHRISTOPH PARKER GAY, ALABAMA	1111 S JACKSON HWY		SHEFFIELD	ALABAMA	356605746	0.958481089	13
1134339880	MCMILLION	DAVID	A	Dr. DAVID A MCMILLION, ALABAMA	400 WHITESPORT DR SW STE 201		HUNTSVILLE	ALABAMA	358016429	0.958669357	13
1902450281	SHIRLEY	PAMELA		Dr. PAMELA SHIRLEY, ALABAMA	52 S VALLEY AVE STE B		COLLINSVILLE	ALABAMA	359613263	0.960517106	13
1386056992	WILDER	ERIC	L	Dr. ERIC L WILDER, ALABAMA	300 TWINING ST BLDG 760		MONTGOMERY	ALABAMA	361126027	0.960683889	13
1386656619	MORROW	STANLEY	K	Dr. STANLEY K MORROW, ALABAMA	34867 HWY 43		HACKLEBURG	ALABAMA	35564	0.960740451	13
1154317758	SUGGS	MARY	SUE	Dr. MARY SUE SUGGS, ALABAMA	1508 COGSWELL AVE		PELL CITY	ALABAMA	351251243	0.961564162	13
1477516797	RUTHERFORD	MARY	ELIZABETH	Dr. MARY ELIZABETH RUTHERFORD, ALABAMA	4100 MCCLELLAN BLVD		ANNISTON	ALABAMA	362012132	0.961641853	13
1083872857	HUGHES	DOROTHY	E. STEPHE	Dr. DOROTHY E. STEPHE HUGHES, ALABAMA	5295 PRESERVE PKWY	SUITE 210	HOOVER	ALABAMA	352444701	0.962052736	13
1649704586	FINNILA	ZAUNKLAY		Dr. ZAUNKLAY FINNILA, ALABAMA	540 HUGHES RD STE 4		MADISON	ALABAMA	357588959	0.962266548	13
1174572754	OGUNTUYO	JIMMY	ADESOLA	Dr. JIMMY ADESOLA OGUNTUYO, ALABAMA	431 S 5TH ST		GADSDEN	ALABAMA	359015101	0.962985254	13
1447867098	BIGGS	STEPHANIE	MICHELLE	Dr. STEPHANIE MICHELLE BIGGS, ALABAMA	1222 SOMERVILLE RD SE		DECATUR	ALABAMA	356014351	0.963347704	13
1902177611	BARMORE	LASHELLE	FRENCH	Dr. LASHELLE FRENCH BARMORE, ALABAMA	5890 VALLEY RD STE 200		BIRMINGHAM	ALABAMA	352358669	0.963869834	13
1477914893	STAPLES	EMILY		Dr. EMILY STAPLES, ALABAMA	UAB FAMILY MEDICINE HOOVER	501 EMERY D	HOOVER	ALABAMA	35244	0.964572533	13
1851349179	PEDEN	MONTGOMER	C	Dr. MONTGOMER C PEDEN, ALABAMA	101 PROFESSIONAL LANE		ENTERPRISE	ALABAMA	36330	0.965195859	13
1306895198	FREEMAN	ANDREW	GLENN	Dr. ANDREW GLENN FREEMAN, ALABAMA	27961 US HIGHWAY 98	SUITE 20	DAPHNE	ALABAMA	36526	0.965780728	13
1427400035	GIOVANE	RICHARD		Dr. RICHARD GIOVANE, ALABAMA	300 N COLLEGE ST		GREENVILLE	ALABAMA	36037	0.966505483	13
1174549893	BREITLING	HAROLD	E	Dr. HAROLD E BREITLING, ALABAMA	1716 TEMPLE AVE N		FAYETTE	ALABAMA	355551309	0.966546595	13
1568410181	MCCULLOCH	GARY	LEE	Dr. GARY LEE MCCULLOCH, ALABAMA	575 CLAUD RD		ECLECTIC	ALABAMA	360246318	0.966760198	13
1558321786	BENDINGER	RICHARD	LEWIS	Dr. RICHARD LEWIS BENDINGER, ALABAMA	615 OZARK RD		ABBEVILLE	ALABAMA	363102629	0.967544393	13
1225178031	WOHLMAN	MARLA	H.	Dr. MARLA H. WOHLMAN, ALABAMA	3351 MAIN STREET		MILLBROOK	ALABAMA	36054	0.968749824	13
1376516526	VILLARREAL	MARIA	ISABEL	Dr. MARIA ISABEL VILLARREAL, ALABAMA	1121 BELLEVILLE AVE		BREWTON	ALABAMA	364261505	0.969228039	13
1902845480	HOOD	LOUIE	FRANKLIN	Dr. LOUIE FRANKLIN HOOD, ALABAMA	821 RAINBOW DR		GADSDEN	ALABAMA	359015307	0.970279456	13
1487745691	SUMMERS	JONATHAN	ALLEN	Dr. JONATHAN ALLEN SUMMERS, ALABAMA	1829 DARBY DR STE A		FLORENCE	ALABAMA	356302622	0.970468912	13
1568448967	BRIDGES	CLAUDE	SCHOFIELD	Dr. CLAUDE SCHOFIELD BRIDGES, ALABAMA	30320 AL HIGHWAY 53 STE BANDC		ARDMORE	ALABAMA	357398766	0.970607193	13
1477530855	SANFORD	MICHAEL	T	Dr. MICHAEL T SANFORD, ALABAMA	21141 STATE HIGHWAY 59 STE 1		ROBERTSDALE	ALABAMA	365676740	0.971933981	13
1235108333	BODE	TIMOTHY	D	Dr. TIMOTHY D BODE, ALABAMA	124 S MEMORIAL DR		PRATTVILLE	ALABAMA	360673619	0.972221685	13
1790724458	TAYLOR	VICTOR	SCOTT	Dr. VICTOR SCOTT TAYLOR, ALABAMA	3620 GULF SHORES PKWY	SUITE 230	GULF SHORES	ALABAMA	365422847	0.973112601	13
1740210244	ROBBINS	LEFFERAGE	KENT	Dr. LEFFERAGE KENT ROBBINS, ALABAMA	5890 VALLEY RD STE 200		BIRMINGHAM	ALABAMA	352358669	0.975903443	13
1861653768	PRICE	KATIE	GRUBBS	Dr. KATIE GRUBBS PRICE, ALABAMA	301 ANDREWS AVENUE		FORT RUCKER	ALABAMA	363625333	0.976769503	13
1790726867	DAVIS	LASAN		Dr. LASAN DAVIS, ALABAMA	203 WEST LEE STREET		TUSKEGEE	ALABAMA	36083	0.977830981	13
1336176445	MARSHALL	DONALD	CRAIG	Dr. DONALD CRAIG MARSHALL, ALABAMA	48 CEDARS RD		MUNFORD	ALABAMA	362687191	0.979230183	13
1437365012	CARTER	LEE		Dr. LEE CARTER, ALABAMA	201 SOUTH WASHINGTON STREET		AUTAUGAVILLE	ALABAMA	36003	0.979935182	13
1174584171	KREUTZMANN	ROBERT	J	Dr. ROBERT J KREUTZMANN, ALABAMA	633 S UNION AVE		OZARK	ALABAMA	363601836	0.980466065	13
1285604363	COYLE	RADCLIFFE	JOHN	Dr. RADCLIFFE JOHN COYLE, ALABAMA	34463 US HIGHWAY 98		LILLIAN	ALABAMA	365494049	0.981739524	13
1982805776	DEBERRY	MELISSA	STEWART	Dr. MELISSA STEWART DEBERRY, ALABAMA	180 OLD HIGHWAY 431 STE C		HAMPTON COVE	ALABAMA	357639274	0.9819327	13
1417035270	AGEE	ROBERT	E.	Dr. ROBERT E. AGEE, ALABAMA	801 PRINCETON AVE SW	POB I, SUIT	BIRMINGHAM	ALABAMA	352111309	0.982086451	13
1902890403	PEARMAN	DENNIS		Dr. DENNIS PEARMAN, ALABAMA	300 TWINING STREET		MAXWELL AFB	ALABAMA	36112	0.982204848	13
1427062173	FRANCIS	DAVID	A	Dr. DAVID A FRANCIS, ALABAMA	2828 HWY 31 SOUTH	STE 115	DECATUR	ALABAMA	35603	0.982397363	13
1689601213	STEVENS	JOHNNIE	W	Dr. JOHNNIE W STEVENS, ALABAMA	4208 B EVA RD		EVA	ALABAMA	356217629	0.982486112	13
1295780161	MOLOKHIA	EHAB	A.	Dr. EHAB A. MOLOKHIA, ALABAMA	1601 CENTER ST	2N	MOBILE	ALABAMA	36604	0.9835866	13
1285153726	BOSWELL	MARSHA	R	Dr. MARSHA R BOSWELL, ALABAMA	2048 MARTIN STREET SOUTH		PELL CITY	ALABAMA	351283512	0.986272721	13
1003583113	LOWDEN	ASHLEY	NICOLE	Dr. ASHLEY NICOLE LOWDEN, ALABAMA	504 MCCURDY AVE S		RAINSVILLE	ALABAMA	359865254	0.986453765	13
1891775334	OSTERGAARD	CARY	ALAN	Dr. CARY ALAN OSTERGAARD, ALABAMA	1851 N MCKENZIE ST STE 101		FOLEY	ALABAMA	365354703	0.986748382	13
1043392442	SELLERS	FLORENCIA		Dr. FLORENCIA SELLERS, ALABAMA	44 MEDICAL ARTS CT	SUITE 3	GREENVILLE	ALABAMA	360373869	0.986845319	13
1134140734	BYRD	JAMES	CARSON	Dr. JAMES CARSON BYRD, ALABAMA	1807 STATION DR STE C		PRATTVILLE	ALABAMA	360665592	0.986916056	13
1134217821	CASEY	JAMES	LOGAN	Dr. JAMES LOGAN CASEY, ALABAMA	805 SAINT VINCENTS DR	SUITE 510	BIRMINGHAM	ALABAMA	352051636	0.987024752	13
1194179341	MCQUEEN	ALEXANDER	BRYANT	Dr. ALEXANDER BRYANT MCQUEEN, ALABAMA	2422 DANVILLE RD SW STE E		DECATUR	ALABAMA	356034221	0.987052424	13
1376523753	WALSH	JOSEPH	P	Dr. JOSEPH P WALSH, ALABAMA	24980 STATE ST	PO DRAWER 5	ELBERTA	ALABAMA	365302573	0.987147848	13
1144322504	PETERSON	RUSSELL	D	Dr. RUSSELL D PETERSON, ALABAMA	965 US HWY 431		ROANOKE	ALABAMA	36274	0.987182293	13
1295750388	PERRY	BRIAN	ALAN	Dr. BRIAN ALAN PERRY, ALABAMA	401 NORTHWOOD DR		CENTRE	ALABAMA	359601022	0.987705674	13
1578584900	HOLLENSWORTH	LAURA	KATHLEEN	Dr. LAURA KATHLEEN HOLLENSWORTH, ALABAMA	27961 US HIGHWAY 98	SUITE 20	DAPHNE	ALABAMA	365264702	0.987881852	13
1508008384	MCCLESKEY	ELIZABETH	ANN	Dr. ELIZABETH ANN MCCLESKEY, ALABAMA	103 INTERCOM DR	SUITE B	MADISON	ALABAMA	357582640	0.988392917	13
1083603377	DAVIS	LARRY	JAN	Dr. LARRY JAN DAVIS, ALABAMA	7850 MEMORIAL PKWY SW		HUNTSVILLE	ALABAMA	358022224	0.988568301	13
1982925517	KEMP	SCOTT	W	Dr. SCOTT W KEMP, ALABAMA	4310 WATERMELON RD		NORTHPORT	ALABAMA	354735166	0.988800326	13
1114931284	BLACK	MELISSA	B	Dr. MELISSA B BLACK, ALABAMA	2018 BROOKWOOD MEDICAL CTR DR	SUITE 106B	BIRMINGHAM	ALABAMA	352096898	0.989641978	13
1962422337	WAITS	JOHN	BRYAN	Dr. JOHN BRYAN WAITS, ALABAMA	405 BELCHER ST		CENTREVILLE	ALABAMA	350422946	0.989780854	13
1104821099	SMITH	JOANNE	HOLLIDAY	Dr. JOANNE HOLLIDAY SMITH, ALABAMA	601 W BYPASS		ANDALUSIA	ALABAMA	364204732	0.990017925	13
1144204843	STIERWALT	DALE	RAY	Dr. DALE RAY STIERWALT, ALABAMA	1618 GAULT AVE. N.		FORT PAYNE	ALABAMA	35967	0.990440193	13
1346260684	ALDRICH	LEE		Dr. LEE ALDRICH, ALABAMA	11 CAMBRIDGE DR		WETUMPKA	ALABAMA	360931258	0.990641922	13
1124069240	JONES	STEPHEN	FRED	Dr. STEPHEN FRED JONES, ALABAMA	115 W GRAND AVE	STE 90	RAINBOW CITY	ALABAMA	359063275	0.990904718	13
1053392795	HARNEY	RODNEY	WAYNE	Dr. RODNEY WAYNE HARNEY, ALABAMA	2828 HIGHWAY 31 S	SUITE 102	DECATUR	ALABAMA	356031538	0.991143102	13
1699731935	BOGGESS	JOHN	WILSON	Dr. JOHN WILSON BOGGESS, ALABAMA	2337 HOMER CLAYTON DR		GUNTERSVILLE	ALABAMA	359762205	0.991449625	13
1164833539	GIBSON	BRIDGET		Dr. BRIDGET GIBSON, ALABAMA	803 NORTH ST E		TALLADEGA	ALABAMA	351602529	0.992212721	13
1710272265	PARKER	JONATHAN	D	Dr. JONATHAN D PARKER, ALABAMA	2410 AVALON AVE		MUSCLE SHOALS	ALABAMA	356613283	0.992946826	13
1700850765	HIGHLEY	MONT	FREDERICK	Dr. MONT FREDERICK HIGHLEY, ALABAMA	7104 UNIVERSITY COURT		MONTGOMERY	ALABAMA	36117	0.993382839	13
1164818456	NEWTON	REBECCA	LEE	Dr. REBECCA LEE NEWTON, ALABAMA	2152 OLD SPRINGVILLE RD		CENTER POINT	ALABAMA	352154005	0.99358276	13
1851355846	KOLB	GARY	E	Dr. GARY E KOLB, ALABAMA	2305 HAND AVE	SUITE 2	BAY MINETTE	ALABAMA	365074191	0.994776227	13
1659665123	BARBER	WILLIAM	E	Dr. WILLIAM E BARBER, ALABAMA	1504 SPRINGHILL AVE, UNIVERSITY OF SOUTH ALABAMA	DEPARTMENT	MOBILE	ALABAMA	366043273	0.994984481	13
1851360234	PHAM	XUAN-DAO	THI	Dr. XUAN-DAO THI PHAM, ALABAMA	1400 6TH AVE S		BIRMINGHAM	ALABAMA	352331502	0.995500776	13
1891701348	TUTEN	JOHN	DAVID	Dr. JOHN DAVID TUTEN, ALABAMA	3909 MCFARLAND BLVD		NORTHPORT	ALABAMA	354762838	0.995602032	13
1710972385	KELLY	KEVIN	GERARD	Dr. KEVIN GERARD KELLY, ALABAMA	13150 HIGHWAY 43	SUITE 10	RUSSELLVILLE	ALABAMA	356534558	0.997694321	13
1255746731	BRADBURN	MICHAEL	JOSEPH	Dr. MICHAEL JOSEPH BRADBURN, ALABAMA	850 PETER BRYCE BLVD		TUSCALOOSA	ALABAMA	354017457	0.99857628	13
1386795474	GONZALES	RICHARD	D	Dr. RICHARD D GONZALES, ALABAMA	1948 AL HIGHWAY 157 STE 450		CULLMAN	ALABAMA	350580643	0.999690256	13
1306974704	HENSON	EDMOND	CHARLES	Dr. EDMOND CHARLES HENSON, ALABAMA	19280 HOWARD AVE		CITRONELLE	ALABAMA	365222016	0.999778157	13
