# Supplementary material for: Prevalence and Correlates of COVID-19 Vaccine Information on Family Medicine Practices’ Websites in the United States: Cross-sectional Website Content Analysis
Source: JMIR Form Res. 2022 Nov 17;6(11):e38425. doi: 10.2196/38425 (PMC9671487; doi:10.2196/38425)
Supplement: Multimedia Appendix 1 [file formative_v6i11e38425_app1.zip › NPI datasets/AR_NPI.csv]

NPI	last_name	first_name	middle_name	address_line1	address_line2	city	state	zip	r	target_sample
1871679001	LEWELLEN	THOMAS	L	105 W WATERMAN ST		DUMAS	AR	716392139	0.001324757	11
1437262003	HALL	BENJAMIN		1125 N COLLEGE AVE		FAYETTEVILLE	AR	727031908	0.0016680602	11
1962865659	FULLOVE	TRACIE		3162 W MARTIN LUTHER KING BLVD STE 13-14		FAYETTEVILLE	AR	727047679	0.0020351592	11
1275537912	GREEN	ROGER	LEROY	1200 MCLAIN ST		NEWPORT	AR	721123534	0.0020934036	11
1487602470	HARVEY	JERRY	L	15361 HIGHWAY 5	SUITE E	CABOT	AR	720235128	0.0023770123	11
1538137864	WESTWOOD	JOHN	JOSEPH	102 NORTH GARFIELD		PLAINVIEW	AR	72857	0.0034754174	11
1659735421	NUGENT	JEREMIAH		710 FALLS BLVD S		WYNNE	AR	72396	0.0051510464	11
1932183142	HOUT	JUDSON	NATHAN	353 CASH RD SW		CAMDEN	AR	717013704	0.0058997627	11
1780776435	ELANGWE	PHILIP	DUNN	2420 ROGERS AVE		FORT SMITH	AR	729014164	0.007072987	11
1992116396	BIGGERS	BRADLEY	NEWTON	304 E CENTRAL ST.		WARREN	AR	71671	0.0074253143	11
1487629150	MCSPADDEN	GLEN	F	1606 NE CHAPEL HILL DR		BENTONVILLE	AR	727128439	0.0074690976	11
1790972156	O'BRIEN	VALERIE	COLLEEN	1090 ARNOLD DR		LITTLE ROCK AF	AR	720994933	0.0084432233	11
1447514310	SMALL	HAILEY	C	200 N 3RD ST		DARDANELLE	AR	728343802	0.0086976714	11
1407862527	ALEXANDER	EUGENE	HALE	6801 ROGERS AVE		FORT SMITH	AR	729034067	0.0087823803	11
1154374932	SMITH	CHARLES	WILSON	4301 W. MARKHAM ST	#783	LITTLE ROCK	AR	72205	0.008867708	11
1487624896	DUNHAM	JOHN	C	601 W MCKENNON ST		CLARKSVILLE	AR	728303523	0.0091009107	11
1942208277	MITCHELL	JAMES	KEITH	155 HIGHWAY 71 N		DE QUEEN	AR	718323706	0.0091063515	11
1447335708	WHIPPLE	PAUL	F	110 N DREW ST		STAR CITY	AR	716675704	0.0091898534	11
1174520688	ELDERS	JOHN	GREGORY	630 BURNETT DR		MOUNTAIN HOME	AR	726532941	0.0093365717	11
1811993082	LINDER	JULIE	R.	38 WARNOCK SPRINGS RD		MAGNOLIA	AR	717539000	0.0101065356	11
1992764518	WILLIAMS	CHRYSTI	LYN	819 W CARPENTER ST		BENTON	AR	720153349	0.0115814959	11
1932164084	CABINE	LINDA	G	209 NORTH BLAKE ST		PINE BLUFF	AR	72201	0.0135207973	11
1538138235	KOCH	C	W	3130 E RACE AVE	SUITE 100	SEARCY	AR	721434979	0.0135352081	11
1457747297	WANTULOK	NATASHA	MARIE	2901 MEDICAL CENTER DR		POCAHONTAS	AR	724559438	0.0139372749	11
1972617397	SANDERS	KELLI	KEENE	505 W PERSHING BLVD	SUITE B	NORTH LITTLE R	AR	721142147	0.0159797487	11
1164466603	BRANCH	HAROLD	WILKES	47 HIGHWAY 64 W		BEEBE	AR	720129500	0.0163052371	11
1528159977	WHITE	TOMMIE	GENE	4300 W 7TH ST		LITTLE ROCK	AR	722055446	0.0171196428	11
1689101099	BROWN	STERLING	THORNTON	4803 JEFFERSON AVE	# 126	TEXARKANA	AR	718541143	0.017203568	11
1770520900	THURLBY	SAGE	VERMONT	1480 W 1ST ST N		PRESCOTT	AR	718573339	0.017459834	11
1922362102	HEIMER	SETH	WILLIAM	1090 ARNOLD DR		LR AFB	AR	72099	0.0182811003	11
1609188614	CHU	MARCUS	YEE	507 W COMMERCE DR		BRYANT	AR	720227512	0.018997577	11
1225528540	FIKE	ELIZABETH		1309 W MAIN ST		WALNUT RIDGE	AR	724761430	0.0193882752	11
1962609826	MCGRATH	CHRISTOPH	R	4700 WEST KINGSHIGHWAY		PARAGOULD	AR	72450	0.0198636432	11
1124095120	VERSER	MICHAEL		320 LUZERNE ST		MOUNT IDA	AR	719579437	0.0205686814	11
1710973649	COLE	MICHAEL	S	6100 MASSARD RD		FORT SMITH	AR	729168886	0.0207142201	11
1699039610	KANNAM	VIJAY	KUMAR	1101 JACKSON ST SW		GRAVETTE	AR	727369121	0.021524665	11
1275619272	MILLER	SHANNON	MARIE	3155 NORTH COLLEGE		FAYETTEVILLE	AR	72702	0.0218519569	11
1447275656	PECK	KAREN		333 RED WOLF BLVD		JONESBORO	AR	724059739	0.0224473663	11
1679505598	CHASE	KAREN	M.	3805 MCCAIN PARK DR	SUITE 112	NORTH LITTLE R	AR	721167803	0.0237913928	11
1932165024	YATES	JEFFREY	K	101 SKYLINE DR		RUSSELLVILLE	AR	728013363	0.0239196709	11
1013580448	KANE	KASEY	RENEA	2200 S BOWMAN RD		LITTLE ROCK	AR	722114136	0.0244284128	11
1235163353	HOLLAND	JAY	DOUGLAS	4601 WOODLAWN DR		LITTLE ROCK	AR	722053860	0.0251667011	11
1720095599	BLAKE	DENNIS	N	425 W JACKSON ST		PIGGOTT	AR	724541538	0.0253288648	11
1548207905	TUBB	NORMAN		1615 W PERSIMMON ST		ROGERS	AR	727563359	0.026427717	11
1639177413	CLARY	CATHY	J	520 N SPRING ST		HARRISON	AR	726013528	0.0268816799	11
1639173420	MEREDITH	JAMES	THEROLD	921 HOLIDAY DR		FORREST CITY	AR	723359183	0.0280293436	11
1376546622	NUTT	HUGH	A	110 N CLIFTON ST		FORDYCE	AR	717423025	0.0280629676	11
1487845467	MURPHY	MICHAEL	ALAN	915 E MARKET AVE	HU 12231	SEARCY	AR	721492231	0.0281956885	11
1023278983	NGUYEN	THINH	DUC	815 FORT ST	SUITE B	BARLING	AR	729232164	0.0299284668	11
1851403422	BAILEY	THOMAS	O	109 PROFESSIONAL PLZ # B		HELENA	AR	723428954	0.0302076978	11
1124089297	VINES	TROY	A.	2205 W PARKER RD		JONESBORO	AR	724047778	0.0305549042	11
1306922497	JONES	MELANIE	DEBORAH	1001 SCHNEIDER DR		MALVERN	AR	721044811	0.0320488569	11
1891744876	MAKHATADZE	YELIZAVET	VALERIYEV	7301 ROGERS AVE		FORT SMITH	AR	729034100	0.0324802278	11
1497841894	DELUCA	AMY		353 CASH ROAD SW		CAMDEN	AR	71701	0.0328583047	11
1992115646	EATON	BRODERICK		601 JULIA AVE E		WYNNE	AR	723963506	0.0339459316	11
1568469211	MAYO	RUSSELL	EUGENE	300 E 6TH ST		TEXARKANA	AR	718545207	0.034059627	11
1235145152	SHULL	ROBERT	T	200 W TYLER AVE		WEST MEMPHIS	AR	723014223	0.0364908087	11
1164496105	GASTON	CALEB	O	5206 VILLAGE PKWY STE 10		ROGERS	AR	727588137	0.037308964	11
1063528289	GILLESPIE	ELAINE	A	311 E MATTHEWS AVE		JONESBORO	AR	724013125	0.0384944999	11
1710983465	PASTOR	RANDY	JOSEPH	1300 BRADEN ST		JACKSONVILLE	AR	720763719	0.0415891758	11
1922101716	HALE	KEVIN	D	1629 AIRPORT RD	SUITEB	HOT SPRINGS	AR	719137951	0.0420831759	11
1699040618	REEVES	JAMES	S	710A W DEWITT HENRY DR		BEEBE	AR	720122102	0.0424712007	11
1033102181	ARMSTRONG	SIMMIE		1400 W 43RD AVE		PINE BLUFF	AR	716037010	0.0441201651	11
1801235783	PORTE	REX	L	513 N SHILOH ST		SPRINGDALE	AR	727643343	0.044151851	11
1689786295	AHRENS	ROBERT	C	414 W OLD MAIN ST		YELLVILLE	AR	726878284	0.0441978411	11
1811421431	HORTON-BERTRA	JULIA		207 CARTER ST		BERRYVILLE	AR	726164303	0.0446816362	11
1366479818	SANDBERG	KARL	P	402 S SCENIC 7 DR		OLA	AR	728538852	0.0454715165	11
1255338943	SPENCE	SHANNA	LEIGH	300 E 6TH ST		TEXARKANA	AR	718545207	0.0456440984	11
1548230899	KING	WILLIAM	DAVID	904 AUTUMN RD	SUITE 200	LITTLE ROCK	AR	722113737	0.0458537284	11
1861582207	CARD	SHANNON	R.	207 CARTER ST		BERRYVILLE	AR	726164303	0.046162853	11
1861788028	MORGAN	JOSEPH	WILLIAM	1304 MILITARY RD		BENTON	AR	72015	0.047592531	11
1467498774	RAMIRO	MARK ANTH	G	1400 CLAUD RD		WHITE HALL	AR	716028622	0.0498490888	11
1437166691	KENG	JEREMIAH	N	2526 HIGHWAY 65 S	SUITE 203	CLINTON	AR	720316657	0.0498755244	11
1811905755	SCROGGINS	SAMMY	JOE	1002 N SPRING ST		HARRISON	AR	72601	0.0502347285	11
1457318065	RICHARDSON	ALISON		904 AUTUMN RD	SUITE 200	LITTLE ROCK	AR	72211	0.0513449796	11
1962789826	ADAMS	AMBER	FAWN	402 SW LARKSPUR DR		WALNUT RIDGE	AR	72476	0.0513831508	11
1780613489	RABEN-TAYLOR	SUSAN	L	525 N GARLAND AVE		FAYETTEVILLE	AR	727013110	0.0522171287	11
1972582534	VAUGHAN	GRANVILLE	LEROY	2225 HIGHWAY 110 W		HEBER SPRINGS	AR	725433404	0.0524732732	11
1336439199	MATHEWS	WALLACE	EDWARD	27 VICTORIA LN		HOT SPRINGS VI	AR	719097832	0.0536486027	11
1477665446	HARRIS	THOMAS	E.	1188 N SALEM RD	SUITE 6	FAYETTEVILLE	AR	727048807	0.0536629064	11
1497745830	BOGLE	SHAWN	D	414 W OLD MAIN ST		YELLVILLE	AR	726878284	0.0547899166	11
1902884372	KONIS	GEORGE		4313 W MARKHAM ST		LITTLE ROCK	AR	722054023	0.0548956758	11
1760405831	VESTER	LINDSAY	J	3101 SE 14TH ST		BENTONVILLE	AR	727124900	0.0561914416	11
1588671804	DODSON	JON	HARROL	1119 S VAN BUREN ST		LITTLE ROCK	AR	722041847	0.0562935164	11
1356433494	KOONE	MICHAEL	D	#10 HOSPITAL DRIVE		MORRILTON	AR	72110	0.0571556916	11
1154300705	ENGLISH	PAUL	TIMOTHY	100 HOLLYWOOD AVE		HOT SPRINGS	AR	719017057	0.0581396986	11
1073809158	AGESILAS	MARIELIE	HEIDI	1125 N COLLEGE AVE		FAYETTEVILLE	AR	727031908	0.058602918	11
1538154570	BEVILL	GARY	LLOYD	600 S TIMBERLANE DR		EL DORADO	AR	717306990	0.0605679546	11
1588928436	SMITH	CODY	ROSS	1673 N COLLEGE AVE		FAYETTEVILLE	AR	727031919	0.0607780586	11
1780674143	JUSTICE	JAMES	B	502 W COURT		JASPER	AR	72641	0.0621567057	11
1619105277	MOTES	JOSHUA	AARON	21019 HWY 167	SUITE 200	HENSLEY	AR	72065	0.0630143024	11
1922016674	NAGEL	FRED	G	1701 CLUB MANOR DR	SUITE 2	MAUMELLE	AR	721137400	0.0635770695	11
1417955766	PRESTON	MITCHELL	CRAIG	613 N 2ND ST		ROGERS	AR	72756	0.0637882306	11
1912960238	RAGLAND	DARRELL	G.	415 E MATTHEWS AVE		JONESBORO	AR	724013142	0.0640577302	11
1699723601	HOLDER	ROBERT	E.	1000 SE 13TH COURT		BENTONVILLE	AR	72712	0.0645265412	11
1912930967	EDATTUKAREN	VARGHESE		201 COLONIAL DR		WALNUT RIDGE	AR	724761410	0.0655302122	11
1215051628	SIMPSON	TODD	R	4275 S THOMPSON ST	SUITE B	SPRINGDALE	AR	727641006	0.0663317936	11
1538280011	CHAMPION	SEAN	D.	2913 CYPRESS RD STE 100		ARKADELPHIA	AR	719234251	0.0674740398	11
1407806623	BEALLIS	RANDALL	SCOTT	7301 ROGERS AVE	4T	FORT SMITH	AR	729034100	0.0676724525	11
1831184837	SCHLABACH	RONALD	D.	937 HIGHWAY 64 E		ALMA	AR	729217382	0.0681238268	11
1447257597	DAVIDSON	DENNIS	O	2000 HARRISON ST	SUITE D	BATESVILLE	AR	72501	0.0695250589	11
1114281060	COOKE	SAMUEL	NELSON	1673 N COLLEGE AVE		FAYETTEVILLE	AR	727031919	0.0711968192	11
1447200365	KRESSE	GREGORY		146A PASSION PLAY RD		EUREKA SPRINGS	AR	72632	0.0714721433	11
1902480197	HAYS	MARJORIE	GAYLE	32 SPRING DR		MAUMELLE	AR	721136381	0.0718808589	11
1073712212	GUTHREY	BRANDI	E	1500 DODSON AVE	STE 195	FORT SMITH	AR	729015182	0.0733884918	11
1427105667	EMBRY	THOMAS	LOUIE	705 PHILLIPS PLACE		HUNTSVILLE	AR	72740	0.0744742398	11
1992016638	CARRINGTON	HUNTER	K	1661 AIRPORT RD STE F		HOT SPRINGS	AR	719138184	0.0750807897	11
1114289899	CAZANO	CALIXTO		141 BETTY DR		POCAHONTAS	AR	724553602	0.0751890587	11
1174517056	FELTON	DANIEL	H	4208 N RODNEY PARHAM RD		LITTLE ROCK	AR	722122462	0.0752149634	11
1700849684	KEMP	CLARENCE	LEONARD	5 MARKET PL		PARAGOULD	AR	724503555	0.0765742753	11
1326001652	BLANCHARD	STEVEN	MICHAEL	1111 WINDOVER		JONESBORO	AR	724016159	0.0774941049	11
1982650925	SUAREZ	VIVIANA		129 LAKESIDE CT		LAKE VILLAGE	AR	716535012	0.0782839898	11
1942404884	WRIGHT	AMANDA		7003 CHAD COLLEY BLVD		BARLING	AR	729233000	0.0785045675	11
1437129780	SOMERS	ANDREW	JACK	904 AUTUMN RD	SUITE 200	LITTLE ROCK	AR	722113737	0.0796156004	11
1942628805	NUNEZ	AARON	ANTONIO	1001 TOWSON AVE		FORT SMITH	AR	729014921	0.0798711386	11
1235524869	ROGERS	WILLIAM	M	513 N. SHILOH STREET		SPRINGDALE	AR	72764	0.0801402	11
1700883402	JONES	THOMAS	ELIAS BLA	128 HIGHWAY 71 N		DE QUEEN	AR	718323706	0.0805980736	11
1669676557	VO	HALEY	ELIZABETH	24 SUGAR CREEK CTR		BELLA VISTA	AR	727143507	0.081699627	11
1134135031	BROWN	ROLAND	R	200 W TYLER AVE		WEST MEMPHIS	AR	723014223	0.0838478813	11
1437545183	LYON	CHRISTINA	R	1090 ARNOLD DR		LITTLE ROCK AI	AR	72099	0.0854558247	11
1467498154	MITCHELL	BRUCE	G	2319 HIGHWAY 110 W		HEBER SPRINGS	AR	725433442	0.0864242982	11
1972605699	BURNETT	STACEY	A	146 A PASSION PLAY ROAD		EUREKA SPRINGS	AR	72632	0.0871487298	11
1083626998	PIERCE	TRENT	PATTERSON	301 W POLK AVE		WEST MEMPHIS	AR	723014262	0.0876930128	11
1770902793	JONES	SHALETHA		4301 W MARKHAM ST		LITTLE ROCK	AR	722057101	0.0890691476	11
1770991754	QAZI	OMAR		1001 SCHNEIDER DR		MALVERN	AR	721044811	0.0900099809	11
1316433998	WINFORD	AMANDA	JANE	1420 HIGHWAY 62 65 N		HARRISON	AR	726011959	0.0912562567	11
1124035993	JONES	CHARLES	WOODROW	9755 W ST HWY 22		RATCLIFF	AR	72951	0.0920182602	11
1629369459	FRYAR	LEAH		223 E JACKSON AVE		JONESBORO	AR	724013119	0.0928939213	11
1215195649	HOLSTED	CARROLL	EUGENE	3 WOODBRIDGE DR		BELLA VISTA	AR	727141927	0.0935031102	11
1003255985	NAMBUSI	RACHAEL		1125 N COLLEGE AVE		FAYETTEVILLE	AR	727031908	0.0939900815	11
1285856971	CHAMBLISS	JAMES	WILLIAM	1701 E NORTH ST		MAGNOLIA	AR	717533204	0.0942287785	11
1346282290	KENDRICK	WILLIAM		513 N SHILOH ST		SPRINGDALE	AR	727644959	0.0946364711	11
1457349474	KHAN	ABDUL	LATEEF	1306 W COLLIN RAYE DR		DE QUEEN	AR	718322502	0.0948567335	11
1407810898	PETERSON	MARK	A	1300 BRADEN ST		JACKSONVILLE	AR	720763719	0.0950252144	11
1750349858	HIMMLER	CHARLES	WESLEY	1159 MAIN STREET		VILONIA	AR	72173	0.0952702435	11
1730181504	HARBIN	JAMES	R	253 VIRGINIA DR		BATESVILLE	AR	725017335	0.0963090407	11
1588042220	KHAN	GHULAM		4010 S MULBERRY ST		PINE BLUFF	AR	71603	0.0983499899	11
1619994316	MCMICHEAL	WANDA	V	4900 KELLEY HWY		FORT SMITH	AR	729045000	0.0984014529	11
1477659464	HOLDER	KENNETH	L	264 SOUTHWEST DR		JONESBORO	AR	724015829	0.0985969496	11
1366449274	BISHOP	MICHELLE	L	19797 HWY 5		MOUNTAIN VIEW	AR	725601096	0.0988888797	11
1649275546	YOUNG	SANDRA	SINDEL	HC 31 BOX 310		DEER	AR	726280130	0.0993723409	11
1922361740	MORRISON	LYNNETTE	ANNE	1160 S 40TH ST		SPRINGDALE	AR	727624832	0.1004969753	11
1851397822	SCHOCHLER	AMY	L	451 S HOLLY ST		SILOAM SPRINGS	AR	727613018	0.1010609549	11
1629238795	TRAUTH	LYDIA		10 HOSPITAL DR	MORRILTON M	MORRILTON	AR	721104510	0.1020599176	11
1184676041	MILLER	MARK	EDGAR	2630 E CITIZENS DR	SUITE 3	FAYETTEVILLE	AR	727034797	0.1023998564	11
1174573026	PIEDISCALZI	NICHOLAS	J	2106 E MAIN ST		MOUNTAIN VIEW	AR	72560	0.1025587055	11
1003250945	HUNTER	CASSANDRA	LOU	1210 W MAIN ST		WALNUT RIDGE	AR	724761005	0.1031146348	11
1225323595	HALL	LATRISHA	A	1014 HARKRIDER ST	STE B	CONWAY	AR	720324404	0.103121127	11
1881683464	BALTZ	ALBERT	L	2901 MEDICAL CENTER DR		POCAHONTAS	AR	724559438	0.1033039764	11
1831105733	THORPE	SHARON	E	215 E BOND AVE		WEST MEMPHIS	AR	723013550	0.104393703	11
1396733788	TRENT	JUDY	H	1500 DODSON AVE		FORT SMITH	AR	729015182	0.1058156533	11
1104262625	SMITHERS	DREW	WATSON	300 E 6TH ST		TEXARKANA	AR	718545207	0.1071001003	11
1073512828	ARNOLD	GRIFFIN	A	661 N MAIN ST		SALEM	AR	725769451	0.1081359606	11
1306230586	GLASGOW	PHILLIP	JAY	300 E 6TH ST		TEXARKANA	AR	718545207	0.1085832785	11
1740572387	LYERLY	MEGHAN	LINDSAY	8170 US HIGHWAY 49N		BROOKLAND	AR	72417	0.1086347425	11
1255306502	JUDKINS	HUNTER		1125 N COLLEGE AVE		FAYETTEVILLE	AR	727031908	0.1090742136	11
1821056441	CHAPMAN	KIMBERLY	KAY DUNN	1100 MALLARD PL STE D		BENTONVILLE	AR	727126850	0.1092184126	11
1568680726	TOBIANO	PHOEBE	S	1100 N COLLEGE AVE		FAYETTEVILLE	AR	727031944	0.1095457776	11
1831103050	REEVES	AMY	CAROL	2605 ALBERT PIKE RD		HOT SPRINGS	AR	719134514	0.1096644854	11
1942229026	THOMAS	MARY	DENISE	E 150 SIEBENMORGAN RD		CONWAY	AR	72032	0.1101348987	11
1104168459	ROBERTS	JESSIELA	VENIS	612 S 12TH ST		FORT SMITH	AR	729014702	0.1105216607	11
1912904251	VERMONT	CHARLES	A.	1480 W 1ST ST N		PRESCOTT	AR	718573339	0.1112798225	11
1477949238	TRAPP	JAMIE	DERUSSE	625 UNITED DR STE 120		CONWAY	AR	72032	0.111284311	11
1386609790	ASHLEY	BRENDA	H	1911 N 2ND ST		CABOT	AR	720232209	0.11174584	11
1700842218	OVER	DARRELL	R	4010 S MULBERRY ST		PINE BLUFF	AR	716037000	0.1137704114	11
1952315152	ALBERTY	BERNADETT	A.	1125 N COLLEGE AVE		FAYETTEVILLE	AR	727031908	0.113917925	11
1396935466	HERNANDEZ	JULIAN		1400 BRADEN ST STE 1		JACKSONVILLE	AR	720763721	0.1142439722	11
1174502710	MASSEY	LAURA		437 DENISON ST		CONWAY	AR	720346127	0.1146105161	11
1689191108	USUWA	CHIZOBA		1601 W 40TH AVE STE 1		PINE BLUFF	AR	716036069	0.114815414	11
1255719902	RAHIM	AMMAR		1617 N WASHINGTON		MAGNOLIA	AR	717532046	0.1180451396	11
1669570347	WELLS	WILLIAM	M	4300 W 7TH ST		LITTLE ROCK	AR	722055446	0.1191833863	11
1104826320	DAVIS	R	KEITH	1400 PERSHING HWY		SMACKOVER	AR	717622300	0.1202475839	11
1871583229	KNOX	CHRISTOPH		620 N WILLOW ST	ER	HARRISON	AR	726012994	0.1206506836	11
1417118076	TYLER	ALEXANDER		455 ELSINGER BLVD		CONWAY	AR	720324716	0.1209765305	11
1346259124	HAGOOD	NOLAND	H	3004 PINE ST		ARKADELPHIA	AR	719235325	0.1211988819	11
1285080853	HANSEN	BLAKE		4077 ELM SPRINGS RD STE 105		SPRINGDALE	AR	727623748	0.1227898794	11
1548671415	LEONHARDT	LORI	ROSE	214 CARTER ST		BERRYVILLE	AR	726164303	0.1229201877	11
1306835756	HUNT	RANDALL	E	2000 MCLAIN ST	SUITE 2B	NEWPORT	AR	721123661	0.1230121139	11
1073582748	GEORGE	LADONNA	DICHELLE	302 N MAIN ST		WARREN	AR	716712719	0.1237000395	11
1639465719	CRAWFORD	CHET	ALVIS	3017 N BOB YOUNKIN DR		FAYETTEVILLE	AR	727033926	0.1237584521	11
1568591238	JONES	DANIEL	RAY	4052 E VAN BUREN	SUITE A	EUREKA SPRINGS	AR	726329499	0.1238018713	11
1073592523	SHARP	JAN	C	401 W SEARCY ST		HEBER SPRINGS	AR	725433842	0.1248519468	11
1043280324	CALHOUN	RICHARD	ALLEN	904 AUTUMN RD	SUITE 200	LITTLE ROCK	AR	722113737	0.1256399071	11
1467814137	MCMILLON	JAKE		1015 W KINGSHIGHWAY		PARAGOULD	AR	724504142	0.126522637	11
1861450215	HOWARD	KIEFFER	L	2708 RIFE MEDICAL LANE	SUITE 130	ROGERS	AR	727581452	0.1267433013	11
1235281296	PUEN	ROY	L	295 SECTION LINE ROAD		HOT SPRINGS	AR	71913	0.1273645959	11
1770538308	SANSON	JODI	LYNETTE	1629 AIRPORT RD	SUITE B	HOT SPRINGS	AR	719137951	0.1274335445	11
1477665917	TRAORE	AMINATA		4300 W 7TH ST		LITTLE ROCK	AR	722055446	0.1282857704	11
1205190154	AMOAKO	AGYENIM	BOATENG	1125 N COLLEGE AVE		FAYETTEVILLE	AR	727031908	0.1284374348	11
1124084926	BARDELLA	INIS	JANE	1617 N WASHINGTON		MAGNOLIA	AR	717532046	0.1288310514	11
1720003247	JACKSON	CHARLES	ANDREW	2263 HWY 65 NORTH		MARSHALL	AR	72650	0.1288859561	11
1194921635	FORREST	STEVEN	P	1103 COLLEGE DR		MENA	AR	719532519	0.1292561447	11
1548611049	HARRIS	RYAN		630 W COURT ST STE B		PARAGOULD	AR	724504247	0.1293374794	11
1427144005	WITHERINGTON	BRENT	VAUGHT	1188 N SALEM RD STE 6		FAYETTEVILLE	AR	727048803	0.130321662	11
1851387765	HINDERLITER	DON	E	2617 E MAIN ST		CHARLESTON	AR	729339637	0.1304977388	11
1326042037	CLARDY	BRYAN	HOLLAN	1301 S E ST		FORT SMITH	AR	729014716	0.1311665727	11
1386613503	GAINES	ORNETTE	L	1233 W POPLAR ST		ROGERS	AR	727564245	0.1317182002	11
1083768618	SPEARS	GREGORY	RYAN	601 SW REGIONAL AIRPORT BLVD		BENTONVILLE	AR	727139256	0.1331174011	11
1053725499	AHMED	MOHANNED	HASSAN MO	1600 W 40TH AVE		PINE BLUFF	AR	716036301	0.1345243077	11
1578654083	HALL	DAVID	CLINTON	1000 SE 13TH CT		BENTONVILLE	AR	727127857	0.1350560208	11
1346679388	PATYK	STEPHANIE		1609 N MEDICAL DRIVE		STUTTGART	AR	72160	0.1354537663	11
1821092537	KING	JOE	DOWNS	1400 LESLIE ST		NASHVILLE	AR	718524027	0.1364375586	11
1891882940	HOWARD	JAMIE		4301 W MARKHAM ST # 783		LITTLE ROCK	AR	722057101	0.1391845281	11
1922268911	TRAUTH	KYLE		10 HOSPITAL DR	MORRILTON M	MORRILTON	AR	721104510	0.1395031419	11
1740232693	PARKER	JONATHAN		171 N MAESTRI RD	SUITE 1	SPRINGDALE	AR	727629818	0.1396046058	11
1689879777	ACOSTA	CARLOS	ALBERTO	614 E EMMA AVE	SUITE 300	SPRINGDALE	AR	727644634	0.139818729	11
1821067091	THOMAS	JOANNA	M	1125 N COLLEGE AVE		FAYETTEVILLE	AR	727031908	0.1406551689	11
1184632705	BARDELL	CRAIG	R	1509 N DIVISION ST		FORREST CITY	AR	723352067	0.1408378632	11
1821049453	FINCH	RICHARD	ROSS	4517 PARK AVE		HOT SPRINGS	AR	719019476	0.1410212536	11
1023072105	GRAY	GEORGE	THOMPSON	1400 BRADEN ST	EMERGENCY D	JACKSONVILLE	AR	720763721	0.1411778816	11
1700871324	SHEPPARD	JAMES	MEEK	600 S TIMBERLANE DR		EL DORADO	AR	717306990	0.141241991	11
1740229723	CURTNER	BYRON	DUKE	1308 E KIEHL AVE		SHERWOOD	AR	721203040	0.1427862175	11
1396710331	SAUER	LUCY	HANNAH	5512 WEST MARKHAM STREET		LITTLE ROCK	AR	72205	0.1436928781	11
1225450026	HUTSON	SANFORD	ELMER	506 FAIRWAY CIR		SPRINGDALE	AR	727641027	0.1437995854	11
1619992377	HIGGINBOTHAM	MICHAEL	S	1002 SCHNEIDER DR STE 104		MALVERN	AR	721044823	0.1439752742	11
1922505080	AL SOUFI	ABDULMATT	HUSSIN	4010 S MULBERRY ST		PINE BLUFF	AR	716037000	0.1445030887	11
1710306089	ROBERDS	AARON		1300 BRADEN ST		JACKSONVILLE	AR	720763719	0.1446126425	11
1144291816	ARMSTRONG	STACY	L	602 N PINE ST		HARRISON	AR	726012842	0.1447037557	11
1912962143	KLEINBECK	SETH		1609 N MEDICAL DR		STUTTGART	AR	721603274	0.1447266509	11
1427251776	WOOD	LAVON	JENEEN	108 SKYLINE DR		RUSSELLVILLE	AR	728013362	0.1448682673	11
1578584595	ROCA	HENRI	JOSEPH	4300 W 7TH ST	11-C/LR	LITTLE ROCK	AR	722055446	0.1453159131	11
1558354027	HEDGES	HAROLD	HERBERT	4208 N RODNEY PARHAM RD		LITTLE ROCK	AR	722122462	0.1454650807	11
1376572800	LEE	RON	D	775 E DOUGLAS ST		PRAIRIE GROVE	AR	72753	0.1455348591	11
1497866149	HANDLOSER	HOLLY		610 SHEPHERD DR		SEARCY	AR	721436873	0.1466321187	11
1619943271	MOSLEY	DAVID	H	353 CASH RD SW		CAMDEN	AR	717013704	0.146648998	11
1245387091	EMERSON	KIMBERLY	JOY	903 SE 28TH ST	SUITE 1	BENTONVILLE	AR	727123880	0.1469523041	11
1871103028	BROWN	ROBIN		1 SAINT VINCENT CIR STE 120		LITTLE ROCK	AR	722055406	0.1475795573	11
1699702969	DINGER	CRAIG	P	146 A PASSION PLAY ROAD		EUREKA SPRINGS	AR	72632	0.148217063	11
1114989498	CITTY	JIM	C	2900 HAWKINS DR		SEARCY	AR	721434802	0.1482372182	11
1467613000	HARDIN	DANIEL	P	904 AUTUMN RD STE 200		LITTLE ROCK	AR	72211	0.1487683627	11
1861924383	GIBSON-OLIVER	LAUREN	ELIZABETH	4301 W MARKHAM ST # 530		LITTLE ROCK	AR	722057101	0.1492829771	11
1386633691	MEYER	LAWRENCE	HOWARD	465 MEDICAL CENTER PARKWAY		CLINTON	AR	72031	0.1493979498	11
1457390734	MULLINS	MICHAEL	SAMUEL	1629 AIRPORT RD	SUITE B	HOT SPRINGS	AR	719137951	0.1494740942	11
1063475416	DANIEL	WILLIAM	R	880 W MAIN ST		BOONEVILLE	AR	729273420	0.150153935	11
1679547608	HODGES	MICHAEL	E	614 NORTH TOWN		MOUNTAIN HOME	AR	726533105	0.1505614864	11
1467544049	MEYER	MARY	K	1309 WEST MAIN STREET	FAMILY MEDI	WALNUT RIDGE	AR	724760839	0.1505977326	11
1306967377	SELF	MATTHEW		200 N 3RD ST		DARDANELLE	AR	728343802	0.1506120829	11
1285697839	DUGGER	JOSEPH	S	901 E BEEBE CAPPS EXPY		SEARCY	AR	721436865	0.1523212479	11
1316907512	EARL	KEVIN		2717 SW I ST	STE. 7	BENTONVILLE	AR	727129000	0.1531647295	11
1326086323	COWHERD	KRISTY	CLINTON	20 BAPTIST HEALTH DR		HEBER SPRINGS	AR	725438765	0.1533845491	11
1245234061	WILLIAMS	NANCY	K	1801 W 40TH AVE	STE 6A	PINE BLUFF	AR	716036963	0.1536323005	11
1487641874	DE SAINT-FELI	DOUGLAS	EDMOND	96 STONEY POINT ESTATES DRIVE		BEEBE	AR	720129333	0.1537421617	11
1336129758	BRIMBERRY	RONALD	K	601 W MAPLE AVE	SUITE 102	SPRINGDALE	AR	727645379	0.1547091311	11
1215224704	KWO	AGNES	V	1000 WALDRON RD		FORT SMITH	AR	72903	0.1550211358	11
1225148315	FAKOURI	JOSEPH	MICHAEL	906 ROBERTS DR		MONTICELLO	AR	716555724	0.1561579356	11
1215916861	HILL	HAROLD	R	1 MERCY LN	SUITE 506	HOT SPRINGS	AR	719136442	0.1564791622	11
1588742134	WILLIAMS	ROBERT	SHERWOOD	311 MORROW ST N		MENA	AR	719532516	0.1567705246	11
1194767657	SUBRAMANIUM	ANANDARAJ		1809 OZARKA COLLEGE DRIVE		MOUNTAIN VIEW	AR	725601198	0.1568896147	11
1902888720	HARRIS	JOHN	E.	7500 DOLLARWAY RD	SUITE 104	WHITE HALL	AR	716023027	0.1574293781	11
1275573750	HULSEY	MATTHEW	D	248 HIGHWAY 70 E	SUITE A	GLENWOOD	AR	719438801	0.1592399739	11
1528027828	BURTON	CHARLES	RUSSELL	819 W CARPENTER ST		BENTON	AR	720153349	0.161007023	11
1598753345	LEWELLING	TERRI	J	822 BROADWAY ST		VAN BUREN	AR	729565834	0.1612954103	11
1558781740	ONYENEKWE	JOSIAH	OKECHUKWU	300 E 6TH ST		TEXARKANA	AR	718545207	0.1618447561	11
1679785174	BROWN	MARK	CARLTON	1033 OLD BURR RD		WARM SPRINGS	AR	724789077	0.1630215091	11
1235337049	WEAVER	MICHAEL	JORDAN	1995 HARRISON ST		BATESVILLE	AR	725017309	0.1634226335	11
1578501300	MAYHEW	KATHY	LYNN	213 W MONROE AVE	SUITE P	LOWELL	AR	727459451	0.1635674719	11
1013336296	GONZALEZ	MISTY	ROSHEL	2800 FAYETTEVILLE RD		VAN BUREN	AR	729566523	0.1645082264	11
1457797839	SMITH	JERAKAYCI		353 CASH RD SW		CAMDEN	AR	717013704	0.1656479338	11
1407810641	LEWIS	DEREK		6209 W 12TH ST		LITTLE ROCK	AR	722041505	0.1662392938	11
1811420730	HALL	JOSHUA	AARON	1225 E CENTERTON BLVD		CENTERTON	AR	727191225	0.1665920569	11
1295776045	PLEDGER	NORMAN	R.	5207 E BROADWAY ST		NORTH LITTLE R	AR	721174029	0.1668011025	11
1003278144	ESTES	DYLAN		1215 SIDNEY ST STE 300		BATESVILLE	AR	725017201	0.1669259775	11
1023214574	KACHOWSKI	LARISA		1726 W42D AVE		PINE BLUFF	AR	71603	0.1670246204	11
1659634277	BENNETT	WILLIAM	BRENT	805 TRINITY DR		HOPE	AR	718013621	0.167719374	11
1467448894	BAILEY	ROLLAND	L	806 E MAIN		FLIPPIN	AR	726340309	0.1697040751	11
1447844998	ROBINSON	DENESHIA		4301 W MARKHAM ST		LITTLE ROCK	AR	722057101	0.1703376165	11
1952385064	WAGNER	TOMMY	W	3644 W ST HWY 18		MANILA	AR	72442	0.1706660749	11
1336245257	THOMAS	SMITHA	JAMES	650 UNITED DR	STE 130	CONWAY	AR	72032	0.1715027863	11
1083670830	KELLEY	MANUEL	R	1101 TENNESSEE ST		PINE BLUFF	AR	716015801	0.1716370514	11
1326245291	MCGRATH	LESLYE		4700 W KINGSHIGHWAY		PARAGOULD	AR	724503465	0.1728688968	11
1184680530	NIX	MATTHEW	WAYNE	300 E 6TH ST		TEXARKANA	AR	718545207	0.1733774432	11
1457399438	HOOD	O KINCANN		4401 S THOMPSON ST		SPRINGDALE	AR	727647462	0.1734216363	11
1447247267	SUTTERFIELD	VIKKI	L	4200 JENNY LIND RD	STE B	FORT SMITH	AR	729017660	0.1746190443	11
1437192283	MELNYK	OKSANA	Y.	9600 LILE DR STE 210		LITTLE ROCK	AR	722056344	0.174625055	11
1144291907	JACKSON	KEVIN	T	1420 HIGHWAY 62 65 N		HARRISON	AR	726011959	0.1765486683	11
1639118391	LAFFERTY	WARREN	SCOTT	1706 SE WALTON BLVD STE 4		BENTONVILLE	AR	727123201	0.1769629583	11
1922007905	BUFFINGTON	MICHAEL	L.	1794 E JOYCE BLVD	SUITE 2	FAYETTEVILLE	AR	727035256	0.1772259051	11
1528552130	BEENE	BLAYNE	ELLIS	535 JORDAN DR		MONTICELLO	AR	716555714	0.1778552584	11
1568809044	BLOCH	LAUREN	ELIZABETH	195 HOSPITAL DR STE B		CHEROKEE VILLA	AR	725297330	0.1787337741	11
1154344810	LAWRENCE	BILL	BROOKS	3650 COLLEGE AVE		CONWAY	AR	720347272	0.1801993829	11
1861450942	PURIFOY	SHAWN		850 HENRY ST		MALVERN	AR	721042712	0.1803514884	11
1417964107	WHITE	JACKIE	R	201 N WALNUT		IMBODEN	AR	72434	0.1808984313	11
1679571863	PHILLIPS	TRACY	THOMAS	103 FRANKIE LN		WHITE HALL	AR	716022685	0.1812781185	11
1386703809	VICKERY	JASON	EDMOND	4401 S THOMPSON ST		SPRINGDALE	AR	727647462	0.1822151328	11
1033375167	TREHUN	DEIPTI	H	4301 W MARKHAM ST # 530		LITTLE ROCK	AR	722057101	0.1825414524	11
1952316366	GILLS	EDWARD	LARRY	1301 S E ST		FORT SMITH	AR	729014716	0.1830169522	11
1972582120	COOK	JOSEPH	ALLEN	1710 HARRISON ST		BATESVILLE	AR	725017303	0.1833415042	11
1922090836	COVERT	GEORGE	K	122 SOUTHERN DR		ASHDOWN	AR	718228668	0.1844063169	11
1003990011	KYSER	STEVEN		4300 W 7TH ST		LITTLE ROCK	AR	722055446	0.1852371456	11
1700844396	ARKINS	JAMES	H	1000 SE 13TH COURT		BENTONVILLE	AR	72712	0.1852610061	11
1336198365	CASWELL	JOHN	ELTON	643 E 3RD ST		GENTRY	AR	727348258	0.1871162416	11
1548226632	THOMAS	WESLEY		1511 HIGHWAY 25B		HEBER SPRINGS	AR	725431701	0.1873320742	11
1427062058	WEBB	SHERILYN	M	136 HEALTH PARK DR		MENA	AR	71953	0.1880576258	11
1437504040	HANSON	ALLYSON	A	805 TRINITY DR		HOPE	AR	718013621	0.1883598362	11
1255310819	LEFLER	MARK	W.	100 HOLLYWOOD AVE		HOT SPRINGS	AR	719017057	0.1889048294	11
1780744870	KENNEDY	ROBERT	BRUCE	11215 HERMITAGE RD	SUITE 103	LITTLE ROCK	AR	722113809	0.1892484623	11
1952361776	JORDAN	SUSAN	ANNE	1526 E. MAIN STREET		MELBOURNE	AR	72556	0.1896877038	11
1790005536	CHUNG	BAO		223 E JACKSON AVE		JONESBORO	AR	724013119	0.1900557849	11
1609873132	PICKETT	KAREN		1 STAGECOACH VILLAGE	SUITE 3	LITTLE ROCK	AR	72210	0.19009199	11
1932170404	LOYD	GREGORY	M	7 SHACKLEFORD WEST BLVD		LITTLE ROCK	AR	72211	0.1902326062	11
1477696284	PHOMAKAY	CHANSAMON	M	4700 KELLEY HWY		FORT SMITH	AR	729045024	0.1906195121	11
1881269660	GROSS	ASHLEY	DANIELLE	1522 N DIVISION ST APT C		BLYTHEVILLE	AR	723151448	0.1918177978	11
1174504641	ELETHORP	PATRICIA	LYNN	253 SOUTH CONCORD		STRONG	AR	717650565	0.1920652782	11
1336552348	TURBEVILLE	RICHARD	DEAN	207 CARTER ST		BERRYVILLE	AR	726164303	0.1929279623	11
1194780429	BALDWIN	THOMAS	EDWARD	534 LUZERNE ST		MOUNT IDA	AR	719579449	0.1939216834	11
1265495584	LAWRENCE	ROBERT	O	415 E MATTHEWS AVE		JONESBORO	AR	724013142	0.1942367932	11
1033105747	REINHART	JEFFREY	HUNTER	777 JORDAN DR		MONTICELLO	AR	716555719	0.195467813	11
1376659219	KILLOUGH	TIMOTHY	MCNEIL	103 WOODLANE DR		SEARCY	AR	72143	0.1964668502	11
1407812126	DANIEL	NOBLE	B	1609 N MEDICAL DR		STUTTGART	AR	721603274	0.1972231307	11
1548291420	BUSLIG	REMEL	CARINO	818 DOE MEADOW LN		EL DORADO	AR	717302159	0.1974266228	11
1538122858	HURST	WILLIAM	R.	1001 WEST PARKER ROAD	SUITE B FIR	JONESBORO	AR	72404	0.1979974453	11
1588682785	LYNN	WILLIAM	STEVE	103 E 3RD AVE		CROSSETT	AR	716352915	0.1980240732	11
1497747646	THOMPSON	BARRY	V	103 E 3RD AVE		CROSSETT	AR	716352915	0.1984216679	11
1396036232	PATEL	HETAL	S	1 MEDICAL DR		PARAGOULD	AR	724504017	0.1995841405	11
1326487109	LINCOLN	CANDY	SUZANNE	405 BUTTERCUP DR		MOUNTAIN HOME	AR	726532910	0.1998028696	11
1770578718	CALLAWAY	MATTHEW	DATES	600 S TIMBERLANE DR		EL DORADO	AR	717306990	0.1999665178	11
1760521199	DEWITT	JT		2210 W KINGSHIGHWAY	SUITE 7	PARAGOULD	AR	724503917	0.2009143723	11
1982616231	QADIR	FAUZIA		101 SKYLINE DR		RUSSELLVILLE	AR	728013363	0.2020667424	11
1992919054	FEATHERSTON	JOHN	SCOTT	100 HOLLYWOOD AVE		HOT SPRINGS	AR	719017057	0.2030136842	11
1215999016	PRITCHARD	SHARON	JAMIE	630 BURNETT DRIVE		MOUNTAIN HOME	AR	726532941	0.2040749105	11
1588008684	PENDLETON	CARYN		2301 SPRINGHILL RD	SUITE 110	BRYANT	AR	720197573	0.2041187553	11
1285896738	COOK	DEBORAH	ANNE	225 E JACKSON AVE	HOSPITALIST	JONESBORO	AR	724013119	0.2043781072	11
1255626602	WHITELOCKE	DANIEL	ADRIAN	402 S LEE ST		HAMPTON	AR	717448615	0.2052139753	11
1477509008	NANCE	MELVIN		2000 MCLAIN ST		NEWPORT	AR	721123661	0.2052254561	11
1588826903	HO	STEPHANIE	ANNE	1267 N STEAMBOAT DR STE 3		FAYETTEVILLE	AR	727047148	0.2062737728	11
1558657635	LEWIS	HERBERT	ANDERSON	ST MARY'S HOSPITALIST GROUP	1808 W MAIN	RUSSELLVILLE	AR	728012724	0.2072692277	11
1417155078	HOUSE	JOHN	MARK	146 PASSION PLAY RD		EUREKA SPRINGS	AR	726329495	0.2073967099	11
1255902581	EVANS	ASHLEY	DION	625 UNITED DR STE 220		CONWAY	AR	720327835	0.2081783764	11
1235209198	BARKER	LISA	REBECCA	1304 MILITARY RD		BENTON	AR	720152911	0.2087190604	11
1255436549	BROWN	VERONA	TICE	413 VIRGINIA DR		BATESVILLE	AR	725017329	0.2102965741	11
1477940971	BRUMMETT	SHAWN	L	4100 SW I ST STE 200		BENTONVILLE	AR	72712	0.2107776465	11
1831108430	OLSEN	MARK	F	212 W MONROE AVE STE B		LOWELL	AR	727459451	0.2116008188	11
1093030918	FULMER	JAMES	R	110 N BROADVIEW ST		GREENBRIER	AR	720589475	0.2120470578	11
1518921287	ROSS	REX	W	1 MEDICAL LN		CONWAY	AR	720344912	0.2127215342	11
1306809124	FAITH	JENNIFER	J	2900 HAWKINS DR		SEARCY	AR	721434802	0.212864529	11
1528257003	HOLLIS	ROLAND		400 HIGHWAY 49 N	SUITE 2	PARAGOULD	AR	724504007	0.2162119179	11
1760892756	CHOWDHURY	SHAHREEN	ASLAM	600 S TIMBERLANE DR		EL DORADO	AR	717306990	0.2162621609	11
1861683435	MCCLINTOCK	SARAH	ELIZABETH	306 N CHESTNUT ST		HARRISON	AR	726014453	0.2177895467	11
1780706663	NALLUR	SHIVA		4202 S UNIVERSITY AVE		LITTLE ROCK	AR	722047841	0.2187665925	11
1619331659	AGUIAR	CLINTON	L	1125 N COLLEGE AVE		FAYETTEVILLE	AR	727031908	0.2189903703	11
1861479966	SMITH	LANDER	A	2425 DAVE WARD DR	SUITE 401	CONWAY	AR	720348686	0.2195059574	11
1740279553	DAWSON	J	DREW	2901 MEDICAL CENTER DR		POCAHONTAS	AR	724559438	0.2215899826	11
1316949167	BEARD	MICHAEL	R	507 W COMMERCE DR	SUITE 201	BENTON	AR	720227512	0.2223076784	11
1649250689	CONNELLEY	JAY	ROSS	906 ROBERTS DR		MONTICELLO	AR	716555724	0.2241413874	11
1699723536	WEBB	WILLIAM	FRANK	1101 JACKSON ST SW		GRAVETTE	AR	727369121	0.2244651589	11
1760521777	SCALLY	NICOLE	M.	2000 S PROMENADE BLVD	SUITE 202	ROGERS	AR	727589073	0.2281175969	11
1568407088	ATTWOOD	HARVIE	M	4010 S MULBERRY ST		PINE BLUFF	AR	716037000	0.2282579468	11
1851470140	WALLEY	LINDSEY	N	110 N CLIFTON ST		FORDYCE	AR	717423025	0.2292579465	11
1164519211	LAUSTER	MARTHA		4301 W MARKHAM ST # 508		LITTLE ROCK	AR	722057101	0.2295468139	11
1417913484	GARNER	JULEA		1995 HWY 62/412		HARDY	AR	725429262	0.2305756203	11
1043201940	ABDIN	JAMAL	ZIAD	199 E MAIN ST		FARMINGTON	AR	727303023	0.2311871071	11
1912965187	DAUGHERTY	JOE		1409 BRADEN ST		JACKSONVILLE	AR	720763720	0.2312191102	11
1336201169	BURROW	JAMES	D	1204 SE 28TH STREET		BENTONVILLE	AR	727123887	0.2314515632	11
1427344647	AFZAL	YASIR	U.	513 PORTER ST		HELENA	AR	723423217	0.2317206563	11
1770798878	BRACY	BRIAN	KEITH	1742 E JOYCE BLVD STE 1		FAYETTEVILLE	AR	727035260	0.2322871891	11
1164556460	JOSHUA	JABBAR		1400 BRADEN ST		JACKSONVILLE	AR	720763721	0.2325663475	11
1992733422	O'CONNELL	JOSEPH	R	3340 N COLLEGE AVE	SUITE 5	FAYETTEVILLE	AR	72703	0.2330772109	11
1053328450	REDWINE`	JOHN	NEWLAND	1100 N COLLEGE AVE		FAYETTEVILLE	AR	727031944	0.2345130165	11
1871536268	YOUNG	JAMES	E	601 HOLLY ST		MC GEHEE	AR	716542108	0.234774694	11
1760447353	MCGATH	RICKEY	L	1300 CREASON RD		CORNING	AR	724221716	0.2347952627	11
1952307860	SHORT	HAROLD	KEITH	1300 BRADEN ST		JACKSONVILLE	AR	720763719	0.23538234	11
1194166199	MONTEITH	CHRISTINA	LAUREN	600 S TIMBERLANE DR		EL DORADO	AR	717306990	0.2356928132	11
1487049953	HAYDAR	ALI		4909 E JOHNSON AVE		JONESBORO	AR	724018417	0.2361331695	11
1336132372	ROBERTS	KEVIN	D	701 N UNIVERSITY	SUITE 100	LITTLE ROCK	AR	72205	0.2375222865	11
1376706614	MABRY	LARRY	BRYAN	3277 W SUNSET AVE STE B		SPRINGDALE	AR	727624980	0.2380357931	11
1366430126	INGRAM	RALPH	N	5111 ROGERS AVE	STE 40M	FORT SMITH	AR	729032047	0.2387175957	11
1609927706	BALENTINE	ROBERT	WARREN	2302 COLLEGE AVE		CONWAY	AR	720346297	0.2389618495	11
1124132485	COBB	JOEL	CHRISTOPH	4509 E MCCAIN BLVD		NORTH LITTLE R	AR	721172902	0.2406121787	11
1184680746	WASHINGTON	MARGARET	ANN	1101 TENNESSEE ST		PINE BLUFF	AR	716015801	0.240619409	11
1942769427	AMICK	MELANIE	LYN	1 LILE CT STE 103		LITTLE ROCK	AR	722056239	0.2423692938	11
1184886137	FLETCHER	KELLY	R.	1300 CREASON RD		CORNING	AR	724221716	0.2428874924	11
1215971338	STUBBLEFIELD	SANDRA	CAROLE	8170 US HIGHWAY 49N		BROOKLAND	AR	72417	0.2433838505	11
1891816153	MCGARRY	PATRICIA	G	6640 CONGO RD.		BENTON	AR	720196913	0.2439116562	11
1972617280	SMITH	CHARLES	EDWARD	911 JONES ROD		SPRINGDALE	AR	72762	0.2445341387	11
1528024866	BARTON	ARLIS	DALE	8970 MARKET ST		DOVER	AR	728379110	0.2463269035	11
1417993379	KUZAS	JANE		805 HIGHWAY 65 S		DUMAS	AR	716393006	0.2488088334	11
1609087923	STEIJEN	CHRISTI		2 SAINT VINCENT CIR		LITTLE ROCK	AR	722055423	0.2488621209	11
1851350128	STEWART	DAVID	LEWIS	819 W CARPENTER ST		BENTON	AR	720153349	0.249591889	11
1558485656	GUNTHARP	GEORGE	RANDALL	141 BETTY DR		POCAHONTAS	AR	724553602	0.2502132064	11
1518926716	BRINSON	MICHAEL	KELLEY	105 RESERVE ST		HOT SPRINGS	AR	719014195	0.2502986855	11
1598128712	MCNAMARA	TIMOTHY	AUSTIN	1993 HARRISON ST		BATESVILLE	AR	725017309	0.2506352739	11
1386872646	ROBERTS	CHRISTOPH	R	207 CARTER ST		BERRYVILLE	AR	726164303	0.2507403448	11
1457641763	SING	RACHEL	BETH	107 S LOGAN ST		CHARLESTON	AR	729339036	0.251306621	11
1407397730	BROCKMAN	TYLER	F	3 E. APPLEBY RD	SUITE 301	FAYETTEVILLE	AR	72703	0.2513113046	11
1073521282	LAWRENCE	LARRY	HERBERT	3818 FRIENDLY HOPE RD		JONESBORO	AR	724046989	0.2513340191	11
1346257623	HOLDEN	JAMES	RUSSELL	3215 N NORTHHILLS BLVD		FAYETTEVILLE	AR	727034007	0.2519080458	11
1194719518	SEYMOUR	CLINT	THURMOND	2201 WILDWOOD AVE		SHERWOOD	AR	721205074	0.2529353133	11
1831157858	IVEY	TRACI	L	2905 S WALTON BLVD	SUITE 17	BENTONVILLE	AR	727126730	0.2533983105	11
1609878669	BEASLEY	THOMAS	O	587 HIGHWAY 365		MAYFLOWER	AR	721069570	0.2534169407	11
1770520819	CROUTHER	MARCUS	A	1400 MAIN ST		LITTLE ROCK	AR	722025036	0.254096802	11
1255397006	MORGAN	CHRISTOPH		1609 N MEDICAL DR		STUTTGART	AR	721601901	0.2541299775	11
1518923861	CARTER	JAMES	MARK	1600 W C PL		RUSSELLVILLE	AR	728012705	0.2552417555	11
1972551901	MCGRAW	LISA	K	209 POINTER TRL W		VAN BUREN	AR	729562238	0.2555223923	11
1306868674	LANDRY	JAMES	R	BAPTIST HOSPITAL	1800 BYPASS	HEBER SPRINGS	AR	72543	0.2557906682	11
1518900984	WILSON JR	ROBERT		513 N SHILOH ST		SPRINGDALE	AR	727643343	0.2559141159	11
1972509040	SHURLEY	FLOYD	A	1911 N 2ND ST		CABOT	AR	720232209	0.257057306	11
1588027148	THOMPSON	JON	LEE	311 E MATTHEWS AVE		JONESBORO	AR	724013125	0.2575884253	11
1427011410	SHOTTS	CULBER	MACK	4000 LINWOOD DR	SUITE A	PARAGOULD	AR	724507223	0.2580475087	11
1982684080	HOWARD	WILLARD	HOWE	903 NW 9TH ST		BENTONVILLE	AR	727124501	0.2584894119	11
1841293537	STEWART	GARRY	LEROY	1545 HOGAN LANE		CONWAY	AR	720341349	0.2596824277	11
1053328955	HAMID	SYED	IMRAN	880 W MAIN ST		BOONEVILLE	AR	729273420	0.2607450272	11
1275852188	MITCHELL	AARON	JAY	924 STATE HIGHWAY 77		MARION	AR	723649004	0.2610491865	11
1013973452	PIRNIQUE	ALLAN		403 W OAK ST		EL DORADO	AR	717304586	0.261056218	11
1730185752	WALKER	RANDY	DEAN	1553 W COLLIN RAYE DR		DE QUEEN	AR	718323801	0.2623723099	11
1417307547	FAUSETT	JONATHAN		207 CARTER ST		BERRYVILLE	AR	726164303	0.2633157225	11
1992767644	BAKER	RONALD	L	2900 HAWKINS DR		SEARCY	AR	721434802	0.2634350957	11
1437246584	NELSEN	DAVID		4301 W MARKHAM ST # 738		LITTLE ROCK	AR	722057101	0.2639523499	11
1952806267	STANTON	JOHN		1125 N COLLEGE AVE		FAYETTEVILLE	AR	727031908	0.2639608608	11
1609106947	SCHRATZ	BRUCE	ELTON	190 PEBBLE BEACH DR		LITTLE ROCK	AR	722122643	0.2647625279	11
1730569310	MCGOWAN	PATRICK	MICHAEL	1109 S WEST END ST		SPRINGDALE	AR	72764	0.265377374	11
1659340826	MCBAY	BILLY	REID	501 MILLWOOD CIR	SUITE E	MAUMELLE	AR	721136327	0.2666198701	11
1780641274	COLEMAN	R	DOUGLAS	1400 CLAUD RD		WHITE HALL	AR	71602	0.2676853841	11
1801852942	WILLIAMS	MARK		405 BUTTERCUP DR		MOUNTAIN HOME	AR	726532910	0.267994878	11
1447251137	FLOSS	ROBERT	ALLEN	402 N LEE ST		HAMPTON	AR	717440686	0.2698622622	11
1275504516	ROLLINS	LINDA	GAIL	904 AUTUMN ROAD	SUITE 200	LITTLE ROCK	AR	72211	0.2699176773	11
1700174828	WIGGINS	LEWIS	MARK	19TH MEDICAL GROUP		JACKSONVILLE	AR	720990001	0.2700389057	11
1184985905	ESTEVA	IRINA	V	4202 S UNIVERSITY AVE		LITTLE ROCK	AR	722047841	0.2701993595	11
1720020738	BALL	CHARLES	W	705 HWY 63		HAZEN	AR	720648264	0.2707649573	11
1245202654	GRAY	ADAM	C	1019 E MAIN		MELBOURNE	AR	72556	0.270829315	11
1346220688	GRESHAM	EDWARD	A	909 UNITY RD		CROSSETT	AR	716359444	0.2715690496	11
1912111055	RAGHAVAN	SENTHIL	K	11219 FINANCIAL CENTRE PKWY		LITTLE ROCK	AR	722113800	0.2725123597	11
1295735959	PETTY	CORWIN	D	3201 S MARKET ST STE 105		ROGERS	AR	727588168	0.2725504577	11
1750390068	WILSON	ROBERT	L	201 S 7TH ST		OZARK	AR	729493131	0.2729037918	11
1821049925	TUCKER	VIVIEN	O	13859 GREENRIDGE RD		FAYETTEVILLE	AR	727010789	0.2736253158	11
1194767897	HAWS	KARL		4401 S THOMPSON ST		SPRINGDALE	AR	727647462	0.2737303494	11
1235194481	HORD	MARION	E	1609 N MEDICAL DR		STUTTGART	AR	721603274	0.2743729857	11
1760426746	LESLIE	JOHN	T	675 HIGHWAY 62 E		MOUNTAIN HOME	AR	726533207	0.2755404726	11
1922041326	WILSON, III	ROBERT		3875 W SUNSET AVE		SPRINGDALE	AR	727624959	0.2759703501	11
1831149764	WILSON	JOHN	EVERETT	900 W KINGSHIGHWAY		PARAGOULD	AR	724505942	0.276744268	11
1285735654	RODRIGUEZ TRA	MARIA	THERESA	5 LORIAN CIR		LITTLE ROCK	AR	722122662	0.2772288794	11
1346509478	TACKETT	JESSICA	RENEA	49 S BROADVIEW ST STE 1		GREENBRIER	AR	720588011	0.2783983132	11
1386637221	DAVIS	PAUL	WAYNE	7400 DOLLARWAY RD	STE A	WHITE HALL	AR	716023025	0.2789669006	11
1679579536	KNOWLES	GLEN	C.	203 WEST MAIN STREET		BRADFORD	AR	72020	0.2791886904	11
1164740452	BRYANT	BLAKE	D	325 S 6TH PL		LOWELL	AR	727459704	0.2802996464	11
1235244955	CATHEY	JAMES	DONALD	710 FALLS BLVD S		WYNNE	AR	723963514	0.2818662819	11
1477523215	FISHER	LAURIE		4900 KELLEY HWY		FORT SMITH	AR	729045000	0.2819181715	11
1740315357	LI	YUEKUI		460 W. OAK ST		EL DORADO	AR	71730	0.2831925453	11
1568499986	FENDLEY	HERBERT	F	4010 S MULBERRY ST		PINE BLUFF	AR	716037000	0.2835105021	11
1538137500	OLDENBERG	DENISE	T	1 WEST CHEROKEE VILLAGE MALL		CHEROKEE VILLA	AR	72529	0.2844765341	11
1730181298	HOLLIS	THOMAS	H	1 MERCY LN	SUITE 201	HOT SPRINGS	AR	719136442	0.2856808925	11
1497246086	MONROE	BRETT		612 S 12TH ST		FORT SMITH	AR	729014702	0.2864689242	11
1043456023	COKER	LARRY	D	3399 BLACK FOREST DR	SUITE 2	FAYETTEVILLE	AR	727046541	0.2866778221	11
1295840569	LAFFOON	SCOTT	LOWELL	311 E MATTHEWS AVE		JONESBORO	AR	724013125	0.2871458741	11
1093737280	RODGERS	BRIAN	H	6801 ROGERS AVE		FORT SMITH	AR	729034067	0.2875049791	11
1427085851	BARTON	LANCE	W	20 NORTH ASTER		GREENWOOD	AR	72936	0.2887864496	11
1336145325	HOUSE	ANIEL	HERMAS	1300 BRADEN ST		JACKSONVILLE	AR	720763719	0.2888179865	11
1215341656	STEVENS	BENJAMIN		675 HIGHWAY 62 E		MOUNTAIN HOME	AR	726533207	0.2952394044	11
1427085075	BENNETT	KEITH	G	1609 W 40TH AVE STE 102		PINE BLUFF	AR	716036368	0.2954146044	11
1366467300	HILL	SHIRLENE	BROOKS	2819 LOUIS SESSIONS ST		LAKE VILLAGE	AR	716536150	0.2954581884	11
1346229820	COLE	WILLIAM	S	100 HOLLYWOOD AVE		HOT SPRINGS	AR	719017057	0.2960544342	11
1477932242	RHODES	KYLIE	QUICK	2603 W PLEASANT GROVE RD STE 109		ROGERS	AR	727588514	0.2962145229	11
1386026466	MORGAN	ELIZABETH		520 N SPRING ST		HARRISON	AR	726013528	0.2967097649	11
1265547509	WATSON	EDWIN	L	4300 W 7TH ST		LITTLE ROCK	AR	722055446	0.2967805044	11
1235122383	HIEGEL	KEVIN	C	701 N UNIVERSITY	SUITE 201	LITTLE ROCK	AR	72205	0.2969621598	11
1396774618	TUTTLE	LARRY	D	2523 E HUNTSVILLE RD		FAYETTEVILLE	AR	72701	0.2973833961	11
1538555248	ERUEMULOR	ALEOBE		15111 HIGHWAY 165		SCOTT	AR	72142	0.2976726388	11
1508800707	EVANS	JAMIE	SUZETTE	300 S SCHOOL ST		DERMOTT	AR	716382127	0.297775014	11
1346252681	GREGORY	JO ANNE		2918 LOUIS SESSIONS ST		LAKE VILLAGE	AR	716536049	0.2988236553	11
1437109097	PATTON	ROBERT	CLYDE	59 E PROSPECT ST		FAYETTEVILLE	AR	727013440	0.3001276866	11
1629037585	SPANOS	WENDY	LEIGH	1107 E MATTHEWS AVE	SUITE 103	JONESBORO	AR	724014315	0.3004442716	11
1013250182	HENDERSON	NATHAN	RAY	8970 MARKET ST		DOVER	AR	728379110	0.3007418384	11
1124481262	POTHUGANTI	SAHITHI		4301 W MARKHAM ST	SLOT 530	LITTLE ROCK	AR	722057101	0.3007897596	11
1780616755	WILLIAMS	JOHN	R	9755 W STATE HWY 22		RATCLIFF	AR	72951	0.3009033116	11
1871582379	BALTZ	ALEXANDER	J	2901 MEDICAL CENTER DR		POCAHONTAS	AR	724559438	0.3033494466	11
1053344986	FOSSEY	CAROL	A	525 N GARLAND AVE		FAYETTEVILLE	AR	727013110	0.3034939451	11
1801894738	KOENIG	ALBERT	SAMUEL	2420 ROGERS AVE		FORT SMITH	AR	729014164	0.3035776402	11
1730307729	SPEARS	GREGORY	LYNN	225 E JACKSON AVE		JONESBORO	AR	724013119	0.3036069746	11
1720354228	STARKS	TASHA		1110 W KINGSHIGHWAY		PARAGOULD	AR	724504164	0.303726778	11
1396850004	HAYES	ROBERT	ANDREW	710 FALLS BLVD S		WYNNE	AR	723963514	0.3041306219	11
1841257813	HUNTER	CARRIE		3219 N HIGHWAY 67B		WALNUT RIDGE	AR	724558441	0.3044723064	11
1235336959	CAPPS	JAMES	AUSTIN	CONWAY INTERFAITH CLINIC, INC	830 NORTH C	CONWAY	AR	72032	0.3082160658	11
1104265081	CHASTAIN	RICHARD	BRIAN	1234 S MAIN ST		MALVERN	AR	721045226	0.3095028039	11
1790952067	BUFFORD	LONNA	SHAY	2523 E HUNTSVILLE RD		FAYETTEVILLE	AR	727017329	0.3105370208	11
1154327237	RITCHIE	ROBERT	ROSS	1300 BRADEN ST		JACKSONVILLE	AR	720763719	0.3106188803	11
1568467603	STONE	TIMOTHY		HC 31 BOX 310		DEER	AR	726289616	0.3116283563	11
1639177959	DOWNS	MICHAEL	REID	300 E 6TH ST		TEXARKANA	AR	718545207	0.3118864639	11
1679539928	HENDREN	MICHAEL	CONLEY	404 N EL PASO AVE		RUSSELLVILLE	AR	728013737	0.3122508597	11
1518962968	FERGUSON	CLAY	WALT	114 N MAIN ST		NASHVILLE	AR	718522001	0.3127643509	11
1487897401	KOPPARAPU	ANIL	KUMAR	4301 W MARKHAM ST # 783		LITTLE ROCK	AR	722057101	0.3131575018	11
1174524086	MELIN	RICHARD	CURTIS	145 SHAKE RAG RD		CLINTON	AR	720316682	0.3133727742	11
1275528267	BETTON	HAROLD	BYRD	1505 W 11TH ST		LITTLE ROCK	AR	722024619	0.3143449171	11
1619296407	BOUNDS	ANDREA	NICHOLE	630 BURNETT DR		MOUNTAIN HOME	AR	726532941	0.3162952374	11
1881079440	OSBORNE	JOMO		214 CARTER ST		BERRYVILLE	AR	726164303	0.3166454729	11
1205178464	ZABAKOLAS	GEORGE		612 S 12TH ST		FORT SMITH	AR	729014702	0.3171706411	11
1083611057	ANDERSON	MARY	C	4100 HARRISON ST		BATESVILLE	AR	725019419	0.317448062	11
1942269188	KAZAKEVICIUS	RIMANTAS		1424 TANNER ST		ROCKPORT	AR	721042082	0.3176772866	11
1194293928	HOPKINSON	CHRISTOPH	P.	245 MADISON ST		CLARENDON	AR	720292706	0.3178708154	11
1962460212	HUSKINS	JOHN	A	2708 RIFE MEDICAL LANE	SUITE 130	ROGERS	AR	727581452	0.3186754907	11
1366432247	OGLESBY	JAMES	EDWARD	450 W LOCKE ST STE C		ASHDOWN	AR	718223326	0.3187495378	11
1326257387	ZHANG	SHU		460 W OAK ST		EL DORADO	AR	717304567	0.3187542755	11
1255338679	HAYES	RICHARD	LEE	1300 BRADEN ST		JACKSONVILLE	AR	720763719	0.3210262658	11
1528145695	SPANN	ERIC	G.	19797 HIGHWAY 5		MOUNTAIN VIEW	AR	725609299	0.3211717425	11
1225188121	WILKIN	TIMOTHEE	TREVEVANT	8608 DOLLARWAY RD STE C		WHITE HALL	AR	716022814	0.3216085887	11
1598731259	LOCHALA	RICHARD	MARK	1102 CRESTWOOD CIR		MENA	AR	719535513	0.3219620545	11
1598806192	NORTH	MICHAEL	S.	3130 E RACE AVE STE 100		SEARCY	AR	721434991	0.3228181067	11
1427553882	CRITTENDEN	WILLIAM		2302 COLLEGE AVE		CONWAY	AR	720346297	0.3252422099	11
1184693442	STAGGS	DAVID	L.	3130 E RACE AVE	SUITE 100	SEARCY	AR	721434979	0.3253615174	11
1881773216	RIPPY	KELLI	L.	421 NORTH MAIN		MULBERRY	AR	729478574	0.3254475711	11
1285660464	MAGRE	ANN-MARIE		2523 E HUNTSVILLE RD		FAYETTEVILLE	AR	72701	0.325536146	11
1275572380	SMITH	RONALD	D	527 N 6TH ST		BLYTHEVILLE	AR	723152407	0.325645365	11
1740225796	AHMED	MOHAMMED	AQUEEL	189 COURTS LN		LITTLE ROCK	AR	722239018	0.3261799642	11
1417963620	MILAM	CRAIG		207 CARTER ST		BERRYVILLE	AR	726164303	0.327694717	11
1154582799	LOUVRING	SOREN	C	5905 R ST		LITTLE ROCK	AR	722074417	0.3287553216	11
1821026329	HENNIGAN	CHERYL	W	3340 N COLLEGE AVE	SUITE 5	FAYETTEVILLE	AR	72703	0.3296417656	11
1609882497	SEME	MELISSA	DIAN	313 W. MAIN STREET		PERRYVILLE	AR	72126	0.3301827341	11
1083603369	SCHEMEL	LAWRENCE	JOSEPH	1110 W ROBINSON AVE		SPRINGDALE	AR	727646233	0.3307717425	11
1699731091	COLLIER	STEVEN		400 HIGHWAY 64 E		AUGUSTA	AR	720065150	0.3317733138	11
1669798807	KRAMP	LYNDSEY		3201 SPRINGHILL DR STE 300		NORTH LITTLE R	AR	721172909	0.3321985716	11
1497735609	WALSH	BENJAMIN	J	909 UNITY RD		CROSSETT	AR	716359444	0.3322094964	11
1639674526	HAINES	CARVER		1125 N COLLEGE AVE		FAYETTEVILLE	AR	727031908	0.332237227	11
1427366038	TATE	SIDNEY	WAYNE	9 MAGNOLIA CIR		SEARCY	AR	721435705	0.3326036079	11
1740695410	CHEYNE	IAN		4300 REGIONS PARK DR		FORT SMITH	AR	729169373	0.3333842998	11
1548657406	BOWLIN	BRIAN	MICHAEL	1159 MAIN ST		VILONIA	AR	72173	0.3335146216	11
1639180466	MUSE	JERRY	L	1206 GORDON DUCKWORTH DR		PIGGOTT	AR	724541911	0.3342686008	11
1164715512	WANG	CHEN		2 SAINT VINCENT CIR		LITTLE ROCK	AR	722055423	0.3353580354	11
1669477469	CARROLL	BARRY	SCOTT	244 HIGHWAY 65 N	SUITE 1	CLINTON	AR	720316390	0.3366057465	11
1497046015	POUNDERS	JOHN	PHILIP	904 AUTUMN RD	SUITE 200	LITTLE ROCK	AR	722113702	0.3372112984	11
1679592604	DUDDING	WILLIAM	F	1000 S WALDRON RD		FORT SMITH	AR	729032550	0.3378134767	11
1306375084	DEPPER	MARY	CANDACE	899 BURNETT DR		MOUNTAIN HOME	AR	726532909	0.3378299886	11
1588613327	WALTON	ROBERT	E	20798 ARCH STREET PIKE		HENSLEY	AR	720659257	0.3386499273	11
1033283155	GRAY	DALTON	L	3 E APPLEBY RD	SUITE 101	FAYETTEVILLE	AR	72703	0.3387160149	11
1972517027	LIGGETT	CHARLES	LEE	402 SOUTH LEE STREET		HAMPTON	AR	717441196	0.3400880268	11
1437284189	COOPER	JAMES	B	3 MEDICAL PARK DR	SUITE 100	BENTON	AR	720153728	0.3401618862	11
1902824162	BRAY	SHELLY	C	303 PROFESSIONAL PARK DR		ARKADELPHIA	AR	719235317	0.3413027056	11
1619064763	KNIGHT	DANIEL		4301 W MARKHAM ST # 783		LITTLE ROCK	AR	722057101	0.3419862321	11
1386140986	FERRERO CAICE	MONICA	JULIANA	4301 W MARKHAM ST # 530		LITTLE ROCK	AR	722057101	0.3428850981	11
1568801447	LESTER	LAURA	L	1234 S MAIN ST		MALVERN	AR	721045226	0.3442619682	11
1497836563	JOHNSON	CHRYSTAL	DIAN	500 SOUTH UNIVERSITY	SUITE 214	LITTLE ROCK	AR	722055302	0.3443901815	11
1184134660	MULLINAX	LYNDI		4509 E MCCAIN BLVD		NORTH LITTLE R	AR	721172902	0.3460814428	11
1972567758	PACE	DANIEL	K	2900 HAWKINS DR		SEARCY	AR	721434802	0.3475153662	11
1831178524	HAMBY	JEFFREY	D.	30 NORTHRIDGE DR		VAN BUREN	AR	729566668	0.3476892926	11
1053556332	RIKLON	SHELDON		610 E EMMA AVE STE C		SPRINGDALE	AR	727644685	0.3478852158	11
1730774308	ANDERS	CHRISTY		9207 HIGHWAY 71 SOUTH, SUITE 9		FORT SMITH	AR	72916	0.3492168753	11
1144255571	ENNS	WAYNE	P	303 S 5TH ST		PARIS	AR	728554501	0.3522902882	11
1750585626	DALBY	BRANDY	THARP	11415 EXECUTIVE CENTER DR		LITTLE ROCK	AR	722114489	0.3535505288	11
1881686962	JOSEPH	RALPH	F	4202 S UNIVERSITY AVE		LITTLE ROCK	AR	722047841	0.3545802954	11
1184690455	WINSTON	SCOTT	DAVID	506 LITTLE CREEK CUT OFF RD		SHERIDAN	AR	721507798	0.3546732787	11
1720070816	HICKS	DAVID	L	1000 S RODNEY PARHAM RD		LITTLE ROCK	AR	722042476	0.3568552031	11
1073540084	ISELY	WILLIAM	A	719 DETROIT AVE		DANVILLE	AR	728339607	0.3568658034	11
1780670604	WHITE	AARON	E	20 NORTH ASTER		GREENWOOD	AR	72936	0.3580978156	11
1447257142	MONFEE	ANDREW	MASON	3812 W MAIN ST		RUSSELLVILLE	AR	728012314	0.3588107253	11
1679885412	CHEATHAM	JENNIFER		1700-1 EAST QUARTER RD.		SILOAM SPRINGS	AR	72761	0.3596537427	11
1982631313	JUSTISS	RICHARD	D	1222 W 42ND AVE		PINE BLUFF	AR	716037109	0.3598060046	11
1699741298	LEWIS	JOHNATHAN	W	430 MAGNOLIA RD		CAMDEN	AR	717014146	0.3612796242	11
1417922667	LOCHALA	RODDY	SMART	1500 MCLAIN		NEWPORT	AR	721123638	0.3613898979	11
1619994225	MENGEL	MARK	B	4010 S MULBERRY ST		PINE BLUFF	AR	716037000	0.3623938758	11
1871502658	FORD	MICHAEL	R	16221 SAINT VINCENT WAY		LITTLE ROCK	AR	722239072	0.3626139352	11
1700973856	KAHN	RONALD		4301 W MARKHAM ST # 783		LITTLE ROCK	AR	722057101	0.3629566074	11
1578663696	WOODRUFF	SARAH	M	601 W MCKENNON ST		CLARKSVILLE	AR	728303523	0.3631877882	11
1790851343	DORMAN	JOHN	E	1471 WEST SUNSET		SPRINGDALE	AR	72764	0.3640143254	11
1184935827	MCDONALD	BENJAMIN	G	11415 EXECUTIVE CENTER DR		LITTLE ROCK	AR	722114489	0.3645537004	11
1952429680	ANG POLAND	MICHELLE	CHUA	4077 ELM SPRINGS RD STE 105		SPRINGDALE	AR	727623748	0.3672375057	11
1508087115	ANTUNA	JOHN	CHARLES	2710 S RIFE MEDICAL LN		ROGERS	AR	727581452	0.3682103527	11
1538157920	TRENT	DAVID	A	1500 DODSON AVE		FORT SMITH	AR	729015182	0.3687003098	11
1356780233	SERVY	CLAIRE		610 E EMMA AVE	SUITE C	SPRINGDALE	AR	727644634	0.3689981845	11
1477511434	HONDERICH	JEFF	PAUL	346 N MAIN ST		DECATUR	AR	727229732	0.3702041029	11
1578534012	ROBERTS	KRISTY	M	3025 FOUNTAIN DR	SUITE 100	CONWAY	AR	720343684	0.3708239418	11
1609303304	ROBERTS	KYLEY	THERESA	300 E 6TH ST		TEXARKANA	AR	718545207	0.3715551828	11
1548210172	STINNETT	SCOTT	G	451 S HOLLY ST		SILOAM SPRINGS	AR	727613018	0.3717434599	11
1346656907	MENSAH	ALEX		1617 N WASHINGTON		MAGNOLIA	AR	717532046	0.3721004098	11
1316107121	MCNAMARA	TIMOTHY	DWAYNE	1001 W PARKER RD	STE B	JONESBORO	AR	724049582	0.372718583	11
1578691135	CATHCART	EVELYN	L	1304 MILITARY RD		BENTON	AR	720152911	0.3731670847	11
1306833116	PHOMAKAY	VON		5111 ROGERS AVE	STE 40M	FORT SMITH	AR	729032047	0.3762201482	11
1619947298	PERSER	ELWYN	JOE	7 OFFICE PARK DR	SUITE 100	LITTLE ROCK	AR	722113843	0.3766217252	11
1265599377	RAMRUP	RAMONA	NALINI	2420 LINWOOD DR	SUITE 3	PARAGOULD	AR	724506122	0.376791909	11
1407086200	IDRIS	MOHAMMAD		14 GOTHIC RIDGE RD		VAN BUREN	AR	729566565	0.3771976947	11
1841229192	NORRIS	ELVIN	LLOYD	47 HIGHWAY 64 W		BEEBE	AR	720129500	0.3782920206	11
1467459370	SIMPSON	RONALD	W	19797 HWY 6		MOUNTAIN VIEW	AR	725601096	0.3785031165	11
1194776344	GRIMM	JUDITH	BYNUM	4600 ROGERS AVE		FORT SMITH	AR	729033149	0.3797432465	11
1902005234	CORPUS	MICHAEL	BELTRAN	460 W OAK ST		EL DORADO	AR	717304567	0.3808984553	11
1295224111	TIENTCHEU	SYLVAIN	NITCHEU	2 SAINT VINCENT CIR		LITTLE ROCK	AR	722055423	0.3810320154	11
1003893579	WATKINS-BROWN	FELICIA	ANNETTE	319 W PARKER ST		HAMBURG	AR	716463121	0.3830718395	11
1679571723	COLLINS	KENNETH	PAUL	520 N SPRING ST		HARRISON	AR	726013528	0.3833195113	11
1134126600	SCHROEDER	JENNIFER	A	2708 RIFE MEDICAL LANE	SUITE 130	ROGERS	AR	727581452	0.384380555	11
1386614097	WORNOCK	JOHN	PAUL	400 S MAIN ST	STE 100	SEARCY	AR	721437800	0.3845215954	11
1144664384	LE	THANH		937 HIGHWAY 64 E		ALMA	AR	729217382	0.3850769374	11
1689651911	HARPER	GARY	E.	123 PEARL AVE		LITTLE ROCK	AR	722055959	0.3856735469	11
1730170168	WINGO	SUSAN		1306 W COLLIN RAYE DR		DE QUEEN	AR	718322502	0.3862824833	11
1740326610	WILLIS	SHERITA	D	616 W LEE AVE		OSCEOLA	AR	723703002	0.3863893703	11
1710340088	SKETAS	GREGORY		4517 PARK AVE		HOT SPRINGS	AR	71901	0.3868843272	11
1366438384	TRACY	WALLACE	LEE	1940 S WHITEHEAD DR		DE WITT	AR	720422906	0.3906174998	11
1073740387	HOANG	BRYAN	H	113 W CYPRESS ST		WARREN	AR	716712730	0.3920248064	11
1265419774	BOWLIN	RANDAL	G	2425 DAVE WARD DR	STE 401	CONWAY	AR	720348686	0.3924201733	11
1699741082	LANE	ROBERT	C	35 GRASSE STREET		CALICO ROCK	AR	72519	0.3950397383	11
1053390781	WRIGHT	JAMES	C	2918 LOUIS SESSIONS STREET		LAKE VILLAGE	AR	71653	0.3952241137	11
1528083946	WARE	DAVID	R	504 VALLEY CLUB CIR	IPATH, INC	LITTLE ROCK	AR	722123441	0.3960499947	11
1407932494	DAILEY	KAREN	BAINS	1000 BEVERLY WAY		FORT SMITH	AR	72903	0.3961705758	11
1730166844	NAYLOR	DAVID	L	2425 DAVE WARD DR	STE 401	CONWAY	AR	720348686	0.3965984459	11
1538107511	WIPF	SHANNON		1615 W PERSIMMON ST		ROGERS	AR	727563359	0.3974794375	11
1346216785	ZINI	JAMES	ELIA	1816 E MAIN ST		MOUNTAIN VIEW	AR	725606171	0.3990680652	11
1225093123	LEWIS	KATHERINE	JANIS	4206 FRAZIER PIKE		LITTLE ROCK	AR	722069635	0.399795857	11
1558304659	RILEY	W	K	1308 E KIEHL AVE		SHERWOOD	AR	721203040	0.3999594335	11
1639142284	CAVANEAU	JERRY	N	4411 HIGHWAY 5 N		BRYANT	AR	720227005	0.4005487731	11
1558544312	ALEXANDER	JOHN	E	1617 N WASHINGTON		MAGNOLIA	AR	717532046	0.401604051	11
1821523994	HASTINGS	JACLYN		2630 E CITIZENS DR STE 3		FAYETTEVILLE	AR	727034797	0.4032032236	11
1780673368	HOLT	DANNY	B	2901 MEDICAL CENTER DR		POCAHONTAS	AR	724559438	0.4037051165	11
1073593695	MULLINS	NEIL	D	910 NW 7TH ST		BENTONVILLE	AR	727124565	0.4037459513	11
1477915973	COLLINS	GENE		225 E JACKSON AVE		JONESBORO	AR	72401	0.4044987268	11
1205832219	FULTON	CHERYL	A	325 S 6TH PL		LOWELL	AR	727459704	0.4055808268	11
1063409761	PHAM	DAC	TAT	208 S MAIN AVE		BRINKLEY	AR	720213210	0.4055937945	11
1992755367	CLEMENS	ROY	DALE	451 S HOLLY ST		SILOAM SPRINGS	AR	727613018	0.4067953082	11
1487114997	ANDERSON	JARED	DUNCAN	1601 W 40TH AVE STE 1		PINE BLUFF	AR	716036319	0.4076005143	11
1235143041	PATTERSON	GEORGE	GORDON	724 N SPRING ST		HARRISON	AR	72601	0.407633369	11
1245224229	JOHNSTON	KENNETH	R	4208 N RODNEY PARHAM RD		LITTLE ROCK	AR	722122462	0.4079791966	11
1780833707	DIXON	JARED	A	1304 MILITARY RD		BENTON	AR	720152911	0.4083861426	11
1174517874	HARPER	WILLIAM		425 W OAK ST		EL DORADO	AR	717304566	0.4089641848	11
1740274448	GARRETT-SHAVE	MARTHA		620 W GROVE ST STE 202		EL DORADO	AR	717304425	0.4101528239	11
1710229059	PADLEY	REBECCA	MARIE	612 S 12TH ST		FORT SMITH	AR	729014702	0.4106409272	11
1437679651	BRANSCUM	EVAN		715 W SHERMAN AVE STE H		HARRISON	AR	726012737	0.4114219655	11
1962664557	BAKER	ERICA	NICOLE	225 E JACKSON AVE		JONESBORO	AR	724013119	0.4115521751	11
1720020662	THOMPSON	BOBBY	AARON	1015 W KINGSHIGHWAY		PARAGOULD	AR	724504142	0.4122749155	11
1467987875	ARSHAD	AMSA		1001 TOWSON AVE		FORT SMITH	AR	729014921	0.4125021926	11
1447486790	HENDREX	DOUGLAS	BRIAN	612 S 12TH ST		FORT SMITH	AR	729014702	0.4131928233	11
1629398276	MCALISTER	MICHAEL	BRADLEY	101 SKYLINE DR		RUSSELLVILLE	AR	728013363	0.4135120746	11
1023076619	TUCKER	DAVID	JOHN	1102 JACKSON ST SW		GRAVETTE	AR	727369121	0.4135174017	11
1760699938	CONES	SHAWN	JAMES	3401 ATWOOD RD	SUITE B	LITTLE ROCK	AR	722066012	0.4140170409	11
1124013925	BALKE	SUSAN	WANDA	171 CHERRY ST		MARIANNA	AR	723601938	0.4144060684	11
1770628471	WARR	JAMES	ANDREW	405 BUTTERCUP DRIVE		MOUNTAIN HOME	AR	726532910	0.4148406803	11
1154529717	JANSEN	PHILIP	ANTHONY	2801 MEDICAL CENTER DR		POCAHONTAS	AR	724559436	0.4155304485	11
1396790721	DILLARD	CAROLYN	M	109 POINTER TRL W		VAN BUREN	AR	729562236	0.4159405485	11
1508213984	PROBST	NATHAN		4010 S MULBERRY ST		PINE BLUFF	AR	71603	0.4163038453	11
1568414704	YOUMANS	ROGER	W	451 S HOLLY ST		SILOAM SPRINGS	AR	727613018	0.4163158538	11
1891880555	KAUFFMAN	PAUL	DAVID	507 N MAIN ST		SALEM	AR	725769449	0.4165561248	11
1205934957	MILLIGAN	LYNDA	BETH	5 MEDICAL PARK DR	SUITE 102A	BENTON	AR	720153729	0.4166774901	11
1811001282	LEE	JAMES	W	1001 WEST PARKER ROAD	SUITE B FIR	JONESBORO	AR	72404	0.4170547768	11
1619082310	BURKS	WILLARD	GENE	710 FALLS BLVD S		WYNNE	AR	723963514	0.4172287511	11
1730749052	ARAVIND	SAHANA		3417 U OF A WAY		TEXARKANA	AR	718541419	0.4172386888	11
1326545401	FIRMATURA	TODD		1600 W HOLLAND AVE STE 202		WHITE HALL	AR	716029221	0.417276249	11
1104851641	CARTER	INGE		500 S UNIVERSITY AVE	SUITE 521	LITTLE ROCK	AR	722055302	0.4177467532	11
1265438782	PIERCE	JOSEPH	B	2929 S CARAWAY RD	STE 1	JONESBORO	AR	724017335	0.4187349311	11
1346655230	BEAL RANDOLPH	CHRISTYN		1090 ARNOLD DR		LITTLE ROCK AF	AR	720994933	0.4187870968	11
1962419143	HART	HAMILTON	ROBERT	767 W NORTH ST		FAYETTEVILLE	AR	727011865	0.4200151509	11
1336798263	NORTON	RACHEL	HOPE	1530 GUB CLUB RD		RISON	AR	71665	0.4200226797	11
1053548461	BELL	CHRISTOPH	B	605 HEATHER LN		ALMA	AR	729215061	0.4209582551	11
1295833739	HECK	RICHARD	A.	2508 CRESTWOOD RD		NORTH LITTLE R	AR	721167623	0.4223602025	11
1851899173	SMITH	LINDSEY		2700 N PRICKETT RD STE 1C		BRYANT	AR	720227511	0.4226465479	11
1144517129	SAKARIYA	GEETABAHE		4301 W MARKHAM ST # 783		LITTLE ROCK	AR	722057101	0.4227731235	11
1063406056	EVANS	CLIFFORD	L	912 E DRILLING ST		MORRILTON	AR	721102218	0.4236444386	11
1679577381	IRISH-CLARDY	KATHERINE	A	1301 S E ST		FORT SMITH	AR	729014716	0.4250667134	11
1225080286	WEAVER	ROBERT	H	643 E THIRD ST		GENTRY	AR	72734	0.4252391436	11
1578524435	MERRICK	JASON	A	2037 WEST MAIN		CABOT	AR	72023	0.4255808012	11
1780611707	PLOETZ	CARINA	R	HWY 10 EAST		DANVILLE	AR	728330639	0.4284108614	11
1194768507	JENKINS	JENNIFER	DIANE	910 ADCOCK DR		HEBER SPRINGS	AR	725439674	0.4292735371	11
1336585926	SMITH	CLINTON	BOONE	1300 CREASON RD		CORNING	AR	724221716	0.429830217	11
1326572934	MCCUTCHEON	JOSEPH	B	4010 S MULBERRY ST		PINE BLUFF	AR	716037000	0.4300987238	11
1881690519	TRACY	PHILLIP	ADAMS	1300 BRADEN ST		JACKSONVILLE	AR	720763719	0.4303631556	11
1902802465	HODGES	J . TIMOT		11415 EXECUTIVE CENTER DRIVE		LITTLE ROCK	AR	722114489	0.4316051721	11
1215937537	HARTON	TIMOTHY	S	614 N MARTIN ST		WARREN	AR	716711904	0.4317500193	11
1689866725	DE MIRANDA	THOMAS	BENJAMIN	1910 WINDSOR AVE		SPRINGDALE	AR	727649316	0.4318146936	11
1629230396	FREEMAN	WILLIAM	ALEXANDER	600 CLUB LN		CONWAY	AR	720343624	0.4364310105	11
1275173544	HEADLEY	LANA		209 N ILLINOIS ST		HARRISBURG	AR	724321243	0.4366730728	11
1558330704	MCGHEE	LINDA	A	1125 N COLLEGE AVE		FAYETTEVILLE	AR	727031908	0.4377598942	11
1578889440	SPEAKE	JOSEPH	LEE	1000 S. WALDRON ROAD		FORT SMITH	AR	729034100	0.4378838835	11
1043208879	FRISBIE	STEPHANIE	E	620 BROADWAY ST		VAN BUREN	AR	729565830	0.4396523132	11
1326240797	ARCHER	GRAEME	C.M.	1000 SE 13TH CT		BENTONVILLE	AR	727127857	0.4402829825	11
1124127634	RODA	FERDINAND	TABUCOL	1 MERCY LN	SUITE 301	HOT SPRINGS	AR	719136442	0.4407747953	11
1124192695	PEYTON	SHAWN	C	1210 W MAIN ST		WALNUT RIDGE	AR	724761005	0.4408516513	11
1841589017	VIEGAS	MARK	GERARD	1100 N UNIVERSITY AVE STE 1		LITTLE ROCK	AR	722076348	0.4409784067	11
1437499068	LOWREY	DOUGLAS	H	301 S UTAH AVE		RUSSELLVILLE	AR	728015626	0.4412204527	11
1922539907	MOSER	JONATHAN	D	612 S 12TH ST		FORT SMITH	AR	729014702	0.4412978117	11
1851827679	EOFF	ELIZABETH		1601 W 40TH AVE		PINE BLUFF	AR	716036069	0.4416684548	11
1962524090	ELLINGTON	BARBARA		1340 S WALDRON RD		FORT SMITH	AR	729032556	0.4417696178	11
1437145810	DOW	JULIE		300 CARSON ST		JONESBORO	AR	724013104	0.4427034531	11
1831179779	SMITH	GEORGE	WILLIAM	704 WEST GROVE	SUITE 2, GE	EL DORADO	AR	71730	0.4430203282	11
1972672897	SCRIBNER	JOHN		115 TURNER LN		SALEM	AR	725765600	0.4440143245	11
1104916550	NASH	JOHN	R.	207 CARTER ST		BERRYVILLE	AR	726164303	0.4453681789	11
1710935762	MCAFEE	DEWEY		710 A DEWITT HENRY DRIVE		BEEBE	AR	72012	0.4462241747	11
1891751541	HORAN	CHRIS	HOWELL	1601 N CHURCH ST		ATKINS	AR	728233234	0.4467175991	11
1689692360	MEDLOCK	JEFFREY	A.	937 HIGHWAY 64 EAST		ALMA	AR	72921	0.4478978144	11
1376568204	VANDERBURG	EDWARD	JASON	6015 CHENONCEAU BLVD STE 140		LITTLE ROCK	AR	722234584	0.4479383945	11
1295722668	MAXWELL	RALPH	MARTIN	811 HIGHWAY 65 S		DUMAS	AR	716393006	0.4517869542	11
1366403560	HUMPHREYS	JAMES	DELBERT	124 HOLLYWOOD AVE		HOT SPRINGS	AR	719017057	0.4523471289	11
1760839120	ADAMU	NANA-AISH	U	1401 S STATE ST STE C		PINE BLUFF	AR	716015827	0.4532563912	11
1750813119	GRAY	CAMDIN		601 JULIA AVE E		WYNNE	AR	723963506	0.4539512729	11
1114468923	SNOW	VICKEY	LYNNE	1309 W MAIN ST		WALNUT RIDGE	AR	724761430	0.4543464922	11
1336569532	GREENBURG	PATRICK	TYLER	7001 SW REGIONAL AIRPORT BLVD STE 1		BENTONVILLE	AR	72712	0.4563086966	11
1265497242	DASS	SANJAY	R	1 SAINT VINCENT CIR	SUITE 210	LITTLE ROCK	AR	722055405	0.4565696118	11
1710253208	GUINN	NICHOLAS		415 E MATTHEWS AVE		JONESBORO	AR	724013142	0.4568743824	11
1336203348	WILBANKS	STACY	LEANN	1111 WINDOVER RD		JONESBORO	AR	724016159	0.4574928165	11
1700865219	SCHOCK	CHARLES	CONRAD	227 PINE BLUFF HWY		ENGLAND	AR	720462234	0.4594553301	11
1275508061	MARIS	MAHLON	OGDEN	715 W SHERMAN AVE	SUITE G	HARRISON	AR	726012743	0.4595072616	11
1407046600	GIBSON	SHANNON	BROOKE	411 UNION ST		JONESBORO	AR	724012834	0.4601175419	11
1467487751	ROOK	ROBERT	BURL	919 LOCUST ST		CONWAY	AR	720345332	0.4614368982	11
1013302587	ANDERSON	JERROD		1710 HARRISON ST		BATESVILLE	AR	725017303	0.4620113119	11
1023018439	GRIFFIN	RODNEY	L	211 E STADIUM		MAGNOLIA	AR	717532032	0.4623962112	11
1417343203	DAVIS	KELLY		9601 BAPTIST HEALTH DR		LITTLE ROCK	AR	722056321	0.4628256128	11
1629207386	THAKOR	PRATAPJI	T	602 W UNION AVE STE B		OSCEOLA	AR	723703014	0.463577524	11
1770544959	BAKER	JEFFREY	RICHARD	900 DORMAN ST	SUITE E	SPRINGDALE	AR	727625123	0.4639876636	11
1871585935	MILLER	FORREST		4202 S UNIVERSITY AVE		LITTLE ROCK	AR	722047841	0.4642011437	11
1417947672	STUBBLEFIELD	WILLIAM	SCOTT	102 WEST SMITH		BROOKLAND	AR	72417	0.4645743759	11
1932164035	YELVINGTON	DENNIS	B	1609 N MEDICAL DR		STUTTGART	AR	721603274	0.4651966679	11
1609826486	LYLES	FRED		1629 AIRPORT RD STE B		HOT SPRINGS	AR	719138069	0.4667578086	11
1396005039	JANIK	JORDAN	KENT	225 E JACKSON AVE		JONESBORO	AR	724013119	0.4668242221	11
1144584392	ESPINO	ERWIN	R	460 W OAK ST		EL DORADO	AR	717304567	0.4675097677	11
1578523585	MARSHALL	ROXANNE		3 MEDICINE DR		CLARKSVILLE	AR	728304431	0.4679325183	11
1609832732	BURNETT	RICHARD	LEE	405 BUTTERCUP DR		MOUNTAIN HOME	AR	726532910	0.4679509767	11
1649262726	FOSTER	GILBERT		16221 ST VINCENT WAY	SUITE 100	LITTLE ROCK	AR	72223	0.4683133883	11
1740629625	BALDWIN	ABBY	KAUFFMAN	3340 N COLLEGE AVE STE 5		FAYETTEVILLE	AR	727033876	0.4688972581	11
1275583056	BELL	DAN		146A PASSION PLAY RD		EUREKA SPRINGS	AR	72632	0.4689249119	11
1467400549	MCGEHEE	MICHAEL	FRANCIS	2900 MOBERLY LN		BENTONVILLE	AR	727123748	0.4689556488	11
1124098587	BURCHFIELD	SAMUEL	SCOTT	630 W COURT ST		PARAGOULD	AR	724504247	0.4700918451	11
1043278914	FINCK	JOHN	HENRY	209 MORROW ST N		MENA	AR	719532514	0.4701535532	11
1962441436	HUTCHISON	DARRELL	L	1300 CREASON RD		CORNING	AR	724221716	0.4702619992	11
1003963208	FOX	PATRICK	JAMES	1201 S. MENA ST.		MENA	AR	719534280	0.4715626652	11
1770583189	FOX	THOMAS	A	1440 W 1ST ST N		PRESCOTT	AR	718573339	0.4728138412	11
1477644979	CRUZ-LEAL	WILSON	JAVIER	1480 W CENTER ST		GREENWOOD	AR	729363449	0.4732742284	11
1093161838	PHILLIPS	RICHARD	D	3214 E RACE AVE		SEARCY	AR	721434810	0.4751220781	11
1437166774	HIGHSMITH	VIVIAN	FAYE	1001 SCHNEIDER DR		MALVERN	AR	721044811	0.4756865317	11
1689770315	DICKSON	SCOTT	MICHAEL	311 E MATTHEWS AVE		JONESBORO	AR	724013125	0.4757528633	11
1396714424	GRANT	JERRY	H	104 EAST GROVE	GRANTMED	EL DORADO	AR	717303929	0.4765884073	11
1073017521	COMBS	KRISTINA	M	825 HIGHWAY 71 N		ALMA	AR	729215114	0.4770565706	11
1750744660	NAZAIRE	YVES-MARY		1125 N COLLEGE AVE		FAYETTEVILLE	AR	727031908	0.477776922	11
1497720221	BROWNFIELD	SHANNON	H	715 W SHERMAN AVE	SUITE G	HARRISON	AR	726012743	0.4787803895	11
1013945138	CRAFT	CHARLES	W	20 NORTH ASTER		GREENWOOD	AR	72936	0.4790793394	11
1083675284	HENRIKSEN	JOHN	ERIC	101 HOSPITAL DRIVE		MAGNOLIA	AR	71753	0.4795244902	11
1275542029	JANSEN	MARK	T	3004 PINE ST		ARKADELPHIA	AR	719235325	0.4807636256	11
1750388401	MCGEE	IVY	V	2200 FORT ROOTS DR		NORTH LITTLE R	AR	721141709	0.4818320132	11
1467428847	WAH	JOHN	CHIN	230 WEST BROADWAY		WEST MEMPHIS	AR	72301	0.4824063789	11
1205037611	DECLERK	GEORGE	RYAN	2603 W PLEASANT GROVE RD	SUITE 109	ROGERS	AR	727585804	0.4824589963	11
1164052742	KENDALL	TARA	MEGHAN	2901 MEDICAL CENTER DR		POCAHONTAS	AR	724559438	0.482911424	11
1437128790	DAVIDSON	DANIEL	S.	3130 E RACE AVE	SUITE 100	SEARCY	AR	721434979	0.4838687994	11
1730149741	MOODY	LACKEY	GENE	1301 WHITE DR		BATESVILLE	AR	725019467	0.4844407404	11
1881682235	MANIS	ROBERT		400 CRESTWOOD CIR		MENA	AR	719535512	0.4855263655	11
1053357491	PRUIKSMA	RICHARD	T	500 S MOUNT OLIVE ST	SUITE 200	SILOAM SPRINGS	AR	727613602	0.4857670318	11
1346430980	COLLINS	LINDA	F	530 ATKINS BLVD		MARIANNA	AR	723602113	0.4860839609	11
1528446283	ROWELL	STEWART		207 CARTER ST		BERRYVILLE	AR	726164303	0.4866146299	11
1043307499	BROWN	TERRY		2900 HAWKINS DRIVE		SEARCY	AR	72143	0.4869441173	11
1780654053	JACOBS	JOHN	BENJAMIN	9755 W STATE HIGHWAY 22		RATCLIFF	AR	729519000	0.4877807947	11
1164448858	BRASWELL	THOMAS	ROSS	15033 HIGHWAY 165		SCOTT	AR	721429555	0.4879379768	11
1043416373	BARANYK	CHRISTOPH	STEPHEN	4052 E VANBUREN	STE A	EUREKA SPRINGS	AR	72632	0.4881629611	11
1053300558	HOLT	BRENT	E	2901 MEDICAL CENTER DR		POCAHONTAS	AR	724559438	0.4889176141	11
1407860539	PITTMAN	CHRISTOPH	LACYE	4208 N RODNEY PARHAM RD		LITTLE ROCK	AR	722122462	0.4892204057	11
1174518229	MCGOWAN	BLAKE	WILLIAM	500 S UNIVERSITY AVE	SUITE 808	LITTLE ROCK	AR	722055302	0.4895981636	11
1255398897	PAYNE	MICHAEL	DAVIS	2630 E CITIZENS DR STE 3		FAYETTEVILLE	AR	727034797	0.4907842379	11
1932251006	VENTRES	WILLIAM	BRAINERD	4301 W MARKHAM ST # 783		LITTLE ROCK	AR	722057101	0.4910025841	11
1902910516	PURVIS	KENNETH	W	1012 E CHURCH ST	SUITE B	WARREN	AR	716713509	0.4921759197	11
1043538218	JAVED	SYED	USSAMA	119 MEDICAL CIRCLE	SUITE 1	NASHVILLE	AR	71852	0.4928226231	11
1366409930	FOSCUE	DAVID	J	1615 W PERSIMMON ST		ROGERS	AR	727563359	0.4934007635	11
1831359082	PUGH	MARY	ANNETTE	880 W MAIN ST		BOONEVILLE	AR	729273443	0.4937773526	11
1619071024	KIRK	MARVIN	NORWOOD	1102 B W. SOUTH STREET		BENTON	AR	720154066	0.4939808964	11
1548398498	WATSON	KIRK	D	3 MEDICAL PARK DR	SUITE100	BENTON	AR	720153728	0.4939924979	11
1841645454	NASH	NICOLE	M	300 E 6TH ST		TEXARKANA	AR	718545207	0.4941920203	11
1770842148	FORTSON	CHRISTOPH	THOMAS	1301 S E ST		FORT SMITH	AR	729014716	0.4943005398	11
1831548270	COPPOLA	ANDREW	A	2523 E HUNTSVILLE RD		FAYETTEVILLE	AR	727017329	0.494782191	11
1174523120	HEARYMAN	MARTY	WAYNE	2104 HIGHWAY 367 N		BALD KNOB	AR	720109443	0.4948795133	11
1891337275	SCHLESIER	ALICIA	ANNE	1001 TOWSON AVE		FORT SMITH	AR	729014921	0.496494706	11
1295732816	COOPER	KEITH		4202 S UNIVERSITY AVE		LITTLE ROCK	AR	722047841	0.4968056378	11
1689645350	ARMSTRONG	VICTOR	M.	602 N PINE ST		HARRISON	AR	726012842	0.4972255381	11
1366501108	PRICE	SAMUEL	WESLEY	1900 WILLARD ST		SPRINGDALE	AR	727625989	0.4979043214	11
1164482592	NAYLES	LEE	CHARLES	1400 MAIN ST		LITTLE ROCK	AR	722025036	0.498928352	11
1669528725	KENDALL	JUNEUS	FREDERICK	1661 AIRPORT RD	SUITE D	HOT SPRINGS	AR	719137951	0.5017943776	11
1003009218	NOLEN	JAMES	E	1711 E HARDING ST		MORRILTON	AR	721104507	0.502792883	11
1992767792	TUETKEN	LANCE	E	415 E MATTHEWS AVE		JONESBORO	AR	724013142	0.5039225493	11
1538697438	HUDSON	MARJORIE	ELLEN	3417 U OF A WAY		TEXARKANA	AR	718541419	0.5048283308	11
1972762045	IZARD	RALPH	SIDNEY	9219 SIBLEY HOLE RD		LITTLE ROCK	AR	722098874	0.5050028979	11
1760472021	WEBBER	DAVID	LEE	504 PECAN ST		HELENA	AR	723423214	0.5057356826	11
1982219663	REECE	SHARON		1125 N COLLEGE AVE		FAYETTEVILLE	AR	727031908	0.5076102351	11
1790751329	PHILLIPS	REBECCA	PLUMLEE	308 HIGHWAY 62 W		ASH FLAT	AR	725139415	0.5076780745	11
1376550640	GARIBALDI	BYRON	T	609 W MAPLE AVE	NW MEDICAL	SPRINGDALE	AR	727645335	0.5077774839	11
1831110758	BRASHEARS	LARRY	BRUCE	1517 S MAIN ST		MALVERN	AR	72104	0.5091247128	11
1740415611	NICHOLSON	JULIA	DANIELLE	906 ROBERTS DRIVE		MONTICELLO	AR	71655	0.5092940179	11
1639136609	PRICE	KRISTI	QUALLS	803 HIGHWAY 18		LAKE CITY	AR	724379603	0.5094253595	11
1538180633	ANNAMALAI	CHITRA		1100 N COLLEGE AVE		FAYETTEVILLE	AR	727031944	0.5106940561	11
1578632485	LIE	KAM	S.	230 HIGHWAY 5 N STE 20		MOUNTAIN HOME	AR	726533031	0.5107610098	11
1932631439	SADLER	COREY	ALLEN	1090 ARNOLD DR		LITTLE ROCK AF	AR	720994933	0.511090358	11
1639159676	SIMON	SYLVIA		906 ROBERTS DR		MONTICELLO	AR	716555724	0.5112390018	11
1346731932	BERRY	JONATHAN	THOMAS	11415 EXECUTIVE CENTER DR		LITTLE ROCK	AR	722114489	0.5121264525	11
1417986027	MCGOWAN	WILLIAM	J	1109 S WEST END ST		SPRINGDALE	AR	72764	0.5133671237	11
1639173396	TUCKER	CHARLES	L	195 HOSPITAL DR		CHEROKEE VILLA	AR	725297314	0.5137269835	11
1992933063	VONGREMP	ALAN	CLARK	3101 SE 14TH ST		BENTONVILLE	AR	727124900	0.513967125	11
1396163499	ROSSON	THOMAS	BRENT	724 N SPRING ST		HARRISON	AR	726012913	0.5143635708	11
1043546930	MCKENZIE	SARAH	BETH	3201 SPRINGHILL DR STE 300		NORTH LITTLE R	AR	721172909	0.515042709	11
1811174238	MCGUIRE	SAM	A.	245 MADISON ST		CLARENDON	AR	720292706	0.5161385879	11
1528025038	BEEMAN	DAVID	L	2900 MOBERLY LN		BENTONVILLE	AR	727123748	0.5173025562	11
1831190339	HOLLIS	THOMAS	H	1 MERCY LN	SUITE 201	HOT SPRINGS	AR	719136442	0.5187914365	11
1083174502	KHAN	SHAMA		1601 W 40TH AVE STE 1		PINE BLUFF	AR	716036319	0.5189436248	11
1295960748	KRALETI	SHASHANK		4301 W MARKHAM ST	SLOT # 783	LITTLE ROCK	AR	722057101	0.5191195209	11
1356311617	ADKINS	KEVIN	J	614 NORTH TOWN		MOUNTAIN HOME	AR	726533105	0.5210752173	11
1871598037	SULLIVAN	SARAH	LYNN	903 DESOTO BLVD		HOT SPRINGS VI	AR	719096100	0.5212131927	11
1568456267	CARROLL	PETER	J	1617 N WASHINGTON		MAGNOLIA	AR	717532046	0.5223328739	11
1376980367	EWING	TRAVIS	D	1111 WINDOVER RD		JONESBORO	AR	724016159	0.5225188497	11
1538161385	GARDNER	JAMES	L	2825 ALBERT PIKE RD		HOT SPRINGS	AR	719132619	0.5228492899	11
1821085648	JACKSON	HUGH	H	3409 ELM SPRINGS RD		SPRINGDALE	AR	727622754	0.5246409422	11
1063675650	DIAZ	KYLE	I	300 E 6TH ST		TEXARKANA	AR	718545207	0.5254281156	11
1538156112	PETERS	BETTY	S	3560 HWY 7N	SUITE C	HOT SPRINGS	AR	719096503	0.5257158612	11
1396731550	DAVIDSON	ANDY		301 S MAIN ST		CAVE CITY	AR	72521	0.5275932758	11
1477632099	CROWELL	KAREN	WEBB	11321 INTERSTATE 30	SUITE 202	LITTLE ROCK	AR	722097040	0.5302922141	11
1033346358	THUROW	BRANDON	M	2869 COLLEGE AVE		CONWAY	AR	720346087	0.5304544789	11
1508157371	GREEN	ALISON	LOUISE	311 E. JACKSON AVE		JONESBORO	AR	72401	0.530946749	11
1295770261	LACHOWSKY	JOHN		801 W RIVER ST		OZARK	AR	729493023	0.5322038855	11
1922157924	CRAIG	JENNIFER	J	2907 E JOYCE BLVD	SUITE 6	FAYETTEVILLE	AR	727035011	0.5335054498	11
1023283710	LEMDJA	MIMO	ROSE	353 CASH ROAD SW		CAMDEN	AR	71701	0.5340395586	11
1275762536	BROWN	SHAWN	PATRICK	2523 E HUNTSVILLE RD		FAYETTEVILLE	AR	72701	0.5345194384	11
1013983873	PENNINGTON	KERRY	FRANKLIN	1012 E CHURCH ST	SUITE A	WARREN	AR	716713509	0.5347669313	11
1972508984	OGE	BRIAN	T	410 N MAIN ST	STE 2	NASHVILLE	AR	718522000	0.5348586242	11
1205043510	AL-DADAH	HALAH		1 MERCY LN	SUITE 506	HOT SPRINGS	AR	719136442	0.535564746	11
1821259508	EZELL	RONALD	SCOTT	614 NORTHTOWN		MOUNTAIN HOME	AR	726533105	0.5364154515	11
1144206418	SHEDD	LEONUS	LAFITTE	1015 W KINGSHIGHWAY		PARAGOULD	AR	724504142	0.536494409	11
1275521296	CRANFORD	HARROL		1703 N BUERKLE ST		STUTTGART	AR	721603153	0.5369536884	11
1306807847	NORCROSS	JONATHAN	G.	1310 N CENTER ST		LONOKE	AR	720862011	0.538789782	11
1508824871	JOHNSON	CHRISTOPH	S	2708 RIFE MEDICAL LANE	SUITE 130	ROGERS	AR	727581452	0.5388755126	11
1235526211	LEVINE	ARI	S	1090 ARNOLD DR		LITTLE ROCK AF	AR	720993800	0.5400253374	11
1780680538	WYATT	DAVID	NEAL	1300 BRADEN ST		JACKSONVILLE	AR	720763719	0.5402669462	11
1083643506	DUNN	JAMES		4368 E CHURCHILL DR		FAYETTEVILLE	AR	727012988	0.540292681	11
1699733741	ERWIN	STEVEN	M.	129 POINTER PL		HOT SPRINGS	AR	719017372	0.5404504289	11
1952367286	MURREY	JAMES		1111 WINDOVER RD		JONESBORO	AR	724016159	0.540533636	11
1982039848	KISER	PAMELA	JEAN	1021E WASHINGTON AVE		NORTH LITTLE R	AR	721145853	0.5410870838	11
1912492943	FALAYE	MICHAEL	O	4010 S MULBERRY ST		PINE BLUFF	AR	716037000	0.5411984024	11
1366854614	SAM	GLORIA		1125 N COLLEGE AVE		FAYETTEVILLE	AR	727031908	0.5416809244	11
1861455354	ARRINGTON	JAMES	C	1106 CHESTNUT ST		LEWISVILLE	AR	71845	0.5420200366	11
1326246190	HARDIN	THAD	RIDGE	2425 DAVE WARD DR STE 401		CONWAY	AR	72034	0.5429295709	11
1184660698	HEILES	KENNETH	A	203 S JEFFERSON ST		STAR CITY	AR	716675101	0.5432421628	11
1407241045	YANG	EDWARD	M	1125 N COLLEGE AVE		FAYETTEVILLE	AR	727031908	0.5434520038	11
1023074119	JOHNSON	TIMOTHY	SAMUEL	1601 N CHURCH ST		ATKINS	AR	728233234	0.5437603893	11
1679069249	DOMINO	SARAH	GRACE	1007 WINDOVER RD		JONESBORO	AR	724016007	0.5453869391	11
1770531766	FLIPPIN	DANE	H.	1000 E MATTHEWS AVE STE E		JONESBORO	AR	724014344	0.5464082833	11
1598026304	COWAN	CECIL	R	300 E 6TH ST		TEXARKANA	AR	718545207	0.5467585142	11
1255413092	SPENCER	CLAY	R	1210 W MAIN ST		WALNUT RIDGE	AR	724761005	0.5468661313	11
1770580169	SLABBERT	CHRISTIAA	JOHANNES	7320 ROGERS AVE	SUITE 1	FORT SMITH	AR	729034164	0.5473196253	11
1720512858	POULOS	MICHAEL	ROBERT	3214 E RACE AVE		SEARCY	AR	721434810	0.5473903187	11
1962962241	SHAMIM	AINNY		1601 W 40TH AVE STE 1		PINE BLUFF	AR	716036319	0.5474928504	11
1972545028	ASBURY	DALE	W	1500 DODSON AVE	SUITE 175	FORT SMITH	AR	729015182	0.548048137	11
1801908108	BURNS	TERRY	L	195 HOSPITAL DRIVE	SUITE A	CHEROKEE VILLA	AR	72529	0.5482914325	11
1003038167	GOLDEN	KIMBERLY	KAY	505 SYCAMORE STREET		RISON	AR	71665	0.5486260446	11
1467448837	HOUCHIN	VONDA	GALE	802 ILLINOIS		HARRISBURG	AR	72432	0.5490719544	11
1770559635	GUSTAVUS	JOHN	L.	7418 NORTH HILLS BLVD		NORTH LITTLE R	AR	721167026	0.5491280591	11
1588670566	KLEINSCHMIDT	KEVIN	C	418 N 2ND ST		ASHDOWN	AR	718222755	0.5501312271	11
1306805379	PROFFITT	DANNY	L	934 NORTH GASKILL		HUNTSVILLE	AR	727401319	0.5507239171	11
1720646490	STEPHENS	KATHRYN	C	10025 W MARKHAM ST STE 210		LITTLE ROCK	AR	722052178	0.5510029837	11
1912932930	CARTER	DON	M	2900 HAWKINS DR		SEARCY	AR	721434802	0.5510030084	11
1659326312	TOTTEN	MATTHEW	B.	1607 S OLD MISSOURI RD		SPRINGDALE	AR	727645723	0.551155702	11
1629031950	HINES	JOHN	R	1300 W COURT ST		PARAGOULD	AR	724504105	0.551491245	11
1982230421	ROBINSON	CYNTHIA	JOYCE	104 E GREENBRIAR DR		OSCEOLA	AR	723702820	0.551510819	11
1700420338	YAUILLA	REBECCA	JOANNE	3214 RACE AVENUE		SEARCY	AR	72143	0.5528314368	11
1578530366	CRUMP	MARK	R	353 CASH RD SW		CAMDEN	AR	717013704	0.5544229143	11
1720044548	HAWKINS	WILLIAM	L	1609 N MEDICAL DR		STUTTGART	AR	721603274	0.554549922	11
1013304393	HOOVER	DUSTIN		205 WESTPORT DR		CABOT	AR	720233657	0.5546528988	11
1669494860	SAMMS	DONALD	P	2521 ALMA HWY		VAN BUREN	AR	729565015	0.5561588912	11
1750386876	EMBRY	TRAVIS	DALE	934 NORTH GASKILL		HUNTSVILLE	AR	727401319	0.556174815	11
1831105683	BEAM	DAVID	C	3215 N NORTHHILLS BLVD		FAYETTEVILLE	AR	727034007	0.5574487208	11
1518989664	KING	WILLIAM	PAUL	7301 ROGERS AVE.	ST. EDWARD	FORT SMITH	AR	72903	0.5585519888	11
1518090703	BRYSON	JILL	JAGGERS	100 RIVENDELL DR		BENTON	AR	720199188	0.5592150966	11
1124312038	NGUYEN	JASON		223 E JACKSON AVE		JONESBORO	AR	724013119	0.5601207314	11
1518906858	ERWIN	JOHN	SCOTT	1629 AIRPORT RD	SUITE B	HOT SPRINGS	AR	719137951	0.5605010914	11
1457316556	COKER	RAYMOND	K	1609 N MEDICAL DR		STUTTGART	AR	721603274	0.5608545516	11
1093710113	RICHTER	JON	KEVIN	206 S. MAIN		BERRYVILLE	AR	726164320	0.5621542896	11
1962408435	ROBINSON	LONNIE	S	630 BURNETT DR		MOUNTAIN HOME	AR	726532941	0.5625566982	11
1770670879	ALLEN	H.	BRADFORD	211 AIRPORT RD		MARSHALL	AR	72650	0.5628052571	11
1689936213	PEARROW	CHARLES	ADAM	1816 E MAIN ST		MOUNTAIN VIEW	AR	725606171	0.5633916518	11
1104866029	ZIMMER	KURT	GERARD	1100 N COLLEGE AVE		FAYETTEVILLE	AR	727031944	0.5639545841	11
1992808851	HEMEYER	MARK	M	1400 BRADEN ST	EMERGENCY D	JACKSONVILLE	AR	720763721	0.5642229256	11
1134336951	FERNANDEZ	EMILIO	GRABIEL	700 W GROVE ST		EL DORADO	AR	717304416	0.5642932847	11
1366400624	CARDONA	CHARLES		3181 HIGHWAY 367 N		AUSTIN	AR	720078003	0.5644756442	11
1861755118	LOUDERMILK	JON	DEL	146 A PASSION PLAY ROAD		EUREKA SPRINGS	AR	72632	0.5647809764	11
1871774075	GEIDL	DAVID		465 MEDICAL CENTER PKWY		CLINTON	AR	72031	0.56662356	11
1962463091	TEDDER	MICHAEL		3003 APACHE DR		JONESBORO	AR	724017432	0.5675772426	11
1588621742	FOX	CLINTON	WADE	901 E BEEBE CAPPS EXPY		SEARCY	AR	721436865	0.5684794744	11
1740217132	LINDSEY	JAMES	A	1222 W 42ND AVE		PINE BLUFF	AR	716037109	0.5698562798	11
1932251097	TUTT	RICHARD	DUANE	3000 MEDICAL CENTER PKWY		BENTONVILLE	AR	727123217	0.5710428527	11
1407114978	SAMUEL	PEARL	ANNE	2000 S 42ND ST	SUIT 100	ROGERS	AR	727582001	0.5721496505	11
1013906817	JANSEN	ANDREW	J	2901 MEDICAL CENTER DR		POCAHONTAS	AR	724559438	0.5722017696	11
1073004149	GRAVES	HEATHER		500 N MAIN ST		JUNCTION CITY	AR	717499597	0.5728757128	11
1295839397	BURLESON	STANLEY	WAYNE	705 W 16TH ST		DEWITT	AR	72042	0.5733831718	11
1548464993	CORDOVA	FREDY	H	766 HL ROSS DR		MONTICELLO	AR	71655	0.5746932982	11
1861695132	WARD	LESLIE	D.	201 S 7TH ST		OZARK	AR	729493131	0.5748734845	11
1942261433	CARTER	JERRY	L	11719 HINSON RD	STE 110	LITTLE ROCK	AR	722123402	0.5753880365	11
1992765010	GERSON	DAVID	B	1308 E KIEHL AVE		SHERWOOD	AR	721203040	0.5763124039	11
1619930591	WILLIAMS	DWIGHT	MARSHALL	4000 LINWOOD DR	SUITE A	PARAGOULD	AR	724507223	0.5770961342	11
1205032745	SCROGGINS	BRENT	A	1711 E HARDING ST		MORRILTON	AR	721104507	0.5774009859	11
1861457988	PACE	ROSE	A	1101 TENNESSEE ST		PINE BLUFF	AR	716015801	0.577752102	11
1245525591	DOUANGKESONE	SILAKHONE		4010 S MULBERRY ST		PINE BLUFF	AR	716037000	0.578471049	11
1275577280	NICHOLS	SCOTT	RICHARD	3801 CAMDEN RD # 22		PINE BLUFF	AR	716034612	0.5802223541	11
1194783472	JONES	JOEL	S	3000 MEDICAL CENTER PKWY		BENTONVILLE	AR	727123217	0.5803090029	11
1205392396	HARRISON	CHRISTOPH	MAURICE	2 SAINT VINCENT CIR		LITTLE ROCK	AR	722055423	0.5805595296	11
1598961047	RAYMUNDO	BRYAN	D.	2906 MARKET ST		PINE BLUFF	AR	716016881	0.581228379	11
1033114566	BRUTON	RONALD	F	250 DRILLERS RD		MOUNTAIN HOME	AR	726535186	0.581338398	11
1689751257	ROSE	STEVE		1 PARKCLIFF DR	SUITE C	HOLIDAY ISLAND	AR	726319234	0.5823877145	11
1578186631	CARGILE	JENNIFER	MEGAN	2225 HIGHWAY 110 W		HEBER SPRINGS	AR	725433404	0.5827869669	11
1043553167	EDE	CHINEDU	D	4310 W MARKHAM ST		LITTLE ROCK	AR	722054024	0.5840990444	11
1932561636	SPENCE	LEISA	RENEE	1309 W MAIN ST		WALNUT RIDGE	AR	724761430	0.5853822104	11
1558368498	YORK	ANDREA	LEE	300 E 6TH ST		TEXARKANA	AR	718545207	0.5857155815	11
1295798510	SADLER	JENNIFER	M	620 N MAIN ST		HARRISON	AR	726012911	0.5862884445	11
1013955756	JUNG	SHIRLEY	OI-YUN	1200 S MAIN ST		SEARCY	AR	721437321	0.586770355	11
1427331560	NALLUR	SHREELEKH		4301 W MARKHAM ST # 783		LITTLE ROCK	AR	722057101	0.5873410062	11
1356347207	MERRYMAN	DARON		1000 E MATTHEWS AVE	SUITE B	JONESBORO	AR	724014307	0.5876412944	11
1760451876	TIPPIN	PHILIP	BRIAN	804 DAN ARK CIRCLE		DANVILLE	AR	728330220	0.588603013	11
1740271014	JENNINGS	MATTHEW	BRADLEY	200 CARR STREET		PEA RIDGE	AR	72751	0.5887117528	11
1356301147	DUKE	JOHN	RICHARD	705 SANTA FE DR		SEARCY	AR	721436964	0.5898179149	11
1356316269	NORRIS	WILTON	J	614 NORTHTOWN		MOUNTAIN HOME	AR	726533105	0.5918864764	11
1881630259	THORN	GARLAND	M	2523 E HUNTSVILLE RD		FAYETTEVILLE	AR	72701	0.5920986825	11
1760479570	RUSSELL	ROY	E	5111 ROGERS AVE	STE 40M	FORT SMITH	AR	729032047	0.594349602	11
1013098334	TAGGART	SAMUEL	D	3 MEDICAL PARK DR	SUITE 100	BENTON	AR	720153728	0.5944965922	11
1427070606	RICHEY	JASON	D	1801 E MAIN ST		CHARLESTON	AR	729339254	0.5956741178	11
1477817914	NWUDE	UGOCHUKWU		701 N WEST AVE		EL DORADO	AR	717304654	0.5961381088	11
1972503399	KEMPSON	STEVEN	E	3875 W SUNSET AVE		SPRINGDALE	AR	727624959	0.5991804393	11
1285836569	QURESHI	ATIF	MAHMOOD	1100 N COLLEGE AVE		FAYETTEVILLE	AR	727031944	0.5992459835	11
1588632384	FRASER	ROSALINE	O	620 W GROVE ST	SUITE 201	EL DORADO	AR	717304462	0.5997518416	11
1871503508	ROLLER	KRISTIN	R	1280 E STEARNS ST	SUITE 5	FAYETTEVILLE	AR	727036241	0.5998725498	11
1285053983	MONTIEL	PATRICIO	JOSE	612 S 12TH ST		FORT SMITH	AR	729014702	0.599962618	11
1578599239	BALIS	LUC	G	3700 CLIFF DR		FORT SMITH	AR	729035954	0.6009116273	11
1972658771	JACOBS	JAMES	R	411 FALLS BLVD S		WYNNE	AR	723963501	0.6016941832	11
1588698906	PILLOW	JAMES	HARGRAVES	101 SHIRLEY HICKS DR		HELENA	AR	723428852	0.6023660594	11
1689940132	PATEL	ARPIT	R	245 MADISON ST		CLARENDON	AR	720292706	0.6024747419	11
1740693183	RENFROE	JAMES	A	1507 S 1ST ST		MCGEHEE	AR	71654	0.6025063184	11
1265632368	CLARK	JOSHUA	A	9207 HIGHWAY 71 S	STE 9	FORT SMITH	AR	729169117	0.6025546	11
1205970209	SHIPLEY	DONNA	M	4003 MASSARD RD		FORT SMITH	AR	72903	0.6028586051	11
1285658609	SLOAN	VALERIE		3320 FLEMON RD		JONESBORO	AR	724048867	0.6030653811	11
1336135805	ROULIER	JULIA	A	1215 SIDNEY ST	STE 300	BATESVILLE	AR	725017203	0.6035352669	11
1194757849	HODGES	JERRY	F	215 N 4TH ST		DARDANELLE	AR	728343713	0.6049114543	11
1407815467	MARTIN	FREDRICK	ALLAN	1923 E JOYCE BLVD		FAYETTEVILLE	AR	727035293	0.6056078238	11
1790773521	FLOYD	REBECCA	R	620 BROADWAY ST		VAN BUREN	AR	729565830	0.6065176593	11
1871537084	WILSON	RICHARD	ROYCE	245 MADISON ST		CLARENDON	AR	720292706	0.6069314022	11
1205848249	GARRETT	JOHN	L	346 N MAIN ST		DECATUR	AR	727220735	0.6074979797	11
1518928027	CRAWLEY	MICHAEL	E.	3003 APACHE DR		JONESBORO	AR	724017432	0.6077010569	11
1770540023	DONNELL	HUGH	G	2708 RIFE MEDICAL LANE	SUITE 130	ROGERS	AR	727581452	0.6081227714	11
1417060286	WATSON	ROBERT	A	3108 NORTH WEST AVENUE		EL DORADO	AR	71730	0.6096826362	11
1285862540	ROBERSON	SARA	L	1341 W 6TH ST		WALDRON	AR	729587642	0.6102916331	11
1104853860	BEACHY	ALLEN	L	3700 CLIFF DR		FORT SMITH	AR	729035954	0.6106469476	11
1235148719	BELT	CHARLES	R.	525 N GARLAND AVE		FAYETTEVILLE	AR	727013110	0.6113852317	11
1942204227	BARRON	WILLIAM	G	1600 W C PL		RUSSELLVILLE	AR	728012705	0.6118140792	11
1043472962	MERRITT	EDWARD	J	821 EAST PARK STREET, HWY 70		CARLISLE	AR	72024	0.6124154211	11
1306882501	ALEXANDER	LESTER	TRULIE	4747 DUSTY LAKE DR STE G1		PINE BLUFF	AR	716039056	0.6133161199	11
1467407056	EATON	RAYETTA		1101 JACKSON ST SW		GRAVETTE	AR	727369121	0.6140240178	11
1801869185	YAWN	TIMOTHY	WAYNE	1615W PERSIMMON ST B		ROGERS	AR	727563383	0.614061422	11
1992763734	MORGAN	MARTHA	KAY	614 E EMMA AVENUE	SUITE 300	SPRINGDALE	AR	727644469	0.6149246211	11
1104838945	CORBETT	JANET	K.	101 SKYLINE DR		RUSSELLVILLE	AR	728013363	0.6156346652	11
1720513401	FISHER	JOHN		1010 S MAIN ST		JONESBORO	AR	724013503	0.6157441659	11
1619354818	PENISTER	RAYNA		1617 N WASHINGTON		MAGNOLIA	AR	71753	0.6168395884	11
1609447515	FRANKLIN	DIANA		4100 SW I ST		BENTONVILLE	AR	727130200	0.6179868954	11
1730252289	HOWELL	GEORGE	B	801 N CURTIS AVE		PEA RIDGE	AR	727512930	0.6181989352	11
1235146846	MALLARD	GREGORY	W	425 W JACKSON ST		PIGGOTT	AR	724541538	0.6184336751	11
1255318093	ANDREWS-PIRTL	VALENCIA	MARIE	605 N 2ND ST		BLYTHEVILLE	AR	723152034	0.6185230667	11
1356320832	SIMPSON	JOHN	B	651 HERITAGE DR		SHERIDAN	AR	72150	0.6186639749	11
1376549709	CALHOON	JULIAN	DALE	1300 BRADEN ST		JACKSONVILLE	AR	720763719	0.6191608224	11
1841260122	WATSON	DANIEL	W.	904 AUTUMN RD	SUITE 200	LITTLE ROCK	AR	722113737	0.619401757	11
1427060698	COBB	JOCK	S	4509 E MCCAIN BLVD		NORTH LITTLE R	AR	721172902	0.6196027783	11
1932219748	MURPHY	GARLAND	DOTY	2387 CHEYENNE TRL		SPRINGDALE	AR	727621711	0.620699087	11
1356373286	FALWELL	KEVIN	WADE	2201 HARRISON ST		BATESVILLE	AR	725017418	0.6221332478	11
1821063728	RILEY	RAY	D	614 NORTH TOWN		MOUNTAIN HOME	AR	726533105	0.623088782	11
1942491469	DARWIN	WILLIAM	GARY	6924 GEYER SPRINGS RD		LITTLE ROCK	AR	722092728	0.6233007208	11
1285164145	ANDERSON	LESLI	ASHTEN	1200 MCLAIN ST STE B		NEWPORT	AR	721123550	0.6242152041	11
1720284268	CHADSEY	MALINDA		309 S EDLINE		ALTHEIMER	AR	720048559	0.6243688397	11
1356328520	KIRKLAND	ALLAN	K	1652 STATE HIGHWAY 22 W		DARDANELLE	AR	728342909	0.6247292858	11
1679515522	LEE	MARK	S.	1 MERCY WAY		BELLA VISTA	AR	727143000	0.6263108703	11
1124076922	DAUGHERTY	JOHN		1409 BRADEN ST		JACKSONVILLE	AR	720763720	0.6265690558	11
1649276221	WATERHOUSE	MICHAEL	HENRY	1300 BRADEN ST		JACKSONVILLE	AR	720763719	0.627176435	11
1366658346	IRBY	ELIZABETH	WEBB	11719 HINSON ROAD	SUITE 110	LITTLE ROCK	AR	72212	0.627695659	11
1821047093	HATHCOCK	STEPHEN	ALLEN	4301 W MARKHAM ST	SLOT # 508	LITTLE ROCK	AR	722057101	0.6277664554	11
1154365732	RANKIN	JOSHUA	DAVID	171 N MAESTRI RD	SUITE 1	SPRINGDALE	AR	727629818	0.628363075	11
1104882190	DOBBS	JOHN	C	#1 MEDICAL LANE		CONWAY	AR	72034	0.6288107087	11
1083934632	WILKERSON	JAMES	EDWARD	7709 HIGHWAY 107		SHERWOOD	AR	721204661	0.6311872889	11
1316918964	KING	DAVID	L.	1301 S E ST		FORT SMITH	AR	729014716	0.6325895012	11
1063891570	SLATER	JANTZEN	T	199 E. MAIN ST.		FARMINGTON	AR	727303077	0.6328927254	11
1336534411	CARMICAL	KATELYN	HALIE	906 ROBERTS DR		MONTICELLO	AR	716555724	0.6330285457	11
1164734174	AMES	JENNIFER	NICOLE	507 W COMMERCE DR		BRYANT	AR	720227512	0.6330374026	11
1104872969	BECK	DAVID	LOUIS	614 E EMMA AVE		SPRINGDALE	AR	727644449	0.6335818095	11
1477501518	HRISTOSKOVA	ROSSITZA	EMILOVA	1000 SE 13TH COURT		BENTONVILLE	AR	72712	0.6343526238	11
1588059281	BARKSDALE	LETICIA	C	1125 N COLLEGE AVE		FAYETTEVILLE	AR	727031908	0.634458328	11
1205867843	PALMER	WILLIAM	SAMUEL	1001 WEST PARKER ROAD	SUITE B FIR	JONESBORO	AR	72404	0.635180292	11
1649535519	PRIYAMBADA	PRIYA		4301 W MARKHAM ST # 783		LITTLE ROCK	AR	722057101	0.6356611311	11
1720086952	LANGSTON	THOMAS	A	1014 N SPRING ST		HARRISON	AR	726012918	0.6357606098	11
1063440899	GORDON	ALFRED	Y	3340 N COLLEGE AVE STE 5		FAYETTEVILLE	AR	72703	0.6380514319	11
1790753929	BANNING	MICHELLE	JEAN	804 DAN ARK CIRCLE		DANVILLE	AR	728330220	0.6385327781	11
1417021007	SPADES	SEBASTIAN	A.	1210 W MAIN ST		WALNUT RIDGE	AR	724761005	0.6387768894	11
1295747566	HERRING	JOHN	R	8544 EDGEMONT RD		GREERS FERRY	AR	720679401	0.6397835052	11
1780670257	ALLEN	JULIA	L	1215 SIDNEY ST	SUITE 300	BATESVILLE	AR	725017203	0.6407120752	11
1124387139	PARKER	IAN	CHASE	1217 BATESVILLE BLVD		BATESVILLE	AR	725018912	0.641327177	11
1821050022	ANDERSON	LESLIE	F	757 SE FRONT STREET		LONOKE	AR	720863025	0.6419496097	11
1508822172	GORDON	ANTHONY	K	6810 S HAZEL ST		PINE BLUFF	AR	716037828	0.6424229241	11
1891015442	WILKERSON	ROBYN	LASHAE	7709 HIGHWAY 107		SHERWOOD	AR	721204661	0.6430449195	11
1295959922	HOLDER	KASEY	MICHELLE	225 E JACKSON AVE		JONESBORO	AR	724013119	0.6439398898	11
1881072544	SIDAROUS	PETER		11521 W MARKHAM ST		LITTLE ROCK	AR	722112701	0.6441551464	11
1386672392	MUSICK	SCOTT	RANDALL	1102 NW LOWE'S AVE	SUITE 2	BENTONVILLE	AR	72712	0.6442133	11
1154981710	SPARLING	MADELINE		3417 U OF A WAY		TEXARKANA	AR	718541419	0.6448842858	11
1235130444	NETHERLAND	CLINTON	AVERY	1400 PERSHING HWY		SMACKOVER	AR	717622300	0.6452046398	11
1992768105	BEARDEN	JEFFREY	C	6636 W SUNSET AVE	SUITE A	SPRINGDALE	AR	727620766	0.6452602072	11
1700863891	MARTIN	DAVID	A	3025 FOUNTAIN DR	SUITE 100	CONWAY	AR	720343684	0.6465318015	11
1811963325	HALL	SCOTT	ALAN	812B NEWMAN DR	SUITE B	HELENA	AR	723428950	0.6469777877	11
1861526121	GOSS	ERIN	BRADEN	600 S TIMBERLANE DR		EL DORADO	AR	717306990	0.6474772187	11
1760800247	CYRIL	ELIZMARY		612 S 12TH ST		FORT SMITH	AR	729014702	0.6475073237	11
1669812178	STOKES	ERICA		11321 INTERSTATE 30 STE 101		LITTLE ROCK	AR	72209	0.647939321	11
1518981836	MADDOCK	THOMAS	JOHN	1100 N COLLEGE AVE		FAYETTEVILLE	AR	727031944	0.6491005265	11
1730146788	SOUTER	MICHAEL	PHILLIP	814 HIGHWAY 62 65 N STE 8		HARRISON	AR	726012149	0.6493558007	11
1881071348	BLAIR	KYLE		613 N 2ND ST		ROGERS	AR	72756	0.6498397513	11
1356637433	PIERRE	ROSEMAY		3 EAST APPLEBY ROAD	SUITE 301	FAYETTEVILLE	AR	72703	0.6500151063	11
1689171019	NGUYEN	DIEM QUYN		612 S 12TH ST		FORT SMITH	AR	729014702	0.6502458107	11
1871084301	SIDDONS	UPTON	GARDNER	1480 W CENTER ST		GREENWOOD	AR	729363449	0.6505526908	11
1962417725	CRINER	ROGER	DALE	200 W TYLER AVE		WEST MEMPHIS	AR	723014223	0.6516178416	11
1487074639	GRANT	ADAM		401 W CAPITOL AVE		LITTLE ROCK	AR	722013421	0.6517236185	11
1992793913	GREEN	DARRIN		1306 W COLLIN RAYE DR		DE QUEEN	AR	718322502	0.6517380102	11
1649295833	SHORT	WALTER	M	111 S MAIN ST		LEACHVILLE	AR	724389097	0.6522650661	11
1992793293	BAKER	ROBERT	R	2800 FAYETTEVILLE RD		VAN BUREN	AR	729566523	0.6528793171	11
1457310476	BALLARD	CARA	BETH	819 W CARPENTER ST		BENTON	AR	720153349	0.6539974449	11
1104820612	ROBERTS	FRANKLIN	DOWLING	1327 N WASHINGTON		MAGNOLIA	AR	717532067	0.6540024256	11
1053449694	POLLICH	KRISTEN	N	1304 MILITARY RD		BENTON	AR	720152911	0.6540571594	11
1164418679	TOMPKINS	GEORGE	HENRY	400 FAYETTEVILLE ST		VAN BUREN	AR	729563502	0.6541150467	11
1457459182	HARRINGTON	GREGORY	S.	2508 CRESTWOOD RD		NORTH LITTLE R	AR	721167623	0.654143432	11
1770069411	HARRISON	LAUREN	MICHELE	1700 E QUARTER RD		SILOAM SPRINGS	AR	727614603	0.6542515595	11
1083920086	TIRUMANISETTI	PAVANA NA	GOPI KRIS	1601 W 40TH AVE		PINE BLUFF	AR	716036069	0.6562492874	11
1730198607	SCHMIDT	CLINTON	CHARLES	1100 N COLLEGE AVE		FAYETTEVILLE	AR	727031944	0.6563790821	11
1649632886	HURTADO	CESAR		2158 BUTTERFIELD COACH RD		SPRINGDALE	AR	727649142	0.6565003449	11
1144225020	LAMB	TRENT	ROBERT	4901 E JOHNSON AVE		JONESBORO	AR	72401	0.6565422545	11
1205829710	TUCKER	ROBERT	STEPHEN	4208 N RODNEY PARHAM RD		LITTLE ROCK	AR	722122462	0.656817715	11
1588671747	COOPER	KARA	L.	4800 E JOHNSON AVE		JONESBORO	AR	724018413	0.6596208046	11
1710333562	SAITO	CHRISTOPH		612 S 12TH ST		FORT SMITH	AR	729014702	0.6602870019	11
1467428441	WRIGHT	DONALD	O	35 GRASSE STREET		CALICO ROCK	AR	72519	0.6609048055	11
1093916256	HUMBARD	STEPHEN		28 RAHLING CIRCLE	SUITE 2	LITTLE ROCK	AR	722239187	0.6609462568	11
1003820036	RUTLEDGE	WILLIAM	LYMAN	9712 W MARKHAM ST		LITTLE ROCK	AR	722052124	0.6620640339	11
1457748683	MANGROO	NAVIN		141 BETTY DR		POCAHONTAS	AR	72455	0.6621545677	11
1871516336	IRVIN	JOHN	D	803 WEST MAIN		MOUNTAIN VIEW	AR	72560	0.6625348938	11
1760424667	MCDANIEL	CONNIE	MEEKS	707 E MATTHEWS AVE		JONESBORO	AR	724013103	0.6628687953	11
1629027313	DAVIS	BRANDY	ALEXIS	904 HOLIDAY DR	SUITE 406	FORREST CITY	AR	723359183	0.6631488258	11
1154838704	LEACH	DEBORAH		614 NORTHTOWN		MOUNTAIN HOME	AR	726533105	0.6637648519	11
1336172238	FRISBIE	BRENDA	JANE	3130 E RACE AVE STE 100		SEARCY	AR	721434991	0.6645154397	11
1386605475	HOKE	WALLACE	S	2205 W PARKER RD		JONESBORO	AR	724047778	0.6650500962	11
1548245608	LUPER	REBECCA	A.	1707 AIRPORT RD		HOT SPRINGS	AR	719137949	0.665438861	11
1982698965	FORD	BARRY	G	4208 N RODNEY PARHAM RD		LITTLE ROCK	AR	722122462	0.6662907482	11
1982691085	COUTTS	WILLIAM	G	4898 HWY 178 W		LAKEVIEW	AR	72642	0.6664205094	11
1548227481	JACKSON	PHILLIP	COREY	1417 GLADDEN ST		HARRISON	AR	726015121	0.6669309608	11
1952416653	BEATON	JAMES	TRENT	710 FALLS BLVD S		WYNNE	AR	723963514	0.6672845733	11
1891090262	ANTOON	PATRICK	DAVID	218 CHURCH ST		STAMPS	AR	718602816	0.6674511026	11
1467418749	RAGHAVAN	RHODORA	AMALIAN	4202 S UNIVERSITY AVE		LITTLE ROCK	AR	722047841	0.6677059399	11
1811985831	MCCOURTNEY	BILL	R	1210 DEQUEEN ST		MENA	AR	719534132	0.668479414	11
1003802828	CONOVER	RANDY		101 SUN MEADOW DR		CENTERTON	AR	727199610	0.6689127775	11
1447579073	JAMISON	NERIE	A	1601 W 40TH AVE		PINE BLUFF	AR	716036069	0.6701316725	11
1942247317	RAMASWAMY	SRINIVASA		3121 N REYNOLDS RD		BRYANT	AR	720229191	0.6702958293	11
1033115639	MORSE	MIRIAM	GWENYTH	1300 BRADEN ST		JACKSONVILLE	AR	720763719	0.6705414996	11
1558716738	STEVENSON	WILLIAM	ANDREW	128 DANIEL DR		BOONEVILLE	AR	729274055	0.6718945781	11
1841723996	SULLINS	PATRICK		1993 HARRISON ST		BATESVILLE	AR	725017309	0.6719475322	11
1518994169	JONES	JAMES	B	3106 W 2ND CT		RUSSELLVILLE	AR	728014503	0.6729446522	11
1124289764	SAMANT	ROOPA		16221 SAINT VINCENT WAY		LITTLE ROCK	AR	722239072	0.6731037207	11
1083677058	MONROE	LANCE	E.	4000 LINWOOD DR	SUITE A	PARAGOULD	AR	724507223	0.6732097197	11
1124041637	AHMED	REZINA	SHAHID	1100 N COLLEGE AVE		FAYETTEVILLE	AR	727031944	0.6732926162	11
1609873983	GREEN	BENNY	J	14309 CANTRELL RD		LITTLE ROCK	AR	722234230	0.6737280212	11
1063409878	SILLS	DAVID	B	8101 MCCLURE DR # 203		FORT SMITH	AR	729166057	0.6739109055	11
1609040849	THAXTON	DYLAN	PAUL	2223 GRANT ST		MALVERN	AR	721044700	0.6739450571	11
1912960519	MCDANIEL	CRAIG	A.	2205 W PARKER RD		JONESBORO	AR	724047778	0.6751289632	11
1326528282	GOPINATH	NITIN	V	1001 TOWSON AVE		FORT SMITH	AR	729014921	0.6756130651	11
1619186764	LI	KEVIN	MICHAEL	818 WEBSTER STREET		OAKLAND	AR	94607	0.6756637114	11
1932197241	RUSSELL	JAMES	L	1001 TOWSON AVE		FORT SMITH	AR	72901	0.675716841	11
1245222348	JOSEPH	WILLIAM	F.	4202 S UNIVERSITY AVE		LITTLE ROCK	AR	722047841	0.6764373214	11
1821213893	KERR	ROBERT		21 SOLOGNE CIR		LITTLE ROCK	AR	722238913	0.6774222789	11
1184631376	ROGERSON	SUSAN	HART	767 W NORTH ST		FAYETTEVILLE	AR	727011865	0.6779734756	11
1801996392	GUYER	MICHAEL	L	9755 W STATE HIGHWAY 22		RATCLIFF	AR	72951	0.6785962468	11
1710901988	FIELDS	PATRICK	RIVES	4300 W 7TH ST	SLOT 11C LR	LITTLE ROCK	AR	722055446	0.678892908	11
1336231471	POST	PETER	J	#10 HOSPITAL DRIVE		MORRILTON	AR	72110	0.6794542333	11
1629095328	MCLELLAN	MATTHEW	B	2521 ALMA HWY		VAN BUREN	AR	729565015	0.68064361	11
1316927403	SADLER	JERRY	DON	3409 ELM SPRINGS RD		SPRINGDALE	AR	727622754	0.6812472426	11
1043420029	KAJITANI	KARI		3343 SPRINGHILL DR	SUITE 2045	NORTH LITTLE R	AR	721172929	0.6819147722	11
1528055738	LIPSMEYER	KEITH	M	1711 E HARDING ST		MORRILTON	AR	721104507	0.6824137804	11
1407849896	HEDGES	HAROLD	H	4208 N RODNEY PARHAM RD		LITTLE ROCK	AR	722122462	0.6828410824	11
1427150036	HASHMI	SALMAN	F	501 MILLWOOD CIR	SUITE E	MAUMELLE	AR	721136327	0.6842346926	11
1770018400	PAUL	NAYANA		3214 E RACE AVE		SEARCY	AR	721434810	0.6872045676	11
1265626790	SOULTANOVA	IZOUMROUD	OSMANOVNA	11912 KANIS RD STE F2		LITTLE ROCK	AR	722113771	0.6880750091	11
1902292246	DICKSON	JOHN	CALEB	2425 DAVE WARD DR STE 401		CONWAY	AR	72034	0.6889817029	11
1396737607	SIMONS	ROGER	D	111 MAIN PL	SUITE #3	FLIPPIN	AR	72634	0.6892480518	11
1326076407	FRANKS	JAMES	FRANCIS	1698 LINDAUER RD		FORREST CITY	AR	723352529	0.6897220983	11
1467436758	PIRTLE	STEPHEN	SCOTT	900 N 7TH ST		WEST MEMPHIS	AR	723012001	0.6899877008	11
1952319477	ATHOTA	PRASAD	J	615 N MAIN ST		BRINKLEY	AR	720212507	0.6901843821	11
1356600829	VORIS	JUSTIN	DAVID	6100 MASSARD RD		FORT SMITH	AR	729168886	0.6907876323	11
1477139392	DOZIER	ANGELA	MAE	24 SAXILBY LN		BELLA VISTA	AR	727156626	0.6920682963	11
1134184484	JUSTUS	MICHAEL	G	2900 HAWKINS DR		SEARCY	AR	721434802	0.6934899463	11
1154461457	YEAGER-BOCK	ANGY	M	9601 INTERSTATE 630	EXIT 7	LITTLE ROCK	AR	722057202	0.6950327995	11
1720369267	MANN	RALPH	JERRY	325 TURKEY CREEK RD		MOUNTAIN VIEW	AR	725607471	0.695490918	11
1376523316	SIMON	TIMOTHY	M	906 ROBERTS DR		MONTICELLO	AR	716555724	0.6955672408	11
1841276003	BARROW	JIMMY	L	534 LUZERNE ST		MOUNT IDA	AR	71957	0.6962911346	11
1376545103	ROPER	RICHARD	K	1707 AIRPORT RD		HOT SPRINGS	AR	719137949	0.6967655223	11
1023079985	STAMP	JEFFREY	D	2037 W MAIN ST		CABOT	AR	720237479	0.6973358214	11
1235178963	PATTON	GEORGE		9146 HIGHWAY 63 N		BONO	AR	724168153	0.698077015	11
1649262700	RODGERS	CHARLES	H	4202 S UNIVERSITY AVE		LITTLE ROCK	AR	722047841	0.6995046719	11
1639404585	HALLER	HAROLD	HUNTER	1659 W MAPLE ST		FAYETTEVILLE	AR	727013042	0.6995383188	11
1083808067	MADGULA	SRIDHAR R		1110 W MAIN ST		JACKSONVILLE	AR	720764304	0.7007827408	11
1558865014	FOSTER	STEPHEN	RONALD BR	311 E MATTHEWS AVE		JONESBORO	AR	724013125	0.7010254756	11
1154330629	PERRYMAN	DENNIS	DEAN	1100 N COLLEGE AVE		FAYETTEVILLE	AR	727031944	0.7033435259	11
1689684235	THOMASON	STEVEN	L	614 E EMMA AVE	SUITE300	SPRINGDALE	AR	727644634	0.7039095283	11
1467715656	HENSON	GREGORY	ALLEN	3101 SE 14TH ST		BENTONVILLE	AR	727124900	0.7056155012	11
1083703896	WHITE	JONATHAN	DOYLE	160 GREENE 721 RD STE 4		PARAGOULD	AR	724508995	0.7074091843	11
1508295601	RYALS	ANDREW	S	7003 CHAD COLLEY BLVD		FORT SMITH	AR	729163000	0.7075823023	11
1316943632	KENT	WILLIAM		1200 MCLAIN ST		NEWPORT	AR	721123534	0.7077311085	11
1528039443	CHU	VICTOR	S	1420 HWY 62 65 N		HARRISON	AR	726011959	0.7085893074	11
1083640122	CARRICK	GARRETH	J	201 S 7TH ST		OZARK	AR	729493131	0.7096824021	11
1104907013	SNOW	MAI		223 E JACKSON AVE		JONESBORO	AR	724013119	0.7099811047	11
1174523260	WILLIAMS	DAVID	L	3426 CENTRAL AVE		HOT SPRINGS	AR	719136277	0.7107814461	11
1669430682	FLOWERS	MARTHA	A	1401 S STATE ST	SUITE C	PINE BLUFF	AR	716015856	0.7112074903	11
1841227071	BERRY	WILLIAM	L	719 DETROIT STREET		DANVILLE	AR	728330639	0.7119791227	11
1598021453	TRENT	ALISHA	NICOLE	2708 S RIFE MEDICAL LN	SUITE 130	ROGERS	AR	727581452	0.712406732	11
1346207115	TURNEY	NATHAN	W	2205 W PARKER RD		JONESBORO	AR	724047778	0.7130301379	11
1669411096	BERTRAM	RONALD		3000 NW A ST		BENTONVILLE	AR	727123985	0.7137249036	11
1457716813	MELLOY	BRIAN	DANIEL	601 SW REGIONAL AIRPORT BLVD		BENTONVILLE	AR	727139256	0.714145182	11
1871589309	BELL	L.J.	PATRICK	626 POPLAR ST		HELENA	AR	723423140	0.7144501399	11
1174587463	KAHN	NANCY		2500 E 6TH ST		LITTLE ROCK	AR	722023008	0.7149705681	11
1033368246	SCOTT	ROBERT	BRICE	407 SOUTH GOULD AVE.		GOULD	AR	716430000	0.7153169982	11
1801858188	REARDON	JOSEPH	WILLIAM	406 RODGERS DR		SEARCY	AR	721437433	0.7154493494	11
1871556639	BROWN	SCOTT	PARLEY	101 HOSPITAL DRIVE		MAGNOLIA	AR	71753	0.7170766572	11
1396130431	WILKINS	JOHN	DAVID	1300 BRADEN ST		JACKSONVILLE	AR	720763719	0.7180727989	11
1235635111	OBRAZTSOVA	NATALIA		3201 SPRINGHILL DR STE 300		NORTH LITTLE R	AR	721172909	0.7185622965	11
1396793741	HATESOHL	STANLEY	MELVIN	410 PONCE DE LEON DR		HOT SPRINGS VI	AR	719098121	0.7196339354	11
1578881488	BYRD	JARON	FREDRICK	6401 S HAZEL ST APT 515		PINE BLUFF	AR	716037848	0.7201408426	11
1659319879	PASHKEVICH	MICHELE	ANN	1708 W 42ND		PINE BLUFF	AR	71603	0.7210063016	11
1063499150	CUMMINS	JOE	C	2425 DAVE WARD DR	SUITE 401	CONWAY	AR	720348686	0.722345664	11
1043745508	HENDERSON	SAMUEL		4010 S MULBERRY ST		PINE BLUFF	AR	716037000	0.7228651865	11
1992785802	DEEL	AMANDA	ANN	311 E MATTHEWS AVE		JONESBORO	AR	724013125	0.7229294561	11
1205064581	BALTZ	BRIAN	ANTHONY	210 W DREW AVE		MONETTE	AR	724479010	0.723496952	11
1174593446	BURCH	MARY	JANELL	601 W MCKENNON ST		CLARKSVILLE	AR	728303523	0.7238346109	11
1912385667	PATEL	PAYAL		629 JACK STEPHENS DR		LITTLE ROCK	AR	722055525	0.7239328896	11
1952488660	SUAREZ	CARLOS	ALBERTO	2012 S PROMENADE BLVD		ROGERS	AR	72758	0.7240638569	11
1275632903	CODY	STEPHANIE		2601 KAVANAUGH BLVD STE 6		LITTLE ROCK	AR	722053991	0.7245209248	11
1942267513	BARBER	JEFFERY		4901 E JOHNSON AVE		JONESBORO	AR	724018417	0.7247338098	11
1144630955	NIX	KASEY	JOE	2302 COLLEGE AVE		CONWAY	AR	720346297	0.7249510585	11
1326028440	HAWK	JAMES	M	303 W NEWMAN AVE		HARRISON	AR	726015839	0.7249901713	11
1609834597	LUEDERS	ANDREW	J	2708 RIFE MEDICAL LANE	SUITE 130	ROGERS	AR	727581452	0.7252692057	11
1881652592	POEMOCEAH	KENNETH	MARCUS	1102 JACKSON ST SW		GRAVETTE	AR	727369121	0.7263950225	11
1427038678	DEEL	MICKEY	BRIAN	225 E JACKSON ST		JONESBORO	AR	72401	0.7265914584	11
1376631689	MIAN	NOSHEEN	AMIR	2215 WILDWOOD AVE	SUITE 210	SHERWOOD	AR	721205089	0.7267660292	11
1821084377	FIELDER	DAVID	GLEN	1215 SIDNEY ST	STE 300	BATESVILLE	AR	725017203	0.7271646144	11
1972549020	REESE	RONALD	R	114 E CRANDALL	SUITE C	HARRISON	AR	726013628	0.7298535983	11
1245286442	CHAMBERS	FRANKLIN	DAVID	811 HIGHWAY 65 S		DUMAS	AR	716393006	0.7307212417	11
1376591305	LOW	LISA	KATHLEEN	3101 SE 14TH ST		BENTONVILLE	AR	727124900	0.7333519974	11
1245237528	LAWRENCE	GEORGE	S	630 BURNETT DR		MOUNTAIN HOME	AR	726532941	0.7339104157	11
1093750671	MIDDLETON	TONI	L	4010 S MULBERRY ST		PINE BLUFF	AR	716037000	0.7349657904	11
1659806008	NORRIS	AMBER		4301 W MARKHAM ST # 783		LITTLE ROCK	AR	722057101	0.7353069823	11
1851340939	COSS	DAVID	M	904 HOLIDAY DR	SUITE 404	FORREST CITY	AR	723359183	0.7353597827	11
1518941517	WILSON	JACK	COOK	612 E 9TH ST		MOUNTAIN HOME	AR	726534804	0.7366925477	11
1144268061	SAITO	KIMITAKA		202 NEWSOME DR		MARKED TREE	AR	723652021	0.7387037434	11
1134182751	COVAS	EVE		205 SMITH RD	SUITE D	HOPE	AR	718018801	0.7390241091	11
1386605335	WHITE	PHILLIP		319 E 13TH ST		MURFREESBORO	AR	719589541	0.7425084462	11
1003831462	MCKENZIE	ALLAN	DEE	4523 WOODLAWN DR		LITTLE ROCK	AR	72205	0.7428231261	11
1740394261	HOWARD	CHARLES	E	#10 HOSPITAL DRIVE		MORRILTON	AR	72110	0.7438781875	11
1255835898	CATON	NICOLE	FINDLAY	724 N SPRING ST STE A		HARRISON	AR	726012913	0.7446337932	11
1346355518	BRADSHAW	MARK	STANDRIDG	710 FALLS BLVD S		WYNNE	AR	723963514	0.7446842667	11
1922102235	OXNER	TROY	W	2605 ALBERT PIKE RD		HOT SPRINGS	AR	719134514	0.7450755619	11
1184697203	MAYFIELD	JEFFREY		4411 HIGHWAY 5 N		BRYANT	AR	720227005	0.7451043701	11
1912945528	COWHERD	ROBERT	MAC	20 BAPTIST HEALTH DR		HEBER SPRINGS	AR	725438765	0.7452372232	11
1043236748	SHERMER	SUSANNA	E	1100 N UNIVERSITY AVE	SUITE 1	LITTLE ROCK	AR	722076343	0.746505231	11
1508827700	PARROTT	ROBERT	GLEN	128 HARMONY PARK CIRCLE, STE 100		HOT SPRINGS	AR	719137191	0.7467816219	11
1639260078	BOOE	LEROY	QUITMAN	4300 W 7TH ST		LITTLE ROCK	AR	722055446	0.7475481577	11
1194786111	SHOTTS	JOSEPH	F	2037 W MAIN ST		CABOT	AR	720237479	0.749029694	11
1750386553	JENNINGS	LARRY	BRYAN	2263 HIGHWAY 65 NORTH		MARSHALL	AR	726501060	0.7495045773	11
1811953177	SHOWN	TIM		4901 E JOHNSON AVE		JONESBORO	AR	724018417	0.7498995004	11
1386752285	CORBELL	MARK	EDWARD	1100 N COLLEGE AVE		FAYETTEVILLE	AR	727031944	0.7509831715	11
1609304526	PECKAT	WILLIAM	MATTHEW	4411 HIGHWAY 5 N		BRYANT	AR	720227005	0.7511764736	11
1316949159	LUCAS	SHAUNA	L	1 MERCY LN	SUITE 201	HOT SPRINGS	AR	719136442	0.7516247862	11
1811090848	WRIGHT	CHARLES	KENT	1901 BOSTON ST.		FORT SMITH	AR	72901	0.7521907868	11
1609895911	HAHN	MARK	S	104 WEST STATE ST		CARAWAY	AR	72419	0.7523560979	11
1053381335	HILLIS	THOMAS	MICHAEL	7301 ROGERS AVE		FORT SMITH	AR	729034100	0.7533774095	11
1376506881	PETTWAY	PATTY	K	310 WEST BROADWAY STREET		HAVANA	AR	728420099	0.7533976216	11
1104358688	GANN	MICHAEL	KEITH	4301 W MARKHAM ST # 783		LITTLE ROCK	AR	722057101	0.7535744248	11
1306885116	BISHOP	ROBERT	G	825 HIGHWAY 71 N		ALMA	AR	729215114	0.7540249926	11
1427408038	THOMAS	REED	MICHAEL	4208 N RODNEY PARHAM RD		LITTLE ROCK	AR	722122462	0.7558336895	11
1124195698	URBAN	JOHN	C	9755 W STATE HIGHWAY 22		RATCLIFF	AR	729519000	0.7578736026	11
1750316634	EREMIEVA	ANNA		4077 ELM SPRINGS RD STE 105		SPRINGDALE	AR	727623703	0.7582795027	11
1003906454	SPURGIN	RANDAL	T.	207 CARTER ST		BERRYVILLE	AR	726164303	0.7585660144	11
1235776311	RUTHERFORD	HAILEE	ELIZABETH	1103 COLLEGE DR		MENA	AR	719532519	0.7605207412	11
1649238262	ROBERTSON	SARAH	ELIZABETH	101 SKYLINE DR		RUSSELLVILLE	AR	728013363	0.7606840282	11
1649213083	NOLEN	JOHN		4401 S. THOMPSON ST.		SPRINGDALE	AR	72764	0.760785391	11
1003803321	TURNER	KENNETH	B	108 SKYLINE DR		RUSSELLVILLE	AR	728013362	0.7610483206	11
1750354007	MARTIN	LISA	P	319 E 13TH ST		MURFREESBORO	AR	719589541	0.7616132269	11
1952301343	PULLIG	THOMAS	A	4419 N HIGHWAY 7 STE 200		HOT SPRINGS VI	AR	719099301	0.7627165903	11
1245329663	MATHUR	ASHISH		643 E 3RD ST		GENTRY	AR	727348258	0.7637433721	11
1356345052	ACKLIN	JIMMY	DAVID	612 S 12TH ST		FORT SMITH	AR	729014702	0.7654236177	11
1437208030	BRASWELL	CAMILLE	SWIHART	16221 SAINT VINCENT WAY		LITTLE ROCK	AR	722239072	0.7667135255	11
1144266727	KING	STEPHEN	P	4301 W MARKHAM ST # 783		LITTLE ROCK	AR	722057101	0.7667892309	11
1689679573	SUTTERFIELD	TERRY	F	614 E EMMA AVE	SUITE 300	SPRINGDALE	AR	727644634	0.7672588684	11
1881035244	ZABRISKIE	AARON		2158 BUTTERFIELD COACH RD STE 100		SPRINGDALE	AR	727649142	0.7694477531	11
1255355996	ALLEN	BERNAGIE	E	100 N COLLEGE AVE		FAYETTEVILLE	AR	727015311	0.7706440691	11
1609872175	FARMER	JOSEPH	F	1 SAINT VINCENT CIR	SUITE 210	LITTLE ROCK	AR	722055405	0.7721804957	11
1487970521	BALAMURUGAN	APPATHURA		4301 W MARKHAM ST	SLOT 530	LITTLE ROCK	AR	722057101	0.7723627564	11
1003886169	YOUNG	TIMOTHY		195 HOSPITAL DRIVE	SUITE B	CHEROKEE VILLA	AR	72529	0.7724341265	11
1548203664	BALLARD	DEVON		1308 E KIEHL AVE		SHERWOOD	AR	721203040	0.7729121846	11
1316904865	BICAK	AJDAHAN	DENIZ	301 SW 16TH ST		BENTONVILLE	AR	727127173	0.7736614723	11
1447223060	BRADEN	LAWRENCE	F	353 CASH RD SW		CAMDEN	AR	717013704	0.7746885665	11
1083689855	JACKSON	MATTHEW	PATRICK	1500 MCLAIN		NEWPORT	AR	721123638	0.7748519	11
1265624621	WEAVER	MICHELLE	CATHEY	219 E CENTRAL ST		WARREN	AR	716713405	0.7750367414	11
1346552148	RODRIGUEZ	VIRGINCIT	FUENTES	2000 MCLAIN ST STE B		NEWPORT	AR	721123661	0.7750962618	11
1396770046	NEWSOME	CARLTON	MORRIS	520 LESTER ST		EL DORADO	AR	717304434	0.7751832962	11
1497833610	HENDRIX	LISA	MICHELLE	1319 RED WOLF BLVD STE C		JONESBORO	AR	724014585	0.775410571	11
1306283890	BRYANT	TIMOTHY		4010 S MULBERRY ST		PINE BLUFF	AR	716037000	0.7756056622	11
1659523124	KITTELL	MICHAEL	TIMOTHY	11412 HURON LN		LITTLE ROCK	AR	72211	0.776336125	11
1518173483	SEARCY	RHONALD	MYERS	507 W MONROE AVE		LOWELL	AR	727458909	0.7768846935	11
1225084577	WHARTON	JOE	H	1012 E CHURCH ST	SUITE C	WARREN	AR	716713509	0.7770941792	11
1063402485	GOINS	DALE	E	302 E 20TH ST		HOPE	AR	718018217	0.7776493019	11
1316933575	KUYKENDALL	SCOTT	PRESTON	23 PROFESSIONAL PARK DR		CLARKSVILLE	AR	728304432	0.7781747504	11
1295956472	SHAH	SHAHID	SALEEM	1300 CREASON RD		CORNING	AR	724221716	0.7800709618	11
1760445894	DUKE	FRANCES	LAYNE	595 N LOCUST ST		NEWARK	AR	725629135	0.7803116021	11
1326493941	NGUYEN	THAO PHUO		1000 S WALDRON RD		FORT SMITH	AR	729032550	0.7814819141	11
1659326023	RAGOTERO	SOLOMON		530 PENINSULA DR		HOT SPRINGS	AR	719018705	0.7823806306	11
1114970704	SHERWOOD	CHAD		610 SHEPHERD DR		SEARCY	AR	721436873	0.7831888212	11
1881660058	WHITE	BRUCE	ALLEN	1002 SCHNEIDER DR	SUITE 104	MALVERN	AR	721044816	0.7832499392	11
1215323639	OTTIS	PAUL	ZACHARY	2501 CRESTWOOD RD STE 204		NORTH LITTLE R	AR	721167616	0.7833673217	11
1386668762	WISEMAN	MERLE	DEAN	715 N COLLEGE AVE		EL DORADO	AR	717304403	0.7834360077	11
1447286133	BARR	MARILYN	I	103 HUNTINGTON AVE		MANSFIELD	AR	729443741	0.7850976632	11
1407380082	HARGIS	ALEXANDER	LEIGH	4010 S MULBERRY ST		PINE BLUFF	AR	716037000	0.7852387777	11
1538102322	KADDOURA	SALAHUDDI		1500 DODSON AVE	STE 195	FORT SMITH	AR	729015182	0.7857184181	11
1699981894	DAVIS	KED		1701 E NORTH ST		MAGNOLIA	AR	717533204	0.7857323199	11
1801893102	TINSMAN	THOMAS	DEAN	7320 ROGERS AVE	SUITE 1	FORT SMITH	AR	729034166	0.786126898	11
1275598740	YATES	TERRENCE	R	2900 HAWKINS DR		SEARCY	AR	721434802	0.7896777721	11
1326225806	WILLIAMS	MEREDITH	ANNE	1301 DALE BUMPERS DR		FORREST CITY	AR	723352696	0.7902687917	11
1578876959	HALSTED	ROSS	EDDINGTON	630 BURNETT DR		MOUNTAIN HOME	AR	726532941	0.7903803875	11
1609073022	GRAY	DERRICK	ANDRE	601 W. MAPLE	SUITE 102	SPRINGDALE	AR	727645370	0.7929221828	11
1780877969	DILL	KENNETH	DOYNE	4747 DUSTY LAKE DR	SUITE 202	PINE BLUFF	AR	716038742	0.7930255094	11
1285097949	THOMPSON	CHELSEA	LEE	1110 W. KINGSHIGHWAY		PARAGOULD	AR	72450	0.7941559324	11
1558304527	ROWE	CYNTHIA		1308 E KIEHL AVE		SHERWOOD	AR	721203040	0.7948820925	11
1700892734	LOFTON	JASON	DAVID	203 W DEQUEEN AVE		DE QUEEN	AR	718322809	0.7958297072	11
1194040865	DONDETI	RAJA SEKH		701 SW REGIONAL AIRPORT BLVD	SUITE 1	BENTONVILLE	AR	727160001	0.7976931929	11
1174508386	DIXON	RODNEY	M.	600 S TIMBERLANE DR		EL DORADO	AR	717306990	0.799456322	11
1104319136	JAMES	STEVEN	A	1700 ALTUS ST		CONWAY	AR	720324289	0.7995209102	11
1073616934	CARFAGNO	JEFFREY	JOHN	1900 CLUB MANOR DR STE 105		MAUMELLE	AR	721137443	0.799829543	11
1568998235	MINNIEAR-CORR	MEGAN		2 MEDICINE DR		CLARKSVILLE	AR	728304431	0.8000196036	11
1699118141	JOSEPH	ERIC	NATHANIEL	4202 S UNIVERSITY AVE		LITTLE ROCK	AR	722047841	0.8003691904	11
1558716142	BUSCH	JOYCE	H	300 E 6TH ST	3417 U OF A	TEXARKANA	AR	718545207	0.8004258125	11
1740277375	HILMAN	MICHAEL	GLENN	12 MEDICAL LN		CONWAY	AR	720344913	0.8009623032	11
1962607457	RUEDA	MARTHA	LUCIA	16221 ST VINCENT WAY	SUITE 100	LITTLE ROCK	AR	72223	0.8010901142	11
1023076601	STEADMAN	HUNTER	MOORE	3101 SE 14TH STREET		BENTONVILLE	AR	727124900	0.8019911557	11
1679577662	REDMAN	ANNA	TALLEY	1801 W 40TH AVE	STE 6A	PINE BLUFF	AR	716036963	0.8021521935	11
1720146509	BROWN	JOHN	M	1701 CLUB MANOR DR STE 2		MAUMELLE	AR	721137401	0.8032421334	11
1396773735	WATSON	DONYA	BURROUGHS	706 W GROVE ST		EL DORADO	AR	717304416	0.8034991812	11
1730172958	SIMPSON	STEVE		16221 SAINT VINCENT WAY		LITTLE ROCK	AR	722239072	0.8055263682	11
1376036558	JENNINGS	SASHA	FANCHON	1617 N WASHINGTON		MAGNOLIA	AR	717532046	0.8058300143	11
1558992149	GLANDER	TAWNI	SUE	7800 DALLAS ST		FORT SMITH	AR	729034278	0.8059060293	11
1366554743	CLIFTON	CHARLES		55A SOUTH BROADVIEW		GREENBRIER	AR	720589475	0.8059343215	11
1356338800	WYCOFF	ROLLIN	A	708 WEST MAIN STREET		CLARKSVILLE	AR	72830	0.806018094	11
1821046558	NEAVILLE	GARY	A	2708 RIFE MEDICAL LANE	SUITE 130	ROGERS	AR	727581452	0.8061269218	11
1538556634	TRAPP	CLARK	NEAL	1711 E HARDING ST		MORRILTON	AR	72110	0.8064101109	11
1700824307	BIBB	BRADLEY	RAY	49 HIGHWAY 62 412		ASH FLAT	AR	725139594	0.8078361418	11
1588651418	LUKASEK	DUANE	A	8600 S 36TH TER	STE B	FORT SMITH	AR	729088768	0.8079923279	11
1306157037	AMAN	MUAZZUM		4010 S MULBERRY ST		PINE BLUFF	AR	716037000	0.8083658199	11
1942299482	COLLINS	VERA		3500 WE KNIGHT DR		FORT SMITH	AR	729036248	0.8089172592	11
1700835139	DUNCAN	CARL	R	451 S HOLLY ST		SILOAM SPRINGS	AR	727613018	0.8094749147	11
1295732758	HOUGH	KEITH	D	14309 CANTRELL RD	SUITE 7	LITTLE ROCK	AR	722234217	0.8106321822	11
1134187925	POTTS	JANELLE	LEIGH	613 N 2ND ST		ROGERS	AR	727566611	0.8111423216	11
1295781987	DYE	JAMES	DAVID	527 N 6TH ST		BLYTHEVILLE	AR	723152407	0.8114513014	11
1679570642	CAGLE	JAMES	IRLEY	505 W PERSHING BLVD		NORTH LITTLE R	AR	721142147	0.8130796416	11
1679576631	DIFFINE	DAVID	ARTHUR	1100 MEDICAL DR	SUITE C	BLYTHEVILLE	AR	723151425	0.8138480879	11
1811544968	VUE	SIA	SAMANTHA	3 E APPLEBY RD STE 101		FAYETTEVILLE	AR	727033156	0.814030779	11
1679579650	JOHNSTON	ALAN	CHARLES	1300 BRADEN ST		JACKSONVILLE	AR	720763719	0.8140318044	11
1679535108	GILLIAM	ARNOLD		3003 APACHE DR		JONESBORO	AR	724017432	0.8169557721	11
1699767772	EISENACH	ROBERT	JEFFREY	4202 S UNIVERSITY AVE		LITTLE ROCK	AR	722047841	0.8177161104	11
1003875501	MURAD	SIKANDAR		802 N UNIVERSITY AVE		LITTLE ROCK	AR	722052920	0.8208587593	11
1174973317	FITZ-GERALD	PATRICK	MICHAEL	9755 W STATE HIGHWAY 22		RATCLIFF	AR	729519000	0.820912314	11
1245491380	MICHEL	HARRY	ANDRE	530 ATKINS BLVD		MARIANNA	AR	723602113	0.8216624841	11
1669469508	CARSON	RANDALL	L	8600 S 36TH TER		FORT SMITH	AR	729088768	0.8226420958	11
1932401080	TEETER	STANLEY	DANE	101 SKYLINE DR		RUSSELLVILLE	AR	728013363	0.8232177407	11
1497781918	CALLAWAY	MICHAEL	W	3700 CLIFF DR		FORT SMITH	AR	729035954	0.8234321013	11
1285780809	HEKMATPOUR	ERIN		904 AUTUMN RD STE 200		LITTLE ROCK	AR	722113741	0.8236238285	11
1700897600	HIGHSMITH	WILLIAM	ARTIS	21 OPPORTUNITY DR		SHERIDAN	AR	721509185	0.8250339468	11
1144294299	DEYOUNG	BRUCE	D	1109 S WEST END ST		SPRINGDALE	AR	72764	0.8253434868	11
1922230614	TILLEY	GINA	ZAREENA K	1003 SCHNEIDER DR		MALVERN	AR	721044811	0.8261599442	11
1033301320	MCCLINTOCK	JACOB	NELSON	306 N CHESTNUT ST		HARRISON	AR	726014453	0.8263137628	11
1215165576	BROWN	CHRISTOPH	EDWARD	225 E JACKSON AVE		JONESBORO	AR	724013119	0.8275467324	11
1811945983	MCDONALD	RODNEY	K	616 S 17TH ST		FORT SMITH	AR	729014700	0.8276087324	11
1548226863	PERRY	BARBARA	GENNICE	12300 CHENAL PKWY		LITTLE ROCK	AR	722112724	0.8276763851	11
1578050472	BEATTY	JOHN	AUSTIN	1507 S 1ST ST		MC GEHEE	AR	716542929	0.8282493976	11
1558473058	BOWMAN	GARY	WAYNE	55A S BROADVIEW		GREENBRIER	AR	72058	0.8282544715	11
1093778169	GOLDEN	STEPHEN	C	333 STADIUM BLVD		JONESBORO	AR	72401	0.8288950565	11
1639498462	LEE	VINCENT	G	5 MARKET PL STE A		PARAGOULD	AR	724503555	0.8296104278	11
1992761555	PADEN	TIM		405 BUTTERCUP DR		MOUNTAIN HOME	AR	726532910	0.8304054857	11
1366401044	MITCHELL	BENNIE	E.	2210 W KINGSHIGHWAY STE 6		PARAGOULD	AR	724503987	0.8304104762	11
1447804661	LOAR	JENIFER	JOY	10201 KANIS RD		LITTLE ROCK	AR	722056203	0.8304240796	11
1437350600	SAUL	JEREMY	WAYNE	101 SKYLINE DR		RUSSELLVILLE	AR	728013363	0.8311727558	11
1821085226	BURKS	KAREN	C	3343 SPRINGHILL DR	SUITE 500	NORTH LITTLE R	AR	721172929	0.8329189037	11
1033225263	STALLINGS	JOE	H	311 E MATTHEWS AVE		JONESBORO	AR	724013125	0.8332367776	11
1679547301	CHITSEY	RICHARD	B	724 N SPRING ST		HARRISON	AR	726012913	0.8338817478	11
1790166445	WAGNER	MATTHEW		1701 CLUB MANOR DR STE 2B		MAUMELLE	AR	72113	0.8339243549	11
1184650616	BUCKLEY	DOUGLAS	A	303 S 5TH ST		PARIS	AR	728554501	0.8346774279	11
1538314505	ROWE	JAMES		24 PETER BLUFF LN		TUMBLING SHOAL	AR	725819226	0.8347889459	11
1205833738	TILLEY	STEPHEN	B	5905 R ST		LITTLE ROCK	AR	72207	0.8362665003	11
1225391428	TERRY	PHILIP	JON	4300 W 7TH ST		LITTLE ROCK	AR	722055446	0.8421385409	11
1427468974	ROSS	JEANNE	C	223 E JACKSON AVE		JONESBORO	AR	724013119	0.8427355568	11
1679794762	REECE	TIMMOTHY	CHRISTIAN	1600 W HOLLAND AVE	SUITE 202	WHITE HALL	AR	716029636	0.8427949067	11
1437115821	KILLOUGH	LARRY	R	606 WILBUR D MILLS NORTH		KENSETT	AR	72082	0.8429618049	11
1518491182	COOPER	JAMES		4010 S MULBERRY ST		PINE BLUFF	AR	716037000	0.8433977099	11
1083664890	SPRINGER	DAN	J	451 S HOLLY ST		SILOAM SPRINGS	AR	727613018	0.8437993521	11
1497724157	PAULK	CLYDE	DODSON	21 OPPORTUNITY DR		SHERIDAN	AR	721509185	0.8445379552	11
1932553153	CARMACK	BRITTANY	LAUREN	1110 W. KINGSHIGHWAY		PARAGOULD	AR	72450	0.8458689567	11
1194967414	HUETER	RYAN	A	1102 NW LOWES AVE	SUITE #2	BENTONVILLE	AR	727128093	0.8462566491	11
1538114822	RANA	JAVED	A	825 HIGHWAY 71 N		ALMA	AR	729215114	0.8465674128	11
1962815456	HUTTER	DAWN		4010 S MULBERRY ST		PINE BLUFF	AR	716037000	0.8466301886	11
1538268131	O'NEAL	HEATHER	L	1500 DODSON AVE		FORT SMITH	AR	729015182	0.8468418633	11
1396772398	MORRIS	GERALD	CLIFTON	209 N BLAKE ST		PINE BLUFF	AR	716013226	0.8478996916	11
1104887215	MAGLOTHIN	DOUGLAS		1111 WINDOVER RD		JONESBORO	AR	724016159	0.8482109419	11
1578565321	PARCHMAN	ANNA	J	1661 AIRPORT RD	SUITE D	HOT SPRINGS	AR	719137951	0.8488329155	11
1528052784	GARRETT	GEORGE	C	302 BILL CLINTON DR		HOPE	AR	718018607	0.8490046346	11
1720180755	HOPKINS	KARMEN		CENTRAL AR VETERANS HEALTHCARE SYSTEM	4300 WEST 7	LITTLE ROCK	AR	72205	0.8490661922	11
1588635320	LESLIE	THOMAS	S	306 N CHESTNUT ST		HARRISON	AR	726014453	0.8501481856	11
1821027160	BURKS	JENNIFER	E	3700 CLIFF DR		FORT SMITH	AR	729035954	0.8507798281	11
1548329857	HOPSON	DEANNA	LYNN	600 S TIMBERLANE DRIVE		EL DORADO	AR	717304519	0.8508457909	11
1336286533	JONES	CHARLES		211 S BROADWAY ST		HUGHES	AR	723489704	0.8518425519	11
1215995519	BENJAMIN	GEORGE	H	451 S HOLLY ST		SILOAM SPRINGS	AR	727613018	0.8519410155	11
1548540115	VAUGHN	BRITTANY	S	1125 N COLLEGE AVE		FAYETTEVILLE	AR	727031908	0.8532760343	11
1508060641	BAKER	SEAN	BLAIR	7800 DALLAS ST		FORT SMITH	AR	729034278	0.8533908147	11
1558452045	STECKER	RHEETA	MINON	2605 ALBERT PIKE RD		HOT SPRINGS	AR	719134514	0.8541471524	11
1790198133	YUSUF	MUHAMMAD		4216 BOWMAN RD APT D6		LITTLE ROCK	AR	722102383	0.8557750666	11
1376589754	BLANKERS	CHRISTIAN	G	775 E DOUGLAS ST		PRAIRIE GROVE	AR	72753	0.8568782796	11
1427067867	STEED	MATTHEW	GLEN	2708 RIFE MEDICAL LN	STE 130	ROGERS	AR	727581452	0.8573418571	11
1902245889	JEAN	GRETA		934 NORTH GASKILL		HUNTSVILLE	AR	727401319	0.8574357265	11
1538454707	SHOLAKH	ALBERT	M	4010 S MULBERRY ST		PINE BLUFF	AR	716037000	0.8582901321	11
1174552210	PALCZYNSKI	KAROL		130 MEDICAL PARK PL		HOT SPRINGS	AR	719018051	0.8586160824	11
1366403479	ANDERSON	SCOTT	DAVID	128 HARMONY PARK CIRCLE	STE 100	HOT SPRINGS	AR	719137191	0.8587854043	11
1265622468	FISH	ALYSON	MICHELE	25 BUSINESS PARK		GREENBRIER	AR	720589475	0.8594804382	11
1962766840	CARTER	CHRISTOPH	B	2900 SE MOBERLY LN		BENTONVILLE	AR	727123748	0.8601335012	11
1992804496	STECKER	ELTON	HERMAN	2605 ALBERT PIKE RD		HOT SPRINGS	AR	719134514	0.8607834353	11
1427311919	MULLENIX	JAMIE	R	124 HOLLYWOOD AVE		HOT SPRINGS	AR	719017057	0.8629908296	11
1366454209	SPEIGHTS	SHANE	R	225 E JACKSON AVE		JONESBORO	AR	724013119	0.8631229121	11
1659477164	JACKSON	NEDRA	CLEM	900 N 7TH ST		WEST MEMPHIS	AR	723012001	0.8638658034	11
1821135690	TAYLOR	RICHARD	L.	214 CARTER ST		BERRYVILLE	AR	726164303	0.8642130126	11
1437188869	BONNER	MARK	A	2630 E CITIZENS DR STE 13		FAYETTEVILLE	AR	727034797	0.8659769659	11
1477550093	DILLARD	DANIEL		4202 S UNIVERSITY AVE		LITTLE ROCK	AR	722047841	0.8660219311	11
1215926688	KEMP	MICHAEL	G	937 HIGHWAY 64 E		ALMA	AR	729217382	0.8661863803	11
1629398268	CALDWELL	CHARLES	BRIAN	110 MEDICAL CIRCLE		NASHVILLE	AR	718528606	0.8670407924	11
1588699904	EDWARDS	GARY	S	9616 ROGERS AVE		FORT SMITH	AR	729035769	0.8675036118	11
1801057583	IMRAN	TABASUM		1301 S E ST		FORT SMITH	AR	729014716	0.8678417852	11
1619450095	WRAY	CANDY	ELAINE	3104 APACHE DR		JONESBORO	AR	724017405	0.8701775707	11
1235589748	FRISBY	BRITTNEY	WOODWARD	675 HIGHWAY 62 E		MOUNTAIN HOME	AR	726533207	0.8730633822	11
1083623003	BUTLER	TADA	KAREN	201 HIGHWAY 463 N		TRUMANN	AR	724723503	0.8741469243	11
1285780643	WAHEED	IMRAN		1600 W 40TH AVE		PINE BLUFF	AR	716036301	0.874999294	11
1700299138	MCDANIEL	CHRISTOPH		201 N CLIFTON ST		FORDYCE	AR	717423026	0.8750844611	11
1336136530	BAKER	ROBERT	V	1215 SIDNEY ST	SUITE 300	BATESVILLE	AR	725017203	0.875791646	11
1760838833	HATCHETT	ADRIENNE	D	900 N 7TH ST		WEST MEMPHIS	AR	723012001	0.8763018501	11
1477540532	BATES	RONALD	JAMES	409 VIRGINIA DRIVE		BATESVILLE	AR	72501	0.8764450093	11
1427038082	BIVINS	FRANKLIN	G	101 ELY DR		HEBER SPRINGS	AR	725432836	0.8769121542	11
1326097197	WAHEED	ATIYA	N	1608 W 42ND AVE		PINE BLUFF	AR	716037006	0.8783371397	11
1558440180	HENDRIX	BARRY	DEWANE	2709 W KINGSHIGHWAY	SUITE 6	PARAGOULD	AR	724502604	0.8794891093	11
1891735098	HAYES	WILLIAM	JUSTIN	11300 ROBERTS BLVD	CHAFFEE CRO	FORT SMITH	AR	72916	0.8804662926	11
1548249196	KOEHN	MARTIN	A	130 MEDICAL PARK PL		HOT SPRINGS	AR	719018051	0.881875649	11
1053311068	BOWMAN	VERNON	DEAN	146 HWY 32-2A		ASHDOWN	AR	71822	0.8819853509	11
1629561808	CISNEROS	JAMIE	C	1617 N WASHINGTON		MAGNOLIA	AR	717532046	0.8824287727	11
1598285181	DROLSHAGEN	ERIC	EUGENE	11300 ROBERTS BLVD		FORT SMITH	AR	729166027	0.8824947089	11
1982047379	SKAUG	JOY		1001 W PARKER RD		JONESBORO	AR	724049582	0.8841510065	11
1366516924	LANCASTER	TEDDY	S	1210 W MAIN ST		WALNUT RIDGE	AR	724761005	0.8846015087	11
1467740225	LANE	JOHN	C	1301 S E ST		FORT SMITH	AR	729014716	0.8856069045	11
1750342531	MOORE	JESSE	DANIEL	606 W WILBUR MILLS AVE		KENSETT	AR	720829051	0.8865651092	11
1427018043	BARDEN	MICHAEL	GREGGORY	2900 HAWKINS DR		SEARCY	AR	721434802	0.8869107575	11
1780685123	JEFFERS PERRY	ROBIN		4202 S UNIVERSITY AVE		LITTLE ROCK	AR	722047841	0.8873781352	11
1538132279	NELSON	JOSEPH	P	4411 HIGHWAY 5 N		BRYANT	AR	720227005	0.8877359237	11
1295154714	TIPPIN	ZACHARY		612 S 12TH ST		FORT SMITH	AR	729014702	0.8888867404	11
1457388266	BAKER	JOHN	ROBERT	409 VIRGINIA DR		BATESVILLE	AR	725017329	0.889835806	11
1922363175	KHAN	ASMA	SHAHID	1 MERCY LN STE 506		HOT SPRINGS	AR	719136462	0.8924504034	11
1770581845	SASSER	LOUIS	G	209 POINTER TRL W		VAN BUREN	AR	729562238	0.8931317673	11
1134354293	HALL	JEFFREY	SCOTT	1700 ALTUS ST		CONWAY	AR	720324289	0.8985921745	11
1093778136	KOSINSKI	TERRY	J	333 STADIUM BLVD		JONESBORO	AR	72401	0.8989659906	11
1831187699	HAYS	DEBORAH	A	20 N ASTER ST		GREENWOOD	AR	729363145	0.899456657	11
1295154300	LEE	MIN-JI		2504 MCCAIN BLVD STE 118		NORTH LITTLE R	AR	72116	0.9007011088	11
1528013851	NIBA	SUH	N	14 GOTHIC RIDGE RD		VAN BUREN	AR	729566565	0.9011572203	11
1073506010	SMART	GREG		209 THOMPSON AVE	SUITE 2	EL DORADO	AR	717305755	0.901303004	11
1922064831	GARCIA	LUIS	FRANCISCO	306 N ALABAMA ST		CROSSETT	AR	716352810	0.901455699	11
1144294992	WHITE	EDWARD	L	614 NORTHTOWN		MOUNTAIN HOME	AR	726533105	0.9019195744	11
1831593896	TAKACH	JAMES	WILLIAM	14519 WIMBLEDON LOOP		LITTLE ROCK	AR	72210	0.9036137722	11
1609815877	CARNEY	STEPHEN	E	14 GOTHIC RIDGE RD		VAN BUREN	AR	729566565	0.9038443029	11
1871715904	WALSH	BRADLEY	JEFFERSON	909 UNITY RD		CROSSETT	AR	716359444	0.9051113999	11
1780039677	MOMIN	SUNIL		612 S 12TH ST		FORT SMITH	AR	729014702	0.9051801753	11
1902249279	GIBSON	STACY	ELAINE	2000 HARRISON ST		BATESVILLE	AR	725017442	0.905386561	11
1083701130	GOLDSMITH	GEOFFREY		4301 W MARKHAM ST # 783		LITTLE ROCK	AR	722057101	0.9057595557	11
1619173150	CASEY	JENNIFER	DUKES	1401 W CAPITOL AVE	PLAZA E	LITTLE ROCK	AR	722012936	0.9065755694	11
1710996517	MCDONNELL	BRYAN	D	3004 PINE ST		ARKADELPHIA	AR	719235325	0.9081418258	11
1053308874	GIBBONS	GLENN	G	1480 W CENTER ST		GREENWOOD	AR	729363449	0.9097055955	11
1487973673	HARRISON	YULANDA	BELLE	616 W. KEISER		OSCEOLA	AR	723703504	0.9098454895	11
1558897967	EVELD	HANNAH	GRACE	201 S 7TH ST		OZARK	AR	729493131	0.9100578702	11
1487875522	WILLIAMS	WILLIAM	EDWARD	23 PROFESSIONAL PARK DR		CLARKSVILLE	AR	728304432	0.9109612307	11
1568469179	CASPER	ROBERT		4202 S UNIVERSITY AVE		LITTLE ROCK	AR	722047841	0.9111424819	11
1922492859	O'SULLIVAN	KEVIN	HENDERSON	300 E 6TH ST		TEXARKANA	AR	718545207	0.9113239254	11
1093815268	JACKSON	AUDRA	M	3808 SOUTH GARY		FORT SMITH	AR	729035450	0.9115437986	11
1932194974	HATLEY	RUSSELL	ERIC	600 S TIMBERLANE DR		EL DORADO	AR	717306990	0.9129708232	11
1023077336	JOHNSTON	STEWART	GREGORY	819 W CARPENTER ST		BENTON	AR	720153349	0.9138530423	11
1821075938	SMITH	JOHN	D	2425 DAVE WARD DR	STE 401	CONWAY	AR	720348686	0.9147714241	11
1386623049	MURPHY	ANNE	L	3604 CENTRAL AVE STE D		HOT SPRINGS	AR	71913	0.9169207308	11
1972659241	SHAH	WASEEM	A	610 SHEPHERD WAY		SEARCY	AR	72143	0.9183738208	11
1336675123	OLADIPO	SIFAU	YETUNDE	300 E 6TH ST		TEXARKANA	AR	718545207	0.9184253132	11
1316954860	MARTIN	ROBERT	HARRELL	506 LITTLE CREEK CUT OFF RD		SHERIDAN	AR	721507798	0.918499493	11
1154371946	SPENCER	STEVEN	FRANKLIN	3215 N NORTHHILLS BLVD		FAYETTEVILLE	AR	727034007	0.9193169595	11
1477999282	CARSON	MICHAEL	PAUL	605 UNITED DR		CONWAY	AR	72032	0.9197407271	11
1609989250	FERGUSON	SUSAN	PORTIS	106 E PARK ST		LINCOLN	AR	727448706	0.9204608802	11
1104822634	HAGAMAN	MICHAEL	S	250 DRILLERS RD		MOUNTAIN HOME	AR	726535186	0.9205013685	11
1386605491	DOW	JOHN	TIMOTHY	1001 W PARKER RD		JONESBORO	AR	724049582	0.9210585733	11
1316089147	SMILEY	JOHN	T	325 SOUTH 6TH PLACE		LOWELL	AR	727459704	0.921103659	11
1972588440	WILLIAMS	JANICE	L	2 HALSTED CIR		ROGERS	AR	72756	0.9218350607	11
1225024482	DUNAWAY	JOSEPH	DAVID	23 PROFESSIONAL PARK DR		CLARKSVILLE	AR	728304432	0.9218642581	11
1851682694	LYERLY	MICHAEL	SHANE	8170 US HIGHWAY 49N		BROOKLAND	AR	72417	0.9219280616	11
1164482162	COTNER	JAMES	BRIAN	601 W MCKENNON ST		CLARKSVILLE	AR	728303523	0.9237109865	11
1245702539	SPARGO	DONNA	KAY	303 W HAZEL ST		WALNUT RIDGE	AR	724761930	0.925043643	11
1336107010	SITZES	DAVID	ALFRED	3101 SE 14TH ST		BENTONVILLE	AR	727124900	0.9256606986	11
1346208527	JONES	NANCY	L	1102 JACKSON ST SW		GRAVETTE	AR	727369121	0.9269580952	11
1912113259	MATHEWS	ROY	CLYDE	1520 RIVERFRONT DR	SUITE 100	LITTLE ROCK	AR	722021724	0.9271335122	11
1124029624	HANNON	MARTIN	A	3730 S PINNACLE HILLS PKWY STE 2		ROGERS	AR	727588897	0.9272137792	11
1467419036	GARTMAN	KIMBERLY		13911 HIGHWAY 270		SHERIDAN	AR	721509428	0.9274929645	11
1285662957	CASSAT	MICHAEL	D	4301 W MARKHAM ST # 783		LITTLE ROCK	AR	722057101	0.9283384857	11
1457425902	DAVIDSON	CHARLES	D	1210 W MAIN ST		WALNUT RIDGE	AR	724761005	0.9283458031	11
1427140565	CARTER	STEPHEN	E	#10 HOSPITAL DRIVE		MORRILTON	AR	72110	0.9288487699	11
1467573360	HASHMI	ABEER	SALMAN	501 MILLWOOD CIR	SUITE E	MAUMELLE	AR	721136327	0.9295894522	11
1770088296	BERRY	DENNIS	JARED	5230 WILLOW CREEK DR STE 201		SPRINGDALE	AR	727620899	0.9299444463	11
1073687505	DIAMOND	KEVIN	M	1309 W MAIN ST		WALNUT RIDGE	AR	724761430	0.9333165334	11
1578884540	CREECH	DUSTIN	A	10 HOSPITAL DR		MORRILTON	AR	721104510	0.9335746863	11
1205943289	ROUSE	JOE	P	1306 S PLEASANT ST		SPRINGDALE	AR	727646223	0.9337572553	11
1356360689	HOOD	CLEVELAND	TED	8 NORTH RAILROAD AVENUE		MAYFLOWER	AR	721069430	0.9343463983	11
1538331962	DEERE	DEBORAH		525 N GARLAND AVE	UNIVERSITY	FAYETTEVILLE	AR	727013110	0.9343508626	11
1447203757	DANIEL	ANDREW	DAVID	880 W MAIN ST		BOONEVILLE	AR	729273420	0.9344466394	11
1558477455	PHIPPS	RONNY	GENE	331 COMMERCIAL ST		CENTERTON	AR	72719	0.9349477482	11
1760447171	HUNT	TERRY	D	2816 FOX MEADOW LN		JONESBORO	AR	724049346	0.9361094129	11
1083024848	ALLEN	JUSTIN		20 BAPTIST HEALTH DR		HEBER SPRINGS	AR	725438765	0.9367248076	11
1154391514	ABISEID	JOSE		194 SHAKERAG RD		CLINTON	AR	72031	0.9374647727	11
1265450654	DANG	BAO	N	8600 S 36TH TER		FORT SMITH	AR	729088768	0.9402160919	11
1235287301	SLOAN	ANTHONY		3320 FLEMON RD		JONESBORO	AR	724048867	0.9402594962	11
1114371119	FRANKLIN	SARAH	ANN	612 S 12TH ST		FORT SMITH	AR	72901	0.9412049828	11
1285845727	FREGO	JONATHAN		223 E JACKSON AVE		JONESBORO	AR	724013119	0.9413739303	11
1629489133	JOHNSON	AMANDA	DAWN	1710 HARRISON ST		BATESVILLE	AR	725017303	0.9420542777	11
1730145814	ANDRADA	EDWARD	L	101 SKYLINE DR		RUSSELLVILLE	AR	728013363	0.9422210226	11
1063460335	CONNER	GEORGE		902 HOLIDAY DR	STE 101	FORREST CITY	AR	723359183	0.9424562682	11
1659365427	TUCKER	TAMMY	JEAN HALE	2905 S WALTON BLVD	STE 17	BENTONVILLE	AR	727126730	0.94454074	11
1205389632	MALLADI	SAI ARUNA		4301 W MARKHAM ST	SLOT 530	LITTLE ROCK	AR	722057101	0.9447228522	11
1346205754	VEST	CARL	E	2012 S PROMENADE BLVD		ROGERS	AR	727589073	0.9450908825	11
1568466274	PARKER	CHARLES	D	9755 WEST STATE HWY 22		RATCLIFF	AR	72951	0.9455742249	11
1003234105	BUSCH	MEGAN	ELIZABETH	1225 E CENTERTON BLVD		CENTERTON	AR	727191225	0.9458150603	11
1669938049	HARRISON	NORINDA		300 NORTHGATE ST		HOT SPRINGS	AR	719139220	0.9470637771	11
1265489421	GARRETT	DAVID	C.	613 N 2ND ST		ROGERS	AR	727566611	0.9470829502	11
1053302844	HARDIN	LAURA	ASHLEY	5 MEDICAL PARK DR STE 203		BENTON	AR	720153732	0.9473812748	11
1568414415	COVERT	KENT	JAMES	701 N UNIVERSITY AVE	SUITE 100	LITTLE ROCK	AR	722052936	0.9475988443	11
1174978795	PATEL	DHARA	K.	300 E 6TH ST		TEXARKANA	AR	718545207	0.9476642236	11
1407812803	ALLBRIGHT	RITA	K	801 N EDMOND		MCCRORY	AR	72101	0.9476838237	11
1184621294	FARO	TED	MICHAEL	124 HOLLYWOOD AVE		HOT SPRINGS	AR	719017057	0.9480990059	11
1235762816	JOHNSON	CYNTHIA		2010 CHESTNUT ST STE B		VAN BUREN	AR	729565340	0.9482096974	11
1154329878	EWING	DONALD	C	1100 N COLLEGE AVE		FAYETTEVILLE	AR	727031944	0.9485173854	11
1861489676	KYLE	WALTER	L	5111 ROGERS AVE	STE 40M	FORT SMITH	AR	729032047	0.9485851363	11
1427044999	WALDRIP	WILLIAM	JACKSON	1215 SIDNEY ST	SUITE 300	BATESVILLE	AR	725017203	0.9485913925	11
1194740050	BREDFELDT	RAYMOND	CURTIS	516 E MILLSAP RD	SUITE 103	FAYETTEVILLE	AR	727034096	0.9487291705	11
1699738195	MIRANDA	MICHAEL	S	128 DANIEL AVE		BOONEVILLE	AR	72927	0.9489148478	11
1063547834	POPE	DUSTIN	PAUL	3875 W SUNSET AVE		SPRINGDALE	AR	727624959	0.9503456591	11
1043265655	PITTMAN	WILLIAM	C	1125 SKYLINE DR		CONWAY	AR	720322857	0.9507100535	11
1356330666	BUFFALO	RYAN	P	20 BAPTIST HEALTH DR		HEBER SPRINGS	AR	725438765	0.9508226942	11
1134188063	VICE	MARK	ANTHONY	819 W CARPENTER ST		BENTON	AR	720153349	0.9514468373	11
1649218892	ABERNATHY	BRYAN	E	1806 N CROSSOVER RD	SUITE 4	FAYETTEVILLE	AR	727012725	0.9515274074	11
1407846868	BLAIR	BRIAN	HEATH	2263 HWY 65 N		MARSHALL	AR	726501266	0.952229477	11
1558511261	DOUGLAS	LORI	LYNN	3721 HIGHWAY 412 E STE B		SILOAM SPRINGS	AR	727618010	0.9535716679	11
1093813644	BERRY	MICHAEL	P	2508 CRESTWOOD RD		NORTH LITTLE R	AR	721167623	0.9542732052	11
1003900549	GUYER	JANET	ELIZABETH	#4 HWY 71 NE		MOUNTAINBURG	AR	72946	0.9543042821	11
1871575886	MITCHELL	KATHERINE		4208 N RODNEY PARHAM RD		LITTLE ROCK	AR	722122462	0.9549253294	11
1518949429	SESSLER	LONNIE	H	136 HEALTH PARK DRIVE		MENA	AR	719539072	0.9560165191	11
1316963234	DANIEL	AMY	M	205 WESTPORT DR STE 1		CABOT	AR	72023	0.9573953361	11
1629006382	MCBEE	SARA	E	3340 N COLLEGE AVE	SUITE 5	FAYETTEVILLE	AR	727033815	0.9578247843	11
1043340011	ALBEY	MARK	E	3 MEDICAL PARK DR	SUITE 100	BENTON	AR	720153728	0.9584216936	11
1154339752	SHERIDAN	JAMES	G	425 W JACKSON ST		PIGGOTT	AR	724541538	0.9585679099	11
1932307618	ASHLEY	CHIMERE	ASHANTA	1521 N 10TH ST STE A		BLYTHEVILLE	AR	723151424	0.9586218032	11
1114992732	LAWSON	NICOLE	M	2200 MALCOLM AVE	SUITE B	NEWPORT	AR	721123668	0.9593747677	11
1134125297	BARGER	DENVER	LEE	1911 N 2ND ST		CABOT	AR	720232209	0.9600717015	11
1669575569	TROXEL	ROGER	LEE	416 E WASHINGTON AVE		JONESBORO	AR	724013108	0.9615794974	11
1720374804	TANTCHOU	PIERRETTE	LARISSE L	813 FOUNDERS PARK DR E STE 101		SPRINGDALE	AR	727626321	0.9616465447	11
1194162180	ALAKSHAR	HASSAN		4010 S MULBERRY ST		PINE BLUFF	AR	716037000	0.9617607724	11
1528415999	JENKINS	PARKER		4010 S MULBERRY ST		PINE BLUFF	AR	716037000	0.9621876669	11
1396747648	FREEMAN	WILLIAM	H.	600 CLUB LN		CONWAY	AR	720343624	0.9625676889	11
1679623094	STRODE	STEVEN	WAYNE	4301 W MARKHAM ST	# 599A	LITTLE ROCK	AR	722057101	0.9629605962	11
1780996793	STEWART	BRADFORD	WAYNE	2007 E NETTLETON AVE STE B		JONESBORO	AR	72401	0.9634050806	11
1164738944	WALKER	LAWRENCE	GLENN	231 SPARLING RD.		HOT SPRINGS	AR	71913	0.9636188727	11
1053623066	PATOKA	MATTHEW		4077 ELM SPRINGS RD # 105		SPRINGDALE	AR	727623748	0.9645724073	11
1013953157	BARNETT	MATTHEW	E.	211 E STADIUM		MAGNOLIA	AR	717532032	0.9647380286	11
1740266535	DUNAWAY	GEOFFREY	LAWRENCE	406 N WILLOW ST		HARRISON	AR	726013517	0.9647606467	11
1528258514	GUYNN	ZACHARY	S	1188 N SALEM RD STE 6		FAYETTEVILLE	AR	727048803	0.9657710451	11
1780677666	MOORE	THOMAS	C	701 N UNIVERSITY AVE	SUITE 100	LITTLE ROCK	AR	72205	0.9657985009	11
1902867070	NOONAN	ROBERT	F	25 PROFESSIONAL PARK DR		CLARKSVILLE	AR	728304432	0.966316727	11
1740442284	FREEMAN	DARREN	SCOTT	635 CHILDERS STREET		LAMAR	AR	72836	0.9678801778	11
1215164629	COBB	JASON	B	4010 S MULBERRY ST		PINE BLUFF	AR	716037000	0.9688508846	11
1750342804	DEDMAN	WILLIAM	D	353 CASH RD SW		CAMDEN	AR	717013704	0.9703600439	11
1811098403	NOUANSAVANE	CHANSAMOR	MORN	14 GOEHIC RIDGE RD	CORNERSTONE	VAN BUREN	AR	72956	0.9717873037	11
1003227166	MELOY	ANTHONY		1125 N COLLEGE AVE		FAYETTEVILLE	AR	727031908	0.972243574	11
1740277557	ADAMS	LAURA	L	4200 JENNY LIND RD	SUITE A	FORT SMITH	AR	729017660	0.9733994389	11
1801246129	JAYROE	JOHN	FREELAND	701 N UNIVERSITY AVE STE 100		LITTLE ROCK	AR	722052936	0.9735313561	11
1215067822	OATES	RANDALL	BENJAMIN	4220 N.CROSSOVERRD		FAYETTEVILLE	AR	70703	0.9743310399	11
1700805330	CHRISTOPHER-H	PAMELA	J	6801 ROGERS AVE		FORT SMITH	AR	729034067	0.9748949939	11
1336547843	MCKINNEY	GREGORY	SCOTT	100 WALCO LN		MALVERN	AR	721046793	0.9755408568	11
1295796720	NARCISO	PHILIPP		2613 BAMBI LN		EL DORADO	AR	717305286	0.9773729714	11
1992858575	TANGUNAN	PRISCILLA	LIZELLE H	1 MERCY LN	SUITE 301	HOT SPRINGS	AR	719136442	0.9791049082	11
1417341686	HE	BEI		1125 N COLLEGE AVE		FAYETTEVILLE	AR	727031908	0.979223521	11
1437118684	FLOYD	MARK		319 E 13TH ST		MURFREESBORO	AR	719589541	0.9792662421	11
1730293044	SIKANDAR	DURDANA		2200 FORT ROOTS DR	NORTH LITTL	NORTH LITTLE R	AR	721141709	0.9799379241	11
1295791523	CARLTON	RANDALL		2205 W PARKER RD		JONESBORO	AR	724047778	0.9804383083	11
1114017555	HORTON	CHARLES	R.	207 CARTER ST		BERRYVILLE	AR	726164303	0.9812522	11
1205820974	MCGOWAN	ROBERT	J	4208 N RODNEY PARHAM RD		LITTLE ROCK	AR	722122462	0.9815191096	11
1134235146	SAMUEL	SANGEETH	JONATHAN	2109 WHITE OAK LN		TEXARKANA	AR	718548120	0.9819657034	11
1992907489	TALIAFERRO	SHARON	MELISSA	101 CHERRY ST	101 CHERRY	LESLIE	AR	726450400	0.9820031039	11
1306054028	JONES	JAMES	LAURENCE	1623 E TERRY DR		FAYETTEVILLE	AR	727034133	0.9821209139	11
1831400852	MCCALL	ADAM	BAIRD	5320 W SUNSET AVE STE 157		SPRINGDALE	AR	727624410	0.9832215337	11
1073621249	ALMOND	JIMMY	CLAY	139 BLACKBERRY LN		LAKEVIEW	AR	726427157	0.9854513784	11
1194821884	MOORE	TROY	GLEN	5539 ATLANTIC CV		BENTON	AR	720198563	0.9876199844	11
1417925314	BARROW	ANGELA	H	600 AUTUMN RD		LITTLE ROCK	AR	722113606	0.9888382456	11
1245200971	GRAVES	KIM		601 W MCKENNON ST		CLARKSVILLE	AR	728303523	0.9892578581	11
1790749943	SHAW-BULLOCK	ROSE	MARIE	400 W PERSHING BLVD		N LITTLE ROCK	AR	721142146	0.9903842872	11
1811968092	CRANFORD	RUSSELL	L	11719 HINSON ROAD	SUITE 110	LITTLE ROCK	AR	722123402	0.990777282	11
1992781264	NOEL	STACEY	W	1015 W KINGSHIGHWAY		PARAGOULD	AR	724504142	0.9910902372	11
1386640175	WALTER	MATTHEW	TIMOTHY	225 N BLOOMINGTON ST	SUITES B-D	LOWELL	AR	727459103	0.9916512486	11
1265524300	LYON	JACK	A	#10 HOSPITAL DRIVE		MORRILTON	AR	72110	0.9922897932	11
1265939342	MAY	MICHAEL	K	2523 E HUNTSVILLE RD		FAYETTEVILLE	AR	727017329	0.9924737317	11
1578524047	MCGRATH	ALBERT	JOSEPH	1111 WINDOVER RD		JONESBORO	AR	724016159	0.9939640285	11
1316949308	THRONEBERRY	JAMES	BARTON	2869 COLLEGE AVE		CONWAY	AR	720346087	0.9943051189	11
1619046679	JIMMERSON	ROBERT	TYRAY	500 S UNIVERSITY AVE	SUITE 515	LITTLE ROCK	AR	722055306	0.9947266942	11
1053424515	BURNS	STANLEY	C	4509 E MCCAIN BLVD		NORTH LITTLE R	AR	721172902	0.9960626857	11
1982833489	MACECHKO	MICHAEL		1125 N. COLLEGE AVE.		FAYETTEVILLE	AR	727031908	0.9965841291	11
1437158045	SHEIRON	SANDRA		733 ROBERTS DR		MONTICELLO	AR	716555724	0.9987610225	11
1366648511	WACASTER	PRISCILLA	ALICE	105 RESERVE AVENUE		HOT SPRINGS	AR	71902	0.9991126265	11
1881690477	STOREYGARD	ALAN	ROBERT	3201 SPRINGHILL DR STE 300		NORTH LITTLE R	AR	721172909	0.9994194456	11
