# Supplementary material for: Prevalence and Correlates of COVID-19 Vaccine Information on Family Medicine Practices’ Websites in the United States: Cross-sectional Website Content Analysis
Source: JMIR Form Res. 2022 Nov 17;6(11):e38425. doi: 10.2196/38425 (PMC9671487; doi:10.2196/38425)
Supplement: Multimedia Appendix 1 [file formative_v6i11e38425_app1.zip › NPI datasets/AZ_NPI.csv]

NPI	last_name	first_name	middle_name	address_line1	address_line2	city	state	zip	r	target_sample
1922088046	HALBECK	HUGH		5891 W EUGIE AVE		GLENDALE	AZ	853041252	0.0004254831	20
1902574817	NUNGARAY	LINDSY		2775 S 8TH AVE		YUMA	AZ	853647110	0.0004409491	20
1962452748	KOWALESKI	EDWARD	H	13640 N PLAZA DEL RIO BLVD	STE 350	PEORIA	AZ	853814846	0.0011087679	20
1255417416	BAILES	DOUGLAS	GEORGE	4344 WEST BELL RD	# 101	GLENDALE	AZ	85308	0.0012510451	20
1467526558	REYES	MARIA	THERESA	6952 E BROADWAY	SUITE #101	MESA	AZ	85208	0.0013595605	20
1740771575	LAGUILLO	JAVIER	ENRIQUE	3950 S COUNTRY CLUB RD STE 130		TUCSON	AZ	857142203	0.0015166905	20
1093125593	LOBE	MORGAN		15210 N SCOTTSDALE RD STE 275		SCOTTSDALE	AZ	852548128	0.0015185266	20
1740250505	BRUCE	DAVID	I	1345 E MCKELLIPS RD	SUITE 106	MESA	AZ	85203	0.0016625868	20
1942258694	PURKIS	MICHAEL	D	7395 E TANQUE VERDE RD		TUCSON	AZ	857153475	0.002895948	20
1285626754	BARTHOLOMEW	WILLIAM	LESTER	1171 W TARGET RANGE RD		NOGALES	AZ	856212415	0.0029084738	20
1396366746	REYES	RICARDO		3950 S COUNTRY CLUB RD STE 130		TUCSON	AZ	857142203	0.0033601075	20
1790713576	MCCARTAN	SUSAN	ANN	1300 S. 10 STREET	WESLEY COMM	PHOENIX	AZ	85034	0.0034526475	20
1376854588	COLEMAN	SARAH	E	500 INDIANA AVE		WINSLOW	AZ	860472169	0.0038632848	20
1336377464	SMITHSON	BRYAN	SEAN	5300 S SUTTER DR STE A		SHOW LOW	AZ	859018054	0.0039874455	20
1528044401	TONG	MICHAELA	H	18404 N TATUM BLVD	SUITE 101	PHOENIX	AZ	850321510	0.0044248221	20
1891279907	GOMEZ	DENISE	M	7200 W BELL RD UNIT 101		GLENDALE	AZ	853088529	0.0045746719	20
1447809926	TUNIS	TAMMY	LYNN	4515 S MCCLINTOCK DR STE 100		TEMPE	AZ	852827381	0.0053047403	20
1841395670	HADE	RALPH	DOUGLAS	2082 MESQUITE AVE	SUITE A106	LAKE HAVASU CI	AZ	864036710	0.0060361857	20
1457462202	CIVIC	DAVID		4212 N 16TH ST		PHOENIX	AZ	850165319	0.0063324175	20
1356372023	WELLS	BRENDA	ANN	6624 E CARONDELET DR		TUCSON	AZ	857102119	0.0064896741	20
1790759892	CHABRA	YOGINDER		1343 N ALMA SCHOOL RD	STE 205	CHANDLER	AZ	85224	0.0064954264	20
1528045689	KAYLER-BUCICH	KORYN	SUZANNE	18404 N TATUM BLVD	STE 101	PHOENIX	AZ	850321510	0.0067876307	20
1255750345	BHERIANI	ZOHREEN		5110 E SOUTHERN AVE STE 107		MESA	AZ	852062790	0.0068923901	20
1215342852	MARVIN	AMANDA	MAE	5110 E SOUTHERN AVE		MESA	AZ	852062791	0.0071638236	20
1134234784	GENUISE	PAUL		1501 N GILBERT RD		GILBERT	AZ	852342390	0.0073279911	20
1467531756	TOOLEY	JAMES	E	2370 N WYATT DRIVE	SUITE 100	TUCSON	AZ	85712	0.0075799017	20
1801906052	DUMBAULD	JAMES	L	140 W SPEEDWAY BLVD STE 100		TUCSON	AZ	857057687	0.0078432676	20
1477044378	BROWN	BRYAN		707 N ALVERNON WAY STE 101		TUCSON	AZ	857111830	0.0080667092	20
1790836575	GLOW	DAVID	E.	1701 W RILEY RD		PAYSON	AZ	855413521	0.0082389256	20
1619031028	SZPAIZMAN	SERGIO		1492 S MILL AVE	SUITE 312	TEMPE	AZ	852815652	0.0083256066	20
1811284276	OLIVAS	DIANA	CRISTINA	4001 E SUNRISE DR STE 121		TUCSON	AZ	857184333	0.008655644	20
1417096439	CHAVEZ	AUGUSTINE		13400 E SHEA BLVD		SCOTTSDALE	AZ	852595452	0.009169681	20
1942561451	ORTIZ	ZACHARY		2196 E WILLIAMS FIELD RD	#116	GILBERT	AZ	852950754	0.0097441073	20
1881675254	CARMICHAEL	JOHN	KEVIN	7740 N ORACLE RD		TUCSON	AZ	857046313	0.010055799	20
1366409971	GOMEZ	RICK	J	3201 W PEORIA AVE	SUITE C500	PHOENIX	AZ	850294608	0.0104827075	20
1881785921	DURAN	ANTONIO	T	OFF HWY 191 HOSPITAL ROAD		CHINLE	AZ	86503	0.0105472999	20
1891112223	MADANI	MONA		20401 N 73RD ST STE 105		SCOTTSDALE	AZ	852554146	0.010853956	20
1023150794	SHEA	ELENA	SUZANNE	1298 W FINNIE FLAT RD		CAMP VERDE	AZ	863225958	0.0114360792	20
1295846400	SILODOR	STEVEN	ANDREW	1201 S 7TH AVE		PHOENIX	AZ	850073917	0.0118103353	20
1427098516	KOLMAN	KARYN		2800 E AJO WAY		TUCSON	AZ	857136204	0.0119126565	20
1235291782	COHEN	HAROLD	MARVIN	11709 E DREYFUS AVE		SCOTTSDALE	AZ	852592761	0.0121308118	20
1801278981	YOON	SHIN JUNG		13640 N PLAZA DEL RIO BLVD		PEORIA	AZ	85381	0.0123179052	20
1447211602	VILLAMOR-NIER	CHERYL		6601 WEST THOMAS ROAD		PHOENIX	AZ	85033	0.0130948755	20
1518966860	TOLSON	GRAEME	MEREDITH	18275 N 59TH AVE	BLDG K SUIT	GLENDALE	AZ	853081254	0.0137108252	20
1073584645	NEEL	DANIEL		5658 W HIGHWAY 260	SUITE 19	LAKESIDE	AZ	859295189	0.0142177162	20
1124156997	ROYKO	IRENE	ANNA	1654 COYOTE RD		PRESCOTT	AZ	863035339	0.0145412064	20
1811971393	WALL	RICHARD	A	19841 N 27TH AVE	STE. 101	PHOENIX	AZ	850274003	0.0153081054	20
1578600045	KLEVE	MARK	WESLEY	200 W. HOSPITAL DR		WHITERIVER	AZ	859410860	0.0155833121	20
1144686684	LOW	RHONDA		13400 E SHEA BLVD		SCOTTSDALE	AZ	852595499	0.0160562568	20
1154413789	ARCHER	KENNETH	PURDY	1003 DIVISION STREET	SUITE # 3	PRESCOTT	AZ	863011657	0.0163889676	20
1255743548	ARMSTRONG	CHARLES	EDWARD	5825 E CALLE GUADALUPE		GUADALUPE	AZ	852832664	0.0168355247	20
1538133111	HARTMARK HILL	JENNIFER	R	1300 S 10TH ST		PHOENIX	AZ	850344516	0.0176382866	20
1417338880	HEAP	JAMES		606 N MAIN ST		EAGAR	AZ	859259813	0.0176414023	20
1033684519	WHITE	SCARLETT		3331 E BASELINE RD		GILBERT	AZ	852342633	0.0176493526	20
1801938873	PRICE	SHERYL	A.	18301 N 79TH AVE	STE C-136	GLENDALE	AZ	853088463	0.017695874	20
1669572715	WRIGHT	ANDREW	LOGAN	3800 W RAY RD STE 21		CHANDLER	AZ	852265940	0.0190311712	20
1255674362	JORDAN	LAURA	ANNE	200 W HOSPITAL DR		WHITERIVER	AZ	85941	0.019108044	20
1831181502	CHROSTOWSKI	GREGORY	K	10240 WEST INDIAN SCHOOL RD	SUITE 155	PHOENIX	AZ	85037	0.0193939544	20
1649213349	TANG	HA	CAM	167 NORTH MAIN STREET		TUBA CITY	AZ	860450600	0.0194455083	20
1679683510	LUCE	BETHANY	L	3251 N WINDSONG DR		PRESCOTT VALLE	AZ	863141222	0.0194675424	20
1871763979	KOLESKI	JEROME	FRANCIS	2800 E AJO WAY		TUCSON	AZ	85713	0.0196724925	20
1912290982	OCHI	STEVEN	KENT	1120 W UNIVERSITY AVE STE 101		FLAGSTAFF	AZ	860012851	0.019789231	20
1962600692	KRESHA	TERRI	M	2800 E AJO WAY		TUCSON	AZ	857136204	0.0199212637	20
1568591931	HARMANIAN	GARO		6701 N 19TH AVE		PHOENIX	AZ	850151102	0.0200135107	20
1366593089	MAYER	DAVID	A	4212 N 16TH ST		PHOENIX	AZ	850165319	0.0201612599	20
1942395314	CHURCHILL	PATRICE	M	174 W HIGHWAY 287		FLORENCE	AZ	85132	0.0207955293	20
1407053556	DIAZ	KRISTINA	MARIE	2500 S 8TH AVE STE 200		YUMA	AZ	853647158	0.0209597182	20
1205892841	MICHIELI	CHARLES	A	2155 W ORANGE GROVE RD		TUCSON	AZ	857413118	0.0210472257	20
1285189464	PATEL	KREENA		1300 N 12TH ST STE 605		PHOENIX	AZ	850062850	0.0211467664	20
1851371876	HAMMOND	MARVIN	A	1840 S STAPLEY DR		MESA	AZ	852046681	0.0212303228	20
1760448864	WALDROP	RICHARD	J.	7620 W LOWER BUCKEYE RD	SUITE 102	PHOENIX	AZ	850437433	0.0216375156	20
1619035888	DOSTERT	SANDRA	M	3190 N SWAN RD		TUCSON	AZ	857121227	0.0219561258	20
1912986498	ADLER	LAURA		12635 N 42ND ST		PHOENIX	AZ	850327601	0.022055964	20
1720399280	LAFOLLETTE	MARTIN	J	10180 W HAPPY VALLEY RD STE 100		PEORIA	AZ	853831389	0.0231142002	20
1124481353	BOLTZ	MANDY		1300 N 12TH ST	SUITE 605	PHOENIX	AZ	850062848	0.0235577612	20
1174035026	FRANCIS	THOMAS	AUGUST	9641 N 83RD WAY		SCOTTSDALE	AZ	852581822	0.0240366426	20
1710958517	SELLERS	JOEL	SCOTT	1840 E BASELINE RD STE C-1		TEMPE	AZ	852831527	0.0241498305	20
1609872209	ANDREWS	CYNTHIA	C	13838 S 46TH PL	STE 125	PHOENIX	AZ	850447802	0.0241540475	20
1285831156	ARANAS	EDWARD	PELANTE	6206 W BELL RD	STE. 1	GLENDALE	AZ	853083750	0.0246437285	20
1326307547	LI	JOSHUA	CALEB	6601 W THOMAS RD		PHOENIX	AZ	850335700	0.0255447202	20
1720104243	SHAEFFER	AUDREY	R	9545 E OLD SPANISH TRL		TUCSON	AZ	857486626	0.0256338781	20
1831420397	KIME	HAL	L	26434 S HOGAN DR		SUN LAKES	AZ	852486913	0.0263900091	20
1649238403	ANGLE	JASON	M	12635 N 42ND ST	LINDA STEIN	PHOENIX	AZ	850327601	0.0264714356	20
1851338917	DUX	PETER		1720 MESQUITE AVE	SUITE 100	LAKE HAVASU CI	AZ	864035602	0.026855744	20
1750311569	GOLDFARB	PHILIP	ALLEN	1501 N GILBERT ROAD	CHW URGENT	GILBERT	AZ	85234	0.0270991675	20
1740743921	POWELL	NATONDRA		707 N ALVERNON WAY STE 101		TUCSON	AZ	857111830	0.0275126905	20
1275604316	REE	CHERYL	R	474 N HWY 89		CHINO VALLEY	AZ	863235993	0.0276530772	20
1316040611	ROTHWELL	IAN	H	9250 N 3RD ST	SUITE	PHOENIX	AZ	850202437	0.0288075949	20
1194745133	DIEHL	KENT	A	107 E OAK AVE	SUITE 201	FLAGSTAFF	AZ	860011818	0.0290753073	20
1275506461	JENKINS	ROGER	CAIN	172 E MERRITT ST STE C		PRESCOTT	AZ	863012027	0.0292116259	20
1558986711	ORME	MICHELLE		2134 E BROADWAY RD UNIT 2057		TEMPE	AZ	852821779	0.029902556	20
1902837826	KLIEWER	PAUL	W	227 MAIN ST.		DUNCAN	AZ	85534	0.0299894936	20
1669488573	WHEELAND	DALE	NORMAN	7486 N LA CHOLLA BLVD		TUCSON	AZ	857412306	0.0303443121	20
1174539316	WHITE	WILLIAM	KERMIT	4212 N 16TH ST		PHOENIX	AZ	850165319	0.0307983314	20
1891855425	WALTERS	BRENT	WILLIAM	8070 E MORGAN TRL	SUITE 202	SCOTTSDALE	AZ	852581227	0.0308050127	20
1295832756	LEBENSOHN	PATRICIA		707 N ALVERNON WAY STE 101		TUCSON	AZ	857111830	0.0314419805	20
1518923929	GROSS	STEVEN	E	6200 N LA CHOLLA BLVD		TUCSON	AZ	857413529	0.0315623819	20
1225423130	TYTLER	SAMUEL	OLUWASEUN	7301 E 2ND ST STE 210		SCOTTSDALE	AZ	852515620	0.032898271	20
1730299637	HOGAN	PETER	D	1727 W FRYE RD STE 210		CHANDLER	AZ	852245298	0.0336074531	20
1265804520	CHEW	VICTORIA		1101 N CENTRAL AVE STE 204		PHOENIX	AZ	850041844	0.0338773374	20
1316142995	DODGE	RUSSELL	R	2888 E RACQUET CT		TUCSON	AZ	85716	0.0343902963	20
1487926002	TENNANT	HARRY	RICHARD	1457 E. PALO VERDE ST		YUMA	AZ	853653532	0.0346221398	20
1902218993	CASEY	RYAN	PATRICK	2400 S AVENUE A		YUMA	AZ	853647127	0.0355061242	20
1619358918	JAMES	RAYSENIA		10005 E OSBORN RD		SCOTTSDALE	AZ	852564019	0.0357314572	20
1720020076	RAYBUCK	STACEY	ANN	6644 E BAYWOOD AVE FL 2		MESA	AZ	852061747	0.0363094299	20
1619056447	MANNING	JAMES	E.	NAVAJO HWY 64	TSAILE HEAL	TSAILE	AZ	86556	0.0363526927	20
1609972272	WILKINSON	MALCOLM		300 S WILLARD ST	STE 101	COTTONWOOD	AZ	863264159	0.0365512828	20
1457619371	DUFNER	JUSTIN	DAVID	1917 S CRISMON RD		MESA	AZ	852096216	0.036587012	20
1831139922	KURUVILLA	ABRAHAM	C	2525 E ROOSEVELT ST		PHOENIX	AZ	850084948	0.0367462211	20
1265409643	SMITH	SANDRA	LYNN	824 S SAN FRANCISCO ST	BLDG. #25 N	FLAGSTAFF	AZ	86001	0.0385087347	20
1538472733	GIOVINO	JAMES	MICHAEL	5501 N LA PALMA RD	MAIN MEDICA	ELOY	AZ	851319641	0.0385373631	20
1780030742	TALAMO	DANIEL		15351 W BELL RD		SURPRISE	AZ	853744580	0.0391974924	20
1548349624	JORDAN	CYNTHIA	G	1100 S DOBSON RD STE 100		CHANDLER	AZ	852866158	0.0393549549	20
1861455222	SULLIVAN	PATRICIA	SUSANA	702 E BELL RD	STE 112	PHOENIX	AZ	850226639	0.0398261347	20
1619933942	MERRITT	BROCK	ADAM	7550 N 19TH AVE		PHOENIX	AZ	850217980	0.0401333394	20
1376673509	BOWERS	REBECCA		668 N. 44TH ST, STE 300		PHOENIX	AZ	85008	0.0407547262	20
1699119503	RODRIGUEZ	LUIS	ANGEL	223 CIBECUE CIRCLE	SAN CARLOS	SAN CARLOS	AZ	855500208	0.0411334005	20
1932781655	LEE	EUDORIA	SHU LIAN	707 N ALVERNON WAY STE 101		TUCSON	AZ	857111830	0.041485053	20
1093899643	REYES	MARTHA	L	926 E MCDOWELL RD	SUITE 125	PHOENIX	AZ	850064556	0.0428759582	20
1518078526	PERKINS	WARREN	KLUBER	1500 E CEDAR AVE	SUITE 26	FLAGSTAFF	AZ	860041641	0.0429496672	20
1205432705	MITCHELL	RENAE	TYLYNNE	17223 N CAVE CREEK RD UNIT 9		PHOENIX	AZ	850322481	0.0429631248	20
1750761680	PRESSLEY	SHARI		1300 N 12TH ST STE 500		PHOENIX	AZ	850062849	0.0431496464	20
1154437317	NOBACK	KEITH	ALLAN	3830 E VAN BUREN ST		PHOENIX	AZ	850086920	0.0433906936	20
1083001242	ARELLANO	ERIK		10524 E HIGHWAY 92		HEREFORD	AZ	856158371	0.043604774	20
1669795373	PRINGLE	MATESA	S.	2160 E BROWN RD STE 1		MESA	AZ	852135250	0.0437941379	20
1043264716	DOWNHOUR	WARREN	J	4700 N 51ST AVE	6	PHOENIX	AZ	850311237	0.0439521885	20
1043250756	ROBINSON	STANLEY	EUGENE	19636 N 27TH AVE	STE. 308	PHOENIX	AZ	850274013	0.0440186048	20
1144318700	CURTIS	JEFFREY	MARK	2927 N 7TH AVE		PHOENIX	AZ	85013	0.04431513	20
1467772756	HAWTHORNE	HEATHER		1300 N 12TH ST	SUITE 605	PHOENIX	AZ	850062848	0.0453734608	20
1306817721	GALLION	ANNE	L	2800 E AJO WAY		TUCSON	AZ	857136204	0.0454259659	20
1023641792	FITZGERALD	AMY		2442 E BLUE DIAMOND DR		TUCSON	AZ	857186691	0.0464180853	20
1700896719	MURRAY	KERMIT	A.	8826 E TANQUE VERDE RD		TUCSON	AZ	857499607	0.047124954	20
1235354549	BURKE	EDWARD	FRANCIS	13624 W CAMINO DEL SOL	150	SUN CITY WEST	AZ	853753403	0.0471279319	20
1356403695	KHALIL	JOSEF		1002 E. MCDOWELL RD.	SUITE A	PHOENIX	AZ	850062624	0.0472607268	20
1427013762	WHITELY	SUSAN		1835 W MISSOURI AVE		PHOENIX	AZ	850153046	0.0474488344	20
1598811812	SAUNDERS	JANIS	JANE	16838 E PALISADES BLVD BLDG C	SUITE C153	FOUNTAIN HILLS	AZ	852683845	0.047474382	20
1518221589	HAMI	JANNA		3522 N 3RD AVE		PHOENIX	AZ	850133903	0.0480432976	20
1396911848	SKROCKI	LAURA	MICHELE	6811 E SUPERSTITION SPRINGS BLVD		MESA	AZ	852094001	0.0483949059	20
1124088612	EIJSINK-ROEHR	STEPHANIE		10515 N ORACLE RD STE 185		ORO VALLEY	AZ	857379378	0.0498468927	20
1215062831	KIBELSTIS	THOMAS	EDWARD	10350 E DREXEL RD UNIT 110		TUCSON	AZ	857479409	0.0500139981	20
1780804229	GADOW	MITCHELL	TRAVIS	3530 S. VAL VISTA DRIVE		GILBERT	AZ	85297	0.0500537525	20
1679612618	KHUMALO	MATTHEW		4475 S I 19 FRONTAGE RD STE 255		GREEN VALLEY	AZ	856146365	0.0505735241	20
1730183278	ZIMMERMAN	BARBARA	M	467 VISTA AVENUE		PAGE	AZ	860401625	0.0506272787	20
1902854920	ROTHE	THOMAS	C	6130 N LA CHOLLA BLVD	SUITE 100 L	TUCSON	AZ	857413557	0.0506611062	20
1477592467	LEE	KAREN	E	63701 E SADDLEBROOKE BLVD	SUITE F	TUCSON	AZ	857391273	0.0510928701	20
1972942829	HOSSEINI	ATOOSA		2927 N 7TH AVE	PEPPERTREE	PHOENIX	AZ	850134102	0.0521303388	20
1477510147	SCARLA	SUSAN	D	5656 S POWER RD		HIGLEY	AZ	852365421	0.0524024177	20
1275761991	HELLER	GREGORY		19389 N 59TH AVE		GLENDALE	AZ	853086500	0.0533740451	20
1114364361	QUACH	GIAO		6611 W PEORIA AVE	SUITE 13	GLENDALE	AZ	853027000	0.0541856201	20
1033167002	SMITH	ROBERT	B	6565 E CARONDELET DR	ASSOCIATES	TUCSON	AZ	85710	0.0541953459	20
1649483769	D'ANTONIO	LAWRENCE	PATRICK	2814 N CALLE LADERA		TUCSON	AZ	857153203	0.0542119285	20
1598703217	GOUX	VINCENT	PAUL	5410 N SCOTTSDALE RD STE A400		PARADISE VALLE	AZ	852535963	0.0543119037	20
1831305861	RADLER	WILFRED	J	4263 HIGHWAY 68	STE C	GOLDEN VALLEY	AZ	864138569	0.0543823843	20
1922044577	HAMILTON	JILL	M.	1100 F AVE		DOUGLAS	AZ	856071919	0.0553580728	20
1245368794	HOLDER	JOHN	M.	720 E THUNDERBIRD RD	STE 3	PHOENIX	AZ	850225396	0.0558556798	20
1891236220	JEAN	JOSHUA		335 S OCOTILLO AVE		BENSON	AZ	856026406	0.0558761084	20
1134248867	WAGNER	DONALD	J	1355 RAMAR RD	STE 11	BULLHEAD CITY	AZ	864427100	0.0559843974	20
1710067608	BAROI	FRANKLIN	HEROK	7555 N OVERFIELD ROAD		CASA GRANDE	AZ	85194	0.0561719346	20
1558355990	BURRELL	ANDREW	DAVID	1244 N GREENFIELD RD	SUITE 104	MESA	AZ	85205	0.0563105922	20
1922418979	LUNKENHEIMER	JARED	RYAN	1209 W TARGET RANGE RD		NOGALES	AZ	856212466	0.0563956225	20
1093752032	HATFIELD	SCOTT	B	3331 E BASELINE RD		GILBERT	AZ	852342633	0.0564112226	20
1215352752	ANDERSON	REBECCA		2226 HUALAPAI MOUNTAIN RD STE 101		KINGMAN	AZ	864018374	0.0568813347	20
1609862697	HOULIHAN	KEVIN	MARK	14044 W CAMELBACK RD STE 204		LITCHFIELD PAR	AZ	853409426	0.0571586355	20
1841216884	THOMSEN	KRISTEN		2640 W BASELINE RD	STE 111	PHOENIX	AZ	850416492	0.057371527	20
1407876303	LEVINS	PETER	F	26224 N TATUM BLVD # 15		PHOENIX	AZ	850507500	0.0574307065	20
1720371396	KUNKA	CRYSTAL	AMBER	483 W. SEED FARM RD		SACATON	AZ	85147	0.0575446864	20
1588726871	SCHNEIDER	RAYMOND	H	2034 S ALMA SCHOOL RD	#2	MESA	AZ	852104024	0.0576777361	20
1730316886	KENNELLY	COLAN	ASHLEY	1300 N 12TH ST	#605	PHOENIX	AZ	850062848	0.0577108762	20
1801025630	REED	PETER	JEFFREY	14045 N 7TH ST	SUITE 3	PHOENIX	AZ	850224387	0.0578593058	20
1609873918	BRYSACZ	STANLEY	P	6565 E GREENWAY PKWY	STE 100	SCOTTSDALE	AZ	852542056	0.0582612814	20
1144277096	TURLEY	MARY ANN		19829 N 27TH AVE		PHOENIX	AZ	850274001	0.0584753449	20
1548823602	WASIAK	KARISSA		707 N ALVERNON WAY STE 101		TUCSON	AZ	857111830	0.0587129924	20
1104360122	GHANOONI	CLAIRE		7445 E TANQUE VERDE RD		TUCSON	AZ	857153477	0.0588282775	20
1518214980	CHABRA	ASH		1 E WASHINGTON ST STE 900		PHOENIX	AZ	850042582	0.0589279174	20
1821435579	BELSHE	MATTHEW		1705 W MAIN ST		MESA	AZ	852016920	0.058945816	20
1275513319	MOORE	MONICA	S	9356 E RITA RD	SUITE 180	TUCSON	AZ	857476315	0.0593766445	20
1255320958	MERI	BASEM		2851 S AVE B	SUITE 3000	YUMA	AZ	85364	0.0597117003	20
1528564564	ISAAC	DANIEL	EDWARD	1851 MESQUITE AVE STE 202		LAKE HAVASU CI	AZ	864035681	0.0599033539	20
1437478583	GILLES	HAROLYN	C	14300 N NORTHSIGHT BLVD	SUITE 114	SCOTTSDALE	AZ	852603672	0.0605127807	20
1447280342	MILLER	STANLEY		926 E MCDOWELL RD	SUITE 107	PHOENIX	AZ	850062503	0.0611305102	20
1689879751	BEACH	HOLLY	NOEL	2800 E AJO WAY STE 200	BANNER - UN	TUCSON	AZ	85713	0.0617893143	20
1962469783	MOFFAT	JEFFREY	L	5448 S WHITE MOUNTAIN ROAD	SUITE 270	LAKESIDE	AZ	859294802	0.062081412	20
1467473694	RAYMOCK	JAY	MICHAEL	2730 S VAL VISTA DR STE 187		GILBERT	AZ	852951684	0.0624246253	20
1467418756	TSINGINE	DEBORAH	REYHNER	4212 N 16TH ST		PHOENIX	AZ	850165319	0.0627910826	20
1427097021	SKELLY	MICHAELA	M	19875 N 51ST AVE		GLENDALE	AZ	853085114	0.0629290166	20
1184061954	CLEMENTS	CHARLENE	YVONNE	500 INDIANA AVE		WINSLOW	AZ	860472169	0.0629571867	20
1053722686	MOLYNEUX	MELISSA		2000 W BETHANY HOME RD # 200		PHOENIX	AZ	850152443	0.0633100649	20
1144374281	CIPOLLA	EDWARD	GRIFFIN	120 E MONTEREY WAY		PHOENIX	AZ	850122618	0.0640511983	20
1467425520	ROSO	GEORGE		255 S DOBSON RD STE 1		CHANDLER	AZ	852246231	0.0641430901	20
1952319865	BENTON	DAVID	E	2550 E GUADALUPE	#107	GILBERT	AZ	85234	0.0646748436	20
1053487744	CLOAR	ROBERT	BRYANT	10440 E RIGGS RD	SUITE 170	SUN LAKES	AZ	852487757	0.0651808186	20
1548390768	HARTLINE	JANE		2260 N ROSEMONT BLVD STE 107		TUCSON	AZ	857122137	0.0653615473	20
1033102835	CONTE	ARLENE	D	7558 W THUNDERBIRD RD	SUITE 1-128	PEORIA	AZ	853816080	0.0657186914	20
1073846762	FANI MARVASTI	FARSHAD		1776 NORTH SCOTTSDALE ROAD	#8468	SCOTTSDALE	AZ	852528468	0.0670798426	20
1932268752	SY	RACHEL	K	1492 SOUTH MILL AVENUE	SUITE 312	TEMPE	AZ	852815676	0.0677935328	20
1982091179	SCHATZ	GEORGE		707 N ALVERNON WAY		TUCSON	AZ	857111827	0.0696351747	20
1114948957	ROBERTS	SAMUEL	H	4111 E VALLEY AUTO DR	SUITE 209	MESA	AZ	852064605	0.0701273326	20
1912906108	BLAU	ELLIOT		7002 E OSBORN RD		SCOTTSDALE	AZ	852516325	0.0702903322	20
1376040204	MUNEZ	KRISTAL	SONGALIA	1343 N ALMA SCHOOL RD STE 205		CHANDLER	AZ	852245903	0.0705890432	20
1619917945	STREETMAN	MARY	JOANN	650 EAST INDIAN SCHOOL RD		PHOENIX	AZ	85012	0.0706922184	20
1265413033	NELSON	TIFFANY		20940 N TATUM BLVD STE 300		PHOENIX	AZ	850507273	0.0711425501	20
1437148533	HADLEY	SUSAN	K	3950 S COUNTRY CLUB RD	SUITE 130	TUCSON	AZ	857142099	0.0712099201	20
1912935248	STRATTON	RICHARD	M	2080 W SOUTHERN AVE		APACHE JUNCTIO	AZ	85220	0.0717087631	20
1104921048	AHMAD	MUHAMMAD	VIKAS	20542 N LAKE PLEASANT RD STE 115		PEORIA	AZ	853829749	0.0719551528	20
1942681143	CLARK	ALESSANDR		3978 N CAMPBELL AVE		TUCSON	AZ	857191460	0.0725901253	20
1134322498	KHAKWANI	HARRIS	KHAN	3540 E BASELINE RD	130	PHOENIX	AZ	850429627	0.072807529	20
1508913799	WAARA	JENNIFER	SLOCUM	1090 COMMERCE DR		PRESCOTT	AZ	863053700	0.0737038791	20
1396793279	SHARPLES	SCOTT	BRYDSON	18404 N TATUM BLVD	SUITE 101	PHOENIX	AZ	850321510	0.0738610202	20
1194977116	MILLER	BRIAN	A	200 WEST HOSPITAL DRIVE		WHITERIVER	AZ	85941	0.0740677133	20
1205458205	COVER	RUTH		979 N GILBERT RD STE 102		GILBERT	AZ	852343307	0.0741666598	20
1861719825	LEE	MAURICE	DIAMON	11130 E CHOLLA ST BLDG I		SCOTTSDALE	AZ	852593922	0.0746520246	20
1649376831	POWERS	PETER	L	1000 WILLOW CREEK RD.	SUITE B	PRESCOTT	AZ	86301	0.0748235258	20
1255391645	TUCKER	CONSTANCE		6601 WEST THOMAS ROAD		PHOENIX	AZ	85033	0.0750351441	20
1073594834	HOPKINS	THOMAS	G	1455 W CHANDLER BLVD	#A4	CHANDLER	AZ	85024	0.0750919232	20
1578735809	NANNEY	MARK	THOMAS	2830 N CAMINO DE OESTE		TUCSON	AZ	857459201	0.0753620193	20
1487690046	SIEGEL	MARK	PHILLIPS	1820 W MARYLAND AVE	SUITE 5	PHOENIX	AZ	85015	0.0757957162	20
1366425936	GROVER	MICHAEL	L	13400 E SHEA BLVD		SCOTTSDALE	AZ	852595452	0.0765449382	20
1790766533	BARGAN	MIKHAIL	A	15468 N CIVIC CENTER DR		SURPRISE	AZ	85374	0.0769138486	20
1003095811	BRAMER-FORTIE	KAREN	LOUISE	200 WEST HOSPITAL DR		WHITERIVER	AZ	85941	0.0773359761	20
1497949226	NALE	BORU		23 S MCNAB PKWY		SAN MANUEL	AZ	85631	0.0774779823	20
1902833601	BURKE	JENNIFER		20201 N SCOTTSDALE HEALTHCARE DR	STE 280	SCOTTSDALE	AZ	852554134	0.0776002249	20
1629010202	KIEBORZ	TIMOTHY		3303 S LINDSAY RD STE 123		GILBERT	AZ	852972100	0.079148734	20
1699911834	LAUBSCHER	PAMELA	D	5981 E GRANT RD	SUITE 115	TUCSON	AZ	857122363	0.0794527191	20
1023068343	COLLINS	JOSEPH	CLYDE	2724 W THOMAS RD		PHOENIX	AZ	850175514	0.0797392349	20
1174787790	WILLINGHAM	LESLIE	ANNE	5555 E 5TH ST STE 101		TUCSON	AZ	857112415	0.0802122369	20
1063674018	BALL	CLIFFORD	R	3219 E CAMELBACK RD	SUITE #545	PHOENIX	AZ	850182307	0.0805810965	20
1619363843	TOM	MICHELLE		500 INDIANA AVE		WINSLOW	AZ	860472169	0.0806376678	20
1700855137	STERLING	CONNIE	JO	4950 E ELLIOT RD		PHOENIX	AZ	850444306	0.08072181	20
1487600219	BUTTERFIELD	BLAIR	T	4135 S POWER RD	SUITE 129	MESA	AZ	852123624	0.080733805	20
1124086673	STROHMAN	WILLIAM	J	8757 E BELL RD		SCOTTSDALE	AZ	852601322	0.0828206344	20
1548441926	MILLER	VANCE	B.	500 W SAVAGE ST		WICKENBURG	AZ	853904235	0.0830107434	20
1558935676	HUNSAKER	BRYCE		3950 S COUNTRY CLUB RD STE 130		TUCSON	AZ	857142203	0.0831572195	20
1215502208	ANANIA	CATHERINE		3950 S COUNTRY CLUB RD STE 130		TUCSON	AZ	857142203	0.08380938	20
1639582356	LEE	CAITLIN	MOLLOY	1300 N 12TH ST STE 605		PHOENIX	AZ	850062850	0.0838791342	20
1063405090	PATTON	MELANIE	CHRISTINE	3648 W ANTHEM WAY	A-100	ANTHEM	AZ	850867001	0.0840261341	20
1164715751	VOJVODIC	NATASA		2600 E SOUTHERN AVE	B2	TEMPE	AZ	852827610	0.0850532214	20
1679568554	MITCHELL	JAMES	M	3732 EAST POINSETTIA		PHOENIX	AZ	85028	0.0856481619	20
1215010400	MCCRUM	SHAWN	MICHAEL	4545 E CHANDLER BLVD		PHOENIX	AZ	850487643	0.0859537959	20
1396739066	REID	CANDACE	M	802 AINSWORTH DR		PRESCOTT	AZ	863011623	0.0861115605	20
1376692806	VAZQUEZ	SARA		1701 W. ST. MARY'S RD	EL RIO SPEC	TUCSON	AZ	85745	0.086785473	20
1679510606	SCHWARTZ	EDWARD		5891 W/ EUGIE AVE		GLENDALE	AZ	853042506	0.0873449813	20
1063492346	LUNT	TIFFANY	A	1050 GAIL GARDNER WAY STE 100		PRESCOTT	AZ	863051631	0.0873916159	20
1710977293	KLEMAN	TIMOTHY	D	16701 N ORACLE RD	STE 135	TUCSON	AZ	857399102	0.0877752146	20
1225625940	ZIMMERMAN	LAUREN		1400 S DOBSON RD		MESA	AZ	852024707	0.0889290832	20
1922032598	MERCADO	ROSA	MARIA	13225 N FOUNTAIN HILLS BLVD	#254	FOUNTAIN HILLS	AZ	852683811	0.0891955425	20
1811938962	KAGIE	STACIA	B	3035 S ELLSWORTH RD	SUITE 103	MESA	AZ	852122136	0.0892267423	20
1306079694	KAUFMAN	ERNEST	RICHARD	929 W TURNEY AVE		PHOENIX	AZ	850132832	0.0892888136	20
1750342812	LEE	TINA		6120 W BELL RD	SUITE 110	GLENDALE	AZ	853083781	0.0895314943	20
1467412569	SEARS	JOHN	J	200 EAST LEE STREET		WINSLOW	AZ	860472603	0.0895951735	20
1053595041	JENSEN	TRACI	E.	28471 N VISTANCIA BLVD STE 102		PEORIA	AZ	853832092	0.0901856879	20
1639164650	BOWLEY	STEVEN	JON	4202 N 32ND ST	STE C	PHOENIX	AZ	850184746	0.0904217461	20
1639143365	HELMING	BRUCE		1224 E LOWELL ST		TUCSON	AZ	857210095	0.0905649127	20
1154413763	DILL	JANE	ELLEN	2920 N 4TH ST		FLAGSTAFF	AZ	860041816	0.0922583291	20
1407967946	TSINGINE	GEORGIA	LYNN	1441 N 12TH ST		PHOENIX	AZ	850062837	0.0926557868	20
1033765177	ANDREI	AMANDA	NICOLE	5030 S MILL AVE STE D12		TEMPE	AZ	852826849	0.0927750296	20
1366893281	BERJAOUI	CHADI		6567 E CARONDELET DR STE 555		TUCSON	AZ	857106158	0.0928188391	20
1619911856	DUNEVANT	NORRIS		1521 E TANGERINE RD	STE 201	ORO VALLEY	AZ	857556225	0.0934215524	20
1699128348	SEBY	MICHAEL		1178 N WAKONDA ST		FLAGSTAFF	AZ	860047893	0.0936770742	20
1801835350	GREEN	KERRY	SCOTT	6112 E BROWN RD		MESA	AZ	852054955	0.0943157715	20
1639146145	ANDERSON	MOLLY		101 N TAYLOR LN		PATAGONIA	AZ	856249600	0.0943751298	20
1649403759	WHITNEY	HAROLD	E	2500 E VAN BUREN ST		PHOENIX	AZ	850086037	0.0946895434	20
1861513889	SHORES	MATTHEW	D	5747 N 12TH PL		PHOENIX	AZ	850142328	0.0949171233	20
1225399736	MARQUARD	SCOTT		8608 N 59TH AVE		GLENDALE	AZ	853025404	0.0950881565	20
1952509101	MCGREGOR	GREGORY	IAIN	1300 N 12TH ST	SUITE 605	PHOENIX	AZ	850062848	0.0952970125	20
1154553246	DIMAANO	ANTONIO	R	2500 E VAN BUREN ST		PHOENIX	AZ	850086037	0.0956169493	20
1265827885	COMBS	KARA	LYNN	13471 W CORNERSTONE BLVD		GOODYEAR	AZ	85395	0.0960776736	20
1841810603	TRAN	JOAN	THANH	3950 S COUNTRY CLUB RD STE 130		TUCSON	AZ	857142203	0.0961620785	20
1750355095	AMEERALLY	EFFIDEEN		7436 E MAIN ST STE 2		MESA	AZ	852079338	0.0962600615	20
1003962242	WECHSLER	HELENE		10900 N SCOTTSDALE RD	SUITE 104	SCOTTSDALE	AZ	852545216	0.0965084839	20
1063529196	CHANG	EILEEN		1455 W CHANDLER BLVD	A-4	CHANDLER	AZ	852246177	0.0966232885	20
1407899842	KRATCHE	RICHARD	P	655 S DOBSON RD STE B113		CHANDLER	AZ	852245667	0.0968722804	20
1487675617	CARPIO	JESUS	BASI	1404 W ARIZONA AVE		PARKER	AZ	853445643	0.0978733041	20
1497746630	NICHOLS	JAMES	ROBERT	13838 S 46TH PL	STE 320	PHOENIX	AZ	850447804	0.0981508578	20
1942408844	EVANS	JEANNIE	D	2650 E SHOW LOW LAKE RD	SUITE 1	SHOW LOW	AZ	859017955	0.0987816668	20
1528031648	KRISHNA PILLA	MANJU		1343 N ALMA SCHOOL RD	STE 160	CHANDLER	AZ	85224	0.0988975009	20
1093743452	LEIGHTON	MICAELA	J	3130 E BASELINE	STE 105	MESA	AZ	85204	0.0995922415	20
1346519824	BUTKO	AUDREY	C	9097 E DESERT COVE AVE	#100	SCOTTSDALE	AZ	852606710	0.1000683564	20
1578944518	SPRAGUE	ZACHARY	THOMAS	755 E MCDOWELL RD FL 2		PHOENIX	AZ	85006	0.1004244676	20
1831181940	SKANTHAROOPAN	THIRUNAVU		11390 E VIA LINDA	103	SCOTTSDALE	AZ	852594075	0.1004637098	20
1073895611	LEYVA	JUAN	PEDRO	5101 N CASA BLANCA DR	# 27	PARADISE VALLE	AZ	852536984	0.1006323258	20
1336169689	FERGUSON	DAVID	MICHAEL	500 INDIANA AVE		WINSLOW	AZ	860472169	0.1012920156	20
1194771295	JOSHI	BHARGAVI	D.	934 W HATCHER RD		PHOENIX	AZ	850213139	0.1015903247	20
1396123915	MYERS	SEAN		3269 N STOCKTON HILL RD		KINGMAN	AZ	86409	0.1016141451	20
1861483471	HEUSINKVELD	DOMINIKA	GRODZICKA	167 NORTH MAIN STREET		TUBA CITY	AZ	860450600	0.1023411756	20
1417446618	MORRIS	CHRISTOPH		13555 W MCDOWELL RD STE 103		GOODYEAR	AZ	853952625	0.1024316	20
1538210943	SCHWARTZ	FREDERIC	N.	2500 E VAN BUREN ST		PHOENIX	AZ	850086037	0.1026964994	20
1720103740	WOEHL	TIMOTHY	T	1959 S VAL VISTA DR	SUITE 106	MESA	AZ	852047356	0.1038351232	20
1205842903	LYNCH	PATRICK	DEAN	520 ROSE LN		WICKENBURG	AZ	853901447	0.1043725107	20
1811962590	INGALLS	JUDITH	A	36800 N SIDEWINDER	SUTIE A4	CAREFREE	AZ	853775848	0.1045356137	20
1467604942	MURPHY	AJA		3163 S MCCLINTOCK DR		TEMPE	AZ	852825684	0.1045951914	20
1518955053	ANDERSON	STEVEN	RAY	2140 W 24TH ST	STE B	YUMA	AZ	853648877	0.1046273564	20
1427166107	VEGA	ELOISA		3690 S PARK AVE	SUITE 805	TUCSON	AZ	857135069	0.1047034543	20
1306958699	CARDONA	CHRISTINE	SEVERANCE	19841 N. 27TH AVENUE	SUITE 101	PHOENIX	AZ	850274002	0.1048075832	20
1972892339	TAWADROUS	MICHAEL		655 S DOBSON RD STE B113		CHANDLER	AZ	85224	0.1053296798	20
1104137256	GBEMUDU	BONTE		13471 W CORNERSTONE BLVD		GOODYEAR	AZ	853952713	0.1056283974	20
1467637140	CHUKWURAH	CHINWE	NGOZI NNE	3029 N ALMA SCHOOL RD STE 109		CHANDLER	AZ	852241465	0.1057659402	20
1881840973	CAPIZZI GARAN	JENNIFER	ANN	1683 E FLORENCE BLVD	SUITE 7	CASA GRANDE	AZ	851224812	0.1058668979	20
1013091255	BOUCHARD	PHILIP		167 NORTH MAIN STREET		TUBA CITY	AZ	860450600	0.1058834112	20
1639195977	ALLEN	ROBERT	C	6410 S KINGS RANCH RD	1	GOLD CANYON	AZ	852187352	0.1060237997	20
1053310599	FRIEDMAN	MARK	DANIEL	2330 N 75TH AVE	SUITE 108	PHOENIX	AZ	850351200	0.1063415586	20
1619151552	RICHARD	JASON		3931 E CAMELBACK RD		PHOENIX	AZ	850182609	0.1065728129	20
1528243243	HURTADO	J. DAVID		525 N 18TH ST STE 402		PHOENIX	AZ	850063746	0.1066879444	20
1871583658	HINDS	ANGELA	L.	10440 E RIGGS RD		SUN LAKES	AZ	852487751	0.106696873	20
1407430556	ALKEBULAN	RAHOTEP	ANNU	707 N ALVERNON WAY STE 101		TUCSON	AZ	857111830	0.107106186	20
1740247675	JULIUS	JOHN	P	1343 N ALMA SCHOOL RD	STE 160	CHANDLER	AZ	852245901	0.1071432052	20
1700248747	CUROLE	JUSTIN		350 W THOMAS RD		PHOENIX	AZ	850134409	0.1082781526	20
1528020856	BANUELOS	ROSA	MARIA	4212 N 16TH ST	STE 201	PHOENIX	AZ	850165319	0.1083773166	20
1932197365	MCCLINTON	CEDRIC	W	18404 N TATUM BLVD	SUITE 101	PHOENIX	AZ	850321510	0.1084625498	20
1629052832	NORDBERG	HELLA		839 W CONGRESS ST		TUCSON	AZ	857452819	0.1085202196	20
1518253491	VO	TUAN	MINH	225 W IRVINGTON RD		TUCSON	AZ	857143054	0.1085449881	20
1285653212	GARRETON	CARLOS	ROBERTO	1728 W GLENDALE AVE	STE 301	PHOENIX	AZ	85021	0.1090852921	20
1043519358	REDING	PETER	ASHWIN	7900 S J STOCK RD		TUCSON	AZ	857467012	0.1096433676	20
1386846681	LATO	MARC	MURRAY	1313 E OSBORN RD	SUITE 150	PHOENIX	AZ	850145678	0.1098097312	20
1467438143	WEIDNER	JOHN	A	3636 STOCKTON HILL RD	SUITE 2	KINGMAN	AZ	864090514	0.1105230842	20
1598804510	CIFUENTES, JR	ENRIQUE	M	2727 W BASELINE RD	SUITE 8	TEMPE	AZ	852831067	0.1107240678	20
1437187200	HEISLER	MARK	W.	10900 N SCOTTSDALE RD STE 205		SCOTTSDALE	AZ	852545228	0.1113740099	20
1649891318	SHAHIN	KAREEM		3950 S COUNTRY CLUB RD STE 130		TUCSON	AZ	857142203	0.1114092866	20
1114027117	WALLACH	STEVEN	B	3005 W INA RD	SUITE 123	TUCSON	AZ	857412107	0.1118442473	20
1497043715	ABOLMOLOUK	SARA		3300 N PASEO DE LOS RIOS	4205	TUCSON	AZ	857126051	0.1119622328	20
1033195524	LUMPKIN	MONICA	A	483 W. SEED FARM RD.		SACATON	AZ	85147	0.1126154513	20
1265894760	SOWEIDAN	DIANNA		20745 N SCOTTSDALE RD STE 105		SCOTTSDALE	AZ	852556595	0.1129482994	20
1760714380	KHAN	ALI	R	13395 N MARANA MAIN ST		MARANA	AZ	856537008	0.1143026152	20
1023607975	ARNIERI	ALEXANDRA	FITZPATRI	1345 E MAIN ST STE 103		MESA	AZ	852038950	0.1143252738	20
1194732206	YIM	MICHAEL	T	10370 N LA CANADA DR	SUITE 150	ORO VALLEY	AZ	857377216	0.1145629706	20
1174515134	WILLDEN	BRETT	E	2525 W. CAREFREE HWY	BLDG 1 SUIT	PHOENIX	AZ	85085	0.1148735472	20
1841371572	ROGERS, D.O.	PHILO	A	13838 S 46TH PL	SUITE 120	PHOENIX	AZ	850447800	0.1151161851	20
1023103264	GUTIERREZ	SYLVIA		6707 N 19TH AVE 104		PHOENIX	AZ	85015	0.115208088	20
1003391764	WOOL	DANIEL	ANDREW	20801 N SCOTTSDALE RD SUITE 205		SCOTTSDALE	AZ	85255	0.1156440694	20
1093915928	STOVER	RACHEL	S	6290 E GRANT RD		TUCSON	AZ	857125831	0.1156842355	20
1023404092	KEEN	BRENT		117 E MAIN ST STE A100		PAYSON	AZ	855414606	0.1166882106	20
1811938152	HATFIELD	KENT	M	3331 E BASELINE RD		GILBERT	AZ	852342633	0.1167761833	20
1235299579	O'BRIEN	GEORGE	M	7445 E EAGLE CREST DR UNIT 1028		MESA	AZ	852071027	0.1169153043	20
1699770925	RICHIE	CARLTON	A	7150 E CAMELBACK RD	SUITE 105	SCOTTSDALE	AZ	852511200	0.1177848834	20
1144253071	ALLGEIER	JOSEPH	DAVID	3930 S ALMA SCHOOL RD STE 8		CHANDLER	AZ	852484510	0.1180881784	20
1154382596	CRAWFORD	JOHN	TED	13101 N ORACLE RD STE 101		TUCSON	AZ	857399559	0.1194299805	20
1518953124	SOBEL	BRUCE	SCOTT	4550 E. BELL ROAD	#114	PHOENIX	AZ	850329342	0.1196199582	20
1699056101	DEVINE	ROBERT	DANIEL	18275 N 59TH AVENUE	BLDG K, SUI	GLENDALE	AZ	853081254	0.1199298222	20
1851403828	SU	YAYA	KISHIYAMA	6501 E GREENWAY PKWY	SUITE 160	SCOTTSDALE	AZ	852542065	0.1199985347	20
1750597985	GAWELKO	PAUL	EDWARD	20470 N LAKE PLEASANT RD	STE 110	PEORIA	AZ	853829708	0.1202018327	20
1609439322	GOMEZ	FRANCISCO	E	707 N ALVERNON WAY STE 101		TUCSON	AZ	857111830	0.1203320092	20
1356379473	KIMBELL	ARMAGHAN	N	13640 N PLAZA DEL RIO BLVD	SUITE 350	PEORIA	AZ	853814846	0.1204856723	20
1316069974	SVETLY	ANDREW	B	8757 E BELL RD		SCOTTSDALE	AZ	852601322	0.1207572888	20
1346260833	FLYTE	PATRICK	LEROY	652 E. WARNER RD.	SUITE 107	GILBERT	AZ	852963073	0.1209715577	20
1932165032	WOLPERT	STEVEN	B.	20542 N LAKE PLEASANT RD STE 115		PEORIA	AZ	853829749	0.1225128552	20
1609994227	WILLIAMS	LESLEY	LYNN	13400 E SHEA BLVD		SCOTTSDALE	AZ	852595452	0.1226206949	20
1205098985	COLE	ROBERT	SHERMAN	1396 N WILMOT RD		TUCSON	AZ	857125132	0.1228078572	20
1083924666	SUNDENE	NICOLE	DENISE	11673 N SAGUARO BLVD		FOUNTAIN HILLS	AZ	852684630	0.124196264	20
1932179223	SUMMERS	DEBORAH	K	755 E MCDOWELL RD		PHOENIX	AZ	850062506	0.1242512968	20
1013976349	TROST	EVAN	SCOT	8328 E. HARTFORD DR.		SCOTTSDALE	AZ	85255	0.1249275832	20
1164534863	DAVIS	RENEE	MARIE	6201 E JANICE WAY		SCOTTSDALE	AZ	852542514	0.1251008269	20
1922594373	IYER	KARTIK		101 CIVIC CENTER LN		LAKE HAVASU CI	AZ	864035607	0.1256715293	20
1306909205	MIDDLETON	DONALD	RAY	19389 N 59TH AVE		GLENDALE	AZ	853086851	0.1260917094	20
1669621546	MERCHANT	KENNETH		5025 N. CENTRAL AVE.	SUITE 365	PHOENIX	AZ	85012	0.1262298567	20
1851382899	LIU	CHIA-HOW		10815 W MCDOWELL RD	SUITE 305	AVONDALE	AZ	853925007	0.1268995167	20
1952416554	PHAN	GIANG	TRIEU	4212 N 16TH ST		PHOENIX	AZ	85016	0.1271691109	20
1114367364	SIMMONS	LUDANE	TONIE	2500 CANYON RD BLDG B		BULLHEAD CITY	AZ	864428624	0.1271998753	20
1306987623	FLORES	JULIO		2424 N WYATT DR	SUITE 100	TUCSON	AZ	857126115	0.1286212481	20
1548464100	DUQUE	WILBUR DO	BAYUGA	2060 W 24TH ST		YUMA	AZ	853646123	0.1287521735	20
1760002141	STEPHENS	ABIGAIL	ESTHER	707 N ALVERNON WAY STE 101		TUCSON	AZ	857111830	0.129197571	20
1598723249	LORENZ	KRISTIN	W	4532 E CAMP LOWELL DR		TUCSON	AZ	857121282	0.1296022018	20
1871610774	HERRERA	MICHAEL		1489 S HIGLEY RD	SUITE 101	GILBERT	AZ	852964776	0.1298654429	20
1104266956	LAZARO	JONATHAN	JAVIER	1840 S STAPLEY DR STE 101		MESA	AZ	852046682	0.1300330824	20
1265426407	BESSETTE	MARK	S	3125 N DYSART RD		AVONDALE	AZ	853921208	0.1300662272	20
1770584989	FOWLER	TERRY	KB	4745 N 7TH ST	SUITE 140	PHOENIX	AZ	850143665	0.1306576557	20
1366497786	DOWNING	DIANE	C	275 W CONTINENTAL RD	STE 141	GREEN VALLEY	AZ	856142024	0.1320690197	20
1295705788	RAY	DOUGLAS	S	7236 S CENTRAL AVE		PHOENIX	AZ	850425425	0.1325482825	20
1043391535	MILLER	ARTHUR	N	5757 W THUNDERBIRD ROAD	SUITE E-155	GLENDALE	AZ	853062248	0.1328495141	20
1982041133	MANLUCU	LUELLA	MARIA	1300 N 12TH ST	SUITE 605	PHOENIX	AZ	850062848	0.1328623295	20
1801047568	MURRAY	SANDRA	E.	7287 E EARLL DR	BLDG. D	SCOTTSDALE	AZ	852517230	0.1337887864	20
1811994353	SCOTT	RANDOLPH	FRITZ	2222 N CRAYCROFT RD	SUITE 104	TUCSON	AZ	857122830	0.1338493033	20
1740459973	TOPLIFF	CONNIE	L	5170 N CAMINO DE OESTE		TUCSON	AZ	857459477	0.1342241341	20
1811086820	SOKOL	GEORGE	J	1622 N SWAN RD		TUCSON	AZ	857124047	0.1343370276	20
1841253036	DOBBS	HERMAN	ALLEN	4212 N 16TH ST		PHOENIX	AZ	850165319	0.1343435161	20
1639327075	RUSSELL	JANET	YOUNG	4939 W RAY RD	SUITE 28	CHANDLER	AZ	852262065	0.1345087188	20
1750476974	CHAVEZ	GENIFER	Y	6226 E. PIMA RD.	SUITE 3	TUCSON	AZ	85712	0.1345916684	20
1083612550	LEE	SALVADOR	T	102 E THIRD ST		WINSLOW	AZ	860473743	0.1351495372	20
1487876348	LUANZON	RONALDO	FRANCISCO	7287 E. EARLL DRIVE	BUILDING D	SCOTTSDALE	AZ	85251	0.1352636163	20
1578054029	NOVITSKIE	LAUREN		2400 S AVENUE A		YUMA	AZ	853647170	0.1355473865	20
1225009608	NICHOLS	LARRY	W	590 S MAIN ST		SNOWFLAKE	AZ	85937	0.1357726781	20
1679126262	RHOADES	COURTNEY	ANN	10419 S CUTTING HORSE DR		VAIL	AZ	856416838	0.1358856424	20
1225119159	ANDREWS	MARY	L.A.	1635 N GREENFIELD RD	SUITE 134	MESA	AZ	852054005	0.1359247687	20
1023035524	DERICKSON	JAMES	LYLE	1852 N MASTICK WAY		NOGALES	AZ	85621	0.1369060893	20
1821079682	BAKER	TIMOTHY	P	1455 W CHANDLER BLVD		CHANDLER	AZ	852246197	0.1369237966	20
1467432567	HABROS	RONALD		12635 N 42ND ST		PHOENIX	AZ	850327601	0.1371039409	20
1639141161	O'NEIL	ANGELA	E	10250 N 92ND ST	STE 210	SCOTTSDALE	AZ	852584519	0.1371087544	20
1538130109	HIPKIN	DAVID		463 S. LAKE POWELL BLVD		PAGE	AZ	860400790	0.1372627142	20
1336451525	LE	LONG	H.T.	727 E BETHANY HOME RD STE A101		PHOENIX	AZ	85014	0.1376111392	20
1891811618	HORNBACK	JOHN	A	8333 NORTH SILVERBELL	SUITE 161	TUCSON	AZ	857437371	0.1378393765	20
1316332026	JONES	CARRIE		9201 W THOMAS RD		PHOENIX	AZ	850373332	0.1381343431	20
1659480614	HEATH	KAREN	SUE	223 CIBEQUE CIRCLE ROAD		SAN CARLOS	AZ	85550	0.1388593894	20
1184679037	KEMP	AARON	W	4545 E CHANDLER BLVD	SUITE 304	PHOENIX	AZ	850487643	0.1388819139	20
1922048198	GAWELKO	ANETTE	G	6206 W BELL RD	SUITE 5	GLENDALE	AZ	853083750	0.1396369995	20
1316903412	TEJADA	ALBERT	Q.	1301 S 7TH AVE	SUITE 300	PHOENIX	AZ	850073957	0.1399570257	20
1912128067	SMETTE	KECIA	RAE	6677 W THUNDERBIRD RD STE A124	NO APPOINTM	GLENDALE	AZ	853063710	0.1402826668	20
1902446503	GRAY	LAURA		20172 E STAGECOACH TRL		CORDES LAKES	AZ	863332357	0.1405975004	20
1316961436	LEANO	JOSEPH	BENEDICT	3690 S PARK AVE	SUITE 805	TUCSON	AZ	857135069	0.1406103643	20
1245253707	HERNANDEZ	MARTIN	JAY	20940 N TATUM BLVD STE 300		PHOENIX	AZ	850507273	0.1410432193	20
1255472056	KROMINGA	JAMES	FREDERICK	723 E WINDMERE DR		PHOENIX	AZ	850486367	0.1412698772	20
1871609008	WAKAMATSU	JON	P.	1441 N 12TH ST		PHOENIX	AZ	850062837	0.1414034195	20
1134571995	MUNSHI	AAROHI		7725 N 43RD AVE STE 510		PHOENIX	AZ	850515771	0.1416786221	20
1326181819	GILBERTSON	ANNE		755 E MCDOWELL RD		PHOENIX	AZ	850062506	0.1417496554	20
1215097571	DYKEMA	DEBORAH	L	4025 W BELL RD STE 2		PHOENIX	AZ	850532748	0.1418891373	20
1346773264	TON	ANGIE HOA	NU	13400 E SHEA BLVD		SCOTTSDALE	AZ	852595499	0.1425689925	20
1629075932	HAHN	DEBORAH	ANN	6320 W UNION HILLS DR STE 2800B		GLENDALE	AZ	853081380	0.1428419096	20
1669702155	NAGINANI	BHAVANI		2585 MIRACLE MILE	SUITES 114,	BULLHEAD CITY	AZ	86442	0.1429010994	20
1245260504	STARK	DONNA	COLLEEN	4001 E SUNRISE DR STE 121		TUCSON	AZ	857184324	0.1430063928	20
1497830814	BILYK	NATALYA	M	451 E UNIVERSITY DR		TEMPE	AZ	85281	0.1438633484	20
1093715914	CARRINGTON	EDWARD	A.	2204 S DOBSON RD STE 101		MESA	AZ	852026457	0.1440489586	20
1760430300	SCHINDLER	ANDREA	M	2055 W HOSPITAL DR	#255 NORTHW	TUCSON	AZ	85704	0.1444490096	20
1689630402	MOTSCH	LINDA	L.	18185 N 83RD AVE	BLDG D, SUI	GLENDALE	AZ	853080516	0.1444882099	20
1144660671	SONG	WENDY		2474 E HUNT HWY	SUITE 10	SAN TAN VALLEY	AZ	851435210	0.1446103287	20
1689704090	CUZNER	GORDON	J	1460 W VALENCIA RD		TUCSON	AZ	857466001	0.1446646359	20
1184734410	WEISS	BARRY	D	UNIVERSITY OF ARIZONA MEDICAL	1501 N CAMP	TUCSON	AZ	857240001	0.1446959717	20
1104952449	VALDERHAUG	KRISTEN		14825 E SHEA BLVD STE 105A		FOUNTAIN HILLS	AZ	852685938	0.1454412626	20
1013942127	KINDLER	SCOTT	R	205 N STUART BLVD		ELOY	AZ	851312507	0.1466008598	20
1245542034	SHUKLA	BINDI		2927 N 7TH AVE	ST. JOSEPH'	PHOENIX	AZ	850134102	0.1472431222	20
1215070792	HAYNES	GRACE	ANDREA	4824 E BASELINE RD STE 140		MESA	AZ	852064680	0.1473501377	20
1376740258	FAUST	CECILIA	PATRICIA	2800 E AJO WAY		TUCSON	AZ	857136204	0.1478993525	20
1235196890	BELCOURT	CRAIG	L	3250 W LOWER BUCKEYE RD		PHOENIX	AZ	850096729	0.147917348	20
1811917297	GOODSELL	BLAIR	T	302 EL CAMINO REAL	SUITE 5	SIERRA VISTA	AZ	856352860	0.148056279	20
1316271935	MANGIARACINA	MELCHIORR	M	3519 N 85TH ST		SCOTTSDALE	AZ	852515957	0.1480699671	20
1295000271	SIE	TJONG	DHIAM	4602 W ORCHID LN		GLENDALE	AZ	853025208	0.1482100618	20
1306283882	SHEN	JERRY	YUE	70 N HARRISON RD		TUCSON	AZ	857483260	0.148498084	20
1639478365	HORZEMPA	DANIEL	THOMAS	707 N ALVERNON WAY	SUITE 101	TUCSON	AZ	857111827	0.1485522162	20
1164519583	MALIK	ATIF	M.	2410 W RAY RD	SUITE 4	CHANDLER	AZ	852243549	0.1491529141	20
1770050288	CLIFFORD	TRACY	NICOLE	130 S 63RD ST		MESA	AZ	852061620	0.149843027	20
1598726051	O'CLAIR	KARIN	J	4350 E CAMELBACK RD	SUITE F-100	PHOENIX	AZ	850182701	0.1499450631	20
1518936632	BAUER	DANIEL		2074 E SOUTHERN AVE	SUITE B101	TEMPE	AZ	85282	0.1501290873	20
1457477226	TAVLARIDES	DESPINA	M.	4530 E. RAY RD. SUITE 150		PHOENIX	AZ	85044	0.1508813389	20
1154487726	GOCKEL	STAMATIA	FISSAS	11611 S FOOTHILLS BLVD	STE C	YUMA	AZ	853675844	0.1508895788	20
1538665021	ROLLENDER	DEVIN		5015 S ARIZONA MILLS CIR		TEMPE	AZ	852826401	0.1511439682	20
1972544450	SULLIVAN	SHAWN	MICHAEL	3295 N DRINKWATER BLVD STE 5		SCOTTSDALE	AZ	852516437	0.1518444843	20
1609975184	WEISS	REBECCA	ILENE	2060 W. WHISPERING WIND DRIVE	SUITE 173	PHOENIX	AZ	85085	0.1524887584	20
1154303436	BENITEZ	MARIE		1260 S CAMPBELL RD		GREEN VALLEY	AZ	856140502	0.1527152663	20
1790281046	ESPINOSA	KIANA		1625 N 39TH AVE		PHOENIX	AZ	850092149	0.1530668545	20
1902881766	KAME	ROSALIA		3939 S PARK AVE	#150	TUCSON	AZ	857141635	0.1533561415	20
1144270554	MEADE	SEAN	CHARLES	NAVAJO ROUTE 4		PINON	AZ	86510	0.1539104814	20
1134154768	PETERSEN	DENA	E	4574 N FIRST AVE	SUITE 180	TUCSON	AZ	85718	0.155019003	20
1043383441	HRDINA	DIANE	E	36800 N. SIDEWINDER RD, STE A-4		CAREFREE	AZ	85377	0.1552195107	20
1821522608	GOODMAN	BRITTON		2345 E SOUTHERN AVE STE 101		MESA	AZ	852045419	0.1553981445	20
1851821110	WHITING	CHERYL	LEA	13619 N 24TH AVE		PHOENIX	AZ	850291519	0.1561253728	20
1407291750	ZUBERI	SAHAR		4319 W BELL RD		GLENDALE	AZ	853083530	0.1563133458	20
1487882049	HARREL	MARY	CATHERINE	7390 N LA CHOLLA BLVD		TUCSON	AZ	857412305	0.1565150275	20
1891884433	PETTINGER	THOMAS	CHRISTOPH	14413 EAST SANDS RANCH ROAD		VAIL	AZ	856418876	0.1566703968	20
1184615734	ROSE	ROGER	P	10440 E RIGGS RD STE 203		SUN LAKES	AZ	852487755	0.1568437345	20
1104192525	RAPP	AMANDA		2000 W BETHANY HOME RD		PHOENIX	AZ	850152443	0.1574316221	20
1598741720	LOS	DAVID	P	551 W MAGEE RD		TUCSON	AZ	85704	0.1576735876	20
1881662351	FONTIUS	JENNIFER	JANE	7450 E PINNACLE PEAK RD	SUITE 156	SCOTTSDALE	AZ	852553435	0.1578570996	20
1659991461	COMBS	CHARLES	MILTON	3035 E VERNON ST		GILBERT	AZ	852988757	0.1583070728	20
1902891880	SWENSON	BRETT	E	21803 N SCOTTSDALE RD	SUITE 125	SCOTTSDALE	AZ	852557437	0.1584900018	20
1386646297	ZACHER	JEFFREY	JEROME	3931 E CAMELBACK RD		PHOENIX	AZ	850182609	0.1590402043	20
1295719821	BRACAMONTE	JESUS	D	20199 N 75TH AVE		GLENDALE	AZ	853088807	0.1595411506	20
1447214267	THRIFT	WILLIAM	J.	801 MILLER VALLEY RD		PRESCOTT	AZ	863011815	0.1598062125	20
1447226675	HAMILTON	ALAN	WILLIAM	5425 EAST BELL ROAD	SUITE 145	SCOTTSDALE	AZ	852546010	0.160489719	20
1467414201	EASTON	DIANA	LYNN	708 E STATE HIGHWAY 260	SUITE B-1	PAYSON	AZ	855414959	0.1612185743	20
1831138569	POUNDS	KEVIN	L	2155 W ORANGE GROVE RD		TUCSON	AZ	857413118	0.1613627906	20
1922197425	RIDGWAY	JOHN	GREGORY	2274 E 27TH LN		YUMA	AZ	853653292	0.1614607322	20
1962460972	RESER	GREGORY		15223 N 87TH ST	#110	SCOTTSDALE	AZ	85260	0.1614631178	20
1023457702	LANDES	LORI	HILL	101 W IRVINGTON RD		TUCSON	AZ	857143050	0.1614890132	20
1417983610	MELETH	JASON	JOSEPH	19875 N 51ST AVE		GLENDALE	AZ	853085114	0.1632522378	20
1376707471	SHIPMAN	KIMBERLY		17218 N 72ND DR	SUITE 100	GLENDALE	AZ	853088580	0.1633667765	20
1811923758	LAMB	DERYL	R	20713 E OCOTILLO RD		QUEEN CREEK	AZ	852426117	0.1633944233	20
1205826880	MORGAN	DONALD	LYNN	1739 BEVERLY AVENUE	SUITE 201	KINGMAN	AZ	864093593	0.1634511315	20
1548657695	PRESBREY	CHELSEA		2202 N STOCKTON HILL RD STE 100		KINGMAN	AZ	86401	0.1636331143	20
1952389223	ZVEITEL	HOWARD	ROBERT	4175 S ALAMO AVE	355TH MEDIC	TUCSON	AZ	857076097	0.1638594336	20
1447699897	AZHER	FREEHA	AFSHIN	1467 PALMA RD STE 4		BULLHEAD CITY	AZ	86442	0.1640749444	20
1699021337	LOPEZ	ALEJANDRO	EMILIO	1514 W THOMAS RD		PHOENIX	AZ	850156101	0.1642711713	20
1679526123	GILREATH	VALERIE	SHEARMAN	16222 N 59TH AVE	SUITE A100	GLENDALE	AZ	853061705	0.1646979424	20
1770562266	STRUTHERS	LYNN	M.	8826 E TANQUE VERDE RD.		TUCSON	AZ	85749	0.1647667699	20
1437133428	DONNELLY	CHRISTINE	C	630 N ALVERNON WAY	#251	TUCSON	AZ	857111843	0.1649238319	20
1447691480	LYTTLE	MORGAN	WILLIAM	2800 E AJO WAY		TUCSON	AZ	857136204	0.1655336014	20
1417330291	CARVALHO	GISELLE		2400 S AVENUE A		YUMA	AZ	853647127	0.1659124415	20
1427388925	JAIN	VINAMRA	KUMAR	9070 E DESERT COVE AVE STE 102		SCOTTSDALE	AZ	852606227	0.166192487	20
1730561184	PULVERS	EVAN		2920 N 4TH ST		FLAGSTAFF	AZ	860041816	0.1664641007	20
1609956713	NEUFELD	BRENDA	G	7900 S J STOCK RD		TUCSON	AZ	857467012	0.1666797796	20
1174560494	LEECH	LINDA	E	13640 N PLAZA DEL RIO BLVD	STE 350	PEORIA	AZ	853814846	0.1667307588	20
1265421101	COVEY	RICHARD	DOUGLAS	3155 STILLWATER DR	SUITE B	PRESCOTT	AZ	863057151	0.1673768545	20
1376538629	BANISTER	HEIDI	L	PO BOX 11447		GLENDALE	AZ	853181447	0.1681060405	20
1689993024	GAZDA	CLIFFORD	J	20940 N TATUM BLVD STE 300		PHOENIX	AZ	850507273	0.1681973604	20
1578533170	DOBRUSIN	RICHARD	S	19389 N 59TH AVE		GLENDALE	AZ	853086500	0.1707421323	20
1780775775	GUPTA	RITA	K	13737 N 92ND ST		SCOTTSDALE	AZ	852607434	0.1708820146	20
1679785323	STANDRIDGE	RICHARD	EUGENE	2060 W 24TH ST		YUMA	AZ	853646123	0.1709000246	20
1326132044	MCDONALD	GAIL	E	839 W CONGRESS ST		TUCSON	AZ	857452819	0.1711934601	20
1700885308	BOSSERT	GERALD		126 E MAIN ST	SUITE D	PAYSON	AZ	855415488	0.172134617	20
1073556379	CLARKE	PATRICIA	LOUISE	606 N BEAVER ST		FLAGSTAFF	AZ	860013012	0.1732199635	20
1659359628	HARDEMAN	JULIA		3950 SOUTH COUNTRY CLUB SUITE 130	UAMC SOUTH	TUCSON	AZ	85714	0.1733876109	20
1023046430	PILEGGI	PHILLIP	V	18404 N TATUM BLVD	STE. 101	PHOENIX	AZ	850321510	0.1733903304	20
1245675537	CARRILLO	CYNTHIA		101 W IRVINGTON RD		TUCSON	AZ	857143050	0.1737904922	20
1811174493	TIMMONS	TAMMY		707 N ALVERNON WAY		TUCSON	AZ	857111827	0.173895158	20
1447284088	SULLIVAN	STACEY	J	16838 E PALISADES BLVD STE 153		FOUNTAIN HILLS	AZ	852683791	0.1742153918	20
1093038242	HOLMES	JESSICA	ALEAH	950 E VAN BUREN ST		AVONDALE	AZ	853231506	0.1744247606	20
1477663698	INMAN	THOMAS	EDWARD	7725 N 43RD AVE	SUITE 510	PHOENIX	AZ	850515770	0.1745924927	20
1497782130	EITNER	JAMES	WILLIAM	1626 S PRIEST DR	SUITE 101	TEMPE	AZ	852816204	0.17496767	20
1164422127	MITCHELL	EDMUND	M	2035 MESQUITE AVENUE		LAKE HAVASU CI	AZ	864035894	0.1755258316	20
1295788487	LUKENDA	MICHAEL	A	300 S OCOTILLO AVE		BENSON	AZ	856026401	0.1758679152	20
1023458742	PAREKH	ASHWIN		5555 W. THUNDERBIRD	BANNER THUN	GLENDALE	AZ	85306	0.1758847624	20
1033520192	DEBOER	MICHAEL		3269 N STOCKTON HILL RD		KINGMAN	AZ	864093619	0.175977253	20
1497725675	NEFF	RICHARD	K	2920 N 4TH ST		FLAGSTAFF	AZ	86004	0.1760810205	20
1720600950	BARNWELL	LEE		2400 S AVENUE A		YUMA	AZ	853647127	0.1764507225	20
1275893729	MACHADO	ROSA	ISELA	2424 N WYATT DR STE 100		TUCSON	AZ	857126119	0.1770998771	20
1891774121	STRUMPF	MARK	A	400 W CAMINO CASA VERDE	#100	GREEN VALLEY	AZ	85614	0.1772238678	20
1902921984	SHAW	ELYSA		13838 S 46TH PL STE 125		PHOENIX	AZ	850447802	0.1776668635	20
1679079123	MORGOSH	KELSEY	O'BRIEN	2920 N 4TH ST		FLAGSTAFF	AZ	860041816	0.1781239776	20
1962421438	ELIASON	JAMES	D.	264 WHISPER RDG		PRESCOTT	AZ	863014210	0.1785245906	20
1497771471	STANIEC	MICHAEL	DOUGLAS	5601 W EUGIE AVE	SUITE 203	GLENDALE	AZ	853041255	0.1788335499	20
1508816331	DAYTON	JARED	LEE	6840 E BROWN RD	SUITE 101	MESA	AZ	852073759	0.1790399208	20
1821539271	AHMED	IMAN	MOHAMOUD	707 N ALVERNON WAY STE 101		TUCSON	AZ	857111830	0.1791466694	20
1356336093	SHERPA	ANG	KAJI	401 BURRO ALY		MORENCI	AZ	855409647	0.1792213871	20
1043809478	KAUR	KAMALDEEP		9073 W PLUM RD		PEORIA	AZ	853833737	0.1793196668	20
1033264486	FLOWERS	RODERICK	JA-DAVID,	7395 SOUTH HOUGHTON ROAD, SUITE 129	SOUTHERN AR	TUCSON	AZ	857473305	0.1796567846	20
1356441356	MINOR	DAVID	D	7725 N 43RD AVE	STE 720	PHOENIX	AZ	850515770	0.179931677	20
1164629911	HOLLCROFT	JAMES	WESLEY	4100 E BROADWAY RD		PHOENIX	AZ	850408843	0.1800373789	20
1750958310	SMITH	LAUREL	FAYE	5171 S CUB LAKE RD STE 340		SHOW LOW	AZ	859017888	0.1803064878	20
1629036934	ARMSTRONG	EAMON	COLLISON	707 N ALVERNON WAY		TUCSON	AZ	857111827	0.180639579	20
1023447737	POWELL	JONATHAN	LARMOUR	HIGHWAY 191	CHINLE HOSP	CHINLE	AZ	865031921	0.1822791967	20
1760444509	LORENZ	ELLEN	V	3221 N WINDSONG DR		PRESCOTT VALLE	AZ	863141222	0.1822932415	20
1285615906	GINSBERG	KEITH	D	3011 S LINDSAY RD STE 110		GILBERT	AZ	852954334	0.1823841171	20
1326072992	WALSH	HEATHER	H	1224 E LOWELL ST		TUCSON	AZ	857210095	0.1825434026	20
1285216366	ANDERSON	DANIEL		707 N ALVERNON WAY STE 101		TUCSON	AZ	857111830	0.183220923	20
1548397235	WOOD	CURTIS	J.	OFF HWY 191 HOSPITAL ROAD		CHINLE	AZ	86503	0.183400604	20
1962691469	IANNITELLI	JENNESSA	FAY	7942 W BELL RD	SUITE 2	GLENDALE	AZ	853088708	0.183417704	20
1588674626	PARFITT	RONALD	EUGENE	348 S MAIN ST		CAMP VERDE	AZ	863227155	0.183657915	20
1154397933	OTTNEY	ELIZABETH	ANN	7029 E RUSSELL ST		MESA	AZ	852070996	0.1851667656	20
1720245806	AHMANN	MICHAEL	J	9188 E SAN SALVADOR DR	SUITE 201	SCOTTSDALE	AZ	852585562	0.1859035213	20
1467731935	SHANE	JAMES	AUSTIN	18821 N 94TH AVE		PEORIA	AZ	853823697	0.1860785681	20
1396784930	NALLY	ADAM	SHANE	14800 W MOUNTAIN VIEW BLVD	SUITE 250	SURPRISE	AZ	853744795	0.1867907858	20
1598752164	COOPER	MILISSA	ANN	7699 E PINNACLE PEAK RD STE 115		SCOTTSDALE	AZ	852556322	0.1869217861	20
1699828723	MYERS	CHARLES	EUGENE	3306 W ROOSEVELT ST	SUITE A	PHOENIX	AZ	850093404	0.1870440604	20
1326673906	ELZNER	PATRICIA		2470 W EDGEWATER WAY APT 2061		CHANDLER	AZ	852483012	0.1870902251	20
1487658175	IRIZARRY	LUIS	M	18404 N TATUM BLVD	SUITE 101	PHOENIX	AZ	85032	0.1871939167	20
1760699888	MOHAMMAD	SULTAN		1300 S WATSON RD	STE 104	BUCKEYE	AZ	853266303	0.1872577202	20
1710940705	LAU	LINDA	LIN	5656 S POWER RD	STE 126	GILBERT	AZ	852958489	0.1874924666	20
1568757847	DONNELLY	ELISE	R	2000 W BETHANY HOME RD		PHOENIX	AZ	850152443	0.1878608727	20
1609052430	DHILLON	YADWINDER	SINGH	1012 E WILLETTA ST		PHOENIX	AZ	850062749	0.1879424859	20
1346240843	TIU	FREDELITO	B	1702 W ANKLAM RD	SUITE 110	TUCSON	AZ	857452606	0.1879764554	20
1922071232	HOLLAND, M.D.	JOSHUA		6760 W THUNDERBIRD ROAD	SUITE 100	PEORIA	AZ	85381	0.1880059294	20
1033640529	HON	DEVIN	LEE	300 S PHELPS DR		APACHE JUNCTIO	AZ	851206700	0.1885005143	20
1548420334	KESARA	VIVEK	REDDY	1435 S ALMA SCHOOL ROAD		CHANDLER	AZ	85286	0.1887803656	20
1760485825	HUDAK	DEBORAH		1653 E MCMURRAY BLVD	STE 132	CASA GRANDE	AZ	851225934	0.1891789284	20
1316940877	MARLOW	ROBERT	A	7301 E 2ND ST	STE 210	SCOTTSDALE	AZ	852515620	0.1892866861	20
1780657940	IRONS	TERRY	D	3100 N ALMA SCHOOL RD		CHANDLER	AZ	852241468	0.1895800937	20
1649685652	MEDINA SICRE	RAUL	IVAN	6220 W BELL RD STE 100		GLENDALE	AZ	853083896	0.1897368376	20
1629018619	EVANGELISTA	ADELBERT		2281 W 24TH ST		YUMA	AZ	853646154	0.1897506794	20
1477561652	DEMKO	MICHAEL	JOHN	5252 E MAIN ST		MESA	AZ	852058022	0.1900487329	20
1356318117	BEST	JULIE	C	6120 W BELL RD	SUITE 110	GLENDALE	AZ	853083781	0.1900627055	20
1689650707	ESPINOSA	KARL	H	1950 S COUNTRY CLUB DR		MESA	AZ	852106008	0.1905541835	20
1801830542	WORHACZ	RICHARD	A	14416 W MEEKER BLVD	BLDG C	SUN CITY WEST	AZ	853755284	0.1909969264	20
1861477697	SHUCK	DIANE	MARIE	710 W BELL RD		PHOENIX	AZ	85023	0.1912867959	20
1548369937	SPENCER	JOHN		15920 S RANCHO SAHUARITA BLVD STE 120		SAHUARITA	AZ	856298013	0.1913762955	20
1295720951	JASINSKI	LEONARD	A	9165 W THUNDERBIRD RD	SUITE 101	PEORIA	AZ	853814847	0.1914313166	20
1437372943	PRICE	SCOTT		6030 S KENT	BUILDING 55	MESA	AZ	852126004	0.1914522598	20
1083909378	TAPIA	ANDREW		6601 W THOMAS RD		PHOENIX	AZ	850335700	0.1927832399	20
1194835660	HAWKS	JACK		9191 W. THUNDERBIRD RD.	SUITE D-105	PEORIA	AZ	853814816	0.1939148573	20
1861449167	ELLERT	WILLIAM		2927 N 7TH AVE		PHOENIX	AZ	850134102	0.1943232707	20
1760964829	HANKS	DAVID	E	115 N. SOMERTON AVE		SOMERTON	AZ	853508535	0.1943523275	20
1265690838	PEREZ	FELIPE	REYES	320 W PRINCE RD		TUCSON	AZ	857053526	0.1956197234	20
1922014182	CLARK	ELIZABETH	CATHERINE	200 W. HOSPITAL DR		WHITERIVER	AZ	85941	0.1962851152	20
1992797450	YORK	LISA	MARIE	6152 HARDSCRABBLE ROAD		PINE	AZ	85544	0.1964753639	20
1821651001	BRUCKMAN	RACHEL		3950 S COUNTRY CLUB RD STE 130		TUCSON	AZ	857142203	0.1974561076	20
1235519562	MURPHY	CHRISTOPH		1300 N 12TH ST	SUITE 605	PHOENIX	AZ	850062848	0.1974867919	20
1558473744	BRITT	AMY	HELEN	107 E OAK AVE		FLAGSTAFF	AZ	860011818	0.1975763218	20
1861449944	SCHLOTTERBACK	MARK		652 E WARNER RD	SUITE 107	GILBERT	AZ	852963071	0.1975846459	20
1649209636	LOWRY	TERRY	W.	1151 S LA CANADA DR		GREEN VALLEY	AZ	856141943	0.1976408708	20
1538170741	ROSADO	HUMBERTO		1763 W 24TH ST	SUITE 102	YUMA	AZ	853646219	0.1979706456	20
1831254499	OHN	SHIRLEY		919 12TH PL STE 6		PRESCOTT	AZ	863051433	0.1991624316	20
1790835023	STONE	BARBARA	M	1129 E DUBLIN ST		CHANDLER	AZ	852253969	0.2004816798	20
1336146059	COLVIN	MARVIN	L	753 N MAIN ST	STE. A	COTTONWOOD	AZ	863263649	0.2006837205	20
1306926324	HAUSSER	SUSAN	LEE	7900 S J STOCK RD		TUCSON	AZ	857467012	0.200763147	20
1750794392	STONE	MYLES	JOSEPH	167 N. MAIN ST		TUBA CITY	AZ	860450600	0.2014340312	20
1982697637	DARR	MARC	A	1672 OAKLAWN DR		PRESCOTT	AZ	863051106	0.2014570735	20
1790984540	MCCONNELL	BRYAN	T	3280 S CAMINO DEL SOL STE 124		GREEN VALLEY	AZ	856224648	0.2016786138	20
1588840326	REEVES	JANETTE	MARIE	2927 N 7TH AVE		PHOENIX	AZ	850134102	0.2017174443	20
1609928639	MYERS	SUZANNE	D	5891 W EUGIE AVE	CIGNA PASEO	GLENDALE	AZ	853041252	0.2019077443	20
1841294378	DEMANGONE	MICHAEL	J	463 S LAKE POWELL BLVD		PAGE	AZ	860400790	0.2020027415	20
1912431800	GREATWOOD	RACHEL		4545 E SOUTHERN AVE STE 103		MESA	AZ	852062677	0.2024976682	20
1043267974	HARPER	OLIVER	J	13640 N PLAZA DEL RIO BLVD	STE 210	PEORIA	AZ	853814846	0.2025436057	20
1851391353	PLATT	SHAWN	G	2828 N STONE AVE		TUCSON	AZ	857054503	0.2034595158	20
1518076611	KING	JENNIFER	A	3501 N SCOTTSDALE RD	STE 347	SCOTTSDALE	AZ	852515650	0.2043842698	20
1902988934	PHILLIPS	MARK	KAFKA	2040 W BETHANY HOME RD	SUITE 101	PHOENIX	AZ	850152445	0.2044984834	20
1144384603	SADEK	KAMEL	M	10815 W MCDOWELL RD STE 305		AVONDALE	AZ	853925016	0.2051620689	20
1497730279	GERBER	JOSEPH	A	1209 W TARGET RANGE RD		NOGALES	AZ	856212466	0.2051985516	20
1114451986	COOK	MATTHEW		37100 N GANTZEL RD STE 201		SAN TAN VALLEY	AZ	851407352	0.2056234848	20
1124518634	BARBOUR	NICOLETTE	J	707 N ALVERNON WAY STE 101		TUCSON	AZ	857111830	0.2057797393	20
1417988254	EDISON	LESLIE	DIANE	13206 NORTH 7TH STREET		PHOENIX	AZ	85022	0.206665767	20
1588697544	PATALINGHUG	NEAL	PATRICK	2090 SMOKETREE AVE N		LAKE HAVASU CI	AZ	86403	0.2077996131	20
1972087013	DONNAY	KRISTINA		41600 W SMITH ENKE RD STE 3		MARICOPA	AZ	85138	0.2086529071	20
1386643641	RAYNAK	JOSEPH	FRANK	20325 N 51ST AVE	SUITE 170	GLENDALE	AZ	853085674	0.2102978328	20
1831270180	HIPPS	PHILLIP	L.	5040 N 15TH AVE	202	PHOENIX	AZ	850153328	0.2103285208	20
1265608004	JONES	KALPANA		16635 N 43RD AVE		PHOENIX	AZ	850532707	0.2105180133	20
1932191897	SHEALEY	KRISTIN	J.	4131 N 24TH ST	B-102	PHOENIX	AZ	850166262	0.2105670121	20
1326145889	KUTOB	RANDA	M	707 N ALVERNON WAY STE 101		TUCSON	AZ	857111830	0.2106991332	20
1235198607	VALENZUELA	DAVID	M	3336 E CHANDLER HEIGHTS RD	BLDG. A, SU	GILBERT	AZ	852984259	0.2107628678	20
1083105936	JANICKI	ANDREW		707 N ALVERNON WAY STE 101		TUCSON	AZ	857111830	0.211388039	20
1922094465	GALLO	RENEE		7457 E TANQUE VERDE RD		TUCSON	AZ	857153477	0.2114561308	20
1407007438	LEVIN	STANLEY	ALAN	1501 N CAMPBELL AVE		TUCSON	AZ	857240001	0.2116861358	20
1902071848	MARCUM	LESLIE	CATHERINE	4740 E SHEA BLVD	SUITE 100	PHOENIX	AZ	850286086	0.2119796063	20
1427511898	BODINE	SARAH	N	707 N ALVERNON WAY STE 101		TUCSON	AZ	857111830	0.212394409	20
1356488845	SAYEGH	STEVEN	ISSA	333 W THOMAS RD	SUITE 207	PHOENIX	AZ	850134417	0.2126296913	20
1033214606	WHELAN	KRISTY	M	2082 MESQUITE AVE	SUITE 106	LAKE HAVASU CI	AZ	864036710	0.2127592444	20
1982690343	LISOOK	STEVEN	M	9165 W THUNDERBIRD RD		PEORIA	AZ	853814847	0.2134907694	20
1194841205	MICHEL	LUCINDA	RAE	1315 W SOUTHERN AVE		TEMPE	AZ	852824519	0.2139979811	20
1235226218	EARL	JEAN		474 N HWY 89		CHINO VALLEY	AZ	86323	0.2141721077	20
1659427680	WILLIAMS	JULIA		3411 N 5TH AVE STE 209		PHOENIX	AZ	850133812	0.2143230244	20
1205980687	WOLSKI	KRYSTYNA	E	14269 N 87TH ST STE 107		SCOTTSDALE	AZ	852603694	0.2143706168	20
1942232988	LACOURT	CATHERINE	L	3420 E SHEA BLVD STE 200		PHOENIX	AZ	85028	0.2148614797	20
1669432530	BHARARA	SURINDER		845 E WARNER RD	SUITE 101	CHANDLER	AZ	852251058	0.2153533335	20
1740269182	CASANOVA	JENNIFER	G	710 W BELL RD		PHOENIX	AZ	850233507	0.2166820807	20
1528383130	LAWRENCE	CONRAD	M	2080 W SOUTHERN AVE	BLDG. B10	APACHE JUNCTIO	AZ	851207455	0.2174755406	20
1720035876	KRESIN	MOLLY	M.	13400 E SHEA BLVD		SCOTTSDALE	AZ	852595452	0.2177874186	20
1417480047	MURPHY	DAVID	CHRISTOPH	1121 S MAIN ST		SNOWFLAKE	AZ	859375645	0.2182766298	20
1194850560	MAY	STEPHANIE	A.	6950 E GOLF LINKS RD		TUCSON	AZ	857301017	0.2185469643	20
1972067957	KHUAT	CHRISTINE		13430 N SCOTTSDALE RD STE 200		SCOTTSDALE	AZ	852544058	0.2186165639	20
1023123734	MCMANIGLE	MARK	A.	900 W SCOTT ST		WILLCOX	AZ	856431017	0.2188162702	20
1528056967	GUJRATHI	SHILPA		18404 N TATUM BLVD	SUITE 101	PHOENIX	AZ	850321510	0.2189663524	20
1639285323	NAVA	ANDREW		4530 N 32ND ST	STE 104	PHOENIX	AZ	850183357	0.219525789	20
1063515518	FLEMING	RICHARD	T	1683 E FLORENCE BLVD	SUITE #7 NE	CASA GRANDE	AZ	851224812	0.2199267918	20
1770870438	SIDHU	JAGDEEP		2927 N 7TH AVE	ST. JOSEPH'	PHOENIX	AZ	850134102	0.220110417	20
1790789477	BRICKSON	MARCIA		13611 N 79TH LN		PEORIA	AZ	853814101	0.220322915	20
1659399319	ZACHER	BONNIE	G	401 BURRO ALY		MORENCI	AZ	855409647	0.2204450775	20
1467615971	DELGADO	JAMAEL	THERESA	4212 N. 16TH ST.	PIMC	PHOENIX	AZ	85016	0.2208248415	20
1386312445	COOPER	TRACEY	LYNN	19724 E EMPEROR BLVD		QUEEN CREEK	AZ	851428732	0.2211846231	20
1912931486	WEST	GERALD	C	5300 S HIGHWAY 95	SUITE D	FORT MOHAVE	AZ	864269251	0.2214632915	20
1245288877	CATALANO	PETER	R	4892 N STONE AVE STE 100		TUCSON	AZ	857045761	0.2215609533	20
1205807005	SINGLETON	KORI	L	4212 N 16TH ST		PHOENIX	AZ	850165319	0.2215936413	20
1194307439	BRUNO	JANET		9008 N DESPERADO CT		FOUNTAIN HILLS	AZ	852686502	0.2220408256	20
1275765216	MAKHNI	KARAM	SINGH	3815 E BELL RD STE 2300		PHOENIX	AZ	850322142	0.2221608922	20
1215319314	MAHMOOD	RUYAM		3115 S PRICE RD		CHANDLER	AZ	852483544	0.2225323237	20
1144593211	ABRAHAM	EDWARD	NAJEEB	14419 N. 5TH PLACE		PHOENIX	AZ	85022	0.2225853783	20
1225228026	CHOI	PETER	SANGBEOM	16635 N 43RD AVE		PHOENIX	AZ	850532707	0.2230375471	20
1306949318	PATEL	SHOBHA	N	6522 E CARONDELET DR	SUITE B	TUCSON	AZ	857102200	0.2232544791	20
1053304972	BOTTNER	MELVIN	L	16100 N 71ST ST	SUITE 100	SCOTTSDALE	AZ	852542209	0.2233904666	20
1295967867	LIMBU	KHADGA		2920 N 4TH ST		FLAGSTAFF	AZ	860041816	0.2243282838	20
1174515951	CERATO	LOUIS	M	6206 WEST BELL ROAD	SUITE 5	GLENDALE	AZ	85308	0.2244421259	20
1821385592	NGUYEN	TOMMY		2927 N 7TH AVE	ST. JOSEPH'	PHOENIX	AZ	850134102	0.2246816485	20
1366007411	NDUM	MARCELINE	E	10631 S. 51ST STREET, SUITE 1		PHOENIX	AZ	850445225	0.2253332037	20
1003935917	FISHER	JAMES	W.	12450 N 32ND ST STE 3		PHOENIX	AZ	850327160	0.2255563788	20
1437117751	BOYED	JAMES	R	6548 E CARONDELET DRIVE	ARIZONA COM	TUCSON	AZ	85710	0.2259101333	20
1417353509	FATIMA	HAJERA		600 S DOBSON RD STE D27		CHANDLER	AZ	852245691	0.2268204574	20
1932225802	HORROCKS	STEVEN	C.	14239 W BELL RD	STE 225	SURPRISE	AZ	853742469	0.2271441339	20
1497741375	MCENTEE	THERESA	M	108 ARIZONA ST		BISBEE	AZ	856031804	0.227512085	20
1023500527	AYVAZIAN	ARTHUR	MARK	2400 S AVENUE A		YUMA	AZ	853647170	0.2276204588	20
1437138922	ALM	RICHARD	C	2302 N 75TH AVE		PHOENIX	AZ	850351216	0.2277700329	20
1730168204	BELL	GREGORY	A	4250 E. CAMELBACK ROAD	SUITE K100	PHOENIX	AZ	850188374	0.2292011535	20
1740213503	DJURISIC	TAMARA		9590 E IRONWOOD SQUARE DR	STE 125	SCOTTSDALE	AZ	852584581	0.2302375944	20
1063828135	MCCARTY	KEVON		3235 N HUNT HWY STE 103		FLORENCE	AZ	851326898	0.2309953828	20
1952740862	ROSALES BARRA	DAPHNE	MAGDALENA	101 W IRVINGTON RD BLDG 10		TUCSON	AZ	85714	0.2312783744	20
1467650986	OSBORNE	LESTER	KEITH	11001 N BLACK CANYON HWY		PHOENIX	AZ	850294757	0.2314622073	20
1508147232	NISSEN	DUSTIN	L.	4530 E MUIRWOOD DR	#105	PHOENIX	AZ	850487639	0.2322836897	20
1871582635	PORVAZNIK	MARY	CATHERINE	1501 S YALE ST STE 2		FLAGSTAFF	AZ	860017304	0.232553268	20
1871800581	PATIL	NEETA	ARUN	13555 W. MCDOWELL RD.	SUITE 101	PHOENIX	AZ	853922625	0.2329797285	20
1982045423	GALARZA CARRA	NATALIA	VARENKA	2400 S. AVE A		YUMA	AZ	853647170	0.2336118618	20
1124213756	KONURU	KATHYAYIN	J	1343 N ALMA SCHOOL RD	STE 160	CHANDLER	AZ	852245941	0.2339034799	20
1972627867	WILD	SUSANNE	GERTRAUD	1300 N 12TH ST	#605	PHOENIX	AZ	850062848	0.233903953	20
1235540055	CAMPION	VANNA	R	655 S DOBSON RD STE B113		CHANDLER	AZ	85224	0.2344176407	20
1093776783	GARLAND	DEBORAH	R	451 E UNIVERSITY DR		TEMPE	AZ	852812000	0.2350295806	20
1164601274	O'CONNOR	ELIZABETH	M	5010 E SHEA BLVD STE 100		SCOTTSDALE	AZ	852544681	0.2353287312	20
1437508553	SEVERSON HUTC	SARAH		5555 E 5TH ST STE 101		TUCSON	AZ	857112415	0.2356304928	20
1073550828	WIGAL	GAYLA		7725 N 43RD AVE	510	PHOENIX	AZ	850515770	0.2364742776	20
1164787016	LANDAU	ANNA	S	707 N ALVERNON WAY STE 101		TUCSON	AZ	857111830	0.2365906854	20
1881663201	CLUFF	DAVID	B	708 COEUR D'ALENE		PAYSON	AZ	85541	0.2366217404	20
1902883127	BLATT	MARY	L. FALLS	4818 E 28TH ST		TUCSON	AZ	857116417	0.236765144	20
1619998200	SMITH	PEARISH	J	500 INDIANA AVE		WINSLOW	AZ	860472169	0.2368395278	20
1396721403	MORRIS	DUSTIN	G	6567 E CARONDELET DR	SUITE 555	TUCSON	AZ	857106152	0.237684358	20
1497070429	LIEDER	EMILY	R	2920 N 4TH ST		FLAGSTAFF	AZ	860041816	0.2379145181	20
1275911497	FARNWORTH	ZACHARY		1301 S CRISMON RD		MESA	AZ	85209	0.2387927138	20
1750319265	GUPTA	SUNITA		3885 S VAL VISTA DR	#103	GILBERT	AZ	852977313	0.2390021692	20
1205360237	RUSSELL	NATHAN	E	37100 N GANTZEL RD STE 201A		SAN TAN VALLEY	AZ	851407352	0.2390621534	20
1558551010	SETHI	ASHA	DEVI	16390 N 59TH AVE	SUITE 200	GLENDALE	AZ	85306	0.2396594878	20
1770553398	FRAZIER	DENNIS		14416 W MEEKER BLVD	SUITE 100	SUN CITY WEST	AZ	853755284	0.2397290199	20
1881895860	ARNETT	ANTHONY	DAVID	9501 E SHEA BLVD # MC085		SCOTTSDALE	AZ	852606719	0.2405955108	20
1437731247	AMINI	ADELAIDE		21772 S ELLSWORTH LOOP RD		QUEEN CREEK	AZ	851427709	0.2406886696	20
1104969310	ZOETEMAN	DANIEL	TODD	7550 N 19TH AVE	SUITE 103	PHOENIX	AZ	850217980	0.2407149883	20
1134613888	YUHYA	NADIA		7725 N 43RD AVE STE 510		PHOENIX	AZ	850515771	0.2407696993	20
1902096092	DEL SORDI-STA	SUSAN		7425 E SHEA BLVD	SUITE 100	SCOTTSDALE	AZ	852606411	0.2416035101	20
1235581539	COOPER	RANDAL	LLOYD	2650 E SHOW LOW LAKE RD STE 1		SHOW LOW	AZ	859017955	0.2416286842	20
1659378271	LEONARD	LURALIE	LYNNE	3469 S CADMIUM LOOP		TUCSON	AZ	857359003	0.2417795208	20
1053304808	BEACH	JAMES		7725 N 43RD AVE	SUITE 111	PHOENIX	AZ	850515770	0.2421869655	20
1427046937	MOATS	CAROLYN	C	13737 N 92ND ST		SCOTTSDALE	AZ	852607434	0.2422843116	20
1811333693	ROMERO	MELISSA		3137 W INDIAN SCHOOL RD		PHOENIX	AZ	850174069	0.2433175208	20
1649652280	PUTHENVEETIL	ANGELA	SUHALE	8020 N CORTARO RD STE 150		TUCSON	AZ	857438305	0.244094269	20
1154375426	BENNETT	DAVID	JOHN	14502 WEST MEEKER BOULEVARD		SUN CITY WEST	AZ	85375	0.2442340237	20
1750544276	OTA	KEN	SHADMAN	9821 N 95TH ST STE 101		SCOTTSDALE	AZ	852584589	0.2443564894	20
1710027438	MELDE	RICHARD	A	34975 N NORTH VALLEY PKWY	SUITE 100	PHOENIX	AZ	850864028	0.245306919	20
1841781812	LAGRANDEUR	WESTON	JOHN	3950 S COUNTRY CLUB RD STE 130		TUCSON	AZ	857142203	0.2474466517	20
1689992265	LAMM	MARNIE	GIBSON	7900 S. J STOCK ROAD	SAN XAVIER	TUCSON	AZ	85746	0.2477198263	20
1588667042	RUTKOWSKI	RICHARD		7301 E 2ND ST		SCOTTSDALE	AZ	852515600	0.2477342576	20
1083795108	BURKHOLDER	KRISTEN	R	HWY 98 & NAVAJO ROUTE 16		SHONTO	AZ	860447397	0.247823639	20
1043293020	EDWARDS	FREDERICK	D	13737 N 92ND ST		SCOTTSDALE	AZ	852607434	0.2480788069	20
1588868103	PAUL	THEODORA	E	13954 W WADDELL RD	SUITE 307	SURPRISE	AZ	853798750	0.248600118	20
1386620821	BIRKHOLZ	KARLA	L	6320 W UNION HILLS DR	B2300	GLENDALE	AZ	853081376	0.2491489287	20
1366972135	WEINAND	JAMIE	DREW	6950 E GOLF LINKS RD		TUCSON	AZ	857301017	0.2491779203	20
1821013004	ASH	ANN	STEVENS	4600 S PARK AVE STE 5		TUCSON	AZ	857141697	0.2499754463	20
1437128196	AL-ADSANI	WASL		2800 E AJO WAY		TUCSON	AZ	857136204	0.2500382249	20
1316908700	ANDRESEN	ALAN	J	451 E UNIVERSITY DR		TEMPE	AZ	852812000	0.2501359662	20
1871511295	CARLS	JEFFREY	JAY	1720 MESQUITE AVE	SUITE 100	LAKE HAVASU CI	AZ	86403	0.2502373803	20
1538157680	CORRIGAN	JAMES	PATRICK	4045 N 7TH ST	SUITE 218	PHOENIX	AZ	850144736	0.25046343	20
1790741528	HAMANT	MICHAEL	FRANK	6761 E TANQUE VERDE RD		TUCSON	AZ	857155323	0.2512332021	20
1538506787	HUNT	MEGAN	NICOLE	4530 E MUIRWOOD DR STE 105		PHOENIX	AZ	850487693	0.2515263694	20
1275997868	SEELBAUGH	JOSEPH		1300 N 12TH ST	SUITE 605	PHOENIX	AZ	850062848	0.2517827592	20
1588686026	BAIRD	JEFFREY	J	10565 N 114TH STREET	103	SCOTTSDALE	AZ	85259	0.251885085	20
1932192747	ELIAS	CELIA		5981 E GRANT RD	STE 115	TUCSON	AZ	85712	0.2522264129	20
1831367747	SHING	MICHAEL		2440 ADOBE RD	STE 101	BULLHEAD CITY	AZ	864424485	0.2522444316	20
1386201739	TAYLOR	WESLEY	LUKE	2400 S AVENUE A		YUMA	AZ	853647170	0.2524543098	20
1013966795	TURGEON	ELIZABETH	C	5171 CUB LAKE RD # 270		SHOW LOW	AZ	859017888	0.2529061247	20
1164836235	CLUTTER	JOSHUA		450 S OCOTILLO AVE		BENSON	AZ	85602	0.2533724915	20
1487623161	WOLFE	JEANNE	M	652 E WARNER RD	SUITE 107	GILBERT	AZ	852963071	0.2539606491	20
1992722565	HIGGINS	WILLIAM	H	8618 N 35TH AVE STE 3		PHOENIX	AZ	850513800	0.2546901359	20
1063776284	LE	KIMBERLY		3522 N 3RD AVE		PHOENIX	AZ	850133903	0.2548277905	20
1831688647	MOEDANO	LETICIA		707 N ALVERNON WAY STE 101		TUCSON	AZ	857111830	0.2548421879	20
1548247265	HULSING	MELISSA	R.	4530 E RAY RD	SUITE 190	PHOENIX	AZ	850446094	0.2550660201	20
1255430823	MORAN	JOHN	PATRICK	4175 S ALAMO AVE BLDG 400	355 MEDICAL	DAVIS MONTHAN	AZ	857076097	0.2551214147	20
1033171624	STEINKE	KURT	HENRY	1343 N ALMA SCHOOL RD STE 160		CHANDLER	AZ	852245901	0.2554331791	20
1346269248	ATHALYE	RAHUL	S	3501 N SCOTTSDALE RD	#334	SCOTTSDALE	AZ	852515648	0.2554587928	20
1770546731	SCHENNE	JENNIFER	B.	7700 E FLORENTINE RD STE 101		PRESCOTT VALLE	AZ	863142245	0.2558989833	20
1255856803	LAPA	KELLY		1111 E MCDOWELL RD		PHOENIX	AZ	850062612	0.2565232535	20
1184060808	VARGA	RYAN		320 E DEUCE OF CLUBS		SHOW LOW	AZ	859014808	0.2567097988	20
1922086206	WADLEIGH	JOHN	MARTIN	1460 W VALENCIA RD		TUCSON	AZ	857466001	0.2567286781	20
1871560896	RAVI	MANOJ		355 MDG	4175 S ALAM	TUCSON	AZ	857078570	0.2569024336	20
1093763377	BROOKS	NATHAN	M	2650 E SHOW LOW LAKE RD STE 1		SHOW LOW	AZ	859017955	0.2570024288	20
1972752509	ARMENTA	CHRISTINE	L	6343 W WINDSOR AVE		PHOENIX	AZ	850351546	0.2575626263	20
1831153691	CARDENAS	DIEGO	G.	8620 N 22ND AVE	200	PHOENIX	AZ	850214251	0.2581108726	20
1588604268	SCHERICH	THOMAS	CLARENCE	460 FINNIE FLAT RD		CAMP VERDE	AZ	86322	0.2583441279	20
1851829303	SIPOS	JOSEF		3950 S COUNTRY CLUB RD STE 130		TUCSON	AZ	857142203	0.2590260707	20
1720045594	DORSEY	STEVEN	C	1300 N 12TH ST		PHOENIX	AZ	850062848	0.2593504508	20
1841578986	THOMAS	SARAH	WOODFIN	620 N CRAYCROFT RD		TUCSON	AZ	857111448	0.259658639	20
1912942848	NAGY	FERENC		5940 E COPPER HILL DR STE E		PRESCOTT VALLE	AZ	863142860	0.2597883187	20
1528035508	SANDMANN-UY	SUSAN	F	1492 SOUTH MILL AVENUE	SUITE 312	TEMPE	AZ	852815676	0.2601405979	20
1841824695	REYNOLDS	SAMANTHA	JENAE	2045 S. VINEYARD	BLDG N3, SU	MESA	AZ	85210	0.2602990331	20
1033106497	JENSEN	SCOTT	MILTON	6682 LOWER RIDGE DR		LAKESIDE	AZ	859295064	0.2609139119	20
1174517767	MORTENSON	KIRSTEN		3636 N STOCKTON HILL RD		KINGMAN	AZ	864090514	0.2609354319	20
1982660213	MERTINS	THOMAS	F.	18185 N 83RD AVE	BLDG D, SUI	GLENDALE	AZ	853080516	0.262499414	20
1992742563	DAVEY	ANDREW	C	5111 N SCOTTSDALE RD STE 108		SCOTTSDALE	AZ	852507076	0.2626449411	20
1245439330	OGDEN	MELISSA		2202 N STOCKTON HILL RD	SUITE 100	KINGMAN	AZ	864014622	0.2631760194	20
1932563392	COSTANZO	LEIGH	ANNE	1917 S CRISMON RD		MESA	AZ	852096216	0.2646573322	20
1750316337	WELLOCK	MATTHEW		155 EAST WARNER ROAD	SUITE B	GILBERT	AZ	85295	0.2650844335	20
1881848521	RUBEN	RICHARD	A	1925 W. ORANGE GROVE ROAD	SUITE 100	TUCSON	AZ	85704	0.2651692616	20
1063610293	DAVIS	WAYNE	ALBERT	3830 E VAN BUREN ST		PHOENIX	AZ	850086920	0.2654265111	20
1598327025	SHTUTMAN	DAN		2920 N 4TH ST		FLAGSTAFF	AZ	860041816	0.2658053452	20
1841550811	HEATH	ADAM		824 N 87TH PL		SCOTTSDALE	AZ	852574517	0.2666692586	20
1386647816	COATS	LAURICE	P	1050 N SAN FRANCISCO ST	STE F	FLAGSTAFF	AZ	860013259	0.2678435446	20
1669465530	FIORAMONTI	JERRY	M	3648 W ANTHEM WAY	A100	ANTHEM	AZ	850867001	0.2686250057	20
1861452336	MCCAULEY	THOMAS	E	4350 E CAMELBACK RD	SUITE F-100	PHOENIX	AZ	850182701	0.2688400514	20
1124480470	PARKER	FARRAH	JALALI	7383 E TANQUE VERDE RD		TUCSON	AZ	85715	0.2688750258	20
1417354952	FERIA	LILIA	R.	10149 N 92ND ST	SUITE 103	SCOTTSDALE	AZ	852584557	0.2689966486	20
1275528333	SOBEL	LARRY	ROBERT	4550 E. BELL ROAD	#114	PHOENIX	AZ	850329342	0.2690512223	20
1851486161	LIN	CHIEH	HSIN	2400 S AVENUE A		YUMA	AZ	853647127	0.2693792951	20
1952585374	CREPINSEK	CONY		5520 EAST MAIN ST	#4	MESA	AZ	85205	0.2694124972	20
1649372004	MAHONEY	DIANNA	LYNN	200 W. HOSPITAL DRIVE		WHITERIVER	AZ	859410860	0.269420331	20
1588607444	GRIFFITH	LARRY	LEE	7200 W. BELL RD	SUITE: G-10	GLENDALE	AZ	853088554	0.2694488714	20
1720161706	VANHELDER	WALTER	P	1150 N COUNTRY CLUB DR STE 1		MESA	AZ	852012537	0.269833489	20
1235572991	CHUPATANAKUL	LALIDA		3285 S VAL VISTA DR		GILBERT	AZ	85297	0.2710424234	20
1821232216	PETTIT	JESSIE	MARIE	707 N ALVERNON WAY	SUITE 101	TUCSON	AZ	857111827	0.271127253	20
1417901968	GATES	RACHAEL	L	4001 E SUNRISE DR STE 121		TUCSON	AZ	857184324	0.2716181885	20
1497233381	MCDONALD	LESLIE		6601 W THOMAS RD		PHOENIX	AZ	85033	0.2719604514	20
1568669430	LIMKEMANN	ERIC	SCOTT	21731 N 77TH AVE STE 1300		PEORIA	AZ	85382	0.2722012244	20
1487147682	MAIOLO	SEAN	ANTHONY	3950 S COUNTRY CLUB RD STE 130		TUCSON	AZ	857142203	0.2722183509	20
1952592370	MANCIET	LORRAINE	HANNA	395 N SILVERBELL RD	#355	TUCSON	AZ	857452675	0.2723601271	20
1336188093	DUARTE	IRENE	S	2055 W HOSPITAL DR STE 255	NORTHWEST M	TUCSON	AZ	857047857	0.2723908412	20
1205891215	STEPHENS	DONALD	E	340 S WILLARD ST		COTTONWOOD	AZ	863264126	0.2725741417	20
1740332352	VOGT	JAMES	BARTON	1343 N ALMA SCHOOL RD	205	CHANDLER	AZ	852245941	0.2727952908	20
1013297043	MARQUIS	AMANDA	ROSE	551 W MAGEE RD		TUCSON	AZ	857046439	0.2730018661	20
1790306744	ASHLOCK	KORINNE		3000 N LITCHFIELD RD STE 120		GOODYEAR	AZ	853957802	0.2748514485	20
1326042953	ALVAREZ	JEFFREY	J	3250 W LOWER BUCKEYE RD		PHOENIX	AZ	850096729	0.2757691067	20
1578594453	SWEET	LYNN	CURTIS	12020 S WARNER-ELLIOT LOOP	STE 101	PHOENIX	AZ	85044	0.2765640981	20
1770699100	KLASSEN	RICHARD	L	2500 N SILVERBELL RD	SUITE 100	TUCSON	AZ	857457062	0.277356574	20
1124265285	MORTAZAVI	KAYVAAN	M	6567 E CARONDELET DR	SUITE 555	TUCSON	AZ	857106152	0.2773681065	20
1790123115	VARGAS	MATTHEW	JONATHAN	4175 S ALAMO AVE	355 MDG/MDO	TUCSON	AZ	857074402	0.2778098887	20
1396775656	RASTOGI	DEEPALI		320 W PRINCE RD		TUCSON	AZ	857053526	0.2779321462	20
1639533227	BUCHANAN	JENNA		1300 N 12TH ST	SUITE 605	PHOENIX	AZ	850062848	0.2785408377	20
1821096850	WAY	LEA	E	22869 US HWY 89		YARNELL	AZ	85362	0.2789422769	20
1710437140	JEWELL	KELSEY		1489 S HIGLEY RD	101	GILBERT	AZ	85296	0.2793624924	20
1336192657	DUMBOLTON	JOHN	HOWARD	306 N PIONEER TRL		PAYSON	AZ	855416271	0.2798753135	20
1417153164	MAHESHWARI	SUNILDAT	D	652 E WARNER RD	SUITE 107	GILBERT	AZ	852963071	0.2811918819	20
1164959441	CLAFLIN	ROBERT	DANIEL	2237 E TAHITIAN WAY		GILBERT	AZ	852342868	0.2821651112	20
1043364615	COLLIER	MICHAEL		301 S 7TH ST		WILLIAMS	AZ	860462324	0.2822618015	20
1356579643	DOPPALAPUDI	ANUPAMA		3805 E BELL RD	STE 2100	PHOENIX	AZ	85032	0.2824662939	20
1467433144	LAU	KRISTIN	K	20940 N TATUM BLVD STE 300		PHOENIX	AZ	850507273	0.2835112271	20
1487041216	GARCIA-KUMIRO	MARY	CARMEN	1852 N MASTICK WAY		NOGALES	AZ	85621	0.2837190154	20
1144208703	RAMIREZ	ALBERTO		839 W CONGRESS ST		TUCSON	AZ	857452819	0.2842330738	20
1962422436	ALBA	RAMON	R.	6528 W INDIAN SCHOOL RD		PHOENIX	AZ	850333329	0.2843292711	20
1992855381	PENA	FRANCISCO		10277 N 92ND ST	SUITE 101	SCOTTSDALE	AZ	852584564	0.2844979965	20
1194035949	MARSTELLER	LAURENCE		7440 N ORACLE RD BLDG 1		TUCSON	AZ	857046375	0.2847726034	20
1104930122	IZENBERG	DAVID	CRAIG	5252 E MAIN ST		MESA	AZ	852058022	0.2848074349	20
1508804592	TRUESDALE	ROBERT	K	3800 W RAY RD	SUITE 21	CHANDLER	AZ	852265940	0.2856738415	20
1659419091	CRAWFORD	RUSTIN	W	4545 E SOUTHERN AVE	# 103	MESA	AZ	85206	0.2864609553	20
1871549519	NARANJO	TAMMIE	SUZANNE	7920 E THOMPSON PEAK PKWY	#100	SCOTTSDALE	AZ	852557402	0.2864712441	20
1265875603	GONZALES-PRYO	EVELINDA	DOMINIQUE	707 N ALVERNON WAY STE 101		TUCSON	AZ	857111830	0.2873868166	20
1720191513	STEINBERG	PAUL	R	2927 N 7TH AVE		PHOENIX	AZ	850134102	0.2877849766	20
1063984029	POSTON	ANGELITA	LYNNETTE	1200 N EL DORADO PL STE D400		TUCSON	AZ	857154637	0.2882854162	20
1225006976	WELTY	EDITH		2500 N ROSE ST		FLAGSTAFF	AZ	860043659	0.2885545992	20
1770564536	SELL	RONALD	J	1455 W CHANDLER BLVD		CHANDLER	AZ	852246197	0.2887281497	20
1134165848	LABBAN	CHRISTOPH	J	3048 E BASELINE RD	SUITE 113	MESA	AZ	852047286	0.2889217223	20
1710107644	OCHOA	RICKY		2741 S 8TH AVE	SUITE B	YUMA	AZ	853647154	0.2891531318	20
1427014273	BAILEY	ROBERT	T	10715 N FRANK LLOYD WRIGHT BLVD	STE 107	SCOTTSDALE	AZ	852592691	0.2897118625	20
1972538569	ALLEN	ROBERT	J	1425 S GREENFIELD RD	101	MESA	AZ	852065529	0.2897502087	20
1730591249	CHEN	ERIC	RAY	3003 N 3RD STREET		PHOENIX	AZ	85012	0.2898956473	20
1740257757	HARRIS	JOHN	QUENTIN	3535 S 12TH AVE		TUCSON	AZ	857135914	0.2901161976	20
1891951828	MARCINKIEWICZ	MAREK		CORNER OF ROUTE N7 & N12	TSEHOOTSOOI	FORT DEFIANCE	AZ	86504	0.2906384819	20
1992473813	FERNANDEZ	LISANGI		1705 W MAIN ST		MESA	AZ	852016920	0.2909915784	20
1871595090	STYTLE	TRICIA		14960 W INDIAN SCHOOL RD	SUITE 340	GOODYEAR	AZ	853957814	0.2911483111	20
1033212915	MAHESHWARI	NEHA		1343 N ALMA SCHOOL RD	205	CHANDLER	AZ	852245941	0.291759248	20
1558545509	LIVI	JORDI	SPARTACO	11000 N SCOTTSDALE RD # AZ	110	SCOTTSDALE	AZ	852546130	0.2921970921	20
1114096013	PINZON	ADRIAN	L	1982 W MAIN ST	STE 101	MESA	AZ	852016916	0.292622714	20
1629099387	ALESSI	JOHN	R	474 N HWY 89		CHINO VALLEY	AZ	863235993	0.2930301862	20
1639211246	CAFARO	BRIAN		287 E HUNT HWY	SUITE 105	SAN TAN VALLEY	AZ	851435095	0.2932953906	20
1528226438	ALLAN	BRENT	R	5547 E SANNA ST		PARADISE VALLE	AZ	852531622	0.2935503574	20
1790722643	KOMMER	CURTIS	G	651 W MINGUS AVE		COTTONWOOD	AZ	863264006	0.2937386894	20
1174633234	TRIPP	WARREN	HERMAN	1140 S SAN JOSE	SUITE B	MESA	AZ	852023879	0.2937426284	20
1578566626	KUIPERS	WARREN	D.	1205 S 7TH AVE		PHOENIX	AZ	850073913	0.2943239949	20
1730163361	SACKETT	DENISE	RENEE	633 E RAY RD	#133	GILBERT	AZ	852964200	0.2945794586	20
1346225141	PHILLIPS	GRANT	C	7219 N LITCHFIELD RD		LUKE AFB	AZ	853091529	0.295583544	20
1720042385	MORENO	MARIO		1100 F AVE		DOUGLAS	AZ	856071919	0.2959293976	20
1942615182	GROSS	ANTHONY		4475 S I 19 FRONTAGE RD STE 255		GREEN VALLEY	AZ	856146365	0.2968861169	20
1922255983	PHELPS	J.RUSSELL		2345 E UNIVERSITY DR STE 1		MESA	AZ	852138325	0.2975911313	20
1801866041	PARENTE	JOHN		755 E MCDOWELL RD		PHOENIX	AZ	850062506	0.2978811857	20
1750364980	DARBY-STEWART	ANDREA	L	7301 E 2ND ST STE 210		SCOTTSDALE	AZ	852515620	0.2980358453	20
1134307903	ALI-AKBARIAN	LEILA		707 N ALVERNON WAY	SUITE 101	TUCSON	AZ	857111827	0.2980409313	20
1821074758	LEE	EUN	MIN	1601 N TUCSON BLVD	#40	TUCSON	AZ	857163425	0.298072355	20
1306090998	JAVDAN	GOSHTASB		950 E VAN BUREN ST		AVONDALE	AZ	853231506	0.2981095781	20
1831168665	RAGLOW	GREGORY	J	839 W CONGRESS ST		TUCSON	AZ	857452819	0.2986741566	20
1932159399	SINGER	EZRA	RICHARD	223 N FRONTAGE ROAD		PEARCE	AZ	856250186	0.2986823825	20
1649434259	MEYER	HEIDI		707 N ALVERNON WAY	STE 101	TUCSON	AZ	857111827	0.2986920282	20
1619255007	BAUTISTA	JUAN	MENDOZA	6236 E PIMA ST STE 100		TUCSON	AZ	85712	0.298992905	20
1962884015	HILL	JENESSA		1205 S 7TH AVE		PHOENIX	AZ	85007	0.2990867776	20
1518142546	EVANGELISTA	JEMYLENE	RONSAYRO	2435 S AVENUE A STE A		YUMA	AZ	853647176	0.2991476591	20
1194110965	POWELL	MATTHEW	REED	9590 E IRONWOOD SQUARE DR STE 125		SCOTTSDALE	AZ	852584583	0.2993010489	20
1366521478	SHAPIRO	EDWARD	LEE	702 E BELL RD STE 119		PHOENIX	AZ	850226639	0.3004115798	20
1861781593	CALDERON	SOPHINA	MANHEIMER	167 N MAIN ST		TUBA CITY	AZ	860450600	0.3010701008	20
1326018540	PORCHE	KEITH	J	755 E MCDOWELL RD		PHOENIX	AZ	850062506	0.3012030382	20
1750372298	MCDONALD	JENNIFER	S	10450 E RIGGS RD, BLDG 6, STE 114		SUN LAKES	AZ	852487758	0.3012618866	20
1598700189	FRYE	JASON	TODD	4838 E BASELINE RD	SUITE 103	MESA	AZ	852064671	0.3016219341	20
1699095976	BRIMHALL	CHAD	BURDAL	1121 S MAIN ST		SNOWFLAKE	AZ	859375645	0.3020632487	20
1255691226	WINTER	ROBERT	ALAN	1124 E MCKELLIPS RD STE 110		MESA	AZ	852032766	0.3021437942	20
1861462764	RODRIQUEZ	ERLINDA	T	1717 W CHANDLER BLVD		CHANDLER	AZ	852246145	0.3023818425	20
1447446398	THOMAS III	MORTON	STANLEY	56333 HIWAY 93	56333 HIWAY	WICKENBURG	AZ	853580129	0.3027788374	20
1043214877	CARROLL	ANDREW	JOHN PHAM	333 N DOBSON RD	SUITE 15	CHANDLER	AZ	85224	0.3028094635	20
1851349815	SANDERS	VANCE	J	2155 W ORANGE GROVE RD		TUCSON	AZ	857413118	0.3030729807	20
1255564050	WOHLER	JOHN		1601 W JEFFERSON ST		PHOENIX	AZ	850073002	0.3036041075	20
1073605960	HAYS	GEORGE	HOWARD	3351 E CAMINO CAMPESTRE		TUCSON	AZ	857165829	0.3040278076	20
1972573533	ROONEY	JOHN	T	61 BELL ROCK PLZ		SEDONA	AZ	863518810	0.3041896263	20
1073503850	RODRIGUEZ-PAD	MYRIAM		6060 N FOUNTAIN PLAZA DR STE 270		TUCSON	AZ	857047873	0.3042680818	20
1558386003	WU	ALFRED	P	1906 E 11TH ST		DOUGLAS	AZ	856072413	0.3050964811	20
1699881821	SAMPSON	MATTHEW		1492 S 20TH AVE		SAFFORD	AZ	855464052	0.3062802648	20
1962441139	COULOMBE	PAUL	R	10595 N TATUM BLVD STE E144		PARADISE VALLE	AZ	852531072	0.3076541216	20
1649572546	TRUONG	FRANK		1435 S ALMA SCHOOL RD		CHANDLER	AZ	852867144	0.3077916258	20
1407965619	COVELLO	THERESA	A.	223 CIBEQUE CIRCLE ROAD		SAN CARLOS	AZ	85550	0.3079806954	20
1174603211	BUSHMAN	JEFFERY	BURL	903 N BOWIE AVE		WILLCOX	AZ	856431145	0.3081205787	20
1194729632	FOLEY	DENNIS	JAMES	467 VISTA AVENUE		PAGE	AZ	860401625	0.3085132001	20
1649343484	THOMPSON	EVAN	C	OFF HWY 191 HOSPITAL ROAD		CHINLE	AZ	86503	0.3087521341	20
1518930007	CASTO	DANIEL		6567 E CARONDELET DR		TUCSON	AZ	857106152	0.3088066714	20
1528244365	GOSALIA	SHEETAL	DESAI	4131 N 24TH ST	ST. B102	PHOENIX	AZ	850166262	0.3088784257	20
1295122943	ROY	GEORGE		1761 E WARNER RD STE 2		TEMPE	AZ	85284	0.3100862165	20
1699959635	LEE	RACHEL	N.	1200 N. BEAVER STREET		FLAGSTAFF	AZ	860013118	0.3102182389	20
1821651076	MCEVOY	SEAN	PATRICK	707 N ALVERNON WAY STE 101		TUCSON	AZ	857111830	0.310841785	20
1902040264	BURKE-SCOTT	LINDA	ANN	320 E MCDOWELL RD STE 105		PHOENIX	AZ	850044515	0.3112139429	20
1295020683	KAPUR	AMAR	S.	2927 N 7TH AVE		PHOENIX	AZ	850134102	0.312227884	20
1326160235	GREEN	ELIZABETH	ANNE	2141 E CAMELBACK RD STE 210		PHOENIX	AZ	850164765	0.3122368903	20
1114480936	GIRON RIVAS	FATIMA	Y	707 N ALVERNON WAY STE 101		TUCSON	AZ	857111830	0.3125081176	20
1356399869	EYLER	THOMAS		340 W PRINCE RD	STE 100 ORA	TUCSON	AZ	85705	0.3129215633	20
1346351616	BLUM	NANCY	A	3105 CLEARWATER DR STE A		PRESCOTT	AZ	863057166	0.3133823552	20
1790778629	LISZEWSKI	LAWRENCE	J	8952 E DESERT COVE AVE	STE 114	SCOTTSDALE	AZ	852606776	0.3133921606	20
1831584044	PRESTOZA	MICHELLE	OBILLO	13640 N PLAZA DEL RIO BLVD		PEORIA	AZ	853814846	0.313404794	20
1174558365	AUDETTE	JOSEPH	BERTRAND	105 S DELAWARE DRIVE	SUITES 1&2	APACHE JUNCTIO	AZ	851206512	0.3137185896	20
1356333058	ANDERSON	DONOVAN	JOHN	8700 HIGHWAY 95		MOHAVE VALLEY	AZ	864408519	0.3142670734	20
1730318387	MARTIN	CHRISTINA	MICHELLE	19389 N 59TH AVE		GLENDALE	AZ	853086500	0.3146580003	20
1265844179	GOODMAN	JOSHUA	RYAN	101 W IRVINGTON RD		TUCSON	AZ	857143050	0.3148182236	20
1538200571	JOHNSON	STEVEN	M.	2155 W HIGHWAY 89A STE 113		SEDONA	AZ	863365445	0.3150113632	20
1184980922	GOFFI	ADRIANO	ENRICO	2000 W BETHANY HOME RD		PHOENIX	AZ	850152443	0.3150170098	20
1891825022	DOROZ	MICHELLE		1501 S YALE ST	BLDG 2 SUIT	FLAGSTAFF	AZ	860017304	0.3153327947	20
1881850907	MILLETT	MATTHEW	DALE	595 N DOBSON RD STE D65		CHANDLER	AZ	852244234	0.315458947	20
1174010300	LOI	EE-LYNN		1435 S ALMA SCHOOL RD		CHANDLER	AZ	852867144	0.3155187444	20
1043352164	PARIKH	TEJAL	MADHU	1224 E LOWELL ST # 95		TUCSON	AZ	857210001	0.3157697596	20
1740751312	NGUYEN	HOANG DIE	THI	11534 W LONGLEY LN		YOUNGTOWN	AZ	853631714	0.3158138093	20
1164629820	FERRIOL	EDUARDO	M	1529 WEST US HIGHWAY 366		SAFFORD	AZ	85546	0.3167701519	20
1780644526	HUMMEL	MATTHEW	JOSEPH	16838 E PALISADES BLVD	C153	FOUNTAIN HILLS	AZ	852683786	0.3168225318	20
1033166038	ELIZONDO	SUSAN	L	359-A WEST HIGHWAY 264		ST MICHAELS	AZ	865110370	0.3177333289	20
1174145304	BACON	MARJORIE	DINA	2400 S AVENUE A		YUMA	AZ	853647170	0.3184421925	20
1396089819	TOLLISON	DUBRAVKA	MILAS	8912 E PINNACLE PEAK RD	STE F9-269	SCOTTSDALE	AZ	852553659	0.3188000351	20
1912982091	WICKES	SUSAN	LEE	13737 N 92ND ST		SCOTTSDALE	AZ	852607434	0.3193279441	20
1619953577	CASTRO	JOHN	P	1920 E BASELINE RD	CJ HARRIS C	TEMPE	AZ	852831511	0.3196050484	20
1003161035	LACAZE	MICHAEL	JAMES	1050 GAIL GARDNER WAY STE 300		PRESCOTT	AZ	863051640	0.3204925611	20
1588642409	ROSTAN	GARY		3811 E BELL RD	SUITE #111	PHOENIX	AZ	850322138	0.3206894274	20
1790943900	MUALA	SAMER	MOHD FARU	1111 E MCDOWELL RD		PHOENIX	AZ	850062612	0.3207919594	20
1720118870	SALEEM	SADAF	AHMED	6274 E GRANT RD		TUCSON	AZ	857125831	0.32106386	20
1538126487	SMITH	GARY	A	1301 S CRISMON RD	SUITE 1669	MESA	AZ	852093767	0.3220374427	20
1780654970	PETERSON	BRIAN	DREW	7287 E. EARLL DRIVE	BUILDING D	SCOTTSDALE	AZ	85251	0.3221236818	20
1184115180	VEACO	JENNIFER	MITCHELL	707 N ALVERNON WAY STE 101		TUCSON	AZ	857111830	0.3225740429	20
1336373919	BARKER	KELLY	R.	10117 N. 92ND STREET	SUITE #101	SCOTTSDALE	AZ	85258	0.3237624924	20
1356797559	COX	ANEELA		707 N ALVERNON WAY STE 101		TUCSON	AZ	857111830	0.3238010897	20
1518956523	SANBURN	CHRISTIAN	M	1866 E INNOVATION PARK DR		ORO VALLEY	AZ	857551963	0.3253727315	20
1396772976	ANDERSON	RICK		2424 N WYATT DR STE 100		TUCSON	AZ	85712	0.3254441513	20
1801097837	HAMMER	ELI	J	4611 EAST SHEA BLVD	STE 165	PHOENIX	AZ	85028	0.3255658058	20
1720307176	MATTHEWS	NATHAN		1124 E MCKELLIPS RD	SUITE 110	MESA	AZ	852032765	0.3255887676	20
1093789661	COX	MELIA	KAY	13471 W CORNERSTONE BLVD		GOODYEAR	AZ	853952713	0.3269190292	20
1942778246	SULLIVAN	SHEA		9220 N CENTRAL AVE		PHOENIX	AZ	85020	0.3274821119	20
1821192840	ROSE	JEFFREY		10943 E COSMOS CIR		SCOTTSDALE	AZ	852552428	0.3282682022	20
1285614677	LYON	THOMAS	H	6811 E SUPERSTITION SPRINGS BLVD		MESA	AZ	852094001	0.3292720673	20
1306996798	LOWE	MICHAEL	PAUL	903 E. HWY. 260	SUITE #2	PAYSON	AZ	855414972	0.3296841385	20
1063690014	ROSS	REGINA	ELIZABETH	500 INDIANA AVE		WINSLOW	AZ	86047	0.3306387385	20
1033620778	BEJARANO	ALFREDO		2121 W INDIAN SCHOOL RD		PHOENIX	AZ	850154908	0.3311019704	20
1487746095	HINDENLANG	ROBERTA	J	7510 N ORACLE RD STE 100		TUCSON	AZ	857044447	0.3312513411	20
1164809364	YANG	ELLEN		6601 W THOMAS RD		PHOENIX	AZ	85033	0.3314374589	20
1285798405	PARKER	RONALD	DALE	1713 S KOFA AVE	SUITE A	PARKER	AZ	853446477	0.3315579283	20
1467663799	YABLONSKI	KELLY		7900 S J STOCK RD		TUCSON	AZ	857467012	0.3319138094	20
1376779256	GRAY	BIANCA	FAITH	10524 E HIGHWAY 92		BISBEE	AZ	85603	0.3322520937	20
1649277492	SEBY	MARK	V	417 N AGASSIZ ST	BLDG 1	FLAGSTAFF	AZ	860013206	0.3326535836	20
1053441550	ARMAO	FRANCIS	B	500 INDIANA AVE		WINSLOW	AZ	860472169	0.3328912455	20
1518119767	KANG	HANNA		167 NORTH MAIN STREET		TUBA CITY	AZ	860450600	0.3334598669	20
1568461002	BOONE	EDGAR	ALAN	200 WEST HOSPITAL DRIVE		WHITERIVER	AZ	859410860	0.333664525	20
1730126756	AVILEZ	MARIA	E.	7725 N 43RD AVE	#510	PHOENIX	AZ	850515770	0.3346372095	20
1821148917	LOPEZ	LUIS	RAUL	3330N 2ND ST 400		PHOENIX	AZ	850122371	0.3347316013	20
1740336700	HATCH	ALICE	F.	NAVAJO ROUTE 4		PINON	AZ	86510	0.3349317062	20
1629049895	JONES	SCOTT	C	3200 N DOBSON RD	STE B1	CHANDLER	AZ	852249601	0.3350918593	20
1710951900	SHEELER	ROBERT	D	5415 E HIGH ST	SUITE 300	PHOENIX	AZ	850545460	0.3352259003	20
1437327640	MORAN	KRISTINE	L.	3939 S PARK AVE	SUITE 150	TUCSON	AZ	857141635	0.3352337015	20
1992735724	MORA	HENRY	R	18404 N TATUM BLVD	STE. 101	PHOENIX	AZ	850321510	0.3356730413	20
1396778932	MASCARO	JOEL	PETER	16100 N GREENWAY HAYDEN LOOP	SUITE G100	SCOTTSDALE	AZ	852601652	0.3359233608	20
1578673976	PENA	SARA	R.	3202 E GREENWAY RD		PHOENIX	AZ	850324548	0.3359357572	20
1669421038	CUPIC	VICTORIA		9590 E IRONWOOD SQUARE DR	STE 125	SCOTTSDALE	AZ	852584581	0.3360502195	20
1619078029	KOHRING	GARY	CLARENCE	2034 S ALMA SCHOOL RD	SUITE 2	MESA	AZ	852104024	0.3363319879	20
1821431560	EVANS	MATT		7330 N 16TH ST STE B101		PHOENIX	AZ	850205274	0.3363892419	20
1801978853	CULLEN	THERESA		5301 E GRANT ROAD	TUCSON MEDI	TUCSON	AZ	587122805	0.336687369	20
1902161888	MCCURRY	VICTORIA		2800 E AJO WAY		TUCSON	AZ	857136204	0.3369436308	20
1700874153	DWIVEDI	GARGI	M	18404 N TATUM BLVD	SUITE 101	PHOENIX	AZ	850321510	0.3374876633	20
1114970324	LEWIS	KENT	TALMAGE	3331 E BASELINE RD		GILBERT	AZ	852342633	0.3375254913	20
1609350271	ARCHER	ASHLEY		6380 E THOMAS RD STE 100		SCOTTSDALE	AZ	852517033	0.3376666458	20
1790899896	RAUSCHER	ROBERT		4045 E BELL RD	SUITE 149	PHOENIX	AZ	850322236	0.3379034248	20
1144271461	JOHNSTON	JANICE	G	16390 N 59TH AVE	SUITE 200	GLENDALE	AZ	85306	0.3385338547	20
1255746756	AHMED	SULEMAN	S	3269 N STOCKTON HILL RD		KINGMAN	AZ	864093619	0.3388232474	20
1164459434	FREEMAN	MITCH		2120 W 24TH ST STE B		YUMA	AZ	853646122	0.3388402156	20
1649233396	BERNSTEIN	JAY	GARY	11209 N TATUM BLVD STE 180		PHOENIX	AZ	850286060	0.3389791713	20
1710910575	MORGAN	J. RICK		2020 SILVER CREEK RD	SUITE 210	BULLHEAD CITY	AZ	864428476	0.3397769515	20
1437546678	GUERRERO	SILVIA		29455 N CAVE CREEK RD STE 605		CAVE CREEK	AZ	853313245	0.3399422934	20
1922025816	MOCKBEE	JOY	R	101 W IRVINGTON RD		TUCSON	AZ	857143050	0.3410236227	20
1184775348	LIN	JENNIFER		7440 N LA CHOLLA BLVD		TUCSON	AZ	857412306	0.3422315225	20
1164963591	SOWID-SHIMA	SHOHEI		6860 E SUNRISE DR STE 100		TUCSON	AZ	857500733	0.3422590854	20
1811955388	BLACK	KATHERYN	K	4212 N 16TH ST		PHOENIX	AZ	85016	0.3424400051	20
1336197938	VALDECANAS	VICTORIA	C	7700 E FLORENTINE RD STE 202		PRESCOTT VALLE	AZ	863142245	0.3427852906	20
1841210747	O'LEARY	EDWARD	T	3501 N SCOTTSDALE RD	#334	SCOTTSDALE	AZ	85251	0.3428243074	20
1588671622	GOCHNOUR	BRETT	SHANE	150 E TYSON ROAD		QUARTZSITE	AZ	85346	0.3431987163	20
1407889017	VEMURI	SATHYA	PADMAJA	2060 W 24TH ST		YUMA	AZ	853646123	0.3445914976	20
1346275534	GONDA	ANICETO	C	1760 E FLORENCE BLVD	STE 260	CASA GRANDE	AZ	85222	0.3446916371	20
1457300253	HUTTO	BYRON		107 E OAK AVE		FLAGSTAFF	AZ	860011818	0.344769132	20
1487829081	SMITH	ESTHER		1200 N BEAVER ST		FLAGSTAFF	AZ	860013118	0.345057476	20
1770639775	GARROD	PHILIP		824 S. SAN FRANCISCO ST.		FLAGSTAFF	AZ	86001	0.3453246161	20
1750589974	GETZ	TEREZ	JAMILLE	100 N. GILA AVE		GILA BEND	AZ	85337	0.3454250402	20
1134108624	AROCHO-VERA	CARMEN		635 EAST BASELINE ROAD		PHOENIX	AZ	850426551	0.345523447	20
1114155140	LEMASTER	CHRYSTAL	D	20940 N TATUM BLVD	SUITE 390	PHOENIX	AZ	850504265	0.3463280761	20
1811109291	SKANTHAROOPAN	VADIVAMBI		4212 N 16TH ST		PHOENIX	AZ	850165319	0.3463556903	20
1417227331	GERCHICK	WILLIAM	ROLLIN	6302 E HILLVIEW ST		MESA	AZ	852054543	0.3466644671	20
1366412504	KUSS	JOHN	A	1840 S STAPLEY DR		MESA	AZ	852046681	0.347683143	20
1447221577	RODGERS	TANIA	ALBELDA	3201 W PEORIA AVE	SUITE C500	PHOENIX	AZ	850294608	0.3479907477	20
1568469526	JOHNSON	MICHAEL	DEAN	401 BURRO ALLEY		MORENCI	AZ	85540	0.3485844607	20
1588136998	SAUER	JOHN	CHARLES	410 N MALACATE ST		AJO	AZ	853212254	0.3486250841	20
1730238106	DEDINSKY	BRIAN		367 E VIRGINIA AVE		PHOENIX	AZ	850041202	0.3491558918	20
1801991187	HUNTER	ROBERT	MADISON	5190 E. FARNESS DR.	SUITE 104	TUCSON	AZ	857122142	0.3502850138	20
1619058880	PAUL	EDWARD	G	2920 N 4TH ST		FLAGSTAFF	AZ	86004	0.3502993082	20
1033126248	MCCARTHY	LORRETTA	K	3960 E RIGGS RD	SUITE 1	CHANDLER	AZ	852495411	0.3508932308	20
1154410157	ONOFREI	ALEX	JOSEPH	6130 E BROWN RD		MESA	AZ	852054960	0.3516936839	20
1730109745	UVAS	ANTONIO	T	14300 W GRANITE VALLEY DR	SUITE B-7	SUN CITY WEST	AZ	853755783	0.3517356661	20
1942216924	NEWBERN	JAMES	MARSHALL	3003 N 3RD STREET		PHOENIX	AZ	85012	0.3518889357	20
1679041347	HERNANDEZ	TIEN-CHIN		1111 E MCDOWELL RD		PHOENIX	AZ	850062612	0.3530541604	20
1730107558	GLOSKOWSKI	AARON		1856 E FLORENCE BLVD		CASA GRANDE	AZ	852225303	0.3532948212	20
1942309232	KERWIN	JAMES	P	707 N ALVERNON WAY STE 101		TUCSON	AZ	857111830	0.3533504234	20
1003873639	BAUER	MEGGAN	E	4250 E CAMELBACK RD STE K100		PHOENIX	AZ	850188374	0.3536719989	20
1447235841	GRANATH	LINDA	L	630 N ALVERNON WAY	#251	TUCSON	AZ	857111843	0.3546103809	20
1780660621	BRAY	JOHN	KENT	1950 S COUNTRY CLUB DR		MESA	AZ	852106008	0.3553108831	20
1467681759	RAMINENI	SRIDIVYA	I	1717 W CHANDLER BLVD		CHANDLER	AZ	85224	0.3554913766	20
1942396023	SMITH	KENNETH	R	6040 N 43RD AVE	SUITE1	GLENDALE	AZ	853015488	0.3559058082	20
1821136136	WOLF	ROBERT	ALLEN	9179 E HAPPY HOLLOW DR		SCOTTSDALE	AZ	852622574	0.3559216272	20
1679538839	DARE	JEFFREY	TODD	2175 N ALMA SCHOOL RD	SUITE B-101	CHANDLER	AZ	852242878	0.3560226212	20
1255386413	LEWIS	JOHN	D	4527 N 16TH ST STE 104		PHOENIX	AZ	850165353	0.3567648988	20
1427119684	MAZERSKI	ALEXANDER		6317 N CAMINO DE CABALUNA		TUCSON	AZ	857046968	0.3570896631	20
1033474234	ALAVI	MAYSA		450 S OCOTILLO AVE		BENSON	AZ	85602	0.3577924279	20
1356592927	VERMA	MARIANNE	N.	2601 E ROOSEVELT ST		PHOENIX	AZ	850084973	0.3579814557	20
1619068681	FERGUSON	CARL	EDWARD	3514 N POWER RD STE 105		MESA	AZ	852152907	0.35814568	20
1972523710	CRANE	WILLIAM	A	7953 W CHICKASAW ST		PHOENIX	AZ	85043	0.3584579431	20
1245528165	WALPOLE	LAURA	INGRAM	9749 W TONOPAH DR		PEORIA	AZ	853825110	0.3586512005	20
1700809308	BADER	KAREN	MARIE	2730 S VAL VISTA DR STE 187		GILBERT	AZ	852951684	0.3589101841	20
1336136209	TABARSI	BAHARAK		934 W HATCHER RD		PHOENIX	AZ	850213139	0.3589869348	20
1952389017	NORTH-WILHELM	KATHLEEN	MARIE	2141 E CAMELBACK RD	SUITE 210	PHOENIX	AZ	850164764	0.3602330901	20
1154374494	CRUZADO	FERNANDO		641 W WARNER RD		GILBERT	AZ	852337266	0.3605727192	20
1396890612	VERDEJO	NATIVIDAD		2360 W RAY RD STE 2		CHANDLER	AZ	852243516	0.3611627973	20
1639101629	BENTZ	SUZANNE		1635 N GREENFIELD RD	#134	MESA	AZ	852054005	0.361424159	20
1881955169	VEGA	JOSE	LUIS	675 S AVENUE B		YUMA	AZ	853642749	0.3618915586	20
1386725208	APPEL	KLAUS	P	7700 E FLORENTINE RD		PRESCOTT VALLE	AZ	863142245	0.3627168291	20
1912010992	TSAI	THOMAS	Y	2196 E WILLIAMS FIELD RD	#116	GILBERT	AZ	852950754	0.3631019487	20
1417999103	FERRIS	GERALD	LELAND	12033 AGENCY RD		PARKER	AZ	853447718	0.3633305553	20
1629051560	LAGUILLO	EDGARDO		9348 E RITA RD	SUITE 100	TUCSON	AZ	85747	0.3634639766	20
1578545315	FREY	KEITH	A	13737 N 92ND ST		SCOTTSDALE	AZ	852607434	0.3635074964	20
1295999605	RAJE	PRADNYA		16222 N 59TH AVE	SUITE A100	GLENDALE	AZ	853061701	0.3649609724	20
1174681027	PAIGE	TRACI	LEIGH	4545 E CHANDLER BLVD	SUITE 206	PHOENIX	AZ	850487643	0.3650384119	20
1447408778	PATEL	SHRADDHA	SATYA	16222 N 59TH AVE	SUITE A100	GLENDALE	AZ	853061705	0.365835596	20
1023132503	PETERS	RONALD	LEWIS	13951 N SCOTTSDALE RD	SUITE 100	SCOTTSDALE	AZ	852543452	0.3661222208	20
1508966045	HENRY BARBEE	TERRI	DENISE	1100 S DOBSON RD	SUITE 210	CHANDLER	AZ	852866157	0.3680720336	20
1528053030	LIPSON	MICHAEL		4400 N 32ND ST	STE 110	PHOENIX	AZ	850183953	0.3682519381	20
1407900236	BURKE	JAMES	F	7301 E 2ND ST	SUITE #210	SCOTTSDALE	AZ	852515600	0.3687754601	20
1073777603	O'NEILL	MARY	C	HIGHWAY 191 AND HOSPITAL ROAD		CHINLE	AZ	86503	0.3690076151	20
1023292869	MADDELA	J EDWARD	BERNARDO	1492 SOUTH MILL AVENUE	SUITE 312	TEMPE	AZ	852815676	0.3696169673	20
1669418331	PATEL	SANJAY		2510 W DUNLAP AVE STE 290		PHOENIX	AZ	850212759	0.3696911174	20
1013990548	HARTLEY	BARBARA	H	860 W 4TH ST		BENSON	AZ	856026437	0.3697353221	20
1477757995	O'STEEN	JOHN	THOMAS	1155 N PINAL PKWY		FLORENCE	AZ	852328867	0.3710866433	20
1326540519	DORIAN	JASON	HAGOP	707 N ALVERNON WAY STE 101		TUCSON	AZ	857111830	0.3711870482	20
1316968548	SCHAIBLE	STACIE	DEE	2730 S VAL VISTA DR STE 187		GILBERT	AZ	852951684	0.3711908536	20
1972595940	SACKETT	SEAN	K	633 E RAY RD	SUITE 133	GILBERT	AZ	852964200	0.3713664102	20
1326041096	MERKLEY	RICHARD	LORIN	2530 E SOUTHERN AVE		MESA	AZ	852045411	0.371383567	20
1730528688	PEREZ	STEVEN		555 N 18TH ST STE 300		PHOENIX	AZ	850063759	0.3715345465	20
1629595095	LESLIE	HANNAH		7091 E SPEEDWAY BLVD		TUCSON	AZ	857101241	0.3716980239	20
1659682490	HAASE	LOAN	THANH PHA	6130 N LA CHOLLA BLVD STE 100		TUCSON	AZ	857413589	0.371976454	20
1336106517	DONIE	RAYMOND	A	5422 W THUNDERBIRD RD	SUITE 22	GLENDALE	AZ	85306	0.3726756039	20
1558390278	MCGLAMERY	JAMES	ALEX	502 W 29TH ST		TUCSON	AZ	857133353	0.3728041143	20
1396765293	LILLO	JOSEPH	L	3501 N SCOTTSDALE RD	#334	SCOTTSDALE	AZ	852515648	0.3729191536	20
1255433231	CATRON	CONNIE	L	6811 E SUPERSTITION SPRINGS BLVD		MESA	AZ	852094001	0.3733795669	20
1205818051	FRANK	BRADLEY	H	2912 N WEST ST		FLAGSTAFF	AZ	860041974	0.3734282411	20
1679509301	BABEY	PAUL	ANDREW	6501 E GREENWAY PKWY	SUITE 160	SCOTTSDALE	AZ	852542065	0.374284866	20
1467815100	KRUMDIECK	NATALIE	ROSE	155 CALLE PORTAL STE 300		SIERRA VISTA	AZ	856352900	0.3746891778	20
1902860919	REED	GARY	LESLIE	14045 N 7TH ST	SUITE #1	PHOENIX	AZ	850224388	0.3747811333	20
1942256276	LUNDY	MICHELE		2601 E ROOSEVELT ST		PHOENIX	AZ	850084973	0.3749339578	20
1003170077	IQBAL	UMAR		2927 N 7TH AVE	PEPPERTREE	PHOENIX	AZ	850134102	0.3751944831	20
1386805034	NUNNELLEY	TIFFANY	A	6036 N 19TH AVE	505	PHOENIX	AZ	85015	0.3754113109	20
1982712519	SHREDER	ERIC	OTTO	4838 E BASELINE RD	SUITE 103	MESA	AZ	852064671	0.3754161747	20
1699723692	MAXWELL	MARK	E	4532 E CAMP LOWELL	ARIZONA COM	TUCSON	AZ	85712	0.3762038431	20
1386261386	PUMA	LILLIAN	DOLORES	6349 E JOAN DE ARC AVE		SCOTTSDALE	AZ	852543834	0.3763457832	20
1699060889	NORTON ANSPAC	NADIA	LEE	200 W. HOSPITAL DR.		WHITERIVER	AZ	85941	0.3775389196	20
1801279617	MEHTA	MITUL	VINODKUMA	2355 N WYATT DR STE 101		TUCSON	AZ	857122120	0.3782184172	20
1871563197	WHITTEN	PENNIANN		13838 S 46TH PL	STE 125	PHOENIX	AZ	850447800	0.3788411824	20
1437386752	WOODEN	EKAPHOL		19389 N 59TH AVE		GLENDALE	AZ	85308	0.3793017619	20
1710271697	TABY	RODOLPHE		101 CIVIC CENTER LN		LAKE HAVASU CI	AZ	864035683	0.3812058835	20
1124133020	UPPAL	NEENA	K	14674 W MOUNTAIN VIEW BLVD # 200		SURPRISE	AZ	85374	0.3816039056	20
1578619474	SAIDE	ROBERT	G	5145 W THUNDERBIRD RD		GLENDALE	AZ	853064836	0.3825392888	20
1366482929	RYAN	LAWRENCE	R	6677 W. THUNDERBIRD ROAD	C-142	GLENDALE	AZ	853063760	0.3827222187	20
1336149533	JOSE-MILLER	ALAINA		20950 N TATUM BLVD	SUITE 250	PHOENIX	AZ	850504200	0.3830707573	20
1306017033	KAIBARA	PREETHY	DEVI	7212 N 23RD PL		PHOENIX	AZ	850205618	0.3833914438	20
1366538472	DUPERRET	MICHAEL	E	1601 N TUCSON BLVD	#18	TUCSON	AZ	85716	0.3834292513	20
1538499298	MOORE	MARSHA	CAROLYN	8429 EAST YEARLING ROAD		SCOTTSDALE	AZ	852551483	0.3849726414	20
1306895529	WALKER	DAWN	KWADER	801 W REX ALLEN DR		WILLCOX	AZ	856431129	0.3851313975	20
1366546665	QASIMYAR	AHMAD	ZAKY	5048 W NORTHERN AVE STE 106		GLENDALE	AZ	853011558	0.3852952376	20
1558891226	SHARMA	RAMONA		13400 E SHEA BLVD		SCOTTSDALE	AZ	852595452	0.3854753437	20
1235769431	HEGARTY	REBECCA		707 N ALVERNON WAY		TUCSON	AZ	857111827	0.3856738235	20
1720515828	SCHAFER	RAMON		2352 QUARTER HORSE TRAIL		OVERGAARD	AZ	85933	0.3856742663	20
1386931483	KALPAGE	PALITHA	V	2800 E AJO WAY	GRADUATE ME	TUCSON	AZ	857136204	0.3859585889	20
1336133701	HILER	CHRISTOPH	S	10240 W INDIAN SCHOOL RD STE 155	SUITE 220	PHOENIX	AZ	850375909	0.3866246866	20
1295838282	CHOPRA	PANKAJ		16605 E PALISADES BLVD	STE 150	FOUNTAIN HILLS	AZ	852683716	0.3867534759	20
1659341865	WAGNER	PETER	C	483 W. SEED FARM RD.		SACATON	AZ	851470038	0.3868964633	20
1295810653	BEREN	ROBERT		4821 N STONE AVE		TUCSON	AZ	857045727	0.3879769172	20
1043278724	MARSHALL	CHRISTOPH	PAUL	4175 S ALAMO AVE		DAVIS MONTHAN	AZ	857074402	0.3892077186	20
1891759452	KARRA	RAMESH		630N ALVERNON WAY 250		TUCSON	AZ	857111896	0.3896968609	20
1841259322	WOLFE	JOY	GERISE	4530 E RAY RD	STE 150	PHOENIX	AZ	850446094	0.3900590406	20
1750540985	PETTIT	BRANDON	ANGUS	7900 S J STOCK RD		TUCSON	AZ	857467012	0.3904154554	20
1194827113	SEABUL	RICKY	LEE	12033 AGENCY RD		PARKER	AZ	853447718	0.390806413	20
1700840352	COURTNEY	SUSAN	S	1925 W ORANGE GROVE RD	#204	TUCSON	AZ	857041143	0.3908684251	20
1497754758	HONING	ERIC	WILLIAM	18275 N 59TH AVE	SUITE 162 B	GLENDALE	AZ	853081260	0.3909098946	20
1720004989	ENGLISH	DANIELA	P	16515 S 40TH ST	SUITE 103	PHOENIX	AZ	850480558	0.3910004252	20
1457369464	STEINER	JAMES	WALTER	2445 NORTH HAYDEN ROAD		SCOTTSDALE	AZ	852572303	0.3918312999	20
1306838511	HOANG	PHAT	DAI	13065 W MCDOWELL RD	SUITE A105	AVONDALE	AZ	853926439	0.3921369675	20
1215047196	HADIKIN	WALTER	RICHARD	14973 W BELL RD	STE #100	SURPRISE	AZ	853743202	0.3926587097	20
1528043486	LANDINO	LINDA	MARIE	4500 S. DOBSON ROAD	M/S: OC2-11	CHANDLER	AZ	85248	0.3926744547	20
1508805151	ADLER	KENNETH	G	5300 E ERICKSON DR	STE 108	TUCSON	AZ	857122828	0.3930767949	20
1467872143	RODRIGUEZ	JEFFREY	MAGUIRE	3269 N STOCKTON HILL RD		KINGMAN	AZ	864093619	0.3934807067	20
1780117549	ARNOLD	KEITH	CHARLES	2001 N 4TH ST		FLAGSTAFF	AZ	860044227	0.3939451028	20
1659735033	FONSECA	VERONICA		9356 E RITA RD STE 180		TUCSON	AZ	857476318	0.3941051189	20
1780654715	ESSARY	MATTHEW	KENT	2510 W DUNLAP AVE	SUITE 290	PHOENIX	AZ	850212737	0.3945394211	20
1568621795	POPA	DORIN	T.	37100 N GANTZEL RD	SUITE # 202	SAN TAN VALLEY	AZ	851407349	0.3950985718	20
1225044399	YOST	DAVID	ALAN	200 WEST HOSPITAL DRIVE		WHITERIVER	AZ	85941	0.3956949568	20
1710084488	ELNICKY	CAROL JEA		2525 E ROOSEVELT ST		PHOENIX	AZ	850084948	0.3958563788	20
1699303388	MONTGOMERY	MAKENNA		3303 E BASELINE RD.	STE 113	QUEEN CREEK	AZ	851427444	0.3966681153	20
1841243193	VOSLER	KENT		16222 N 59TH AVE	SUITE A100	GLENDALE	AZ	853061705	0.3967878732	20
1821329129	BIERER	ELIZABETH	WILD	5300 S SUTTER DR STE A		SHOW LOW	AZ	859018054	0.396999276	20
1568410835	GOMEZ	ANGEL	R	325 E BASELINE RD		PHOENIX	AZ	850426510	0.3977151901	20
1578526562	KHATIB	NADIM	B	2755 SILVER CREEK RD	SUITE 109	BULLHEAD CITY	AZ	864427904	0.3981658688	20
1336742741	POTUCEK	AMANDA		1331 N 7TH ST STE 375		PHOENIX	AZ	850062707	0.3985180549	20
1285696351	SCHENNE	ALAN	J.	1050 GAIL GARDNER WAY STE 300		PRESCOTT	AZ	863051640	0.3988162509	20
1780662619	PEREZ	ARNEYO		20945 N PIMA RD	SUITE 110	SCOTTSDALE	AZ	852555585	0.3992775434	20
1255388831	NOVAKOVIC	PETAR	N	604 W WARNER RD	SUITE E101	CHANDLER	AZ	852252906	0.3994827244	20
1184036774	WERK	EVAN		1320 N 10TH ST STE B		PHOENIX	AZ	850062710	0.3998521522	20
1447224548	BRADY	CRAIG	GILBERT	151 N. WHITE MOUNTAIN RD. SUITE E		SHOW LOW	AZ	85901	0.3999748884	20
1013071935	MCISAAC	SHAUNA	LEE	3550 N FIRST AVE	SUITE 300	TUCSON	AZ	85719	0.4010751985	20
1558748921	BARRETT	AARON		350 W THOMAS RD		PHOENIX	AZ	850134409	0.4022602632	20
1881906733	NAGARAJAN	ARCHANA		6565 E GREENWAY PKWY STE 100		SCOTTSDALE	AZ	852542056	0.4023855866	20
1992932073	SYED	EHTESHAMU		20325 N 51ST AVE STE 170		GLENDALE	AZ	85308	0.4024395679	20
1164422085	EDELSTEIN	MITCHELL	E	3811 E BELL RD	SUITE 309	PHOENIX	AZ	850322138	0.4032835804	20
1275599037	ORM	WENDY	M.	1850 W RIO SALADO PKWY STE 209		TEMPE	AZ	852815713	0.4039190921	20
1447679360	ALI	ALI	ABDELMONE	1515 E BETHANY HOME RD STE 120B		PHOENIX	AZ	850142495	0.4052002097	20
1538145651	FAUST	DEAN	C	1950 S COUNTRY CLUB DR		MESA	AZ	852106008	0.405400227	20
1235516675	HEGENBARTH	BENJAMIN	J	14981 NTH 174 DR.		SURPRISE	AZ	85388	0.4055475324	20
1043346109	ORTALDO	STEPHEN	F	7400 W OLIVE AVE		PEORIA	AZ	853458889	0.4056101932	20
1790746915	PORRAS	NUBIA		451 E UNIVERSITY DR		TEMPE	AZ	852812000	0.4056116149	20
1548469190	PUPPALA	SIRISHA		3285 S VAL VISTA DR		GILBERT	AZ	852977000	0.4058153128	20
1144314758	ROSENBERG	AMY	JEAN	1260 S CAMPBELL AVE	BUILDING 2	GREEN VALLEY	AZ	856140503	0.4061337823	20
1942283064	LENZMEIER	SONIA	D	20100 N 51ST AVE STE F630		GLENDALE	AZ	853085093	0.4066860491	20
1437544236	BIGLER	JOHN		3311 N 44TH ST		PHOENIX	AZ	850186461	0.4072263876	20
1275606915	SMITH	WILLIAM (	E	7555 N OVERFIELD RD		CASA GRANDE	AZ	851949101	0.407333757	20
1962463844	KAPLAN	ALLISON	K	5656 S. POWER ROAD	SUITE 126	GILBERT	AZ	85295	0.4073769569	20
1013107903	MAREPALLY	SAPNA	R	4626 E SHEA BLVD	C-280	PHOENIX	AZ	850283071	0.407820292	20
1740260561	HOECKER	LANDON	S	7150 E CAMELBACK RD	SUITE 105	SCOTTSDALE	AZ	852511200	0.4084089926	20
1164956041	CHADWICK	DAVID	JOSEPH	3815 E BELL RD STE 2300		PHOENIX	AZ	850322142	0.4096483967	20
1346230364	HINCHMAN	GLENN		10679 N FRANK LLOYD WRIGHT BLVD	STE #101	SCOTTSDALE	AZ	852592658	0.4100688856	20
1508271800	KHAN	SUFIA		1343 N ALMA SCHOOL RD STE 160		CHANDLER	AZ	852245901	0.4103497194	20
1548254006	CREVER	GREGORY	M	8600 E VIA DE VENTURA	STE 101	SCOTTSDALE	AZ	852583323	0.4110361028	20
1811468465	NAFISI	KATHY		1108 W INDIAN SCHOOL RD		PHOENIX	AZ	850133107	0.4135704196	20
1972504934	CLANCY	NAOMI	RINAH	401 BURRO ALLEY		MORENCI	AZ	85540	0.4141530518	20
1275507378	TALLURI	MURALI		6909 W RAY RD	SUITE 15	CHANDLER	AZ	852261699	0.4142051783	20
1356456552	PICCIONE	LISA	J	20940 N TATUM BLVD STE 300		PHOENIX	AZ	850507273	0.4142427777	20
1386239549	CHAPMAN	MEGAN	KATHLEEN	510 E 8TH ST		TUCSON	AZ	857058578	0.4171191684	20
1437183993	HOOVESTOL	DAVID	RANDEEN	2400 S AVENUE A		YUMA	AZ	853647127	0.4171311112	20
1679809347	OHARE	THOMAS		7727 W DEER VALLEY RD	SUITE E210	PEORIA	AZ	853822116	0.4172508928	20
1659991503	FILON	JESSICA	RAY	3950 S COUNTRY CLUB RD STE 130		TUCSON	AZ	857142203	0.4174665089	20
1477514412	CELAYA	GREGORY	J	926 E MCDOWELL RD STE 202		PHOENIX	AZ	850062508	0.4180865406	20
1780875104	HANNA	PETER		6200 N LA CHOLLA BLVD		TUCSON	AZ	857413529	0.4195853721	20
1700863701	CLARK	RICHARD	ALAN	7219 N LITCHFIELD RD		LUKE AFB HOSPI	AZ	853091525	0.4198079684	20
1447227657	ZHAO	HAIHONG	HELEN	19636 N 27TH AVE	SUITE 308	PHOENIX	AZ	850274013	0.4198488255	20
1295715506	SCHMIDT	ROBERT		1920 E BASELINE RD		TEMPE	AZ	852831511	0.4203758186	20
1992134829	BANGERTER	HEATHER	SUE	2240 WINROW RD		FORT HUACHUCA	AZ	856135080	0.4207181951	20
1053313452	KNOWLES	PATRICK	M	5040 N 15TH AVE	SUITE 202	PHOENIX	AZ	850153328	0.4216157172	20
1487734687	OLSON	TAMIKO	NIKAITANI	7900 S J STOCK RD		TUCSON	AZ	857467012	0.4219434599	20
1730161589	BAGLIONI	PAULA	D	2912 N WEST ST		FLAGSTAFF	AZ	860041974	0.4224268703	20
1184653107	JESSOP	DARRELL	JAMES	6261 N LA CHOLLA BLVD	SUITE 211	TUCSON	AZ	857413564	0.4235886724	20
1558364646	BABYAR	ROBERT	DONALD	3033 N CENTRAL AVE STE 200		PHOENIX	AZ	850122809	0.4248079082	20
1598020463	EVANS	JOANNA	L	7105 N LA CHOLLA BLVD		TUCSON	AZ	857413112	0.4252069287	20
1962556142	HUNTER	MICHAEL	JAY	8618 N 35TH AVE	SUITE 1	PHOENIX	AZ	85051	0.425228174	20
1437350030	SULLIVAN	MARC	D	16838 E PALISADES BLVD	SUITE C153	FOUNTAIN HILLS	AZ	852683845	0.426096447	20
1073799813	FRANCYK	DAVID	MARTIN	4350 E CAMELBACK RD	SUITE F-100	PHOENIX	AZ	850182701	0.4264396808	20
1528053261	REGOSO	DANIEL	C	401 BURRO ALY		MORENCI	AZ	855409647	0.4282821396	20
1992765606	UNGAR	IRA	H	4840 E INDIAN SCHOOL RD	SUITE 101	PHOENIX	AZ	850185500	0.4286399085	20
1740284405	MUZYKA	LILLIAN		11282 N FRONTAGE RD		YUMA	AZ	853675689	0.4299366197	20
1063676732	MARTIN	BRIAN	DAVID	2800 E AJO WAY		TUCSON	AZ	857136204	0.430459134	20
1316507049	WINGERT	JAMI	JEAN	15709 N 172ND LN		SURPRISE	AZ	853880232	0.4310199737	20
1528627627	SHUMWAY	AARON	MATHESON	2400 S AVENUE A		YUMA	AZ	853647170	0.4317769704	20
1760649321	LEE	ALLEN	B.	483 SEED FARM RD.		SACATON	AZ	851470038	0.4322273314	20
1124014972	TURNER	LANAYA		101 COLE AVE		BISBEE	AZ	856031327	0.4325378879	20
1053412478	MARSH	CHRISTOPH	L	7620 N HARTMAN LN STE 180		TUCSON	AZ	857437485	0.4336578489	20
1841213907	PATTERSON	JOHN	RIGBY	2730 S VAL VISTA DR	SUITE 187	GILBERT	AZ	852966675	0.4339058839	20
1528044633	PAZZI	NICHOLAS	C	6274 E GRANT RD		TUCSON	AZ	857125831	0.4347281174	20
1942296835	CHAKMAKIAN	STEPHEN	DAVID	1600 W BROADWAY RD	SUITE 260	TEMPE	AZ	852821134	0.4349951397	20
1659387876	BITZA	RONALD	JOSEPH	8501 N 51ST AVE		GLENDALE	AZ	853024919	0.4351751937	20
1114219789	GHANTA	SASI	KRISHNA	6950 E GOLF LINKS RD		TUCSON	AZ	857301017	0.4354196472	20
1346286325	BENEZE	NATHAN	ERIC	3003 HIGHWAY 95	SUITE G73	BULLHEAD CITY	AZ	864427860	0.4366465907	20
1659991552	PARRY	HANNAH	ELEANOR	3950 S COUNTRY CLUB RD STE 130		TUCSON	AZ	857142203	0.4368766269	20
1649458423	HAGAN	JAMES	ANDREW	500 INDIANA AVE		WINSLOW	AZ	860472169	0.4371841496	20
1265458517	GARCIAREYES	RAMIRO		1896 EAST BABBIT LANE		SAN LUIS	AZ	853491669	0.4384799658	20
1720349244	ROBARGE	REBECCA		1300 N 12TH ST	SUITE 605	PHOENIX	AZ	850062848	0.4385786594	20
1184943938	LIMMER	HOWARD	BARRY	6919 E MONTREAL PL		SCOTTSDALE	AZ	852542146	0.4388189849	20
1174581110	DASHEFSKY	SHELDON		1441 N 12TH ST		PHOENIX	AZ	850062837	0.4388746198	20
1528077781	SUTTER	MARY	F.	51 S BRIAN MICKELSEN PKWY		COTTONWOOD	AZ	863263610	0.4390366578	20
1083662209	WILLIAMS	NICHOLAS	P	1441 N 12TH ST		PHOENIX	AZ	850062837	0.4394877196	20
1790917052	ALTAF	MISBAH	W.	2204 S DOBSON RD STE 201		MESA	AZ	852026457	0.4395141096	20
1447206966	ISLAS	MARIO-LUI		4520 N CENTRAL AVE	SUITE 620	PHOENIX	AZ	850121828	0.4405726015	20
1144243205	WADE	MICHAEL	GARTH	2730 S VAL VISTA DR	SUITE 187	GILBERT	AZ	852966675	0.4405974832	20
1174105894	YANG	GEORGIANA		707 N ALVERNON WAY STE 101		TUCSON	AZ	857111830	0.4408277443	20
1588193627	VIDINHA	CHAUNTELL		3269 N STOCKTON HILL RD		KINGMAN	AZ	864093619	0.4408301583	20
1821187303	WRIGHT	JOEL	G	1492 S. 20TH AVE.		SAFFORD	AZ	85546	0.4412462685	20
1548263957	THOMAS	JAMES	EDWARD	INSCRIPTION HOUSE HEALTH CENTER		SHONTO COMMUNI	AZ	860547397	0.4416417943	20
1295711463	LEARY	FREDRIC	D	400 W CAMINO CASA VERDE		GREEN VALLEY	AZ	856141945	0.4419355869	20
1609812361	DABNEY	WILLIAM	B.	3124 WILLOW CREEK RD		PRESCOTT	AZ	863016610	0.4420717314	20
1841628781	SWEARINGEN	DENNIS		2420 W BASELINE RD		TEMPE	AZ	852831040	0.4431364762	20
1336354380	MRIZEK	VIRGINIA	EVELYN	5981 E AVENIDA ARRIBA		TUCSON	AZ	857501871	0.443191319	20
1184158222	MAHFOUZ	OMAR		3929 E BELL RD		PHOENIX	AZ	850322112	0.444245524	20
1861480873	MORONEY	DEBORAH	D	10566 N HIGHWAY 191		ELFRIDA	AZ	856109021	0.4444043145	20
1639481815	DUARTE	CARLOS		1 VASSAR DR NE	USPHS INDIA	SAN CARLOS	AZ	85550	0.4446186193	20
1629385976	WANEBO	SONJA	MONIK	7301 E 2ND ST	SUITE 106	SCOTTSDALE	AZ	852515600	0.4447403091	20
1487276614	CLARK	STEPHANIE	DONOSO	2400 S AVENUE A		YUMA	AZ	853647170	0.4447618208	20
1154527778	MUELLER	LAUREL	A	51 BRIAN MICKELSEN PKWY	COMMUNITY H	COTTONWOOD	AZ	86326	0.4457868899	20
1013055672	VICENTI	DARREN		HWY 264 MP 388		POLACCA	AZ	86042	0.4457921635	20
1588662068	HARRIS	WILLIAM	KIRK	6811 E SUPERSTITION SPRINGS BLVD		MESA	AZ	852094001	0.445950452	20
1760846687	CHRISTIAN	SHONNA	MARIE	15447 N 2ND PL		PHOENIX	AZ	850223048	0.4461370127	20
1154768075	WILKINSON	EMILY	ANNE	839 W CONGRESS ST		TUCSON	AZ	857452819	0.4462538643	20
1275731424	WILLIS	JENNIFER	LOUISE	1300 N 12TH ST	SUITE 605	PHOENIX	AZ	850062848	0.4471035816	20
1730143074	BERL	SHARI	D.	12428 W THUNDERBIRD RD		EL MIRAGE	AZ	853353113	0.4477969652	20
1255403853	HOAG	DANIEL	B	20715 E OCOTILLO RD	SUITE 102	QUEEN CREEK	AZ	851426118	0.4479642624	20
1346292950	RERES	JEFFREY	G	6042 N 10TH PL		PHOENIX	AZ	850141929	0.4485718959	20
1427083633	WALLACE	GARY	S	2550 E GUADALUPE	#107	GILBERT	AZ	85234	0.4490330305	20
1881645646	MARTIN	JOHN	ANDREW	710 N BEAVER ST	BLDG 6	FLAGSTAFF	AZ	860013148	0.449456807	20
1336447549	GRIES	HAROLD	E	1040 E. OSBORN	#701	PHOENIX	AZ	85014	0.4498138812	20
1376711572	KNEISEL	CHRISTINE	MARIE	1200 N BEAVER ST		FLAGSTAFF	AZ	860013118	0.4499649026	20
1043236920	ROSENWALD	RON		6120 W BELL RD STE 110		GLENDALE	AZ	853083780	0.4499874001	20
1255592317	GODWIN	VIVIAN	AYOZIEUWA	US HWY 160 & NAVAJO ROUTE 35 - RED MESA		TEECNOSPOS	AZ	86514	0.4508349795	20
1942524673	VERGASON	MICHAEL		21772 S ELLSWORTH LOOP RD		QUEEN CREEK	AZ	851427709	0.4509722173	20
1831149509	GOTSHALL	ROSEMARIE	DANIELLE	483 W. SEED FARM RD.		SACATON	AZ	851470038	0.4513875737	20
1851340640	BRAINARD	ANDREW	A	14502 WEST MEEKER BOULEVARD		WEST SUN CITY	AZ	85375	0.4516350839	20
1396846390	KULATILAKE	THILI	N	4721 N 1ST AVE		TUCSON	AZ	857185610	0.4518560564	20
1114917259	COPELAND	VICKI	DENISE	15351 W BELL RD		SURPRISE	AZ	853744580	0.4521439539	20
1154587418	SARISKY-MELOY	STEPHANIE		4545 E SHEA BLVD	STE. 175	PHOENIX	AZ	850283074	0.4522990358	20
1255658126	OLSON	CONNIE		1323 W PRINCE RD		TUCSON	AZ	857053114	0.4523966966	20
1821382227	GAONA	JESSELYN	R	1300 N 12TH ST STE 605		PHOENIX	AZ	850062850	0.4525792582	20
1184615650	WILSON	SEAN	PATRICK	606 N MAIN ST		EAGAR	AZ	859259813	0.4526514502	20
1083673024	PERRIN	EDWARD	J	20940 N TATUM BLVD STE 300		PHOENIX	AZ	850507273	0.4530985795	20
1104890466	HOPKINS	JOHN	J.	9250 N 3RD ST	SUITE 2000	PHOENIX	AZ	850202437	0.4536835907	20
1821467952	GRAY	BRITTNEY		1489 S HIGLEY RD	SUITE #101	GILBERT	AZ	852964776	0.4543395487	20
1164489050	BORNSTEIN	AARON	C	2352 QUARTER HORSE TRAIL		OVERGAARD	AZ	85933	0.4544128433	20
1467641811	WIGHT	JUSTIN	W	4712 E DYNAMITE BLVD		CAVE CREEK	AZ	853316243	0.4552189868	20
1063444552	WINETT	EMILY		3648 W ANTHEM WAY	BLDG A100	ANTHEM	AZ	850867001	0.4559037371	20
1164414116	DOWNING	BRADLEY	C	9061 E BASELINE RD	STE B101	MESA	AZ	852097761	0.4560304477	20
1437289782	MCCOY	MARY	BETH	12033 AGENCY RD		PARKER	AZ	853447718	0.4566553545	20
1831138239	BODE	GREGORY	ALAN	19636 N 27TH AVE	SUITE 308	PHOENIX	AZ	850274013	0.4567039839	20
1801418249	CIARELLI	NICOLA	PALMER	4344 W INDIAN SCHOOL RD		PHOENIX	AZ	850312984	0.4568285106	20
1376729111	WIEJSKI	ANETA		1719 N DYSART RD		AVONDALE	AZ	853921213	0.458405555	20
1679502736	ALBERY	RICHARD	V	14780 W MOUNTAIN VIEW BLVD	STE 110	SURPRISE	AZ	853747280	0.4588823935	20
1326201385	BELDEN	LORETTA	V	320 N 32ND AVE		PHOENIX	AZ	850094220	0.4591806687	20
1396126462	MESSINA	NICHOLAS	JOHN	3020 N SAWYER		MESA	AZ	852070929	0.4593915178	20
1093375081	SATIJA	PALAK		2400 S AVENUE A		YUMA	AZ	853647127	0.4602247348	20
1700883998	DEAN	ERIK	JACOB	8630 E VIA DE VENTURA	STE 105	SCOTTSDALE	AZ	852583340	0.4605434534	20
1740592278	GRANETT, D.O.	ALAN	ROY	7237 N. 6TH WAY		PHX	AZ	85020	0.4610510904	20
1558396051	JANSSEN	DREANA	JENNE	13041 N. DEL WEBB BLVD		SUN CITY	AZ	85351	0.4611934658	20
1134108608	WEISMAN	THOMAS	W	9356 E RITA RD	SUITE 180	TUCSON	AZ	857476315	0.4613997114	20
1275606246	BAIR	STEPHEN	A	2152 S VINEYARD	# 131	MESA	AZ	852106871	0.4614386286	20
1053671529	GREWAL	TARANDEEP	SINGH	5443 W MOLLY LN		PHOENIX	AZ	850836376	0.4617259989	20
1902082746	ALLRED	DEE	ANNA	20401 N 73RD ST	SUITE 105	SCOTTSDALE	AZ	852554107	0.4619207808	20
1821141268	MAUK	JOHN	D	715 NORTH BEAVER STREET		FLAGSTAFF	AZ	86001	0.4622410924	20
1689150724	TRIVEDI	KRUSHANGI		1343 N ALMA SCHOOL RD STE 205		CHANDLER	AZ	852245903	0.4624842449	20
1326421108	CAPPE	ZOE	ALYSSA	1705 W MAIN ST		MESA	AZ	852016920	0.4626328766	20
1023089505	CARLSON	DON	H	6274 E GRANT RD		TUCSON	AZ	857125831	0.4630325401	20
1346352960	REAMS	RICHARD	K	410 N MALACATE ST		AJO	AZ	853212254	0.4634901716	20
1427053867	JOHNSON	JARROD	D	I15 EXIT 9 @ THE FIRESTATION		LITTLEFIELD	AZ	864320490	0.4636492014	20
1124439856	LUONG	MICHAEL		18404 N TATUM BLVD STE 101		PHOENIX	AZ	850321511	0.4638252563	20
1487091161	TRAN	XUANHUY	NGOC	101 W IRVINGTON RD	BUILDING 10	TUCSON	AZ	857143050	0.4645513177	20
1023181583	ZIEVE	ROBERT	JEFFREY	343 S MONTEZUMA ST		PRESCOTT	AZ	863037022	0.4650083666	20
1497731582	MOHER	CHRISTIAN	J	5240 EAST KNIGHT DRIVE	STE 100	TUCSON	AZ	857122122	0.4661939971	20
1194988311	MEADOWS	RHIANNA		840 E MCKELLIPS RD	SUITE 101	MESA	AZ	852039645	0.4665999359	20
1184618530	GARCIA	BARBARA	L	5112 W OLIVE AVE STE C-113		GLENDALE	AZ	853024209	0.4666134899	20
1619925849	BARNETT	BRADLEY	J	5880 N LA CHOLLA BLVD	CASAS ADOBE	TUCSON	AZ	85741	0.4669736915	20
1295750057	REEDER	STEVEN	R	2550 E GUADALUPE RD	#107	GILBERT	AZ	852345114	0.4670123893	20
1851331029	DAULT	STEPHEN	H	14416 W MEEKER BLVD	BLDG C	SUN CITY WEST	AZ	853755284	0.4670214427	20
1659314284	MCGINNITY	HARRY	D	167 NORTH MAIN STREET		TUBA CITY	AZ	860450600	0.4670323881	20
1811190689	SINA	SHAIDA	ZAHRA	2530 W STATE RT 89A	SUITE B1	CORNVILLE	AZ	863365536	0.4673147367	20
1710271119	COLES	SARAH	M	1300 N 12TH ST STE 605		PHOENIX	AZ	850062850	0.4674559457	20
1780094425	CLAY	JOHN	FRANKLIN	2585 E WILCOX DR STE C		SIERRA VISTA	AZ	856352822	0.4683161008	20
1356832281	MOTTL	STEFFANO		2400 S AVENUE A		YUMA	AZ	853647170	0.4683685882	20
1952473373	FRANCOIS	BERNADETT	MARLYNE	13645 W INDIAN SCHOOL RD	SUITE A	LITCHFIELD PAR	AZ	853404604	0.4684856196	20
1780761916	MARSHALL	JOHN	D	3811 E BELL RD STE 106		PHOENIX	AZ	850322158	0.4687047147	20
1063492676	ZEGARRA	TED	EDWARD	1739 E BEVERLY AVE	SUITE 201	KINGMAN	AZ	864093593	0.4695310758	20
1386671220	HEINEMAN	MELISSA	M	5210 E WILLIAMS CIR		TUCSON	AZ	857114473	0.4697331528	20
1417904905	MILEY	CYNTHIA	E	4099 E 22ND ST	SUITE 107	TUCSON	AZ	857115300	0.4712349085	20
1083653687	CHAPESKIE	ALAN	J	7395 E TANQUE VERDE RD	SUITE 175 A	TUCSON	AZ	857153475	0.4712723063	20
1396701785	WIENS	HARRY	JAKE	5432 E SOUTHERN AVE	STE. 101	MESA	AZ	852062772	0.4722204471	20
1932154556	LYKINS	JANE	ELEANOR	501 N PARK AVE # 110		TUCSON	AZ	857195034	0.4745355376	20
1841497526	BALLECER	MICHELLE	MARIE	20325 N 51ST AVE STE 170		GLENDALE	AZ	853084624	0.4745439577	20
1700802964	WALLSTROM	TOR ERIK	WILLIAM	1394 W 16TH ST		YUMA	AZ	853644430	0.4746859528	20
1508933532	CUMMINGS	DAVID	LEONARD	401 BURRO ALY		MORENCI	AZ	855409647	0.4747375452	20
1255009304	JONES	JOHN	M.	7622 W PIUTE AVE		GLENDALE	AZ	853086091	0.475095765	20
1336376359	CHUANG	KATHERINE	TAYLOR	1300 N 12TH ST	605	PHOENIX	AZ	850062848	0.475843746	20
1639152291	GARTENBERG	ELISSA	B	7522 E 1ST ST		SCOTTSDALE	AZ	852514502	0.4765539488	20
1376637611	GIBULA	RICHARD	A	1020 S MORNING LIGHT CT		CORNVILLE	AZ	863255003	0.4767458483	20
1700867876	CAHOON	KATHLEEN	A.	2920 N 4TH ST		FLAGSTAFF	AZ	860041816	0.4772192815	20
1831147800	MOYNIHAN	MICHAEL	W	5300 E ERICKSON	SUITE 108 D	TUCSON	AZ	85712	0.4782056638	20
1801878962	SINGH	HARSIMRAN		4120 N 108TH AVE	101	PHOENIX	AZ	850375773	0.4782674967	20
1487067591	TURNER	SETH	M	1 W BROADWAY BLVD		TUCSON	AZ	857013029	0.4783542298	20
1033174248	COHEN	DAWN	L	1835 W MISSOURI AVE		PHOENIX	AZ	850153046	0.4785385739	20
1235421959	EMRANI	SHAHRAM		8328 E HARTFORD DR		SCOTTSDALE	AZ	852556520	0.479082667	20
1780730168	TRINIDAD	FLOYD	EDWARD	3100 N ALMA SCHOOL RD		CHANDLER	AZ	852241468	0.4796997749	20
1427315506	HO	JENNY		5112 W OLIVE AVE STE C113		GLENDALE	AZ	853024209	0.4800495792	20
1669906459	SOMMER	MICHELLE		1300 N 12TH ST	SUITE 605	PHOENIX	AZ	850062848	0.4805247148	20
1447424577	MOHER	LAWRENCE	MICHAEL	2247 E 4TH ST		TUCSON	AZ	85719	0.4805340564	20
1578666046	CLARK	SANDRA	MARSHALL	1002 W SAN MARTIN DR		TUCSON	AZ	857043143	0.4808441761	20
1619597549	ESPARZA	MARTHA		707 N ALVERNON WAY STE 101		TUCSON	AZ	857111830	0.4808651616	20
1649626110	SEMNANI	MANDANA		151 S OAK AVE STE 2		SAN LUIS	AZ	853360756	0.4811596295	20
1407347073	AHMED	AMBEREEN	SARWAT	707 N ALVERNON WAY STE 101		TUCSON	AZ	857111830	0.4811712454	20
1649372269	KITEI	FRANK	D	18400 A N 19TH AVE		PHOENIX	AZ	850231381	0.481546784	20
1184731523	ALCANTAR	EDUARDO	SALCIDO	2078 E SOUTHERN AVE STE D101		TEMPE	AZ	852827545	0.4816556426	20
1730168329	HART	JAMES	H	13737 N 92ND ST		SCOTTSDALE	AZ	852607434	0.4817302136	20
1295094381	LOWE	WILLIAM	HENRY	2648 E 4TH ST		TUCSON	AZ	857164418	0.4818171931	20
1639155070	MACKO	STEVEN	C	21300 N JOHN WAYNE PKWY	STE 123	MARICOPA	AZ	852398979	0.4823890121	20
1609878750	AVEN	ALLAN	BARRY	5350 E ERICKSON DR		TUCSON	AZ	857122822	0.4827117145	20
1164620308	GLICK	BRYAN	R	7659 E PINNACLE PEAK RD	SUITE 105	SCOTTSDALE	AZ	852556297	0.4830297285	20
1831193523	TALMON	MARIAN	S	8811 N 51ST AVE	SUITE 107	GLENDALE	AZ	853024949	0.4834733272	20
1821062183	KELLER	MICHAEL	RANDALL	7330 N 99TH AVE STE 325		GLENDALE	AZ	853073022	0.4836776035	20
1326215617	NELSON	BRENT		5040 N 15TH AVE	SUITE 202	PHOENIX	AZ	850153328	0.4837212672	20
1386800076	BROWN	MICHAEL	PAUL	14044 W CAMELBACK RD STE 204		LITCHFIELD PAR	AZ	853409426	0.4841881448	20
1952332587	LEE	RONALD	J	2680 S VAL VISTA DR STE 114		GILBERT	AZ	852951606	0.4843448487	20
1255309787	LITTLE	DOUGLAS	WILLIAM	3902 EAST GRANT ROAD		TUCSON	AZ	85712	0.4844496816	20
1679598049	ROTH	FRANKLIN	J	500 N US HIGHWAY 89		PRESCOTT	AZ	863135001	0.484673395	20
1700822087	RIGDEN	SCOTT	RHODES	2410 W RAY RD	SUITE 4	CHANDLER	AZ	852243549	0.4849630764	20
1063413524	AGHA	AHMED	K	2000 W BETHANY HOME RD		PHOENIX	AZ	850152443	0.48593915	20
1386622645	MONTIERTH	BRADFORD	N.	1300 S. 20TH AVENUE		SAFFORD	AZ	85546	0.4859544907	20
1114293339	MCNAMARA	TRACY	ERIN	1900 N HIGLEY ROAD	ATTN: HOSPI	GILBERT	AZ	85234	0.4861393322	20
1639436009	BROWN	LAURA	BROOKS	200 WEST HOSPITAL DR		WHITERIVER	AZ	859410860	0.4872988413	20
1477746030	TAPIA	RICARDO	EFRAIN	9171 W THUNDERBIRD RD	SUITE 101	PEORIA	AZ	853814872	0.4874161503	20
1497830533	PHILLIPS	HOLLIS	EDWARD	2040 W BETHANY HOME RD	SUITE 101	PHOENIX	AZ	850152445	0.4874841047	20
1801888763	MCCLELLAN	LISA		500 W THOMAS RD	STE 870	PHOENIX	AZ	850134218	0.4882186057	20
1659378651	KEMPER	LORI	A	19389 N 59TH AVE		GLENDALE	AZ	853086500	0.4890849784	20
1609330646	FORD	CHERYL		20414 N 27TH AVE STE 300		PHOENIX	AZ	850273254	0.4897535078	20
1720583685	HICKLIN	KRISTIN	PAULINE	2930 E CAMELBACK RD STE 100		PHOENIX	AZ	85016	0.4909752093	20
1982634028	MCINTIRE	MARY	ELLEN	111 W CEDAR LN STE A		PAYSON	AZ	855415417	0.4912583318	20
1770782807	HANOUDI	ZAID		5340 W BUCKEYE RD		PHOENIX	AZ	850434700	0.4914071083	20
1346258472	GOODMAN	HERBERT	D	11045 N 19TH AVE		PHOENIX	AZ	850294816	0.4914715409	20
1649224981	COON	ALAN	BROOK	9515 W CAMELBACK RD	SUITE 126	PHOENIX	AZ	85037	0.4915312815	20
1134197791	GONZALES	CARLOS	R.	2701 E ELVIRA RD		TUCSON	AZ	857067124	0.4919433936	20
1679192934	TONG	TSZ MAN		707 N ALVERNON WAY STE 101		TUCSON	AZ	857111830	0.4926202258	20
1770596678	WILSON	KATHERINE		8333 N SILVERBELL RD	SUITE 161	TUCSON	AZ	857437373	0.4926308447	20
1457394157	MAGEE	KATHRYN	E	167 NORTH MAIN STREET		TUBA CITY	AZ	860450600	0.4927882154	20
1558511774	TORONTO	NICHOLAS	ANTHONY	11445 E VIA LINDA	SUITE 2606	SCOTTSDALE	AZ	852592655	0.4933176779	20
1841216645	SARIRIAN	SHAHRZAD		1201 S 7TH AVE		PHOENIX	AZ	850073917	0.4934879902	20
1245738509	PAYNE	MEAGHAN	PATRICIA	1325 N LITCHFIELD RD STE 110		GOODYEAR	AZ	853951228	0.4939316574	20
1144728130	HAMADEH	LESLEE		5112 W OLIVE AVE # C-113		GLENDALE	AZ	853024209	0.4943552988	20
1427117894	CHATTMAN	MARTIN	S	36889 N TOM DARLINGTON DR	SUITE A4	CAREFREE	AZ	853775925	0.4946349731	20
1962609727	GUERRERO	MANUEL		177 W COTTONWOOD LN		CASA GRANDE	AZ	852222552	0.4949793888	20
1730134750	PLANTING	LOYD		4330 W UNION HILLS DR	SUITE B1	GLENDALE	AZ	853081643	0.4951621431	20
1336117134	BRUBAKER	MARY	LOUISA	2920 N 4TH ST		FLAGSTAFF	AZ	860041816	0.4954730214	20
1962484329	BURGGRAF	HOLLIS	A.	401 BURRO ALY		MORENCI	AZ	855409647	0.4956779361	20
1740293968	HUMPHERYS	DWIGHT		200 WEST HOSPITAL DRIVE		WHITERIVER	AZ	85941	0.4957045175	20
1356356067	NOSANCHUCK	LOUISE		77 E FRY BLVD		SIERRA VISTA	AZ	856351813	0.4960450206	20
1710372651	LA ROSA	WILLIAM	ROBERT	7301 E 2ND ST STE 210		SCOTTSDALE	AZ	85251	0.496388973	20
1598710675	SWINDLE	KERRY	K	6565 E CARONDELET DR	#215 DESERT	TUCSON	AZ	857102157	0.4964350632	20
1700296092	HAYDU	JOSEPH		3269 N STOCKTON HILL RD		KINGMAN	AZ	864093619	0.4968420386	20
1023686300	PEELMAN	AMY	RENEA	MATRIX MEDICAL NETWORK	9201 E. MOU	SCOTTSDALE	AZ	85258	0.4970470143	20
1184627648	PINSONNEAULT	JUDY	MARIE	4212 N 16TH ST		PHOENIX	AZ	850165319	0.4983865798	20
1316201049	PHAM	CHRISTINE	NGOC	707 N ALVERNON WAY	SUITE 101	TUCSON	AZ	857111827	0.4990791457	20
1891991642	FAKHRAIE	KEIKO	SATO	1739 E BEVERLY AVE	SUITE 201	KINGMAN	AZ	864093593	0.4995348209	20
1760826796	JONES	JOHN	LEE	15210 N SCOTTSDALE RD		SCOTTSDALE	AZ	852548124	0.4996032177	20
1689160988	BURDON	KENDRA		3601 S 6TH AVE		TUCSON	AZ	857233148	0.4999653145	20
1679757090	LEE	ERNESTO	Y	5520 EAST MAIN ST	#4	MESA	AZ	85205	0.5001374285	20
1316101918	BANGOURA	FANNY	ROSE	7105 N LA CHOLLA BLVD		TUCSON	AZ	857413112	0.5001982206	20
1508245325	CHETTY	ROHIT		899 N WILMOT RD STE B		TUCSON	AZ	857111712	0.5005883269	20
1497761555	CONDOJANI	JOHN	S	200 W. HOSPITAL DR		WHITERIVER	AZ	85941	0.5009935678	20
1154325843	SHAFER	JUDD	A	7205 S POWER RD STE 100		QUEEN CREEK	AZ	851427456	0.5015700527	20
1639687684	KIM	MYUNGRAN		51 S 48TH ST		MESA	AZ	852061250	0.5018977176	20
1255879110	LUCCHESI	JULIE		1064 E SHANNON CT		GILBERT	AZ	852954846	0.5025987544	20
1306805338	ANSPACH	ROYAL	B.	26224 N TATUM BLVD	#15A	PHOENIX	AZ	850507500	0.502606563	20
1528195641	WILLIAMS	BRADLEY	JOSEPH	16601 N 40TH ST	SUITE 216	PHOENIX	AZ	850323345	0.5027218719	20
1568575512	CARTER	NICOLE		4041 N CENTRAL AVE BLDG C		PHOENIX	AZ	850123313	0.5037610086	20
1730470147	SIDDIQI	SARAH		105 S HOUGHTON RD	101	TUCSON	AZ	857486799	0.5038710597	20
1659569911	KUMAR	NAVEEN		120 W CALLE DE LAS TIENDAS		GREEN VALLEY	AZ	856144326	0.5039375725	20
1013988492	DEWITT	ALAN	N	590 S MAIN ST		SNOWFLAKE	AZ	859375228	0.5040370112	20
1710056189	MCKEE	DAVID	R	OFF HWY 191 HOSPITAL ROAD		CHINLE	AZ	86503	0.5043642849	20
1598718967	NGUYEN	NHUT		1150 W 24TH ST STE F		YUMA	AZ	853648368	0.5045983417	20
1295780351	SEYLER	BRIAN	L	1856 E FLORENCE BLVD		CASA GRANDE	AZ	852225303	0.5047084892	20
1043658271	AYUB	SAMINA		21300 N JOHN WAYNE PKWY STE 115		MARICOPA	AZ	851398978	0.5049072898	20
1700156510	TRAVIS	MELBA		108 ARIZONA ST		BISBEE	AZ	856031804	0.5049700614	20
1356311930	WILSON	ROBERT		7219 N LITCHFIELD RD	LUKE AIR FO	LUKE AFB	AZ	85309	0.5052960159	20
1699811588	MONCIVAIZ	JOEL		63701 E SADDLEBROOKE BLVD	STE F	TUCSON	AZ	85739	0.5053558315	20
1588681464	SCHMIDT	LI	S	3945 E. PARADISE FALLS DRIVE	SUITE 201	TUCSON	AZ	857126687	0.5054204634	20
1508919945	MOGK	NEAL	W	107 E OAK AVE	SUITE 201	FLAGSTAFF	AZ	860011818	0.5059770292	20
1578755781	BANSAL	SHIPRA		2920 N 4TH ST		FLAGSTAFF	AZ	860041816	0.5060007854	20
1780104240	MARQUEZ	ALEXANDER	GUTIERREZ	4175 S ALAMO AVE	BLD 420	DAVIS-MONTHAN	AZ	85707	0.5063415545	20
1518221597	CRAIN	ALLISON		2927 N 7TH AVE	PEPPERTREE	PHOENIX	AZ	850134102	0.5063467224	20
1235326620	WINTER	STEPHANIE	R	1345 E MCKELLIPS RD		MESA	AZ	852032721	0.5065867852	20
1629027248	PASCUA	RAMON		17100 N 67TH AVE	BUILDING 5,	GLENDALE	AZ	853083605	0.5066157908	20
1083663306	SHAH	SHISHIR		2510 W DUNLAP AVE	STE 290	PHOENIX	AZ	850212759	0.506650781	20
1902864176	POZUN	LAURIE	M	8757 E BELL RD		SCOTTSDALE	AZ	852601322	0.5070311811	20
1912089624	BAKER	KIM	TERESA	2424 N WYATT DR	SUITE 100	TUCSON	AZ	85712	0.507380638	20
1326493289	FUNK	BLAIR	L	523 ROSE LN		WICKENBURG	AZ	853901448	0.5081964762	20
1285799197	MANZANARES	DANIEL	V.	5422 W THUNDERBIRD RD	SUITE 2	GLENDALE	AZ	853064700	0.5082926361	20
1104101757	YOUNG	AMANDA	CATHERINE	UNIVERSITY OF ARIZONA	1200 EAST U	TUCSON	AZ	857210001	0.5084801067	20
1104082122	OLIVER	NATASHA	L	5656 S POWER RD	SUITE 126	GILBERT	AZ	852958487	0.5095610821	20
1306816517	POPP	PHYLLIS	I	6811 E SUPERSTITION SPRINGS BLVD		MESA	AZ	852094001	0.5101514061	20
1932691060	HERRERA	CONNIE		3950 S COUNTRY CLUB RD STE 130		TUCSON	AZ	857142203	0.5101573023	20
1265566061	TARTAGLIA-KEA	VANESSA		18275 N 59TH AVE	BLDG K SUIT	GLENDALE	AZ	853081254	0.5104529562	20
1639159593	SONG-NICHOLS	JOAN	E	483 W. SEED FARM RD.		SACATON	AZ	85147	0.5109461865	20
1861968794	ARRIESGADO	LOVEJOY	TULUSAN	14780 W MOUNTAIN VIEW BLVD STE 110		SURPRISE	AZ	853747280	0.5111942401	20
1083876783	LEE	SONYA	Y	3900 E CAMELBACK RD	SUITE 150	PHOENIX	AZ	850182614	0.5122289278	20
1588967830	JOHNS	JANET	SUSAN	22526 N HERMOSILLO DR		SUN CITY WEST	AZ	853753045	0.5134026248	20
1821049800	ALLEN	ROBERT	JAMES	6153 W OLIVE AVE		GLENDALE	AZ	853024564	0.5141202912	20
1346312451	MONROE	JOHN	ROBERT	750 N ESTRELLA PKWY STE 40		GOODYEAR	AZ	853389279	0.5142481828	20
1629064613	LONQUIST	MARK	RALPH	13555 W MCDOWELL RD	#103	GOODYEAR	AZ	85395	0.5143254965	20
1972618890	GENCK	ROD	E	680 E DEUCE OF CLUBS		SHOW LOW	AZ	859014829	0.5148465822	20
1437228749	HEIKKENEN	HERMAN	CHARLES	1003 DIVISION ST	STE 1 ROCKY	PRESCOTT	AZ	86301	0.5151628966	20
1962425660	WESLEY	JASON	ALLEN	450 S WILLARD ST		COTTONWOOD	AZ	863266743	0.5155820355	20
1396851044	RAZA	SAMEERA		5830 N 19TH AVE		PHOENIX	AZ	850152494	0.5161434987	20
1992779250	DUKE	MATTHEW		1209 N MILLER RD		BUCKEYE	AZ	853261043	0.5162483614	20
1508844309	HEMBRY	JOHN	J	21772 S ELLSWORTH LOOP RD		QUEEN CREEK	AZ	851427709	0.5167362772	20
1225085509	JALOWSKY	HERBERT		1925 W ORANGE GROVE RD	STE 100	TUCSON	AZ	857041143	0.5169360389	20
1730168303	SCHWAGER	EDWARD	J	1230 S CHERRYBELL STRA		TUCSON	AZ	857131907	0.5169874218	20
1689648313	HELSETH	LYNN		2800 E AJO WAY		TUCSON	AZ	857136204	0.5172668567	20
1700042827	BOYD	DAVID	MICHAEL	14200 W CELEBRATE LIFE WAY		GOODYEAR	AZ	853383007	0.5173569976	20
1265743835	GRUND	KATIE	L	1925 W ORANGE GROVE RD STE 100	SUITE 101	TUCSON	AZ	857041150	0.5174907756	20
1528043395	INBODEN	WILLIAM	C	4892 N STONE AVE	SUITE 100	TUCSON	AZ	857045761	0.5179397531	20
1205029337	HAWK	VICTORIA		4530 E RAY RD	# 190	PHOENIX	AZ	850446094	0.5180907243	20
1871904797	NAKKEN	GARY	NATHAN	19389 N 59TH AVE		GLENDALE	AZ	853086500	0.5184936503	20
1447435417	CUNNINGHAM	KAYE	A	5653 S HIGHWAY 95	STE A	FORT MOHAVE	AZ	864266068	0.5185733617	20
1952667420	CLUFF	BENJAMIN	JOSEPH	501 N NAVAJO DR		PAGE	AZ	860400959	0.5186949892	20
1992233704	HUNLEY	RYAN	TIMOTHY	2500 CANYON RD BLDG B		BULLHEAD CITY	AZ	864428624	0.519077691	20
1699091694	HINDS	JEANNINE	LAVONNE	4131 N 24TH ST	STE. B102	PHOENIX	AZ	850166262	0.5192510209	20
1396716874	WOMACK	WILLIAM	R	1525 N GRANITE REEF RD	STE 7	SCOTTSDALE	AZ	852573998	0.519740307	20
1316009079	CROCKETT	KAREN	ELIZABETH	10566 N HWY 191		ELFRIDA	AZ	856109021	0.5198207877	20
1548780273	GAGNON	JEAN-PHIL		2451 S AVENUE A STE C101		YUMA	AZ	853647360	0.5198545035	20
1952535056	PETERSON	LEILA	KING	2680 S VAL VISTA DR STE 140		GILBERT	AZ	852951621	0.5199020186	20
1922090992	DORIS	JACQUELIN	I.	4131 N 24TH ST	B-102	PHOENIX	AZ	850166262	0.5210873045	20
1821541723	THOMPSON	JOSEPH		5700 AZ 90		SIERRA VISTA	AZ	85635	0.5212048593	20
1720176290	LINNER	MELISSA	KATHY	590 S MAIN ST		SNOWFLAKE	AZ	859375228	0.5216214194	20
1407901515	SALAZAR	REBECCA	BERYL	5040 N FORT BUCHANAN TRL		TUCSON	AZ	857505901	0.5222174556	20
1598742330	SMITH	WENDALYN		1090 COMMERCE DR		PRESCOTT	AZ	863053700	0.522443129	20
1629051628	WILD	JENNIFER		3931 E CAMELBACK RD		PHOENIX	AZ	850182609	0.5229542551	20
1457422875	ARMOLD	LLOYD	DAVID	7200 W BELL RD STE G103		GLENDALE	AZ	853088554	0.523010744	20
1811065162	GROUT	MARTHA	MARGARET	10200 N 92ND ST	SUITE 120	SCOTTSDALE	AZ	852584534	0.5230276457	20
1790058782	ELLER	LINDA	MARIE	11130 E CHOLLA ST	BUILDING 1	SCOTTSDALE	AZ	852593922	0.5230422204	20
1508273392	GOETZ	PATRICK		2800 E AJO WAY		TUCSON	AZ	857136204	0.5243601708	20
1376565895	DICKE	FREDERICK	C	3501 N SCOTTSDALE RD	#334	SCOTTSDALE	AZ	852515648	0.524628504	20
1366824740	VON DETTEN	TANYA	KALANI	2000 W BETHANY HOME RD	FAMILY MEDI	PHOENIX	AZ	850152443	0.5246537391	20
1902981764	ROSS	MICHAEL	PAUL	8575 E PRINCESS DRIVE	SUITE 209	SCOTTSDALE	AZ	85255	0.5247958393	20
1598871980	REIMER	DARLA	J	541 W WETMORE RD		TUCSON	AZ	857051521	0.5251656494	20
1578765525	HOLLCROFT	JAMES	EDWARD	2143 E LAMAR RD		PHOENIX	AZ	850161147	0.5251995882	20
1740272921	FELDMAN	MARTIN	ALAN	750 E THUNDERBIRD RD STE 1-3		PHOENIX	AZ	850225306	0.5254529801	20
1053303065	ESPIRITU	REDENTOR	T	7147 W SOFTWIND DR		PEORIA	AZ	85383	0.5255870556	20
1285921544	KHALIFE	TASNIM		2303 N. 75TH AVE.		PHOENIX	AZ	85035	0.5261577645	20
1205082211	KENNALEY	ROSEMARIE	ANN	428 S GILBERT RD	STE 101	GILBERT	AZ	852962261	0.5267486384	20
1912361387	SCHMIDGALL	MATTHEW		1300 N 12TH ST	SUITE 605	PHOENIX	AZ	850062848	0.5270943788	20
1083235592	STEPP	JENNIFER	MICHELLE	707 N ALVERNON WAY STE 101		TUCSON	AZ	857111830	0.5275076444	20
1083926877	SHEARD	SIMON		2927 N 7TH AVE	ST. JOSEPH'	PHOENIX	AZ	850134102	0.527981723	20
1336125731	SCHATZKI	ANDREW	D	21300 N JOHN WAYNE PKWY	STE 123	MARICOPA	AZ	852398979	0.5281179564	20
1902887748	BROWN	MARGARET	M	1775 E SKYLINE DR	STE 175	TUCSON	AZ	857181162	0.5281704955	20
1619471331	HUFFAKER	LUKE	GREGORY	10120 E OLD VAIL RD STE 100		TUCSON	AZ	857479414	0.5283483297	20
1346336765	JAMES	PHILIP	B	4840 E INDIAN SCHOOL RD	STE. 101	PHOENIX	AZ	850185500	0.5286663871	20
1750361762	HAUGHTON	DENNIS		755 E MCDOWELL RD		PHOENIX	AZ	850062506	0.5293532845	20
1710959606	JEFFERS	WILL	VAHID	8631 W UNION HILLS DR	206	PEORIA	AZ	853827002	0.5298431439	20
1790777456	CHROSTOWSKI	AGNIESZKA	M	10240 W INDIAN SCHOOL RD	SUITE 155	PHOENIX	AZ	850375904	0.531398013	20
1063400760	REIFF	PATRICIA	R	1101 WEST MC DOWELL		PHOENIX	AZ	85007	0.5324858285	20
1144617812	GEYER	KATELYN		2080 W SOUTHERN AVE BLDG B10		APACHE JUNCTIO	AZ	85120	0.5325939318	20
1962485714	SMITH	RONALD	MAURICE	3238 N BOULDER CYN		MESA	AZ	852071845	0.5329983744	20
1093772964	JONES	MONTE	L	287 E HUNT HWY	STE 105	SAN TAN VALLEY	AZ	851435095	0.5330860845	20
1457479008	SILVA	ROMULO	EDWARD	1027 E CAMELBACK RD		PHOENIX	AZ	85014	0.5331138882	20
1205817236	PERCHALSKI	JOHN	E	HWY 191 AND HOSPITAL ROAD	CHINLE COMP	CHINLE	AZ	86503	0.5341036373	20
1720577877	MISTRETTA	ANTHONY		1301 S CRISMON RD		MESA	AZ	852093767	0.5344292435	20
1659398691	DHANJAL-REDDY	AMRITA		625 N PLAZA DR		APACHE JUNCTIO	AZ	851205501	0.5354855361	20
1265520977	CLARK	RICK	G	1394 W 16TH ST		YUMA	AZ	853644430	0.5356088865	20
1487972477	DIAZ	ELSI	MARIA	15920 S RANCHO SAHUARITA BLVD STE 120		SAHUARITA	AZ	856298013	0.5356943982	20
1497747448	FOY	DAVID	B	2525 W. CAREFREE HWY BLDG 1 SUITE 102		PHOENIX	AZ	85085	0.5358376049	20
1619314796	WONG	ANDREW		1929 W FILLMORE ST		PHOENIX	AZ	850093812	0.5358781514	20
1679570832	MEDEIROS	MARK	M.	10210 N 92ND ST	SUITE 305	SCOTTSDALE	AZ	852584509	0.5362238449	20
1972527836	LINDSAY	CHARLES	R	4263 HWY 68	STE C	GOLDEN VALLEY	AZ	86413	0.5364032744	20
1023018595	KERR	JILL	E.	4530 E RAY RD	SUITE 190	PHOENIX	AZ	850446094	0.5364877486	20
1962922369	TOMBY	CHRISTOPH		3269 N STOCKTON HILL RD		KINGMAN	AZ	864093619	0.5369485787	20
1700877628	GOODMAN	FRED	L	MARINE CORPS AIR STATION, BUILDING 1175	BOX 99116	YUMA	AZ	853699116	0.5370700571	20
1003810540	HOLSTEN	RAYMOND	LEE	467 VISTA AVENUE		PAGE	AZ	860401625	0.5373038796	20
1467438572	NESTOR	JOHN	P	2016 W 16TH ST	SAFFORD COM	SAFFORD	AZ	855464026	0.5376760464	20
1730283078	ENGELKEN	SUSAN	F.	167 NORTH MAIN STREET		TUBA CITY	AZ	860450600	0.5378895786	20
1447323423	KLEVEN	MICHAEL	FLOYD	17218 NORTH 72ND DRIVE	#100	GLENDALE	AZ	85308	0.5391628465	20
1396766200	EATON	PETER	WESLEY	223 CIBECUE CIRCLE RD		SAN CARLOS	AZ	855500208	0.5392551602	20
1780761957	FISHER	KENNETH		1444 W BETHANY HOME RD		PHOENIX	AZ	850131624	0.5392860079	20
1225318439	DAVIS	CARRIE	LYNN	8575 E. PRINCESS DR. A-111		SCOTTSDALE	AZ	85255	0.5397254515	20
1275685521	ANDRADE	OSCAR	ERNESTO	108 SOUTH BROAD ST		GLOBE	AZ	85501	0.5402471798	20
1861475345	CALDWELL	BARBARA	L	551 W MAGEE RD		TUCSON	AZ	857046439	0.5407076751	20
1861495434	UDALL	COLLIN		3048 E BASELINE RD	STE 109	MESA	AZ	852047287	0.5410279182	20
1619132479	ORAVA	GINNI	MARIE	1530 E WILLIAMS FIELD RD STE 201		GILBERT	AZ	852951825	0.5410610524	20
1285693358	MANGAS	JEROLD	J.	1950 S COUNTRY CLUB DR		MESA	AZ	852106008	0.5410924375	20
1508951849	YOUNG	GORDON	JAMES	9250 N. 3RD STREET	STE. 3020	PHOENIX	AZ	850202425	0.5411717568	20
1821318262	HUGHES	BRADLEY		14780 W MOUNTAIN VIEW BLVD	SUITE 110	SURPRISE	AZ	853747280	0.5416814697	20
1841716834	SEEI	ASHLEY	MARIE	14045 N 7TH ST STE 3		PHOENIX	AZ	850224387	0.5420642675	20
1437274990	SINGH	AMANPREET		1066 N POWER RD	STE 101	MESA	AZ	852055709	0.5421435812	20
1336703180	GAUSE	JUSTIN		3950 S COUNTRY CLUB RD STE 130		TUCSON	AZ	857142203	0.5422201373	20
1720202211	ONA	ENRIQUE	STANLEY M	1050 GAIL GARDNER WAY	SUITE 300	PRESCOTT	AZ	863051630	0.5427998489	20
1538167051	WILKINSON	XUONG		483 WEST SEED FARM ROAD		SACATON	AZ	85147	0.5430478926	20
1497861157	NEWMAN	CAROL	ANNE	2510 W DUNLAP AVE	STE. 290	PHOENIX	AZ	850212737	0.5447962668	20
1982784971	OLSON	JAMES	E	7900 S J STOCK RD		TUCSON	AZ	857467012	0.5469629064	20
1295877595	RADER	ALAN	A	1329 S MOSLEY CT		CHANDLER	AZ	852864270	0.547037496	20
1235681370	SIMON	MICAELA	AIDA	7125 N 19TH PL		PHOENIX	AZ	850205555	0.5478411729	20
1881696318	SHOCKEY	GERALD	ROY	2310 E BROWN RD		MESA	AZ	852135226	0.5478842317	20
1841467263	ALBA	MELINDA	L.	13640 N PLAZA DEL RIO BLVD		PEORIA	AZ	853814846	0.5483568593	20
1710064183	MEDINA	CYNTHIA	LYNN	14678 N DEL WEBB BLVD		SUN CITY	AZ	853512137	0.5485311968	20
1700987716	CAIRNS	ROBERT	B	1622 N SWAN RD		TUCSON	AZ	857124047	0.5490013396	20
1881766954	GALLO	CHRISTIN	L	10900 N SCOTTSDALE ROAD	SUITE 603	SCOTTSDALE	AZ	852545216	0.5490326507	20
1639268808	MURAMOTO	MYRA	L	2800 E AJO WAY		TUCSON	AZ	857136204	0.5492264091	20
1689622086	STURDIVANT	ANGELA	M	13555 W MCDOWELL RD	SUITE 101	GOODYEAR	AZ	853952624	0.5495837939	20
1114927548	STECYK	GEORGE		15720 N GREENWAY HAYDEN LOOP	SUITE 3	SCOTTSDALE	AZ	852601796	0.5497488452	20
1629398912	HEISE	CRAIG	WILLIAM	1300 N 12TH ST	SUITE 605	PHOENIX	AZ	850062848	0.5498583045	20
1316915507	SCHULTZ	MICHAEL	ROGER	1525 N GRANITE REEF RD	SUITE 15	SCOTTSDALE	AZ	852573998	0.5499695752	20
1720069461	DURAN	JUDY	A	10350 E DREXEL RD	SUITE 110	TUCSON	AZ	85747	0.5500911905	20
1679736193	BRANCHIK	JOSELYN	JEDICK	2090 SMOKETREE AVE N		LAKE HAVASU CI	AZ	864035806	0.5504101224	20
1134303472	SERRANO-FELIC	JENITZA		13395 N MARANA MAIN ST		MARANA	AZ	856537008	0.5504328117	20
1609873330	WILSON	MARK	H	1076 W CHANDLER BLVD	STE 113	CHANDLER	AZ	852245225	0.5508754526	20
1700957420	UNDERWOOD	VIRGINIA	ANN	4175 S ALAMO AVE		DAVIS MONTHAN	AZ	857074402	0.5512103497	20
1053370981	TOSCA	MARK	A.	8401 E BONNIE ROSE AVE		SCOTTSDALE	AZ	852506715	0.5512243428	20
1376897314	VELLANI	ZULEIKHA		3540 E BASELINE RD		PHOENIX	AZ	850429627	0.5514802367	20
1487645685	PAIGE	KENNETH	D	10450 E RIGGS RD #114		SUN LAKES	AZ	852487760	0.551519837	20
1699831297	KING	MARGARET	L	40 N CENTRAL AVE STE 775		PHOENIX	AZ	850044413	0.5534285831	20
1902922875	FULLINGTON	RACHEL	CATHLEEN	7383 E TANQUE VERDE RD		TUCSON	AZ	857153475	0.5540326524	20
1043246275	ARAFILES	DAMIEN		17014 W BELL RD STE 100		SURPRISE	AZ	853742479	0.5550413688	20
1891767133	MOHR	DARRYL	JOSEPH	8260 W INDIAN SCHOOL RD	4	PHOENIX	AZ	850332980	0.5554841592	20
1679678205	WOMACK	WILLIAM	BRIAN	1611 JOY LN		FORT MOHAVE	AZ	864268807	0.5556811935	20
1275952525	PAINENI	JAYAKRISH		59 S HIBBERT		MESA	AZ	852101414	0.5557003857	20
1659303360	BRESSLER	CHRISTOPH	N	13995 W STATLER BLVD	SUITE 200	SURPRISE	AZ	853745501	0.5559057624	20
1447928270	LOPEZ	TISA	LYNN	4729 E CAMP LOWELL DR		TUCSON	AZ	857121256	0.556289607	20
1063436590	SMITH	JENNIFER	REED	5111 N SCOTTSDALE RD STE 108		SCOTTSDALE	AZ	852507076	0.556391794	20
1689906810	O'BRIEN	KATHRYN	ANN	140 W SPEEDWAY BLVD	SUITE 100	TUCSON	AZ	857057698	0.5565458339	20
1093759615	MONTESCLAROS	ADOLBEN	Y	5224 W DOVE CENTRE RD		MARANA	AZ	85658	0.5567231386	20
1609813922	MILLER	KIM	L	4712 E DYNAMITE BLVD		CAVE CREEK	AZ	853316243	0.5569895588	20
1003341306	RAPANAN	JOSE		839 W CONGRESS ST		TUCSON	AZ	857452819	0.5571173446	20
1851740211	GALAVIZ	ANDREA		3950 S COUNTRY CLUB RD	SUITE 130	TUCSON	AZ	857142099	0.5575573074	20
1649612714	SAHAJWANI	TEHMINA		1917 S CRISMON RD		MESA	AZ	852096216	0.557775954	20
1912013749	KRAMER	ROBYN	T	21803 N SCOTTSDALE RD STE 200		SCOTTSDALE	AZ	852557446	0.5580086534	20
1902898620	JOHNSON	STEVEN	W	5891 W. EUGIE AVENUE		COLENDALE	AZ	85304	0.558507703	20
1255490322	ROTH	GERALD	B.	7885 N ORACLE RD		TUCSON	AZ	857046348	0.5585664742	20
1619589652	LOEPER	ARIELLE		17900 N PORTER RD		MARICOPA	AZ	851384228	0.5586600008	20
1417230251	JANSEN	PERRY	A.	3023 E HAZELWOOD ST		PHOENIX	AZ	850165071	0.5592061866	20
1023088341	SPEELMAN	LOIS	R	2051 EVERGREEN LN	SUITE D	SHOW LOW	AZ	859017928	0.5598789233	20
1255788568	CALL	PHILIP		1450 N CHERRY AVE	ROOM 101	TUCSON	AZ	857194207	0.5598946174	20
1821091497	GRINER	DONALD	LYNN	3048 E BASELINE RD	STE 109	MESA	AZ	852047287	0.5600703846	20
1952300030	DAFNIS	BILL		15210 N SCOTTSDALE RD	SUITE 275	SCOTTSDALE	AZ	852548124	0.5602450462	20
1366813602	TISI	KYLE		1489 S. HIGLEY RD	SUITE 101	GILBERT	AZ	852964777	0.5606611183	20
1063496578	BRYAN	MICHAEL	J	13400 E SHEA BLVD		SCOTTSDALE	AZ	852595452	0.5608045513	20
1780889261	PRIER	THEODORE		20401 N 73RD ST	SUITE 105	SCOTTSDALE	AZ	852554107	0.5611827045	20
1083690119	SILBERMAN	DAVID	A	1950 S COUNTRY CLUB DR		MESA	AZ	852106008	0.5616478364	20
1811029804	KEATING	KEITH	MARION	3607 CROSSINGS DR STE B		PRESCOTT	AZ	863057149	0.5621398518	20
1831287085	SIRIGNANO	SAMUEL		17407 S INDIGO CREST PASS		VAIL	AZ	856412772	0.5623166187	20
1073047098	KRAJNC	VIKTORIA		1300 N 12TH ST	SUITE 605	PHOENIX	AZ	850062848	0.562885911	20
1215980107	AGUILA	DANIEL	G.	5825 E CALLE GUADALUPE		GUADALUPE	AZ	852832664	0.5632373786	20
1891081675	LYLAND	MICHAEL	E	101 W IRVINGTON RD BLDG 10		TUCSON	AZ	857143050	0.5635479905	20
1255488557	DUMBOLTON	JENNIFER		122 E MAIN ST		PAYSON	AZ	855415574	0.5640918685	20
1205854304	ROMERO	CATHERINE	H	1680 S 20TH AVE		SAFFORD	AZ	855464011	0.5650482162	20
1710361605	KAZEMI	REZA		2202 N STOCKTON HILL RD		KINGMAN	AZ	864014622	0.5651932794	20
1619918836	KAPLAN	MARC	A	2585 E WILCOX DR.	#C	SIERRA VISTA	AZ	85635	0.565353323	20
1447296298	PETTIT	KENNETH	LEE	40 S KYRENE RD	SUITE 1	CHANDLER	AZ	852264675	0.5668018607	20
1245686872	EMMANUEL	SAHAN	JOSEPH	20928 E HERITAGE LOOP RD STE 106		QUEEN CREEK	AZ	851423900	0.5668752671	20
1447299185	GILES	MARTY	D	7395 E TANQUE VERDE RD		TUCSON	AZ	857153475	0.5675074857	20
1063762839	SCHUSTER	TODD	PHILIP	2915 E BASELINE RD STE 101		GILBERT	AZ	852342427	0.5684052019	20
1437132107	DEBRINO	GARY	J	13400 E SHEA BLVD		SCOTTSDALE	AZ	852595499	0.5687096271	20
1740269406	LUBA	KELLY	M	20940 N TATUM BLVD STE 300		PHOENIX	AZ	850507273	0.5687555892	20
1124081823	LOPEZ	LUZ	ANGELA	3130 E BASELINE RD STE 103		MESA	AZ	85204	0.5689293577	20
1336119973	ANDERSON	MATTHEW	R	21681 N 77TH AVE	SUITE 1405	PEORIA	AZ	853822132	0.5691856009	20
1699031534	RODARTE	JOSE	R	10370 N LA CANADA DR	SUITE 150	TUCSON	AZ	857377216	0.5695478258	20
1760485239	BELL	MARVIN	M	7301 E 2ND ST	STE 210	SCOTTSDALE	AZ	852515620	0.5696762863	20
1194713628	BENCE	LAWRENCE	W.	13416 N 32ND ST STE 109		PHOENIX	AZ	850326000	0.5709773533	20
1235187493	CARTER	JOHN	Z	6130 N LA CHOLLA BLVD SUITE 100	LA CHOLLA F	TUCSON	AZ	85741	0.5712689108	20
1831119627	DONESKEY	GORDON	TRENT	2730 S VAL VISTA DR	SUITE 187	GILBERT	AZ	852966675	0.5712900951	20
1447311717	PONT	DONALD	EUGENE	1325 N FIESTA BLVD	SUITE #1	GILBERT	AZ	852331609	0.571308146	20
1871791830	SUNDERMAN	KRISTA	ANN	707 N ALVERNON WAY	SUITE 101	TUCSON	AZ	857111827	0.5713782024	20
1437139813	LUBA	MARK	CLINTON	20940 N TATUM BLVD	SUITE 390	PHOENIX	AZ	850504265	0.5714526826	20
1659323186	O'DONNELL	MEGHAN		1501 S YALE ST	BUILDING 2,	FLAGSTAFF	AZ	860017304	0.5720594118	20
1427030188	OESCH	SETH	D	8573 E PRINCESS DR.	STE 219	SCOTTSDALE	AZ	85255	0.5722317805	20
1770564213	HOLLAND	GIL	MEYER	4425 E COTTON CENTER BLVD		PHOENIX	AZ	850408854	0.5725198852	20
1508066994	KARUPPANA	SUGANYA	J.	1705 W MAIN ST		MESA	AZ	852016920	0.5727723667	20
1619155983	APARICIO	KATHERINE	E	707 N ALVERNON WAY	SUITE 101	TUCSON	AZ	857111827	0.5731518122	20
1851384895	DEONARAIN	NATASHA	N	2815 S ALMA SCHOOL RD	SUITE 7	CHANDLER	AZ	852867706	0.5736496996	20
1700885563	VANDRUFF	JOHN		111 W CEDAR LN	SUITE A	PAYSON	AZ	855415417	0.574855354	20
1962665497	VANYO-NOVAK	JENNIFER	LYNN	1300 N 12TH ST	SUITE 605	PHOENIX	AZ	850062848	0.5756104321	20
1740462779	BORISH	LAWRENCE	H	4100 W MARLOW RD		PRESCOTT	AZ	863055511	0.5758157361	20
1760673180	GAORIYE	GABRIEEL	MOSA	2001 W ORANGE GROVE RD	SUITE 612	TUCSON	AZ	85704	0.576702873	20
1750486445	TIBBETTS	TERESA	J	2082 MESQUITE AVE	SUITE 106	LAKE HAVASU CI	AZ	864036710	0.5768956661	20
1124128954	SLOAN	RICK	MICHAEL W	7615 W THUNDERBIRD RD	STE 106	PEORIA	AZ	853816083	0.5773408453	20
1144782400	OCHOA	ANDREW	JOSEPH	1300 N 12TH ST STE 605		PHOENIX	AZ	850062850	0.5775048046	20
1730117060	CARTER	TYLER	J	600 S DOBSON		CHANDLER	AZ	85224	0.577703208	20
1801863550	DAHN	STEPHEN	WILLIAM	999 DIVISION ST		PRESCOTT	AZ	863011654	0.5777355137	20
1912343971	TALERICO	CHRISTINA		5916 E MCKELLIPS RD		MESA	AZ	85215	0.5778571775	20
1144238312	GOLDBERG	MARK	DANIEL	5252 E MAIN ST		MESA	AZ	852058022	0.5779830518	20
1477526630	LE	QUYNH		483 W. SEED FARM RD.	GILA RIVER	SACATON	AZ	851470038	0.5782952772	20
1336233899	SARASWAT	NEVEDITA	S	18715 N REEMS RD	SUITE 140	SURPRISE	AZ	853748643	0.5784129126	20
1659514594	VELASQUEZ	MICHELLE	J	20940 N. TATUM BLVD.	SUITE 300	PHOENIX	AZ	850507270	0.5801457947	20
1174504930	TAMBURRO	LARRY	S	1455 W CHANDLER BLVD		CHANDLER	AZ	852246197	0.5802461042	20
1053467019	LOO	JAMES	DOUGLAS	485 S DOBSON RD	SUITE 111	CHANDLER	AZ	852245602	0.5803250752	20
1255443313	WILSON	BRIDGETT	D	2730 S VAL VISTA DR STE 187		GILBERT	AZ	852951684	0.5809153396	20
1255643680	GUNN	JAMES	A	1440 S COUNTRY CLUB DR	SUITE 30	MESA	AZ	852109701	0.5810164248	20
1043659998	SANGKAM	JENNA		19389 N 59TH AVE		GLENDALE	AZ	853086500	0.581138925	20
1144684036	FENG	ANGELA		1950 S COUNTRY CLUB DR STE 101		MESA	AZ	852106044	0.5812775561	20
1225113699	GRIGGS	ROLAND		5575 E RIVER RD STE 121-222		TUCSON	AZ	857506743	0.5813874721	20
1164824900	IP	JELINA		2050 S COTTONWOOD DR		TEMPE	AZ	852823014	0.5817042466	20
1902199581	SPIVEY	HEATH		2905 W WARNER RD		CHANDLER	AZ	852241674	0.5817843581	20
1134566243	LUDWIG	LYNDA	SUSAN	18834 N 93RD ST		SCOTTSDALE	AZ	852559260	0.5818056602	20
1326485335	ISBELL	KELLY	MICHELLE	2000 W BETHANY HOME RD	FAMILY MEDI	PHOENIX	AZ	850152443	0.5821593332	20
1528179207	MCHENRY	LAWRENCE	MARKHAM	9821 N 95TH ST	SUITE 101	SCOTTSDALE	AZ	852584589	0.5826011741	20
1649254780	COHEN	STEPHEN	A	1396 N WILMOT RD		TUCSON	AZ	85712	0.5826112053	20
1639141245	RUBIN TOLES	RACHEL	B	7366 N LA CHOLLA BLVD		TUCSON	AZ	857412305	0.5830282935	20
1275794349	FIELDER	STEVEN	M	4565 N TROCHA ALEGRE		TUCSON	AZ	857506383	0.5834632332	20
1790452399	WU	JAMIE	ANN	1906 E 11TH ST		DOUGLAS	AZ	856072413	0.5845481132	20
1508328014	BLYSTRA	DAVID	JON	1300 N 12TH ST STE 605		PHOENIX	AZ	850062850	0.5850381994	20
1407804099	FLEMING	TIMOTHY	GATES	824 S. SAN FRANCISCO ST.		FLAGSTAFF	AZ	860010001	0.5853278086	20
1952381295	KRAMER	LAWRENCE	E	2222 E HIGHLAND AVE	SUITE 318	PHOENIX	AZ	850164872	0.5854706129	20
1225359409	OLSON	CURTIS		CORNER OF ROUTES N7 AND N12	TSEHOOTSOOI	FORT DEFIANCE	AZ	86504	0.5856829791	20
1912181751	MOYER	DARLENE		7301 E 2ND ST	SUITE #210	SCOTTSDALE	AZ	852515600	0.5867428144	20
1578778387	NEITA	ANDREA		CORNER OF ROUTE N12 AND N7		FORT DEFIANCE	AZ	86504	0.5870894141	20
1497869531	MCCARTY	FOSTER	TIMM	7555 E OSBORN RD	SUITE 104	SCOTTSDALE	AZ	852516434	0.5874374544	20
1578748752	SUROIU	ANA-MARIA		4360 E BROWN RD STE 113		MESA	AZ	852054084	0.5885139958	20
1881774925	LEVRI	KARA	MIA	7900 S J STOCK RD		TUCSON	AZ	857467012	0.5889608127	20
1407239601	NARAYANAN	UMESH		14678 N DEL WEBB BLVD		SUN CITY	AZ	853512137	0.58929924	20
1437273323	ABRAHAM	REBECCA	PUTHUSSER	14780 W. MOUNTAIN VIEW BLVD.	SUITE 110	SURPRISE	AZ	853747280	0.5904634546	20
1497743058	SHEHATA	HAZEM		1881 W 24TH ST	STE A	YUMA	AZ	853646297	0.5904880127	20
1710356183	CASTRO-GIDEON	MARCIA		13940 W MEEKER BLVD STE 101		SUN CITY WEST	AZ	853754495	0.5911445504	20
1811247026	CHAKRABORTY	SWAGATA		44572 W BOWLIN RD		MARICOPA	AZ	851384558	0.5916827585	20
1154550440	LEANO	VERONICA	LAGUNAS	7885 N ORACLE RD		TUCSON	AZ	857046348	0.5920924095	20
1144483207	TORRES	GIUSEPPE	BYRON	13481 W MCDOWELL RD STE 100		GOODYEAR	AZ	853952720	0.5924272088	20
1326452061	PATEL	JASON		2800 E AJO WAY		TUCSON	AZ	857136204	0.5928514034	20
1588680516	ARTHUR	JAMES	PAUL	340 S WILLARD ST		COTTONWOOD	AZ	863264126	0.5929666891	20
1801947767	ACKLEY	DAVID	THURLOW	HIGHWAY 264 MILEPOST 388		POLACCA	AZ	86042	0.5933505341	20
1043202013	WOELLNER	JOHN	V	4131 N 24TH ST	B-102	PHOENIX	AZ	850166262	0.5936389601	20
1023095742	RULA	HEIDI	U	685 S DOBSON ROAD		CHANDLER	AZ	852245665	0.5942299304	20
1659313070	MUSIAL	IZABELA	A	20823 N CAVE CREEK RD STE 103		PHOENIX	AZ	850244469	0.5942425973	20
1275513012	SEARLE	SHAWN	L.	270 W CHANDLER HEIGHTS RD		CHANDLER	AZ	852485055	0.5948919778	20
1881076974	HAYES	KELLEN		2000 W BETHANY HOME RD		PHOENIX	AZ	850152443	0.5950392646	20
1811934441	CASTRO	MARIA	D	1705 W MAIN ST		MESA	AZ	852016920	0.5955424773	20
1275686008	NUNEZ	MICHAEL	DAVID	7920 E THOMPSON PEAK PKWY	#100	SCOTTSDALE	AZ	852557402	0.5962143278	20
1316908239	SCHILDT	MARK	ANTHONY	101 W IRVINGTON RD BLDG 10		TUCSON	AZ	857143050	0.5970031096	20
1235541269	CHORNEY	JONATHAN		10240 W INDIAN SCHOOL RD 155		PHOENIX	AZ	850375909	0.5971192096	20
1710980206	SMOCK	DAVID		11274 S FORTUNA RD STE I4	558 ABBOTT	YUMA	AZ	853677849	0.5972453834	20
1245395995	O'BRIEN	WILLIAM	JOHN	17219 E ALTA LOMA		FOUNTAIN HILLS	AZ	852684082	0.5977412465	20
1174643415	HIGUERA	JOSE	A	1718 N 16TH ST		PHOENIX	AZ	850061903	0.5983749296	20
1235620170	KOTSUR	STEPHANIE	DEBORAH	7334 E PLATA AVE		MESA	AZ	852129754	0.5984307819	20
1699734160	MILAM	ROBERT	CARL	1845 E BROADWAY RD	SUITE 116	TEMPE	AZ	852821633	0.5994121444	20
1730422445	MORALES	EDUARDO		2302 N 75TH AVE		PHOENIX	AZ	850351216	0.5994257841	20
1053482828	TURNER	LAURENCE	DAVID	2026 N. DAYTON ST.		PHOENIX	AZ	85006	0.5996406826	20
1043866593	VANDERFORD	APRIL	TATIANA	3050 N LITCHFIELD RD STE 120		GOODYEAR	AZ	853957805	0.5998380508	20
1043216872	WRIGHT	REGINA	M	4515 S MCCLINTOCK DR	STE 100	TEMPE	AZ	852827381	0.5998721573	20
1326510389	MUNIZ	LEANNE	J	19635 N CAVE CREEK RD APT 344		PHOENIX	AZ	850241879	0.6000147027	20
1215996640	GOLDMAN	ALLAN	P	4350 E CAMELBACK RD	STE. F-100	PHOENIX	AZ	850182701	0.6001181666	20
1396890414	SALAZAR	ABEL		2310 N WYATT DR		TUCSON	AZ	857122151	0.6002768928	20
1871636753	SHEARER	CHRISTOPH	P.	11001 N BLACK CANYON HWY		PHOENIX	AZ	850294757	0.6004409006	20
1427253335	OMANA-ROLDAN	EVELYN	TAN	4700 N. 51ST AVENUE	SUITE 1	PHOENIX	AZ	85031	0.6007217274	20
1538363254	MILLER	TAMARA	S.	4212 N 16TH ST		PHOENIX	AZ	850165319	0.6008175856	20
1336106947	JOHNS	ROBERT	F	1151 N GILBERT RD		MESA	AZ	852035127	0.6009493887	20
1376571174	ECKERT	RUTH	LOUISE	6501 E GREENWAY PKWY	SUITE 160	SCOTTSDALE	AZ	852542065	0.6012350412	20
1720435712	GRIGSBY	BRIANNA		707 N ALVERNON WAY		TUCSON	AZ	857111827	0.6013329833	20
1013173012	PAGE	JAMES	EDWARD	200 LEE ST		WINSLOW	AZ	860472603	0.6014933668	20
1265603047	SONDERER	ERIC	D.	6290 E GRANT RD		TUCSON	AZ	857125831	0.6017167366	20
1689898686	PANEBIANCO	STEPHEN	MICHAEL	5215 N SABINO CANYON RD		TUCSON	AZ	857506435	0.6019736885	20
1467970640	TEOHAREVIC	MAJA		4524 N MARYVALE PKWY STE 220		PHOENIX	AZ	850311732	0.602328169	20
1023094141	PORTER	THOMAS	P	1950 S COUNTRY CLUB DR		MESA	AZ	852106008	0.6026151649	20
1225128135	ZIEGLER	PETER	ALEXANDER	7900 S J STOCK RD		TUCSON	AZ	857467012	0.6026243859	20
1730128091	CORCORAN	JAMES	P	4400 N 32ND ST	STE 110	PHOENIX	AZ	850183953	0.603530485	20
1982649653	TREAT	SIDNEY	DANE	3201 W PEORIA AVE STE D707		PHOENIX	AZ	850294612	0.6038651134	20
1508457359	BERNARD	STELLA	SIMONE	2601 E ROOSEVELT ST		PHOENIX	AZ	850084973	0.6043883961	20
1205836517	FRY	STEPHEN	E	15720 N GREENWAY HAYDEN LOOP	SUITE 3	SCOTTSDALE	AZ	852601796	0.6044507411	20
1194945402	FELD	LAWRENCE	F	2730 S. VAL VISTA DR.	SUITE 169	GILBERT	AZ	852969934	0.6045135705	20
1396793295	MARTINEZ	JIM	P	6236 E PIMA	ARIZONA COM	TUCSON	AZ	85712	0.6048640467	20
1629342787	FRYE	MELISSA	R	8616 E BROADWAY BLVD		TUCSON	AZ	85710	0.6058750831	20
1407397755	BYBEE DRISCOL	SHANNON	JEANETTE	707 N ALVERNON WAY		TUCSON	AZ	857111827	0.6058771064	20
1407892268	KIM	JAI		4524 N MARYVALE PKWY STE 220		PHOENIX	AZ	85031	0.6059314933	20
1861804270	VERDUGO	JOCELYN		1301 S CRISMON RD		MESA	AZ	852093767	0.6060565452	20
1912062480	LAKE	NATALIE	J	750 N ESTRELLA PKWY STE 40		GOODYEAR	AZ	853389279	0.6066259768	20
1225031982	SUTTON	THOMAS	EDWARD	2530 E SOUTHERN AVE		MESA	AZ	852045411	0.6074413055	20
1225010986	OLSON GIBBS	KIM	RENEE	7301 E 2ND ST	SUITE 300	SCOTTSDALE	AZ	852515600	0.6077696586	20
1124145693	CHIMES	MELANIE	A	1643 N ALVERNON WAY	SUITE 102	TUCSON	AZ	857123350	0.607849689	20
1669901211	WU	PATRICIA	IOANNA	1906 E 11TH ST		DOUGLAS	AZ	856072413	0.6081398584	20
1619152824	WAI	CHUN-NAM		19636 N 27TH AVE	SUITE 308	PHOENIX	AZ	850274013	0.6082279066	20
1437245602	ARTEAGA	LUCIO		7331 E OSBORN DR	170	SCOTTSDALE	AZ	852516435	0.6083326915	20
1164599528	BECK	JUDITH	MARY	2510 W DUNLAP AVE STE 290		PHOENIX	AZ	850212759	0.608588476	20
1316940786	MILES	BRIAN	LOYD	10524 E HIGHWAY 92		HEREFORD	AZ	856158371	0.6090988105	20
1215020516	HEINRICH	CLIFFORD	W	2211 E HIGHLAND AVENUE	#105	PHOENIX	AZ	850164833	0.6091511443	20
1013003748	POTTS	DONALD	M	1701 E THOMAS RD	STE A104	PHOENIX	AZ	850167646	0.6093095046	20
1639120538	LAWRENCE	LANDAU	P.	26 TUBAC ROAD	SUITE B	TUBAC	AZ	856461990	0.6099129047	20
1134411747	PAREKH	VNESHE		21803 N SCOTTSDALE RD	SUITE 125A	SCOTTSDALE	AZ	852557438	0.6102142281	20
1396039798	LEA	SYERRA	N	1300 N 12TH ST STE 605		PHOENIX	AZ	850062850	0.610386066	20
1396238978	SANCHEZ	DEEVEE	ELIZABETH	3690 S PARK AVE STE 805		TUCSON	AZ	857135042	0.6105238533	20
1497165732	GOODMAN	BRIAN	WILLIAM	2650 E SHOW LOW LAKE RD STE 1		SHOW LOW	AZ	859017955	0.610684668	20
1063492502	DASSE	CARL	WAYNE	4175 S ALAMO AVE		DM AFB	AZ	857076097	0.6111779137	20
1275062986	SANDOVAL	EDSEL	ALONZO	2400 S AVENUE A		YUMA	AZ	853647127	0.611576272	20
1215916549	DIZON	PAUL	D	1111 N STAPLEY DR		MESA	AZ	852034903	0.6120484623	20
1386805075	MANWARING	JONATHAN	H	401 BURRO ALY		MORENCI	AZ	855409647	0.6129211148	20
1649233610	SIMMONS	SHARONELL		3337 N MILLER RD	STE 103	SCOTTSDALE	AZ	852516496	0.6136218927	20
1962599753	BRYMAN	DAVID	ALAN	15041 N. AIRPORT DR.	SUITE # 103	SCOTTSDALE	AZ	85260	0.6138368806	20
1790976108	HUERTA	BLANCA		606 N COUNTRY CLUB	#1	MESA	AZ	85201	0.6143492952	20
1841258902	SAMARASEKERA	NISAL	K	6320 W UNION HILLS DR STE A210		GLENDALE	AZ	853087212	0.6148035911	20
1285096503	STENQUIST	JUSTIN	JAY	7233 E BASELINE RD STE 126		MESA	AZ	852095007	0.6153066212	20
1134449119	FEELY	MELINDA	M	1680 S 20TH AVE		SAFFORD	AZ	855464011	0.6162468631	20
1114965605	DUNN	MICHAEL	PATRICK	1684 E BOSTON ST STE 102		GILBERT	AZ	852956220	0.6162658518	20
1386086569	MAKADIA	RAJ		12428 W THUNDERBIRD RD	FAMILY MEDI	EL MIRAGE	AZ	853353113	0.6169815718	20
1972766483	HALBERG	ANDY		1300 N 12TH ST	SUITE 605	PHOENIX	AZ	850062848	0.6170941375	20
1871548719	DEKUTOSKI	SHAUN	E	6677 W THUNDERBIRD RD	STE. A124	GLENDALE	AZ	853063709	0.6170996472	20
1124001375	SIELSKI	JAMES	ALAN	625 NORTH 13TH WEST		ST. JOHNS	AZ	85936	0.6173593717	20
1528065422	DEARING	JAMES	JOSEPH	19841 N. 27TH AVENUE	SUITE 101	PHOENIX	AZ	850274002	0.6174133055	20
1285724872	CATINELLA	ANTHONY	PETER	3950 S COUNTRY CLUB RD	SUITE 130	TUCSON	AZ	857142099	0.617574076	20
1346210341	REEDY	WILLIAM	J	1111 N STAPLEY DR		MESA	AZ	852034903	0.6175778935	20
1104895242	ARD	JAMES	GEORGE	200 W HOSPITAL DR		WHITERIVER	AZ	859410860	0.617667211	20
1902847353	RASH	ROBIN	B.	1866 E INNOVATION PARK DR		ORO VALLEY	AZ	857551963	0.6186650207	20
1518053503	GUERRERO, M.D	ISMAEL		1965 W. 24TH STREET	SUITE A	YUMA	AZ	853646255	0.6191319398	20
1578655973	KARTCHNER	PAUL	D	7313 E TANQUE VERDE RD		TUCSON	AZ	857153475	0.6194439119	20
1205332368	HUNT	JOANNA	MAE	5060 N 19TH AVE STE 102		PHOENIX	AZ	850153211	0.6200505726	20
1316392624	KOIKE	KIMBERLY		1300 N 12TH ST	SUITE 605	PHOENIX	AZ	850062848	0.6204943734	20
1578631156	AWAD	SOUSOU	GAD	3515 W UNION HILLS DR STE 111	623-243-784	GLENDALE	AZ	853082430	0.6211026859	20
1871573204	MARTIN	DEAN	T	755 E MCDOWELL RD		PHOENIX	AZ	850062506	0.6224645957	20
1164472221	WILLIAMS	JOHN	J	9327 N 3RD STREET	SUITE 100	PHOENIX	AZ	850202471	0.6226042284	20
1932548880	SHWEIKEH	MOHAMMED		2927 N 7TH AVE	PEPPERTREE	PHOENIX	AZ	850134102	0.6226913857	20
1962450114	BEGGY	EDWARD	D	1400 W VALENCIA	PALOMA MEDI	TUCSON	AZ	85746	0.6228887283	20
1003988353	RADOFF	GEOFFREY	PETER	2525 WEST GREENWAY	SUITE 210	PHOENIX	AZ	85023	0.6233811698	20
1982691994	KEISER	PAUL	WARREN	14416 W MEEKER BLVD	BLDG C	SUN CITY WEST	AZ	853755284	0.6235822363	20
1619516788	MARTIN	MICHELLE		15182 N 75TH AVE # UINT180		PEORIA	AZ	853814722	0.6240547726	20
1467432971	HANCOCK	RANDY	CHARLES	19251 E OASIS DR		BLACK CANYON C	AZ	853248878	0.6249440427	20
1851371579	JOHNSTON	CLARISSA		11416 N 44TH CT		PHOENIX	AZ	850282325	0.6249790567	20
1588281687	CHAVEZ	KELLY		1625 N 39TH AVE		PHOENIX	AZ	850092149	0.6255008949	20
1629332903	BECERRA	CAROLINE		340 E YVON DR		TUCSON	AZ	857045230	0.6260699055	20
1265792345	KEEFE	LISA	ANN	4915 E BASELINE RD	103	GILBERT	AZ	852342965	0.6272780563	20
1265042659	RHODES-GLOOR	MICHELLE	SUE	2355 N WYATT DR STE 101		TUCSON	AZ	857122120	0.6277532124	20
1841830049	WHITEWATER	KRISTIN	B	1551 E TANGERINE RD		ORO VALLEY	AZ	857556213	0.6278083062	20
1720127715	MCRAE	BRENDEN		888 S GREENFIELD RD STE 102		GILBERT	AZ	852964012	0.628793544	20
1780146043	SHERMAN	JAYME	LYN	1300 N 12TH ST STE 605		PHOENIX	AZ	850062850	0.6288480366	20
1720008972	SCHWARTZ	JON		3931 STOCKTON HILL RD	SUITE C	KINGMAN	AZ	864093001	0.6290803867	20
1922088251	MEYER	GREGORY		5891 W EUGIE AVE		GLENDALE	AZ	853041252	0.629372686	20
1588897359	DOMINGUEZ	JOHN	ANTHONY	150 S. 12 STREET		PHOENIX	AZ	850342301	0.6297398473	20
1609934447	DUBETS	MICHAEL	LEE	8501 N 51ST AVE		GLENDALE	AZ	853024919	0.6301905367	20
1548624919	STEELE	ALLISON		1300 N 12TH ST	SUITE 605	PHOENIX	AZ	850062848	0.6307076764	20
1457405953	PERALES	NORMA	LILIANA	2320 W RAY RD STE 1	SUITE B-115	CHANDLER	AZ	852243601	0.6307585559	20
1205987039	BEARD	PETRAN		4175 S ALAMO AVE	DAVIS-MONTH	TUCSON	AZ	857074402	0.6308331129	20
1255654240	DECKOFF-JONES	JAMIE		333 N WILMOT RD	SUITE 340	TUCSON	AZ	857112631	0.6309642832	20
1255390324	BORG	RONALD	EDWARD	4950 E ELLIOT RD		PHOENIX	AZ	850444306	0.6309687913	20
1477542603	AGUILA	EVELYN	Q	483 W SEED FARM RD		SACATON	AZ	85248	0.6318435346	20
1437115599	REEDER	SEAN	C	3933 E EDNA AVE	SUITE 101	PHOENIX	AZ	850322127	0.6319705134	20
1972537298	GUERRERO-TUCK	GAIL	D	1680 S 20TH AVE		SAFFORD	AZ	855464011	0.6320023763	20
1396716189	ROBERTSON	CHARLES	PAUL	5658 HIGHWAY 260	SUITE 24	LAKESIDE	AZ	859295189	0.6320961801	20
1073703310	WILDE	JEFFREY	VIRGIL	2585 E WILCOX DR STE A		SIERRA VISTA	AZ	856352822	0.6324115012	20
1780217463	LE	KIM	N	MILE POST 388 HIGHWAY 264		POLACCA	AZ	86042	0.6327704492	20
1285673822	HUNTER	KAM	D.	1300 N 12TH ST	SUITE 605	PHOENIX	AZ	850062848	0.6334034664	20
1528075488	LAWSON	DAVID	GERALD	215 S POWER RD	SUITE #202	MESA	AZ	852065235	0.6344017175	20
1629129168	PETERSON	MARK	GORDON	500 INDIANA AVE		WINSLOW	AZ	860472169	0.6349750886	20
1245202720	CAGNO	COLLEEN		707 N ALVERNON WAY	STE 101	TUCSON	AZ	857111827	0.6350253428	20
1780636316	CALKINS	WHITNEY		7200 W BELL RD	A-1	GLENDALE	AZ	853088529	0.6360642261	20
1023304250	WHITELAW	NARISSA	JOY	8826 E TANQUE VERDE RD		TUCSON	AZ	85749	0.6362820317	20
1932171311	COSS	LAWRENCE	D	590 S MAIN ST		SNOWFLAKE	AZ	859375228	0.6365559314	20
1215974209	PATCHEN	GREGORY	A	2058 S DOBSON RD	#15	MESA	AZ	852026454	0.6366613496	20
1619330982	SHAH LECLERE	RIMA		2201 E CAMELBACK RD STE 101A		PHOENIX	AZ	850163495	0.636752012	20
1548347305	HANDEGUAND	THOMAS	J	8618 N 35TH AVE	SUITE 1	PHOENIX	AZ	850513800	0.6375061281	20
1588641302	GOLDMAN	REBECCA	L	4530 E RAY RD	SUITE 150	PHOENIX	AZ	850446094	0.6376646695	20
1851393003	LE	RICHARD	KIM	3930 S ALMA SCHOOL RD	SUITE 1	CHANDLER	AZ	852484510	0.637715896	20
1740622596	SHAH	MANISHA	S	15029 N THOMPSON PEAK PKWY	SUITE B111-	SCOTTSDALE	AZ	852602217	0.6379255925	20
1467599183	LEWIS	ANNA	KLAERTJE	HWY 264, MILE POST 388		POLACCA	AZ	86042	0.6380848711	20
1518915685	ZAMANI	PAYAM		287 E HUNT HWY	SUITE #105	SAN TAN VALLEY	AZ	851435096	0.6383047377	20
1669558987	BARLOW	DON	EDWARD	7802 N 43RD AVE	SUITE 5	GLENDALE	AZ	853018111	0.6390596384	20
1316056229	FLINT	ANNE	M	2174 W OAK AVE		DOUGLAS	AZ	856076003	0.6404990557	20
1669764973	FERREL	JAMES	A	4118 E LARKSPUR DR		PHOENIX	AZ	850327440	0.641532786	20
1639241326	CROFT	BRADFORD		1515 E CEDAR AVE	SUITE A-3	FLAGSTAFF	AZ	860041630	0.6415864805	20
1447784848	HOLLOWAY	AMANDA	LYNN	126 E MAIN ST STE B		PAYSON	AZ	855415488	0.6419363467	20
1538143300	GUTIERREZ	JOSEPH	M	8022 N 27TH AVE		PHOENIX	AZ	850516302	0.6422657779	20
1912009291	HUME	DAVID	J.	19555 N 59TH AVE		GLENDALE	AZ	853086813	0.6424148472	20
1689878530	FEUQUAY	KATHRYN	NEILLA	1200 N BEAVER ST		FLAGSTAFF	AZ	860013118	0.6424303523	20
1457331993	SAMUELS	LYNN	ELLEN	4940 N CAMINO ESPLENDORA		TUCSON	AZ	857186223	0.6425418386	20
1821400565	ROBINETTE EZO	AMBER	N	7490 S CAMINO DE OESTE		TUCSON	AZ	857469308	0.6429373821	20
1700899275	KNIGHTON	GARY	A	2152 S VINEYARD	SUITE 135	MESA	AZ	852106871	0.6434486549	20
1093784712	SCHOUTEN	JAMES	W	708 COEUR D'ALENE		PAYSON	AZ	85541	0.6439620618	20
1205147964	LOKALE	MICHAEL	NAPESE	10370 N LA CANADA DR STE 150		ORO VALLEY	AZ	857377270	0.6440890532	20
1306819883	SUBHAN	MOHAMMAD	ABDUL	1739 E BEVERLY AVE	SUITE 201	KINGMAN	AZ	864093593	0.6442868959	20
1881980746	SHERMAN	DORA	J	1050 GAIL GARDNER WAY		PRESCOTT	AZ	863051630	0.6450081247	20
1538426044	STILLWELL	ASHLEY	AMBER	13400 E SHEA BLVD		SCOTTSDALE	AZ	852595452	0.6451001259	20
1851578421	PORRINO	MAYA	L	707 N ALVERNON WAY	STE 101	TUCSON	AZ	857111827	0.6458465125	20
1912096124	MURRAIN	VICTORIA	E	3950 S COUNTRY CLUB RD		TUCSON	AZ	857142099	0.6466846264	20
1750796728	GEYER	LAUREN		2927 N 7TH AVE		PHOENIX	AZ	850134102	0.6470463423	20
1588775498	VILLALBA	ROGER	F	483 W. SEED FARM RD.		SACATON	AZ	851470038	0.6475346883	20
1013992817	BANIRIAH	KATAYOUN		4845 E THUNDERBIRD RD		SCOTTSDALE	AZ	852543556	0.6478408592	20
1477016921	GRANT	MARK	AUSTIN	3950 S COUNTRY CLUB RD STE 130		TUCSON	AZ	857142203	0.6481597594	20
1215998364	RIDER	TIMOTHY	EUGENE	26900 N LAKE PLEASANT PKWY # 200		PEORIA	AZ	853831394	0.6496881054	20
1831133743	BRYAN	TIM		4365 E PECOS RD	SUITE 134	GILBERT	AZ	852958053	0.6501062636	20
1013927607	NICOLETTI	ROSANNA	R	6567 E CARONDELET DR	SUITE 555	TUCSON	AZ	857106152	0.650529669	20
1346206125	PULLINS	CHRISTOPH	T.	13400 E SHEA BLVD		SCOTTSDALE	AZ	852595452	0.6506277088	20
1629423926	RAAD	KAREEM		20440 N 27TH AVE		PHOENIX	AZ	85027	0.6523357963	20
1912355942	ENGEL	BRIAN		2800 E AJO WAY	ROOM 3006	TUCSON	AZ	857136204	0.6534611688	20
1295115145	ABARA	NDIDI	OGECHI IV	2500 S 8TH AVE		YUMA	AZ	853647108	0.6541566344	20
1992847651	DAULAT	KUMAR	PRAFUL	4045 E BELL RD STE 125		PHOENIX	AZ	850322238	0.654507099	20
1346210846	LUPA	ANNA		1920 E BASELINE RD		TEMPE	AZ	852831511	0.6547053296	20
1134163702	BRAUNSTEIN	JOEL		1811 E MCMURRAY BLVD		CASA GRANDE	AZ	851225404	0.6547975366	20
1821026154	AMATO	JEFFREY	L	3229 E GREENWAY RD	#102	PHOENIX	AZ	85032	0.6548964943	20
1689012189	LEWIS	KELSEY		5555 E 5TH ST STE 101		TUCSON	AZ	857112415	0.6549160642	20
1790878262	SCHWEDA	DENISE	CAROL	18801 N THOMPSON PEAK PKWY	SUITE 110	SCOTTSDALE	AZ	852556243	0.6550180002	20
1780637066	RUTLEDGE	W	SHELBY	112 PARK AVENUE		ASH FORK	AZ	863205300	0.6554411252	20
1518115567	HAAS	KAREN	A	1151 E HERMANS RD	M05-7	TUCSON	AZ	857569367	0.6558988018	20
1689866923	HUGHES	RAY	DAUSON	914 N BLAZING STAR CIR		PAYSON	AZ	855411908	0.6560204856	20
1952324030	WINSCOTT	MARY	MICHELLE	13400 E SHEA BLVD		SCOTTSDALE	AZ	852595452	0.6561225386	20
1205842291	STARK	LARRY	D	3201 W PEORIA	#A100	PHOENIX	AZ	85029	0.6562606933	20
1174855159	JENSEN	DAVID	LAURTIZ	3090 N LITCHFIELD RD STE 120		GOODYEAR	AZ	853959214	0.6571971782	20
1841424090	HAIGHT-BIEHLE	HEIDI	LYN	6650 N PASEO DE LOS ALTOS		TUCSON	AZ	857044114	0.657201317	20
1225481740	PRAMHUS	ALEC		525 S WATSON RD STE 200		BUCKEYE	AZ	853263451	0.6575890028	20
1144263377	TRUESDELL	MICHAEL	P	10005 E OSBORN RD		SCOTTSDALE	AZ	852564019	0.6577224306	20
1831554955	COOK	SARA	L	710 N BEAVER ST	BUILDING 6	FLAGSTAFF	AZ	860013100	0.6577269778	20
1699723858	DEAN	GEORGE	E.	7700 E FLORENTINE RD STE 202		PRESCOTT VALLE	AZ	863142245	0.658629794	20
1477534816	GANNON	DAVID	W	1455 W CHANDLER BLVD		CHANDLER	AZ	852246197	0.6587006141	20
1174752778	MASHAL	ELISA	S	8125 N HAYDEN RD	SUITE 105	SCOTTSDALE	AZ	852582463	0.6587528548	20
1700844842	STOLZBERG	NED	DARREL	1510 E FLOWER ST		PHOENIX	AZ	850145698	0.6593380629	20
1316941008	EDWARDS	ROBIN	F	150 SOUTH MAIN STREET	SUITE 101	FLORENCE	AZ	85132	0.659616832	20
1578555223	ROBEY	WILLIAM	B	4524 N MARYVALE PKWY	STE 220	PHOENIX	AZ	850311730	0.6597075414	20
1821280892	PALMER	RICHARD	MICHAEL	13985 W GRAND AVE		SURPRISE	AZ	853743625	0.6597609453	20
1538554746	MALUFAU	JAYSON		3269 STOCKTON HILL RD		KINGMAN	AZ	86409	0.6606196378	20
1003009705	WOODS-GRIMM	SERENA	DAWN	201 N CENTRAL AVE		PHOENIX	AZ	850048001	0.6614695334	20
1568408516	FOSDICK	CLAUDE	CARL	301 E COTTONWOOD LANE		CASA GRANDE	AZ	85222	0.661766949	20
1265780027	HENSON	LAURA	KNOLL	5111 N SCOTTSDALE RD STE 108		SCOTTSDALE	AZ	852507076	0.6618039658	20
1447223565	GOLD	MITCHELL	J	1343 N ALMA SCHOOL RD	STE 205	CHANDLER	AZ	85224	0.6618460443	20
1346255221	KALDENBAUGH	HENRY	H	214 S MAIN ST		COTTONWOOD	AZ	863263907	0.6618710317	20
1295966315	BALDONADO	REGINALD	Q	14873 W BELL RD	SUITE 100	SURPRISE	AZ	853747609	0.6621589384	20
1437574720	AAMER	MUHAMMAD		2400 S AVENUE A		YUMA	AZ	853647127	0.6621966207	20
1831193382	MEDOFF	STUART	A	6565 E GREENWAY PKWY	STE 100	SCOTTSDALE	AZ	852542056	0.6623698206	20
1790720878	YOO-LIU	ENISE	S	2927 N.7TH AVENUE		PHOENIX	AZ	850136017	0.6625500464	20
1780682062	BEAMS	KENT	A	6950 S PEARL DR		CHANDLER	AZ	85249	0.6627422551	20
1548493547	ROWE	RICHARD		2500 E VAN BUREN ST		PHOENIX	AZ	850086037	0.6631132549	20
1487931770	BAZACO	ROBERT		2400 HIGHWAY 95 STE 50		BULLHEAD CITY	AZ	864427313	0.66334216	20
1487917308	PATEL	NISHA		3190 N SWAN RD		TUCSON	AZ	85712	0.6646294681	20
1831192590	HOLLAND	WILLIAM	WALTER	1300 N 12TH ST	SUITE 605	PHOENIX	AZ	850062848	0.6648704348	20
1245219674	TOMPKINS	TROY	M	8290 S HOUGHTON RD		TUCSON	AZ	857479723	0.6651830681	20
1922035823	BICHOTTE	DAPHNE		483 W. SEED FARM RD.		SACATON	AZ	851470038	0.6652993563	20
1922094374	FOX	FREDERICK	M	401 BURRO ALY		MORENCI	AZ	855409647	0.665311348	20
1811181761	HAMID	SAQUIB		1920 E. BASELINE ROAD		TEMPE	AZ	85283	0.6663464739	20
1801824586	CORNELL	DEBORAH		943 HUALAPAI WAY		PEACH SPRINGS	AZ	864349999	0.6668220398	20
1740827252	BROGAN	CHRISTOPH		901 W REX ALLEN DR		WILLCOX	AZ	856431009	0.6673652435	20
1962613471	WADWEKAR	SAUDAMINI	DEVENDRA	4100 S LINDSAY RD	STE 130	GILBERT	AZ	852971508	0.6677194543	20
1396893335	KHOURY	MUFID	N	13843 N TATUM BLVD		PHOENIX	AZ	850325545	0.6683488692	20
1588160345	PARMAR	HENNA		20751 W MARKET ST		BUCKEYE	AZ	853967893	0.668447059	20
1558923227	HANEY	JANA	MICHELLE	9787 N 91ST ST STE 101		SCOTTSDALE	AZ	852585088	0.6689649404	20
1295174522	QUERIMIT	CHRISTINE	GUEVARA	13395 N MARANA MAIN ST		MARANA	AZ	856537008	0.6694113224	20
1063781797	HEAVENS	JASON	PERNELL	9225 N 3RD ST STE 102		PHOENIX	AZ	850202455	0.6700905485	20
1891817706	SHARPE	LOUIS	J.	OFF HWY 191 HOSPITAL ROAD		CHINLE	AZ	86503	0.6701165581	20
1861449456	MUNIR	SEEMA		500 W THOMAS RD STE 500		PHOENIX	AZ	85013	0.6704486993	20
1396808432	CROCKER-SABBA	IDA	P	7920 E THOMPSON PEAK PKWY	SUITE 100	SCOTTSDALE	AZ	852557402	0.6725437388	20
1235549197	OBERST	MARIE	E	2927 N 7TH AVE		PHOENIX	AZ	850134102	0.6729317152	20
1053831172	FOSSEY	ROBYN		1325 N LITCHFIELD RD STE 110		GOODYEAR	AZ	853951214	0.6729659381	20
1821091984	CHUNG	DANIEL		865 N ARIZOLA RD		CASA GRANDE	AZ	851226011	0.6732405842	20
1205098902	PHAN	CLARRISA	W	4212 N 16TH ST		PHOENIX	AZ	850165319	0.6733567331	20
1518313196	HSIA	ALBERT		1492 S MILL AVE STE 101		TEMPE	AZ	852815660	0.6734143326	20
1487971560	SMITH	KODY	JE	10005 E OSBORN RD		SCOTTSDALE	AZ	852564019	0.6735857323	20
1710973250	RUMSEY	WALLACE	E	53 E TALLAHASSEE DR		CORONA	AZ	856412310	0.6737957693	20
1073559738	DE VITO	WILLIAM	F	3051 N WINDSONG DR		PRESCOTT VALLE	AZ	863142248	0.6739441309	20
1053383950	SMITH	CHARLES		2920 N 4TH ST		FLAGSTAFF	AZ	860041816	0.6742244929	20
1891929733	TURNER	ALETHEA	Y.	20940 N TATUM BLVD	SUITE 390	PHOENIX	AZ	850504265	0.6748726092	20
1780669747	APODACA	KAREN	E	401 S CALVARY WAY	SUITE B	COTTONWOOD	AZ	863264165	0.6748788034	20
1538252424	BROWN	LAURA	S	400 W CAMINO CASA VERDE	SUITE 100	GREEN VALLEY	AZ	856143564	0.675682932	20
1518911163	WATHIER	CHERYL	L	5980 S COOPER RD STE 1		CHANDLER	AZ	852495394	0.6760917742	20
1336407774	LARSON	ANDREW	ROBERT	801 E HILLTOP AVE		FLAGSTAFF	AZ	860014738	0.6763596058	20
1538128871	MUWAIS	OSAMA	WALID	7534 E 2ND ST	SUITE 102	SCOTTSDALE	AZ	852514548	0.676536755	20
1104867308	WARD	KELLI	M	2090 SMOKETREE AVE N		LAKE HAVASU CI	AZ	864035806	0.6767696099	20
1346354396	SCHERER	DARRIN	DEAN	3030 N LITCHFIELD RD	SUITE 110	GOODYEAR	AZ	853957803	0.6778832272	20
1184601486	ARNOLD	ANTHONY	HUGH	7395 S HOUGHTON RD STE 129		TUCSON	AZ	857473305	0.6781417149	20
1447299193	DSOUZA	NETLEY	J	7395 E TANQUE VERDE RD	TUCSON FAMI	TUCSON	AZ	857153475	0.6788851315	20
1013002518	LAVOY	JEFFREY	R	637 E MAIN ST		MESA	AZ	852038791	0.6791513272	20
1841251675	CRAWFORD	DALE	R	451 E UNIVERSITY DR		TEMPE	AZ	852812000	0.6799855445	20
1104313634	LACSON	JOHN		2927 N 7TH AVE		PHOENIX	AZ	850134102	0.6804645568	20
1770711178	DAVIS	JANE	M	2920 N 4TH ST		FLAGSTAFF	AZ	860041816	0.6808210428	20
1417212382	HENSEL	JESSICA	KATHLEEN	839 W CONGRESS ST		TUCSON	AZ	85745	0.6811063693	20
1649884065	NJANTE	MIRANDA	GAMGAH	10445 E PIVITOL AVE		MESA	AZ	852128037	0.6811258424	20
1487950556	LEVINSKY	DALE	MICHELLE	1925 W ORANGE GROVE RD	SUITE 303	TUCSON	AZ	857041143	0.6811551134	20
1588024178	PRICE	NORMA	A.	602 W AJO WAY		TUCSON	AZ	857136046	0.681496675	20
1528215910	ISBELL	AMANDA		7219 N LITCHFIELD RD	56 MEDICAL	GLENDALE LUKE	AZ	853091529	0.6815410274	20
1104805464	WINTZER	CHRISTOPH	L	3939 S PARK AVE	#150	TUCSON	AZ	857141635	0.6821656193	20
1558442319	PICKRELL	TYLER	AARON	7900 S J STOCK RD		TUCSON	AZ	857467012	0.6822343029	20
1356548226	BRITE	KATHLEEN	JUNE	3033 N CENTRAL AVE STE 700		PHOENIX	AZ	850122806	0.6828221007	20
1114011889	GOSWAMI	YAMINI		4212 N 16TH ST		PHOENIX	AZ	850165319	0.6830507394	20
1851397624	WILSON	HAL	B	11000 N SCOTTSDALE RD	SUITE 225	SCOTTSDALE	AZ	852546130	0.6830704141	20
1487915294	LOW	RUPA	KRISHNA	3202 E GREENWAY RD		PHOENIX	AZ	850324548	0.6833140765	20
1326298175	STEFFANS	SUSAN	LYNN	855 E WARNER RD	SUITE 100	CHANDLER	AZ	852250997	0.6833568614	20
1821047796	MEYEROWITZ	ARNOLD	HAROLD	6245 W CHANDLER BLVD	SUITE E4	CHANDLER	AZ	852263443	0.6846346113	20
1972718724	PATCHETT	DAVID	C	13400 E SHEA BLVD		SCOTTSDALE	AZ	852595452	0.6853202431	20
1013220136	DAVIS	SARAH		2800 E AJO WAY	FAMILY AND	TUCSON	AZ	857136204	0.6853897817	20
1346265675	SWANSON	JAY	V	1425 S GREENFIELD RD #101	101	MESA	AZ	852065529	0.6859212842	20
1013955624	ONISILE	OLUDARE		4607 N 12TH ST		PHOENIX	AZ	850144006	0.6860037985	20
1841424348	DITTO	ANDREW	HUGHES	500 INDIANA AVE		WINSLOW	AZ	860472169	0.6863862852	20
1982802930	SHETH	NEIL	PARMANAND	2905 W WARNER RD	SUITE 12	CHANDLER	AZ	852241674	0.6864447071	20
1801244868	WANG	PATTY		3950 S COUNTRY CLUB RD STE 130		TUCSON	AZ	857142203	0.6865809344	20
1659751857	WHEELER	KELLIE		20940 N TATUM BLVD STE 300		PHOENIX	AZ	850507273	0.6866411356	20
1730266289	JOHNSON	ADITI		13555 W MCDOWELL RD	SUITE 101	GOODYEAR	AZ	853952624	0.6867498111	20
1295722718	GULLICK	NICOLE	M	6367 E TANQUE VERDE ROAD	SUITE 200	TUCSON	AZ	857153832	0.6877240141	20
1992787790	SMITH	DONALD	R	1260 S CAMPBELL AVE	BUILDING 2	GREEN VALLEY	AZ	856140503	0.6879142032	20
1215984349	MATERN	ROBERTA		2927 N 7TH AVE		PHOENIX	AZ	850134102	0.6880552586	20
1710904578	GOEDECKE	RONALD	LEROY	1323 W PRINCE RD		TUCSON	AZ	857053114	0.6887044859	20
1164620399	PENA	THOMAS	ROBERT	1300 N 12TH ST	SUITE 605	PHOENIX	AZ	850062848	0.6897163334	20
1356345086	KONINGS	JOHN	F	306 E MONROE AVE		BUCKEYE	AZ	853262706	0.6903456602	20
1053508838	BOYCE	SHARON	L	8616 E BROADWAY BLVD		TUCSON	AZ	857104014	0.6903760264	20
1881789352	ELLIOTT	RICHARD	SCHINDLER	13640 NORTH PLAZA DEL RIO BLVD.		PEORIA	AZ	85381	0.6907057328	20
1215440326	HUNTER	MARYELIZA		6890 E SUNRISE DR STE 120-176		TUCSON	AZ	857500738	0.6907939299	20
1831326990	PATTON	ANDREA		20330 N CAVE CREEK RD	STE. 160	PHOENIX	AZ	850244465	0.6911530531	20
1831400894	CLARK	BENJAMIN	T	35945 N GARY RD		SAN TAN VALLEY	AZ	851435748	0.6913146696	20
1487742268	LINCOLN	TODD	VINCENT	19841 N 27TH AVE	304	PHOENIX	AZ	850274003	0.6914460462	20
1598085896	VILLARROEL	LISA	RAMANI	1300 N 12TH ST	SUITE 605	PHOENIX	AZ	850062848	0.6923583973	20
1194806869	VASQUEZ	CESAREO	G	301 S 7TH ST		WILLIAMS	AZ	860462324	0.6923634362	20
1942287628	BLANCAS	SHIRLEY		3950 S COUNTRY CLUB RD STE 130		TUCSON	AZ	857142099	0.6927229928	20
1629019260	MAYBERRY	ANDREW	W	890 W 4TH ST		BENSON	AZ	856026437	0.6935138035	20
1134491285	VUTURO	ANTHONY	FRANCIS	4450 E HAVASU RD		TUCSON	AZ	857182520	0.6937827322	20
1780654400	SUDHAKAR	SHEILA		1717 W CHANDLER BLVD		CHANDLER	AZ	852246145	0.6947038149	20
1518077486	PERRY	WILLIAM	E	480 N FITZMAURICE DR		PRESCOTT	AZ	863036234	0.6953501341	20
1063496917	WLODYKA	LANA	E	2141 E CAMELBACK RD STE 210		PHOENIX	AZ	850164765	0.6954103344	20
1023459583	DHILLON	SIMI	K.	YUMA REGIONAL MEDICAL CENTER, 2400S. AVE A		YUMA	AZ	853647170	0.6955587704	20
1437422656	BADAGLIALACQU	S BRUCE		5850 E STILL CIR		MESA	AZ	852063618	0.6957622015	20
1245379288	HUARCAYA	ERICK		2727 W BASELINE RD STE 8		TEMPE	AZ	852831068	0.6966365775	20
1245280098	MORRIS	J.	DAN	3200 N WINDSONG DR		PRESCOTT VALLE	AZ	863142255	0.6967555884	20
1780798173	BARDWELL	JACQUELIN		950 W SOUTHERN AVE		TEMPE	AZ	852824512	0.6970802498	20
1669567434	ELLISON	GREGORY	LEE	2127 E BASELINE RD STE 104		TEMPE	AZ	852831537	0.6971160298	20
1720061377	BENSON	KEVIN	K	13400 E SHEA BLVD		SCOTTSDALE	AZ	852595499	0.6974736064	20
1922346451	HENRY	CARMEN	LYNN	840 E MCKELLIPS RD	SUITE 101	MESA	AZ	852039645	0.6980387344	20
1912977653	SY	MARICHU		5891 W. EUGIE AVENUE		GLENDALE	AZ	85304	0.6980423679	20
1659311827	MEYER	LARISSA	MARIE	7205 SOUTH POWER ROAD	SUITE 101	QUEEN CREEK	AZ	85242	0.6984647963	20
1871593152	MORGAN	JOHN	C	3014 N HAYDEN RD	SUITE 110	SCOTTSDALE	AZ	852516686	0.698509435	20
1619974706	MOYA	MEDGAR	MARCIAL	1323 W PRINCE RD		TUCSON	AZ	857053114	0.6990817653	20
1679543771	SECKINGER	RICHARD	J	1661 W GRANT RD		TUCSON	AZ	857451433	0.6992718134	20
1801052220	SWETNAM	CHARLES	WILLIAM	4475 S I 19 FRONTAGE RD STE 139		GREEN VALLEY	AZ	856146338	0.6993639393	20
1538558846	THOMPSON	MATTHEW		301 C ST BLDG 990		YUMA	AZ	853659484	0.6993853295	20
1609807957	SEUFER	SONIA	A	12 HOPE DRIVE		BAGDAD	AZ	86321	0.6994685469	20
1992727234	RILEY	WILLIAM	DAVID	4250 EAST CAMELBACK ROAD	SUITE K100	PHOENIX	AZ	850188374	0.6998628754	20
1972506574	BROWER	ROBERT		23 MCNAB PARKWAY		SAN MANUEL	AZ	85631	0.699863525	20
1497703300	VAN HOOK	FREDERICK	W	1200 N EL DORADO PL	# B-250	TUCSON	AZ	857154637	0.6999044124	20
1154528339	STRAWN	KIRK	BRADLEY	2526 N 56TH ST		PHOENIX	AZ	850082612	0.6999719635	20
1336224393	GARCIA	ROBERTO	P	2140 W 24TH ST	SUITE A	YUMA	AZ	853648877	0.7001810147	20
1669761078	BROWN	WILLIAM	TAYLOR	4212 N 16TH ST		PHOENIX	AZ	850165319	0.7003177003	20
1114509882	WILSON	MEGAN		3950 S COUNTRY CLUB RD STE 130		TUCSON	AZ	857142203	0.7003179415	20
1457616161	PINA	BEATRICE		500 W THOMAS RD	SUITE 870	PHOENIX	AZ	850134224	0.7009961585	20
1316983497	SIDHU	AURBINDER	K.	1501 N GILBERT RD		GILBERT	AZ	852342390	0.7012108111	20
1548409816	ADRIANO	MIA ISADO	ESMUNDO	6320B W UNION HILLS DR	SUITE 2300B	GLENDALE	AZ	853087201	0.7012706374	20
1437348950	SPENCER	PHILEMON	THEOLOGOS	610 N ALMA SCHOOL RD STE 48		CHANDLER	AZ	852243689	0.7020820597	20
1144841115	RUIZ	MARIA	GUADALUPE	3950 S COUNTRY CLUB RD STE 130		TUCSON	AZ	857142203	0.702438258	20
1407273865	DEVABHAKTUNI	SAMYUKTHA		2310 E BROWN RD		MESA	AZ	852135226	0.7025291793	20
1104856475	CUNNINGHAM	DOUGLAS	L	4350 N 19TH AVE	SUITE 6	PHOENIX	AZ	850154602	0.7026495196	20
1790900827	NAYYAR	DEEPAK		865 N ARIZOLA RD		CASA GRANDE	AZ	851226011	0.7028725677	20
1417245267	BUCAJ	MERIMA		2000 W BETHANY HOME RD # 200		PHOENIX	AZ	85015	0.703073718	20
1649349440	LIZARRAGA	DARIO		660 SOUTH MAIN STREET		FLORENCE	AZ	85132	0.7038766657	20
1689927964	JENSEN	BRIAN	THOMAS	13065 W MCDOWELL RD STE A105		AVONDALE	AZ	853926440	0.7040757396	20
1619935442	BOWMAN	ROBERT	CHARLES	7205 S POWER RD		QUEEN CREEK	AZ	851427456	0.7042886404	20
1437199536	HEATH	JUDITH	W	14416 W MEEKER BLVD	BLDG C	SUN CITY WEST	AZ	853755284	0.7046778438	20
1457411613	BERRY	BARBARA	A	7600 N 15TH ST	#190	PHOENIX	AZ	850204348	0.7048882445	20
1134113897	TAXIN	EDWARD		1492 SOUTH MILL AVENUE	SUITE 312	TEMPE	AZ	852815676	0.7051946221	20
1790933877	PANIAGUA VEGA	ANGELA	MARIA	10425 N ORACLE RD STE 105		ORO VALLEY	AZ	857379360	0.7054077376	20
1598932345	FORDE	RUTH	S	1000 WILLOW CREEK RD STE B		PRESCOTT	AZ	86301	0.7055237576	20
1710010871	SEAVER	LINDA	EDITH	4223 E NISBET RD		PHOENIX	AZ	850328119	0.7057659764	20
1447218698	WILDER	SUSAN	S	8757 E BELL RD		SCOTTSDALE	AZ	852601322	0.7060920786	20
1801880240	BAUMANN	JAMES	DARYL	4855 E BROWN RD	SUITE 100	MESA	AZ	852058007	0.7062213978	20
1790705598	PADILLA	ANN MARIE		2730 S VAL VISTA DR STE 187		GILBERT	AZ	852951684	0.7063993605	20
1568755130	GELOW	RANDY	STEVEN	5111 N SCOTTSDALE RD	SUITE 143	SCOTTSDALE	AZ	852507075	0.7064063347	20
1366465999	STEWART	DAVID	GREER	2730 S VAL VISTA DR	SUITE 187	GILBERT	AZ	852966675	0.7065407083	20
1033177043	GECOSALA	RINLY	RUIZ	CITYMED 4099 E 22ND ST	#107	TUCSON	AZ	85711	0.7068422012	20
1518584366	MCCULLAGH	MICHAEL		2500 S 8TH AVE STE 200		YUMA	AZ	853647158	0.7069777626	20
1235424680	WOODS	JACOB	TENNYSON	10120 E OLD VAIL RD STE 100		TUCSON	AZ	857479414	0.7072619771	20
1477543486	SISTEK	MARCIA	L	9755 N 90TH ST	SUITE C-200	SCOTTSDALE	AZ	852585046	0.707558201	20
1639242969	WADLEIGH	ERIC	P	436 VIST AVE		PAGE	AZ	860400002	0.7077951816	20
1124480165	THOLL	NATHAN	ANDREW	9780 S ESTRELLA PKWY		GOODYEAR	AZ	853387114	0.7085389237	20
1114199148	MAHADEVAN	ARVIND		20340 N LAKE PLEASANT RD	SUITE 109	PEORIA	AZ	853829714	0.7085421391	20
1992343362	MCMAHON	LAURIE	ANNE	899 N. WILMOT	BUILDING B	TUCSON	AZ	85711	0.709127596	20
1144398355	KIFFER	MARK	EVERETT	6200 W INDIAN PONY CT		PRESCOTT	AZ	863051542	0.7103122127	20
1487918181	LUSKO	ANNETTE		1855 W BASELINE RD STE 101		MESA	AZ	852029098	0.7114388522	20
1417944802	ERNST	RICHARD	M	9590 E IRONWOOD SQUARE DR	STE 125	SCOTTSDALE	AZ	852584583	0.7118081244	20
1598784274	PATEL	TRUPTI	K	7027 N SCOTTSDALE RD	SUITE 116	PARADISE VALLE	AZ	852533682	0.7119195632	20
1699880369	GROSBACH	NORMAN	L	155 E WARNER RD		GILBERT	AZ	852963082	0.7134159355	20
1073531778	MELDRUM	LYNN	DOUGLAS	7231 E BROADWAY RD		MESA	AZ	852082030	0.7135851279	20
1932556826	DODGE	BENJAMIN		FORT DEFIANCE INDIAN HOSPITAL BOARD INC.	CORNER OF R	FORT DEFIANCE	AZ	86504	0.7136438711	20
1790719953	CHERUVU	RAJALAKSH		5141 W LAMAR RD		GLENDALE	AZ	853013423	0.7137960483	20
1134602923	SORIANO	MARIA NOR	LARAYA	5555 E BASELINE RD		MESA	AZ	852064709	0.7138923	20
1588674832	VENUGOPAL	MEENA		3303 S LINDSAY RD	115	GILBERT	AZ	852966503	0.7141539649	20
1659380442	TAYLOR	WALTER	MORLEY	320 N LEROUX ST STE B		FLAGSTAFF	AZ	860014535	0.7145261661	20
1649633058	HUYNH	ERIC		2226 HUALAPAI MOUNTAIN RD		KINGMAN	AZ	864018374	0.7145728947	20
1285631242	ELLIS	JOHN	WILLIAM	6320 W UNION HILLS DR STE 2800B		GLENDALE	AZ	853081380	0.7148516931	20
1598741167	KAHAN	DAVID	H	3630 W TANGERINE RD STE 100		MARANA	AZ	856585062	0.7151779084	20
1598256919	LIZARRAGA	KELLEY	LYNN	2400 S AVENUE A		YUMA	AZ	85364	0.7151817883	20
1528050333	BROWNE	PEARL	HYACINTH	3303 S LINDSAY RD	SUITE 125	GILBERT	AZ	852966503	0.7155243152	20
1003844796	LYNCH	STEPHEN	F	14200 W CELEBRATE LIFE WAY		GOODYEAR	AZ	853383007	0.7157282115	20
1659471555	INNOCENT	WILL		515 W BUCKEYE RD	SUITE 303	PHOENIX	AZ	850032647	0.7163470177	20
1245315019	SUAN	RICHARD	ORALLO	1717 W. CHANDLER BLVD		CHANDLER	AZ	85224	0.7165898372	20
1588848717	CORBETT	ALLEN	BLAIR	3525 W CALAVAR RD		PHOENIX	AZ	850535512	0.7166316289	20
1821077470	ROUZAUD	SILVIA		3939 S PARK AVE	#150	TUCSON	AZ	857141635	0.7169442623	20
1174591887	PATIENCE	IAN	MARK	2500 N ROSE ST		FLAGSTAFF	AZ	860043659	0.7180465021	20
1154584670	SMARIK SNYDER	CHRISTINA	MARIE	33 W TAMARISK ST		PHOENIX	AZ	850412422	0.7181614031	20
1598751497	COURY	PETE	S	5424 E SOUTHERN AVE	SUITE 101	MESA	AZ	852063621	0.7181935672	20
1689658908	GERMAINE	ALLEN	MAX	2345 E SOUTHERN AVE	#101	MESA	AZ	852045417	0.7184026007	20
1669449187	ECHEVERRIA	CARMELO	ALFONZO	1852 N MASTICK WAY		NOGALES	AZ	856211063	0.719383384	20
1962965038	BERGREN	KELA	MICHELE	3950 S COUNTRY CLUB RD STE 130		TUCSON	AZ	857142203	0.7200662595	20
1700185667	AGGARWAL	GAUTAM		4131 N 24TH ST	STE. B-102	PHOENIX	AZ	850166262	0.7205135104	20
1205839388	AMAYA-PINTO	FRANCISCO		1284 N ARIZONA BLVD		COOLIDGE	AZ	851283206	0.7207717443	20
1760725204	GLOYD	TIMOTHY	RYAN	4350 E CAMELBACK RD STE F100		PHOENIX	AZ	850188313	0.7213480848	20
1295992527	GOODMAN	DARENIE		17014 W BELL RD STE 100		SURPRISE	AZ	853742479	0.7216407502	20
1639174493	BEITLER	GARY		3707 E SOUTHERN AVE STE 2020		MESA	AZ	852066213	0.7222084728	20
1457331530	BELDEN	JOHN	M	320 N 32ND AVE		PHOENIX	AZ	85009	0.7225538104	20
1124203922	SUMMERS	JOSEPH	D	16838 E PALISADES BLVD	C153	FOUNTAIN HILLS	AZ	852683786	0.7227216199	20
1750486114	AUSTEIN	MARK		4225 W GLENDALE AVE	SUITE E119	PHOENIX	AZ	850518194	0.7231494839	20
1013028497	SAYERS	RHEMA		1400 N WILMOT RD	SUITE 110	TUCSON	AZ	857124498	0.7235535214	20
1427168251	JENSEN	JOHN	L	1440 SO COUNTRY CLUB #30		MESA	AZ	85210	0.723570485	20
1053942482	ROBESON	AUTUMN	JOY	14000 N HAYDEN RD STE 180		SCOTTSDALE	AZ	852605561	0.7251863571	20
1063965358	AMEDURI	CHRISTINE		1110 E ROUTE 66 STE 100		FLAGSTAFF	AZ	860014772	0.7255923197	20
1750585782	REED	CYNTHIA	DIANNE	14213 S 182ND LN		GOODYEAR	AZ	853387683	0.7267619989	20
1821359647	WENDELSCHAFER	KRISTYN	M	934 W HATCHER RD		PHOENIX	AZ	850213139	0.727283649	20
1467412874	CHARANI	KIMY		7390 N. LA CHOLLA BLVD.		TUCSON	AZ	85741	0.7276832302	20
1972679181	KENNEDY	ETHAN	OWEN	8260 W INDIAN SCHOOL RD STE 4		PHOENIX	AZ	850332980	0.727695966	20
1912983032	LEBEAU	DAVID	J	1950 S COUNTRY CLUB DR		MESA	AZ	852106008	0.7279197549	20
1730789876	LINDSAY	KARA		10293 N 92ND ST STE 100		SCOTTSDALE	AZ	852584565	0.7281102728	20
1760644710	SEPULVEDA	PATRICIA	LOWE	20750 N JOHN WAYNE PKWY		MARICOPA	AZ	851395882	0.7283211196	20
1457411324	STEELE	LOIS	GENELL FI	100 TILBURY DRIVE		KEARNY	AZ	85237	0.7288995836	20
1659300846	DAMRON	CLINTON	D	1492 S 20TH AVE		SAFFORD	AZ	855464052	0.7291172849	20
1003040940	JENTOFT	CHRISTOPH	K	200 WEST HOSPITAL DRIVE		WHITERIVER	AZ	859410860	0.7291826805	20
1780941286	HUGHES	MEGHAN	MICHELLE	107 E OAK AVE		FLAGSTAFF	AZ	860011818	0.7291863047	20
1912908039	AYUBI-MOAK	INEKE	MARYAM	5601 W EUGIE AVE	SUITE 210	GLENDALE	AZ	853041255	0.7292438008	20
1164496204	NGUYEN	RICHARD	THANG DO	1343 N ALMA SCHOOL RD	STE 160	CHANDLER	AZ	85224	0.7298376289	20
1053476903	LONGFELLOW	THOMAS	RUDY	5769 E DIONYSUS DR		FLORENCE	AZ	852325599	0.7321271029	20
1568782761	KUSHNER	MICHAEL	CHARLES	101 W IRVINGTON RD	BUILDING #1	TUCSON	AZ	857143050	0.732490355	20
1457458358	SKOUSEN	MIKEL	W	457 E 4TH PLACE		MESA	AZ	85203	0.7329027656	20
1164742458	RODRIGUEZ	PATRICIA	LISSETTE	20940 N TATUM BLVD STE 300		PHOENIX	AZ	850507273	0.7329549174	20
1083059323	BISK	DMITRY		7301 E 2ND ST	SUITE 210	SCOTTSDALE	AZ	852515600	0.7329641603	20
1497827018	MCCLURE	DARYN	N	21772 S ELLSWORTH LOOP RD		QUEEN CREEK	AZ	851427709	0.7331163598	20
1215957576	BRENNAN	MICHAEL	JAMES	4250 E CAMELBACK RD	SUITE K 100	PHOENIX	AZ	850188301	0.733159975	20
1851356802	ESTES	APRIL	LYNN	2929 E THOMAS RD		PHOENIX	AZ	850168034	0.7331718992	20
1558509893	BAIRD	JAMES	W	1965 W RAVEN DR		CHANDLER	AZ	852867944	0.7339451554	20
1285613216	BAKOTIC	RAYMOND	PETER	1925 W ORANGE GROVE RD	SUITE 209	TUCSON	AZ	857041143	0.7348681263	20
1407880651	JUODAKIS	VIOLET	R	1701 W SAINT MARYS RD	SUITE 103	TUCSON	AZ	857452621	0.7348988511	20
1750394144	MCRUNELS	STEVEN		4350 N 19TH AVE		PHOENIX	AZ	850154602	0.7351757552	20
1467481531	ARMAS	DANIELLE	R	13737 N 92ND ST		SCOTTSDALE	AZ	852607434	0.7352333408	20
1487924965	TANZELLA	TONI	JO ANNE	4545 E SOUTHERN AVE	STE 103	MESA	AZ	852062677	0.735607914	20
1417989591	GARCIA-MARISC	GLORIA	E.	1535 E 10TH ST		DOUGLAS	AZ	856072309	0.7370168505	20
1356454227	GARCIA	ROBERT	M	2927 N 7TH AVE		PHOENIX	AZ	850134102	0.7372214281	20
1497798714	WISE	MATTHEW	K	1501 S YALE ST	BLDG 2 SUIT	FLAGSTAFF	AZ	860017304	0.7373798134	20
1205067386	WHITE	ROBERT	AUGUST	10000 S WILMOT RD		TUCSON	AZ	857568699	0.7375113297	20
1043294606	UNDERHILL	MICHAEL	S	18275 N 59TH AVENUE	BLDG K STE	GLENDALE	AZ	853081254	0.7380860465	20
1528232378	SHAPIRO	ELIZABETH		19841 N. 27TH AVENUE	SUITE 101	PHOENIX	AZ	850274002	0.738257965	20
1104875822	WILLIAMS	MAGDA	SABER	9767 N 91ST ST	SUITE 103	SCOTTSDALE	AZ	852585086	0.7384031116	20
1538178025	GIETZEN	JOHN	NICHOLAS	888 W 16TH ST		YUMA	AZ	853644542	0.7387133812	20
1700865763	KARTCHNER	BRIAN	J.	1300 S. 20TH AVENUE		SAFFORD	AZ	85546	0.7387341921	20
1558591644	GAZDA	RENEE	M	2000 W BETHANY HOME RD # 200		PHOENIX	AZ	850152443	0.7388035076	20
1174936124	MILLER	REBECCA	MARIE-RAU	710 N BEAVER ST BLDG 6		FLAGSTAFF	AZ	860013148	0.7390657066	20
1043230097	DE LA TORRE	LAURA	E	101 W IRVINGTON RD		TUCSON	AZ	857143050	0.7390885338	20
1376634923	MAY	MICHELLE		2601 E ROOSEVELT ST		PHOENIX	AZ	850084973	0.7391987996	20
1861019390	BALZANO	DINA	MARIE	10599 N TATUM BLVD STE F151		PARADISE VALLE	AZ	852531053	0.739413076	20
1740250067	THOMPSON	BECKY	ANN	2051 EVERGREEN LN	SUITE D	SHOW LOW	AZ	859017928	0.7397035238	20
1811967482	TURNER	TERRY		1920 E BASELINE RD		TEMPE	AZ	852831511	0.7397166657	20
1710247887	ALAESTANTE	GREG		9225 N 3RD ST STE 300		PHOENIX	AZ	850202466	0.7403052131	20
1265455331	COMBS	JAMES		2730 S VAL VISTA DR STE 187		GILBERT	AZ	852951684	0.740607574	20
1639137417	BROWN	JUDITH	ANN	2155 W ORANGE GROVE RD		TUCSON	AZ	857413118	0.7418284066	20
1376651174	RASTOGI	NIREK		11030 N TATUM BLVD	STE 101	PHOENIX	AZ	850286073	0.7423752587	20
1073583035	ROSS	JORDAN	S	2730 S VAL VISTA DR	SUITE 138,	GILBERT	AZ	852966675	0.7424066908	20
1578572384	WHITAKER	MARK	D	19636 N 27TH AVE	SUITE 308	PHOENIX	AZ	850274013	0.7427335436	20
1922680537	DO	MICHELLE		707 N ALVERNON WAY STE 101		TUCSON	AZ	857111830	0.7429241295	20
1215949052	NORLEY	JULIE	A	5111 N SCOTTSDALE RD STE 108		SCOTTSDALE	AZ	852507076	0.7437384365	20
1104350123	EKUNWE	AKUA		1300 N 12TH ST	SUITE 605	PHOENIX	AZ	850062848	0.7440211381	20
1154682664	BHUYAN	NATASHA		7150 E CAMELBACK RD	SUITE 105	SCOTTSDALE	AZ	852511200	0.7441521095	20
1144535519	MEEHAN	ELIZABETH	KYLE	2800 E AJO WAY		TUCSON	AZ	857136204	0.7442173449	20
1912963943	MERRILL	JARILYNNE	B	1151 N GILBERT RD		MESA	AZ	852035127	0.7443933765	20
1336702513	FLOWERS	CAROLINE	ELIZABETH	3950 S COUNTRY CLUB RD STE 130		TUCSON	AZ	857142203	0.7447156034	20
1407993850	CHEN	WEN-TE	TED	223 CIBECUE CIRCLE RD		SAN CARLOS	AZ	855500208	0.7452152515	20
1235691593	PIERCE	CLAYTON	TIMOTHY	1300 N 12TH ST STE 605		PHOENIX	AZ	850062850	0.7457710378	20
1356962757	CHAVIRA	BERNARDO		707 N ALVERNON WAY STE 101		TUCSON	AZ	857111830	0.7473616194	20
[truncated: 692 more rows]
