# Supplementary material for: Prevalence and Correlates of COVID-19 Vaccine Information on Family Medicine Practices’ Websites in the United States: Cross-sectional Website Content Analysis
Source: JMIR Form Res. 2022 Nov 17;6(11):e38425. doi: 10.2196/38425 (PMC9671487; doi:10.2196/38425)
Supplement: Multimedia Appendix 1 [file formative_v6i11e38425_app1.zip › NPI datasets/CA_NPI.csv]

NPI	last_name	first_name	middle_name	address_line1	address_line2	city	state	zip	r	target_sample	included/excluded	why excluded?	total =	59
1063482891	ARNER	MARGARET	LUCY	45 HAZEL ST		WILLITS	CA	954904222	2.45E-05	105	1
1821178088	MOROHASHI	DAVID K		UCI MEDICAL CENTER	101 THE CIT	ORANGE	CA	92868	0.000121755	105	1
1528393535	CABATBAT	RYAN	JAMES	1699 E WASHINGTON ST APT 2016		COLTON	CA	923244673	0.000199819	105	1
1689718082	DARLING	TRACY	ANDREA	31862 COAST HWY STE 203		LAGUNA BEACH	CA	926516771	0.000224048	105	0	no focus on family medicine/primary care; http://thedarlingcenter.com/
1366582892	ARORA	POONAM		1721 W YOSEMITE AVE		MANTECA	CA	953375130	0.00034734	105	0	Kaiser; already covered with Dr. Cabatbat
1649354309	KINI	DIVYA	R	1500 SOUTHGATE AVE	SUITE 204	DALY CITY	CA	94015	0.000452085	105	1
1073672739	HOWO	MITCHELL	FUNG	10800 MAGNOLIA AVE		RIVERSIDE	CA	925053043	0.000461488	105	0	Kaiser; already covered with Dr. Cabatbat
1851374979	KRAFT	ROD		1630 E HERNDON AVE		FRESNO	CA	937203305	0.000616487	105	0	sports medicine focused
1750837993	TONELLI	ALYSSA		1400 N MAIN ST		SANTA ANA	CA	927012304	0.00067012	105	1
1912932393	ORTIZ	ROMEO	S	150 TEJAS PL		NIPOMO	CA	934449123	0.000701948	105	1
1750818936	CHOPRA	ROHIT	CHANDER	1020 29TH ST STE 480		SACRAMENTO	CA	958165173	0.001044957	105	0	Sutter; already covered with Dr. Kini
1912940628	BORODULIN	TATYANA		1600 W CAMPBELL AVE		CAMPBELL	CA	950081526	0.001117916	105	0	no practice website
1912940305	ROBERTS	BRUCE	ALLEN	2443 FILLMORE ST # 380-3991		SAN FRANCISCO	CA	941151814	0.001131726	105	0	no practice website
1063512069	ZEPF	WILLIAM	J	2030 SUTTER PL	#2000	DAVIS	CA	956166201	0.001139534	105	0	Sutter; already covered with Dr. Kini
1083265565	KAUR	RAJWINDER		11 POINSETTIA CT		SACRAMENTO	CA	958382282	0.001202879	105	0	no practice website
1104844380	AIELLO	JOSEPH	P	8875 LA MESA BLVD		LA MESA	CA	919425434	0.001362643	105	0	not family medicine/primary care focused
1366780397	KUDROW	LEE		604 N. CANON DR.		BEVERLY HILLS	CA	90210	0.001407696	105	0	no practice website
1366488215	ARMOUR	RICHARD		1113 ALTA AVE	SUITE 102	UPLAND	CA	917862800	0.001494644	105	0	https://www.facebook.com/armourfamilypractice/?ref=page_internal
1801904222	BILLER	DEBORAH	J	2511 GARDEN RD	SUITE A250	MONTEREY	CA	939405330	0.00155119	105	0	hospice-focused
1659576742	KOPELEVICH	PETER	DAVID	1150 N INDIAN CANYON DR		PALM SPRINGS	CA	922624872	0.001606622	105	1
1346699873	SAKSHI	PARUL		2500 GRANT RD		MOUNTAIN VIEW	CA	940404302	0.001611444	105	1
1336210236	DOSHI	FALGUNI		441 N LAKEVIEW AVE		ANAHEIM	CA	928073028	0.001633401	105	0	Kaiser; already covered with Dr. Cabatbat
1275585697	BROTHERS	JOHN	A.	1201 ALHAMBRA BLVD	#300	SACRAMENTO	CA	95816	0.001634331	105	0	Sutter; already covered with Dr. Kini
1790794048	KRAMER	PAUL	EDWARD	1098 SUNRISE AVE	STE 100	ROSEVILLE	CA	956614469	0.001695144	105	1
1487767604	CONSTANTINO	LOIDA		1777 BELLFLOWER BLVD	SUITE 104	LONG BEACH	CA	90815	0.00178216	105	1
1184848418	MOR	ALI		26882 TOWNE CENTRE DR		FOOTHILL RANCH	CA	926102862	0.001847947	105	0	Kaiser; already covered with Dr. Cabatbat
1215293063	CLEGG	MARY		4860 Y ST STE 1600		SACRAMENTO	CA	958172307	0.001872739	105	1
1417078999	PANDYA	AVNI	BANSI	11401 BLOOMFIELD AVE		NORWALK	CA	90650	0.002007588	105	0	CA Department of State Hospitals; only patients are those mandated by the state
1043493943	MCCOY	THOMAS	CRANE	2500 ALHAMBRA AVE		MARTINEZ	CA	945533156	0.002085075	105	1
1609851674	EIDSON-TON	WETONA	S.	2051 JOHN JONES RD		DAVIS	CA	956169701	0.002085457	105	1
1144325069	SALINGER	STEVEN	A.	310 SANTA FE DR		ENCINITAS	CA	920245110	0.002221639	105	1
1972674901	BURKE	FRANCES	P.	9961 SIERRA AVE		FONTANA	CA	923356720	0.002222976	105	0	Kaiser; already covered with Dr. Cabatbat
1407983372	MEDINA	TANIA		123 S ALVARADO ST		LOS ANGELES	CA	900572201	0.002229625	105	1
1437461233	BYRNE	ALLISON	MARGARET	12522 LAMBERT RD	SUITE D	WHITTIER	CA	906062758	0.002350634	105	1
1407964000	COHEN	PHYLLIS		131 STONY CIR STE 1600		SANTA ROSA	CA	95401	0.002360039	105	0	Sutter; already covered with Dr. Kini
1821165739	THOMPSON	TRACEY	L.	10800 MAGNOLIA AVE		RIVERSIDE	CA	925053043	0.00241528	105	0	Kaiser; already covered with Dr. Cabatbat
1346731650	SHETAB	MARIAM		2175 ROSALINE AVE		REDDING	CA	960012549	0.002437498	105	0	DignityHealth; already covered with Dr. Paul Kramer
1922101237	BAYARD	PAUL	J.	3451 E 12TH ST	2ND FLOOR	OAKLAND	CA	946013463	0.002479192	105	1
1578751129	COLES	LISA	MARIE	200 W ARBOR DR		SAN DIEGO	CA	92103	0.002488649	105	1
1003186560	KROHN	ALLEN		1756 CONTINENTAL ST		REDDING	CA	960011240	0.002488945	105	0	no practice website
1417954793	KEISNER	SUSAN	A	3401 W. SUNFLOWER AVE.	SUITE 250	SANTA ANA	CA	92704	0.002499434	105	0	group of doctors that provide on site care at supervised nursing facilities
1578166443	TRIPODIS	THOMAS		7543 SANTA MONICA BLVD		WEST HOLLYWOOD	CA	900466406	0.002541448	105	1
1245332923	EDWARDS	ELLEN	E.	15025 INNOVATION DR		SAN DIEGO	CA	921283409	0.002688522	105	0	Scripps; already covered with Dr. Salinger
1285639773	EISMAN	PAUL	M.	2925 N. PALO VERDE		LONG BEACH	CA	90815	0.002724531	105	0	no practice website
1386696466	ELIZONDO	MARGARET	VAUGHAN	7860 FORRESTAL RD		SAN DIEGO	CA	921202207	0.002737105	105	0	no practice website
1144515792	MERINO	FAITH CHE	ABALOS	1301 PINOLE VALLEY RD		PINOLE	CA	945641384	0.002770978	105	0	Kaiser; already covered with Dr. Cabatbat
1902890320	REDDY	USHA		199 W SHIELDS AVE		FRESNO	CA	937054102	0.002825094	105	1
1497166466	NGUYEN	ANDY		1900 E 4TH ST		SANTA ANA	CA	927053962	0.002829225	105	0	Kaiser; already covered with Dr. Cabatbat
1477828416	ROBERTS	MICHAEL	JAMES	11500 BROOKSHIRE AVE		DOWNEY	CA	902414917	0.003076944	105	0	PIH Health; already covered with Dr. Byrne
1992784235	DUGDALE	WILLIAM	ROY	809 WIMBLEDON CT		SACRAMENTO	CA	958646137	0.003143681	105	0	no practice website
1932287828	EARWOOD	MICHAEL	L.	1 QUALITY DR		VACAVILLE	CA	956889494	0.003157578	105	0	Kaiser; already covered with Dr. Cabatbat
1689605602	SANDHU	NARINDER		2737 WOODBERRY WAY	SUITE 107	RANCHO CORDOVA	CA	956704758	0.003187896	105	0	no practice website
1225442643	BACHARACH1	REBECCA	ELISE	8788 JAMACHA RD		SPRING VALLEY	CA	919774035	0.003218222	105	1
1396270880	WALKER	JACQUAE	M.	975 SERENO DR		VALLEJO	CA	945892441	0.003230375	105	0	Kaiser; already covered with Dr. Cabatbat
1679749865	OSTICK	AIMEE	PACKER	21400 VENTURA BLVD STE C		WOODLAND HILLS	CA	913642008	0.003244107	105	1
1164788683	JIBRI	NISHWAN		855 E MADISON AVE		EL CAJON	CA	920203819	0.003337903	105	1
1952386765	RISSER	JOSEPH	A	6973 LINDA VISTA RD		SAN DIEGO	CA	921116339	0.003586168	105	1
1649319666	TRAN	DONNY		7761 GARDEN GROVE BLVD		GARDEN GROVE	CA	928414200	0.003642575	105	1
1285029256	KARLIN	JENNIFER	TRACI-LYN	1001 POTRERO AVE., BLDG 80-83	SFGH FAMILY	SAN FRANCISCO	CA	941102859	0.003647625	105	1
1922012178	SCIABBARRASI	JOSEPH		2001 S BARRINGTON AVE	SUITE 208	LOS ANGELES	CA	900255363	0.003677799	105	0	no family medicine focus
1437204534	CRUNK	DENNIS	L.	85 SIERRA PARK RD		MAMMOTH LAKES	CA	935460660	0.003706148	105	1
1215965355	CHU	PAUL	TIAT-FAT	728 PACIFIC AVE	#405	SAN FRANCISCO	CA	941334457	0.003738079	105	0	Sutter; already covered with Dr. Kini
1700946209	CARBUTO	MICHAEL	NICHOLAS	1250 BELLFLOWER BLVD	SHS	LONG BEACH	CA	908400201	0.003746451	105	1
1114000973	YOUNG	KIMBERLY	ALLISON	3419 STATE ROUTE ONE		STINSON BEACH	CA	94970	0.003767105	105	1
1598105348	MONTACUTE	TAMARA	KAILOA	211 QUARRY RD STE 405, MC 5985	STANFORD FA	PALO ALTO	CA	94304	0.003860551	105	1
1346260908	CHAN	DANIEL	NORA	4281 KATELLA AVE	SUITE #220	LOS ALAMITOS	CA	907203500	0.003887024	105	0	no family medicine focus
1710049945	SMITH	BRUCE	ELLIOTT	799 E RIALTO AVE		SAN BERNARDINO	CA	924150011	0.00395158	105	0	no practice website
1174696801	SMITH	KRISTINA		795 EL CAMINO REAL		PALO ALTO	CA	943012302	0.003975978	105	0	Sutter; already covered with Dr. Kini
1528075751	ELMAN	KENNETH	DONALD	29525 CANWOOD ST	#305	AGOURA HILLS	CA	913014233	0.004044659	105	1
1285679449	NGUYEN	TUNG	CONG	2509 W 1ST ST		SANTA ANA	CA	927033401	0.004131837	105	0	no practice website
1760401459	NIKOUKARI	ARASH		200 MEDICAL PLAZA	#365,420,53	LOS ANGELES	CA	90095	0.004313771	105	1
1578880498	MEDINA	ERNESTO		3401 S HARBOR BLVD		SANTA ANA	CA	927047933	0.004320121	105	0	Kaiser; already covered with Dr. Cabatbat
1801967617	MILLER	LARRY		29369 AUBERRY RD	102	PRATHER	CA	936519784	0.004355564	105	0	excluded because part of Indian Health Service
1043273469	DEVORE	JAMES	CHARLES	500 DOYLE PARK DR	SUITE G04	SANTA ROSA	CA	954054558	0.004373977	105	1
1265774848	GUERRA BONILL	GERARDO		632 W GIBSON RD		WOODLAND	CA	956955169	0.004581876	105	0	DignityHealth; already covered with Dr. Paul Kramer
1366536252	NGUYEN	THANHAN	VIVIANE	701 E. EL CAMINO REAL		MOUNTAIN VIEW	CA	940402833	0.004773167	105	0	Sutter; already covered with Dr. Kini
1720192685	BJARNASON	RONALD	V	8397 N LANDER AVE		HILMAR	CA	953240179	0.004886585	105	1
1174683502	DUNLOP	THOMAS	J	3291 LOMA VISTA RD		VENTURA	CA	930033099	0.005266566	105	1
1033112768	FERGUSON	WILLIAM	W	1041 N CHINA LAKE BLVD	B	RIDGECREST	CA	935553183	0.005472634	105	1
1306943626	MASSEN	ARKADY	MICHAILOV	19682 HESPERIAN BLVD STE 101A	1393 SANTA	HAYWARD	CA	945414752	0.005561476	105	1
1528119286	LUTHER	SYLVIA		8808 BALBOA AVE	TRICARE OUT	SAN DIEGO	CA	921231592	0.005645957	105	0	military affiliated
1801153770	MENDOZA	ERIK	M	1141 PEAR TREE LN		NAPA	CA	945586484	0.005817212	105	1
1992853774	BATHALA-PATEL	RAMA	D	3501 S HARBOR BLVD		SANTA ANA	CA	927046919	0.005824182	105	1
1881684355	EASTER-BRYAN	DORIA		10725 INTERNATIONAL DR		RANCHO CORDOVA	CA	956707967	0.005875647	105	0	Kaiser; already covered with Dr. Cabatbat
1992981484	GANDINGCO	WINNIE	JOYCE	4860 Y ST STE 1600		SACRAMENTO	CA	958172307	0.005876352	105	0	UC Davis; already covered with Dr. Clegg
1144378936	MAGNESS	NANCY	SHOUKRY	10800 MAGNOLIA AVE		RIVERSIDE	CA	925053043	0.005884142	105	0	Kaiser; already covered with Dr. Cabatbat
1336549989	HUANG	MARIA		3991 MACARTHUR BLVD	STE 228	NEWPORT BEACH	CA	926603009	0.005903422	105	0	no family medicine focus
1932366200	BANERJEE	SHOMIR		637 E ROMIE LN		SALINAS	CA	939014205	0.005952015	105	0	no family medicine focus
1366591695	LE	JOHN	NGHIA	27800 MEDICAL CENTER RD STE 204		MISSION VIEJO	CA	926916408	0.005978209	105	0	Providence; already covered
1710922935	BHANDARI	PAYAL	NILESH	2100 WEBSTER ST	SUITE 302	SAN FRANCISCO	CA	941152373	0.006091978	105	0	no family medicine focus
1760436455	MATTHEWS	MARK	THOMAS	26501 AVENUE 140		PORTERVILLE	CA	932582000	0.006189566	105	0	no family medicine focus
1275912081	SANCHEZ	ISAAC		1040 7TH ST		WASCO	CA	932801934	0.006295332	105	1
1356542245	BARRE	ABDUSELAM	HUSSEIN	2130 HERITAGE LOOP RD		PASO ROBLES	CA	934467800	0.006309597	105	0	no practice website
1073532065	PAUER	DEBORAH		3460 KATELLA AVE		LOS ALAMITOS	CA	907202334	0.006438808	105	0	optum; already covered
1275703605	TRAN	LINDA		20635 YORBA LINDA BLVD	SUITE R-1	YORBA LINDA	CA	928867133	0.006461385	105	1
1053374652	LEE	SAM	UN	3414 W BALL RD	SUITE K	ANAHEIM	CA	928043726	0.00653182	105	0	no practice website
1962504894	VU	KHANH	T	130 CEDAR RD # 220		VISTA	CA	920835102	0.006713053	105	0	Scripps; already covered with Dr. Salinger
1649339300	HSU	JOHN	C.	25825 VERMONT AVE		HARBOR CITY	CA	907103518	0.006933431	105	0	Kaiser; already covered with Dr. Cabatbat
1750623716	SAZEGAR	PAYAM		1569 SLOAT BLVD	SUITE 333	SAN FRANCISCO	CA	941321256	0.007075617	105	1
1588836688	STOCKAMP	KRISTEN	MARIE	121 BARBOZA ST		MENDOTA	CA	936401901	0.007282312	105	1
1992140396	LEE	STEPHEN		971 LANE AVE		CHULA VISTA	CA	919143501	0.007306607	105	0	Scripps; already covered with Dr. Salinger
1104200922	WONG	KEITH		1403 LOMITA BLVD	SUITE 100	HARBOR CITY	CA	907102076	0.007374703	105	1
1427140482	LIN	IRENE		370 DISTEL CIR		LOS ALTOS	CA	940221404	0.007391825	105	0	Sutter; already covered with Dr. Kini
1033589486	GITHUA	JOSEPHINE	MUMBI	2021 MAIN ST		OAKLEY	CA	945613302	0.007417902	105	0	La Clinica; already covered
1831178250	LANE	STEVE	RICHARD	795 EL CAMINO REAL		PALO ALTO	CA	943012302	0.007466764	105	0	Sutter; already covered with Dr. Kini
1033435300	BARRAGAN	HUMBERTO		220 E 13TH ST		MERCED	CA	953416250	0.007522618	105	0	no family medicine focus
1508886730	HUBBARD	MARK	D.	16950 VIA TAZON		SAN DIEGO	CA	921271607	0.007597839	105	0	UCSD; already covered
1942706809	CHAU	CELINA		155 N FRESNO ST		FRESNO	CA	937012302	0.007603348	105	0	UCSF; already covered
1568743029	BALLIN	KATIE		120 TOWN CENTER PKWY		SANTEE	CA	920715801	0.007663083	105	1
1982995494	MOHMAND	ABRAHAM	MOHAMMAD	3553 WHIPPLE RD		UNION CITY	CA	945871507	0.007752229	105	0	Kaiser; already covered with Dr. Cabatbat
1861540486	TOUB	DANIEL	ROBERT	1110 N DUTTON AVE		SANTA ROSA	CA	954014606	0.007765165	105	1
1396829388	SCHINDLER	LYDIA	G.	5900 STATE FARM DR		ROHNERT PARK	CA	949282149	0.007811407	105	0	Kaiser; already covered with Dr. Cabatbat
1639227358	VOEGELE	PATRICK	ALEXANDER	1145 E CLARK AVE STE F		SANTA MARIA	CA	934555169	0.007838724	105	0	no practice website
1407875941	KLEINMAN	LOWELL	J	1300 AVENIDA VISTA HERMOSA	SUITE 250	SAN CLEMENTE	CA	926736315	0.008071338	105	1
1114127875	CAMPBELL	JAMES	FOSTER	500 OLD RIVER RD STE#260		BAKERSFIELD	CA	93311	0.008119146	105	1
1154498087	KIM	HEASUE	SUE	441 N LAKEVIEW AVE		ANAHEIM	CA	928073028	0.008167424	105	0	Kaiser; already covered with Dr. Cabatbat
1992853816	WEILER	DANIELLE	DUNCAN	441 N LAKEVIEW AVE		ANAHEIM	CA	928073028	0.008188142	105	0	Kaiser; already covered with Dr. Cabatbat
1578917720	MADRID-CARRAN	ELINORA	S	6010 HIDDEN VALLEY RD STE 150		CARLSBAD	CA	920114217	0.008205693	105	1
1740488543	FAGAN	MATTHEW	J	365 TUOLUMNE ST		VALLEJO	CA	945905700	0.008219653	105	1
1619995867	MARTIN	GREGORY	JOHN	1121 F ST		REEDLEY	CA	936543028	0.008266897	105	0	no practice website
1912963331	OLSON	CHRISTOPH	RYAN	1264 HAWKS FLIGHT CT	SUITE 100	EL DORADO HILL	CA	957629348	0.008298397	105	0	DignityHealth; already covered with Dr. Paul Kramer
1619927175	SOLOMON	DONALD	ALAN	13140 FRATI LN		SEBASTOPOL	CA	954729594	0.00835025	105	0	no practice website
1417398496	CHOWDHURY	SUKALPA		165 SAINT DOMINICS DR STE 201		MANTECA	CA	953377802	0.008472234	105	0	Sutter; already covered with Dr. Kini
1497756555	SANDERS	JESSE	DAVID	12756 VAN NUYS BLVD		PACOIMA	CA	913311626	0.008543069	105	1
1255387320	LEE	PHILIP	W	7000 BOULDER AVE		HIGHLAND	CA	923463348	0.008619246	105	1
1730256736	HALLER	DAVID	L.	441 N LAKEVIEW AVE		ANAHEIM	CA	928073028	0.008632182	105	0	Kaiser; already covered with Dr. Cabatbat
1093863912	DAMEFF	ELIZABETH	MARIE	9961 SIERRA AVE		FONTANA	CA	923356720	0.008664253	105	0	Kaiser; already covered with Dr. Cabatbat
1881774420	CHEN	KEVIN		301 INDUSTRIAL RD		SAN CARLOS	CA	940702603	0.008715286	105	0	Sutter; already covered with Dr. Kini
1578542676	ATKINS	ELISE F		2025 SOQUEL AVE		SANTA CRUZ	CA	950621323	0.008736327	105	0	Sutter; already covered with Dr. Kini
1477569655	RUELAS	ANTONIO		258 E HARVARD BLVD		SANTA PAULA	CA	930603372	0.008748628	105	1
1497827216	SOLIS	CRISTINA	E.	1600 EUREKA RD		ROSEVILLE	CA	956613027	0.00879186	105	0	Kaiser; already covered with Dr. Cabatbat
1083825822	MULTANI	SALIMA		934 ATLANTIC AVE		LONG BEACH	CA	908134515	0.008841234	105	1
1235208299	MEUX	MARY		2051 JOHN JONES RD		DAVIS	CA	956169701	0.008844165	105	0	DignityHealth; already covered with Dr. Paul Kramer
1700953684	YAKUSHI	JOSE	ANTONIO	9400 ROSECRANS AVE		BELLFLOWER	CA	907062246	0.008872919	105	0	Kaiser; already covered with Dr. Cabatbat
1235381781	TRAFELI	ROBERT	MARIO	2128 PICO BLVD		SANTA MONICA	CA	904051718	0.008928864	105	0	no family medicine focus
1760468003	WILLIAMS	MARSHALL	FAY	9460 N NAME UNO	SUITE 115	GILROY	CA	950203537	0.009047351	105	1
1801058938	BADAKHSHAN	BITA		6340 IRVINE BLV.		IRVINE	CA	92620	0.009111719	105	1
1932519733	SILVA	CARLOS		1900 E 4TH ST		SANTA ANA	CA	927053962	0.009225242	105	0	Kaiser; already covered with Dr. Cabatbat
1962897645	FOOROHAR	AFSOON		34 MARK WEST SPRINGS RD FL 2		SANTA ROSA	CA	954031766	0.009227052	105	0	Sutter; already covered with Dr. Kini
1801919220	GOMEZ	ROSA	MARIA	2260 E PALMDALE BLVD STE H		PALMDALE	CA	935501327	0.009236862	105	0	no practice website
1043362627	GREWAL	SWIPEN		334 SAMUEL DR		YUBA CITY	CA	959916325	0.009245887	105	1
1487601480	NGUYEN	KEVIN	H	4770 W HERNDON AVE		FRESNO	CA	937228402	0.009260873	105	0	no practice website
1154593069	ESPINOZA	ROBERT		1002 N FAIRVIEW ST		SANTA ANA	CA	927031811	0.009352692	105	0	no practice website
1023058963	KHOUZAM	ATEF		361 HOSPITAL RD	322	NEWPORT BEACH	CA	926633522	0.009372475	105	1
1831319789	AKERA DOW	CHIKA		2100 MONUMENT BLVD STE 8		PLEASANT HILL	CA	94523	0.009440566	105	0	La Clinica; already covered
1023143146	SHOOP	LEE		2450 SISTER MARY COLUMBA DR		RED BLUFF	CA	960804356	0.009541711	105	1
1346317203	EZROJ	ALBERT		441 N LAKEVIEW AVE		ANAHEIM	CA	928073028	0.009576257	105	0	Kaiser; already covered with Dr. Cabatbat
1730286865	WARWICK	JOHN	LOVELL	205 WEST GRANGER AVE		MODESTO	CA	953504425	0.009633748	105	0	no practice website
1275866568	CONTRERAS	VERONICA	D	12370 HESPERIA RD	15	VICTORVILLE	CA	923957719	0.009680301	105	1
1073693552	CAMARILLO	DANIEL		30420 HAUN RD		MENIFEE	CA	925846810	0.009795177	105
1154359982	NIEMI	SACHA	Z.	1580 VALENCIA ST	SUITE 201	SAN FRANCISCO	CA	941104423	0.00980386	105
1538104518	AMMARI	RAZAN	F	12015 RIVERSIDE DR		N HOLLYWOOD	CA	916073726	0.009944268	105
1386663508	GHODS	EHSAN		4520 BUSINESS CENTER DRIVE	SUITE 200	FAIRFIELD	CA	94534	0.009992674	105
1164840856	GARCIA	RAMON RYA		1450 TREAT BLVD # 160		WALNUT CREEK	CA	94597	0.010060309	105
1699167999	CADENA	SANDY		1005 E WASHINGTON BLVD STE A		LOS ANGELES	CA	900213082	0.010086707	105
1407268139	MANDEL	JULIETTE		3490 CALIFORNIA ST STE 203		SAN FRANCISCO	CA	941181892	0.010123059	105
1023265816	SMITH	LEO	ARTHUR	500 DOYLE PARK DR	SUITE G-04	SANTA ROSA	CA	954054558	0.010222971	105
1265411730	ENDO	CRAIG	YOSHIO	2740 N GAREY AVE	SUITE 100	POMONA	CA	917671800	0.010234612	105
1811014392	KIM	ROY	KYUNG-WON	11555 ONE-HALF POTRERO RD		BANNING	CA	92220	0.010300617	105
1215047444	SAWYER	HOWARD	R.	14600 SHERMAN WAY	SUITE 300	VAN NUYS	CA	914052283	0.010382075	105
1972949469	KIM	YOUNG	IL	4733 W SUNSET BLVD FL 3		LOS ANGELES	CA	900276021	0.010392879	105
1083934400	RIVERA PACHEC	WENDALEE		9961 SIERRA AVE		FONTANA	CA	923356720	0.010554029	105
1710360250	LALWANI	MEGHA		22675 ALESSANDRO BLVD		MORENO VALLEY	CA	92553	0.010580531	105
1700841582	DAMASCO-GUTIE	DAISY	CUBE	386 E H ST	SUITE 210	CHULA VISTA	CA	919107485	0.011003408	105
1649210618	VUKSINICH	MATTHEW	JOSEPH	600 MARINE BLVD		MOSS BEACH	CA	94038	0.011023972	105
1184736548	WEISENBERGER	JOHN	EDWARD	912 N DOUTY ST	D	HANFORD	CA	932303918	0.011143415	105
1215216528	ABRAHAMIAN	SERJIK		10800 MAGNOLIA AVENUE	KAISER PERM	RIVERSIDE	CA	92505	0.011219105	105
1891843744	BURSTEIN	WALTER		5601 DE SOTO AVE		WOODLAND HILLS	CA	913676701	0.011271517	105
1811926280	GRANADOS	GILBERTO		1325 BROAD AVE		WILMINGTON	CA	907442604	0.011404773	105
1588141865	BAHRAMZI	MARIA		5454 EL CAJON BLVD		SAN DIEGO	CA	921153621	0.011453139	105
1043622921	MOMAND	NAHEED		2140 GRAND AVE STE 125		CHINO HILLS	CA	917096802	0.011487317	105
1710078753	SMITH-MACLEAN	JOAN	L	2030 SUTTER PL	#2000	DAVIS	CA	956166201	0.011663631	105
1235465774	CHAVEZ GUERRE	ANGELO	JULIO	6991 N STATE ST		REDWOOD VALLEY	CA	954709629	0.011907312	105
1942291919	GUILTINAN	THOMAS		3010 W ORANGE AVE	STE. 302	ANAHEIM	CA	928043169	0.011966613	105
1952837577	CHO	TIFFANY	SUHL HEE	10250 SANTA MONICA BLVD STE 2440		LOS ANGELES	CA	900676593	0.012075469	105
1417395633	HALL	BONNIE	HUANG	46923 WARM SPRINGS BLVD STE 207		FREMONT	CA	945397977	0.012200355	105
1174545362	PORTER	RUSSELL	TREXLER	1448 FLORIDA AVE		MODESTO	CA	953504424	0.012235697	105
1184854598	ASCOLI	RICHARD	V	1 GRAND AVE		SAN LUIS OBISP	CA	934079000	0.012294928	105
1184753121	DONLON	DEBORAH		751 LOMBARDI CT STE B		SANTA ROSA	CA	954076793	0.012308785	105
1205898558	HIZON	GERARDO	WILLIAM	27699 JEFFERSON AVE STE 101		TEMECULA	CA	925902696	0.012330648	105
1710074000	CHAN	CHRISTINA		1448 FLORIDA AVE		MODESTO	CA	953504424	0.012367323	105
1093149908	CHUNG	CHELSEA		450 E ROMIE LN		SALINAS	CA	939014029	0.01263317	105
1588850796	PAPSCO	MARY	CATHERINE	983 SONOMA AVE		SANTA ROSA	CA	95404	0.012662429	105
1083249353	KORTKAMP	LORI		6762 WARNER AVE APT M2		HUNTINGTON BEA	CA	926475324	0.01269103	105
1467545913	ONISHI	RICHARD	A	215 PESETAS LANE		SANTA BARBARA	CA	93110	0.012780919	105
1467534313	DOMINGUEZ	JESSE	SERRANO	6604 CHURCHILL ST		SAN BERNARDINO	CA	924072069	0.012799014	105
1386909638	MANZO-CHUA	DESTY	ALCANCIA	1201 CAMINO LORADO	1201 CAMINO	SAN MARCOS	CA	920787106	0.012832563	105
1255626057	ROSEN	JOHN	D	1606 REEF VIEW CIR		CORONA DEL MAR	CA	926251245	0.012849469	105
1700896560	ELVEBAKK	RANVEIG	N	450 SUTTER ST	SUITE 1325	SAN FRANCISCO	CA	941084206	0.012941639	105
1538274287	CUTTER	CHRISTOPH	BRUCE	400 CRAVEN RD		SAN MARCOS	CA	920784201	0.013088109	105
1437104858	KOMIN	MICHAEL	L.	1150 E LERDO HWY	#C	SHAFTER	CA	932639417	0.013172903	105
1700264736	LUNDERVILLE	CHANTAL		1001 POTRERO AVE	BLDG 80-83	SAN FRANCISCO	CA	941103518	0.013275209	105
1699920348	MURRAY	SCOTT	ALLAN	1900 E 4TH ST		SANTA ANA	CA	927053962	0.01332451	105
1497005995	CONTRERAS ARR	LUZ	DEANIRA	1500 21ST ST		SACRAMENTO	CA	958115216	0.01337093	105
1538265327	KIM	ESTHER	Y.	15004 INNOVATION DR		SAN DIEGO	CA	921283491	0.013375536	105
1134154263	KEIDEL	MARK	T	2 W FERN AVE		REDLANDS	CA	923735916	0.013566431	105
1932520012	FLORES	JOSE	LUIS	1701 CESAR CHAVEZ AVE,	SUITE 230	LOS ANGELES	CA	90033	0.013611591	105
1649387994	EVERETT	EUGENE	T	215 PESETAS LN		SANTA BARBARA	CA	931101416	0.013659302	105
1598297954	CHRONIS	JENNIFER		200 W ARBOR DR	MC 8809	SAN DIEGO	CA	921039000	0.01378725	105
1770670556	WATANABE	TAKENORI		2500 ALHAMBRA AVE		MARTINEZ	CA	945533156	0.013792325	105
1992776108	LUA	JESUS		360 E 7TH ST	SUITE A	UPLAND	CA	917866701	0.013800527	105
1578973350	RITCHEY	JAMES		1301 MISSION ST		SANTA CRUZ	CA	950603530	0.013874934	105
1508914391	GANDHI	SWATI	SHREYAS	9400 ROSECRANS AVE		BELLFLOWER	CA	907062246	0.013989925	105
1528486297	LU	WILLIAM	JERRY	1823 UNION ST		SAN FRANCISCO	CA	941234307	0.013998158	105
1144527441	CHEUNG	BONNIE		9131 ADAMS AVE		HUNTINGTON BEA	CA	926463462	0.014014988	105
1326197658	WONG	JONATHAN	M	5601 DE SOTO AVE		WOODLAND HILLS	CA	913676701	0.014067775	105
1689692139	MANCHESTER	TROY	L	420 W ACACIA ST	SUITE 2	STOCKTON	CA	952032441	0.014072673	105
1861416653	RILEY	COLLEEN		375 LAGUNA HONDA BLVD		SAN FRANCISCO	CA	94116	0.014084672	105
1912922782	CRIPE	RAQUEL	CABRALES	770 MASON ST		VACAVILLE	CA	956884646	0.014181593	105
1750639993	PHAM	JOHN	PAUL	143 N MAIN ST, 2ND FL		MILPITAS	CA	95035	0.014206226	105
1306923974	POLLAK LAZZAR	ADRIANA	ETHEL	1038 SOUTH GLENDORA AVE SUITE 2		WEST COVINA	CA	91790	0.014232038	105
1255466603	LOCKEN	EUGENE	D.	3915 CONSTELLATION RD		LOMPOC	CA	934361410	0.014308701	105
1033140249	JORDAN	SHANA		1333 CHESTNUT AVE		LONG BEACH	CA	908132944	0.014314127	105
1972184950	REYNAGA	ANDY	PAUL	400 N PEPPER AVE		COLTON	CA	923241819	0.014370258	105
1184937054	ESPINOSA	JOSE		2 ROSSI CIR		SALINAS	CA	939072370	0.014421512	105
1104845676	RAYBURN	KEITH	STANFIELD	9515 SOQUEL DR STE 100		APTOS	CA	950034136	0.014440219	105
1821249111	HO	CATHERINE	JO-SHAO	7601 HOSPITAL DR	SUITE 103	SACRAMENTO	CA	958235408	0.014844138	105
1780731810	KWIATKOUSKI	ANAHID	JAVANFAR	1970 S PROSPECT AVE	SUITE 3	REDONDO BEACH	CA	902776005	0.014888441	105
1255481305	FRANCO	VANESSA	CARNEIRO	975 SERENO DR		VALLEJO	CA	945892441	0.014934326	105
1578590659	NEEDHAM	MARK		901 WILSHIRE BLVD FL 3		SANTA MONICA	CA	904011854	0.014975966	105
1619909975	NGUYEN	THAO	THANH	15400 LOS GATOS BLVD		LOS GATOS	CA	950322502	0.015156937	105
1548595697	MIZE	RICHARD	JEFFREY	1200 MARSHALL ST		CRESCENT CITY	CA	955312217	0.015426959	105
1437386455	MCCLUNEY	BRENDAN		34800 BOB WILSON DR	NMCSD	SAN DIEGO	CA	921341098	0.015462777	105
1790857530	TASIE	ONYEBUCHI	B.	1600 EUREKA RD		ROSEVILLE	CA	956613027	0.015575026	105
1194073940	OWENS	JAMES	DEVIN	BUILDING H100 SANTA MARGARITA ROAD		CAMP PENDLETON	CA	92055	0.015575182	105
1356386510	DUGGAL	POONAM		2522 GRAND CANAL BLVD STE 8		STOCKTON	CA	952078213	0.01565351	105
1700953601	WASSERMAN	BRUCE	A.	6041 CADILLAC AVE		LOS ANGELES	CA	900341702	0.015653897	105
1992853964	SAFER	JEFFREY	P.	5601 DE SOTO AVE		WOODLAND HILLS	CA	913676701	0.015668814	105
1841400439	MASSEE	MARY	CELESTINE	1731 26TH ST		BAKERSFIELD	CA	933012803	0.015790239	105
1275989964	PEREZ VELEZ	WILBERT		1770 N ORANGE GROVE AVE	101	POMONA	CA	917673027	0.0158133	105
1457414856	LUCERO	PETER	AGAPAY	745 S ALVARADO ST		LOS ANGELES	CA	900574021	0.015852929	105
1730238783	WHITE	SUZANNE	J	285 MERCEY SPRINGS RD STE D		LOS BANOS	CA	936353878	0.015874269	105
1487686473	WONG	CLYDE	YUEN	77 W MARCH LN STE A		STOCKTON	CA	952075724	0.01588785	105
1033173968	MANUEL-ARGUEL	DAISY		270 PERKINS STREET		SONOMA	CA	954766955	0.016080661	105
1245763606	ZELDOVICH	VARVARA		1001 POTRERO AVENUE, BLDG 80-83	SFGH FAMILY	SAN FRANCISCO	CA	941102859	0.016090924	105
1255365888	CHAU	MARY		28125 BRADLEY RD	SUITE 240B	SUN CITY	CA	925862248	0.016151968	105
1477601458	CHEN	FRANK	H.	10800 MAGNOLIA AVE		RIVERSIDE	CA	925053043	0.016153208	105
1659502136	LOBANA	SONYA		1642 E CAPITOL EXPY		SAN JOSE	CA	951211800	0.016225155	105
1700851896	VOLODARSKAYA	POLINA		7777 SUNRISE BLVD. #2500		CITRUS HEIGHTS	CA	986102372	0.016316824	105
1518957992	JAEGER	NANCY		271 TURN PIKE DR		FOLSOM	CA	956308098	0.016492082	105
1124146329	RYALL	MEGHAN	ELAINE	3291 LOMA VISTA RD		VENTURA	CA	930033099	0.016521508	105
1558349241	PHILLIPS	TIMOTHY	JOHN	ATTENTION: CODE 094 BLDG H100	NAVAL HOSPI	CAMP PENDLETON	CA	920555191	0.016547634	105
1487188462	ZHOU	ANN		2100 W 3RD ST		LOS ANGELES	CA	900571944	0.01655286	105
1760527360	AGHAYAN	CHRIS		26357 MCBEAN PKWY		VALENCIA	CA	913554488	0.016638523	105
1437231172	BEACH	COURTNEY		2500 ALHAMBRA AVE		MARTINEZ	CA	945533156	0.016825901	105
1720347263	KUROSE	BRIAN	DAVID	4950 SUNSET BOULEVARD	4TH FLOOR	LOS ANGELES	CA	90027	0.016848577	105
1750398509	BARCOHANA	DAVID		8929 WILSHIRE BLVD	SUITE 225	BEVERLY HILLS	CA	902111938	0.016855442	105
1063779163	ZAHEDI	MARCO	M	1200 N TUSTIN AVE STE 120		SANTA ANA	CA	927056502	0.016890093	105
1003222050	GOODWIN	ALISSA		2510 AIRPARK DR STE 201		REDDING	CA	960012461	0.016896752	105
1184634875	KOHLI	MEETA		25 N 14TH ST	505	SAN JOSE	CA	951126204	0.017026704	105
1164657987	CHAN-YOU	CAROLE		8170 LAGUNA BLVD	215	ELK GROVE	CA	95758	0.017214201	105
1760838981	BAIDWAN	DAMANDEEP	KAUR	300 HILLMONT AVE		VENTURA	CA	930031651	0.017295948	105
1073599171	COHN	ALAN		101 OLD MCCLOUD RD		MOUNT SHASTA	CA	960672796	0.01731011	105
1932116795	RICHARDS	ELIZABETH	MARY	400 N PEPPER AVE	ARROWHEAD R	COLTON	CA	923241819	0.017417614	105
1053301432	JAREBICA	SANJA		501 WASHINGTON ST		SAN DIEGO	CA	921032231	0.017530022	105
1073607446	NGUYEN	TUAN	HUU	22030 SHERMAN WAY	SUITE 211	CANOGA PARK	CA	913031855	0.017539755	105
1841372802	SAND	RONALD	WILLIAM	1100 BUTTE ST		REDDING	CA	960010852	0.017589135	105
1427118355	DARDASHTI	BEHROUZ	ELIA	5363 BALBOA BLVD	#546	ENCINO	CA	91316	0.017712331	105
1669566451	PATEL	BINA	DINKER	3451 E 12TH STREET		OAKLAND	CA	94601	0.017787364	105
1861534026	VISTE	JOSEFINA	BILLEDO	2721 W 6TH ST		LOS ANGELES	CA	900573111	0.017866506	105
1639479041	BROWNE	DEREK	MCGRATH	22719 HAWTHORNE BLVD		TORRANCE	CA	905053613	0.017956326	105
1831674233	NOP	NARILYN		35 CREEK RD		IRVINE	CA	926044724	0.017968102	105
1477948313	KRISHNAN	SARAH		4305 LA JOLLA VILLAGE DR # 2518		SAN DIEGO	CA	921221270	0.017991934	105
1629422605	HAUSMANN	ELIZABETH	MARIE	3350 LA JOLLA VILLAGE DR		SAN DIEGO	CA	921612804	0.018016702	105
1750351615	SARINGAN	GEMMA	C	480 PLUMAS BLVD		YUBA CITY	CA	959915005	0.018125552	105
1326087065	HOCKETT	PATRICIA		7225 RAINBOW DR		SAN JOSE	CA	951294552	0.018140997	105
1588776074	SARAMI	CYNTHIA		10953 RAMONA BLVD		EL MONTE	CA	917312629	0.018151496	105
1861472375	MASSION	CHARLEA		7600 OLD DOMINION CT		APTOS	CA	950033821	0.018256751	105
1639138001	PIDOUX	RENE	E	544 N GLENDALE AVE STE B		GLENDALE	CA	912063311	0.018278385	105
1225063811	DOMINGUEZ	DENNIS	OLIVER	505 N MOLLISON AVE	SUITE 201	EL CAJON	CA	920216159	0.018294935	105
1639195837	KINGSLEY	JOLENE	ANGEL	1035 PLACER ST		REDDING	CA	960011125	0.018412755	105
1588252662	CAVAN	KRISTINE	AMY	5340 TOSCANA WAY APT F408		SAN DIEGO	CA	921225671	0.018493169	105
1831316892	JACKSON	JACOB	ANTHONY	10800 MAGNOLIA AVE	FAMILY MEDI	RIVERSIDE	CA	925053043	0.018576714	105
1710088349	AIYEGBUSI	MODUPE	A.	21350 HAWTHORNE BLVD	SUITE 157	TORRANCE	CA	905035605	0.018581953	105
1871740043	TENG	MOLLIE	YI-TING	1 SHIELDS AVE		DAVIS	CA	956165270	0.018682234	105
1861410441	SIMON	GILBERT		3441 MARYSVILLE BLVD		SACRAMENTO	CA	958384512	0.018801828	105
1659448918	WHITE	KATHRYN	CARR	1625 E 4TH ST	LOS ANGELES	LOS ANGELES	CA	90033	0.018838395	105
1295963908	VELEZ	BLANCA		275 BATTERY ST STE 650		SAN FRANCISCO	CA	941113332	0.018890864	105
1720184898	FAROOQ	MUHAMMAD	A	3777 COOLHEIGHTS DR		RANCHO PALOS V	CA	902756234	0.018988642	105
1174933279	MA	KELVIN		1300 E COOLEY DR		COLTON	CA	923243905	0.019015951	105
1740458629	LAM	MARK		3100 DOUGLAS BLVD		ROSEVILLE	CA	956613866	0.019160126	105
1417104282	PARSAEI	NAZANIN		4940 VAN NUYS BLVD STE 105		SHERMAN OAKS	CA	914031740	0.019227911	105
1730569005	NGUYEN	CATHERINE		722 BAKER ST		COSTA MESA	CA	92626	0.019398196	105
1669620647	RECHT	BRIAN	RICHARD	1441 CONSTITUTION BLVD	BLDG 200	SALINAS	CA	939063100	0.019427711	105
1255403077	CACHOLA	SHIRLEY		1950 FRANKLIN ST		OAKLAND	CA	946125103	0.019498115	105
1881983724	FLORES	MAHDY	ARTURO	10800 MAGNOLIA AVE		RIVERSIDE	CA	925053043	0.0196444	105
1659384212	OCEGUERA	JORGE		387 CIVIC DR		GALT	CA	956322059	0.019654268	105
1538248059	HERNANDEZ	STEVE	J	6280 JACKSON DR	STE#8	SAN DIEGO	CA	921193434	0.019696886	105
1962417386	WALLENSTEIN	DAVID		1920 COLORADO AVE		SANTA MONICA	CA	904043414	0.019766833	105
1043290018	KAPLAN	JEVIN	HART	351 HARTNELL AVE		REDDING	CA	960021845	0.019925686	105
1174792501	CARDENO	SERAFIN		241 N FIGUEROA ST	CENTRAL HEA	LOS ANGELES	CA	900122601	0.019966011	105
1679686851	RUSHFORD	RONALD	B.	2720 LOW COURT		FAIRFIELD	CA	945349771	0.020122211	105
1720345895	POSNER	DAVID		2020 SUTTER PL	SUITE 101	DAVIS	CA	956166213	0.020126638	105
1831398346	TAMAR-MATTIS	SUEGEE		144 STONY POINT RD		SANTA ROSA	CA	954014122	0.020327805	105
1831686492	WINN	JOSHUA		47923 OASIS ST		INDIO	CA	922019203	0.020389304	105
1154841245	RAMSDEN-STEIN	BENJAMIN		1430 FREEDOM BLVD		WATSONVILLE	CA	950762780	0.020529842	105
1093974222	WARREN	AIMEE	JOANNE	100 FALLS CANYON ROAD		AVALON	CA	907041563	0.020695156	105
1982764189	LEE	TONY	B.	9961 SIERRA AVE		FONTANA	CA	923356720	0.020708518	105
1457542094	RALEIGH	MARY	S	18818 TELLER AVE	SUITE 170	IRVINE	CA	926121678	0.020763354	105
1689993743	CASTILLA YATA	VICTOR		450 E HUNTINGTON DR		ARCADIA	CA	910063748	0.020795479	105
1477949519	NGUYEN	XUAN-LOC	VAN	2965 EAST ST		ANDERSON	CA	960073481	0.020804862	105
1215015342	TOTARO	MICHAEL	J. L.	1600 EUREKA RD		ROSEVILLE	CA	956613027	0.020940427	105
1316099443	FISHER	MARY	ELLEN	2433 CENTRAL AVE		ALAMEDA	CA	945016562	0.020959606	105
1063660264	HARUTUNIANS	TINA	I	450 N LAKE AVE		PASADENA	CA	911011216	0.021049486	105
1467468652	RINELLA	SCOTT	MITCHELL	41715 WINCHESTER ROAD	SUITE 106	TEMECULA	CA	925904853	0.02114565	105
1619105541	ESPINOSA	DARLENE	L	10787 LAUREL ST.		RANCHO CUCAMON	CA	91730	0.021225045	105
1518414507	COPPEL	STEPHEN		2025 MORSE AVE		SACRAMENTO	CA	958252115	0.021285348	105
1801024393	AUSTIN	SHAUN	MICHAEL	2630 1ST AVE		SAN DIEGO	CA	921036599	0.021308825	105
1245335777	RASHIDI	WENDY	DAWN	299 W FOOTHILL BLVD STE 209		UPLAND	CA	917863806	0.021367999	105
1811970916	OLAH	KRISTIN	MICHELLE	10601 WALKER ST STE 250		CYPRESS	CA	906304733	0.021455537	105
1659397743	PIRRUCCELLO	MICHAEL	ROSS	2081 BRONZE STAR DR		WOODLAND	CA	957765423	0.021491738	105
1881786390	BRAID	CHRISTINE	LYNN SHUL	8001 MADISON AVE		CITRUS HEIGHTS	CA	956107901	0.021567484	105
1588649040	SALZMAN	STEVEN	A	6250 CLAY ST		RIVERSIDE	CA	925096005	0.021710061	105
1316094543	YEO	KAREN		1560 E CHEVY CHASE DR STE 245		GLENDALE	CA	912064158	0.021739319	105
1083754675	BYERS-LUND	KIMBERLY		230 PROSPECT PL STE 220		CORONADO	CA	921181978	0.021824793	105
1386664522	GUPTA	SUNDEEP	KUMAR	559 E ALISAL ST	SUITE 201	SALINAS	CA	939052516	0.021919151	105
1548349681	FURY	RICHARD		1950 FRANKLIN ST		OAKLAND	CA	946125103	0.02200782	105
1629054929	DOWELL	EVELYN	H	3333 SKYPARK DR	SUITE 100	TORRANCE	CA	905055023	0.022031798	105
1891157582	MENDEZ	MITCHELL		3955 BONITA RD		BONITA	CA	919021230	0.022068009	105
1205061835	CHANGCHIEN	STEPHANIE	JAMIE	770 MAGNOLIA AVE STE 1K		CORONA	CA	928793122	0.022261882	105
1790846129	DOCTOR	FEDERICO	SAMORTIN	5342 DUDLEY BLVD		MCCLELLAN	CA	956521012	0.02239112	105
1255692778	CASTELLON-LOP	YELBA	MARIAHELI	1920 COLORADO AVE		SANTA MONICA	CA	904043414	0.022471003	105
1790797835	EZRA	ESHAGH		15424 NORDHOFF ST	SUITE B	NORTH HILLS	CA	913436951	0.022511222	105
1578908521	CHOI	IN KYU		12470 WHITTIER BLVD		WHITTIER	CA	906021017	0.022538705	105
1932249844	HOUSEL	FRANK	BEN	205 SOUTH ST		FORT BRAGG	CA	954375540	0.022690233	105
1124260005	TONEL	ELAINE		300 S HARBOR BLVD	SUITE 600	ANAHEIM	CA	928053733	0.022703155	105
1699871467	JITPAKDEE	SASITHORN	RATANAPRA	2509 W MCFADDEN AVE	SUITE C	SANTA ANA	CA	927042747	0.022780683	105
1104135391	ABOVIAN	VIGEN	VICK	435 ARDEN AVE STE 330		GLENDALE	CA	912034016	0.022851375	105
1952355562	ARMIJO	JAVIER	A	33758 YUCAIPA BLVD		YUCAIPA	CA	923992243	0.023088134	105
1891855052	MARTINEZ	ANTOINETT	PATRICIA	1600 WEEOT WAY		ARCATA	CA	955214734	0.023133269	105
1386626448	NGUYEN	DAT	WILLIAM	292 EUCLID AVE	STE 210	SAN DIEGO	CA	921143643	0.023239717	105
1912293556	VAUGHAN MAGEE	SHEIMEKA	DENEA	308 N LA CADENA DR		COLTON	CA	923242946	0.023258714	105
1376533638	ANDOLSEN	RICHARD	JOSEPH	465 MARCH AVE	SUITE A	HEALDSBURG	CA	954483371	0.023281961	105
1033413265	LADOUCEUR	AMOS	KELLY	5901 W CENTURY BLVD		LOS ANGELES	CA	900455411	0.023329969	105
1033371604	NGUYEN	TRI	MINH	7117 BROCKTON AVE		RIVERSIDE	CA	925062658	0.023483871	105
1063656908	GELSDORF	CHRISTOPH		3569 ROUND BARN CIR		SANTA ROSA	CA	95403	0.023737963	105
1467531145	SANCHEZ	JOSE		222 W 6TH ST		CORONA	CA	928823301	0.023849746	105
1124474812	WOLDAY	FEVEN		1770 N ORANGE GROVE AVE	SUITE 101	POMONA	CA	917673027	0.023871707	105
1154762151	HOANG	AI-CHAU		35800 BOB HOPE DR	STE. 225	RANCHO MIRAGE	CA	922701739	0.023915492	105
1033635107	ASSEFA	YOHANNES		3628 E IMPERIAL HWY STE 202		LYNWOOD	CA	902622600	0.023951028	105
1629482781	JIANG	CAN		211 QUARRY RD		PALO ALTO	CA	943041416	0.024070827	105
1295999589	VALENTINE	NASA		6020 SEABLUFF DR		PLAYA VISTA	CA	900942252	0.024095051	105
1417948621	LEE	SCOTT	S	23512 MADERO		MISSION VIEJO	CA	926912743	0.024182283	105
1023137486	JAFREY	SUHAIL	M	2001 4TH AVE	SUITE 200 M	SAN DIEGO	CA	921012303	0.024235344	105
1295175099	DIXON	TASHA	MARIE	1670 E 120TH ST		LOS ANGELES	CA	900593026	0.024374807	105
1548341050	TALARICO	MATTHEW	THOMAS	265 POSADA LANE	SUITE B	TEMPLETON	CA	934654056	0.024391155	105
1821574625	SETIAWAN	EDITHA	C	2081 BRONZE STAR DR		WOODLAND	CA	957765423	0.024466721	105
1457571895	LIN	GRACE		3291 LOMA VISTA RD		VENTURA	CA	930033099	0.024510457	105
1740338771	SINGH	RAVINDERJ	KAUR	9900 STOCKDALE HWY	SUITE 205	BAKERSFIELD	CA	933113632	0.024585372	105
1205365814	ROBINSON	SAMUEL	JOHN	2575 E BIDWELL ST		FOLSOM	CA	956306444	0.024764386	105
1487695441	METZLER-SZABO	LORRAINE		2601 E CHAPMAN AVE		ORANGE	CA	928693206	0.02481002	105
1700986858	WATSON	JACK	R	550A WATER ST		SANTA CRUZ	CA	95060	0.024961161	105
1700240827	SMITH	LINDSAY		801 S CHEVY CHASE DR.	STE 230	GLENDALE	CA	91205	0.025039999	105
1205188919	KAPLAN	STANLEY		151 CRESCENT BAY DR.		LAGUNA BEACH	CA	92651	0.025231191	105
1881754752	STRYCH	DEBORAH		2500 ALHAMBRA AVENUE	CONTRA COST	MARTINEZ	CA	945533156	0.02528996	105
1679996151	SUI	QINGBO		1870 LUNDY AVENUE		SAN JOSE	CA	951311826	0.025293944	105
1326234774	WISE	LAURA		350 30TH ST STE 540		OAKLAND	CA	946093487	0.025345116	105
1871876995	MAH	ROBERT		9961 SIERRA AVE		FONTANA	CA	923356720	0.025367856	105
1881716587	LIU	YANG CHIN		11670 ATWOOD RD		AUBURN	CA	956039522	0.025422744	105
1760423917	MAY	DANIEL		18300 YORBA LINDA BLVD	SUITE 201	YORBA LINDA	CA	928864052	0.025525447	105
1619974409	FREITAG	MARK	C	67780 E. PALM CANYON DRIVE	SUITE 100	CATHEDRAL CITY	CA	92234	0.025584875	105
1134122922	JOY	MIKI	R	615 OCEAN ST		SANTA CRUZ	CA	950604005	0.025588889	105
1235236977	VOURLITIS	MELISSA	B.	3811 VALLEY CENTRE DR		SAN DIEGO	CA	921303318	0.025620816	105
1992868764	HAYAT	SUMERA		2006 SHAW AVE		CLOVIS	CA	936114192	0.025721579	105
1629292958	MOYES	KAREN	R.	5121 DEPOT ST		SANTA MARIA	CA	934549652	0.025723725	105
1881711257	OBATA	SUSAN	T.	555 COLE ST	COMMUNITY H	SAN FRANCISCO	CA	941172800	0.025733315	105
1760667729	BADAR	FRANCISCO	LICOPIT	19123 BLOOMFIELD AVE		CERRITOS	CA	907037104	0.025818028	105
1861415374	SIAO	DONALD		2690 S WHITE RD	SUITE 200	SAN JOSE	CA	951482076	0.026004217	105
1902849367	WILLIAMS	MONIQUE	B.	159 E LIVE OAK AVE	SUITE 108	ARCADIA	CA	910065249	0.026339767	105
1245232685	RIGGS	PEYTON		432 S MILL ST		TEHACHAPI	CA	935612027	0.026681544	105
1548412869	RAVENNA	JOSEPH		15651 IMPERIAL HWY	SUITE 101	LA MIRADA	CA	906381628	0.026848651	105
1730195645	CHAN	CONSTANT	K.S.	10007 STATE ST		LYNWOOD	CA	902621514	0.026857194	105
1992801997	RYAN	DAVID	CLAUDE	2931 JARVIS ST		SAN DIEGO	CA	921062314	0.026869377	105
1689200867	CIANCUTTI	ARTHUR	ROBERT	9351 N HIGHWAY 1		MENDOCINO	CA	954609770	0.026972896	105
1518038553	HERNANDEZ	DAVID	R.	1011 BALDWIN PARK BLVD		BALDWIN PARK	CA	917065806	0.027050786	105
1023203080	KAUR	TARANDEEP		5137 GOLDEN FOOTHILL PKWY STE 120		EL DORADO HILL	CA	957629671	0.027078105	105
1508837352	PAUL	PETER		9041 MAGNOLIA AVE	SUITE 105	RIVERSIDE	CA	925033900	0.027193662	105
1659411999	RENNEKER	MARK	LEE	375 LAGUNA HONDA BLVD	LAGUNA HOND	SAN FRANCISCO	CA	941161411	0.027194285	105
1932586344	FAWIBE	FIYINFOLU		590 N D ST		SAN BERNARDINO	CA	92401	0.027204088	105
1023491339	TEKLE	SAMRAWIT		2425 ALHAMBRA BLVD		SACRAMENTO	CA	958171110	0.027314946	105
1760490031	BESSER	STANLEY	M.	10243 GENETIC CENTER DR		SAN DIEGO	CA	921216310	0.027368505	105
1528043197	CARRICO	MARGARET	EDITH	5342 DUDLEY BLVD	BLDG 98	MCCLELLAN	CA	956521012	0.027574228	105
1477620482	NORDMAN	STEPHEN	D.	441 N LAKEVIEW AVE		ANAHEIM	CA	928073028	0.027736608	105
1912197708	BEDFORD	GIA	R	16756 CHINO CORONA RD		CORONA	CA	928809508	0.027826601	105
1215976840	GUTIERREZ	MELISSA	E.	100 S ANAHEIM BLVD STE 101		ANAHEIM	CA	928053848	0.028010028	105
1801273701	SINGLA	RAJESH		1450 TREAT BLVD	SUITE 220A	WALNUT CREEK	CA	945972168	0.028018057	105
1043585870	NGUYEN	KRISTEN	THU	10800 MAGNOLIA AVE		RIVERSIDE	CA	925053043	0.028059208	105
1598717043	BOUTROS	HANI	SAMUEL	10333 EL CAMINO REAL		ATASCADERO	CA	934237001	0.028059252	105
1427062660	TOOTELL	ELENA		OFFICE OF THE CMO	SAN QUENTIN	SAN QUENTIN	CA	94964	0.028092841	105
1972702165	WU	SHU	PIN	900 QUEBEC AVENUE		CORCORAN	CA	93212	0.028122379	105
1144326554	LOVELL	RICHARD	HENRY	130 CEDAR RD		VISTA	CA	920835102	0.028128938	105
1487049888	ANYANWU	JOY		275 W MACARTHUR BLVD		OAKLAND	CA	946115641	0.0281478	105
1073546602	LOSCO	JUDY	A	4300 ROSE DR		YORBA LINDA	CA	928862026	0.02830262	105
1659647147	LILLI	DANA	R	NAVAL HOSPITAL CAMP PENDLETON	BOX 555191	CAMP PENDLETON	CA	92055	0.028304326	105
1093782278	MENDOZA	FRANCISCO	REYNA	124 W FESLER ST		SANTA MARIA	CA	934584002	0.028308185	105
1467527762	MEHTA	PRANAV	RAGHUVIR	12047 4TH ST		YUCAIPA	CA	923992735	0.028436069	105
1508864992	NGUYEN	UYEN	NHI	18682 BEACH BLVD	SUITE 160	HUNTINGTON BEA	CA	926482048	0.028515857	105
1518034446	GEE	EVERETT	M.	441 N LAKEVIEW AVE		ANAHEIM	CA	928073028	0.028526315	105
1922172089	GRIMES	GARY	AUSTIN	39749 MAKIN AVE		PALMDALE	CA	935512940	0.028539243	105
1619094687	WILBUR	BRUCE	JORDAN	160 GLEN COVE MARINA RD	SUITE103	VALLEJO	CA	94591	0.028778226	105
1528053303	LLOYD	FREDERICK	J	264 N HIGHLAND SPRINGS AVE		BANNING	CA	922203082	0.028868899	105
1104260454	MCKIERNAN	MEGHAN	ELIZABETH	2238 BAYVIEW HEIGHTS DR STE G		LOS OSOS	CA	93402	0.029022176	105
1912208836	BRYDON	PAUL	DOUGLAS	41840 ENTERPRISE CIR N		TEMECULA	CA	925905654	0.029113277	105
1104806330	LANE	FRANCESCA	MARIE	3200 BELL RD		AUBURN	CA	956039244	0.029125901	105
1053458265	PINANONG	PATTY	P.	604 ROSE AVE		VENICE	CA	902912767	0.029290127	105
1699859660	MCNALLY	KATHERINE	R.	3900 LAKEVILLE HWY		PETALUMA	CA	949545698	0.029355094	105
1326545880	LUTTIO	ISAAC	NOZOMU	3612 DALE RD		MODESTO	CA	953560500	0.029442925	105
1164415071	PYTER	LUDMILA	T	502 TORRANCE BLVD		REDONDO BEACH	CA	902773413	0.029493123	105
1568063923	MARQUIS	CLAUDE	KATHY	400 S JUNE ST		LOS ANGELES	CA	900204812	0.029509098	105
1447273974	TASISTA	MELISSA	DANIELLE	1035 PLACER ST		REDDING	CA	960011125	0.029527296	105
1144255019	TRAN	MARY	ANNE	10741 WESTMINSTER AVE	SUITE 100	GARDEN GROVE	CA	928434919	0.029645698	105
1487695078	KERR	ANDREW	C	3555 LOMA VISTA RD	#100	VENTURA	CA	930033161	0.029900092	105
1427111269	FARSON	MATTHEW		3291 LOMA VISTA RD		VENTURA	CA	930033099	0.030140643	105
1619073772	VU	NIEM	KHAC	1000 VALE TERRACE DR		VISTA	CA	920845218	0.030252322	105
1346377330	WORTIS	NAOMI		1525 SILVER AVE	SILVER AVEN	SAN FRANCISCO	CA	941341229	0.030415779	105
1679656573	CHERRY	ANA		421 NUT TREE RD		VACAVILLE	CA	956873508	0.030429467	105
1073934626	CRADDOCK	DAVID	ALAN	27660 SANTA MARGARITA PKWY		MISSION VIEJO	CA	926916674	0.03046105	105
1518085380	KOHN	JOSETTE	GREGORZ	3700 VACA VALLEY PKWY		VACAVILLE	CA	956889430	0.030864	105
1033420252	MORENO	MARY		1200 B GALE WILSON BLVD		FAIRFIELD	CA	945333552	0.030911607	105
1609147354	GILL	RUBY	KAUR	999 S FAIRMONT AVE STE 235		LODI	CA	952405100	0.030967285	105
1518347210	SHAH	SHRADDHA		380 W CENTRAL AVE STE 400		BREA	CA	92821	0.030982932	105
1508177098	NGO	JESSICA	MY	250 W SAN JOSE AVE		CLAREMONT	CA	917115207	0.031039471	105
1417938994	CASTILLO	ROBERT		275 W HERNDON AVE		CLOVIS	CA	936120204	0.031146864	105
1982751814	GOUGH	GALAL	SAMUEL	13132 STUDEBAKER RD STE 9		NORWALK	CA	906502575	0.031162874	105
1669573218	EDDY-BERTRAND	ELIZABETH		18350 ROSCOE BLVD	SUITE 600	NORTHRIDGE	CA	91325	0.031175307	105
1366517716	ROBLES	JORGE	FERNANDO	1501 OCOTILLO DR STE C		EL CENTRO	CA	922434217	0.031182466	105
1821002593	MAZZETTI HISE	PATRICIA	ANNE	401 BICENTENNIAL WAY		SANTA ROSA	CA	954032149	0.031198443	105
1326227265	CARLSON	LUANNE	MARIE	555 E TACHEVAH DR	2.00E-204	PALM SPRINGS	CA	922625750	0.031264271	105
1154649010	LIM	GEESNELL		400 N. PEPPER AVE	ARMC DEPT.	COLTON	CA	92324	0.031376669	105
1912061045	PAUL	RANDALL	JAY	500 W F ST	EMPLOYEE HE	TURLOCK	CA	953805963	0.031413287	105
1497789499	BECKLEY	OLAWUNMI	A.	2700 GRANT ST	SUITE 110	CONCORD	CA	945202266	0.031541453	105
1376553008	RUCKER	BURNETT		2615 EYE ST		BAKERSFIELD	CA	933012006	0.031588822	105
1134141658	NEUMANN	DAVID	LAWRENCE	1555 S PALM CANYON DR BLDG C		PALM SPRINGS	CA	922648354	0.031718619	105
1215926100	FARR	WILLIAM		8307 BRIMHALL RD STE 1707		BAKERSFIELD	CA	933124343	0.031825225	105
1932489408	O'CALLAGHAN	MARY	ANNE	845 MARYLAND ST		EL SEGUNDO	CA	902452546	0.031956763	105
1437326378	DWYRE	TERRENCE	RAYMOND	393 BLOSSOM HILL RD	SUITE 210	SAN JOSE	CA	951231652	0.031979271	105
1346257292	HUNT	RICHARD	THOMAS	402 W OJAI AVE	PMB 450	OJAI	CA	930232406	0.032004938	105
1972722254	MULLANGI	ANITHA	LAKSHMI	22331 MISSION BLVD		HAYWARD	CA	945413911	0.032030804	105
1457378671	HAUBACH	CAROL	MICHELE	9515 SOQUEL DR	SUITE 100	APTOS	CA	950034135	0.032037347	105
1568877629	PLUCKER	DIANA	ANGELA	18601 VALLEY BLVD		BLOOMINGTON	CA	923161831	0.032284372	105
1124252366	MEAS	MORODAK		1701 E CESAR E CHAVEZ AVE	SUITE # 402	LOS ANGELES	CA	900332464	0.03240918	105
1942387956	DO	TONY	DUC	5 CENTERPOINTE DR		LA PALMA	CA	906231050	0.032460005	105
1831103381	BENGS	CHRISTOPH		2910 JEFFERSON ST	#100	CARLSBAD	CA	920082356	0.032491703	105
1124199054	SANCHEZ-PADIL	MARGARITA		441 N LAKEVIEW AVE		ANAHEIM	CA	928073028	0.032542982	105
1154499655	KUCHERIA	RACHNA		1091 S LA BREA AVE		INGLEWOOD	CA	90301	0.032642287	105
1457436990	LESTER	JEFF		65 ASPEN WAY STE 1		WATSONVILLE	CA	950766054	0.032643005	105
1609296813	VINCENT	WILLIAM	KYLE	31720 TEMECULA PKWY STE 203		TEMECULA	CA	925925895	0.032655238	105
1518154814	BLANDO	LUIS	M	430 PARK AVE		PORT HUENEME	CA	930412553	0.032668497	105
1770595274	GOLDMAN	STEVEN	R	1800 N CALIFORNIA ST		STOCKTON	CA	952046019	0.032801715	105
1710097621	JAVANBAKHT	ALI		4806 CARPINTERIA AVE		CARPINTERIA	CA	930131935	0.032884071	105
1427541259	CAPRON	KELSEY	LIANNA	1441 CONSTITUTION BLVD		SALINAS	CA	939063100	0.032910114	105
1811296288	PRINCE	JENNIFER		1111 N CHINA LAKE BLVD STE 190		RIDGECREST	CA	935553131	0.032923261	105
1609815224	KIM	PETER		1190 W BAKER STREET	SUITE 100	COSTA MESA	CA	926264105	0.032969484	105
1588659049	MINTON	JAMES	LEE	2021 HERNDON AVE	STE. 101	CLOVIS	CA	936116101	0.032979565	105
1992800049	NULTON	GREGG	D	8170 LAGUNA BLVD	#220	ELK GROVE	CA	957587901	0.033132732	105
1184886871	MCCOY	ANNAMARIA		2051 JOHN JONES RD		DAVIS	CA	956169701	0.033202106	105
1013142678	WONG	CLARISSE	R.	200 MUIR RD		MARTINEZ	CA	945534614	0.03321132	105
1316930480	MICHAELS	BROOKS	CARLTON	2045 ROYAL AVE STE 234		SIMI VALLEY	CA	930654600	0.033289976	105
1114019890	PATTERSON	BETTY	K	125 N LINCOLN ST	#G	DIXON	CA	956203258	0.033355851	105
1720044761	COX	KIANA LEE	NICOLE	1300 W LODI AVE	SUITE P	LODI	CA	952423000	0.033401666	105
1548371172	LAMP	KAREN	C.	604 ROSE AVE		VENICE	CA	902912767	0.033430309	105
1629090709	JORDE	MICHAEL	DAYTON	1093 HILLTOP DR		REDDING	CA	960033811	0.033492584	105
1154406718	KIENLE	GEORGE	S	1555 HIGUERA ST		SAN LUIS OBISP	CA	934012917	0.033517362	105
1437252905	SIERRA	CYNTHIA	L	865 3RD AVE	SUITE 133	CHULA VISTA	CA	919111300	0.033562982	105
1063868180	PIAZZA	SCOTT	PATRICK	235 S PALISADE DR		SANTA MARIA	CA	93454	0.0336021	105
1255777421	SINGH	RAMENDEEP	K	1890 W. MAIN ST.	SUITE 110	BARSTOW	CA	92311	0.03363505	105
1265500896	ISKANDER	ROSANNA	WADIE	1330 W COVINA BLVD STE 102		SAN DIMAS	CA	917733200	0.033637527	105
1710413299	ABLES	LAUREN		1450 TREAT BLVD	SUITE 320	WALNUT CREEK	CA	945972168	0.033830016	105
1154680536	PARKER	ANGEL	KAY	1220 ROSSMOOR PKWY		WALNUT CREEK	CA	945952501	0.033871525	105
1982777355	SHEIKH	FIROZ		4340 OVERLAND AVE		CULVER CITY	CA	902304117	0.033900815	105
1609890813	FERBER	JEFFREY	MARTIN	1926 VIA CTR		VISTA	CA	920816056	0.033911459	105
1194856112	KALRA	SUMITA	K	830 SCENIC DR		MODESTO	CA	953506131	0.033919255	105
1710055595	CONTRERAS	MANUEL	N	9238 1/2 VALLEY BLVD		ROSEMEAD	CA	917701922	0.033960352	105
1811378128	BRAR	RAJDEEP	SINGH	45280 SEELEY DR		LA QUINTA	CA	922536834	0.034085119	105
1720226533	GOODSELL	KIM	ETHEL	2516 E WHITMORE AVE		CERES	CA	953072645	0.034117711	105
1407809189	NICHOLS	CARRIE	J.	1400 S GRAND AVE	SUITE 101	LOS ANGELES	CA	900153048	0.034145519	105
1407115983	COOK	OSCAR	LEONARDO	1180 BROADWAY ST		KING CITY	CA	939303602	0.034386451	105
1649462326	TRINGALE	ROLANDO		5151 STATE UNIVERSITY DR		LOS ANGELES	CA	900324226	0.034471042	105
1962413617	BAUR	JULIE	K	6000 FAIRWAY DR	SUITE 1	ROCKLIN	CA	956774244	0.034572408	105
1346391489	TOCCHET	PAUL	E	14 FORD ROAD		CARMEL VALLEY	CA	93924	0.034605478	105
1194756858	TO	RICK	MINH-LUAN	87 N 6TH ST		SAN JOSE	CA	951125423	0.034640856	105
1093154809	DISTERHOFT	JUDITH	OPENA	5601 DE SOTO AVE		WOODLAND HILLS	CA	913676701	0.034708069	105
1942657697	DUN-MELLI	GEALINA		115 LOCUST ST		SANTA CRUZ	CA	950603907	0.034727023	105
1437104783	AVENT	MARC	R	7777 MILLIKEN AVE	STE 220	RANCHO CUCAMON	CA	917306780	0.034898452	105
1548333040	BANNACH	MICHAEL	C	310 SANTA FE DR		ENCINITAS	CA	920245110	0.034991275	105
1639352131	FRASER-HULTHA	ANNA	ELIZABETH	2500 ALHAMBRA AVE		MARTINEZ	CA	945533156	0.035044766	105
1578625646	SURTI	GITA		4456 BLACK AVE STE 100		PLEASANTON	CA	945666147	0.035066682	105
1033613229	ANDERSON	LINDSEY	ELIZABETH	200 W ARBOR DR		SAN DIEGO	CA	921039000	0.03507871	105
1790851780	MARSHAK	SIDNEY		3484 E 1ST ST		LOS ANGELES	CA	900632946	0.035084597	105
1053426957	RUDRICH	HORST	R	255 TERRACINA BLVD	STE. 105	REDLANDS	CA	923734870	0.035244611	105
1174019228	HALTERMAN	LAURA	MERCADO	16519 VICTOR ST STE 307		VICTORVILLE	CA	92395	0.035383871	105
1841499381	ELIA	RICHARD	KENNETH	5375 N PALM AVE		FRESNO	CA	937042206	0.035455917	105
1982125969	NGO	VIVIAN	KHANH	400 N PEPPER AVE		COLTON	CA	923241801	0.035544984	105
1235510769	PATEL	SHRUTI		39000 BOB HOPE DR	ACHS-GME OF	RANCHO MIRAGE	CA	922703221	0.035644382	105
1134430226	GRAHAM-HINES	NZINGA		4950 W SUNSET BLVD	4TH FLOOR	LOS ANGELES	CA	900275822	0.035648138	105
1629242854	EDMONDS	MATTHEW	SEAN	670 COUNTY ROAD 83		CANBY	CA	97015	0.035649553	105
1669689451	PARIDARI	MAHDI		18300 ROSCOE BLVD		NORTHRIDGE	CA	913254105	0.035655764	105
1225569205	SU	PETER		41540 WINCHESTER RD		TEMECULA	CA	925904877	0.035772805	105
1235352139	CONAHAN	REBECCA	L DWYER	629 2ND ST		ENCINITAS	CA	920243507	0.035981292	105
1932272887	WHITEHILL	CHARLES	C.	275 W MACARTHUR		OAKLAND	CA	946115641	0.036032056	105
1154335966	SMITH	DANIEL	AARON	99 MONTECILLO RD		SAN RAFAEL	CA	949033308	0.036062526	105
1962438341	WIENPAHL	MARK		271 N FAIRVIEW AVE		GOLETA	CA	93117	0.03654351	105
1093764078	WALLIN	BECKY	L	2400 SAMARITAN DR	SUITE 203	SAN JOSE	CA	951243910	0.036572433	105
1124015276	NOVAK	JAMES	A	4440 LAMONT ST		SAN DIEGO	CA	921094560	0.036593543	105
1568798379	REMEN	RACHEL	NAOMI	450 BIG MESA RD		BOLINAS	CA	94924	0.036623465	105
1417029265	GILFORD	MARGARET	A.	401 BICENTENNIAL WAY		SANTA ROSA	CA	954032149	0.036679047	105
1992951347	WASHINGTON	THERESSIA	LOUISE	9663 SANTA MONICA BLVD STE 957		BEVERLY HILLS	CA	902104303	0.036756717	105
1184616872	SCHUMAKER	EDWARD	WILLIAM	2452 FENTON ST	SUITE 301	CHULA VISTA	CA	919143599	0.03675994	105
1528086303	LE	TRANG	D	477 N EL CAMINO REAL		ENCINITAS	CA	920241328	0.037015538	105
1265522346	SHANG	PRAISE	TSAN EN	200 PORTER DRIVE	SUITE 300	SAN RAMON	CA	945831524	0.03702632	105
1780801696	MANZOOR	SHAHID		1650 RESPONSE RD		SACRAMENTO	CA	958154807	0.037032845	105
1457410011	MCFERRAN	DOUGLAS	S.	10800 MAGNOLIA AVE		RIVERSIDE	CA	925053043	0.037088236	105
1790787034	DIXON	DONALD	J.	1111 N CHINA LAKE BLVD		RIDGECREST	CA	935553131	0.037109624	105
1033297718	JOGLEKAR	AMITABH	C.	1600 EUREKA RD		ROSEVILLE	CA	956613027	0.037287771	105
1861978371	VAZQUEZ	VICENTE		3634 ELIZABETH ST		RIVERSIDE	CA	925062506	0.037542588	105
1831174150	HUANG	LOUISE	LU YIN	6405 DAY ST		RIVERSIDE	CA	925070901	0.037550753	105
1184714040	LOPEZ	GLENN	ANDREW	808 W 58TH ST		LOS ANGELES	CA	900373632	0.037818976	105
1548237886	PAULDING	TIMOTHY	R	26357 MCBEAN PKWY		VALENCIA	CA	913554488	0.037859593	105
1811903131	TABER	BRIAN	J	136 N 3RD ST		LOMPOC	CA	934367002	0.037944177	105
1255562195	YAZDANSHENAS	AMIR		113 WATERWORKS WAY STE 350		IRVINE	CA	926183172	0.037950636	105
1740443555	SHAW	ELIZABETH		6100 REDWOOD BLVD		NOVATO	CA	949454501	0.038060336	105
1386074524	SHERAN	NEAL		2500 ALHAMBRA AVE		MARTINEZ	CA	945533156	0.038215849	105
1245760750	NGUYEN	ANDREW		2776 PACIFIC AVE		LONG BEACH	CA	908062613	0.03829239	105
1467499582	LINDBERG	FREDERICK	STEPHEN	612 E JANSS RD		THOUSAND OAKS	CA	913605113	0.038457044	105
1144321522	ARIKIAN	ANNE	MARIE	1920 COLORADO AVE		SANTA MONICA	CA	904043414	0.038523667	105
1831794023	BRAUNWORTH	CHRISTINA		4710 POINT LOMA AVE APT 5		SAN DIEGO	CA	921073856	0.038570684	105
1780657460	MCILNAY	KIMBERLY	RUTH	1015 RILEY ST		FOLSOM	CA	957634006	0.038613674	105
1245254499	OMALLEY	MICHAEL	ANTHONY	501 OAK AVE		DAVIS	CA	956163624	0.03861827	105
1568601854	RICHMOND	AQUEELAH		5601 DE SOTO AVE		WOODLAND HILLS	CA	913676701	0.038713651	105
1952628422	LAZARIN	MARGAUX		2907 EL CAMINO REAL		REDWOOD CITY	CA	940614003	0.038742768	105
1326030024	PENDLETON	JOHN		1179 N MCDOWELL BLVD		PETALUMA	CA	949546559	0.038825741	105
1851373310	VOSKANIAN	ALEN		1343 N. GRAND AVE.	SUITE 1100	COVINA	CA	91724	0.038838594	105
1013011980	PERNA	JACQUELYN	D	4600 BROADWAY STE 1100		SACRAMENTO	CA	958201527	0.038984111	105
1295816684	BAUMGARTNER	RICHARD	A	42002 FOX FARM ROAD	SUITE 200	BIG BEAR LAKE	CA	92315	0.039009333	105
1215004114	SUGIMOTO	GARY	D.	9961 SIERRA AVE		FONTANA	CA	923356720	0.039184605	105
1295807014	WADHERA	RUBICA		39400 PASEO PADRE PKWY		FREMONT	CA	945382310	0.039201938	105
1033280003	HOUSE	DAVID	D.	441 N LAKEVIEW AVE		ANAHEIM	CA	928073028	0.039314454	105
1851305809	NORCROSS	JAMES	W	5865 E NAPLES PLZ		LONG BEACH	CA	908035040	0.039335101	105
1023105178	MARTINEZ	DAVID		3230 BEARD RD	SUITE B	NAPA	CA	945583673	0.039687524	105
1568451979	DOWNS	DONALD	GRATTON	2655 1ST ST		SIMI VALLEY	CA	930651547	0.039716169	105
1740241868	MORLAN	BARBARA	JEAN	2151 HERNDON	105	CLOVIS	CA	93611	0.039769172	105
1346529310	SULLIVAN	RACHEL	MARIE	2510 AIRPARK DR STE 201		REDDING	CA	960012461	0.039826453	105
1548294374	MACLEOD	RENEE	CHERIE	327 MAIN ST		EL SEGUNDO	CA	902453814	0.039849735	105
1033180294	KOCHHAR	NEERAJ		15195 NATIONAL AVE	205	LOS GATOS	CA	950322631	0.040061071	105
1528035979	WALLACH	ANDREW	B	500 SAN PABLO AVE	SUITE 400	ALBANY	CA	947061127	0.040090323	105
1235108010	GAGNON	DEREK		3985 CUMMINGS RD	STE 4	SAN DIEGO	CA	921365218	0.040129608	105
1306154075	AVIRAH	REKHA	CHACKO	2410 CALIFORNIA ST		SAN FRANCISCO	CA	941152681	0.040148361	105
1346479276	SHAH	PARAS	VIPINCHAN	400 E OAK AVE		VISALIA	CA	932915034	0.040203267	105
1144233610	DECLEVE	GAEL	F	528 CAPITOLA AVE		CAPITOLA	CA	950102750	0.040249717	105
1497015085	ESHAGHIAN	DANIEL		9335 RESEDA BLVD	#100	NORTHRIDGE	CA	913242968	0.040373274	105
1588973523	LEWIS	MICHELLE	YVONNE	1963 N E ST		SAN BERNARDINO	CA	924053919	0.040447921	105
1801852686	FITZER	TIM	A	2636 TELEGRAPH AVE		BERKELEY	CA	947043322	0.040696251	105
1477554616	BROWN	KEVIN	A	3631 CRENSHAW BLVD	#110	LOS ANGELES	CA	900164869	0.040699412	105
1033200514	MALACHOWSKI	JON	CHARLES	1010 N SEPULVEDA BLVD		MANHATTAN BEAC	CA	902665929	0.040736876	105
1689693962	PADRON-SPENCE	CLARA		1503 N IMPERIAL AVE	204	EL CENTRO	CA	922436301	0.040965514	105
1548318405	REDFERN	SALLIE		10800 MAGNOLIA AVE		RIVERSIDE	CA	925053043	0.040983668	105
1861468027	PUTNAM	RICHARD	LEE	15611 POMERADO RD		POWAY	CA	920642437	0.041045385	105
1053466326	TAPAWAN-SERRA	MARY	GRACE	444 PLUMAS BLVD		YUBA CITY	CA	959915071	0.041072881	105
1760740963	HENDREY	DANIEL	BRIAN	330 LEWIS ST	SUITE 400	SAN DIEGO	CA	921032108	0.041114613	105
1164570123	LIU	YING-YING		25825 VERMONT AVE		HARBOR CITY	CA	907103518	0.041136081	105
1871655654	SHAMSA	IRAJ		14624 SHERMAN WAY	SUITE 206	VAN NUYS	CA	914052241	0.041152372	105
1437319761	LEE	JIN	PYO	4950 W SUNSET BLVD	4TH FLOOR,	LOS ANGELES	CA	900275822	0.041235872	105
1508122631	RAMIREZ	EDUARDO	ANDRES	1293 6TH ST		COACHELLA	CA	922361707	0.041248557	105
1104934397	GALLUCCIO	FRED	J	901 DOVER DR	STE 102	NEWPORT BEACH	CA	926605538	0.041346514	105
1902034168	PARSA	ELYAS		500 W HOSPITAL RD		FRENCH CAMP	CA	952319693	0.041761594	105
1205914975	STEWART	KATHERINE	S.	2155 IRON POINT RD		FOLSOM	CA	956308707	0.04187614	105
1912929209	LAWSON	GARY	JOHN	17447 CHATSWORTH ST		GRANADA HILLS	CA	913445718	0.041895064	105
1457306334	COYNE	BRIAN		18785 BROOKHURST ST	SUITE 200	FOUNTAIN VALLE	CA	927087300	0.041909583	105
1114310687	GAETO	HOLLIE		3612 DALE RD		MODESTO	CA	95356	0.042011548	105
1225038342	CHIRIBOGA	DOUGLAS	A	1770 N ORANGE GROVE AVE	SUITE 101	POMONA	CA	917673027	0.04203835	105
1184885857	KANG	SEONG		3291 LOMA VISTA RD		VENTURA	CA	930033099	0.042046957	105
1366444838	BARAG	STEVEN	HARRY	7974 HAVEN AVE	SUITE 250	RANCHO CUCAMON	CA	917303052	0.042057638	105
1942212758	KAPOOR	DHANU		1150 SCOTT BLVD STE B1		SANTA CLARA	CA	950504547	0.042221826	105
1528389145	ANWAR	SHAHZAD		1478 STONE POINT DR	SUITE 290	ROSEVILLE	CA	956612869	0.042274078	105
1497725261	ALI	NESIB		1700 N WATERMAN AVE		SAN BERNARDINO	CA	924045105	0.042323357	105
1407868375	YOSHIYAMA	JON	YOSHITO	219 N SANBORN RD		SALINAS	CA	939052218	0.042324128	105
1629146980	TORRES	SARAH	NICOLE	795 EL CAMINO REAL		PALO ALTO	CA	943012302	0.042454334	105
1114158086	MAVI	RANDEEP	K	1450 TREAT BLVD	SUITE 160	WALNUT CREEK	CA	945972168	0.042501492	105
1063471118	SCOTT	DUDLEY	ORFIELD	73211 FRED WARING DR		PALM DESERT	CA	92260	0.042574534	105
1568669976	LEUNG	PETER	WAI KAY	9985 SIERRA AVE		FONTANA	CA	923356720	0.0426425	105
1871604496	CIFUENTES-BUT	MARIA	ESPERANZA	1701 E CESAR CHAVEZ AVE	SUITE #230	LOS ANGELES	CA	900332464	0.042653424	105
1386607174	VALDEZ	JOSE	L.	1125 E 17TH ST	STE E-224	SANTA ANA	CA	927012201	0.042670914	105
1992724785	POWERS	BRADLEY	C	801 S CHEVY CHASE DR STE 105		GLENDALE	CA	912054432	0.042724226	105
1437105889	POUND	DANIEL	R.	3575 GEARY BLVD		SAN FRANCISCO	CA	941183212	0.042893309	105
1679883979	HOULAHAN	MATTHEW	GERARD	115 LOCUST ST		SANTA CRUZ	CA	950603907	0.042993629	105
1962722660	KU-BORDEN	TERESA	TING	1701 E CESAR E CHAVEZ AVE	SUITE 402	LOS ANGELES	CA	900332464	0.043062221	105
1306281084	ALIGANGA	FRANK ANT	PILLE	4733 W SUNSET BLVD FL 3		LOS ANGELES	CA	900276021	0.043064682	105
1629154141	LAKE	ROGER	F.	260 INTERNATIONAL CIR		SAN JOSE	CA	951191130	0.043197856	105
1518328442	KARIMINASER	MITRA	BRENDA	12214 LAKEWOOD BLVD		DOWNEY	CA	902422662	0.043207324	105
1881714046	LOOFBOUROW	JOHN	COLM	3748 ORCHARD LN		SACRAMENTO	CA	958213745	0.043261096	105
1205126505	WEN	AKI	YEN CHANG	6386 ALVARADO CT STE 310		SAN DIEGO	CA	921204908	0.043278074	105
1548328214	DOLHUN	EDUARDO	P	2100 WEBSTER ST	SUITE 200	SAN FRANCISCO	CA	941152373	0.043289279	105
1407200306	CALDERILLA	JENAYA	MARIE	4058 WILLOWS RD		ALPINE	CA	919011668	0.043294425	105
1821433830	CHAN	JENNIFER	NGUYEN	12100 EUCLID ST		GARDEN GROVE	CA	928403304	0.043345093	105
1982666855	GOODMAN	ROBERT	LEE	1331 MEDICAL CENTER DR	SUITE C	ROHNERT PARK	CA	949282900	0.043371483	105
1083707608	FIROUZI	SINA		801 SPECTRUM CENTER DR		IRVINE	CA	926184959	0.043494078	105
1912900739	WILDENBERG	HOPE	A	105 E SYDNOR AVE STE 100		RIDGECREST	CA	935555546	0.043550631	105
1487093076	ECKFORD	TIMOTHY	S	1850 SPRING RIDGE DR		SUSANVILLE	CA	961306100	0.043592874	105
1265650964	GAUTAM	NEETA	VERMA	300 PASTEUR DR		STANFORD	CA	943052200	0.04368232	105
1427057306	MORRIS	DAVID	HOUSTON	1695 N SUNRISE WAY		PALM SPRINGS	CA	922623701	0.043742563	105
1487981569	BREWER	ANH	NGOC	36450 INLAND VALLEY DR		WILDOMAR	CA	925959583	0.043748657	105
1144389719	SELIG	DANIEL	E.	4647 ZION AVE		SAN DIEGO	CA	921202507	0.04387527	105
1275601478	DOMINGUEZ	GILBERT	RYAN	9850 GENESEE AVE	SUITE 810	LA JOLLA	CA	920371224	0.043988241	105
1356761571	ORTIZ	KENNETH	KALEOALOH	4058 WILLOWS RD		ALPINE	CA	919011668	0.044075672	105
1790775971	DINH	ANH	T	16300 SAND CANYON AVE	4TH FLOOR	IRVINE	CA	926183711	0.044089672	105
1285890418	LEE	DAVID	PARK	27107 TOURNEY RD		SANTA CLARITA	CA	913551860	0.044093326	105
1417131236	RUBIO	AGUSTIN		1311 11TH ST		REEDLEY	CA	936542926	0.044270805	105
1639466097	WOOD	CORRINA		3900 E PACIFIC COAST HWY		LONG BEACH	CA	908042013	0.044357556	105
1891286464	AKHAVAN	JAMSHID		11600 INDIAN HILLS RD		MISSION HILLS	CA	913451225	0.044412212	105
1366647737	DUC	VUONG	MINH	4782 MARLBOROUGH WAY		CARMICHAEL	CA	95608	0.044473129	105
1508090887	MACKENZIE	TENESSA	MORGAN	1569 SLOAT BLVD	SUITE 333	SAN FRANCISCO	CA	941321256	0.044481438	105
1588622542	SMURR	JAMES	EARL	121 BARBOZA ST		MENDOTA	CA	93640	0.044488698	105
1265692206	SAWHNEY	AMEESHI		550 S GREEN VALLEY RD		WATSONVILLE	CA	950763053	0.044569075	105
1730617994	KATIRAIE	MICHAEL		9200 W PICO BLVD		LOS ANGELES	CA	900351319	0.044693879	105
1073883765	GONZALES	DAVID	JOHN	9089 BASELINE RD STE 100		RANCHO CUCAMON	CA	917301295	0.044700762	105
1609927722	NGUYEN	THUY-ANH		9862 CHAPMAN AVE	SUITE B	GARDEN GROVE	CA	928412726	0.04470238	105
1821070202	MACH	DAVID		2261 DOUGLAS BLVD		ROSEVILLE	CA	956613831	0.044829389	105
1922158468	PAULE	PETRA		1000 BRISTOL ST N	SUITE #1B	NEWPORT BEACH	CA	926608916	0.0448364	105
1871669788	SLATER	LARRY		131 STONY CIR STE 1600		SANTA ROSA	CA	95401	0.044927985	105
1902948219	WONG	SIUMING	STEPHEN	711-045 CENTER RD.		SUSANVILLE	CA	961300790	0.044952089	105
1548374200	PHAM	TAN	N.	6555 COYLE AVE		CARMICHAEL	CA	956080302	0.044967888	105
1700888377	WESTROPP	CHRISTOPH		NAVAL HOSPITAL CAMP PENDLETON		OCEANSIDE	CA	92055	0.045200062	105
1447534599	SARVA	RAMYA	M	4900 CALIFORNIA AVENUE,	SUITE 400-B	BAKERSFIELD	CA	93309	0.04522674	105
1528270998	LATONA	ZITA	REYES	2500 ALHAMBRA AVE		MARTINEZ	CA	945533156	0.045246912	105
1508229451	NOGGLE	JOSEPH	C	10250 SANTA MONICA BLVD STE 2440		LOS ANGELES	CA	900676593	0.045296758	105
1356723191	KNOBLOCH	GLYNNIS		101 BODIN CIR		TRAVIS AFB	CA	94535	0.04534356	105
1902866072	HENSEL	TYLER	DON	600 MAIN ST		SOLEDAD	CA	939602533	0.045369624	105
1164438172	NGUYEN	KHOA	DANG	11333 SEPULVEDA BLVD		MISSION HILLS	CA	91345	0.045400224	105
1134277106	LINDEEN	JAMES	A.	4647 ZION AVE		SAN DIEGO	CA	921202507	0.045487717	105
1790869238	COULSON	MICHAEL	J	2980 EL RANCHO DRIVE		SANTA CRUZ	CA	95060	0.04549692	105
1063740074	RANA	JEEGAR		4950 W SUNSET BLVD	4TH FLOOR	LOS ANGELES	CA	900275822	0.045538763	105
1760838536	LAKHANPAL	SURYA	KANTI	2333 FOOTHILL BLVD STE B		LA VERNE	CA	917503027	0.045597176	105
1699200105	FAIZ	ABIDA		3544 30TH ST		SAN DIEGO	CA	921044120	0.045777734	105
1144648593	BUENO DEL BOS	ALLEN	A	1212 S MAIN ST		SALINAS	CA	939012260	0.045854484	105
1932204070	PHAM	DAN	A	215 PESETAS LN		SANTA BARBARA	CA	931101416	0.045856566	105
1235634304	HU	ADRIANA		411 N LAKEVIEW AVE		ANAHEIM	CA	928073028	0.04590116	105
1639394372	DIZON	MANUEL	J	221 WESTWOOD PL		LOS ANGELES	CA	90025	0.04595623	105
1366599003	MORIOKA-DOUGL	NANCY		211 QUARRY RD	, N 349	PALO ALTO	CA	943041416	0.046201356	105
1295925360	MARTIN	GERARDO	BURGOS	1824 JAKE MILLS CT		SAN DIEGO	CA	921147829	0.04625599	105
1982709028	MOYNIHAN	KEVIN	M	1901 W KETTLEMAN LN	SUITE 200	LODI	CA	952424337	0.04628925	105
1609982248	NAIK	MUKESH	HASMUKHRA	1001 NUT TREE RD	SUITE 140	VACAVILLE	CA	956874166	0.046496258	105
1689829327	CERVANTES-LOP	MIGUEL	ANGEL	5475 WALNUT AVE		CHINO	CA	917102609	0.046519509	105
1780789990	PROVOST	DENISE		795 EL CAMINO REAL		PALO ALTO	CA	943012302	0.04656391	105
1932289493	JUNG	WAYMOND		701 E EL CAMINO REAL		MOUNTAIN VIEW	CA	940402833	0.046648739	105
1467468488	LEE	STEPHEN	BUMSUK	42 PASO ROBLES		IRVINE	CA	926021091	0.046681095	105
1760426472	WINSLOW	RANDALL	SCOTT	1 SCRIPPS DR #202		SACRAMENTO	CA	95825	0.046830511	105
1154345254	GREEN	GARY	ALAN	881 ALMA REAL DR STE 101		PACIFIC PALISA	CA	902723792	0.046945549	105
1063416840	FARAZHA	MARYAM		1821 WILSHIRE BLVD STE 100		SANTA MONICA	CA	904035627	0.047199868	105
1477624393	NODA	HIROKI	R.	441 N LAKEVIEW AVE		ANAHEIM	CA	928073028	0.047213312	105
1457424004	JULIAN	CAESAR	OCTAVIUS	39695 KEENAN DR		RANCHO MIRAGE	CA	922703608	0.04728725	105
1427038926	MERRILL-WILSO	PATRICIA		1000 VALE TERRACE DR		VISTA	CA	920845218	0.047314816	105
1194803858	RAIMUNDO	ROGER	J.	1600 EUREKA RD		ROSEVILLE	CA	956613027	0.047388268	105
1720080815	GHAEMI	AFSHINE		2261 DOUGLAS BLVD		ROSEVILLE	CA	95661	0.047432043	105
1811375702	OLTON	VANESSA		45104 10TH ST W		LANCASTER	CA	93534	0.047535966	105
1942720032	WALKER	SHANE	CHRISTOPH	1441 CONSTITUTION BLVD		SALINAS	CA	93906	0.047584436	105
1487915385	ESPIRITU	ELVIE		1780 FREMONT BLVD	SUITE H	SEASIDE	CA	939553629	0.0476008	105
1497780316	DEMESA	OBDULIA	VILLEGAS	15296 MANDAN RD		APPLE VALLEY	CA	923074711	0.047709416	105
1952313801	TILLER	SANDRA	MAE	20 N DEWITT AVE		CLOVIS	CA	936120311	0.047931031	105
1144281635	FURNESS	GARY	NEAL	2455 SUMMERFIELD RD		SANTA ROSA	CA	954057815	0.04798924	105
1699707935	BRANDSTATER	CHERRY	L.	2 W FERN AVE		REDLANDS	CA	923735916	0.048025526	105
1417919721	FELDMAN	IRINA		375 ROLLING OAKS DR	SUITE 115	THOUSAND OAKS	CA	913611000	0.048088401	105
1821165770	VALENCIA	IRENE		9400 ROSECRANS AVE		BELLFLOWER	CA	907062246	0.048126319	105
1225106743	GISLER	MELANIE	ANN	13040 15TH STREET	202	SANTA MONICA	CA	90404	0.04828224	105
1386727485	KHAN	WAQAR	ARSHAD	1600 S IMPERIAL AVE STE 1		EL CENTRO	CA	922434242	0.048342198	105
1144251497	ANG	ROGER		3100 DOUGLAS BLVD		ROSEVILLE	CA	956613866	0.048467311	105
1528135456	SOSA JR.	BERNARDO		9400 ROSECRANS AVE		BELLFLOWER	CA	907062246	0.048473334	105
1659390003	HOLLAND	ROMIE	H	632 W GIBSON RD		WOODLAND	CA	95695	0.048636197	105
1598969057	BROWN	CHRISTINA	A	25109 JEFFERSON AVE	SUITE 100	MURRIETA	CA	925628116	0.048676131	105
1528023264	SANNOUFI	SAMER	S	6900 BROCKTON AVE STE 200		RIVERSIDE	CA	92506	0.048680278	105
1619030970	PALMBAUM	GLENN		724 5TH ST		MARYSVILLE	CA	959015646	0.04871662	105
1700866340	MACLAY	TRACY	ANNE	1203 MISSION STREET		SANTA CRUZ	CA	95060	0.048757789	105
1538183116	BANMAN	EDWARD	JACOB	3555 LOMA VISTA RD	SUITE 110	VENTURA	CA	930033161	0.048780373	105
1295049864	MOHAMMAD	SOPHIA		2728 ABORN RD		SAN JOSE	CA	951211204	0.048800144	105
1184650699	GOUD	SAVITRI	P.	7601 EAST IMPERIAL HWY	BLDG 100, R	DOWNEY	CA	90242	0.048954477	105
1851319693	CHEN	CONNIE	HONG	4318 MISSION AVE		OCEANSIDE	CA	920576541	0.048973688	105
1194832816	RUIZ-VILLALPA	OCTAVIO		735 S D ST		PERRIS	CA	925702419	0.049050002	105
1487000790	JACKSON	PASHA		2970 HILLTOP MALL RD STE 304		RICHMOND	CA	94806	0.04907779	105
1386855120	TSANG	NICOLE	L	1403 LOMITA BLVD FL 2	DEPT OF FAM	HARBOR CITY	CA	907102076	0.049098072	105
1952594558	GERGES	CHRISTINE		215 N STATE COLLEGE BLVD		ANAHEIM	CA	928062913	0.049213859	105
1437245727	SHERWOOD	THOMAS		701 E EL CAMINO REAL		MOUNTAIN VIEW	CA	940402833	0.049354297	105
1396881355	FINGER	KENNETH		3291 LOMA VISTA RD		VENTURA	CA	930033099	0.04944834	105
1508895004	FANG	LICHUAN		6344 TOPANGA CANYON BLVD STE 2040		WOODLAND HILLS	CA	913672362	0.049454086	105
1205936861	LEONI	JAMES	FRANCIS	104 LYNCH CREEK WAY	STE 10	PETALUMA	CA	949542355	0.049516344	105
1184966707	FIRESTEIN	TALIA	RUTH	2335 COUNTRY HILLS DR		ANTIOCH	CA	94509	0.049695179	105
1467799502	KINNEVEY	CHRISTINA		2201 COURAGE DR		FAIRFIELD	CA	945336733	0.049736503	105
1689044760	CHANG	WALTER		15446 S WESTERN AVE		GARDENA	CA	902494319	0.049949924	105
1902889512	ARELLANES	ROSE		2155 IRON POINT RD	ADULT MEDIC	FOLSOM	CA	956308707	0.050045993	105
1225021462	BASILIOS	MAGED	Z	4505 SLAUSON AVE	SUITE E	MAYWOOD	CA	902704942	0.050096172	105
1235167321	ACHAR	SURAJ	ARTHUR	200 W ARBOR DR	MAIL CODE 0	SAN DIEGO	CA	92103	0.050156985	105
1144490962	BACH	LIAN		2212 E 4TH ST		SANTA ANA	CA	92705	0.050395991	105
1841432507	JAHROUMI	ALLEN	A	724 S EL CAMINO REAL		SAN CLEMENTE	CA	92672	0.05039977	105
1487634515	SANDERSON	PHILIP	ALBERT	380 STEVENS AVE STE 100		SOLANA BEACH	CA	920752068	0.050440177	105
1427330497	LEE	DAVID	H	2500 ALHAMBRA AVE		MARTINEZ	CA	945533156	0.050493381	105
1396973699	MOYA	PAUL		210 S GRAND AVE	STE 415	GLENDORA	CA	917414292	0.050532465	105
1770642357	LIN	JOHNNY	C.	6041 CADILLAC AVE		LOS ANGELES	CA	900341702	0.050607016	105
1982874954	CERNI	JOSEPH	S	4972 WARNER AVE STE 101		HUNTINGTON BEA	CA	926495507	0.050639338	105
1013159524	CHAO	STEVEN		408 S BEACH BLVD	SUITE 106	ANAHEIM	CA	928041853	0.050765223	105
1194879718	HUANG	JAMES		1000 W CARSON ST	BOX 480	TORRANCE	CA	905022004	0.050768901	105
1518378546	FONG BALART	JOSUE		2000 PHYSICIANS BLVD		BAKERSFIELD	CA	933011277	0.05077338	105
1184616153	STEINDLER	ZWI		4902 IRVINE CENTER DR	SUITE 103	IRVINE	CA	926043305	0.050923337	105
1568483626	RUMANO	ABISHAI	TICHAONA	1801 E MARCH LN	D 470	STOCKTON	CA	952106629	0.051007125	105
1649341538	CHAVERRI	LAURA	M.	441 N LAKEVIEW AVE		ANAHEIM	CA	928073028	0.051023316	105
1356906986	ONEAL	MCKENZIE	MARNIE	3451 W CENTURY BLVD STE B1		INGLEWOOD	CA	903031228	0.051025273	105
1780762591	XIE	DANGCI		7373 WEST LN		STOCKTON	CA	952103377	0.051205432	105
1174756241	HILL	TIFFANY	E.	1525 W FLORIDA AVE	STE D	HEMET	CA	925433825	0.051341688	105
1811276181	CHENG	HENRY		751 S WEIR CANYON RD	SUITE 167	ANAHEIM	CA	928081962	0.051609541	105
1104150515	MEDINA	GILBERTO	HERRERA	1720 E CESAR E CHAVEZ AVE		LOS ANGELES	CA	900332414	0.051622265	105
1578611398	SABORIO	BRENDA	M.	13652 CANTARA ST		PANORAMA CITY	CA	914025423	0.051634299	105
1427136894	RAMIREZ	ALFREDO		2820 ALUM ROCK AVE		SAN JOSE	CA	951275608	0.051657382	105
1013176122	CORTES	STEVEN	ALBERTO	550 WATER ST	SUITE A	SANTA CRUZ	CA	950604124	0.051658971	105
1396770103	RIAZ	MOHAMMAD		16444 PARAMOUNT BLVD	SUITE # 103	PARAMOUNT	CA	907235422	0.05165986	105
1770998981	MOTA	JORGE	ALBERTO	1400 E PALOMAR ST		CHULA VISTA	CA	919131800	0.051689695	105
1922092527	LAGRO	RONALD	KAMINSKI	912 PINE ST		MOUNT SHASTA	CA	960672143	0.051691604	105
1265455448	MCAULIFFE	NAOMI	A	510 DOYLE PARK DR		SANTA ROSA	CA	954054570	0.051867609	105
1922412543	WIITALA	KIRSTEN	ANNE	525 BROADWAY STE 1101		SANTA MONICA	CA	904012971	0.051997448	105
1932315702	TRUMMER	JASON	GABRIEL	1001 RIVERSIDE AVE		ROSEVILLE	CA	956785134	0.05203059	105
1104841212	GUTIERREZ	ROLANDO		30420 HAUN RD		MENIFEE	CA	925846810	0.052212022	105
1609888411	THAI	MINH	QUANG	60 N 13TH STREET	SUITE B	SAN JOSE	CA	95112	0.052227604	105
1114921830	KATCHEM	LIONEL	BERNARD	1310 SAN BERNARDINO RD	STE 105	UPLAND	CA	917864979	0.052252572	105
1336482298	LAU	VICTORIA	KATE	2 W PORTAL AVE		SAN FRANCISCO	CA	941271304	0.052272518	105
1356418206	HA	BENJAMIN	P.	3733 SAN DIMAS ST		BAKERSFIELD	CA	933011407	0.05234558	105
1598846271	DANOVITCH	DAINA	ANN	2701 OCEAN PARK BLVD STE 118		SANTA MONICA	CA	904055219	0.052393757	105
1770585192	VELASQUEZ	JUAN		2372 STERLING AVE		SAN BERNARDINO	CA	924044624	0.052397966	105
1093167520	TEMPLE	DANIEL	E	1779 DOMINICAN WAY STE B		SANTA CRUZ	CA	950651526	0.052437012	105
1265486070	LEON	SAMUEL	O	560 W GRANGEVILLE BLVD	SUITE C	HANFORD	CA	932302866	0.052523842	105
1427375021	DORSE	ANTHONY		11401 BLOOMFIELD AVE		NORWALK	CA	906502015	0.052581004	105
1104086867	CAMPOS	BLANCA	SAMIRA	200 E ANAHEIM ST		WILMINGTON	CA	90744	0.05260397	105
1689668048	WEISSMAN	DIANE	E	1141 PEAR TREE LN		NAPA	CA	945586484	0.052619794	105
1669767943	PALMERO	GOLDA	O	975 SERENO DR		VALLEJO	CA	945892441	0.052644783	105
1689744518	MAUS	MARK		2101 COURAGE DR	MS 10-100	FAIRFIELD	CA	945336717	0.052695375	105
1639273105	REMEDIOS	ELIZABETH		423 W COLORADO BLVD		GLENDALE	CA	91204	0.05271189	105
1780620021	RO	JOHN	DAERIN	1045 W REDONDO BEACH BLVD	SUITE 240	GARDENA	CA	902474128	0.052803803	105
1184120701	BARROGA	HANNAH MA	TENG	2110 N BELLFLOWER BLVD		LONG BEACH	CA	908153126	0.052824618	105
1326126152	GRAY	CARL	O.	7373 WEST LN		STOCKTON	CA	952103377	0.05296019	105
1104811330	STUART	PATRICK		1570 E HERNDON AVE		FRESNO	CA	937203303	0.052961617	105
1477178200	VIRGO	DANHILL	JOSEPH PA	338 S DAKOTA AVE		VANDENBERG AFB	CA	934376307	0.053084215	105
1043452485	MOLINARO	JOSEPH	MATTHEW	2025 SOQUEL AVE		SANTA CRUZ	CA	950621323	0.053379316	105
1972613834	HOWARD	RANDALL	H	215 PESETAS LN		SANTA BARBARA	CA	931101416	0.053466539	105
1073618500	SIDHU	AMRIK	SINGH	1503 E MARCH LN		STOCKTON	CA	952105622	0.053493633	105
1487688941	DANIEL	LAMBERT	N	144 STONY POINT RD		SANTA ROSA	CA	954014122	0.053577227	105
1215075940	CROSS	GARFIELD		NAVAL BASE CORONADO BLDG, 601	MCCAIN BLVD	SAN DIEGO	CA	921357046	0.053588313	105
1457317547	ALI	MICHAEL	A	8325 ELK GROVE FLORIN RD	SUITE 800	SACRAMENTO	CA	958299523	0.053621738	105
1780782326	LI	JING FANG		9940 RESEARCH DR	SUITE 100	IRVINE	CA	92618	0.053691355	105
1154351088	PANZER	GLENN		425 N DATE ST		ESCONDIDO	CA	920253413	0.053712219	105
1093713240	SCHULTHEIS	DENNIE	L	3946 NORWOOD AVE		SACRAMENTO	CA	958383300	0.05377541	105
1093934713	CANDELARIA	JENNIFER		7601 STONERIDGE DR		PLEASANTON	CA	945884501	0.053806149	105
1306280789	OO	SHWE YEE		615 W AVENUE L		LANCASTER	CA	935347211	0.053933621	105
1881694776	GURTCH	TIM	PLATON	4276 54TH PL	STE A	SAN DIEGO	CA	921156011	0.053955495	105
1700945383	KARG	DIANA	L.	441 N LAKEVIEW AVE		ANAHEIM	CA	928073028	0.053974551	105
1538217583	GALLARDO	SHERWIN	Q.	4647 ZION AVE		SAN DIEGO	CA	921202507	0.054200131	105
1023105558	ARTINYAN	LUDVIK		5300 SANTA MONICA BLVD #200		LOS ANGELES	CA	90029	0.054229813	105
1508981085	AVILA	RUTH	JUAREZ	5044 N BARTON AVE	MS HC81	FRESNO	CA	937400001	0.054267249	105
1962814947	DEPPE	NICOLE	ROBERTS	1900 E 4TH ST		SANTA ANA	CA	927053962	0.054785159	105
1205220712	FUERSTMAN	HOBIE		98 GOUGH ST		SAN FRANCISCO	CA	94102	0.054829748	105
1881918639	CURRIER	ALYSSA		3100 DOUGLAS BLVD		ROSEVILLE	CA	956613866	0.054830227	105
1174636229	GONZALEZ	MARCO	A.	1400 E PALOMAR ST		CHULA VISTA	CA	919131800	0.054966214	105
1841246063	KHOURY	SAMI	E.	12900 PARK PLAZA DR STE 150	ATTENTION:	CERRITOS	CA	907039329	0.055007818	105
1528353323	PETERSEN	RACHEL	L	1850 SPRING RIDGE DR		SUSANVILLE	CA	961306100	0.055058603	105
1649341546	VOLLUCCI	PAUL	A.	441 N LAKEVIEW AVE		ANAHEIM	CA	928073028	0.055388449	105
1952483232	ROMERO	PABLO		335 KATHERINE AVE		SALINAS	CA	939013176	0.055403737	105
1578676334	HO	JASON		520 N PROSPECT AVE STE 102		REDONDO BEACH	CA	902773033	0.055445849	105
1215136940	KIM LOOMIS	JENNIFER		3801 KATELLA AVE	222	LOS ALAMITOS	CA	907203338	0.055486594	105
1942363999	HUANG	ZHI	HONG	818 WEBSTER ST		OAKLAND	CA	946074220	0.055503013	105
1972792570	RAO	MADHURIMA		5901 W CENTURY BLVD		LOS ANGELES	CA	900455411	0.055658647	105
1053446625	LAU	ALVIN	HAI-SHENG	4860 Y ST	STE 1600	SACRAMENTO	CA	958172307	0.055672444	105
1992242655	BLATT	MARK	N	3175 GRANADA DR		CAMERON PARK	CA	956828142	0.055675923	105
1316984248	MALEK	IRENE	A	3610 ATLANTIC AVE		LONG BEACH	CA	908073418	0.055784524	105
1255746145	KOHAN	ROZALIN	RABIEIAN	1400 S GRAND AVE STE 703		LOS ANGELES	CA	900153068	0.055830844	105
1750657565	ESPINDOLA	MARIO		155 N FRESNO ST		FRESNO	CA	937012302	0.05598238	105
1306918636	MALHI	HARPREET		4860 Y ST	STE 1600	SACRAMENTO	CA	958172307	0.055984783	105
1144424102	BAI	BRIAN	C	331 S C ST	STE A.,	OXNARD	CA	930305824	0.056012422	105
1245247105	WONG	DAVID		9961 SIERRA AVE		FONTANA	CA	923356720	0.056015199	105
1366680464	SOLOMON	DAVID	JOSEPH	604 ROSE AVE		VENICE	CA	902912767	0.056034983	105
1710917802	SMITH	BRIT	O	44847 10TH ST W		LANCASTER	CA	935342356	0.056107354	105
1871061861	SAKIYAMA	KAORU		107 S FAIR OAKS AVE STE 225		PASADENA	CA	911052083	0.056170682	105
1235287210	BESSEY	ADRIENNE		5601 DE SOTO AVE		WOODLAND HILLS	CA	913676701	0.056194044	105
1912904228	MARTA	KIMETTE	MORBY	4948 SAN JUAN AVE		FAIR OAKS	CA	956284606	0.056241853	105
1972842904	CHEN	YITIN		2574 SAN BRUNO AVE		SAN FRANCISCO	CA	941341505	0.056483626	105
1023140977	CARLSTON	MICHAEL	G	2448 GUERNEVILLE RD	SUITE 900	SANTA ROSA	CA	954037222	0.0565058	105
1972789717	HOANG	ALYSSA	THIEN-THU	2 MACARTHUR PL STE 900		SANTA ANA	CA	927077730	0.056536979	105
1215946504	SHAH	BHAVIESH	RASIKLAL	11401 BLOOMFIELD AVE	METROPOLITA	NORWALK	CA	906502015	0.056601176	105
1558596221	CARTWRIGHT	CHESTER	ROYAL	4646 BROCKTON AVE	SUITE 201	RIVERSIDE	CA	925060102	0.056756677	105
1588758767	DOYLE	JOY		3200 KEARNEY ST		FREMONT	CA	945382299	0.056806189	105
1356729826	HEINS	CARROLL-A		3600 BROADWAY STE 43		OAKLAND	CA	946115730	0.056871317	105
1619173671	YEN	CHING SHI		9125 N HOLYOKE LANE		FRESNO	CA	937201281	0.056929657	105
1902890957	HABEGGER	JANET		1429 N ACACIA AVE		REEDLEY	CA	936542102	0.056949632	105
1851402804	MAIER	ELIZABETH	ANDREA	978 2ND ST	SUITE 200	LAFAYETTE	CA	945494538	0.056990545	105
1427155712	MOLINA	ANTHONY	JOHN	8308 N VICTOR AVE		FRESNO	CA	937116913	0.057150287	105
1366579351	SIMONS	ANNE	B.	1351 24TH AVE	OCEAN PARK	SAN FRANCISCO	CA	941221616	0.057307608	105
1053706309	LIN	AARON		1514 VALLEY VISTA DR	ST JUDE HER	DIAMOND BAR	CA	91765	0.057317161	105
1104260702	ANAYA	YOHUALLI	BALDERAS-	1920 COLORADO AVE	2ND FLOOR	SANTA MONICA	CA	904043414	0.057336196	105
1346311305	RAMOS	XAVIER		4733 W SUNSET BLVD		LOS ANGELES	CA	900276021	0.05757119	105
1093820425	RAVAL	USHA		1010 N SEPULVEDA BLVD		MANHATTAN BEAC	CA	902665929	0.057703566	105
1932278462	DRAPER-PRAETZ	ROBYN		2500 ALHAMBRA AVE		MARTINEZ	CA	945533156	0.057727944	105
1912015785	HUNTER	JOHN	WILLIAM	920 E MORTON PL		HEMET	CA	925434529	0.057738621	105
1245705953	MANUKYAN	ARMINE		6350 LAUREL CANYON BLVD STE 205		NORTH HOLLYWOO	CA	916063278	0.057750841	105
1073814760	LIN	FELIX		8 VILLAGE LOOP RD STE D	PMB 117	POMONA	CA	917664870	0.057780218	105
1629457452	LEPP	NATHANIEL		1441 CONSTITUTION BLVD	BLDG 400, S	SALINAS	CA	939063100	0.057827738	105
1538245279	CELIO	CHRISTOPH	P.	1514 VALLEY VISTA DR		DIAMOND BAR	CA	91765	0.057950639	105
1184039760	SANNI	ADESINA	HUSSEIN	400 W MINERAL KING AVE		VISALIA	CA	932916237	0.057959223	105
1235249152	GUERRERO	CARLOS		5401 WHITE LN		BAKERSFIELD	CA	933096279	0.058124432	105
1508935412	MEADOWS	LEE	H	1065 BUCKS LAKE RD		QUINCY	CA	959719507	0.058137774	105
1407922107	TORREBLANCA	JOSE	M	10001 CALIFORNIA AVE		SOUTH GATE	CA	902806005	0.058222168	105
1124122551	HUANG	JEFF		18663 BROOKHURST ST		FOUNTAIN VALLE	CA	927086709	0.058291814	105
1245341445	THAO	LONG		700 W OLIVE AVE	SUITE A	MERCED	CA	953482435	0.058324975	105
1700930658	SLAUSON	DANA		2500 ALHAMBRA AVE		MARTINEZ	CA	945533156	0.058342567	105
1891919874	HSIEH	DAVID	T.	1142 S DIAMOND BAR BLVD	STE. 366	DIAMOND BAR	CA	917652203	0.058470308	105
1124463328	CHAN	DERRICK	W	4860 Y ST STE 1600		SACRAMENTO	CA	958172307	0.058625323	105
1972682615	GEE	PATRICIA	T.	1600 EUREKA RD		ROSEVILLE	CA	956613027	0.058633025	105
1245240993	BENSON	FREDERICK	PAUL	5595 WINFIELD BLVD	STE 214	SAN JOSE	CA	951231220	0.058682629	105
1306515754	CHANDLER	DESIREE	ANN	24541 PACIFIC PARK DR STE 210		ALISO VIEJO	CA	926563050	0.058686951	105
1831306000	FISHER	LOUIS	JAMES	8436 WISE RD		AUBURN	CA	956039734	0.058712619	105
1871673012	PRISLIN	MICHAEL		UCI MEDICAL CENTER	101 THE CIT	ORANGE	CA	92868	0.058746169	105
1871579599	SCHINDELHEIM	ROY		210 CANAL ST		KING CITY	CA	939303432	0.059009905	105
1932351657	WHITE	STEPHANIE	LYNN	795 E SECOND STREET	SUITE 5	POMONA	CA	917662007	0.059038904	105
1356556021	RITTER	STEVEN	F	501 J ST		SACRAMENTO	CA	958142326	0.059053539	105
1295112480	TORRES	SUSANA		3201 DATA DR		RANCHO CORDOVA	CA	956707374	0.059062687	105
1720098270	LIN	CHENG-I		1400 E PALOMAR ST		CHULA VISTA	CA	919131800	0.059182304	105
1528167293	THOMSON	JOHN	B	475 PIONEER AVE	#400	WOODLAND	CA	957764905	0.059260838	105
1083722557	GRANT	JOHN	J.	2020 GENESEE AVE		SAN DIEGO	CA	921234219	0.059384155	105
1487738472	NIED	ROBERT	J.	401 BICENTENNIAL WAY		SANTA ROSA	CA	954032149	0.059406514	105
1992760573	THOMAS	CHERYL	ANN	195 S C ST	STE 100	TUSTIN	CA	927803666	0.059464682	105
1629049788	TAGGART	STEVEN	L.	1775 3RD ST		ATWATER	CA	953013608	0.059557355	105
1972516581	GROSSMAN	PAUL	DOUGLAS	1920 COLORADO AVE		SANTA MONICA	CA	90404	0.059591907	105
1891782538	SHUBE	JOSEPH		4900 PROSPECT AVE		YORBA LINDA	CA	928862128	0.059701613	105
1427107796	WU	NEETIKA	KHOSLA	441 N LAKEVIEW AVE		ANAHEIM	CA	928073028	0.05972771	105
1578649067	HALL	SUSAN		432A WEST J STREET		TEHACHAPI	CA	93561	0.059754739	105
1477581940	SAAD	HELENE		5451 LA PALMA AVE	SUITE 19	LA PALMA	CA	906231728	0.059968011	105
1407870447	ENGLISH	KEITH	QUENTIN	451 W GONZALES RD	SUITE 240	OXNARD	CA	930369004	0.059990469	105
1790833697	EASTMAN	JOHN	S.	441 N LAKEVIEW AVE		ANAHEIM	CA	928073028	0.060068517	105
1154434447	GREEN	CLARE	A	510 SUPERIOR AVE	STE 200B	NEWPORT BEACH	CA	926633663	0.060107044	105
1811308281	CERVANTES	MARINA		12729 PIONEER BLVD		NORWALK	CA	906502873	0.060139674	105
1891796603	SOBRAL	CARLOS		2720 N HARBOR BLVD	SUITE 100	FULLERTON	CA	928352609	0.060186381	105
1225140759	GIN	JEFFREY	KIM-WAYNE	218 W BADILLO ST		COVINA	CA	917231906	0.060383885	105
1457512071	LEE	ROBERT	Y	3350 LA JOLLA VILLAGE DRIVE		SAN DIEGO	CA	92161	0.060389533	105
1255489217	RIAZ	NAVEED		25825 VERMONT AVE		HARBOR CITY	CA	907103518	0.060472898	105
1760496939	ROWLEY	JASON		3291 LOMA VISTA RD		VENTURA	CA	930033099	0.060581812	105
1124015888	AISH	BASSIL		17742 BEACH BLVD	STE 215	HUNTINGTON BEA	CA	926476818	0.060587821	105
1902809270	WALKER	LEON	REED	2455 SUMMERFIELD ROAD		SANTA ROSA	CA	954057815	0.060605326	105
1124223144	XIAO	LI		275 W MACARTHUR		OAKLAND	CA	946115641	0.060624019	105
1679963490	ZAND	PAULA		3250 FORDHAM ST		SAN DIEGO	CA	921105339	0.060712926	105
1851663744	SEDDIGH TONEK	MARYAM		18350 ROSCOE BLVD STE 307		NORTHRIDGE	CA	913254159	0.060791427	105
1558881482	SPELTIE	EDWARD	MICHAEL	2251 W ROSECRANS AVE STE 18-21		COMPTON	CA	902223858	0.060797764	105
1619375615	MIRZA	DANA	ELIZABETH	8570 W SUNSET BLVD STE 1.5		WEST HOLLYWOOD	CA	900692359	0.060952141	105
1396754131	SWARTZ	JOHN	R	1637 3RD AVE		CHULA VISTA	CA	91910	0.061059032	105
1063588200	GARDNER	JEFFREY	TODD	221 W FIR AVE #101		CLOVIS	CA	936110223	0.061077651	105
1538194196	NEVATT	GEORGE	W	394 E YOSEMITE AVE STE 200		MERCED	CA	953408218	0.061165575	105
1174966444	BISTA	MADALASA		4318 MISSION AVE		OCEANSIDE	CA	92057	0.06127524	105
1124087671	FLORES	ALAN	G	3833 EMERALD AVE		LA VERNE	CA	917502904	0.061399213	105
1336247592	AGARWAL	SHWETA		6001 TRUXTUN AVE	BLDG A, SUI	BAKERSFIELD	CA	933090679	0.061422139	105
1972034015	ZELIMKHANIAN	BIAYNA		19950 RINALDI ST STE 300		PORTER RANCH	CA	913264141	0.061483285	105
1659542405	FRIEND	LARAINE	JOYCE SMI	46057 OASIS ST		INDIO	CA	922015906	0.06157153	105
1649433178	MCKINLEY	KELSE	PATRICE	2500 MILVIA ST		BERKELEY	CA	94704	0.06167638	105
1902815954	KUHN	BRIAN	J	100 FALLS CANYON ROAD		AVALON	CA	907041563	0.061728489	105
1841332103	MULHERIN-TAYL	DIANA		2143 S SEPULVEDA BLVD	SUITE #300	LOS ANGELES	CA	900255733	0.061798172	105
1215990494	FELL	KEVIN	CHARLES	1620 E CAPITOL EXPY	SILVERCREEK	SAN JOSE	CA	951211860	0.06187254	105
1497118541	POIRIER	JESSICA		9961 SIERRA AVE		FONTANA	CA	923356720	0.061987212	105
1295830768	LIU	RUTH	Y	125 N LINCOLN ST	#G	DIXON	CA	956203258	0.062079458	105
1316575251	SCHAFER	JULIE	ANN	450 E SPRING ST STE 1		LONG BEACH	CA	908061625	0.062102078	105
1558564898	SON	DON	DONGSOO	408 S BEACH BLVD STE 206		ANAHEIM	CA	928041853	0.06219081	105
1477537041	SIMMONS	EMMA	M.	26520 CACTUS AVE.	DEPARTMENT	MORENO VALLEY	CA	925553927	0.062334458	105
1568789097	ALLENDE	DIEGO	G.	6234 N 1ST ST		FRESNO	CA	937105446	0.062340944	105
1790754489	BOBELL	JENNIFER	R	1145 E CLARK AVE	STE F	SANTA MARIA	CA	934555105	0.062361442	105
1649328717	ANCKER	MEGAN	L.	1241 E. HILLSDALE BLVD., 2ND FLOOR		FOSTER CITY	CA	944041296	0.062379845	105
1922035963	HUSSAIN	SABA		632 W GIBSON ROAD		WOODLAND	CA	95695	0.062420731	105
1780791939	VICENTE	JOAN		200 S WELLS RD	SUITE 200	VENTURA	CA	930041377	0.062470025	105
1366491292	FEDALIZO	ELVIS	M	2516 E WHITMORE AVE		CERES	CA	953072645	0.06266584	105
1912085747	PLIMPTON	TIMOTHY	S.	1550 GATEWAY BLVD		FAIRFIELD	CA	945336901	0.062720054	105
1114180866	AYOUB	EDMUND		1080 N INDIAN CANYON DR	SUITE 101	PALM SPRINGS	CA	922624870	0.062774449	105
1073623492	ACTON	DANIELLE		400 E ROMIE LN		SALINAS	CA	939014017	0.062807263	105
1477540615	SINDHER	RAJ	KAMAL	4646 BROCKTON AVE	SUITE 203	RIVERSIDE	CA	925060102	0.062913553	105
1093844417	MOYA	MARY		751 LOMBARDI CT STE B		SANTA ROSA	CA	954076793	0.063190864	105
1144639428	VELOZ	MARIA	KONG	2210 DEL PASO RD	SUITE A	SACRAMENTO	CA	958349676	0.063209321	105
1881695567	WHELAN	VERONICA		1002 N FAIRVIEW ST		SANTA ANA	CA	92703	0.063235861	105
1548466329	ARAUJO	RICARDO	MOURA DE	26520 CACTUS AVE	GRADUATE ME	MORENO VALLEY	CA	92555	0.063238884	105
1356738462	TORBA	DANIEL	GREGORY	2 UPPER RAGSDALE DR BLDG A		MONTEREY	CA	93940	0.063336786	105
1205870755	SOMERS	WILLIAM		821 E CHAPEL ST STE 203		SANTA MARIA	CA	93454	0.063341743	105
1235228867	HUIE	JOLENE		301 INDUSTRIAL RD		SAN CARLOS	CA	940702603	0.063349593	105
1871629568	FREEMAN	LARRY	ALLAN	4161 EL CAMINO WAY STE A		PALO ALTO	CA	943064084	0.063396887	105
1629052170	SONG	SUNG	WOOK	2051 CUSHING RD		SAN DIEGO	CA	921066173	0.063447214	105
1093150864	LIM	CATHRIN	HEE	1 HOPE DR		TUSTIN	CA	927820221	0.063474785	105
1851734537	MOSLEY GOODEN	JASMIN		5601 DE SOTO AVE		WOODLAND HILLS	CA	913676701	0.063563381	105
1134611882	GALLARDO	JACQUELIN	MARIANO	892 AEROVISTA PL STE 210		SAN LUIS OBISP	CA	934018054	0.063741372	105
1417028457	CHUNG	SAMUEL	E.	441 N LAKEVIEW AVE		ANAHEIM	CA	928073028	0.063806701	105
1295799534	TRAN	KINH	TU	15975 HARBOR BLVD		FOUNTAIN VALLE	CA	927081303	0.063844884	105
1497802003	TRAN	KHAI	Q	15717 PARAMOUNT BLVD		PARAMOUNT	CA	907235113	0.06387821	105
1932122579	LIN	JAMES		925 S GARFIELD AVE		ALHAMBRA	CA	918014442	0.063940321	105
1982983805	NAKAO	LINDSEY		204 E BEACH ST		WATSONVILLE	CA	950764809	0.064041462	105
1043717283	VELA	ABRAHAM		122 E SAN ANTONIO DR		KING CITY	CA	939302518	0.064133276	105
1356439616	SHAVIT	SHIRA		1001 POTRERO AVENUE	BLDG 80 WAR	SAN FRANCISCO	CA	941103518	0.064154797	105
1043690910	CHEREPUSCHAK	KELSEY	LOUAINE	250 S G ST		SAN BERNARDINO	CA	924103320	0.064181225	105
1104846955	MISSAGHI	VAHID		11518 GARVEY AVE		EL MONTE	CA	917323306	0.064228939	105
1811918543	TRAUTH	JAMES		251 TURN PIKE DR		FOLSOM	CA	956308098	0.06427555	105
1962654392	RICO	SOTARA	MANALO	5253 RIVERSIDE DR		CHINO	CA	917104151	0.064648122	105
1053411892	MULLIGAN	MICHAEL	P	11795 EDUCATION ST STE 110		AUBURN	CA	95602	0.064654523	105
1215022967	KAW	HENRY	RIVERA	321 N POMONA AVE	SUITE B	FULLERTON	CA	928321927	0.064691871	105
1528416245	VELA	ROBERT		7117 BROCKTON AVE		RIVERSIDE	CA	925062658	0.064792095	105
1629116587	HORNSTEIN	JAMES	W.	2793 LOMA VISTA RD		VENTURA	CA	930031544	0.064842172	105
1467650069	ALEXANDROS	SOPHIA		951 SUNSET HILLS LN		REDLANDS	CA	923736964	0.064873719	105
1750494175	OBRIEN	JAMES		606 34TH ST		BAKERSFIELD	CA	933012208	0.064922457	105
1144707423	HADJ SMAINE	LINA		7345 MEDICAL CENTER DR STE 420		WEST HILLS	CA	913071964	0.065003615	105
1154419117	BRAZIL	LISA		35 CASA ST STE 320		SAN LUIS OBISP	CA	93405	0.065329154	105
1033520002	ROMERO LOPEZ	ADAN DE J		9001 SOUTH H ST	CLINICA SIE	BAKERSFIELD	CA	93307	0.065433911	105
1235366584	OMIDVAR	YASAMAN		1 HOPE DR		TUSTIN	CA	927820221	0.065578469	105
1104873611	HOLE	THEODORE	WILSON	2937 LOMA VISTA RD		VENTURA	CA	930032915	0.065591591	105
1598170714	DHALIWAL	PUNEET		1020 29TH STREET	SUITE 480	SACRAMENTO	CA	95816	0.065616823	105
1881768026	FRID	GERMAINE	JOAN	1100 N PALM CANYON DR	111	PALM SPRINGS	CA	922624414	0.065702862	105
1851732846	CHENG	YUJIE		14150 CULVER DR STE 100		IRVINE	CA	926040322	0.065704849	105
1376577973	HISER	DANIEL	L	6719 ALVARADO RD STE 203		SAN DIEGO	CA	921205258	0.065760354	105
1669458097	SEGARS	DAVID	QUILLIAN	2645 OCEAN AVE	SUITE 303	SAN FRANCISCO	CA	941321633	0.065771304	105
1821013772	CARNEGIE	SHERIE		8142 FIRESTONE BLVD		DOWNEY	CA	902414231	0.065833927	105
1154749315	HERNANDEZ	JOANNA	LIZETTE	678 THIRD AVE		CHULA VISTA	CA	919105736	0.065856849	105
1265664452	KLEIN	ALLISON	LEIGH	9961 SIERRA AVE		FONTANA	CA	923356720	0.065868456	105
1790135739	KWOK	AMY	Y	1755 COURT ST		REDDING	CA	960011721	0.065912018	105
1508292053	ESTIU SANCHEZ	HERBERT		3737 EL CAMINO REAL		PALO ALTO	CA	94306	0.065980415	105
1104990381	LEU	LIANGHUEY		555 CASTRO ST		MOUNTAIN VIEW	CA	940412009	0.066099146	105
1154382158	FRUMKIN	MICHAEL	A	30 NEWPORT WAY		SAN RAFAEL	CA	949014411	0.066215033	105
1679620751	BOBLETT	BENJAMIN		1720 EL CAMINO REAL	STE 160	BURLINGAME	CA	940103224	0.066377638	105
1700834140	SHAH	VIRAG	Y	12900 PARK PLAZA DR STE 150		CERRITOS	CA	907039329	0.066461562	105
1174144653	PHENOW	KENNETH	J	9800 RODDEN RD		OAKDALE	CA	953619593	0.066739639	105
1689722415	ELLIS	RICHARD	KEVIN	10800 MAGNOLIA AVE		RIVERSIDE	CA	925053043	0.066807523	105
1386663409	DE MONTRICHAR	LESLIE	ANN	90 HIGHLAND AVE	VHC SAN MAR	SAN MARTIN	CA	950469504	0.06687775	105
1588984918	MOORE	JAMES	F	1201 ALHAMBRA BLVD STE 330		SACRAMENTO	CA	958165242	0.06691279	105
1295883197	SMELIK	MATTHEW	S.	4647 ZION AVE		SAN DIEGO	CA	921202507	0.066937851	105
1689937054	LOCKHART	JAMES	P.	6006 MONTGOMERY COR		SAN JOSE	CA	951351431	0.067018371	105
1770593162	HOEFER	DANIEL	RICHARD	8701 CUYAMACA ST		SANTEE	CA	92071	0.06704946	105
1932271277	TRAN	THANH	QUOC	441 N LAKEVIEW AVE		ANAHEIM	CA	928073028	0.067109091	105
1912380346	CRITCHLOW	KEVIN		386 14TH ST		OAKLAND	CA	946123211	0.067151291	105
1245389238	FELAHY	BASIL		11050 ATLANTIC AVE		LYNWOOD	CA	902623068	0.067267337	105
1477756658	TIERNEY	KAREN	MARIE	530 RAMONA AVE		MONTEREY	CA	939404015	0.067270664	105
1285845479	GREGOR	SCOTT	MATTHEW	1131 WILSHIRE BLVD STE 300		SANTA MONICA	CA	904012066	0.067445868	105
1619947454	SALOM	DEBORAH	RHAE	937 FRANKLIN AVE		LEMOORE	CA	932460001	0.067470173	105
1083750319	MONTONDO	DIANE	WONG	NAVAL MEDICAL CTR	34800 BOB W	SAN DIEGO	CA	921345000	0.067621003	105
1023235926	LANG	L	KHADIJAH	4361 S WESTERN AVE		LOS ANGELES	CA	900621651	0.067662472	105
1083745285	SINGZON	TRUDY	K.	1351 24TH AVE	OCEAN PARK	SAN FRANCISCO	CA	94122	0.067814449	105
1669486783	CASTELLANOS	JOSE	GABRIEL	234 E BADILLO ST		COVINA	CA	917232115	0.067881521	105
1013116714	ALJAWADI	GEORGIA		480 4TH AVE	SUITE 202	CHULA VISTA	CA	919104410	0.067933115	105
1750874418	LOVELL	ROSE	HELENE	1441 CONSTITUTION BLVD		SALINAS	CA	939063100	0.068000615	105
1316928104	CALDWELL	KEVIN	JOHN	1240 MARSHALL ST		CRESCENT CITY	CA	955312217	0.068187835	105
1407038953	MOE	NE		10800 MAGNOLIA AVE		RIVERSIDE	CA	925053043	0.068265919	105
1205984275	FINKELSTEIN	SOLOMON		4647 ZION AVE		SAN DIEGO	CA	921202507	0.068281127	105
1770671836	MITCHELL	ROBERT	K	302 FRESNO ST		FRESNO	CA	937063600	0.068308062	105
1508829185	RODRIGUEZ	JOSE	ANTONIO	2150 N WATERMAN AVE STE 202		SAN BERNARDINO	CA	924044811	0.068492487	105
1548270119	SHARMA	RANJANA		1999 MOWRY AVE	STE 2H	FREMONT	CA	94538	0.068547013	105
1134296049	VUONG	NGUYET	T.	25825 VERMONT AVE		HARBOR CITY	CA	907103518	0.068555668	105
1649364720	SAWHNEY	PARMELA		705 PALM AVE		IMPERIAL BEACH	CA	919321229	0.068620017	105
1972707024	RAVARI ABADIA	AFSOON		5601 DE SOTO AVE		WOODLAND HILLS	CA	913676701	0.068631572	105
1467622209	PEDROZA	MIGUEL		3291 LOMA VISTA RD		VENTURA	CA	930033099	0.06871901	105
1265582076	FAIRBORN	JAY	F.	99 MONTECILLO RD		SAN RAFAEL	CA	949033308	0.068858121	105
1538507009	KAUSHIK	GAYATHRI		7210 MURRAY DR		STOCKTON	CA	952103339	0.068983012	105
1558472159	DRENGLER	KAY	E	10058 WOLF RD		GRASS VALLEY	CA	959498194	0.069299965	105
1912144593	GRIFFIN	JENNIFER	ANNE	8 MEDICAL PLAZA DR		ROSEVILLE	CA	956613106	0.069371502	105
1104864024	VAN TASSELL	GORDON	E	1300 N LA BREA AVE		HOLLYWOOD	CA	900287504	0.06940299	105
1861448763	ANGLIN	KATHERINE		12408 HESPERIA RD STE 21		VICTORVILLE	CA	923957718	0.069439871	105
1801039458	KHAN	NADIA		1183 E FOOTHILL BLVD		UPLAND	CA	917864079	0.069511596	105
1497732580	TRAN	KIEN		VA SAN DIEGO HEALTH CARE SYSTEM	3350 LA JOL	SAN DIEGO	CA	921610001	0.069808663	105
1750516753	SAIFI	MIRWAIS		6280 JACKSON DR STE 8	CENTER FOR	SAN DIEGO	CA	921193436	0.069840478	105
1053488874	FUJIMOTO	ANDY	N.	10800 MAGNOLIA AVE		RIVERSIDE	CA	925053043	0.069892645	105
1902901010	SCARSELLA	ANTHONY	J	150 N ROBERTSON BLVD	#300	BEVERLY HILLS	CA	902112142	0.069910086	105
1396904736	COLLINS	AARON	CHRISTOPH	416 SPRING ST	SUITE 201	PASO ROBLES	CA	934463161	0.070048684	105
1114962792	BOON	TERI	T	33758 YUCAIPA BLVD		YUCAIPA	CA	923992243	0.070119552	105
1346420999	CAMPOS	ERNEST	U	69175 RAMON RD BLDG A		CATHEDRAL CITY	CA	922343344	0.070199349	105
1013002435	ANDERSON	ALBERT	R	81767 DR CARREON BLVD STE 102		INDIO	CA	922015598	0.070311609	105
1659437978	ESHERICK	JOSEPH		3291 LOMA VISTA RD		VENTURA	CA	930033099	0.070349061	105
1083040463	PORTEOUS	BRENT	LELAND	2500 ALHAMBRA AVE		MARTINEZ	CA	945533156	0.070473853	105
1699936815	SKRIPKUS	VEJAS		1510 SAN PABLO ST	SUITE 104	LOS ANGELES	CA	900335320	0.070684508	105
1881612208	SMUCNY	JOHN		4050 DUBLIN BLVD.		DUBLIN	CA	945683112	0.070824203	105
1659459386	SWANSON	BRIAN	C.	1955 COWELL BLVD		DAVIS	CA	956166325	0.070908798	105
1588649727	OVERHOLT	JON	DAVID	7551 MADISON AVE		CITRUS HEIGHTS	CA	956107449	0.071174947	105
1194799692	NELSON	BRUCE	A	2925 SYCAMORE DR	SUITE 204/2	SIMI VALLEY	CA	930651207	0.071199791	105
1265650493	MADATOVIAN	VAHAN		501 W GLENOAKS BLVD	SUITE 205	GLENDALE	CA	912024042	0.071273971	105
1497853568	MEDINA	JUAN	R	1310 HANNA AVE	STE 1	CORCORAN	CA	932122314	0.07130913	105
1760462535	JAMES-BECKHAM	LAURA		4663 SCOTTS VALLEY DR		SCOTTS VALLEY	CA	950664202	0.071346042	105
1821186867	HUGHES	MICHAEL	D	1555 S PALM CANYON DR BLDG C		PALM SPRINGS	CA	922648354	0.071530266	105
1265425813	MILLER	ANDREW	BENTON	207 N BUTTE ST		WILLOWS	CA	959882803	0.071645087	105
1639222318	RAMIREZ-AZCAR	GEORGINA		751 LOMBARDI CT STE B		SANTA ROSA	CA	954076793	0.07175345	105
1770790784	SHOJA-TAHERI	FARIBA		25455 BARTON RD STE 209B		LOMA LINDA	CA	923543133	0.071761264	105
1790167203	CAULKINS	ROBERT	J	101 BODIN CIR		TRAVIS AFB	CA	94535	0.071844714	105
1033280060	WU	ALEX	T.	441 N LAKEVIEW AVE		ANAHEIM	CA	928073028	0.071866021	105
1164910147	BIANCHI	CATHERINE	MARIE	72650 FRED WARING DR STE 106		PALM DESERT	CA	922605007	0.071894127	105
1669464152	ARNESTY	JANET		3100 TELEGRAPH AVE	#2109	OAKLAND	CA	946093210	0.071902689	105
1154308773	HETTS	MARIA ELE	LEJANO	1188 N EUCLID ST		ANAHEIM	CA	928011900	0.071916077	105
1912935842	BAUTISTA	EVANGELIN	GUTIERREZ	3631 CRENSHAW BLVD	SUITE 109	LOS ANGELES	CA	900164869	0.071924233	105
1063531531	TOLENTINO	MILIE	MARIE	731 S HIGHLAND AVE		FULLERTON	CA	928322753	0.071985532	105
1417110586	PAWAR	GAGAN		200 S WELLS RD # 200		VENTURA	CA	930041377	0.072129404	105
1164438008	WEIGEN	CHRISTINE	P.	225 SAN ANTONIO RD		MOUNTAIN VIEW	CA	940401209	0.072195868	105
1861712739	DEITCHMAN	JASON	KEVIN	1264 HAWKS FLIGHT CT	SUITE 100	EL DORADO HILL	CA	957629348	0.072307346	105
1679756118	CHANDSAWANG	ANNE		6 WILLARD		IRVINE	CA	926044694	0.072310283	105
1134523814	KHARAZI	SIMIN		10535 HOSPITAL WAY		MATHER	CA	95655	0.072414425	105
1013352301	MADISON	CAMILLE	B	4860 Y ST STE 1600		SACRAMENTO	CA	958172307	0.072674623	105
1568996262	TAKANO	HIROMI		2480 SONOMA ST		REDDING	CA	960013027	0.072727916	105
1730505322	PAULSON	LISA	BETH	483 N AVIATION BLVD BLDG 210		EL SEGUNDO	CA	90245	0.072753176	105
1386862001	DAVARI	SHAHRIAR	BOBBY	1900 E 4TH ST		SANTA ANA	CA	927053910	0.072876401	105
1770713190	ANDRADE	ALEJANDRO		3291 LOMA VISTA RD		VENTURA	CA	930033099	0.072912973	105
1538230438	RAMOS	RICARDO	A.	925 G ST		REEDLEY	CA	936542626	0.072916927	105
1134153299	JOHANSON	RONALD	ARTHUR	911 E TUOLUMNE RD		TURLOCK	CA	953821543	0.07299023	105
1558302612	ROBERTS	MOLLY	MANNING	2443 FILLMORE ST # 380-3991		SAN FRANCISCO	CA	941151814	0.073063931	105
1972034890	NUR	LAIKA	MARIE	200 W ARBOR DR		SAN DIEGO	CA	921039000	0.073152216	105
1003972605	NGUYEN	THANG	CAO	160 CAPP ST		SAN FRANCISCO	CA	941101210	0.073253648	105
1013929900	JARAICIE	ELIAS		16950 VIA TAZON		SAN DIEGO	CA	921271607	0.073270103	105
1801991740	TEREGIS	GREGORY	C.	310 SANTA FE DR		ENCINITAS	CA	920245110	0.073430428	105
1588988588	MOWJOOD	SIRAJ	MUHAMMAD	400 N PEPPER AVE		COLTON	CA	923241801	0.073446645	105
1033505268	MALIKIAN	RAPHAEL	T	7083 HOLLYWOOD BLVD STE 4099		LOS ANGELES	CA	900288901	0.073481755	105
1124359179	RAMESH	GEETA		505 E ALMOND AVE STE 101		MADERA	CA	936375745	0.073490448	105
1770877177	MILLS	BENJAMIN	A	1300 N DUTTON AVE		SANTA ROSA	CA	954017112	0.073653519	105
1265734925	LEUNG	DAVID	K	638 COOLIDGE ST		DAVIS	CA	956163064	0.073705409	105
1336135169	GUZMAN	RICHARD	A	6485 DAY ST	SUITE 206	RIVERSIDE	CA	925070930	0.073735813	105
1710155148	YI	STEVE		27875 SMYTH DR	SUITE 101	VALENCIA	CA	913556063	0.073781352	105
1811068869	AL QAISI	YAKDAN	TAHA	4040 SAN DIMAS ST	SUITE A	BAKERSFIELD	CA	933011298	0.073825742	105
1407934243	COTTER	JAMES	C.	3285 CLAREMONT WAY		NAPA	CA	945583313	0.073860898	105
1174548481	LIM	STEVE		1646 BROADWAY ST		VALLEJO	CA	945902405	0.074007191	105
1780736322	ROSSO	FRANK	SAMUEL	3400 LOMITA BLVD	#401	TORRANCE	CA	905054909	0.074088278	105
1245644681	AHMAD	ZAKARIA		16121 BEACH BLVD STE B		HUNTINGTON BEA	CA	926473804	0.074198064	105
1982884748	HULL	DANIEL	JAMES	5500 CAMPANILE DR STUDENT HEALTH SERVICES	SAN DIEGO S	SAN DIEGO	CA	921824701	0.074219028	105
1588866180	WU	CHRISTINE	A	275 BECK AVE	MS 5-240	FAIRFIELD	CA	945336804	0.074256769	105
1740338573	MARTIN	TODD	S.	4647 ZION AVE		SAN DIEGO	CA	921202507	0.074338893	105
1023377330	CHELLAPPAN	ANNAPOORA		365 E HILLCREST DR		THOUSAND OAKS	CA	913605820	0.074384077	105
1316309354	KHOO	CATHERINE	PEONY	1401 S GRAND AVE		LOS ANGELES	CA	900153010	0.074461845	105
1821659178	CORTEZ	CARLA		1720 E CESAR E CHAVEZ AVE # A		LOS ANGELES	CA	900332414	0.074498982	105
1487624169	LAO	MARICLEM	PALADO	1700 NORTH WATERMAN AVENUE		SAN BERNARDINO	CA	924045105	0.074526277	105
1093742173	VAN VRANKEN	BRUCE	HARRIS	24400 MUIRLANDS BLVD	SUITE F	LAKE FOREST	CA	926303946	0.074603035	105
1568575181	CASTRO	MARIA	INES	500 W HOSPITAL RD		FRENCH CAMP	CA	952319693	0.074786049	105
1336643345	OCEGUEDA	JOSHUA		4077 FIFTH AVE # MER35		SAN DIEGO	CA	921032105	0.074904103	105
1174704894	ANSCOMBE	FLOYD	W.	18111 NORDHOFF ST		NORTHRIDGE	CA	913308270	0.075013541	105
1528123254	BRADFORD	DANIEL	JOHN	7000 BOULDER AVE		HIGHLAND	CA	923463348	0.075130637	105
1104846344	KREMER	ARNOLD	SAUL	1349 CAMINO DEL MAR STE B		DEL MAR	CA	920142553	0.075166877	105
1831167378	PARK	INA	UNA	850 MARINA BAY PKWY	BUILDING P,	RICHMOND	CA	948046403	0.075183863	105
1649289505	TU	GENE	CHANG	1330 SOUTH FULLERTON ROAD	SUITE 288	ROWLAND HEIGHT	CA	91748	0.075378521	105
1871527523	MITCHELL	ROBERT	RYAN	2200 OFARRELL ST		SAN FRANCISCO	CA	941153357	0.075471391	105
1346553427	SOMSANITH	KEITH AAR	J	9436 SLAUSON AVE		PICO RIVERA	CA	906604748	0.07562543	105
1053594952	MORRISON	CHANTAL	LISETTE	2500 ALHAMBRA AVE		MARTINEZ	CA	945533156	0.075709943	105
1629632997	SANCHEZ	MARIA TER		1975 VERDUGO BLVD STE A		LA CANADA FLIN	CA	910113024	0.075841445	105
1376619528	SUBERS	ROBERT	F	221 W FIR AVE	SUITE 101	CLOVIS	CA	936110223	0.075894901	105
1992887897	GARCIA	MIRIAM	NILDA	1580 VALENCIA ST STE 201		SAN FRANCISCO	CA	941104420	0.076005226	105
1780972927	PHAM	JULIE	THAO THAN	8110 LAGUNA BLVD		ELK GROVE	CA	957588094	0.076056627	105
1841593860	CHANDRAN	BINDU		1066 S WHITE RD	SUITE 170	SAN JOSE	CA	951273812	0.076064918	105
1760563068	GRIFFITHS	KENNETH	JAMES	4094 4TH AVE		SAN DIEGO	CA	921032143	0.076175752	105
1023544756	YOUSEFI	FATEMEH		2345 FAIR OAKS BLVD		SACRAMENTO	CA	958254708	0.076311483	105
1003172016	ESPINOSA-SILV	YAMINAH		130 CEDAR RD		VISTA	CA	920835102	0.076320272	105
1649375528	SENDAR	MARK		3732 STRATA DR		CARLSBAD	CA	920105503	0.076415553	105
1245254580	ASUNCION	IMMANUEL	ATIENZA	2101 VALE RD STE 201		SAN PABLO	CA	94806	0.076591517	105
1689625972	GAMEZ	CANDIDO		1255 W ARROW HWY		SAN DIMAS	CA	917732340	0.076602623	105
1205995867	REGLI	KEVIN	J.	10800 MAGNOLIA AVE		RIVERSIDE	CA	925053043	0.076669003	105
1588041859	TRAN	MAI-LINH	NGOC	1455 3RD AVE		SAN BERNARDINO	CA	92408	0.076749354	105
1366801987	RONEY	ROSE		10837 LAUREL ST STE 206		RANCHO CUCAMON	CA	917307644	0.076781021	105
1336395458	YAZDI	MITRA		2330 W COVELL BLVD		DAVIS	CA	956165658	0.076782459	105
1720112204	SALCIDO	FRANCISCA	M	41715 WINCHESTER RD		TEMECULA	CA	925904808	0.076784353	105
1346336195	WANG	DANIEL	Y.	920 SUNNYSLOPE RD		HOLLISTER	CA	950235784	0.076821293	105
1518456896	ESPIRITU	HERSCHEL	MANLAPAZ	180 SUTTER ST # 100S		SAN FRANCISCO	CA	941044007	0.076823329	105
1356492888	MAWAHEB	KHALED	AHMED ALY	1433 N HOLLENBECK AVE	SUITE 200	COVINA	CA	917221558	0.076868178	105
1295804292	LEE	TED	T	18081 BEACH BLVD		HUNTINGTON BEA	CA	926481304	0.07711364	105
1740349372	KOKA	VIDHYALAK		422 N SAN JACINTO ST		HEMET	CA	925433124	0.077169733	105
1710209622	NGUYEN	JOSEPH	TUAN	12942 HARBOR BLVD		GARDEN GROVE	CA	928405809	0.077216251	105
1629078415	HENDRIX	ROSE MARI		1080 EMELINE AVE	ATTN: CLINI	SANTA CRUZ	CA	950601966	0.077221838	105
1215920319	CHAMBERS	RONALD	G	4174 ASHBY CT		SHASTA LAKE	CA	960199215	0.077272684	105
1205973450	WON	JOCELYN		355 PLACENTIA AVE STE 307		NEWPORT BEACH	CA	926633303	0.077280797	105
1942318134	PLANCE	DONALD	WAYNE	2520 HONOLULU AVE	STE 170	MONTROSE	CA	910201853	0.077326933	105
1417048059	WU	MING-HSIE		3200 KEARNEY ST		FREMONT	CA	945382299	0.077521246	105
1467511071	CARRINGTON	DAVID	D.	5601 DE SOTO AVE		WOODLAND HILLS	CA	913676701	0.077675699	105
1699863233	GORDON	ERIC	DAVID	3471 REGIONAL PKWY		SANTA ROSA	CA	954038209	0.077740508	105
1902820814	BASS	CHARLES	WILLIAM	50 E HAMILTON AVE	#100	CAMPBELL	CA	950080259	0.077863456	105
1215961701	POTTS	ROBERT	CHARLES	1595 SOQUEL DR		SANTA CRUZ	CA	950651719	0.07787498	105
1457856916	ANDREW	WILLIAM	WRIGHT	200 W ARBOR DR # MC8809		SAN DIEGO	CA	921031911	0.077986114	105
1003177056	HOBEL	BRANDON	KEITH	3288 BELL RD		AUBURN	CA	956039243	0.077995264	105
1770684722	OLSEN	LYNN	ANN	201 9TH ST		MARINA	CA	939336039	0.078002313	105
1922037563	GRIMES	SARAH	MARGARET	702 MOUNTAIN RANCH RD		SAN ANDREAS	CA	95249	0.078224489	105
1154321123	JERNG	DIANE		1188 N EUCLID ST		ANAHEIM	CA	928011900	0.078410571	105
1134520430	RUSIN	WILLIAM	DOUGLAS	229 MCNELL RD		OJAI	CA	930239315	0.07854159	105
1851408868	HOLMBERG	ERIC	A	3 6TH ST.		POINT REYES ST	CA	94956	0.078667903	105
1841356342	REED	RANDAL	DOUGLAS	5734 CANYON VIEW DRIVE		PARADISE	CA	959695503	0.078696888	105
1598810475	PASTRANO	ELLEN		8881 FLETCHER PKWY STE 105		LA MESA	CA	919423132	0.07871609	105
1063646651	VANKIPURAM	SHOBANA	SAMPATH	907 SAN RAMON VALLEY BLVD	STE 104	DANVILLE	CA	945264036	0.078767878	105
1457842866	AGHAZADEH	SHIRIN		797 S FAIR OAKS AVE		PASADENA	CA	911052617	0.078859098	105
1851584015	GIN	RODNEY	D	15055 LOS GATOS BLVD STE 100		LOS GATOS	CA	950322056	0.078959711	105
1720123094	YAQUB	MUHAMMAD		13677 FOOTHILL BLVD	SUITE Q	FONTANA	CA	923350505	0.079042528	105
1164942827	CURRAN	JESSE		1035 PLACER ST		REDDING	CA	960011125	0.079077753	105
1396056412	SINGER	JACOB		1016 OUTER ROAD		SAN DIEGO	CA	92154	0.079185445	105
1851337950	VAN DISSEL	GHISLAINE	N S	5300 SNYDER LN	SUITE A	ROHNERT PARK	CA	949282915	0.079205508	105
1467809335	HENKLER	KELLY	CAMRYN	870 MARKET ST STE 415		SAN FRANCISCO	CA	941023010	0.079332306	105
1861557209	GOMEZ-MATTA	BEATRIZ		245 S FETTERLY AVE		LOS ANGELES	CA	900221605	0.079383087	105
1134288749	LAM	TAT	S.	4733 W SUNSET BLVD		LOS ANGELES	CA	900276021	0.079533044	105
1497860126	UHL	JESSICA	ANN	1125 VIA VERDE		SAN DIMAS	CA	917734400	0.079610652	105
1558349316	HUTCHINSON	MARIA	ASHTON	16960 BASTANCHURY ROAD	SUITE H	YORBA LINDA	CA	92886	0.079656448	105
1144380569	KURUVILLA	PRAMITA		2500 ALHAMBRA AVE		MARTINEZ	CA	945533156	0.079661609	105
1013398973	FLORES	LARAVIC	TRANCE	7450 INTERNATIONAL BLVD		OAKLAND	CA	946212806	0.079706065	105
1730193368	SOLIMAN	GEORGE		9380 MAGNOLIA AVE		RIVERSIDE	CA	925033749	0.079731224	105
1043492085	SYED	ZUNAIRAH	SARDAR	26520 CACTUS AVE		MORENO VALLEY	CA	925553927	0.079940437	105
1104051507	CHERN	ANNIE	BERTHA-CH	455 OCONNOR DR	SUITE 210	SAN JOSE	CA	951281633	0.080072163	105
1295701159	WHITE	KERI	LYNNE	10865 RANCHO BERNARDO RD		SAN DIEGO	CA	921272113	0.080097597	105
1598777146	HART	KAREN	E.	5340 ELVAS AVE	STE 100	SACRAMENTO	CA	958192345	0.080170729	105
1093241093	RAVAL	NEEL		6801 PARK TER # 140		LOS ANGELES	CA	900451543	0.080266266	105
1952390437	BRADY	PATRICIA	H	9333 GENESEE AVE STE 200		SAN DIEGO	CA	921212113	0.080343553	105
1194738906	HELLINGS	CAROLINE	G.	131 STONY CIR STE 1600		SANTA ROSA	CA	954019520	0.080405138	105
1134218555	ORTIZ	JOSE	A	3900 W 3RD ST		LOS ANGELES	CA	900202675	0.080411287	105
1740240464	WRIGHT	SCOTT		1320 CELESTE DR		MODESTO	CA	953552402	0.080581914	105
1265599922	PETERSON	MONTY	ROE	6556 LONETREE BLVD STE 101		ROCKLIN	CA	95765	0.08063015	105
1073680336	NOAH	JEROLD	ANTHONY	825 N 10TH ST		SANTA PAULA	CA	930601309	0.080658177	105
1760548945	VAHAMAKI	VEKO	JOHNNY	701 E EL CAMINO REAL		MOUNTAIN VIEW	CA	940402833	0.080814553	105
1063588846	SWEENY	ALFREDO	ENRIQUE	4719 S BROADWAY		LOS ANGELES	CA	900373244	0.08095316	105
1255569083	PALOMINO	VERONICA	NICOLE	823 GATEWAY CENTER WAY		SAN DIEGO	CA	921024541	0.080959269	105
1619057429	LIN	JAMES	J.D.	340 W CENTRAL AVE	SUITE 122	BREA	CA	928213006	0.080960813	105
1376839472	RIPPLE	STEPHEN	RANDALL	5905 CAPISTRANO AVE STE C		ATASCADERO	CA	934227219	0.081035994	105
1346510104	PAI	BINA		25825 VERMONT AVE		HARBOR CITY	CA	907103518	0.081114365	105
1306115217	SHIPMAN	MARY	CATHERINE	440 DAVIS COURT	APT 1012	SAN FRANCISCO	CA	94111	0.081123021	105
1982753893	HUANG	GEORGE	SHAO-CHIH	UNIV OF CALIFORNIA IRVINE STUDENT HEALTH CTR	501 STUDENT	IRVINE	CA	926970001	0.081373961	105
1689163990	KEMEI	JOASH	KIPKURUI	28901 DUNE LN APT 103		SANTA CLARITA	CA	913872126	0.081465911	105
1427375641	CUMMINGS	THOMAS	WARD	5845 BEAUMONT AVE		LA JOLLA	CA	920377309	0.081603331	105
1740486190	REYNOLDS	MICHELE	DIANE	19270 HIGHWAY 12		SONOMA	CA	954765414	0.08170627	105
1083061865	OBAIDI	FRESHTA		1020 29TH ST STE 480		SACRAMENTO	CA	958165173	0.081721718	105
1588829816	CATIPAY	ANTHONY	CAVALIDA	7531 SANTA MONICA BLVD STE 101A		WEST HOLLYWOOD	CA	900466481	0.081738308	105
1902245111	CHU	ANTHONY		528 PALISADES DR # 176		PACIFIC PALISA	CA	902722844	0.081816483	105
1346530342	ANGULO	MARCO	ANTONIO	1206 E 17TH ST	STE 101	SANTA ANA	CA	927012641	0.08204852	105
1265545321	ANEES	NASR	N	355 CENTRAL AVENUE	CLINICAS DE	FILLMORE	CA	93015	0.082123892	105
1427552322	HORWITZ	TALIA	ERIN	1001 POTRERO AVE BLDG 80-83		SAN FRANCISCO	CA	941103518	0.082150523	105
1174650162	GOLDENSON	JOSEPH	L.	650 5TH ST STE 309	JAIL HEALTH	SAN FRANCISCO	CA	941071542	0.082428012	105
1356364558	RUGGLES	CRAIG	STEWART	8170 LAGUNA BLVD		ELK GROVE	CA	957587901	0.082441115	105
1689094757	VENTURA	GLORIA	MICHELLE	1675 N PERRIS BLVD STE G1		PERRIS	CA	925714748	0.082581733	105
1740244367	AZAM	MUHAMMAD	ANWARUL	1679 E MAIN ST	SUITE 206	EL CAJON	CA	920215212	0.082614703	105
1336598184	MASIFI	SHEEREN	LIAO	1016 OUTER RD		SAN DIEGO	CA	921541351	0.082629583	105
1891885760	HAMREUS	MEGAN		4077 5TH AVE		SAN DIEGO	CA	921032105	0.0827021	105
1255610465	SIMONS	SHARON		2101 N WATERMAN AVE		SAN BERNARDINO	CA	924044836	0.082710959	105
1568567840	LUGO	PHIL	M	2575 E BIDWELL ST	#100	FOLSOM	CA	956306444	0.082875541	105
1952377954	KERRIGAN	JANET	M	42575 WASHINGTON ST		PALM DESERT	CA	922118850	0.082883801	105
1073515920	HUBER	TIMOTHY	EDWARD	2809 OLIVE HWY STE 220		OROVILLE	CA	959666133	0.083274838	105
1871671370	MOE	MA AYE	A.	1721 W YOSEMITE AVE		MANTECA	CA	953375130	0.083475637	105
1164599049	LANGSDON	JANET	B.	9961 SIERRA AVE		FONTANA	CA	923356720	0.083510439	105
1265753974	COHEN	NICHOLAS		333 1ST ST STE A		SAN FRANCISCO	CA	94105	0.083600229	105
1356734859	GOMEZ-MIRA	CHRISTINA		532 CHETWOOD ST		OAKLAND	CA	946101428	0.08398556	105
1952915324	ZHI	MICHELLE		1995 ZINFANDEL DR STE 105		RANCHO CORDOVA	CA	956702862	0.084087774	105
1265521389	OREGGIO	PREEDAR	JOSEPH	960 E GREEN ST STE 292		PASADENA	CA	911062401	0.084100828	105
1104833482	CORTES	ARIEL	ALEXANDER	380 STEVENS AVE	SUITE 100	SOLANA BEACH	CA	920752063	0.084105717	105
1780116707	THOMAS-BOISVE	KELSEY		15503 VENTURA BLVD		ENCINO	CA	914363114	0.084110522	105
1679961387	HOLMES	CORNELIA		420 W ROWLAND ST		COVINA	CA	917232943	0.084125415	105
1144258765	PAVLISCAK	JILL	KATHLEEN	575 KELLY ST		HALF MOON BAY	CA	940191719	0.084189504	105
1295802171	SHELTON	STEPHEN		9961 SIERRA AVE		FONTANA	CA	923356720	0.084310693	105
1194776401	CHIN	CHRISTOPH		701 E EL CAMINO REAL		MOUNTAIN VIEW	CA	940402833	0.084374396	105
1063564284	BUCHANAN	JAMES	J.	6600 BRUCEVILLE RD		SACRAMENTO	CA	958234671	0.084379515	105
1861598435	ATIENZA	ROLANDO	R.	27206 CALAROGA AVE	SUITE 207	HAYWARD	CA	945454300	0.084523519	105
1619009404	CHEN	YUNG-KUAN		10050 BUBB RD	SUITE #1	CUPERTINO	CA	950144132	0.084585961	105
1568617348	HU	JASIA		4910 AIRPORT PLAZA DR STE 210		LONG BEACH	CA	908151377	0.084752707	105
1245300862	HUIE	FREDRIC		2500 ALHAMBRA AVE		MARTINEZ	CA	945533156	0.084835549	105
1972751998	VU	PAUL	DUY TAN	4950 W SUNSET BLVD		LOS ANGELES	CA	900275822	0.084922768	105
1588712574	LALICH	MICHAEL	J.	4647 ZION AVE		SAN DIEGO	CA	921202507	0.084933322	105
1063591915	OLIVERIO	MICHAEL	RAYMUND	330 W RAMSEY ST		BANNING	CA	922204823	0.084938721	105
1184771370	HAAS	MARCY	ANN	401 GREGORY LN	SUITE 104	PLEASANT HILL	CA	945232800	0.084953696	105
1558657106	BATTAGLIA	CHRISTINE	LOUISE	401 PARADISE RD	SUITE E	MODESTO	CA	953513163	0.085026412	105
1790179935	TARPLEY	JOSHUA		5601 DE SOTO AVE		WOODLAND HILLS	CA	913676701	0.085105151	105
1821029687	GRASSELL	JAY	DONALD	414 G STREET	STE 210	MARYSVILLE	CA	95901	0.08512582	105
1720016942	BROWN	PETER	WATSON	747 ALTOS OAKS DR		LOS ALTOS	CA	940245432	0.085129683	105
1245679554	RAHMAN	TAHMINA		8800 MING AVE		BAKERSFIELD	CA	933116617	0.085130609	105
1093718637	BADOUR	COURTNEY	C	280 COHASSET RD		CHICO	CA	95926	0.085154784	105
1396271912	RODRIGUEZ-GAR	JOSE		1508 GARCES HWY		DELANO	CA	932153604	0.085230587	105
1962479337	AROSEMENA	ERIC		502 TORRANCE BLVD		REDONDO BEACH	CA	902773413	0.085308576	105
1760553689	ABARCA	ADAN		441 N LAKEVIEW AVE		ANAHEIM	CA	928073028	0.085317261	105
1992700876	KRPAN	JOHN	BRENNAN	1300 KURT DRIVE	SUITE 105	ANGELS CAMP	CA	95222	0.085417878	105
1679835896	CARROLL	STEPHANIE	J	101 BODIN CIR		TRAVIS AFB	CA	945351809	0.085451524	105
1992019947	SWENSON	KAREN	L.	4058 WILLOWS RD		ALPINE	CA	919011668	0.085549677	105
1578060737	AHMED	AMEER		1300 S SUNSET AVE		WEST COVINA	CA	917903342	0.085578647	105
1710960307	LEAVY	BENJAMIN	RUSSELL	500 UNIVERSITY AVE	SUITE 220	SACRAMENTO	CA	958256504	0.085582151	105
1851642771	SUGIYAMA	DAVID	KUZO	9961 SIERRA AVE		FONTANA	CA	923356720	0.085582464	105
1417046541	BENJAMIN	LLOYD		945 BLANCO CIR STE B		SALINAS	CA	939014421	0.085737513	105
1700874377	OSBORN	OLIVER	S	100 DRAKES LANDING RD # A	SUITE 225	GREENBRAE	CA	949042404	0.085851923	105
1750796371	PHAN	ALEXANDER		401 PARADISE RD	SUITE E	MODESTO	CA	953513163	0.085892617	105
1083632723	HILBURG	LELAND	EARL	14807 HESBY ST		SHERMAN OAKS	CA	914031606	0.086121573	105
1699848580	BALCH	CHRISTA	M	130 E ROMIE LANE	SUITE D	SALINAS	CA	93901	0.086130137	105
1629147319	FONMIN	JOHN		2707 S DIAMOND BAR BLVD	#104	DIAMOND BAR	CA	91765	0.086165095	105
1235575648	FORD	CAITLIN	BROOKE	BLDG H200 MERCY CIRCLE		CAMP PENDLETON	CA	920555191	0.086169826	105
1417150715	AYAD	AMIRA	N	4580 CALIFORNIA AVE		BAKERSFIELD	CA	933091104	0.086245312	105
1487858536	SOLEIMAN	SHERLY	MAHBOUBIA	16133 VENTURA BLVD STE 370		ENCINO	CA	914362426	0.086304854	105
1730613142	CITRON	REBECCA	LIU	275 W MACARTHUR BLVD		OAKLAND	CA	946115641	0.086307321	105
1447273206	HANSEN	ANNIKEN	BOGAARD	1150 FREMONT BLVD		SEASIDE	CA	939555715	0.086323781	105
1558467522	WOLGAST	JOHANNA	MARIE	100 S SAN MATEO DR		SAN MATEO	CA	944013805	0.086416507	105
1548526494	OGUN	OMOLADE		3501 STOCKDALE AVENUE,		BAKERSFIELD	CA	93309	0.086428912	105
1588898431	KANDASWAMY	AMSAVANI		300 S HIGHLAND SPRINGS AVE		BANNING	CA	922206504	0.086497758	105
1932469889	NEBENZAHL	SAMARA	S.	2500 MILVIA ST		BERKELEY	CA	947042636	0.086528453	105
1831288406	NGUYEN	RYAN	QUOCHU	3200 LONG BEACH BOULEVARD		LONG BEACH	CA	908065062	0.086577427	105
1730251059	LEONG	LILLIAN		1450 TREAT BLVD	SUITE 120B	WALNUT CREEK	CA	945972168	0.086717224	105
1700879897	HERNANDEZ	RUBEN	ANTONIO	38209 47TH ST E STE C		PALMDALE	CA	935523113	0.086746525	105
1679567051	LE	THANH	UYEN	2400 SAMARITAN DR	SUITE 203	SAN JOSE	CA	951243910	0.086807905	105
1952615098	LEININGER	MEGHAN	C	2430 SISTER MARY COLUMBA DR		RED BLUFF	CA	96080	0.086842774	105
1194084384	PARK	JI YOUNG		155 N FRESNO ST		FRESNO	CA	937012302	0.086883898	105
1447267257	ARON	ANTHONY		699 W TEFFT ST STE A		NIPOMO	CA	934449288	0.087109696	105
1417972472	YU	JANET	LI	9727 ELK GROVE FLORIN RD	SUITE 140	ELK GROVE	CA	956242264	0.087113333	105
1831350958	WOGU	CAMELIA	CRISTINA	300 CANAL ST		KING CITY	CA	939303431	0.087191943	105
1548649775	AHMAD	EMAN		400 N PEPPER AVE		COLTON	CA	923241801	0.08723924	105
1548464175	COUTURE	SHAWN	DANIEL	6848 MAGNOLIA AVE STE 230		RIVERSIDE	CA	92506	0.087287399	105
1043564792	DANG	LONG	QUANG	12900 PARK PLAZA DR STE 150		CERRITOS	CA	907039329	0.087327828	105
1558651265	RODRIGUEZ	OREN	MERAZ	6344 TOPANGA CANYON BLVD STE 2040		WOODLAND HILLS	CA	913672362	0.087396358	105
1427069970	OVERMAN	JOHN		26960 CHERRY HILLS BLVD STE 203		SUN CITY	CA	925862512	0.087433053	105
1811125107	SAMRA	AMRITA		1020 29TH ST STE 480		SACRAMENTO	CA	958165173	0.087474192	105
1306905047	LEE	ESTHER		441 N LAKEVIEW AVE		ANAHEIM	CA	928073028	0.087485079	105
1780056812	ROSENBLOOM	EUGENE		2801 K ST		SACRAMENTO	CA	958165120	0.087512308	105
1609033901	SHARMA	SHIVANI		500 UNIVERSITY AVE	SUITE 220	SACRAMENTO	CA	958256504	0.087544798	105
1780762484	IKEMIRE	MONTE	E.	995 SAN RAMON WAY		SACRAMENTO	CA	958645233	0.087586625	105
1013148568	ESPEJO	MARIA KAR	PEREZ	1111 COLUMBUS ST	SUITE 1200	BAKERSFIELD	CA	93305	0.087614806	105
1700047578	CABRERA	ORLANDO	GABRIEL	1 DISPENSARY RD		NAS POINT MUGU	CA	93042	0.087680422	105
1699154807	LEE	DAVID		4053 LONE TREE WAY STE 101		ANTIOCH	CA	94531	0.087869412	105
1851395131	CHAPA	ERIC		5040 E MORADA LN		STOCKTON	CA	95212	0.087890699	105
1679640494	MYINT	EMMIE	Y.	6041 CADILLAC AVE		LOS ANGELES	CA	900341702	0.088066559	105
1275516304	ANTHONY	ANDREW	M	265 POSADA LN	SUITE B	TEMPLETON	CA	934654056	0.08809377	105
1437577046	WONG	ANITA		1920 COLORADO AVE	2ND FLOOR	SANTA MONICA	CA	904043414	0.088162187	105
1003279068	VU	VAN	T	250 E 18TH STREET	2ND FLOOR	OAKLAND	CA	946061716	0.088176875	105
1225048713	TERAN	KARI	KATHLEEN	131 STONY CIR STE 1600		SANTA ROSA	CA	954019520	0.088305519	105
1952613762	CHUN-BRODIE	JENNIFER		1531 ESPLANADE		CHICO	CA	959263226	0.088346252	105
1578791588	ZUNIGA	MIKE	S	10787 LAUREL ST		RANCHO CUCAMON	CA	917303828	0.088399053	105
1760546915	AHERN	CAROL	A	19270 HIGHWAY 12		SONOMA	CA	954765414	0.088433376	105
1598142747	GROVES	DAVID	JAMES	502 TORRANCE BLVD		REDONDO BEACH	CA	902773413	0.088599396	105
1972696573	JIMENEZ	FRANCISCO	A	360 E 7TH ST STE D		UPLAND	CA	917866701	0.088818842	105
1790754893	SCHWARTZ	JANET	RUTH	9850 GENESEE AVE STE 740		LA JOLLA	CA	920371218	0.088947033	105
1508964727	EASTON	HOLLY	ANNE	8550 SANTA MONICA BLVD FL 2		WEST HOLLYWOOD	CA	900694496	0.088960429	105
1740246495	MAISEL	DONALD	BLAIR	2400 BALFOUR RD STE 120		BRENTWOOD	CA	945134956	0.089027324	105
1801274964	CAPITENA	ERIN	C	12401 WASHINGTON BLVD		WHITTIER	CA	90602	0.089076902	105
1912249384	QUIROZ	ELIZABETH		3801 HOWE ST	4TH FLOOR R	OAKLAND	CA	94611	0.089096762	105
1922209808	MERCADO	JENNIFER	M.	13652 CANTARA ST		PANORAMA CITY	CA	914025423	0.089302475	105
1538458591	CHUGHTAI	NOSHABA	ROOHI	378 W OLIVE AVE STE A		MERCED	CA	953483182	0.08933322	105
1831246776	BRETON	ELISA	R	250 LOCUST ST		SANTA CRUZ	CA	95060	0.089356732	105
1235694902	VU	MICHELLE		14281 BEACH BLVD		WESTMINSTER	CA	926834567	0.08936876	105
1750510368	RASMUSSEN	KAREN	AYRE	3460 KATELLA AVE		LOS ALAMITOS	CA	907202334	0.089507688	105
1245284686	FATEMI	SHAHRAM		1700 N ROSE AVE	SUITE 210	OXNARD	CA	930303790	0.0895492	105
1922073048	HOWARD	NATHAN	S	850 E LATHAM AVE	SUITE E	HEMET	CA	925434391	0.089575033	105
1952677957	MCBRYDE	MEAGAN		477 N EL CAMINO REAL		ENCINITAS	CA	92024	0.089600653	105
1891866950	ENNS	RICHARD	ALLEN	7677 CENTER AVE	SUITE 100	HUNTINGTON BEA	CA	926473074	0.089635296	105
1487946893	NERANTZINIS	CHRISTOPH		278 TOWN CENTER PKWY	SUITE 105	SANTEE	CA	920715800	0.089711791	105
1639301369	CHENG	ANDREW	YENKAI	300 HILLMONT AVE		VENTURA	CA	930031651	0.089794599	105
1417062167	YONG	MARJORIE	MEIJI	5400 BALBOA BLVD STE 212		ENCINO	CA	913165209	0.089876439	105
1992796064	MILLER	JILL	C	16337 EVERHART DR		WEED	CA	96094	0.089882115	105
1093752636	SENG	HORT		7743 N. WEST LANE	SUITE A-1	STOCKTON	CA	952103350	0.089934415	105
1578674727	GRENCH	CAROL	S	2030 SUTTER PL	#2000	DAVIS	CA	956166201	0.090019623	105
1275524589	TSUTAOKA	ELSA	KIYOKO	3318 ELM ST	STE 1	OAKLAND	CA	94609	0.090087415	105
1124327606	OLIVER	MARIO		25485 MEDICAL CENTER DR		MURRIETA	CA	925626900	0.090353214	105
1114374394	BERKOWITZ	MARVIN		614 N ROXBURY DR.		BEVERLY HILLS	CA	90210	0.09051984	105
1619948502	RENTERIA	ADALBERTO		1524 W LACEY BLVD		HANFORD	CA	932305965	0.090571713	105
1164674503	BUI	LYNETTE	THUY HONG	9961 SIERRA AVE		FONTANA	CA	923356720	0.090637307	105
1831344910	DELAPLANTE	NICHOLE		1090 3RD ST		SOUTH LAKE TAH	CA	961503485	0.090657382	105
1346207883	OSSOWSKI	MACIEJ	GERARD	3349 G ST STE D	SUITE D	MERCED	CA	953400978	0.090682088	105
1033131511	LANDSBERG	JOHN	MICHAEL	345 CAMINO DEL REMEDIO		SANTA BARBARA	CA	931101332	0.090688072	105
1700043320	AROUS	LINDA	RAMZI	43839 15TH ST W		LANCASTER	CA	935344756	0.090876521	105
1871973149	BELCHER	SHAUNYE	MONIQUE	8220 WYMARK DR STE 200		ELK GROVE	CA	95757	0.091002754	105
1669892857	AKINFENWA	TEMITAYO		4053 LONE TREE WAY		ANTIOCH	CA	94531	0.091098396	105
1194708925	MARTIN	DONALD	HUMPHREY	KAISER PERMANENTE ELDERCARE	2025 MORSE	SACRAMENTO	CA	95825	0.091150227	105
1437260601	HACKER	TREVOR	W	8170 LAGUNA BLVD	#220	ELK GROVE	CA	957587901	0.091218045	105
1023189073	TRACY	JEFF	D.	441 N LAKEVIEW AVE		ANAHEIM	CA	928073028	0.091329228	105
1376699918	DOAN	HUNG	DINH	7761 GARDEN GROVE BLVD		GARDEN GROVE	CA	928414200	0.09137431	105
1013171230	TAGANAS	ANDRELEE	G.	2295 S VINEYARD AVE STE A		ONTARIO	CA	917617926	0.091379651	105
1164697173	PAREDES	GUSTAVO	ADOLFO	500 S 7TH AVE	SUITE B	BARSTOW	CA	923113056	0.091403646	105
1871616516	MORA	WILLIAM	KENNETH	3301 ALTA ARDEN EXPY	SUITE 3	SACRAMENTO	CA	958252121	0.091510096	105
1811337199	NELSON	JEFFREY	HENRY	321 E PORT HUENEME RD		PORT HUENEME	CA	930413222	0.091575149	105
1053389023	CHENG	HUNG-CHUA		11100 WARNER AVE #118		FOUNTAIN VALLE	CA	92708	0.091592786	105
1154731792	DOAN	LAURA	LAN	4733 W SUNSET BLVD	3RD FLOOR	LOS ANGELES	CA	900276021	0.091696667	105
1952693756	KANN	ELIZABETH	GARAMENDI	8170 LAGUNA BLVD	SUITE 114	ELK GROVE	CA	957587901	0.091732632	105
1205914983	NGUYEN	QUANG	L.	10725 INTERNATIONAL DR		RANCHO CORDOVA	CA	956707967	0.091794679	105
1932137544	MAHDI	TAREK	ZAKI	4310 ORANGE ST		RIVERSIDE	CA	925013829	0.091873238	105
1285167270	MALKI	ALISA		550 S GREEN VALLEY RD		WATSONVILLE	CA	950763053	0.091886998	105
1093165953	SIDHU	KEVIN		12140 NEW YORK RANCH RD		JACKSON	CA	956429407	0.092031645	105
1851646731	PAUL	KRISTIN	MICHELLE	7291 BOULDER AVE STE 2-C		HIGHLAND	CA	923466900	0.092060498	105
1386961969	TAGMAZYAN	KARINE		1251 S GLENDALE AVE		GLENDALE	CA	912053204	0.092083962	105
1548850134	BENTZ	MARIE	ELIANTHE	5722 E STILLWATER AVE UNIT 8		ORANGE	CA	928693187	0.092145476	105
1760446470	LONG	STEVEN		4870 BARRANCA PKWY	#260	IRVINE	CA	926041700	0.092172521	105
1184625915	FENERTY	WILLIAM		1514 VALLEY VISTA DR		DIAMOND BAR	CA	917653929	0.092263455	105
1215228820	JODHKA	FELICIA	KAUR	220 E 13TH ST		MERCED	CA	953416250	0.092342645	105
1003856188	UNGER	JEFFREY	ROBERT	14726 RAMONA AVE	#110	CHINO	CA	917105730	0.092388632	105
1063585495	KORFF	GARY	P	2562 STATE ST STE D		CARLSBAD	CA	920081663	0.092431321	105
1437352648	LUISTRO	JOWELL CA	FERIA	1900 E 4TH ST		SANTA ANA	CA	927053910	0.092438086	105
1629045877	SAXMAN	ERIC	T	1065 BUCKS LAKE RD		QUINCY	CA	959719507	0.092449443	105
1730290107	DEL TORO	JORGE	E	9908 BRIMHALL RD		BAKERSFIELD	CA	933122801	0.092651134	105
1861436529	BENNER	GORDON	A	3000 COLBY ST.	STE 304	BERKELEY	CA	94705	0.092691376	105
1750584926	MUELLER	KHRISTINA		3291 LOMA VISTA RD		VENTURA	CA	930033099	0.092858894	105
1801214788	MARKS	CATHERINE		3400 WEST BALL RD	SUITE 202	ANAHEIM	CA	928043735	0.092896266	105
1417102633	CHASE	JORDAN	ANDREW	995 POTRERO AVE # WARD83	SFGH DEPT O	SAN FRANCISCO	CA	941102859	0.093017616	105
1457428310	CHUNG	TAM	M.	441 N LAKEVIEW AVE		ANAHEIM	CA	928073028	0.093021033	105
1245340470	BUSS	RICHARD	FREDERICK	19620 STATE HIGHWAY 88		PINE GROVE	CA	956659458	0.093052961	105
1427170893	LI	LEI		2345 FAIR OAKS BLVD		SACRAMENTO	CA	958254708	0.093084383	105
1043394042	MAGGIONCALDA	MICHAEL	D.	5900 STATE FARM DR		ROHNERT PARK	CA	949282149	0.0930928	105
1669556361	ROLAND	AARON	MELLOR	1720 EL CAMINO REAL	SUITE 130	BURLINGAME	CA	940103224	0.093197254	105
1477663870	FARYAN	MARK	WILLIAM	431 SUTTER HILL RD		SUTTER CREEK	CA	956854147	0.093203365	105
1326172685	JANIKOWSKI	JOHN	EDWARD	BLDG 603 OCEAN ROAD	A.P.O. A.P.	A.P.O.	CA	96555	0.093210874	105
1134277965	ROGAWSKI	JULIE	ANNE	6041 CADILLAC AVE		LOS ANGELES	CA	900341702	0.093367476	105
1790856755	NANDA	RAY	RAMAN	441 N LAKEVIEW AVE		ANAHEIM	CA	928073028	0.093418089	105
1669575874	AGUIRRE-CARLO	MYRA	LUNTOK	1700 N WATERMAN AVE		SAN BERNARDINO	CA	924045115	0.09344188	105
1548291081	WILSON	STEVEN		1201 BROOKSIDE AVE		REDLANDS	CA	923734402	0.093508026	105
1831456474	LIU	YUAN		3255 WILSHIRE BLVD STE 120		LOS ANGELES	CA	900101405	0.093510458	105
1134637861	ZHAO	HONGMEI		1130 WELCH RD APT 321		PALO ALTO	CA	943041920	0.093619891	105
1184812067	WINKLER	JUERGEN	GERNOT	6120 PASEO DEL NORTE	SUITE L-2	CARLSBAD	CA	920111150	0.093724446	105
1871663898	CHEN	ARTHUR	M.	818 WEBSTER ST		OAKLAND	CA	946074220	0.093744649	105
1972538254	REMMES	MICHELLE	L	2021 22ND ST		BAKERSFIELD	CA	933013802	0.093810348	105
1104928852	HUDNUT	ANDREW	G	8170 LAGUNA BLVD	#220	ELK GROVE	CA	957587901	0.093850987	105
1831292994	GHUMMAN	AMRITA		13350 BIG BASIN WAY		BOULDER CREEK	CA	950069237	0.093941161	105
1588765408	ENGLANOFF	ALON		5211 E WASHINGTON BLVD	SUITE 18	COMMERCE	CA	900403959	0.09399067	105
1184665564	WILARAS	AGUSTINUS		4770 W HERNDON AVE		FRESNO	CA	937228402	0.093992704	105
1013919190	WHITE	DANIEL	G	3900 LAKEVILLE HWY		PETALUMA	CA	949545698	0.094018704	105
1720508476	BRADSHAW	CAITLIN		111 CAMPUS WAY STE 301		SAN MARCOS	CA	920784212	0.094050808	105
1801999313	BEPKO	JENNIFER	LYN	101 BODIN CIRCLE	DGMC	TRAVIS AIR FOR	CA	945358000	0.094126609	105
1578943858	THOMAS	GREGORY	SCOTT	823 GATEWAY CENTER WAY		SAN DIEGO	CA	921024541	0.094177485	105
1275572349	YUN	JONATHAN	YUJUNG	24910 LAS BRISAS RD	SUITE 111	MURRIETA	CA	925624010	0.094177586	105
1255489142	TAN	GREGORIO	JOVEN	10800 MAGNOLIA AVE		RIVERSIDE	CA	925053043	0.094191889	105
1659329837	HATAMY	ESMATULLA		200 WEST ARBOR DRIVE MC 8201	UCSD MEDICA	SAN DIEGO	CA	921038201	0.094208286	105
1851409593	LOPES	AIMEE	M	2020 GENESEE AVE		SAN DIEGO	CA	921234219	0.094291512	105
1831207737	MAGHSOUDY	FARZANEH		5810 EL CAMINO REAL	SUITE A	CARLSBAD	CA	920088819	0.0943332	105
1518995133	OREGEL	SAMUEL		1333 CHESTNUT AVE		LONG BEACH	CA	908132944	0.094402575	105
1083699375	SIRISUK	SHERN		6405 DAY ST		RIVERSIDE	CA	925070901	0.094425591	105
1497992432	PETITT	JOHN	C	5075 S BRADLEY RD	SUITE 131	SANTA MARIA	CA	934555077	0.094426162	105
1033255021	FERNANDO	EARL	DON	4747 N 1ST ST	STE134	FRESNO	CA	937260563	0.094516331	105
1528590718	VISWANATHAN	DIVYA	RATHNA	370 DISTEL CIR		LOS ALTOS	CA	940221404	0.094586295	105
1073658522	BROWNLEE	LAWRENCE	ROGER	2617 E. CHAPMAN AVE.	SUITE 306	ORANGE	CA	92869	0.094691079	105
1154893246	CHOKRON GARNE	SANDRA		324 S BEVERLY DR STE 990		BEVERLY HILLS	CA	902124801	0.094714184	105
1780610014	CHO	STANLEY	W	1451 IRVINE BLVD		TUSTIN	CA	92780	0.094740593	105
1457787749	FUJIMOTO	JUDY	S	5757 PLAZA DR	MAIL STOP 9	CYPRESS	CA	906305000	0.094889652	105
1255713418	STOLL	DANIEL		2480 SONOMA ST		REDDING	CA	960013027	0.095145613	105
1114967130	BOWER	KURT	S.	444 PLUMAS BLVD		YUBA CITY	CA	95991	0.095264393	105
1164840898	HANJRAA	LOVELEEN		1524 W LACEY BLVD		HANFORD	CA	932305965	0.095335528	105
1518205889	GREEN	DAN	WILLIAM	800 WEST FIRST ST.	SUITE 3004	LOS ANGELES	CA	90012	0.095440916	105
1982998043	WEI DOHERTY	JILL	TSUYUNG	901 WILSHIRE BLVD FL 2		SANTA MONICA	CA	904011854	0.095445379	105
1316040389	ROMEO	MICHAEL	W	1801 COLORADO AVE	STE 120	TURLOCK	CA	95382	0.095587693	105
1467531988	SUMMERFIELD	MERILEE	R	10225 AUSTIN DR	STE #101	SPRING VALLEY	CA	919781500	0.095695528	105
1073713616	HSIEH	XAVIER	JAJIN	18605 GALE AVE	SUITE 240	CITY OF INDUST	CA	917481356	0.095717844	105
1851363006	MAST	HUBERT	DEAN	NAVAL HOSPITAL CAMP PENDLETON	BLDG H100	CAMP PENDLETON	CA	920555191	0.095783553	105
1417937509	DAWSON	GRAY	NEWTON	1145 STURGIS RD	NAVAL HOSPT	29 PALMS	CA	922780017	0.095823856	105
1851468755	ROTH	KATHRYN	D.	9961 SIERRA AVE		FONTANA	CA	923356720	0.095880672	105
1144311739	BROWNING	KENNETH	CHARLES	4315 BROCKTON AVE		RIVERSIDE	CA	925013448	0.095907811	105
1881705192	POGORELOV	YAROSLAV	Y	501 WASHINGTON ST		SAN DIEGO	CA	921032231	0.095949502	105
1730595042	YOUSUF	UZMA		3737 SAN DIMAS ST STE 101		BAKERSFIELD	CA	93301	0.096044349	105
1457647901	DAVIS	LAUREN	KENT	25500 RANCHO NIGUEL RD STE 100		LAGUNA NIGUEL	CA	926777373	0.096151157	105
1831118900	PITA	ABELARDO		13930 SEAL BEACH BLVD		SEAL BEACH	CA	907405301	0.096274677	105
1730474933	LONDON	BRETT	MICHAEL	1801 SHATTUCK AVE	SUITE A	BERKELEY	CA	947091871	0.096369075	105
1649259649	LIPSCOMB	FULTON		10535 HOSPITAL WAY	SACRAMENTO	MATHER	CA	956554200	0.09667844	105
1285720011	ALLEN	JOSEPH	EDWARD	4116 W. POINT LOMA BLVD.		SAN DIEGO	CA	921105605	0.096704271	105
1346300191	MAI	VICKY	NINH	4244 RIVERWALK PKWY STE 150		RIVERSIDE	CA	925053373	0.096772887	105
1538360649	BALL	RUSSELL	WAYNE	2741 HOUSTON DRIVE		LOS OSOS	CA	93402	0.09680874	105
1215229018	COTTON	ERIN		4327 GOLDEN CENTER DR		PLACERVILLE	CA	956676287	0.096867494	105
1265695688	MOJARRAD	ROYA		2655 1ST ST STE 360		SIMI VALLEY	CA	930651581	0.096867897	105
1770538217	FAGAN	CHRISTOPH	H.	41945 BIG BEAR BLVD STE 200		BIG BEAR LAKE	CA	923152030	0.096876112	105
1336271832	MILKIE-ANDREW	MARY		9500 STOCKDALE HWY	STE 201	BAKERSFIELD	CA	933113620	0.096882291	105
1306815717	MICHEL	JAMES	W	2 LINCOLN STREET NE OF 8TH AVENUE	BOX 4947	CARMEL	CA	939214947	0.096900954	105
1306804380	WICKES	AERON	D.	12650 SABRE SPRINGS PKWY	#204	SAN DIEGO	CA	921284114	0.097112329	105
1972629020	ALLEN	JEAN	M	2100 SOLAR DR.	STE 100	OXNARD	CA	930360647	0.097141375	105
1437392263	BYMASTER	ANGELA	JO	226 W ALMA AVE STE 10		SAN JOSE	CA	951103520	0.097233826	105
1366655680	JOSEPH	REENA		975 SERENO DR		VALLEJO	CA	945892441	0.097368329	105
1306051024	TORNA	ALYA	D	16465 SIERRA LAKES PKWY STE 200		FONTANA	CA	923361242	0.097533462	105
1366796021	TAPPE	WILLIAM	MARTIN	80 E HILLCREST DR	SUITE 102	THOUSAND OAKS	CA	913604218	0.097679464	105
1316974652	CHAKMAKIAN	VACHE		437 N EUCLID AVE		ONTARIO	CA	917623456	0.097846666	105
1104902378	POORMEHR	SHAHROKH		24953 PASEO DE VALENCIA, #22A		LAGUNA HILLS	CA	92653	0.097854987	105
1033219027	YOUNGBLOOD	MITCHEL	J	1001 RIVERSIDE AVE		ROSEVILLE	CA	956785134	0.097921425	105
1689903171	TANG	JOYCE	MARIA	2500 ALHAMBRA AVE		MARTINEZ	CA	945533156	0.097933957	105
1831422021	RAHM	YOSHI		3527 OCEAN VIEW BLVD		GLENDALE	CA	912081211	0.097997723	105
1447466057	DUNLAP	JOHN	PHILLIP	300 PRISON RD	FOLSOM STAT	REPRESA	CA	956713001	0.098058601	105
1659442911	VURA-WEIS	DOROTHY		2710 MIDDLEFIELD RD		REDWOOD CITY	CA	940633404	0.098145913	105
1336219468	WANG	CATHERINE		2001 DIAMOND BLVD # C-100		CONCORD	CA	945205737	0.098279921	105
1578647541	FARLEY	ELLEN	P.	401 BICENTENNIAL WAY		SANTA ROSA	CA	954032149	0.098285108	105
1669867032	KAYALOGLOU	ANNA MARI		45280 SEELEY DR		LA QUINTA	CA	922536834	0.09830623	105
1174515969	BALCAZAR	MIRTHA	L	20633 GAS POINT RD		COTTONWOOD	CA	960229296	0.098376785	105
1386732857	WILKINS	DAVID	L	12260 PALM DR		DESERT HOT SPR	CA	922403908	0.098479882	105
1700977220	BENZOR	JOANNE		403 W F ST		ONTARIO	CA	917623207	0.098515756	105
1447284526	NGUYEN	HUNG	M	11480 BROOKSHIRE AVE	STE 200	DOWNEY	CA	902415021	0.098580456	105
1285993634	BERZAK-WOLF	JODI		7060 CLAIREMONT MESA BLVD		SAN DIEGO	CA	921111003	0.098582867	105
1578720462	JOHAL	AMANDEEP	KAUR	44750 60TH ST W		LANCASTER	CA	935367619	0.098602238	105
1417079658	RAMSEY	BARBARA		3124 INTERNATIONAL BLVD	SUITE 200	OAKLAND	CA	946012902	0.098696255	105
1730524026	NETHERLAND	LISA	G	4860 Y ST STE 1600		SACRAMENTO	CA	958172307	0.098843951	105
1073604716	VALERY	HAROLD	CARDINAL	920 PACIFIC AVE		LONG BEACH	CA	90813	0.098985863	105
1649296724	VENER	MARGO	HOPE	1001 POTRERO AVE	BLDG 80 WAR	SAN FRANCISCO	CA	941103518	0.099134476	105
1811282650	CHUNG-OU	RAINBOW		4195 CHINO HILLS PKWY STE H		CHINO HILLS	CA	91709	0.099200586	105
1417003906	WILEY	CHERYL	L	2830 EAST STREET		ANDERSON	CA	96007	0.099272464	105
1063426294	NOVAK	GEORGANNE	KAY	2201 MISSION AVE # 140		OCEANSIDE	CA	920542328	0.099361387	105
1780979120	HEINRICI	ALEKA	DELAFIELD	4004 BEYER BLVD		SAN YSIDRO	CA	921732007	0.099411495	105
1164907267	BRUNSTING	AMY	LOUISE	25982 PALA STE 120		MISSION VIEJO	CA	926916724	0.099431065	105
1568496974	HUBLEY	PAUL	EDWARD	251 LANDIS AVENUE		CHULA VISTA	CA	919102628	0.099439193	105
1386649044	GARRISON	DOUGLAS	ERIC	4911 WARNER AVE STE 205		HUNTINGTON BEA	CA	926494473	0.099453468	105
1265545586	CILLIANI	JOSE	R.	767 W 19TH STREET # 101	ORANGE COUN	COSTA MESA	CA	926273500	0.099488603	105
1043448236	LONG	STEPHANIE	B	501 2ND ST	SUITE 415	SAN FRANCISCO	CA	941071469	0.099519501	105
1457428344	TURAY	STEPHEN	B.	9961 SIERRA AVE		FONTANA	CA	923356720	0.099725124	105
1356416978	PINA	RACQUEL		9500 STOCKDALE HWY	SUITE #201	BAKERSFIELD	CA	933113620	0.099755951	105
1992861629	PEDROTTY	JOHN	RICHARD	1222 FIRST ST	SUITE 1	CORONADO	CA	921181414	0.099834599	105
1104809110	BORGES	GABRIEL	SILVEIRA	10535 HOSPITAL WAY		MATHER	CA	956554200	0.099838923	105
1952764052	LANGE	GEOFF		45280 SEELEY DR FL 2		LA QUINTA	CA	922536834	0.099886124	105
1407878473	RENKE	CAROL		44139 MONTEREY AVE A102		PALM DESERT	CA	922608700	0.100020229	105
1659653954	HOWELL	JULINA		35 W LOS ANGELES AVE		MOORPARK	CA	930211820	0.10025276	105
1609093319	KOLINSKY	DAVID	M	2511 GARDEN RD	SUITE C125	MONTEREY	CA	939405330	0.10028324	105
1669467148	PINTELON	LYN	MARIE	8990 GARFIELD ST	STE 6	RIVERSIDE	CA	925033922	0.10029243	105
1861511404	SEIDEL	KEITH	WAYNE	2401 KEITH ST		SAN FRANCISCO	CA	941243231	0.100328763	105
1013913441	CHOW	BRUCE		817 S VERMONT AVE		LOS ANGELES	CA	900051522	0.100374558	105
1376586644	KALLAH	AFRAM	S	550 N FLOWER ST		SANTA ANA	CA	927032361	0.100374988	105
1164950416	ABUEG	ERIKA		12522 LAMBERT RD		WHITTIER	CA	906062758	0.100498389	105
1407953300	FERNANDEZ	ROGELIO		155 S NEWMARK		PARLIER	CA	936482639	0.100619432	105
1407156615	NIKOLAY	POULET		191 S BUENA VISTA ST	SUITE 220	BURBANK	CA	915054554	0.100861567	105
1720088792	HOLSTEIN	LESTER	SAMUEL	1601 N MONTE VISTA AVE	SUITE 100	POMONA	CA	917673027	0.101052253	105
1891736757	BLANK	JULIA		881 ALMA REAL DR STE 101		PACIFIC PALISA	CA	902723792	0.101054218	105
1548556707	PATEL	NINA	P	3850 GRAND AVE		OAKLAND	CA	946101004	0.101073992	105
1811956469	EICHEL	JAMES		2915 TELEGRAPH AVE	SUITE 101	BERKELEY	CA	947052060	0.101086135	105
1689775892	EMERT	SEMYON	I	1417 1/2N GARDNER ST		LOS ANGELES	CA	900464156	0.101126471	105
1548351927	HEIDERSCHEIDT	PAUL	DAVID	100 FALLS CANYON RD		AVALON	CA	907040000	0.101153781	105
1326103169	MYSKO	DAVID	EUGENE	23928 LYONS AVE	SUITE #201	NEWHALL	CA	913212409	0.101157228	105
1720389919	RODRIGUEZ	YVONNE	ELISE	3828 SCHAUFELE AVE	SUITE 200	LONG BEACH	CA	908081791	0.101253757	105
1619930179	ADAIR	GINA	M	2185 W GRANT LINE RD		TRACY	CA	953777309	0.101273665	105
1992301063	JUHL	RYAN	CHRISTIAN	40966 BANKHALL ST		LAKE ELSINORE	CA	925321641	0.101282025	105
1457307704	BLODGETT	DANIEL	DEAN	290 N WAYTE LN		FRESNO	CA	937012124	0.101375302	105
1669753695	HAAS	BRADLEY	THOMAS	4950 W SUNSET BLVD	4TH FLOOR	LOS ANGELES	CA	900275822	0.101526132	105
1033200688	BROWN	ELISABETH	DEWEY	12400 BLOOMFIELD AVE		SANTA FE SPRIN	CA	906704750	0.101559053	105
1568002863	BOYLE	ANGELA	ROSE	254 W HARVARD BLVD STE B		SANTA PAULA	CA	930603920	0.101627518	105
1841583267	JARCIA	CECILIA	J	1350 E LOS ANGELES AVE		SIMI VALLEY	CA	930652898	0.101709757	105
1497768238	STEINBERG	RUTH		795 EL CAMINO REAL		PALO ALTO	CA	943012302	0.101770116	105
1548413362	PHILLIPS	JAMAL	AMIR	200 MERCY CIRCLE		CAMP PENDLETON	CA	92055	0.101771554	105
1578605523	SCHILLINGER	ERIKA		211 QUARRY RD # N329	STANFORD UN	PALO ALTO	CA	943041416	0.10177591	105
1518302785	IKE	KAITLYN	REBECCA	300 HILLMONT AVE		VENTURA	CA	930031651	0.101821577	105
1780690297	CHEN	BRIDGET		629 2ND ST		ENCINITAS	CA	920243507	0.101851935	105
1790898492	LENCHNER	STEPHAN	CHARLES	334 S PATTERSON AVE	SUITE 201	SANTA BARBARA	CA	931112400	0.101855003	105
1477931178	SINGH	RAJVIR		1335 S FAIRMONT AVE		LODI	CA	952405520	0.10205052	105
1306918073	SHAH	POORVI	P	4321 BIRCH ST	SUITE 100	NEWPORT BEACH	CA	926601923	0.102188196	105
1679678916	LIN	RUBIN	C	1600 E CITRUS AVE		REDLANDS	CA	923744270	0.102286245	105
1992202808	OHKURA	MICHAEL		10000 WASHINGTON BLVD STE 108		CULVER CITY	CA	902322782	0.102305234	105
1023166931	AFFLALO	SUZANNE	E.	4647 ZION AVE		SAN DIEGO	CA	921202507	0.102332852	105
1053380519	WEINREICH	DON		3000 COLBY ST	SUITE #307	BERKELEY	CA	947052058	0.102397714	105
1609867738	WEISS	WENDY	EVE	575 PRICE ST	SUITE 101	PISMO BEACH	CA	934492553	0.102426904	105
1477579118	ALINSOD	N.	ARR	191 S BUENA VISTA ST	SUITE #375	BURBANK	CA	915054554	0.102450995	105
1588677314	ROSE	PATRICIA	ANN	16950 VIA TAZON		SAN DIEGO	CA	921271607	0.102476184	105
1942391602	WONG	ANGELA	L	795 EL CAMINO REAL		PALO ALTO	CA	943012302	0.102544319	105
1356846281	RUIZ-RODRIGUE	MARIA	SOCORRO	850 W HIGHLAND AVE STE A		SAN BERNARDINO	CA	924053855	0.102893324	105
1316091283	MOLAIE	NAHID		1000 W CARSON ST	BOX 480	TORRANCE	CA	905022004	0.102934893	105
1215362629	DUONG	NGOC-TRUC	THUY	1160 SUNSET BLVD		ROCKLIN	CA	957653710	0.102975887	105
1134283740	ALEGRIA	DANIEL		795 EL CAMINO REAL		PALO ALTO	CA	943012302	0.102982191	105
1053309369	CHOU	GRACE	S.	2160 APPIAN WAY	SUITE 200	PINOLE	CA	945642524	0.103007974	105
1578641205	NGUYEN	THIENG	D.	1600 EUREKA RD		ROSEVILLE	CA	956613027	0.103036829	105
1063579316	LAURA	JOHN	PAUL	3333 W COAST HWY	# 500	NEWPORT BEACH	CA	926634036	0.103118386	105
1932491842	SHABAFROOZ	SHARAREH		6901 ATLANTIC AVE		CUDAHY	CA	902013646	0.103178371	105
1174801179	GROVER	ERIC	R.	6405 DAY ST		RIVERSIDE	CA	925070901	0.103201301	105
1881766855	ISHO	ZAIA	YOUNATAN	4601 DALE ROAD		MODESTO	CA	95356	0.103243687	105
1598860959	HENCHELL	HEIDI	M	2660 W COVELL BLVD	STE B	DAVIS	CA	956165645	0.103295256	105
1730304502	CHAN	KAM		600 NUT TREE RD STE 310		VACAVILLE	CA	956874686	0.103312673	105
1508307745	BASMADZHYAN	ANDRE		732 MOTT ST STE 100-110		SAN FERNANDO	CA	913404237	0.103357269	105
1528399268	BRANCH	ROSELLE		7601 HOSPITAL DR STE 103		SACRAMENTO	CA	958235408	0.10337378	105
1699706333	SCHIFF	KARIN		460 N ELM ST		ESCONDIDO	CA	920253002	0.103556793	105
1013399195	REZAI	MOHAMMED		1035 PLACER ST		REDDING	CA	960011125	0.10363928	105
1245500958	RAO	NIKHIL		5601 DE SOTO AVE		WOODLAND HILLS	CA	913676701	0.10364489	105
1164498754	BARKER	MICHAEL		2136 MAIN ST		RAMONA	CA	920652528	0.103735154	105
1619223393	ALI	FARZANA	NAWAZ	2401 W TURNER RD STE 450		LODI	CA	952422191	0.103825353	105
1629637285	TSUCHIYA	KIMIKO		1150 NORTH PALM CANYON DRIVE		PALM SPRINGS	CA	92262	0.103909115	105
1164620522	ESPINOZA	ALEXANDER		277 RANCHEROS DR	SUITE 100	SAN MARCOS	CA	920692976	0.103949701	105
1306306857	RAMIREZ HARO	CHRISTIAN		450 E SPRING ST STE 1		LONG BEACH	CA	908061625	0.103981586	105
1699113829	NGUYEN	TAMMY	TAM	1188 N EUCLID ST		ANAHEIM	CA	928011900	0.104035583	105
1912963513	STARK	THOMAS	E	644 NAPLES ST	CHULA VISTA	CHULA VISTA	CA	919111636	0.104113713	105
1194159319	HEYN	ANDREA		372 W CYPRESS AVE		REEDLEY	CA	936542113	0.10416569	105
1114011459	SPRING	JASON	EDWARD	16918 DOVE CANYON ROAD	SUITE 100	SAN DIEGO	CA	92127	0.104189522	105
1568491066	SINGH	RAVNEET	K	7000 BOULDER AVE		HIGHLAND	CA	923463348	0.104359038	105
1881795631	DOWNS	BRIAN	J	23845 MCBEAN PKWY E-16		VALENCIA	CA	913552001	0.104359039	105
1972504173	TRAN	JIM		4300 ROSE DR		YORBA LINDA	CA	92886	0.104365178	105
1063471456	BOWERS	KENNETH		1440 MILITARY W	SUITE 101	BENICIA	CA	945102451	0.104388128	105
1275549636	VASQUEZ MACHU	MARISSA		700 W 7TH ST STE S270-D		LOS ANGELES	CA	900173768	0.104435922	105
1710171038	TILLEY	SPENCER	BARRETT	39225 STATE ST		FREMONT	CA	945381437	0.104449137	105
1417038258	MONTAZERI	EHSAN		1231 N AVALON BLVD		WILMINGTON	CA	90744	0.104468641	105
1376573188	KEJRIWAL	REEWA		11234 ANDERSON ST RM 6700H		LOMA LINDA	CA	923542804	0.104479085	105
1164443784	KOZAK	SCOTT	F.	28 W MISSION ST		SANTA BARBARA	CA	931012407	0.104496348	105
1154480770	KAPLAN	WILLIAM	I.	4733 W SUNSET BLVD		LOS ANGELES	CA	900276021	0.104570425	105
1992986947	ANAKWENZE	VICKI	MARIE	5260 S FIGUEROA ST	216	LOS ANGELES	CA	900373743	0.104735588	105
1689892622	REAVES	MIRIAM	LYDIA	147 N BRENT ST		VENTURA	CA	930032809	0.104788744	105
1043447998	CHATHA	GURINDER	P	8800 MING AVE		BAKERSFIELD	CA	933111308	0.104835999	105
1700322690	SALMINA	SUSAN		15230 LAKESHORE DR		CLEARLAKE	CA	954228107	0.104993835	105
1265441596	CARINO	ULYSSES	G	300 FIR ST		SAN DIEGO	CA	921012327	0.105012064	105
1538146980	DOLL	ROBERT	LOUIS	250 HOSPITAL PKWY	BUILDING D	SAN JOSE	CA	951191103	0.105127261	105
1881805745	SINGH	HARPREET		1300 EAST COOLEY DRIVE		COLTON	CA	922343905	0.105131644	105
1104889922	CAMPBELL	PAUL	S	NAVAL HOSPITAL, CAMP PENDLETON	BLDG H100,	CAMP PENDLETON	CA	920555191	0.105188758	105
1043398829	MARTIN	GAIL	E.	275 W MACARTHUR		OAKLAND	CA	946115641	0.105293366	105
1851336820	GREELY	THOMAS	E	2700 GRANT ST	SUITE 200	CONCORD	CA	945202266	0.105422807	105
1538165576	LAI	KHIEM	DINH	12502 BROOKHURST ST		GARDEN GROVE	CA	928404807	0.105424044	105
1801893672	CAREY	JOHN	NEWTON	1501 5TH AVE STE 100		SAN DIEGO	CA	921013251	0.105426778	105
1225282304	NGO	TRAM	ANH	12100 EUCLID ST.		GARDEN GROVE	CA	92640	0.105472767	105
1336118579	HALL	ROGER	DWAIN	790 EAST BONITA AVE	2ND FLOOR	POMONA	CA	917671906	0.105545051	105
1790060457	CAREY	DAVID	FRANCIS	688 MEDICAL CENTER DR E		CLOVIS	CA	936116807	0.105596202	105
1639257363	VILA	ANDY	H.	9201 BIG HORN BLVD		ELK GROVE	CA	957581240	0.10573192	105
1912066598	LEWIN	PATRICIA		6041 CADILLAC AVE		LOS ANGELES	CA	900341702	0.105749352	105
1689171225	GLASER	BRIAN	CHRISTOPH	5342 DUDLEY BLVD		MCCLELLAN	CA	956521012	0.105873825	105
1912263500	GUZMAN	AMANDA	P	1501 PAGE MILL RD BLDG 6		PALO ALTO	CA	943041126	0.106195718	105
1871856583	SCHLUEDERBERG	ERIC	AHLERS	3727 W 6TH ST	SUITE 200	LOS ANGELES	CA	900205105	0.106232531	105
1295710390	BIAS	JOHN	GREGORY	8110 LAGUNA BLVD		ELK GROVE	CA	957587904	0.106277873	105
1376920116	KARIMI	KOOHZAD		445 MAGNOLIA AVENUE		RIVERSIDE	CA	92501	0.106320222	105
1457677569	CONNOLLY	SHANNON		1920 COLORADO AVE		SANTA MONICA	CA	904043414	0.106376396	105
1396812293	REYES	ARNEL	H.	4733 W SUNSET BLVD		LOS ANGELES	CA	900276021	0.106421647	105
1265659262	TANNENBAUM	JOSEPH		1681 N HUNTERS WAY		ORANGE	CA	928691017	0.106543191	105
1205060449	VIZIREANU	SANDRA	I.	1950 SAWTELLE BLVD STE 130		LOS ANGELES	CA	900257072	0.106753776	105
1265692925	BANTA	VERONICA	M	875 N WESTERN AVE		LOS ANGELES	CA	900293759	0.106765678	105
1326196296	WATTS	JUANITA	L.	4733 W SUNSET BLVD		LOS ANGELES	CA	900276021	0.106811434	105
1912072422	HOPPER	JENNIFER	LOUISE	584 N SUNRISE AVE	STE 100	ROSEVILLE	CA	956612862	0.106860061	105
1124111802	MOHANDAS	RADHIKA		100 WILSON ROAD STE 110		MONTEREY	CA	93940	0.10688991	105
1093917080	THAO	LENG	HENRY	329 WEST 8TH STREET	SUITE 101	HANFORD	CA	932304533	0.106907957	105
1376879007	RO	PETER		795 EL CAMINO REAL		PALO ALTO	CA	943012302	0.10700852	105
1265702898	DOSSANTOS	ELIZABETH		10608 N TRADEMARK PKWY		RANCHO CUCAMON	CA	917305934	0.107048316	105
1184657637	KIBLER	GEORGE	KENT	501 E. LOCUST STREET		LONE PINE	CA	935451009	0.107070745	105
1649292459	GHAFUR	NAEEMAH	HOWELL	2707 S CENTRAL AVE		LOS ANGELES	CA	900115527	0.107100781	105
1932113503	MORENO	PEDRO	ANGEL	559 E ALISAL ST	SUITE 201	SALINAS	CA	939052516	0.107194517	105
1619943164	MORGAN	ROSS	E	1060 VALLEY VIEW DR		QUINCY	CA	959719510	0.107395054	105
1992761639	PATEL	PARUL		8110 LAGUNA BLVD		ELK GROVE	CA	957587904	0.107539214	105
1740262047	FEATHERSTONE	BRYAN		1647 HARTNELL AVE	SUITE 10	REDDING	CA	960022268	0.107633943	105
1295813020	OBODO-ECKBLAD	VERONICA	C.	1550 GATEWAY BLVD		FAIRFIELD	CA	945336901	0.107715446	105
1184719684	KUHFAHL	PETRA		2280 HARRISON AVE	SUITE B	EUREKA	CA	955013200	0.10776222	105
1558419531	CHING	KELLY	S.	4733 W SUNSET BLVD		LOS ANGELES	CA	900276021	0.107811513	105
1568642221	BROOKS	DAVID		176 S PALM DR		BLYTHE	CA	922252536	0.10781172	105
1184722332	ZITMAN	SHELDON		20555 PROSPECT ROAD		CUPERTINO	CA	95014	0.107832253	105
1649227885	BRODDRICK	FRANCES	ANNE	4156 MANZANITA AVE	SUITE 100	CARMICHAEL	CA	956081726	0.107881033	105
1407146269	MOYA	MICHAEL	NINO MUNO	1180 E SHAW AVE	SUITE 101 (	FRESNO	CA	937107812	0.107943071	105
1659750032	DEEDAS	CHRISTINA		2295 S VINEYARD AVE		ONTARIO	CA	91761	0.107949681	105
1750743332	KUMAR	ARJUN		26520 CACTUS AVE		MORENO VALLEY	CA	925553927	0.107963514	105
1265748602	GANDHI	RESHMA	VIJAY	5925 W LAS POSITAS BLVD		PLEASANTON	CA	945888537	0.108018895	105
1881732493	SINGH	TARNVEER		3100 DOUGLAS BLVD		ROSEVILLE	CA	956613866	0.108229263	105
1003802612	KAMARAJU	MANJULA		2460 SAMARITAN DR		SAN JOSE	CA	951243907	0.108347278	105
1548278633	MILOVANOVIC	ZELJKO		2 EMBARCADERO CTR		SAN FRANCISCO	CA	941113823	0.108472411	105
1144704941	DILMORE	JAMES	MATTHEW	900 DARLINGHAM CT		BAKERSFIELD	CA	93312	0.108474056	105
1871955245	SHASTRI	ADITI		500 SAN PABLO AVE		BERKELEY	CA	947061103	0.108603661	105
1043387046	BALLENTINE	RENEE	HEATHER	1451 IRVINE BLVD		TUSTIN	CA	927803804	0.108638447	105
1881040236	PORCADAS	JAMIE		8810 RIO SAN DIEGO DR		SAN DIEGO	CA	92108	0.10882952	105
1104876598	COMBS	WALTER	FLOYD	28780 SINGLE OAK DR	SUITE 160	TEMECULA	CA	925905528	0.108935912	105
1376644492	FITZPATRICK	DALE	WALTER	1717 COFFEE RD		MODESTO	CA	953552808	0.108939764	105
1790893329	MCCABE	CONALL		290 N WAYTE LN		FRESNO	CA	937012124	0.109078967	105
1285183269	BABAKHANIANS	ARTHUR		435 ARDEN AVE	SUITE 450	GLENDALE	CA	912034024	0.109135173	105
1609881580	PETROFF	HELEN		1202 MARICOPA HWY	SUITE C	OJAI	CA	930233169	0.109237131	105
1366895831	TURNER	ANDREW		1523 MAIN ST		FORTUNA	CA	955402430	0.109374545	105
1912003542	TAFUR	JOSEPH	R	650 W. DUARTE	SUITE 100 A	ARCADIA	CA	91007	0.109507906	105
1366756900	MENEZES	REEMA		9460 N NAME UNO STE 110		GILROY	CA	95020	0.109532775	105
1548222995	DANG	PAULINE	S	13872 HARBOR BLVD	UNIT 1C	GARDEN GROVE	CA	928434000	0.109635791	105
1306941430	VAN AKEN	TERRELL	B.	5140 BUSINESS CENTER DR STE 130		FAIRFIELD	CA	945341794	0.109668739	105
1346282720	LAUGHLIN	KATHLEEN	MARIE	360 SAN MIGUEL DR	501	NEWPORT BEACH	CA	926607853	0.109877003	105
1013413509	DELANEY	ERIN		162 1ST ST		PORT HUENEME	CA	930434316	0.109922471	105
1407223217	THIRUGNANASAM	POORNA		301 INDUSTRIAL RD		SAN CARLOS	CA	940702603	0.109958814	105
1518034735	WONG	JOHNNY		9400 ROSECRANS AVE		BELLFLOWER	CA	907062246	0.109973451	105
1982800199	GHAHRAMANI	EDMOND		3100 WEST CHRISTOFFERSEN PARKWAY		TURLOCK	CA	95382	0.110105333	105
1538219779	APFEL	MARK	JUSTIN	13500 AIRPORT ROAD		BOONVILLE	CA	95415	0.110180605	105
1932340502	GAREYS	LYUDMYLA		801 S CHEVY CHASE DR STE 230		GLENDALE	CA	912054436	0.110245985	105
1578720223	TROLL	JAMES	GREGORY	1310 JOHNSON LN		VALLEJO	CA	945921159	0.110450481	105
1285097881	ARTEAGA	ASHLEE	HURFF	795 EL CAMINO REAL		PALO ALTO	CA	943012302	0.110498027	105
1285619130	LEON	HOLLANDA	ARTEMISA	4141 STATE ST	SUITE A-1	SANTA BARBARA	CA	931101814	0.110728776	105
1205908787	CHEN	AGNES	EN YA	25825 VERMONT AVE		HARBOR CITY	CA	907103518	0.110752768	105
1801236187	HORN	NATALIE	ALYSSA	147 N BRENT ST		VENTURA	CA	930032809	0.110755121	105
1750347746	REAGOR	HARRY	E	999 S FAIRMONT AVE	#130	LODI	CA	952405100	0.110785202	105
1265440317	SERRANO	WINSTON	J	460 PLUMAS BLVD		YUBA CITY	CA	959915005	0.110964579	105
1033276696	FRANCK	LEELIA		21507 E CLIFF DR		SANTA CRUZ	CA	950624844	0.111022483	105
1548453830	KAUSHAL	MANIKA	V.	6475 CAMDEN AVE	SUITE 105	SAN JOSE	CA	951202846	0.111042499	105
1407291602	WONG	KESTER	I	301 INDUSTRIAL RD		SAN CARLOS	CA	940702603	0.111103917	105
1164878534	SARESHWALA	SADAF		1001 HEALTH SCIENCES RD		IRVINE	CA	926973054	0.111115431	105
1588735542	EFFIMOFF	CHRISTINE	L.	6041 CADILLAC AVE		LOS ANGELES	CA	900341702	0.111135393	105
1972864882	GALARIO	JUDITH	AGUDO	455 OCONNOR DR STE 250		SAN JOSE	CA	951281644	0.111151636	105
1326023086	MO	KAREN	LOUISE	2660 W COVELL BLVD	SUITE B	DAVIS	CA	956165645	0.111157125	105
1922037738	MOY	LANNIE		17500 FOOTHILL BLVD	#A-2	FONTANA	CA	923353736	0.111242687	105
1861594335	WUCHNER	MARK	E.	15004 INNOVATION DR		SAN DIEGO	CA	921283491	0.111373278	105
1902219314	VENTURA	CARLOS		41880 KALMIA ST STE 100		MURRIETA	CA	925628835	0.111393964	105
1942391982	SMITH	STEVEN	J	635 ANDERSON RD	SUITE 10	DAVIS	CA	956163505	0.111413345	105
1356566699	TRUSTMAN	ADRIENNE	RACHAEL	1001 POTRERO AVE	BLDG 80-83	SAN FRANCISCO	CA	941103518	0.111423018	105
1982041604	CIPTA	ANDRE		801 S CHEVY CHASE DR	230	GLENDALE	CA	912054431	0.111432458	105
1114037330	YESKE	REGINALD	WOODROW	1190 N STUDEBAKER RD STE H		LONG BEACH	CA	908154968	0.111440068	105
1609831163	KIM	PAUL	HAN SOO	2637 SHADELANDS DR		WALNUT CREEK	CA	945982512	0.111602807	105
1164950762	WAY	ESTEFANIA	S.	500 W HOSPITAL RD		FRENCH CAMP	CA	952319693	0.111702405	105
1124407119	HEKMATJOU	HESAM		191 S BUENA VISTA ST	SUITE 100	BURBANK	CA	915054554	0.111720647	105
1346295821	RUIDAS	LUUKIA		559 CLAY ST STE 200		SAN FRANCISCO	CA	941113029	0.111723446	105
1639105497	TOBIN	CHARLENE	D.	4058 WILLOWS RD		ALPINE	CA	919011668	0.111733917	105
1235471384	YANEZ	ANDREA		4733 W SUNSET BLVD FL 3		LOS ANGELES	CA	900276021	0.111978362	105
1013919752	WHEELER	JONATHAN	W	999 ADAMS ST	SUITE 200	SAINT HELENA	CA	945741148	0.111997705	105
1609924646	VASCO	AGNES	A.	6041 CADILLAC AVE		LOS ANGELES	CA	900341702	0.112095629	105
1851389464	MOWJOOD	MUHAMMAD	RAHMI	16465 SIERRA LAKES PKWY	SUITE 300	FONTANA	CA	923361242	0.112120685	105
1164433314	RAANA	ZAKIA		6109 WEST RAMSEY ST		BANNING	CA	922203051	0.112191228	105
1144668955	LUNDY	ELAINE	I	1345 WHISPERING PINES LN		GRASS VALLEY	CA	959455952	0.112275406	105
1629361027	LI	TIMOTHY		11555 1/2 POTRERO RD	RIVERSIDE-S	BANNING	CA	922206946	0.112472971	105
1831245968	TUSHLA	RICHARD		400 E SANTA BARBARA ST	SUITE A	SANTA PAULA	CA	930602675	0.1125274	105
1346419348	PARDO	JAIME		8522 PAINTER AVE		WHITTIER	CA	906023335	0.112551789	105
1558702811	SHIRA	SAMANTHA	LEE	2121 WILSHIRE BLVD STE 307		SANTA MONICA	CA	904035743	0.112621463	105
1588747430	RUTHERFORD	SHELLEY	R.	275 GRASS VALLEY HWY		AUBURN	CA	956034533	0.112650209	105
1306917232	EWING	VICKI	SUE	441 N LAKEVIEW AVE		ANAHEIM	CA	928073028	0.112748789	105
1376728048	CLARK	STACY	J	27107 TOURNEY RD		SANTA CLARITA	CA	913551860	0.112801694	105
1760574164	ELMZADEH	MAHSHID		5581 ALTON PKWY		IRVINE	CA	926184056	0.112832805	105
1184892135	FRALEY	CHARLES	FREDERICK	41011 CALIFORNIA OAKS RD STE 103		MURRIETA	CA	925625751	0.112865757	105
1811331903	REN	ALYSSA		4 EMBARCADERO CTR LBBY LEVEL5TH		SAN FRANCISCO	CA	941114174	0.112931263	105
1184708968	CANOVA	JOHN	PETER	678 PETALUMA AVE		SEBASTOPOL	CA	954724217	0.112989221	105
1871883215	HASIBUAN	FRANKY	PHILLIP	36450 INLAND VALLEY DR		WILDOMAR	CA	925959583	0.112990619	105
1568881977	KHAN	MUHAMMAD	SHOAIB	2823 FRESNO ST		FRESNO	CA	937211324	0.113063557	105
1609016088	WONG	DENNIS	SAKAKI	30400 CAMINO CAPISTRANO		SAN JUAN CAPIS	CA	926751300	0.113179073	105
1306014436	BOYD	DEBORAH	D	2760 N. BALLS FERRY RD.		ANDERSON	CA	960073537	0.113190398	105
1942221049	KUBO	CALVIN	J.	9500 STOCKDALE HWY	#203	BAKERSFIELD	CA	933113620	0.113473742	105
1346244050	DAMEN	AYMAN		150 N LINCOLN WAY		GALT	CA	956321721	0.113492192	105
1659442622	EVANS	CINDY	J.	441 N LAKEVIEW AVE		ANAHEIM	CA	928073028	0.11354414	105
1326009820	MARSHALL	EVA	TERESA	3020 H ST		EUREKA	CA	955014410	0.113567749	105
1730455536	MUNOZ	MICHELLE		1222 PINE ST STE A		SAINT HELENA	CA	945741830	0.113573366	105
1801915830	DHANOA	TEGINDER	SINGH	2400 BALFOUR RD	STE 120	BRENTWOOD	CA	945134956	0.113668204	105
1265708408	BADALYAN	IRINA		1600 EUREKA RD		ROSEVILLE	CA	956613027	0.113808212	105
1326579947	NADERI	TAHEREH	KAZEMI	2950 INTERNATIONAL BLVD		OAKLAND	CA	946012228	0.113818802	105
1346335072	AULAKH	RITIKA	KAUR	3200 KEARNEY ST		FREMONT	CA	945382299	0.113914514	105
1528277233	ESKANDARI	NAHID		17822 BEACH BLVD	SUITE 442	HUNTINGTON BEA	CA	926477101	0.114026644	105
1700877842	HONG	ANDREW	J	31001 RANCHO VIEJO RD.	SUITE 200	SAN JUAN CAPIS	CA	926758703	0.114247	105
1972595692	PERCIVAL	PAUL	JOHN	591 MCCRAY ST	STE 221	HOLLISTER	CA	950232224	0.114339964	105
1316929615	BALLOCH	JODY	LYNN	5051 VERDUGO WAY	SUITE 110	CAMARILLO	CA	93012	0.11445412	105
1154497725	WALKER	WILLIAM		2500 ALHAMBRA AVE		MARTINEZ	CA	945533156	0.114507858	105
1144381203	PETERSEN	DENNIS	ALAN	27403 YNEZ ROAD SUITE 103		TEMECULA	CA	92591	0.114527014	105
1578004834	ALVAREZ	LISA	CHRISTINE	3883 AIRWAY DR STE 202		SANTA ROSA	CA	954031671	0.114539458	105
1811033830	DIESFELD	GERARD		3291 LOMA VISTA RD		VENTURA	CA	930033099	0.114642236	105
1174540520	DE-PAZ	JORDAN		3125 CONANT AVE		MODESTO	CA	953506527	0.114733419	105
1649619388	CHAVEZ GONZAL	JOSE	ALEXANDER	43112 15TH ST W		LANCASTER	CA	935346219	0.114868256	105
1326292764	CHEN-SMITH	CINDY	Y.	3900 E PACIFIC COAST HWY		LONG BEACH	CA	908042013	0.114871892	105
1497926562	HUANG	FLORENCE		275 BATTERY ST STE 650		SAN FRANCISCO	CA	941113332	0.114958214	105
1225431448	ESGUERRA	CAROLINE		4400 DUCKHORN DR		SACRAMENTO	CA	958342589	0.114973813	105
1326033614	WAGNER	STEVEN	DANIEL	114 MISSION RANCH BLVD	STE 10	CHICO	CA	959262186	0.114987475	105
1861760977	SHIKIYA	CECIL		43839 15TH ST W		LANCASTER	CA	935344756	0.115079276	105
1053363499	MURATA	PAUL	J	21311 MADRONA AVE	SUITE 100-A	TORRANCE	CA	905035970	0.11508537	105
1801246756	DEGAN	MONA		1300 N VERMONT AVE		LOS ANGELES	CA	900276098	0.115203112	105
1588649602	FARRISH	SUSAN		488 E VALLEY PKWY STE 211		ESCONDIDO	CA	920253370	0.115207312	105
1912064809	HERNANDEZ	ESTELA		2500 ALHAMBRA AVE		MARTINEZ	CA	945533156	0.115240629	105
1902900012	VEGA	RALPH	R	1666 N. MEDICAL CENTER DRIVE	SUITE 2	SAN BERNARDINO	CA	92411	0.115310587	105
1497819809	KIM	CATHERINE	ANGELA	422 ARNEILL RD STE B		CAMARILLO	CA	93010	0.115450442	105
1669501243	LOWN	DAVID		1351 24TH AVE		SAN FRANCISCO	CA	941221616	0.115576678	105
1306225305	COMBS	MATTHEW	LORENZ	28780 SINGLE OAK DR STE 160		TEMECULA	CA	925905528	0.115681258	105
1801441407	SANTANA	ELIDA		502 EUCLID AVE STE 304		NATIONAL CITY	CA	919508900	0.115725584	105
1235462656	DUONG	JASON	NGHIA	1249 S SUNSET AVE		WEST COVINA	CA	917903960	0.115863866	105
1306290143	FERRAIOLO	NATALIE	KANG	728 E VALLEY PKWY		ESCONDIDO	CA	920253052	0.115906865	105
1780751651	LERMAN	DAVID	J.	4760 W SUNSET BLVD		LOS ANGELES	CA	900276063	0.115972437	105
1740415850	PAU	CANDACE	Y.	975 SERENO DRIVE		VALLEJO	CA	94589	0.116066146	105
1871584185	ANSLEY	VINCENT	A	3144 N G STREET #125	PMB 293	MERCED	CA	95340	0.116245267	105
1942448220	MANUKIAN	PIERRE		1624 W OLIVE AVE	SUITE F	BURBANK	CA	915062459	0.11625689	105
1851735062	PAR	EMMA	J	200 MERCY CIRCLE		CAMP PENDLETON	CA	92055	0.116267861	105
1477638898	YOUNG	JOHN	K	1230 E CARSON ST		LONG BEACH	CA	908073031	0.116301998	105
1538252036	SARLAK	FARZANEH		12682 TORREY BLUFF DR APT 240		SAN DIEGO	CA	92130	0.116531699	105
1457517229	KING	KATHLEEN	HEATHER	2700 GRANT ST	STE 200	CONCORD	CA	945202270	0.11658886	105
1811148620	LIAO	KEVIN		1900 E LAMBERT RD		BREA	CA	928214371	0.116593596	105
1659493625	ALHAKEEM	SULTAN		200 NEWPORT CENTER DR STE 308		NEWPORT BEACH	CA	926607504	0.116660874	105
1699853259	GALITZ	ALAN	M.	1150 VETERANS BLVD		REDWOOD CITY	CA	940632037	0.116662668	105
1285121335	LECH	REBECCA	MARIE	18300 YORBA LINDA BLVD STE 201		YORBA LINDA	CA	928864052	0.116689651	105
1326105313	PACE	GARY		1381 UNIVERSITY ST		HEALDSBURG	CA	95448	0.116705563	105
1427133198	LEDERMAN	JILL	N.	275 W MACARTHUR		OAKLAND	CA	946115641	0.116754879	105
1508999715	MCCAMMON	CHARLES		6235 RIVER CREST DR	SUITE L	RIVERSIDE	CA	925070758	0.116846683	105
1023089380	PANITCH	JILL	M.	18561 BEACH BLVD		HUNTINGTON BEA	CA	926482053	0.116878888	105
1386054757	CUDAHY	RYAN	P	2250 HAYES ST STE 302		SAN FRANCISCO	CA	94117	0.116939177	105
1780181289	MOLINA	ASHLEY	NICOLE	400 N PEPPER AVE		COLTON	CA	923241801	0.116965612	105
1497868376	ROSAASEN	AMANDA	R	187 E WILBUR RD # 100		THOUSAND OAKS	CA	913605572	0.116974713	105
1821217845	WHITE	KEITH		2500 ALHAMBRA AVE		MARTINEZ	CA	945533156	0.117030538	105
1558627778	GARCHA	JASMINE	KAUR	290 N WAYTE LN STE 2100		FRESNO	CA	937012124	0.117069261	105
1619952538	LOMELINO	MIRIAM	ELIZADE	1320 LAS TABLAS RD	SUITE F	TEMPLETON	CA	934659711	0.117076672	105
1548640899	LUONG	JENNIFER		1770 N ORANGE GROVE AVE	SUITE 101	POMONA	CA	91767	0.117201527	105
1093725566	COLEMAN	STACEY	L.	8701 CUYAMACA ST		SANTEE	CA	92071	0.117221691	105
1437207263	TASINGA	MARTHA	E.	1011 BALDWIN PARK BLVD		BALDWIN PARK	CA	917065806	0.117256348	105
1841392594	HSIU	I-MEI		8170 LAGUNA BLVD	#215	ELK GROVE	CA	957587901	0.117307203	105
1982975892	LYNNE	JONATHAN	EDWARD	12 CAMINO ENCINAS		ORINDA	CA	945633304	0.117397106	105
1811089717	BERTOLLI	THOMAS	A.	50 BRANSCOMB ROAD		LAYTONVILLE	CA	95454	0.117421654	105
1215040100	HEARD	LAURENCE		1035 PLACER ST		REDDING	CA	960011125	0.117467344	105
1497711915	RANKIN	BARBARA	B	2505 W HAMMER LN		STOCKTON	CA	952092839	0.117647972	105
1689732646	KRAFT	JUDITH	E.	1009 N AVALON BLVD		WILMINGTON	CA	907444505	0.117729402	105
1093752248	ANGELES-RIPAR	MELODY	L	1433 W MERCED AVE	SUITE 220	WEST COVINA	CA	917903402	0.117740025	105
1982752861	CHUNG	WONJAE		25825 VERMONT AVE		HARBOR CITY	CA	907103518	0.117778233	105
1124058409	BESLEY	THOMAS	F	18672 FLORIDA ST	STE 302B	HUNTINGTON BEA	CA	926481925	0.117820364	105
1083773675	MORENO	MARTHA	A.	391 N SAN JACINTO ST		HEMET	CA	925433118	0.117875675	105
1932527082	SHARMA	EKTA		23341 GOLDEN SPRINGS DR STE 202		DIAMOND BAR	CA	917652054	0.117921545	105
1265878441	OMOLOLU	ADEYIMIKA		401 E SCHOOL AVE		VISALIA	CA	932915032	0.117996158	105
1598866170	FISCELLA	ROXANNE	CLAIRE	3000 COLBY ST	STE 201	BERKELEY	CA	947052058	0.118130163	105
1992201677	KAGANJO	PETER		14350 MERIDIAN PKWY # 2		RIVERSIDE	CA	925183035	0.118249695	105
1043691066	KRUMLAND	STEPHEN	P	3569 ROUND BARN CIR		SANTA ROSA	CA	954035781	0.118570917	105
1013924802	RODRIGUEZ	AUGUSTO		10234 ROSECRANS AVE		BELLFLOWER	CA	907062602	0.118599392	105
1942246772	LANE	WILLIAM	HENRY	2006 SHAW AVE		CLOVIS	CA	936114192	0.118602628	105
1447327200	PAUL	FINSTER	L.	1011 BALDWIN PARK BLVD		BALDWIN PARK	CA	917065806	0.118626949	105
1477664852	ANDRES	BLANCA		604 ROSE AVE		VENICE	CA	902912767	0.118751806	105
1689692865	GARRISON	JARED	DANIEL	1133 W SYCAMORE ST		WILLOWS	CA	959882601	0.118806313	105
1497927834	REID	SHAUN	RYAN	5977 E SPRING ST		LONG BEACH	CA	908083752	0.118887175	105
1205984168	TOBEN	ALAN	L.	25825 VERMONT AVE		HARBOR CITY	CA	907103518	0.118903706	105
1427152024	ANACKER	ANDRES		2150 APPIAN WAY STE 104		PINOLE	CA	945642520	0.118989116	105
1902322548	PHAM	DONALD		1299 OAKMEAD PKWY		SUNNYVALE	CA	940854040	0.119070588	105
1215157284	SAROKI	KAREN		5030 CAMINO DE LA SIESTA	SUITE 106	SAN DIEGO	CA	921083116	0.119223765	105
1073949517	BELTRAN	JOYCE MAR	DUMDUM	1441 CONSTITUTION BLVD	FLOOR ONE,	SALINAS	CA	939063100	0.119363648	105
1528044815	GLAZER	ROBERT	N	3333 SKYPARK DR	STE 100	TORRANCE	CA	905055023	0.119415796	105
1730524067	MCNEILL	MICHAEL	JOSEPH	7000 BOULDER AVE		HIGHLAND	CA	92346	0.119498769	105
1184184319	PAI	ERIC		450 E SPRING ST STE 1		LONG BEACH	CA	908061625	0.119514605	105
1336222181	MANAUT	PAUL		2500 ALHAMBRA AVENUE	CONTRA COST	MARTINEZ	CA	945533156	0.119517189	105
1134153752	DICKEY	JAN	VON	39500 LIBERTY ST		FREMONT	CA	94538	0.119596209	105
1487795282	OM	TU	SANG	21501 AVALON BLVD STE 100		CARSON	CA	907452210	0.119639151	105
1932498276	JOSEPH	SHRUTI	ROY	2651 HIGHLAND AVE		SELMA	CA	936623392	0.119703292	105
1881689388	ARREOLA	ESMERALDA		4005 N FRESNO ST		FRESNO	CA	937264040	0.119711026	105
1174781132	NGUYEN	CARIE	CUC	865 3RD AVE STE 133		CHULA VISTA	CA	919111349	0.119722869	105
1376961490	CHING	ANNY		2110 N BELLFLOWER BLVD		LONG BEACH	CA	908153126	0.1199509	105
1356389183	DESAI	GOPI		1501 TROUSDALE DR	3RD FLOOR	BURLINGAME	CA	940104506	0.120014827	105
1770531485	ENGLANOFF	GILAT		5525 W SLAUSON AVE		LOS ANGELES	CA	900561047	0.120020669	105
1730387853	DOAGA	ANDREEA		401 OLD SAN FRANCISCO RD		SUNNYVALE	CA	940866387	0.120054697	105
1689739039	DRAKE	CLAYTON	FRANKLYN	430 W NAPA ST STE F		SONOMA	CA	954766545	0.120095045	105
1447236096	HOOPER	MICHAEL	KEVIN	3200 BELL RD		AUBURN	CA	956039244	0.120160928	105
1396987194	SINGH	PARUL	WALIA	588 N SUNRISE AVE	SUITE 120	ROSEVILLE	CA	956612843	0.120314419	105
1093736548	VEGA	CESAR	AUGUSTO	184332 ROSCOE BLVD.	SUITE 103	NORTHRIDGE	CA	91325	0.120363918	105
1225127491	DALY	MARIA	FRANCES	5970 S CENTRAL AVE		LOS ANGELES	CA	90001	0.120450227	105
1396740429	LAYNE	TANYA		270 COHASSET RD	STE 120	CHICO	CA	959262262	0.120461571	105
1528288990	LIM	JENNIFER	SIAO	15206 PARTHENIA ST		NORTH HILLS	CA	913435305	0.120465625	105
1699156281	TAYLOR	NICHOLAS	KENJI	300 PASTEUR DR		STANFORD	CA	943052200	0.120606981	105
1093946899	SPITNALE	BRETT		795 EL CAMINO REAL		PALO ALTO	CA	943012302	0.120618383	105
1447222393	PEDRIN	ROBERT	ALAN	1125 SIR FRANCIS DRAKE BLVD	SUITE A	KENTFIELD	CA	949041418	0.120710917	105
1801916044	WARD	SALLY	C	350 BON AIR CTR	SUITE 200	GREENBRAE	CA	949043000	0.120735899	105
1356446819	LIN	DAVID	W	7420 GREENHAVEN DR	#130	SACRAMENTO	CA	958315161	0.12093321	105
1609369115	DE FREITAS	PEDRO	HENRIQUE	9461 DESCHUTES RD STE 4		PALO CEDRO	CA	960739761	0.120942941	105
1154313005	HERRING	KATHERINE	S	2450 SISTER MARY COLUMBA DR STE B		RED BLUFF	CA	960804356	0.120956115	105
1033613104	MALER	GREG	ELLIS	1450 E HOLT AVE		POMONA	CA	917675822	0.120956903	105
1235237645	TAKAGI	TIMOTHY	RUSSELL	7601 HOSPITAL DR	SUITE 103	SACRAMENTO	CA	958235408	0.120980351	105
1740274638	ORTEGA	ROGELIO	GUILLERMO	CCI	24900 END O	TEHACHAPI	CA	93561	0.120995615	105
1194080911	CELEBI	JULIE	MARIE	330 LEWIS ST		SAN DIEGO	CA	921032108	0.121032765	105
1417158957	KAZEMI	SIAMAK		2 W FERN AVE		REDLANDS	CA	92373	0.12105163	105
1689685331	NGUYEN	HELENE	THUY-HA	8170 LAGUNA BLVD STE 215		ELK GROVE	CA	957587902	0.121264016	105
1831179712	HASHIMOTO	KEN		80 GARDEN CT STE 101		MONTEREY	CA	939405367	0.121342213	105
1700934759	BASIAGO	GREGORY	J.	10800 MAGNOLIA AVE		RIVERSIDE	CA	925053043	0.121446649	105
1457447955	KOENIG	PAUL	T	125 N LINCOLN ST	#G	DIXON	CA	956203258	0.121476159	105
1164540456	WERNER	MATTHEW	L	47250 WASHINGTON ST	A	LA QUINTA	CA	922532105	0.121621952	105
1003229352	CHEN	TERRY		2 JAMES WAY STE 209		PISMO BEACH	CA	934494976	0.121669777	105
1346325024	SUN	YANG	M.	901 NEVIN AVE		RICHMOND	CA	948013143	0.121712287	105
1306991930	SMITH	DEAN	WALTER	2755 LOMA VISTA RD		VENTURA	CA	930031544	0.121721209	105
1245222744	YOUNG	POLLY	T	3100 TELEGRAPH AVE	#2109 EAST	OAKLAND	CA	946093210	0.121803721	105
1265649396	GUION	ROBERT	G	16835 ALKALI DR STE M		LEMOORE	CA	932459463	0.121850635	105
1699866632	MAGNANI	LEONARD	LOUIS	1600 MCCLAREN DR		CARMICHAEL	CA	956085936	0.121992053	105
1558780106	FERNANDEZ MON	YULSI	LILI	2251 W ROSECRANS AVE STE 21		COMPTON	CA	902223860	0.12218629	105
1427434570	UTZ	BRIAN	MARK	2721 E MAIN ST		VENTURA	CA	93003	0.122430414	105
1568701738	REINKING	JASON		2500 ALHAMBRA AVE		MARTINEZ	CA	945533156	0.122521101	105
1649241837	KASEL	SHAYLA	FOWLER	1070 COUNTRY CLUB DR. WEST	SUITE C	SIMI VALLEY	CA	93065	0.122559785	105
1730156936	HAIDER	ABDULLAH	TAMIN	220 ROTANZI ST		RAMONA	CA	920652583	0.122577469	105
1881627693	PALTIN	SHARON		50 BRANSCOMB RD		LAYTONVILLE	CA	95454	0.122606062	105
1487733523	COCO	DALE	EUGENE	2025 MORSE AVE		SACRAMENTO	CA	958252115	0.122735298	105
1457309262	CUNANAN	FRANCIS	DIZON	392 PEARSON DR		PORTERVILLE	CA	932573368	0.122741508	105
1356439939	RELDAN	JANE		467 COAST BOULEVARD		LA JOLLA	CA	92037	0.122808375	105
1982611372	SHI	CHIH-WEN		150 VALPREDA RD		SAN MARCOS	CA	920692973	0.122897867	105
1871538587	YU	EDWARD		701 E EL CAMINO REAL		MOUNTAIN VIEW	CA	940402833	0.123000625	105
1407969132	SCHNEIDER	ELLEN	MATITA	795 EL CAMINO REAL		PALO ALTO	CA	943012302	0.12303639	105
1265435622	FORSYTHE	SARAH	EP	6233 MCFARLAND RD		STOCKTON	CA	952129475	0.123130486	105
1467434811	HILL	LINDA	L	6973 LINDA VISTA RD		SAN DIEGO	CA	921116339	0.123158302	105
1013237619	VANSTEENWYK-M	GRETCHEN	MARIE	1233 PLUMAS ST	SUITE A	YUBA CITY	CA	959913410	0.123240218	105
1427049071	GREENSPAN	SCOTT		31001 RANCHO VIEJO RD	SUITE 200	SAN JUAN CAPIS	CA	92675	0.123295131	105
1578735213	VONRYDINGSVAR	MILTON	ROSS	2500 ALHAMBRA AVE		MARTINEZ	CA	945533156	0.123372972	105
1649672395	CARNEIRO-ROJA	CARMEN	ANGELICA	1650 RESPONSE RD	MED 1	SACRAMENTO	CA	958154807	0.123384342	105
1396833703	CHEN	KEVIN	C	612 W DUARTE RD	SUITE 401	ARCADIA	CA	910077602	0.123425685	105
1548295868	CONTRERAS	JORGE	V.	841 BLOSSOM HILL RD	SUITE 215	SAN JOSE	CA	951232704	0.123454002	105
1245756402	VO	CHRISTINA	VU	1 HOPE DR		TUSTIN	CA	927820221	0.12351382	105
1033552401	KANTHARAJ	TARA		1823 UNION ST		SAN FRANCISCO	CA	94123	0.1236111	105
1659651974	LWIN	KIKI	Y.H.	500 W HOSPITAL RD		FRENCH CAMP	CA	952319693	0.123613011	105
1376613992	HINMAN	PRISCILLA		2500 ALHAMBRA AVE		MARTINEZ	CA	945533156	0.123629317	105
1316278930	RENDER	REBECCA	MARIE	2500 ALHAMBRA AVE		MARTINEZ	CA	945533156	0.123674212	105
1750645289	CRAEMER	ELANA		450 E SPRING ST STE 1		LONG BEACH	CA	908061625	0.123681564	105
1013028588	MILES	DONALD	A.	3000 Q ST		SACRAMENTO	CA	958167058	0.123707488	105
1609215995	URIBE	MARCOS	ESTEVAN	25455 BARTON RD STE 209A		LOMA LINDA	CA	923543177	0.123727677	105
1710219746	KANE	BEVERLEY		1215 WELCH RD	MODULAR H	PALO ALTO	CA	943055102	0.123818869	105
1528123759	DITOMAS	MICHELE		2031 6TH STREET		BERKELEY	CA	94710	0.124080903	105
1699152819	KIM PAGLINGAY	JIN SEON		3390 UNIVERSITY AVE STE 100		RIVERSIDE	CA	92501	0.124172006	105
1659496339	KIM	JEFFREY	DAVID	122 S PATTERSON AVE		SANTA BARBARA	CA	931112055	0.124226898	105
1164866182	GAIROLA	CHETAN	KRISHNA	14011 PARK AVE		VICTORVILLE	CA	92392	0.12423993	105
1760467765	PETERSON	JOHN	STOHL	575 E HARDY ST	SUITE # 312	INGLEWOOD	CA	903014036	0.124452762	105
1346358827	CALLEROS	GUSTAVO		50 BELLEFONTAINE ST	SUITE 401	PASADENA	CA	911053132	0.124465883	105
1134389026	LUU	DAN	NGOC	326 S MELROSE DR STE 200		VISTA	CA	920816618	0.124476588	105
1477510378	TORRES	ALEX	E	2 UPPER RAGSDALE DR	STE B110	MONTEREY	CA	939405736	0.12462327	105
1124297957	LAANO	ALICIA	ZABELLA	2228 WEST 7TH ST		LOS ANGELES	CA	90057	0.124705876	105
1720185192	LINDSAY	ANN	D.	211 QUARRY RD	SUITE 402 M	PALO ALTO	CA	94304	0.124802867	105
1710955570	RICCI	RICHARD	RALPH	225 EAST 2ND AVE		ESCONDIDO	CA	920254249	0.124882426	105
1487823936	GAUTHIER	MARY	B	955 FOOTHILL RD		COPPEROPOLIS	CA	952289654	0.124930534	105
1699731133	BLOOM	DAVID-JAM		990 SONOMA AVE	17	SANTA ROSA	CA	954044802	0.125038616	105
1043428113	TAGLIAFERRI	MARGIT	C	201 SPEAR ST	SUITE 230	SAN FRANCISCO	CA	941051630	0.125159608	105
1487737144	SAFFIER	KENNETH	ANDREW	2500 ALHAMBRA AVENUE	CONTRA COST	MARTINEZ	CA	945533156	0.125379094	105
1326643578	SOLIMAN	JENNY		617 W MANCHESTER AVE		LOS ANGELES	CA	900445718	0.125591776	105
1811045636	PHAM	PHUONG-TR		441 N LAKEVIEW AVE		ANAHEIM	CA	928073028	0.125889942	105
1548252505	BUI	TRIEU	THIEN	10551 MCFADDEN AVE	SUITE C	GARDEN GROVE	CA	928435329	0.125896173	105
1225392145	HOFF ARCAND	LEA		401 BICENTENNIAL WAY		SANTA ROSA	CA	954032149	0.125940109	105
1750670410	GONZALEZ DIAZ	ISABEL		133 W SANTA CLARA ST		VENTURA	CA	930012543	0.126116611	105
1902126873	LAI	TONY	Y	1201 ALHAMBRA BLVD STE 330		SACRAMENTO	CA	958165242	0.126158488	105
1396272647	CHOHAN	HARDEEP	KAUR	855 MANHATTAN BEACH BLVD		MANHATTAN BEAC	CA	902664965	0.126174447	105
1760456149	YEP	FRANCINE	ANN	3100 SAN PABLO AVE STE 310		BERKELEY	CA	94702	0.126182188	105
1063442945	MERRIGAN	TIMMOTHY	O	320 LENNON LN		WALNUT CREEK	CA	945982419	0.126281845	105
1093758757	JURKOWSKI	LEONARD	A	10605 SCRIPPS POWAY PKWY STE C		SAN DIEGO	CA	921313925	0.126326194	105
1720009152	BARNES-BLANKS	CAROL	ANN	23672 BIRTCHER DR UNIT A		LAKE FOREST	CA	926301711	0.126382417	105
1740509835	LAU	CINDY		15400 LOS GATOS BLVD		LOS GATOS	CA	950322502	0.12646188	105
1710202734	CABRERA	JUDITH		3401 CENTRE LAKE DR STE 512		ONTARIO	CA	917611201	0.12656686	105
1629153515	GUTIERREZ	GUILLERMI		1300 N VERMONT AVE	PATIENT TOW	LOS ANGELES	CA	900276005	0.126793713	105
1104079110	WYNER	ERIN		7223 FAIR AVE		SUN VALLEY	CA	913524964	0.126819624	105
1760914642	KIM	IAN		2051 JOHN JONES RD		DAVIS	CA	956169701	0.12712027	105
1801006267	CASTRO	JEANETTE		1901 TOWN AND COUNTRY DR	STE. 104	NORCO	CA	928603611	0.127249241	105
1902023682	NASSER	MOSES	S	831 E ARROW HWY		POMONA	CA	917672535	0.127563654	105
1063750479	YOO	CARLOS		155 N FRESNO ST	FAMILY MEDI	FRESNO	CA	937012302	0.127574897	105
1114075215	EVANS	LAURA	ELLEN	418 N FAIR OAKS AVE	#201	PASADENA	CA	911033659	0.12760683	105
1316021645	AYERS	CONSTANCE	J.	652 PETALUMA BLVED.	SUITE H	SEBASTOPOL	CA	95472	0.127614233	105
1962427633	GIBSON	LANCE	ROSS	2400 BALFOUR RD	#120	BRENTWOOD	CA	945134945	0.127655058	105
1669823225	XIE	YANG		1071 BLOSSOM HILL RD		SAN JOSE	CA	951231105	0.127668625	105
1679597751	HERBST	MCHAEL	M	1920 COLORADO AVE		SANTA MONICA	CA	904043414	0.127861587	105
1992830566	ZIESKE	LAWRENCE		1071 BLOSSOM HILL RD		SAN JOSE	CA	951231105	0.127928826	105
1750452710	HYATT	JOEL	D.	4760 W SUNSET BLVD		LOS ANGELES	CA	900276063	0.127964646	105
1407851777	MAW MAW	NINA	KHIN	35900 BOB HOPE DR STE 230		RANCHO MIRAGE	CA	922701767	0.127998628	105
1326332701	NOVALES	MICHELLE	THERESE	4405 VANDEVER AVE		SAN DIEGO	CA	921203315	0.128012663	105
1245306794	NGUYEN	TRUNG	HOAI	280 N JACKSON AVE STE D		SAN JOSE	CA	951161607	0.128016636	105
1336216217	BAI	MARK	M.	9961 SIERRA AVE		FONTANA	CA	923356720	0.128066843	105
1669509378	DIXON	MITRA		9333 ROSECRANS AVE		BELLFLOWER	CA	907062141	0.128168332	105
1235102252	LOGAN	AVIS	ETTA	3100 SAN PABLO AVE # 310		BERKELEY	CA	94702	0.128257582	105
1003001132	VIGGIANELLI	MICHAEL	ANGELO	HWY 1 CALIFORNIA MENS COLONY		SAN LUIS OBISP	CA	934090001	0.128491104	105
1194719443	SANCHEZ	MARLENE	LAURA	NAVAL HOSPITAL CAMP PENDLETON	BOX 555191	CAMP PENDLETON	CA	92055	0.128492303	105
1962436451	CARDONES	ARTHUR	JAMES	8788 JAMACHA ROAD		SPRING VALLEY	CA	919774035	0.128802686	105
1265620728	DHALIWAL	GURDAVER	SINGH	1555 SHAW AVE	STE 101	CLOVIS	CA	936114096	0.128848095	105
1518987114	SARACHEK	JOEL	IVAN	200 MEDICAL PLAZA	#365,530,42	LOS ANGELES	CA	90095	0.128867551	105
1003015751	ALABART REYES	DENISE	C	1 MAIN ST		SAN QUENTIN	CA	949641000	0.128893294	105
1477545176	LICHT	NURIT		1179 N MCDOWELL BLVD		PETALUMA	CA	949546559	0.129078358	105
1093924052	YOUNG-TRIPP	SAWAR	CHALUTCH	1600 WEEOT WAY		ARCATA	CA	955214734	0.129129971	105
1659716827	NACORDA	JASON	DALMAN	311 WINSTON ST		LOS ANGELES	CA	900131519	0.129141748	105
1235227489	TAYLOR	LESLIE	MICHELLE	302 FRESNO ST		FRESNO	CA	937063600	0.129233402	105
1427132620	VILLANUEVA	GEORGE		126 AVOCADO AVE STE 207		PERRIS	CA	92571	0.129285561	105
1407274038	RICHMOND	MEREDITH		4405 VANDEVER AVE		SAN DIEGO	CA	921203315	0.129298995	105
1952344616	DONIACH	TABITHA		427 DOYLE PARK DR		SANTA ROSA	CA	954054515	0.129326828	105
1588180947	SWANIER	KIARA		2670 S WHITE RD		SAN JOSE	CA	951482071	0.12949816	105
1679527931	FLEMING	SEAN	GERARD	26501 AVENUE 140		PORTERVILLE	CA	932582000	0.129779359	105
1063590958	BUI	HO	Q.	40597 WESTLAKE DR		OAKHURST	CA	936449024	0.129805379	105
1376534628	SUWARSA	LUCY	E	11420 WARNER AVE		FOUNTAIN VALLE	CA	927082529	0.129813231	105
1871578161	KUMAMOTO	GRACE	NOZOMI	6405 DAY ST		RIVERSIDE	CA	925070901	0.129852398	105
1235154782	RUSSELL	SARAH		41715 WINCHESTER RD		TEMECULA	CA	925904808	0.129865147	105
1073651550	AVAKIAN	SARO		800 S. CENTRAL AVE.	SUITE 308	GLENDALE	CA	912044644	0.12988691	105
1104975788	TRAPSE	FELIX	M	263 S WEST ST		TULARE	CA	932743411	0.129903187	105
1821356791	GONZALEZ	RENE	R	1600 OWENS ST FL 5		SAN FRANCISCO	CA	941582261	0.129918524	105
1679822837	CHANG	KYLE	H	988 S FAIR OAKS AVE		PASADENA	CA	911052626	0.130014155	105
1477676336	SMITH	TIMOTHY	J	5281 THOMAS RD		SEBASTOPOL	CA	954729374	0.130019276	105
1265466551	KO	CHRISTINE	YANG	6699 ALVARADO RD	SUITE 2100	SAN DIEGO	CA	921205238	0.130276214	105
1255337713	RICHMOND	RONALD	D	26991 CROWN VALLEY PKWY		MISSION VIEJO	CA	926916528	0.130327634	105
1811301898	KENNEY	JACQUELIN	ELYCE	2101 NORTH HILLHURST AVE		LOS ANGELES	CA	900272003	0.130384309	105
1225065428	NGUYEN	DIANE	THUY TU	10362 BOLSA AVENUE	BOLSA MEDIC	WESTMINSTER	CA	926836763	0.130399817	105
1689051864	CHU	EVELINE		2500 ALHAMBRA AVE		MARTINEZ	CA	945533156	0.130429574	105
1164408217	PENTA	JOSEPH	F	HQCO 1ST MAR ATTN MEDICAL	BOX 555402	CAMP PENDLETON	CA	920555402	0.130445828	105
1942495437	CHANG	YU-LIAN		3466 EL CAMINO REAL		SANTA CLARA	CA	950512809	0.130466807	105
1295051571	BANGAR	SATNAM	SINGH	927 O ST		FIREBAUGH	CA	936222220	0.130479657	105
1427314368	GANCHINGCO	BARBARA	JANE CHAN	308 E SAN JACINTO AVE		PERRIS	CA	925702878	0.130580358	105
1093732935	WARDZINSKA	JANE	HELEN	13847 E 14TH ST	SUITE 110	SAN LEANDRO	CA	945782632	0.130590383	105
1821101965	HALSTATER	BRIAN	H	1920 COLORADO AVE		SANTA MONICA	CA	90404	0.130615658	105
1669892147	GONZALEZ	ANDRES		9635 MONTE VISTA AVE STE 205		MONTCLAIR	CA	917632235	0.130849875	105
1790796738	HANG	TODD	D	1025 W OLYMPIC BLVD		LOS ANGELES	CA	900151329	0.131052456	105
1780692830	SU	GIGI	YAKUAN	1000 SUTTER ST		YUBA CITY	CA	959913459	0.131083315	105
1265700066	WAHL	JEANNINE		1441 CONSTITUTION BLVD		SALINAS	CA	939063100	0.131143155	105
1285912741	RODRIGUEZ	MARGARITA	A	4448 YORK BLVD		LOS ANGELES	CA	900413328	0.131180577	105
1437305026	LOPEZ	JACQUELIN	MARIE	499 H ST		CHULA VISTA	CA	919104307	0.131224838	105
1235288630	TRAN	ALBERT	CHUONG MY	441 N LAKEVIEW AVE		ANAHEIM	CA	928073028	0.131283531	105
1821054552	WONG	RITCHIE		3650 MISSION AVE	SUITE 1	CARMICHAEL	CA	956082933	0.131321706	105
1730386681	RAHMANI	SHIRIN		502 TORRANCE BLVD		REDONDO BEACH	CA	902773413	0.131334022	105
1992742738	RODRIGUEZ	ELVIA	DEL CARME	14609 WHITTIER BLVD		WHITTIER	CA	906051723	0.131392968	105
1083777072	NUNEZ	FELIX	LEONARDO	6501 GARFIELD AVE		BELL GARDENS	CA	902011805	0.131475219	105
1982964961	MANKAR	SUMEDH		1801 H ST STE C-1		MODESTO	CA	953541221	0.131495435	105
1598260598	WU	EUREKA		2311 LOVERIDGE RD		PITTSBURG	CA	945655117	0.131515008	105
1336221548	COHEN	ABBY		2155 SOUTH AVE	#25-A	SOUTH LAKE TAH	CA	96158	0.131614631	105
1932276821	ZHANG	YING	TAO	9400 ROSECRANS AVE		BELLFLOWER	CA	907062246	0.131919518	105
1790893220	ENGEL	DAVID	STEVEN	1530 S OLIVE ST		LOS ANGELES	CA	900153023	0.13195259	105
1912128547	LIU	JOY		2545 E BIDWELL ST	#110	FOLSOM	CA	956306440	0.132178902	105
1275617342	BRUCE	RONALD	J.	5900 STATE FARM DR		ROHNERT PARK	CA	949282149	0.132290983	105
1669521621	VENTURINA	ARTURO	PABALAN	430 E AVENIDA DE LOS ARBOLES	CUITE 205	THOUSAND OAKS	CA	913603003	0.132317045	105
1477751964	VALLE	GILBERT		450 N LAKE AVE		PASADENA	CA	911011216	0.132409327	105
1346235538	PALEY	ADAM		50 S SAN MATEO DR	SUITE 230	SAN MATEO	CA	944013857	0.132422309	105
1396723169	JOHNSON	CHRISANNA		3609 OCEAN RANCH BLVD	STE 110	OCEANSIDE	CA	920562698	0.132642694	105
1194832717	HANNA	JILL	A	1065 BUCKS LAKE ROAD		QUINCY	CA	95971	0.132654003	105
1750818274	REDDY	GAVVA RAN	RAM	4058 WILLOWS RD		ALPINE	CA	919011668	0.132679979	105
1699041426	KESHISHIAN	DERIK		2740 HERNDON AVE		CLOVIS	CA	936116813	0.13269619	105
1922034297	CALAUSTRO	EDNA	QUEVEDO	4851 MISSION ST		SAN FRANCISCO	CA	941123413	0.132764684	105
1235456195	DALAL	MONA	V	2470 ALVIN AVE STE 60		SAN JOSE	CA	951211664	0.132809739	105
1558527010	KAPADIA	DHAVAL	MAHESH	12815 HEACOCK ST		MORENO VALLEY	CA	925533116	0.132819566	105
1477648921	KATZENMEYER	JEFFREY	KRAIG	2020 SUTTER PLACE	#101	DAVIS	CA	95616	0.132896365	105
1285897454	KRISHNAMOORTH	SRICHARIT		1220 ROSSMOOR PKWY		WALNUT CREEK	CA	945952501	0.132911857	105
1467558163	KHERAJ	DILSHAD	M.	591 MCCRAY ST	SUITE 221	HOLLISTER	CA	950232224	0.133057119	105
1194803866	CAMPBELL	LYRIS	V.	2155 IRON POINT RD		FOLSOM	CA	956308707	0.133067954	105
1346843281	GRANT	LORAINE I		1889 FABLED WATERS DR		SPRING VALLEY	CA	919773469	0.133069484	105
1437172574	SANFORD	ERIC	DRAKE	1430 FREEDOM BLVD		WATSONVILLE	CA	950762780	0.13311513	105
1790796522	DURBIN	MARY	BETH	15301 WARREN SHINGLE RD		BEALE AFB	CA	959031907	0.133147878	105
1740320183	KAY	LYNDA	LEE	33560 ALVARADO NILES RD		UNION CITY	CA	945873111	0.133195006	105
1679123111	PRESMANES	EMILY	KATHLEEN	248 RUTH AVE		VENICE	CA	902912712	0.13319672	105
1457364184	BALAGURU	KALPANA		500 W. HOSPITAL RD.		FRENCH CAMP	CA	95231	0.133444461	105
1255383683	WONG	ROBIN	L	2003 N CALIFORNIA ST		STOCKTON	CA	952046006	0.133550407	105
1710986328	STOCKFORD	LISA	C	5253 RIVERSIDE DR		CHINO	CA	917104151	0.133587293	105
1700230661	GILL	MATTHEW		1300 N VERMONT AVE		LOS ANGELES	CA	900276098	0.133620976	105
1548324700	PATTERSON	STANLEY		3291 LOMA VISTA RD		VENTURA	CA	930033099	0.13370453	105
1386645760	KARU	RANDY	NIHAL	1818 N ORANGE GROVE AVE	103	POMONA	CA	917673028	0.133883087	105
1447251145	PAVIA	JOSE	M	13768 ROSWELL AVE	SUITE 101	CHINO	CA	917101401	0.13389819	105
1538113857	WOODS	JAMES	RUSSELL	3 EATON AVE		WATSONVILLE	CA	950763353	0.13391749	105
1740211010	THOMAS	NICOLLE	MONIQUE	888 S HILL RD		VENTURA	CA	930038400	0.133920686	105
1285161968	MELCHER	SHANNON		1451 IRVINE BLVD		TUSTIN	CA	927803804	0.133934687	105
1356784532	EBEL	VALERIE	JANE	1644 CENTRAL AVE		MCKINLEYVILLE	CA	955194342	0.134003509	105
1487748364	KEECH	RICHARD		3202 E. FLORENCE AVENUE	N/A	HUNTINGTON PAR	CA	902555800	0.134033193	105
1497172720	SATTARZADEH	SAMAAN		500 SUPERIOR AVE STE 150		NEWPORT BEACH	CA	926633676	0.134047344	105
1376703033	GOMEZ-GONZALE	MILEIDYS		155 N FRESNO ST		FRESNO	CA	937012302	0.134090453	105
1538117338	SALZMAN	HOLLY	MCMANUS	200 WEST ARBOR DRIVE	MC 8201 UCS	SAN DIEGO	CA	921038201	0.134111923	105
1396758942	MOGHADAM	MARIAM	S.	1181 N MOUNT VERNON AVE		COLTON	CA	923242574	0.134135212	105
1477969996	FRERKING	ANDREW		301 N R ST		LOMPOC	CA	934365226	0.134149127	105
1902246580	HARDY	ALEX	N	26357 MCBEAN PKWY STE 310		VALENCIA	CA	913554488	0.134207712	105
1891812962	BUNKE	NISHA	J	9850 GENESEE AVE	SUITE #410	LA JOLLA	CA	920371224	0.134260218	105
1386630895	SMITH	KEVIN	A	525 MELISSA AVE STE A		BARSTOW	CA	923113002	0.134281878	105
1790875128	WHINNERY	CATHERINE		408 COLUSA		EL CERRITO	CA	945303365	0.134306424	105
1124042882	HOSSEINIAN	GHOLAM	REZA	1030 W GARDENA BLVD		GARDENA	CA	902474956	0.134396113	105
1366571309	BANG	MICHAEL	C	8700 WARNER AVE	SUITE 140	FOUNTAIN VALLE	CA	927083209	0.134724363	105
1114099694	HO	TIMOTHY	S.	441 N LAKEVIEW AVE		ANAHEIM	CA	928073028	0.134740294	105
1124052477	CORDERO	FAUSTO	SANTIAGO	18460 ROSCOE BLVD		NORTHRIDGE	CA	913254107	0.134775269	105
1689722662	RAIGOSA	HENRY	C.	13652 CANTARA ST		PANORAMA CITY	CA	914025423	0.134782346	105
1760467286	MUSTO	LORI		881 ALMA REAL DR	STE 110	PACIFIC PALISA	CA	902723731	0.134866437	105
1306200563	BEDRAN	ASAD	JULIAN	8570 W SUNSET BLVD STE 1.5		WEST HOLLYWOOD	CA	900692359	0.135105531	105
1073834024	WILLIAMS	JARRETT	GAVIN	5601 DE SOTO AVE	KAISER PERM	WOODLAND HILLS	CA	913676701	0.135177282	105
1932113685	BETTS	RANDOLPH		274 W BADILLO ST		COVINA	CA	917231906	0.135197358	105
1528092459	DALILI	IRADA		5957 W RAMSEY ST		BANNING	CA	922203058	0.13534997	105
1235132044	KRUCIK	GEORGE	THOMAS	48 LORAINE CT		SAN FRANCISCO	CA	941184216	0.135385817	105
1588692107	MCMILLAN	DANIEL	EUGENE	575 KELLY ST		HALF MOON BAY	CA	940191719	0.135521117	105
1669753240	ELAZIER	STEFAN		394 E YOSEMITE AVE		MERCED	CA	953408218	0.135568976	105
1720514185	SUNG	IRENE	RILEY	1770 N ORANGE GROVE AVE STE 201		POMONA	CA	917673027	0.135656474	105
1447346663	BRAGGS	BELINDA	LYNNETTE	605 NEW YORK RANCH RD		JACKSON	CA	956429328	0.135845291	105
1750302212	CANDELL	PETER	LAWRENCE	2433 CENTRAL AVE	SUITE A	ALAMEDA	CA	945016562	0.135848653	105
1861844367	SYLVIA	JACQULYNE		10561 MERRITT ST		CASTROVILLE	CA	95012	0.136063222	105
1669483319	MIDHA	VISHAL		444 PLUMAS BLVD		YUBA CITY	CA	95991	0.136149605	105
1407994072	CHONG	MEE-JIN		1828 MT DIABLO BLVD	SUITE B	WALNUT CREEK	CA	945964410	0.136201386	105
1295847853	FEDICS	ARTHUR		6137 WATT AVE STE 5		NORTH HIGHLAND	CA	956604291	0.136331556	105
1134239932	OKONKWOAGUOLU	JERRY	AZUBUIKE	15603 HAWTHORNE BLVD		LAWNDALE	CA	902602639	0.136365341	105
1629075205	PETERSON	RICHARD	NILS	2130 LAKE TAHOE BLVD		SOUTH LAKE TAH	CA	961506405	0.136568585	105
1568628824	DAVIDSON	BRYAN	L	2876 SYCAMORE DR	101	SIMI VALLEY	CA	930651530	0.136694194	105
1598845638	LARSEN	KATHRYN M		UCI MEDICAL CENTER	101 THE CIT	ORANGE	CA	92868	0.136827165	105
1285077073	MCELROY	JOHN	LOCKHART	3578 MOULTRIE AVE.		SAN DIEGO	CA	95117	0.136977601	105
1841249745	WEDLOW	CAMILLE	E	550 ST. CHARLES DRIVE	SUITE 200	THOUSAND OAKS	CA	913603973	0.137033884	105
1295230910	PATEL	EKTA		30492 GATEWAY PL STE 110		RANCHO MISSION	CA	926941862	0.137100033	105
1003987991	THEAL	ROBERT	M.	9961 SIERRA AVE		FONTANA	CA	923356720	0.137103003	105
1811900558	HERRERA-MATA	LYDIA		2823 FRESNO ST		FRESNO	CA	937211324	0.137125117	105
1457657710	CHIANG	CHUN	HSIEN	550 N FLOWER ST	DEPT OF CMS	SANTA ANA	CA	927032361	0.137160141	105
1750814216	MACIAS	LEA	ALEXANDRA	311 W NOBLE AVE		VISALIA	CA	932772669	0.137196466	105
1700141652	ISSAQ	HELA		25825 VERMONT AVE		HARBOR CITY	CA	907103518	0.137340407	105
1851467880	TONG	MARK	LEX	1000 FOWLER WAY	SUITE 1A	PLACERVILLE	CA	956675738	0.137359681	105
1225097991	MARCO	COREY	H	280 AVOCADO AVE		EL CAJON	CA	920204604	0.137431309	105
1821030057	SMART	KYLE	N	16465 SIERRA LAKES PKWY	SUITE 300	FONTANA	CA	92336	0.137440458	105
1669738464	TSAI	I CHEN		6344 TOPANGA CANYON BLVD	SUITE 2040	WOODLAND HILLS	CA	913672359	0.137491091	105
1356442032	HART	RONALD	D	1085 GRAY AVE		YUBA CITY	CA	95991	0.137504126	105
1982617551	ARSHAM	FREDERIC	JOEL	1834 MAIN ST		RAMONA	CA	920652522	0.137552129	105
1932126653	CHUMLEY	KEITH		3701 SKYPARK DR STE 100		TORRANCE	CA	905054712	0.137586875	105
1306808613	DUCK	CRAIG	STEVEN	477 N EL CAMINO REAL	A306	ENCINITAS	CA	920241328	0.137594061	105
1538144290	RIGGLE	PAUL	CURTIS	2660 W COVELL BLVD	SUITE C	DAVIS	CA	956165645	0.13778501	105
1235244716	ILIFF	ROGER	M	12 CAMINO ENCINAS		ORINDA	CA	945633304	0.137830678	105
1114982568	MALONE	KATHRYN	EMILY	3100 SAN PABLO AVE # 310		BERKELEY	CA	94702	0.137852857	105
1316026065	HUYNH	MAI	P.	1900 DRESDEN DR		LINCOLN	CA	956488803	0.137878187	105
1861505158	FERNANDEZ	THELMA	T	1601 WEST AVENUE J	SUITE 101	LANCASTER	CA	93534	0.138131388	105
1760479992	DUKE	ALEXANDRA		955 W IMPERIAL HWY STE 110		BREA	CA	928213814	0.13816867	105
1194985200	JIMENEZ-KIMBL	RICARDO		20790 MADRONA AVE		TORRANCE	CA	905033777	0.138363041	105
1053607119	AARONSON	JENIFER	P.	2110 N BELLFLOWER BLVD		LONG BEACH	CA	908153126	0.13836757	105
1679631634	HSU	SUSAN		2287 MOWRY AVE	SUITE C	FREMONT	CA	945381622	0.13845041	105
1174051437	POTLURI	NAGEENA		5000 SAN BERNARDINO ST		MONTCLAIR	CA	917632326	0.13845069	105
1306208392	NAVARRO	JULIE		7825 ATLANTIC AVE		CUDAHY	CA	90201	0.138498981	105
1568624948	KAUR	JASBIR		23512 MADERO		MISSION VIEJO	CA	926912743	0.138520242	105
1215229281	ROGADO	GERALD	ESMAS	810 E D ST		LEMOORE	CA	932459545	0.138520259	105
1568784478	CHEN	ESTHER	HSIU-HSIN	16400 LARK AVE		LOS GATOS	CA	950322547	0.138603836	105
1104264472	PYUN	SAROM		1514 VALLEY VISTA DR		DIAMOND BAR	CA	917653929	0.138862948	105
1063468346	KASHANI	HOUMAN	M.	747 WAREHOUSE ST	5TH FLOOR	LOS ANGELES	CA	900211106	0.138928102	105
1750375234	WALTER	SHERI	LYNN	8881 FLETCHER PKWY	STE 105	LA MESA	CA	919423134	0.139038056	105
1760013817	CAMPBELL	HENROY		1850 S WATERMAN AVE		SAN BERNARDINO	CA	924082877	0.139089193	105
1609219088	LEE	STELLA	JIEUN	1300 N VERMONT AVE		LOS ANGELES	CA	90027	0.139108561	105
1578903977	FARAG	SARAH		6041 CADILLAC AVE		LOS ANGELES	CA	900341702	0.139230903	105
1750965802	LU	AMY		1250 N LA BREA AVE STE 107		WEST HOLLYWOOD	CA	900381024	0.139249492	105
1952391344	KAZEROUNI ZAD	HAMID		2155 IRON POINT RD		FOLSOM	CA	956308707	0.139378928	105
1912110149	FATEMI	LILA		1212 S MAIN ST		SALINAS	CA	939012260	0.139418009	105
1518307461	MCATEE	TYLER		19582 BEACH BLVD		HUNTINGTON BEA	CA	92648	0.139453445	105
1356449029	DELLALANA	DAVID	FRANCIS	1501 S OREGON ST		YREKA	CA	960973425	0.139526162	105
1063467751	HEINRICH	MARK	THOMAS	1611 FEATHER RIVER BLVD	SUITE 110	OROVILLE	CA	95965	0.139535445	105
1588659072	SCHAFFNER	DANIEL		48677 VICTORIA LN		OAKHURST	CA	936449216	0.139664066	105
1043221781	BARBA	RIGOBERTO		608 COTTONWOOD ST		WOODLAND	CA	956953615	0.1396823	105
1720200017	ABALOS	ANNA TZEI	PASCUAL	701 PLEASANT GROVE BLVD STE 125		ROSEVILLE	CA	956786194	0.139711314	105
1720232606	STOUT	SUZANNAH	ELIZABETH	1001 POTRERO AVE # WARD83		SAN FRANCISCO	CA	941103518	0.139748613	105
1124233408	GLENN-LAWSON	JUNE	LOUNETTE	795 JOAQUIN ST		SUSANVILLE	CA	961303628	0.139798557	105
1811990237	CUNNINGHAM	JASON		6800 PALM AVE	SUITE C	SEBASTOPOL	CA	954724269	0.139925274	105
1730115601	GIESEMANN	CORINNE		120 CRAVEN RD	STE 101	SAN MARCOS	CA	920784236	0.139941916	105
1952333650	CRISOL	GERMAN	E	6485 DAY ST STE 202		RIVERSIDE	CA	925070931	0.139989866	105
1528007861	FU	KAREN		30131 TOWN CENTER DR	SUITE #135	LAGUNA NIGUEL	CA	926772034	0.140054923	105
1033374715	SCHOENWALD	CONRAD	FREDERIC	1119 E MONTE VISTA AVE		VACAVILLE	CA	956883009	0.140158066	105
1871948521	ANKER	THOMAS	PATRICK	5015 EAGLE ROCK BLVD STE 309		LOS ANGELES	CA	900412085	0.140158858	105
1477589281	GREENWOOD	JAMES	L	21 BRENNAN ST	SUITE #8	WATSONVILLE	CA	950764337	0.1402056	105
1073584173	LEWIS	JAMIE	BARTON	15464 GOLDENWEST ST		WESTMINSTER	CA	926836149	0.140313575	105
1215080932	MALKA	DEBORAH		9099 SOQUEL DR STE 2		APTOS	CA	950034033	0.140369962	105
1982050704	BECHER	JULIAN		1200 MARICOPA HWY		OJAI	CA	930233129	0.140485278	105
1184789992	SEELY	KEITH	ALAN	351 HARTNELL AVE		REDDING	CA	960021845	0.140574748	105
1518977735	LIEU	BINH	CAM	4318 MISSION AVE		OCEANSIDE	CA	920576541	0.140633281	105
1760824403	KELEHER	EAMON		8808 BALBOA AVE		SAN DIEGO	CA	92123	0.140676944	105
1588748651	CATLETT	CHARLES		5900 STATE FARM DR		ROHNERT PARK	CA	949282149	0.140784505	105
1821227729	SONNEBORN	MIRANDA	ROSE	300 FIR ST		SAN DIEGO	CA	921012327	0.140880388	105
1205925773	ROXAS	CATHLEEN		1130 W OLIVE AVE		BURBANK	CA	915062214	0.140902477	105
1831266196	PARIMI	AMAR	KUMAR	35400 BOB HOPE DR	SUITE 102	RANCHO MIRAGE	CA	922701772	0.140988334	105
1619232568	CAMPOS	ALLISON	EYVONNE	1600 SAN FERNANDO RD		SAN FERNANDO	CA	913403115	0.140993871	105
1164463386	DAVID	ROMEO	C.	225 SPRUCE AVE		SOUTH SAN FRAN	CA	940803631	0.141057686	105
1891708806	BRINCKHAUS	RUBEN	E	874 MAIN ST		FORTUNA	CA	955401926	0.141065841	105
1033319173	GHOBRIAL	MONA	M.	11211 SEPULVEDA BLVD		MISSION HILLS	CA	913451115	0.141287672	105
1780697045	STOCKER	JILL	ELISE	1166 LIVE OAK BLVD		YUBA CITY	CA	95991	0.141469708	105
1336543156	VEGA	JOSE	H	83791 DATE AVE		INDIO	CA	922014737	0.141529805	105
1255423356	FLOYD	JOYCELLEN		370 DISTEL CIR		LOS ALTOS	CA	940221404	0.141655664	105
1790132256	CAREY	RYAN		900 MONO WAY		SONORA	CA	953705229	0.142062503	105
1306012141	ZEHRA	SANI-E		1050 MURRIETA BLVD		LIVERMORE	CA	945504111	0.14207603	105
1225100068	NELSON PARFIT	JULIA	ANN	260 INTERNATIONAL CIR		SAN JOSE	CA	951191130	0.142122126	105
1235186008	STOLL	NANCY		2287 MOWRY AVE STE F		FREMONT	CA	945381622	0.142277039	105
1003228727	EISBERG	CARRIE	COXWELL	250 LOCUST ST		SANTA CRUZ	CA	95060	0.142316303	105
1356737191	HIJAZI	HUSSEIN		91275 66TH AVE	SUITE 500	MECCA	CA	922546515	0.142342843	105
1811217532	ACOSTA	ARTURO		1190 BAKER ST STE 100		COSTA MESA	CA	926264105	0.142377589	105
1790855278	GONZALES-NAVA	LAARNI	EVANGELIS	11770 BERNARDO PLAZA CT	SUITE 250	SAN DIEGO	CA	921282422	0.142489808	105
1821033424	ELSAYED	MOHAMMED	K	7000 BOULDER AVE		HIGHLAND	CA	923463348	0.142683144	105
1437192739	PATTON	JACK	T	199 W SHIELDS AVE		FRESNO	CA	937054102	0.142741877	105
1215906698	PAREKH	HEMA	R.	770 MAGNOLIA AVE. STE 1B		CORONA	CA	928793121	0.14278816	105
1225186109	REYES	EDWARD	PATRICK	9961 SIERRA AVE		FONTANA	CA	923356720	0.142839702	105
1649627696	MANSOUR	WASIM		330 S MAGNOLIA AVE	STE 101	EL CAJON	CA	920205221	0.142859488	105
1942460605	KIM	DIANE	RHEE	1920 COLORADO BLVD.		SANTA MONICA	CA	90404	0.143010192	105
1770693863	ENRIQUEZ	ANNETTE	LOURDES D	1351 24TH AVE		SAN FRANCISCO	CA	941221616	0.143010219	105
1356376164	SCHULTZ	JAMES		460 N ELM ST		ESCONDIDO	CA	920253002	0.143014865	105
1972949725	NGUYEN	STEVEN	A	555 E TACHEVAH DR STE 2E107		PALM SPRINGS	CA	92262	0.143151616	105
1205928991	VESUNA	NILUFER		370 DISTEL CIR		LOS ALTOS	CA	940221404	0.143159764	105
1679593578	MANRIQUEZ	ROBERT	A	2601 W ALAMEDA AVE	SUITE 111	BURBANK	CA	91505	0.143214514	105
1538153853	IMAI	REN		1429 N ACACIA AVE		REEDLEY	CA	936542102	0.143244775	105
1407855596	THOMPSON	BRUCE	ERWIN	6105 SAN PABLO AVE		OAKLAND	CA	946082225	0.143337627	105
1376743328	PHUI	KHUONG	CUN	300 CANAL ST		KING CITY	CA	939303431	0.143452598	105
1073625646	SCHILL	THERESA	ANNE	3393 G ST STE C		MERCED	CA	953401001	0.143519268	105
1770899346	BERMON	DAVID	JAMES	5850 S MAIN ST		LOS ANGELES	CA	900031215	0.143540902	105
1649659954	GOUVEA	KATHLEEN	JANE	1201 ALHAMBRA BLVD STE 230		SACRAMENTO	CA	958165241	0.1436263	105
1841224805	KESLING	BRADHAM	HANKS	5525 GROSSMONT CENTER DR	SUITE 200	LA MESA	CA	919423009	0.143954171	105
1699273961	NAMVAR	SAHAR		12900 FREDERICK ST		MORENO VALLEY	CA	925535266	0.143969038	105
1164860110	ALWAN	DAREEN		1010 W LA VETA AVE STE 610		ORANGE	CA	928684306	0.143977142	105
1194253856	TABAKA	MEG	ELIZABETH	300 PASTEUR DR		STANFORD	CA	943052200	0.144074512	105
1619261518	SILVA	VICTOR		1294 THOMPSON AVE		REEDLEY	CA	936542285	0.144268922	105
1477631158	ROBBINS	DALE	R.	1600 EUREKA RD		ROSEVILLE	CA	956613027	0.144326726	105
1205985504	LEESON	PETER	JOHN	1805 COTTLE AVE		SAN JOSE	CA	951253408	0.144374335	105
1124692256	HOBEL	VICTORIA		11795 EDUCATION ST STE 222		AUBURN	CA	956022469	0.144401893	105
1497102701	QUADRI	HASSAN		1300 E COOLEY DR		COLTON	CA	923243905	0.144493676	105
1144397985	KONGARA	NANDITHA		9961 SIERRA AVE		FONTANA	CA	923356720	0.144583019	105
1710252648	HARTON	MARY	HAMASPIOU	240 S JACKSON ST STE 109		GLENDALE	CA	912051594	0.144607616	105
[truncated: 12,362 more rows]
