# Supplementary material for: Prevalence and Correlates of COVID-19 Vaccine Information on Family Medicine Practices’ Websites in the United States: Cross-sectional Website Content Analysis
Source: JMIR Form Res. 2022 Nov 17;6(11):e38425. doi: 10.2196/38425 (PMC9671487; doi:10.2196/38425)
Supplement: Multimedia Appendix 1 [file formative_v6i11e38425_app1.zip › NPI datasets/CO_NPI.csv]

NPI	last_name	first_name	middle_name	address_line1	address_line2	city	state	zip	r	target_sample
1568668853	BENTROTT	KIMBERLY	ERIN	32214 ELLINGWOOD TRL	STE 210	EVERGREEN	CO	804399779	0.000274857	23
1265427462	LUBOW	ALAN	T.	811 S PEARL ST		DENVER	CO	802094221	0.0003964412	23
1780624551	BERKBIGLER	DALE	T	0310C COUNTY ROAD 14		DEL NORTE	CO	811328719	0.0008509662	23
1760447767	JOHNSON	CHARLES	LARUE	155 PRINTERS PKWY	SUITE 230	COLORADO SPRIN	CO	809106100	0.0008818982	23
1427052836	BRITT	DAVID		1925 W MOUNTAIN VIEW AVE		LONGMONT	CO	805013128	0.0011766539	23
1881603710	MANG	MICHELLE	C	777 BANNOCK ST	MC 7782	DENVER	CO	802044507	0.001491358	23
1417480799	HUNGENBERG	MORGAN		729 E RAILROAD AVE		FORT MORGAN	CO	807013340	0.0019871355	23
1801900253	KAUFFMAN	JEFFREY	NEAL	1124 E ELIZABETH ST STE C	BLDG C	FORT COLLINS	CO	805244051	0.0022175359	23
1205925344	SHERWOOD	LORAN	DAVID	570 PALOMINO TRL		RIDGWAY	CO	814329246	0.0025020903	23
1396124269	EVANS	MEREDITH		735 WHITE AVE		GRAND JUNCTION	CO	81501	0.0027191211	23
1629357892	SHELTON	RANDAL	C.	836 S. TOWNSEND UNIT A	MOUNTAIN PE	MONTROSE	CO	81401	0.003033381	23
1063903623	HINDT	FRANCES	CHRISTINE	11245 HURON ST		WESTMINSTER	CO	802342806	0.0030370532	23
1124032834	HILL	KAREN	D	2127 E HARMONY RD	STE 140	FORT COLLINS	CO	805283405	0.0031401054	23
1619970233	FOX	JOHN	EARL	111 6TH ST.		HUGO	CO	808210248	0.0033251736	23
1538192299	KHODAEE	MORTEZA		3055 ROSLYN ST		DENVER	CO	802383323	0.0037954352	23
1912952730	SPRUCE	DUARD	PATRICK	24300 E SMOKY HILL RD	ONPOINT URG	AURORA	CO	800161387	0.0038152416	23
1215117940	COWIE	KATHLEEN	C	360 PEAK ONE DRIVE, SUITE 100	SUITE 100	FRISCO	CO	804434337	0.0051975087	23
1255326534	BARRY	PATRICK	CHARLES	45 CR 804 STE 210	FRASER MEDI	FRASER	CO	804420386	0.0052131261	23
1437445731	GUPTA	PRIYANKA	AGARWAL	859 S 4TH AVE		BRIGHTON	CO	806013205	0.0054437439	23
1881013571	VANDAL	CARMEN		191 E ORCHARD RD STE 300		LITTLETON	CO	801218058	0.0056904568	23
1790780989	ANSELMI	EDWIN		7920 S UNIVERSITY BLVD	STE 100	CENTENNIAL	CO	801225103	0.005791896	23
1235193343	CUMP	PAUL	W	350 PRINTERS PKWY		COLORADO SPRIN	CO	809103190	0.0058169477	23
1326249269	MURRAY	KATHRYN	K	6011 E WOODMEN RD	SUITE 100	COLORADO SPRIN	CO	809232602	0.0067202151	23
1669029419	SANTINI	GEORGE		3141 CENTENNIAL BLVD		COLORADO SPRIN	CO	809074094	0.006905295	23
1922031772	EHRENBERGER	DAVID	R	1420 W MIDWAY BLVD		BROOMFIELD	CO	800202090	0.0070129577	23
1467871160	JIANG	VIVIAN		1022 DEPOT HILL RD		BROOMFIELD	CO	800201068	0.0075220172	23
1316929367	SANDERS	CAROLYN	J	1000 W S BOULDER RD	STE 110	LAFAYETTE	CO	800262752	0.0077265697	23
1619590494	MAYO	GARRETT	SANFORD	1600 23RD AVE		GREELEY	CO	806346070	0.0077421195	23
1548649569	KAUK	JESSICA	CAMPBELL	9285 HEPBURN ST		HIGHLANDS RANC	CO	801292262	0.007875145	23
1285612069	BAILEY	AUSTIN	G	2695 ROCKY MOUNTAIN AVE	STE 110	LOVELAND	CO	805388702	0.007974891	23
1013362052	SAAD	AMIRA	OMAYYA	14300 ORCHARD PKWY		WESTMINSTER	CO	80023	0.0080740224	23
1598150963	CULBERSON	NATHAN	JAMES	902 LAKEVIEW AVE		PUEBLO	CO	810043597	0.0087285698	23
1437220555	LOVETT FOURNI	ERICA	D	510 29 1/2 RD		GRAND JUNCTION	CO	815045383	0.0088496441	23
1740711845	PIGOTT	CHRISTINE	M	859 S 4TH AVE		BRIGHTON	CO	806013205	0.0091493437	23
1497710859	MUZNY	LISE	COTTER	2995 BASELINE RD	SUITE 210	BOULDER	CO	803032318	0.0091966833	23
1245386911	JONES	DANIEL	P.	2955 S BROADWAY		ENGLEWOOD	CO	801131526	0.0094169783	23
1033461918	ZIMMERMAN	CLARK	BENJAMIN	7973 STROH RD		PARKER	CO	801346908	0.0098145795	23
1588616163	RUSSELL	STEVEN	RICHARD	10285 RIDGE RD		WHEAT RIDGE	CO	800332301	0.0099401227	23
1295772432	BIRNBAUM	BERNARD	J	1025 PENNOCK PL		FORT COLLINS	CO	805243257	0.0105920318	23
1386024289	RIVERA	VANESSA		1650 COCHRANE CIR		COLORADO SPRIN	CO	80913	0.0106094806	23
1922448133	HORSTMEYER	CHRISTINE	GATES	8510 BRYANT ST STE 210		WESTMINSTER	CO	800313845	0.0106104086	23
1588025589	KARK	SEAN		200 W COUNTY LINE RD STE 130		HIGHLANDS RANC	CO	801292342	0.0107116629	23
1487700092	FRUEH MILLER	KATE	E	2955 S BROADWAY		ENGLEWOOD	CO	801131526	0.0108409268	23
1427185453	FEIL	MICHAEL	D	10350 E DAKOTA AVE		DENVER	CO	802471314	0.0119540584	23
1477712529	ANDREEN	KRISTIN	K	1025 PENNOCK PL		FORT COLLINS	CO	805243257	0.0120015708	23
1700907300	TONEY	JUDITH	H	1000 W SOUTH BOULDER RD	SUITE 110	LAFAYETTE	CO	800262752	0.0120723713	23
1386649473	DOYLE	ROBERT	VICTOR	7550 W YALE AVE	BLDG B - #1	DENVER	CO	802273465	0.012664835	23
1659318137	PEPER	ERIC	ANTHONY	255 SW 8TH AVE		CEDAREDGE	CO	814133902	0.0126831089	23
1427554864	LINDBERG	COYA		1830 BLAKE AVE		GLENWOOD SPRIN	CO	816014275	0.0126934447	23
1295872414	MANDELL	WILLIAM	JOSEPH	6615 DELMONICO DR		COLORADO SPRIN	CO	809191809	0.0129793482	23
1669454542	LEVINE	PAMELA	L	2500 ROCKY MOUNTAIN AVE	NORTH MEDIC	LOVELAND	CO	805389004	0.0129908528	23
1194706267	JAVIER	JANETTE L	S	900 CHURCH ST		SPRINGFIELD	CO	810731636	0.0131735704	23
1518372457	MCBRIDE	CLINTON		1025 PENNOCK PL STE 114		FORT COLLINS	CO	805243257	0.0132315815	23
1063512655	DUNN	BRIDGET	ANN	555 PROSPECT AVE	SUITE 300	ESTES PARK	CO	805176312	0.0133015621	23
1437225786	COOK	KEITH	GEORGE	3959 E 120TH AVE		THORNTON	CO	802331657	0.0135752615	23
1215064274	MILLER	DAVID	C	4803 WARD RD		WHEAT RIDGE	CO	800331902	0.0137847802	23
1760660047	SMITH	VERNE	A	2013 OVERLOOK DR		GRAND JUNCTION	CO	815057041	0.0140623623	23
1174693980	BAKER	STACIA	C	3225 I-70 BUSINESS LOOP STE A4		CLIFTON	CO	815207687	0.0143276472	23
1104961390	MCCOY	MATTHEW	D	1700 N MARION ST		DENVER	CO	80218	0.0146559822	23
1902952591	BORJA	CHARLENE		7335 S PIERCE ST		LITTLETON	CO	801284571	0.0147023383	23
1902952518	GARRISON	JULIANNE	R	8080 PARK MEADOWS DR.		LONE TREET	CO	801242558	0.0147556611	23
1770564007	CLOTHIER	PETER	J.	2685 DUBLIN BLVD		COLORADO SPRIN	CO	809181358	0.0147612761	23
1891751244	PIEL	MICHAEL	THOM	8671 S QUEBEC ST	#210	HIGHLANDS RANC	CO	801305859	0.0147967776	23
1396158176	MOTIWALA	SUMAIR		3207 N ACADEMY BLVD STE 3100		COLORADO SPRIN	CO	809175100	0.0151598034	23
1679691885	HATTAWAY	KEVIN		525 HATHAWAY STREET		FAIRPLAY	CO	80440	0.0156865353	23
1396832390	WATSON	JILL	L	1050 S ACADEMY BLVD		COLORADO SPRIN	CO	809103924	0.0161334183	23
1275632499	LOMONACO MCLE	JENNIFER	A.	10400 E ALAMEDA AVE		DENVER	CO	802475104	0.0163929523	23
1669583134	PRICE	LYNN		3150 N 12TH ST		GRAND JUNCTION	CO	815062863	0.0164778512	23
1235296385	ANDRICK	REBECCA	M	925 S NIAGARA ST	SUITE 370	DENVER	CO	802241683	0.0165852723	23
1508489329	URBACH	KARLIE	ALYCE	1600 23RD AVE		GREELEY	CO	806346070	0.0166512132	23
1932461506	MCDONALD	DANIELLE	SUZANNE	2400 EDISEN ST.		BRUSH	CO	80723	0.0167260836	23
1073699468	MANTILA	HELEN	P K	10168 PARKGLENN WAY		PARKER	CO	801383868	0.0169602134	23
1982663316	CELADA	MARCO	A	19021 US HIGHWAY 285		LA JARA	CO	81140	0.0171384751	23
1679953368	NWABUEZE	CHINEDU	NICHOLAS	4500 E 9TH AVE STE 320		DENVER	CO	802203922	0.0173112881	23
1346263837	SPEER	CHRISTOPH	R	1475 PINE GROVE RD	SUITE #102	STEAMBOAT SPRI	CO	804878803	0.018339362	23
1912946377	FLAKE	ZACHARY	A.	2701 MADISON SQUARE DR		LOVELAND	CO	805383386	0.0188958668	23
1073605234	THIEL	ROBERT	ALFRED	102 W 9TH AVE		FORT MORGAN	CO	807012012	0.0191221642	23
1790906261	SCHMALZ	MELISSA	A	1060 ORCHARD AVE	SUITE H	GRAND JUNCTION	CO	815012997	0.0194882145	23
1871576991	BURTON	WILLIAM	V	1755 48TH ST	SUITE 200	BOULDER	CO	803012711	0.0197261907	23
1740287077	SANAZARO	MARK	ROBERT	5920 MCINTYRE ST		GOLDEN	CO	804037445	0.0201115981	23
1255332482	GLASSER	RICHARD	HENRY	8340 S SANGRE DE CRISTO RD	105	LITTLETON	CO	801274248	0.0203028121	23
1790723062	BOS	RACHEL		1995 W MIDWAY BLVD		BROOMFIELD	CO	800201640	0.0203146045	23
1215933866	PERRINJAQUET	CRAIG	L	400 N PARK AVE	STE 1-A	BRECKENRIDGE	CO	804248850	0.0209059124	23
1306803143	GOLDING	DOUGLAS		1692 WADSWORTH BLVD		LAKEWOOD	CO	80214	0.0209654151	23
1740363969	SALMEN	PAUL	ALBERT	1830 BLAKE AVE		GLENWOOD SPRIN	CO	81601	0.0210945997	23
1740635416	ZHA	JESSICA		1001 YOSEMITE STREET		DENVER	CO	80230	0.021707912	23
1528252947	BEESON	JOHN		2635 N 7TH ST		GRAND JUNCTION	CO	815018209	0.021892373	23
1720408479	MULLANE	MATTHEW	TRAVIS	14300 ORCHARD PKWY		WESTMINSTER	CO	800239206	0.0223884801	23
1952942526	RAMLALL	CHOONDAI	ASHA	6530 S ACADEMY BLVD STE 105		COLORADO SPRIN	CO	809068635	0.0227579405	23
1013982925	GREENE	DANA	LYNN	525 W 3RD ST		LEADVILLE	CO	804613811	0.0228721583	23
1245498112	LUPICA	MICHELLE	LEE	214 SOUTH 4TH STREET		KREMMLING	CO	80459	0.0236206707	23
1356471593	SPINE	JOHN	MICHAEL	720 AUSTIN AVE	SUITE 103	ERIE	CO	805162422	0.023825313	23
1194701474	ROBINSON	CLANDRA	K	1115 2ND ST		FORT LUPTON	CO	806211745	0.0242616236	23
1063595270	FEINSINGER	GREG		1830 BLAKE AVE		GLENWOOD SPRIN	CO	81601	0.0244578556	23
1679522551	RUBRIGHT	JON	S	80 HEALTH PARK DR STE 100		LOUISVILLE	CO	800274644	0.0246358104	23
1376529941	BICKFORD	EILEEN	G	580 MOHAWK DR		BOULDER	CO	803033712	0.026189751	23
1487942744	NEEDHAM	MICHAEL	O	1665 COCHRANE CIR BLDG 7494		FORT CARSON	CO	809134603	0.0268052495	23
1437152931	SIMS	ROBERT	M	6169 S BALSAM WAY	SUITE 250	LITTLETON	CO	801233062	0.0274216505	23
1689676819	MADDEN	CHRISTOPH	C	1309 SUNSET ST		LONGMONT	CO	805013215	0.0282405825	23
1053761957	SHELINE	ROSS		3519 RICHMOND DR		FORT COLLINS	CO	805265995	0.0284354324	23
1295121002	HUANG	HARRIET		4320 W ALASKA PL		DENVER	CO	80219	0.0284963655	23
1518923895	CARRILLO	ALFRED	BRIAN	9421 GUNBARREL RIDGE RD		BOULDER	CO	803015504	0.028650993	23
1104069376	PRINS	STUART	M	4318 TRAIL BOSS DR	STE 100	CASTLE ROCK	CO	801047512	0.0290824128	23
1811989064	DEYOUNG	DOUGLAS	BRUCE	313 W DRAKE RD		FORT COLLINS	CO	805262846	0.0296931644	23
1366474041	MAZZOLA	MARION	BETH	2525 13TH ST		BOULDER	CO	803044104	0.0303257932	23
1689658320	JARMUL	TERESA	L	11245 HURON ST		WESTMINSTER	CO	802342806	0.0306162108	23
1801879499	SIMONS	DAVID	R	1550 BASELINE RD		BOULDER	CO	803027651	0.0311640711	23
1477622728	BROWN	NANCY		1044 S 88TH ST STE 100		LOUISVILLE	CO	800279418	0.0311666243	23
1912161050	KANNIGANTI	ROHINI		8289 E LOWRY BLVD		DENVER	CO	802307256	0.0317905201	23
1831332451	NAQVI	HASAN	FARAZ	1236 E ELIZABETH ST	SUITE 2	FORT COLLINS	CO	805244000	0.0317987227	23
1962735910	PARANKA	JULIA		7403 CHURCH RANCH BLVD		WESTMINSTER	CO	800216074	0.0318601355	23
1114976669	KASENBERG	THOMAS	PAUL	295 E 29TH ST		LOVELAND	CO	805382743	0.0321125137	23
1902285901	HOOVER	AMY	RENEE	3670 PARKER BLVD STE 200		PUEBLO	CO	810082285	0.0321851522	23
1336191915	SMITH	BRADLEY	W	44 BRIARGATE TER		PUEBLO	CO	810011743	0.0322869974	23
1831178763	TING	JEAN	KARYL	225 EAGLE CREST ST		RANGELY	CO	816483105	0.0324967229	23
1124119730	WALKER	TIMOTHY	JAMES	4102 PINION DR		USAF ACADEMY	CO	808402502	0.0327779353	23
1427158450	ASUNSOLO	LEOPOLDO	GONZALEZ	4100 W 38TH AVE		DENVER	CO	802121928	0.0334725543	23
1932637246	MOORE	AARON		2373 G RD STE 160		GRAND JCT	CO	815051003	0.033542112	23
1215042296	DEUTCHMAN	MARK		3055 ROSLYN ST		DENVER	CO	802383323	0.0336710494	23
1184693764	MALABRE	WILLIAM	A	2020 W COLORADO AVE		COLORADO SPRIN	CO	809043882	0.0338720777	23
1619090578	KING	STACEY	LYNN	7600 SHAFFER PKWY		LITTLETON	CO	801273004	0.0339748436	23
1578511028	SHARMA	ANJMUN		1150 W BAPTIST RD STE 100		COLORADO SPRIN	CO	809212480	0.0345337135	23
1588607816	HUSNEY	MARY CATH	W	695 S COLORADO BLVD	SUITE 160	DENVER	CO	802468008	0.0347139952	23
1225011133	GRASMICK	GARY	L	101 ERIE PKWY, STE 201C		ERIE	CO	805164072	0.0349815511	23
1447248885	FUNK	KAREN	ANNE	1735 S PUBLIC RD STE 100		LAFAYETTE	CO	800267093	0.0352765732	23
1346370285	YOUNGBLOOD	ERIK	B	16290 E QUINCY AVE		AURORA	CO	800151594	0.0352828046	23
1033123237	GUTIERREZ	GREG	P	777 BANNOCK ST		DENVER	CO	802044507	0.0352987051	23
1679721070	MCGANN	PAULINE	M	777 BANNOCK ST	CCMF	DENVER	CO	802044507	0.035391748	23
1841325503	WILSON	TAMARA	SUE	9895 W. REMINGTON PLACE		LITTLETON	CO	801286734	0.035621312	23
1992863195	MCFARLAND	DOUGLAS	M	400 BENEDICTA AVE		TRINIDAD	CO	810822099	0.0358068315	23
1437202207	PIRNAT	MARTIN	P	1 MERCADO ST STE 160		DURANGO	CO	813017300	0.0358795063	23
1164599585	SUNDLAND	BARRY	RICHARD	1421 S POTOMAC ST	SUITE 320	AURORA	CO	800124535	0.0361814485	23
1831406461	TRIPATHI	TEJAS	B	2400 EDISON ST		BRUSH	CO	807231640	0.0366932224	23
1740230325	BEATO	KEVIN	E	1520 EVERGREEN PKWY		EVERGREEN	CO	804397848	0.0369873005	23
1376756718	HUDSON	JOHN	LAWRENCE	1044 S 88TH ST STE 2		LOUISVILLE	CO	800279417	0.0371467234	23
1801862883	HADDUCK	THOMAS	HOWARD	1666 ELMIRA ST		AURORA	CO	800102122	0.0373899783	23
1558472092	HOWTON	JAMES	A	3553 CLYDESDALE PKWY	SUITE 210	LOVELAND	CO	805388959	0.0380623425	23
1821550062	SCHUSTER	SARA	M	14300 ORCHARD PKWY FL 1		WESTMINSTER	CO	800239206	0.0381553821	23
1952387656	CALABRESE	CLAUDIA	M	1860 E EGBERT ST		BRIGHTON	CO	806012475	0.0381902699	23
1215036447	BORTZ	RICHARD	ALAN	777 BANNOCK ST		DENVER	CO	802044507	0.038216088	23
1578683223	KEZEOR	JOSEPH	J	2121 E HARMONY RD	SUITE 230	FORT COLLINS	CO	80528	0.0385020417	23
1700026051	KNEPSHIELD	ROBERT	SHANE	8080 PARK MEADOWS DR.		LONE TREE	CO	801242558	0.0387879089	23
1538250915	WHITE	MARLA		12605 E 16TH AVE		AURORA	CO	800452545	0.0388910165	23
1568592327	BLACK	SONYA	L	425 S CHERRY ST STE 410		DENVER	CO	802461231	0.0389350848	23
1730617192	DO	JIM	MINH	859 S 4TH AVE		BRIGHTON	CO	806013205	0.0393449851	23
1326471137	LARKIN	MELANIE	ANN	1700 WHEELING STREET		AURORA	CO	80045	0.039480614	23
1770587156	BRUMBAUGH	PATRICIA		1030 JOHNSON RD	STE 200	GOLDEN	CO	804016003	0.039578462	23
1255872560	GALBRAITH	BRYCE	KENNETH	14300 ORCHARD PKWY	1ST FLOOR	WESTMINSTER	CO	800239206	0.0396415754	23
1457573164	RODRIGUEZ	CARLOS	G.	965 PLATTE RIVER BLVD UNIT O		BRIGHTON	CO	806014353	0.0397090069	23
1801845615	KAHLER	DURAND	JAE	118 S 3RD AVE		STERLING	CO	807513616	0.0398040372	23
1811086705	FOSTER	MARK	E	8383 W ALAMEDA AVE		LAKEWOOD	CO	802263007	0.0398425274	23
1467891309	DANIEL	STEPHANIE		455 KOKOPELLI BLVD STE C		FRUITA	CO	815218710	0.0400270214	23
1306940424	HOLMSTROM	HEATHER	LEE	12605 E 16TH AVE		AURORA	CO	800452545	0.0403225199	23
1841515400	FAULKNER	DOUGLAS	NEAL	7600 SHAFFER PKWY		LITTLETON	CO	801273004	0.0407031058	23
1790892065	LINARES	ANN	CHRISTINE	10103 RIDGEGATE PKWY STE G23		LONE TREE	CO	801245524	0.0415910585	23
1336363860	SIGURSLID	DAVID	ALAN	755 E 2ND AVE STE E		DURANGO	CO	813015472	0.0419194363	23
1174568653	PALAGI	PATRICIA	C	702 W DRAKE RD # A		FORT COLLINS	CO	805265556	0.0420944514	23
1780632083	TIPPIN	STEVEN	B	2025 BIGHORN RD		FORT COLLINS	CO	80525	0.0421746089	23
1235135369	NATIONS	RANDALL	H.	400 N PARK AVE	# 1-A	BRECKENRIDGE	CO	80424	0.0422935328	23
1699734418	MOORE	THOMAS	A	743 HORIZON CT	SUITE 100	GRAND JUNCTION	CO	815068701	0.0424097185	23
1710278783	OLSON	STEVEN	WAYNE	614 YALE PL		CANON CITY	CO	812124611	0.0424606456	23
1851394373	BURNETT	DENISE	ANN	2754 COMPASS DR STE 377		GRAND JUNCTION	CO	815068723	0.0425827471	23
1891837233	GUTHRIE	PAMELA	CROSS	2525 13TH ST		BOULDER	CO	803044104	0.0427900832	23
1609308311	BURKE	DANIEL		2405 RESEARCH PKWY		COLORADO SPRIN	CO	809201044	0.0432428387	23
1639528045	MORLEY	ERIN	JOY	2520 W 16TH ST		GREELEY	CO	806344941	0.0432750313	23
1962469742	STALLER	RICHARD	LYLE	30940 STAGECOACH BLVD	SUITE E290	EVERGREEN	CO	804397984	0.0436070375	23
1508800566	GERAGHTY	JOHN	STEVEN	13111 E BRIARWOOD AVE STE 105		CENTENNIAL	CO	801123925	0.0439122515	23
1770944829	WRIGHT	CHRISTA		1605 GRANT AVE		COLORADO SPRIN	CO	809092412	0.044111928	23
1346222700	ADOLF	ARLIS	M	2020 S ONEIDA ST	STE 100	DENVER	CO	802242447	0.0444349111	23
1497732051	LORENZO	LUIS	H.	12605 E 16TH AVE		AURORA	CO	800452545	0.044886258	23
1962491969	SMITH	DAVID	B	1600 23RD AVE		GREELEY	CO	806346070	0.0452805432	23
1962920603	MEHL	MALLORY	ANN	761 SOUTHPARK DR		LITTLETON	CO	801205644	0.0458526476	23
1518911320	SEVERANCE	AVIS		2139 N 12TH ST	UNIT 4	GRAND JUNCTION	CO	815012910	0.0459085102	23
1386641736	GALE	JOHN		1823 FORD ST		GOLDEN	CO	804012464	0.0460214881	23
1679808638	BUDDE	PRAVEEN		909 E RAILROAD AVE		FORT MORGAN	CO	807013301	0.0460552913	23
1659690311	BAIN	VALERIE	A	4803 WARD RD		WHEAT RIDGE	CO	800331902	0.0460844408	23
1992738363	DUBRICK	MARIJA	R.G.	2955 S BROADWAY		ENGLEWOOD	CO	801131526	0.0461815824	23
1609864065	BENDER	JOHN	LUMIR	4674 SNOW MESA DR	SUITE 140	FORT COLLINS	CO	805288615	0.0462284005	23
1902219017	MACDOUGALL	DANIEL		310 COUNTY ROAD 14		DEL NORTE	CO	811328719	0.0462713866	23
1992873822	SATHER	D	REED	422 D ST		SALIDA	CO	812012845	0.0470019179	23
1104808450	FEENEY	DANIEL	JOHN	5014 S PERRY PARK RD		SEDALIA	CO	801358209	0.0471155225	23
1891114005	LANGFORD	KIMBERLY	BRENNAN	2625 W PUEBLO BLVD		PUEBLO	CO	810043816	0.0474863714	23
1144209784	DECOUD	STEVEN	CLAY	8115 VOYAGER PKWY		COLORADO SPRIN	CO	809201562	0.0480732853	23
1598825994	DAVID	DAVID	ROBERT	201 KENDALL DR		LAMAR	CO	810523939	0.0482996609	23
1508062217	VECCHIARELLI	ANTHONY	JOHN	7610 N UNION BLVD	SUITE 140	COLORADO SPRIN	CO	809203891	0.048308095	23
1427065549	JELDEN	DENNIS	J.	1001 E. JOHNSTON STREET		HOLYOKE	CO	807341854	0.0487203417	23
1316119076	ABDULLA	BAIJU		37 WIDEFIELD BLVD		COLORADO SPRIN	CO	809112126	0.0492570079	23
1235310145	YATES	RACHEL	LYNN	2030 MOUNTAIN VIEW AVE	SUITE 540	LONGMONT	CO	805013178	0.049287457	23
1306997135	BERGER	SALLY	C	1960 OGDEN ST	STE 460	DENVER	CO	802183666	0.0493074781	23
1770146623	HAFEN	COLLIN	BROOKSBY	902 LAKEVIEW AVE		PUEBLO	CO	810043597	0.0495916787	23
1891876116	OLDENBURG	AMY	MARIE	280 EXEMPLA CIR		LAFAYETTE	CO	800263370	0.0502513675	23
1497798391	CAMERON	MERCEDES	ELENA	509 S WHITE AVE		RANGELY	CO	816482109	0.0503312988	23
1477716074	ELANGO	LOVETT	EWANG	2955 S BROADWAY		ENGLEWOOD	CO	801131526	0.0503991763	23
1629027198	ALLEN	THOMAS	JOSEPH	295 E 29TH ST		LOVELAND	CO	805382743	0.0509059602	23
1275585978	WALLER	MICHELLE		26659 PLEASANT PARK RD		CONIFER	CO	804337714	0.0510894405	23
1033695036	ROPER	SARA	ELIZABETH	7960 S UNIVERSITY BLVD STE 203		CENTENNIAL	CO	801223167	0.0511741112	23
1609216753	STONE	HELENKA		220 E ROGERS RD		LONGMONT	CO	805016027	0.0512677562	23
1235543638	HARISH KUMAR	CHINTAN		410 GOLD PASS HTS		COLORADO SPRIN	CO	809063882	0.052315529	23
1700240439	KOLAR	LINDSEY	RUTH	4803 WARD RD		WHEAT RIDGE	CO	800331902	0.0527800182	23
1538296512	TANNEHILL	MARGARET	J	4803 WARD RD		WHEAT RIDGE	CO	800331902	0.0529428711	23
1164645305	STRICKLAND	LAURA		2551 W 84TH AVE		WESTMINSTER	CO	800313807	0.0534972768	23
1710134036	BLANCHARD	NICHOLAS		1160 PATTERSON RD		GRAND JUNCTION	CO	815068275	0.0537114879	23
1770592701	MILLER	JOHN	LEE	8510 BRYANT ST STE 200		WESTMINSTER	CO	800313845	0.0541887577	23
1629664388	JOLLY	LINDSEY	RAE	501 W 5TH ST		FLORENCE	CO	812261126	0.054198335	23
1063455582	WANG	PROSPER	L	7600 SHAFFER PKWY		LITTLETON	CO	801273004	0.0550152888	23
1629251871	SEIKEL	JESSICA	KATE	2955 S BROADWAY		ENGLEWOOD	CO	801131526	0.0550253811	23
1225127160	ROGG	MARGARETH	EMILIE	9695 S YOSEMITE ST	SUITE #150	LONETREE	CO	801242888	0.0553061543	23
1063850998	WARD	LINDSEY	B	4803 WARD RD		WHEAT RIDGE	CO	800331902	0.0559634459	23
1275858953	DEVITT	JESSICA	ANN	3055 ROSLYN ST; STE 100		DENVER	CO	802382570	0.0562359127	23
1760707608	PARK	TONY	J	1375 E 20TH AVE		DENVER	CO	802055422	0.0563409911	23
1508914474	WHITEFORD	ELVERA	R.	2698 PATTERSON RD		GRAND JUNCTION	CO	815068818	0.0566966594	23
1982047155	TOO	CHOONG-FA		215 S PARKSIDE DR STE 215		COLORADO SPRIN	CO	809103131	0.0569161591	23
1295122406	BAGBY	ANNA	COOPER	1107 S LEMAY AVE STE 200		FORT COLLINS	CO	805243959	0.0573327742	23
1255927901	FINN	CAITLIN	CONNER	1150 W BAPTIST RD STE 100		COLORADO SPRIN	CO	809212480	0.0576151898	23
1164439956	HESTER	LAURA	ANN	1025 PENNOCK PL		FORT COLLINS	CO	805243257	0.0581506146	23
1225074974	BASINGER	JANET		0310 COUNTY ROAD 14		DEL NORTE	CO	811328719	0.0584232519	23
1639143605	KEELING	TIMOTHY	B	HIGHWAY 9 AT PEAK ONE ROAD	ST ANTHONY	FRISCO	CO	80443	0.058706569	23
1598826158	EGAN	CYNTHIA	C	3 GLENMOOR CIR		ENGLEWOOD	CO	801137121	0.0596862878	23
1467589424	GORDON	BLAIR	KEVIN	16290 E QUINCY AVE		AURORA	CO	800151594	0.059805112	23
1760512529	WANNER	PAMELA	J	10350 E DAKOTA AVE		DENVER	CO	802471314	0.0599789871	23
1962523555	MELENDEZ-EISM	ELISA	GUARDIOLA	1181 E. 120TH AVE, UNIT A		THORNTON	CO	80233	0.0601154063	23
1558362657	ANDERSON	BRAD	DOUGLAS	90 HEALTH PARK DR	SUITE 260	LOUISVILLE	CO	800279757	0.0606886242	23
1851340897	WEISKITTEL	DEBORAH	A	1113 OAKRIDGE DR		FORT COLLINS	CO	805255591	0.0609226814	23
1902071202	NOONAN	MICHAEL	WILLIAM	203 S ROLLIE AVE		FORT LUPTON	CO	806211508	0.0614567413	23
1144277369	PAWAR	MANOJ	V	3550 LUTHERAN PKWY	#G20	WHEAT RIDGE	CO	800336017	0.0615966628	23
1750375838	CURREY	H	WAYNE	320 N 3RD ST		OLATHE	CO	814250529	0.0616100254	23
1669516035	SNYDER	DANAL	SUE	230 E 13TH AVE		DENVER	CO	802032204	0.062796026	23
1245439801	RAUSCHE	MELANIE		10400 E ALAMEDA AVE		DENVER	CO	802475104	0.062883961	23
1831281583	STROHEKER	ROBERT		910 RUSH DR		SALIDA	CO	812019665	0.0630282956	23
1437125200	HIGI	MARCUS	T	2095 N. DOLORES RD	STE C	CORTEZ	CO	81321	0.0631247638	23
1922104520	WEGLEITNER	ANNA	M	2020 S ONEIDA ST	SUITE 100	DENVER	CO	802242447	0.0643059751	23
1043473325	STODDARD	MICHELLE	MARIE-BRA	3207 RED MOUNTAIN DR		FORT COLLINS	CO	805256157	0.064971657	23
1114921590	STRAUB	MARIA	BRIGITTE	7625 W 92ND AVE		WESTMINSTER	CO	800214567	0.0651878636	23
1184980120	RUFF	JOY	K	2520 W 16TH ST		GREELEY	CO	806344941	0.065796542	23
1811016330	EICHNER	ELIZABETH	U	11245 HURON ST		WESTMINSTER	CO	802342806	0.0659967489	23
1073540910	RILEY	DANA	G	300 COLORADO AVE		PUEBLO	CO	810042006	0.0661721691	23
1386668846	CLARK	DARREL	CHRISTIAN	241 N. 4TH ST.	# 331	GRAND JUNCTION	CO	815020331	0.0662277765	23
1619283991	VARGAS	ALAN-MICH		201 SIPPRELLE DR		PARACHUTE	CO	816359234	0.0672149062	23
1225015910	DURAN	CHRISTINE	BROWNING	1212 E ELIZABETH ST		FORT COLLINS	CO	805244007	0.0677546747	23
1952466336	KHOSLA	RAKESH	KUMAR	4112 OUTLOOK BLVD STE 303		PUEBLO	CO	810081667	0.0679214113	23
1164954038	CHALOUX	TIFFANY		2698 PATTERSON RD		GRAND JUNCTION	CO	815068818	0.0682072747	23
1265437594	OSER	TAMARA	KAY	12605 E 16TH AVE		AURORA	CO	800452545	0.0687805927	23
1609922376	PARISET	JACQUELYN	M	13402 W COAL MINE AVE	SUITE 230	LITTLETON	CO	801275407	0.0688584871	23
1407961915	ORTIZ	LOUISE		777 BANNOCK ST	MC 7782	DENVER	CO	802044507	0.0692442796	23
1548397540	MASON	STACEY	L	8383 W ALAMEDA AVE		LAKEWOOD	CO	802263007	0.0709710722	23
1750495222	SKWIOT	MATTHEW		501 AIRPORT RD		RIFLE	CO	816508510	0.0710122483	23
1215910328	LOWE	DARA		15909 JACKSON CREEK PARKWAY		MONUMENT	CO	80132	0.071217773	23
1417007642	HEFFLEY	SUSAN	M	2405 RESEARCH PKWY		COLORADO SPRIN	CO	80920	0.0713887965	23
1508909896	IRELAN	SUMMER	RENEE	9331 S. COLORADO BLVD.	# 200	HIGHLANDS RANC	CO	80216	0.0714629144	23
1841305729	BALDWIN	DONNA	M.	10168 PARKGLENN WAY		PARKER	CO	801383868	0.0716561228	23
1417399213	WEESE BELL	KAREN	KATHLEEN	2900 S COLLEGE AVE	SUITE 3G	FORT COLLINS	CO	805252562	0.0716752098	23
1508894346	LAGROTTERIA	DONNA	RF	300 COLORADO		PUEBLO	CO	810042006	0.0717563029	23
1568477420	GEHRING	DEAUN	BLOUNT	1700 MARION STREET		DENVER	CO	802181121	0.0724476897	23
1598880254	DICKSON	ANN	T	777 BANNOCK ST		DENVER	CO	802044597	0.0726188599	23
1508812025	KLINER	DALE	J	15101 E. ILIFF AVE	SUITE 140	AURORA	CO	800144543	0.0727053853	23
1811967789	CHEN	CASIE		700 W US HIGHWAY 24		WOODLAND PARK	CO	808638975	0.0728065488	23
1972544252	MICHAEL	JOYCE		8890 N UNION BLVD	SUITE 200	COLORADO SPRIN	CO	809207799	0.0728488155	23
1013912930	BEARDEN	JACQUELIN	S	5623 W 19TH ST		GREELEY	CO	806342901	0.0729754973	23
1508355421	RAMOS	MICHAEL	JOSEPH	121 S CRESCENT DR		PUEBLO WEST	CO	810075433	0.0731025655	23
1386699973	DUBIN	JEREMY	ADAM	3320 W EISENHOWER BLVD		LOVELAND	CO	805379176	0.073174024	23
1962485144	SCHAFER	DONALD	R	914 W 6TH ST		LOVELAND	CO	805375341	0.0734595447	23
1699852970	JACOBS	JANA	L	19641 E PARKER SQUARE DRIVE	SUITE E	PARKER	CO	80134	0.0734924423	23
1811283567	MEREDITH	LINDSAY	LEANNE	816 S 5TH ST		MONTROSE	CO	814015765	0.0738971574	23
1588779565	KORNFELD	RICHARD		777 BANNOCK ST		DENVER	CO	802044507	0.0741401143	23
1003808759	SCHNEIDER	DONALD	JOSEPH	7447 E BERRY AV	SUITE 250	GREENWOOD VILL	CO	80111	0.0746077593	23
1396060216	ROWE	NICOLE	ALYSSA	28267 HIGHWAY 74		EVERGREEN	CO	804397553	0.0753520928	23
1619233186	MORRIS	ANDREW	CARLTON	1008 MINNEQUA AVE		PUEBLO	CO	810043733	0.0757791573	23
1922493543	CARLBERG	MEGAN	ELIZABETH	8990 WASHINGTON ST		THORNTON	CO	802294537	0.0763485567	23
1932122702	EDMONDS	HOPE	J	2127 E HARMONY RD	STE 140	FORT COLLINS	CO	805283405	0.0769138295	23
1215233440	MOORE	MATTHEW	EDWARD	6140 TUTT BLVD STE 200		COLORADO SPRIN	CO	809233576	0.0770174694	23
1457326373	PACZOSA	MICHELLE	KATHERINE	6801 W 20TH ST UNIT 101		GREELEY	CO	806349640	0.0770747261	23
1376673210	VANDELOO	DEJA	S	9285 HEPBURN ST		HIGHLANDS RANC	CO	801292262	0.0783256931	23
1659308575	KRAUSE	DAVID	C	300 COLORADO AVE		PUEBLO	CO	810042006	0.0783949849	23
1336109743	UPDIKE	CHRISTIAN	O	12401 E 17TH AVE STE 783		AURORA	CO	800452548	0.0785103203	23
1659497287	SNYDER	AARON	J	10065 E HARVARD AVE		DENVER	CO	802315968	0.0785720158	23
1457394017	RIEGEL	CYNTHIA	A	4825 S AMMONS ST	#136	DENVER	CO	801231344	0.0787099097	23
1184842528	KIM	ELIZABETH	JOY	1650 COCHRANE CIR		FORT CARSON	CO	809134604	0.079450903	23
1851421622	BAKER	SARITA	G	16290 E QUINCY AVE		AURORA	CO	800151594	0.0795189934	23
1720069123	RICKETTS	ROBERT		3150 N 12TH ST		GRAND JUNCTION	CO	815062863	0.0796522694	23
1518125715	ADAMSON	MEGAN	MARIE	1735 S PUBLIC RD STE 100		LAFAYETTE	CO	800267093	0.0802666787	23
1225175607	PETERSON	AMBER	M	3207 N ACADEMY BLVD	SUITE 3100	COLORADO SPRIN	CO	809175100	0.0804943596	23
1841644341	BELATTI	DANIEL		2698 PATTERSON RD		GRAND JUNCTION	CO	815068818	0.0809709877	23
1720115603	BEESON	ROBERT	B	280 EXEMPLA CIR		LAFAYETTE	CO	800263370	0.0814153501	23
1316339823	DEAN	VAL		1232 DEERPATH TRL		FRANKTOWN	CO	801169459	0.0815094524	23
1720205479	GIAMPAOLO	ANGELA		1008 MINNEQUA AVE		PUEBLO	CO	810043733	0.0820558365	23
1508846023	CARPENTER	CHRISTOPH	A	1175 S PERRY ST STE 200		CASTLE ROCK	CO	801040015	0.0821221047	23
1235269085	WILSON	LORI	L	9285 HEPBURN ST		HIGHLANDS RANC	CO	801292262	0.082184875	23
1578690509	KERN	TANYA	M	8155 PINEY RIVER AVE		LITTLETON	CO	801258728	0.0822668011	23
1427189927	DANEY	DEVON	C	1 MERCADO ST STE 160		DURANGO	CO	813017309	0.0823435137	23
1790734945	FLOCKE	KATHLEEN	MICHELLE	1650 COCHRANE CIR	EVANS ARMY	COLORADO SPRIN	CO	809134603	0.0829701061	23
1689967796	SALTER	JOSHUA	ETHAN	1160 PATTERSON RD		GRAND JUNCTION	CO	815068275	0.0833629393	23
1710031018	RANGEL	KEITH	A	1455 MAIN ST	SUITE 100	WINDSOR	CO	805505559	0.0841285349	23
1366496366	VILLAVICENCIO	THEODORE	R	10791 KITTY DR	SUITE A	CONIFER	CO	80433	0.0842871624	23
1285731240	DRYDEN	KEVIN	JAMES	2525 13TH ST		BOULDER	CO	803044104	0.0844402747	23
1609542034	MUNIZ	JESSICA	TENLEY	1743 WALNUT ST STE 3		BOULDER	CO	803025584	0.0855996977	23
1073578894	MCCARTY	MICHAEL	COREY	6685 GUNPARK DR	STE. 110	BOULDER	CO	803013388	0.0857519163	23
1427346287	MAST	ERIC	D	205 S. MAIN ST.	SUITE B	LONGMONT	CO	805011714	0.0858993344	23
1164818886	ROSTAD	KATHERINE	E	16290 E QUINCY AVE		AURORA	CO	800151594	0.0859262497	23
1447387428	CRAIGIE	DAVID	A	10350 E DAKOTA AVE		DENVER	CO	802471314	0.0860957853	23
1841346459	MESSER	JOSHUA	BRANNON	8990 WASHINGTON ST		THORNTON	CO	802294537	0.0861074855	23
1639308828	STOUT	EMMA	IOVANE	115 E. RIVERWALK	SUITE 200	PUEBLO	CO	810032246	0.0862992928	23
1982674776	KALMAR	MARY	LOUISE	3141 CENTENNIAL BOULEVARD		COLORADO SPRIN	CO	80907	0.0866309465	23
1124124441	HECKMAN	AMILDA		34061 FOREST PARK DR		ELIZABETH	CO	801077842	0.0867813873	23
1063438869	BLIXT	JEFFREY	K	1715 N WEBER ST STE 260		COLORADO SPRIN	CO	809077553	0.0872095479	23
1558589390	FRYER	ANGELA	KAY	2525 13TH ST		BOULDER	CO	803044104	0.0875882758	23
1033193594	WEAVER	S.	CHRISTOPH	3150 N 12TH ST		GRAND JUNCTION	CO	815062863	0.087904377	23
1033188016	NEVAREZ	MAX	A	6340 BARNES RD		COLORADO SPRIN	CO	80922	0.0880372096	23
1114285467	GONZALEZ	ALYSSA	LAUREN NE	5881 W 16TH ST		GREELEY	CO	806342910	0.08863026	23
1417948985	COMPTON	KATHERIN	C	7447 E BERRY AVE	# 250	GREENWOOD VILL	CO	801112146	0.0895925337	23
1992927867	PALMOS	ZOE	K	10350 E DAKOTA AVE		DENVER	CO	802471314	0.0896534822	23
1396772778	VIALPANDO	STEPHEN		1925 E ORMAN AVE		PUEBLO	CO	810043537	0.0907469215	23
1255335626	PINSINSKI	CHRISTINA	LYNN	26659 PLEASANT PARK RD		CONIFER	CO	804337714	0.0908519319	23
1902882517	NWIZU	CHIMA	C	6801 W 20TH ST UNIT 101		GREELEY	CO	806349640	0.0912936265	23
1912003435	CIOTTI	SUZANNE	RENEE LAF	3600 MAIN AVE	SUITE C	DURANGO	CO	813014000	0.0920028035	23
1972647147	ZICKEFOOSE	MARY	SUSAN	571 TAYLOR TRL		CANON CITY	CO	812123600	0.0922983163	23
1952378184	DICKERMAN	JOEL	L	1705 ARBOR WAY		COLORADO SPRIN	CO	809052128	0.0927272207	23
1023106325	MARTINEZ	BETTY	MABEL	13701 E MISSISSIPPI AVE	SUITE 200	AURORA	CO	800126141	0.0928361705	23
1821322652	WEAVER	ALEXANDRA		220 E ROGERS RD		LONGMONT	CO	805016027	0.0939258128	23
1245511344	PATEL	SIPA	PRABHA	3027 N CIRCLE DR		COLORADO SPRIN	CO	809091179	0.094074992	23
1588862759	KEMMERER	DALE	LEE	2435 CLAYTON CT		COLORADO SPRIN	CO	809193807	0.0942499079	23
1194716787	JONES	RANDALL	LEE	10 MDG/AMDS/SGPF		USAFA	CO	80840	0.0942558637	23
1295897528	MOBLEY	JOYCE	WINIFRED	14101 E EVANS AVE		AURORA	CO	800141451	0.0945214536	23
1356345391	KINGSTON	BRIAN	J	2429 35TH AVE		GREELEY	CO	806344171	0.0948976689	23
1497757876	JEWELL	GARY	S	3910 S CAREFREE CIR	SUITE C	COLORADO SPRIN	CO	809173010	0.094948764	23
1194818666	PIMENTEL	SACRAMENT		182 16TH ST.		BURLINGTON	CO	808071649	0.0956823458	23
1740287556	ROMMEREIM-MAD	DAPHNE	KAE	5623 19TH ST		GREELEY	CO	806342901	0.0957684634	23
1427535574	MCGINN	MORGAN		6179 S BALSAM WAY		LITTLETON	CO	80123	0.0960865953	23
1700920402	SLOAN	KATHLEEN	A	10350 E DAKOTA AVE		DENVER	CO	802471314	0.0967137185	23
1336277193	TRAN	QUY	MONG	1023 S FEDERAL BLVD		DENVER	CO	802194101	0.0967898118	23
1598185381	BACKLAS	TYLER		722 S WAHSATCH AVE		COLORADO SPRIN	CO	809034035	0.0970623936	23
1598056137	BROWN	JENNIFER		EVANS ARMY COMMUNITY HOSPITAL	1650 COCHRA	FT. CARSON	CO	80913	0.0980026792	23
1740306356	JUSTIN	INGRID	M	10350 E DAKOTA AVE		DENVER	CO	802471314	0.0980653014	23
1528595113	MARTIN	MATTHEW	ROBERT	10680 DEL MAR PKWY		AURORA	CO	800104011	0.0984528182	23
1568999605	TROYER	ELISA	JOY	1600 23RD AVE		GREELEY	CO	806346070	0.0991675877	23
1093724833	MARTINEZ	ANGIE	N	10350 E DAKOTA AVE		DENVER	CO	802471314	0.0994976904	23
1093942591	RAZA	EMERSON		559 VINCENT ST BLDG 959		COLORADO SPRIN	CO	809141541	0.0996937855	23
1528004884	SANDS	ARTHUR	C	1021 ROBERTSON ST		FORT COLLINS	CO	805243926	0.0997166089	23
1942422480	ESTES	JOANNA	ERIKA	95 S PAGOSA BLVD		PAGOSA SPRINGS	CO	811478329	0.099914142	23
1265567952	HORNER	JILLIAN	ELIZABETH	6685 GUNPARK DR	SUITE 110	BOULDER	CO	803013388	0.0999391503	23
1174626402	LEWIS	MATTHEW	DAVID	20817 HIGHWAY 266		ROCKY FORD	CO	81067	0.1000279962	23
1659603256	MAHONEY	THOMAS	WESCOTT	559 VINCENT ST	21 MDOS/SGO	PETERSON AFB	CO	80914	0.100107505	23
1598992521	DYGERT	JOHN	R	218 E CHEYENNE MOUNTAIN BLVD		COLORADO SPRIN	CO	809063720	0.100182381	23
1568594729	AREFIE	AFSANEH		280 EXEMPLA CIR		LAFAYETTE	CO	800263370	0.1008202448	23
1114019866	SCHALER	JOEL		910 RUSH DR		SALIDA	CO	812019665	0.1008656235	23
1568506335	CHIMENTO	MARY	A	16290 E QUINCY AVE		AURORA	CO	800151594	0.1011470482	23
1831518471	SHARMA	VIKRAM	J	14701 E EXPOSITION AVE		AURORA	CO	800122623	0.1012492748	23
1619148202	FOSTER	JEFFREY	DEAN	10350 E DAKOTA AVE		DENVER	CO	802471314	0.1012545573	23
1760519722	LEMKE	AMY	L	16290 E QUINCY AVE		AURORA	CO	800151594	0.1013222123	23
1508087073	LINDER	HEATHER	ELIZABETH	1350 S. ASPEN STREET		NORWOOD	CO	81423	0.1017509052	23
1407038706	KENT	ZACKARY	JACOB	320 BEARD CREEK RD		EDWARDS	CO	816326426	0.1021857402	23
1598051534	KANIK	JOSHUA	WILLIAM	501 AIRPORT RD FL 2		RIFLE	CO	81650	0.1024206994	23
1043269962	LAMBERT	JENNINE	ANNE	25 N SPRUCE ST		COLORADO SPRIN	CO	809051436	0.1024486856	23
1932249588	BRADLEY	J	DOUGLAS	4117 N ELIZABETH ST		PUEBLO	CO	810082009	0.1029284648	23
1316943236	BUTTON	MARCUS	A	715 S 9TH ST		CANON CITY	CO	812124911	0.1029604734	23
1407839137	HAMILTON	FRANCES	I	1155 ALPINE AVE	SUITE 360	BOULDER	CO	803043495	0.103039674	23
1821070152	BARON	LISA		8890 N UNION BLVD		COLORADO SPRIN	CO	809207799	0.1042606775	23
1396850277	ZONCA	JONATHAN	D	4500 E 9TH AVE	SUITE 320	DENVER	CO	802203911	0.1048048353	23
1922204973	HOTZ	ISAAC	MOSES	2930 11TH AVE		EVANS	CO	806201011	0.105224805	23
1225270135	NGUYEN	LISA	MY	340 E 1ST AVE STE 101		BROOMFIELD	CO	800202444	0.1067480902	23
1588169841	REICHMAN	DANIEL	JONAS	1700 N MARION ST		DENVER	CO	802181121	0.1068571662	23
1760793244	WILSON	AARON	LINDLEY	645 S SHERIDAN AVE		HOLYOKE	CO	807341233	0.1080653049	23
1093005324	COLE	BENJAMIN	T	265 TANGLEWOOD LANE	SUITE E-1	SILVERTHORNE	CO	80498	0.1083712401	23
1023227519	GUILLEBAUD	CAROLINE	S	4720 TEJON ST		DENVER	CO	802111257	0.1083906917	23
1548214778	SEARFUS	KIRSTEN	L.	1 MERCADO ST	SUITE 160	DURANGO	CO	813017306	0.1084238571	23
1497384564	MARKHAM	COLLEEN	MARIE	2121 S BLACKHAWK ST STE 110		AURORA	CO	800141488	0.1086238074	23
1700204567	PRUCHA	JOHN	GILES	16951 E QUINCY AVE		AURORA	CO	800151901	0.1087647686	23
1033184957	BRANUM	JOANNA	HUMPREY	6801 W 20TH ST UNIT 101		GREELEY	CO	806349640	0.1100827377	23
1912976259	CHRISTIANSEN	AMMIE	E.	205 S MAIN ST	SUITE B	LONGMONT	CO	805011714	0.1100977674	23
1780095141	SPITZE	BRYCE	C	1010 A ST		GREELEY	CO	80631	0.1107161455	23
1932328663	MARTINEZ	BENJAMIN		1726 S PRAIRIE AVE		PUEBLO	CO	810052253	0.110811174	23
1881641298	JARED	ROY	A	1960 OGDEN ST	STE 460	DENVER	CO	802183666	0.1109102578	23
1912475740	FIORINA	JULIAN	G	559 VINCENT ST		PETERSON AFB	CO	809141541	0.1109508616	23
1740843523	BAER	KAILY	ANN	1600 23RD AVE		GREELEY	CO	806346070	0.1109683184	23
1568591253	CHRISTOFF	ANTHONY	JAMES	715 N CASCADE AVE		COLORADO SPRIN	CO	809033289	0.111362387	23
1225419781	KELLEY-SPEARI	SARAH		ROCKY MOUNTAIN INTEGRATIVE MEDICINE	160 S. AMEL	RIDGWAY	CO	81432	0.1114007715	23
1205063807	D'ORAZIO	GARY	WILLIAM	275 S ASPEN ST STOP 89		BUCKLEY AFB	CO	800119562	0.1117113596	23
1740669514	NELSON	MATTHEW		2698 PATTERSON RD		GRAND JUNCTION	CO	815068818	0.1117522168	23
1548268139	WILLIAMS	ROBERT		1707 COLE BLVD	STE 150	GOLDEN	CO	804013220	0.1118115248	23
1104990944	GILCHRIST	LINDY	SUE	8301 E PRENTICE AVE STE 125		GREENWOOD VILL	CO	801112989	0.1119687949	23
1871637678	MONTGOMERY	LORETTA		1400 S POTOMAC ST	#190	AURORA	CO	800124528	0.1121846149	23
1598185605	RICE	BRADLEY	S	5257 S WADSWORTH BLVD		LITTLETON	CO	801232228	0.1123438692	23
1386056257	EHRENREICH-PI	KALINA		1115 2ND ST		FORT LUPTON	CO	806211745	0.112579214	23
1457646788	FEIJOO	BENJAMIN	MARK	1960 OGDEN ST STE 460		DENVER	CO	802181022	0.1126211845	23
1043621410	MATTHEWS	NICOLE	M	1600 23RD AVE		GREELEY	CO	806346070	0.1127835881	23
1780675355	BEEZLEY	BRIAN	P	200 W COUNTY LINE RD	STE 130	HIGHLANDS RANC	CO	801292360	0.1127912449	23
1073504239	SHARP	HEATHER	A	3920 N UNION BLVD		COLORADO SPRIN	CO	809074900	0.1128224452	23
1578623526	LIPSON	YVONNE	M	1555 S WADSWORTH BLVD		LAKEWOOD	CO	802326832	0.1130916677	23
1073514188	ABRAMS	PAMELA	ROLLINS	433 SUMMIT BLVD	UNIT 201	BROOMFIELD	CO	800218299	0.1134462772	23
1174770499	BRUNSON	DEBORAH		5330 MANHATTAN CIR	SUITE B	BOULDER	CO	803034240	0.1137626693	23
1922155688	DUNN	MICHAEL	LYNN	850 E HARVARD AVE STE 265		DENVER	CO	802105075	0.1138734115	23
1851476485	NORRIS	ERIKA	JANE	131 STANLEY AVE	SUITE 202	ESTES PARK	CO	805176363	0.1139194309	23
1508045154	COKER	TIMOTHY	JAMES	559 VINCENT ST	ATTN: 21 MD	PETERSON AFB	CO	809141541	0.1139791175	23
1003346305	DORIA	RONALD	S.B.	1650 COCHRANE CIR		COLORADO SPRIN	CO	809134613	0.1142346892	23
1508056649	REITE	ERIK	M	16290 E QUINCY AVE		AURORA	CO	800151594	0.114317271	23
1700835857	PAULSEN	MARK	MCCLURE	214 SOUTH 4TH STREET		KREMMLING	CO	804590399	0.114743054	23
1336589027	VOGET	KYLE	C	410 GOLD PASS HTS		COLORADO SPRIN	CO	809063882	0.114861413	23
1609856749	ENGLAND	JACK	D	410 S WILCOX STREET		CASTLE ROCK	CO	801042662	0.1150893728	23
1710963962	HORNUNG	DIANA		745 RUSSELL ST.		CRAIG	CO	816252019	0.1151146149	23
1487818910	BANWART	ELIZABETH	B.A.	14701 E EXPOSITION AVE		AURORA	CO	800122623	0.1153554721	23
1619364015	KOCH	CHRISTINE	AMANDA	691 E EMPIRE ST		CORTEZ	CO	813212802	0.1154217525	23
1548233976	WEBER	THOMAS	O	3205 N ACADEMY BLVD	SUITE 100	COLORADO SPRIN	CO	809175101	0.1155519081	23
1669851531	GERDES	ANDREW		2698 PATTERSON RD		GRAND JUNCTION	CO	815068818	0.1157186116	23
1770553794	CUCCINELLI	KEVIN	JAMES	1001 E JOHNSON ST		HOLYOKE	CO	807341854	0.1160173067	23
1508146267	SCHOLLE	MAX	DENNIS	230 HOTCHKISS AVE		HOTCHKISS	CO	814197608	0.1165225627	23
1881612778	IVERSEN	ROSANNE	KAY	501 ANGLERS DR	SUITE 201	STEAMBOAT SPRI	CO	804878840	0.1166882059	23
1114239290	DEGURSE	RACHAEL	CHANTEL	3030 N CIRCLE DR	SUITE 301	COLORADO SPRIN	CO	809091177	0.1169506899	23
1760771083	VALENZA	PAMELA		5075 LINCOLN ST		DENVER	CO	80216	0.1170154061	23
1205963261	MARTIN	JOAN	B	9400 W 10TH AVE		LAKEWOOD	CO	802154700	0.1171329483	23
1508943788	JEFFERS	JULIE	E	9695 S YOSEMITE ST	STE 324	LONE TREE	CO	801242888	0.1173200016	23
1457587305	LUDEMANN	MATTHEW	R	8510 BRYANT ST STE 200		WESTMINSTER	CO	800313845	0.1174259848	23
1073870432	SINGH	RAENA		9397 CROWN CREST BLVD		PARKER	CO	801388575	0.1176565551	23
1427529197	TEASLEY-BENNE	RHEA		1350 TULIP ST		LONGMONT	CO	805013140	0.1178558348	23
1699155010	TYER	JEFFREY		1600 23RD AVE		GREELEY	CO	806346070	0.1178916321	23
1871661264	OBA	DAVID		11560 COUNTY ROUTE FF0.75		LAS ANIMAS	CO	810540000	0.1179084452	23
1841223211	SURRETT	GERALD	WAYNE	1650 COCHRANE CIR	TMC 10	FORT CARSON	CO	809134603	0.1184123369	23
1346312360	BILLICA	ROGER	DOUGLAS	2362 E PROSPECT	SUITE A	FORT COLLINS	CO	80525	0.1184123732	23
1225099054	NEVILLE	THOMAS	M.	302 3RD ST SE	SUITE 150	LOVELAND	CO	805376419	0.1187532889	23
1205855004	O'KEEFFE	JOHN	S	8890 NORTH UNION BLVD	SUITE 170	COLORADO SPRIN	CO	809202701	0.1194234007	23
1013936624	BOCK	GEORGE	W	777 BANNOCK ST	MC 7782	DENVER	CO	802044507	0.1197578465	23
1215087499	BUSBY	KELLY	A. C.	33 N ELM ST		CORTEZ	CO	813213105	0.1197892349	23
1447225180	WEIXELMAN	JANICE	MARIE	12605 E 16TH AVE		AURORA	CO	800452545	0.1198067079	23
1689765448	KROTCHKO	JOHN	F	777 BANNOCK ST	MC 7782	DENVER	CO	802044507	0.1201407691	23
1801076898	SMITH	BRUCE	WALTER	CSU HEALTH NETWORK	8031 CAMPUS	FORT COLLINS	CO	805238031	0.1204900924	23
1366701757	QURESHI	HARITH	HILAL	1008 MINNEQUA AVE		PUEBLO	CO	810043733	0.1210255614	23
1306992920	OGDEN	PAUL		2500 S. HAVANA ST.		AURORA	CO	800140001	0.1213222365	23
1053324368	NIXON	NED	REED	2400 EDISON ST		BRUSH	CO	807231640	0.1216091025	23
1972659134	LUTES	ROBERT	BRUCE	3937 IVYWOOD LN		PUEBLO	CO	810052551	0.1221847288	23
1376619916	HERRINGTON	RICHARD	ALLEN	1340 HWY 133		CARBONDALE	CO	816231933	0.1222610204	23
1659639755	KIRKLEY	JERRICA		303 S BROADWAY # 200-357		DENVER	CO	802091558	0.1223654091	23
1891224994	TAGES	BRITTNEY		8181 E TUFTS AVE STE 560		DENVER	CO	802372559	0.1224652199	23
1063522514	BURKLEY	MATTHEW	DAVID	910 RUSH DR		SALIDA	CO	812019665	0.1232956728	23
1578616249	HERNANDEZ	FELIPE		2955 S BROADWAY		ENGLEWOOD	CO	801131526	0.1235786286	23
1801962485	HEAD	BONNIE	KAY	106 BLANCA AVE STE 300		ALAMOSA	CO	811012340	0.124162824	23
1679790091	RICHMOND	DAVID	A	4803 WARD RD		WHEAT RIDGE	CO	800331902	0.1242797035	23
1700184678	PARSONS	RYAN	J	11803 W 84TH PL		ARVADA	CO	800055183	0.1246332373	23
1396091583	VAN DIJK	ADAM	GERRIT	8510 BRYANT ST	STE 200	WESTMINSTER	CO	800313844	0.1248492506	23
1386811362	NGUYEN	MARY	K	19964 HILLTOP RD STE A		PARKER	CO	801347316	0.1255821651	23
1053575449	HAAS	ANGELA		1666 ELMIRA ST		AURORA	CO	800102122	0.125771822	23
1356461453	FISH	EMILY	CATHERINE	9330 S UNIVERSITY BLVD	STE 100	HIGHLANDS RANC	CO	801265065	0.1258580331	23
1144736257	SCHMITT	TERRILL	KAE	1206 N MILDRED RD		CORTEZ	CO	813212230	0.1259143735	23
1962408013	MORANO	ADELE	R.	360 PEAK ONE DRIVE	STE. 260	FRISCO	CO	80443	0.125928205	23
1942373071	WERNER	DREW		831 S PERRY ST	SUITE 200	CASTLE ROCK	CO	801041919	0.1260734834	23
1184601718	WEST	DAVID	M	3090 N 12TH ST UNIT B		GRAND JUNCTION	CO	815062804	0.1264747573	23
1043366727	SOLOT	JOSHUA	JASON	4100 E MISSISSIPPI AVE STE 110		GLENDALE	CO	802463051	0.1266201297	23
1740634302	DUVAL	ELIZABETH		6080 N CAREFREE CIR		COLORADO SPRIN	CO	809222402	0.1270959811	23
1902300353	JONES	TYLER	WAYNE	12055 W 2ND PL		LAKEWOOD	CO	802281506	0.1274650149	23
1114300936	SCHMITZ	MICHAEL		4803 WARD RD		WHEAT RIDGE	CO	800331902	0.1281023967	23
1205963220	WALTERS	KURT	S	7701 SHERIDAN BLVD		WESTMINSTER	CO	800032605	0.128183737	23
1386824142	HINDES	STEPHEN		300 E HAMPDEN AVE	SUITE 201	ENGLEWOOD	CO	801132638	0.1282861801	23
1962516328	CRANOR	JOHN	DAVID	1124 E ELIZABETH STREET	BUILDING C	FORT COLLINS	CO	805244051	0.1284694509	23
1922002351	LAPORTE	JOHANE		6615 DELMONICO DR		COLORADO SPRIN	CO	809190000	0.1290936093	23
1801095138	HILL	SHANNON	NICOLE	1420 W MIDWAY BLVD		BROOMFIELD	CO	800202090	0.1293496872	23
1174551428	DAVIDSON	ADELIA	MARIE	575 RIVERGATE	SUITE 210	DURANGO	CO	813017487	0.1300964323	23
1043306525	HUGHES	CRAIG	DALE	1120 WELLINGTON AVE		GRAND JUNCTION	CO	815016129	0.1303616372	23
1598733917	O'NEILL	EUGENE	T.	1738 S WASHINGTON ST		DENVER	CO	802103236	0.1303865589	23
1518096023	TOLD	THOMAS	N	580 PERSHING ST		CRAIG	CO	816253047	0.1307066461	23
1457429839	ASHE	MYRTO	ANGELA	3303 BROADWAY ST		BOULDER	CO	803042241	0.1307230946	23
1023123908	LOYD	STEPHEN		12605 E 16TH AVE		AURORA	CO	800452545	0.1314373827	23
1376641654	MYERS	TAMMY		4545 E 9TH AVE	SUITE 010	DENVER	CO	802203901	0.1336037215	23
1205809035	JOHNSON	LYNNE	ALICE	611 E. VIRGINIA STR.		LA VETA	CO	81055	0.1337505342	23
1982925988	PEPI	KHRYSTYL	ANGELIQUE	3470 CENTENNIAL BLVD	SUITE 205	COLORADO SPRIN	CO	809074090	0.1338343491	23
1053846113	CLAGETT	THOMAS	A	816 S 5TH ST STE B		MONTROSE	CO	814015765	0.1341596852	23
1912996505	BALLARD	PHILLIP	W	2610 TENDERFOOT HILL ST		COLORADO SPRIN	CO	80906	0.1343905512	23
1376642488	HAND	MIKYONG		1000 W SOUTH BOULDER RD STE 110		LAFAYETTE	CO	800262753	0.1350149713	23
1790191484	HOUSER	ALEXANDER	PATRICK	1650 COCHRANE CIR UNIT MEDDAC		FORT CARSON	CO	809134604	0.1355870655	23
1053458349	SCHULTZ	ALAN		2115 STUART AVE		ALAMOSA	CO	811012269	0.1368104038	23
1366411142	HARNER	LISA	A	2630 WINDWARD WAY		STEAMBOAT SPRI	CO	804872024	0.1374192541	23
1629011200	WEST	JASON	R	3550 LUTHERAN PKWY	#G20	WHEAT RIDGE	CO	800336017	0.1375111784	23
1093896730	STANGEBYE	LARS	A.	816 S 5TH ST	SUITE B	MONTROSE	CO	814015765	0.1378587154	23
1275822934	BUB	REBECCA	MARIE	13402 W COAL MINE AVE STE 250		LITTLETON	CO	801275409	0.1383712018	23
1992063192	GURSKY	SETH	ADAM	15901 E BRIARWOOD CIR UNIT 200		AURORA	CO	800161785	0.138492019	23
1578677019	SAMUELSON	SCOTT	JOHN	1124 E ELIZABETH ST	BLDG C	FORT COLLINS	CO	805244052	0.1390956515	23
1982706727	LANDRUM	TISH	R	8550 W 38TH AVE	SUITE 206	WHEAT RIDGE	CO	800334300	0.1392227379	23
1821129545	RYSAVY	JENNIFER		1550 S POTOMAC ST	SUITE 370	AURORA	CO	800125455	0.1392703495	23
1639599178	KIRBY	SHARON	BATES	1701 W 72ND AVE		DENVER	CO	802212721	0.1393525727	23
1093778979	FURR	DENNIS	LEE	10455 PARK MEADOWS DRIVE	BUILDING 1	LONE TREE	CO	801245414	0.1402546652	23
1770652034	WILKERSON	MARY		101 UNIVERSITY BLVD	SUITE 200	DENVER	CO	802064630	0.1405806645	23
1922005818	HAHN	KENNETH	W	3655 E 104TH AVE	SUITE A	THORNTON	CO	802334469	0.1409608126	23
1316032071	GRUSHAN	MARC		4608 W 36TH AVE		DENVER	CO	802122009	0.1411780865	23
1518068709	WILNER	LAWRENCE	SCOTT	7280 LAGAE RD STE J		CASTLE PINES	CO	801089454	0.1413844368	23
1164416426	TILLMAN	MONICA	JEAN	559 VINCENT ST	ATTN: 21 MD	COLORADO SPRIN	CO	809141541	0.1419547066	23
1215296926	CALLAHAN	KATHERINE	H	280 EXEMPLA CIR		LAFAYETTE	CO	800263370	0.1422851003	23
1366417966	OROZCO-PETERS	MARILU		4650 SIGNAL TREE DR STE 1200		TIMNATH	CO	805474908	0.1424198403	23
1194072470	SCHAALMAN	KEREN	G	11245 HURON ST		WESTMINSTER	CO	802342806	0.1425378216	23
1699784181	MCDERMOTT	MARTIN	DANIEL	327 PARK AVE		FORT LUPTON	CO	806211929	0.1425801903	23
1376657932	BEAGLE	MELISSA	DIANE	4545 NAVAJO ST		DENVER	CO	802112440	0.1426162921	23
1730676529	GASTELUM	ZACHARY	NOAH	1600 23RD AVE		GREELEY	CO	806346070	0.1427564049	23
1366415788	VOGT	ROBERT	P	6005 DELMONICO DR	STE 150	COLORADO SPRIN	CO	809192237	0.1429053653	23
1922687318	SHAH	BANSRY		14300 ORCHARD PKWY FL 1RST		WESTMINSTER	CO	800239206	0.1430685176	23
1770698755	GRANSTON	LAURENCE	A.	12605 E 16TH AVE		AURORA	CO	800452545	0.1434175261	23
1083645881	SMITH	KAMEO	LYNNAE	1311A N MILDRED RD		CORTEZ	CO	81321	0.1439103056	23
1548277593	DODSON	WILLIAM	HAROLD	2995 BASELINE RD	SUITE 210	BOULDER	CO	803032318	0.1441188236	23
1356361950	TANAKA	JOEL	TRAVIS	ROBINSON FAMILY MEDICINE CLINIC (TMC10)		FORT CARSON	CO	809134604	0.1444635611	23
1649298746	KELTS	ELIZABETH	ANNE STON	12081 W ALAMEDA PKWY # 438		LAKEWOOD	CO	802282701	0.1450397704	23
1790955185	ROBERTS	KRISTIANN	K.	340 E 1ST AVE STE 101		BROOMFIELD	CO	800202401	0.1451802506	23
1427015320	BULES	LEE	R	555 MEEKER ST		DELTA	CO	814161920	0.1455447335	23
1114030004	GAYLORD	KENT	DEVON	500 W PACIFIC AVE		TELLURIDE	CO	81435	0.1456150581	23
1508863218	BAKER	ELIZABETH	A	9695 S YOSEMITE ST	#324	LONETREE	CO	801242890	0.1463036244	23
1942344668	LOHNER	PATRICIA	A	16290 E QUINCY AVE		AURORA	CO	800151594	0.147287591	23
1710330774	GRATE	DEIRDRE	N	9331 S. COLORADO BLVD	SUITE 200	HIGHLANDS RANC	CO	80126	0.1472993992	23
1427179001	SCHOBER	VICKI	M	6945 TUTT BLVD		COLORADO SPRIN	CO	809233566	0.1474077581	23
1336146273	NASH	SUZANNE	C	3655 E 104TH AVE	SUITE A	THORNTON	CO	802334469	0.1477220404	23
1164564928	SHRIVER	PHILLIP	AUDRA	2880 INTERNATIONAL CIR # N010		COLORADO SPRIN	CO	809103127	0.1481354265	23
1831410273	WARD	TIFFANY	JO	310 COUNTRY ROAD 14		DEL NORTE	CO	811328719	0.1482839343	23
1164847869	STEVENS	JENNIFER	ELAINE	3800 YORK ST		DENVER	CO	80205	0.1483333195	23
1720314461	CORNELIUS	MARIA	ANNE	1311 N MILDRED RD		CORTEZ	CO	813212231	0.1493040492	23
1538573217	KARBOWSKI	HAYLI	ANN	1606 PRAIRIE CENTER PKWY STE 240		BRIGHTON	CO	806014004	0.1496470515	23
1588824957	MERRICK	EMILY	VERONIKA	8383 W ALAMEDA AVE		LAKEWOOD	CO	802263007	0.1497107079	23
1972878627	DAVIS	SWAN	OSHANA	8383 W ALAMEDA AVE		LAKEWOOD	CO	802263007	0.1497833539	23
1205899804	CAULKINS	SCOTT		2405 RESEARCH PKWY		COLORADO SPRIN	CO	80920	0.1500702883	23
1053767749	VIDULICH	SEAN	CARL	16290 E QUINCY AVE		AURORA	CO	800151594	0.1501838463	23
1477680445	CHRISTIANSEN	ERIC	T	280 EXEMPLA CIR		LAFAYETTE	CO	800263370	0.1507240386	23
1811171572	GOMEZ	MARCO	A	2356 MEADOWS BLVD STE 140B		CASTLE ROCK	CO	801098410	0.1512208642	23
1407846074	CABRERA	ANTHONY	J	914 W 6TH ST		LOVELAND	CO	805375341	0.1515914324	23
1629145990	DETTLEBACH	STEPHANIE	M	1925 MOUNTAIN VIEW AVE		LONGMONT	CO	805013128	0.1516314722	23
1306819453	REID	ROBERT	PAUL	1101 COUNTY RD 1		CRIPPLE CREEK	CO	80813	0.1530898764	23
1649218389	EMDUR	JOSHUA	A	8300 ALCOTT ST STE 300		WESTMINSTER	CO	80031	0.1534057461	23
1639209851	LEVINE	DAVID	B	1199 MAIN AVE	SUITE # 218	DURANGO	CO	813015259	0.1537913322	23
1669493805	GHUNEIM	GHASSAN	MOHAMED	5920 MCINTYRE ST		GOLDEN	CO	804037445	0.1538276971	23
1003080565	GUIROY	JESSICA	A.	1113 OAKRIDGE DR		FORT COLLINS	CO	805255591	0.1546719522	23
1093988917	MCDADE	LOUISE		8 CARLILE PL		PUEBLO	CO	810041213	0.1546816906	23
1881778256	SCHINDEL	MICHAEL	A	7444 W ALASKA DR	SUITE 200	LAKEWOOD	CO	802263327	0.1548990366	23
1417963349	TAYLOR	GRANT	M	1523 MIRAMONT DR		FORT COLLINS	CO	805241959	0.1549559646	23
1114999034	RAPER	KENNETH	S	7475 MCLAUGHLIN RD		PEYTON	CO	808314716	0.1550096093	23
1760477897	WAGNER	RANDI	R	10240 PARK MEADOWS DR		LONE TREE	CO	801245425	0.1552004498	23
1609950922	TONOZZI	CHRISTOPH	JOHN	1905 BLAKE AVE	SUITE 101	GLENWOOD SPRIN	CO	816014288	0.155406416	23
1679569479	BOWEN	BRUCE	K	1450 E VALLEY RD	SUITE 101	BASALT	CO	816218352	0.1554710274	23
1770587529	HARRIGAN	WILLIAM		2595 S LEWIS WAY STE A		LAKEWOOD	CO	80227	0.155714355	23
1114129061	MCLEMORE	CHRISTINE	M.	15132 E HAMPDEN AVE	SUITE G	AURORA	CO	800145072	0.1559661036	23
1972591196	PENNY	LARA		1701 W 72ND AVE	3RD FLOOR	DENVER	CO	802212721	0.1564797806	23
1396875159	BONSALL	FAITH	E	11245 HURON ST		WESTMINSTER	CO	802342806	0.1565905545	23
1285138867	STROUD	GINA	M	1375 E 20TH AVE		DENVER	CO	802055422	0.1568258252	23
1518315795	BOOTHBY	LINDSAY	JORDAN	4995 E 33RD AVE		DENVER	CO	802071902	0.1582974681	23
1588287395	STEPHANUS	NICHOLAS		1600 23RD AVE		GREELEY	CO	806346070	0.1589054382	23
1013925767	ANDERSON	ZACHARY	JOHN	90 MADISON ST	SUITE 504	DENVER	CO	802065418	0.1594784698	23
1548607328	FLICK	DAVID	M	3100 N ACADEMY BLVD STE 211		COLORADO SPRIN	CO	809175332	0.1602915894	23
1144480823	CRANE	ALLISON	J.	14701 E EXPOSITION AVE		AURORA	CO	800122623	0.1604244738	23
1144224528	SARCHE	ROBERT	ERIC	26659 PLEASANT PARK RD		CONIFER	CO	804337714	0.1604922084	23
1043285307	MEEKER	MICHAEL	ALLEN	4102 PINION DR		USAF ACADEMY	CO	808402502	0.1606501505	23
1053393488	STUERMAN	JASON	ROBERT	1000 GRANBY PARK DRIVE SOUTH		GRANBY	CO	80446	0.161162193	23
1508910894	BRADLEY	ROBERT	CLAUD	1455 MAIN ST	SUITE 100	WINDSOR	CO	805505559	0.1612753357	23
1588728042	MCELWAIN	NANCY	BETH	WARDENBURG HEALTH CENTER U OF CO		BOULDER	CO	803090119	0.1614436201	23
1407800360	GREYDANUS	TIMOTHY	P	4102 PINION DR	10TH MEDICA	USAF ACADEMY	CO	808402502	0.16146761	23
1205941283	DICKINSON	PERRY		3055 ROSLYN ST		DENVER	CO	802383323	0.1618306791	23
1205994258	RICHMAN	JONATHAN	S.	555 MEEKER ST		DELTA	CO	814161920	0.1620328497	23
1033465802	ZARZA	CHRISTINA	M	8510 BRYANT ST STE 210		WESTMINSTER	CO	800313845	0.1622778499	23
1114975547	ROLLER	JENNIFER	A	3150 N 12TH ST		GRAND JUNCTION	CO	815062863	0.1625551121	23
1184698284	DENKINGER	MARSHALL	ESTY	340 PEAK ONE DR.		FRISCO	CO	804430738	0.1627749443	23
1881656148	NOBLE	MICHAEL	J	2405 RESEARCH PKWY		COLORADO SPRIN	CO	809201044	0.1632459523	23
1134259997	HAAKMEESTER	ERICH	R	11245 HURON ST		WESTMINSTER	CO	802342806	0.1634084932	23
1750482303	GROVER	ISABELLE	EVENCHICK	2275 GARLAND ST		LAKEWOOD	CO	802151629	0.1635687161	23
1114055944	ROBERTSON	WILLIAM	MICHAEL	14100 E ARAPAHOE RD	SUITE 170	CENTENNIAL	CO	801124028	0.1636113204	23
1275624850	PENNINGTON	MICHELE	Z	300 COLORADO AVE		PUEBLO	CO	810042006	0.1643186664	23
1437404415	WONG	BONNIE		902 LAKEVIEW AVE	SOUTHERN CO	PUEBLO	CO	810043798	0.1652023481	23
1538365986	SULLIVAN	ELISE	D	785 RUSSELL ST		CRAIG	CO	816252019	0.1652224107	23
1093941775	MILLER	KELLAN	ROBERT	7551 W ALAMEDA AVE		LAKEWOOD	CO	802263208	0.1656412688	23
1457472029	DHAR	PRADEEP		1860 E EGBERT ST		BRIGHTON	CO	806012475	0.1660214868	23
1528100690	STEFANI	THEODORE	RAYMOND	3920 N UNION BLVD		COLORADO SPRIN	CO	809074900	0.166056587	23
1982699039	WISNESKI	JOHN	D	95 S PAGOSA BLVD		PAGOSA SPRINGS	CO	811478329	0.1661078558	23
1467587501	HARROW	MARY		2130 HOLLOW BROOK DR STE 102		COLORADO SPRIN	CO	809188410	0.166314439	23
1225349202	DEMPSEY	LESLIE	DABOVICH	902 LAKEVIEW AVE		PUEBLO	CO	810043597	0.1669264665	23
1871666172	LOWTHER	KELLY	H	4674 SNOW MESA DR	STE 140	FORT COLLINS	CO	805288615	0.1672250932	23
1174917082	SIMCOE	RAEANNA	POPLUS	777 BANNOCK ST		DENVER	CO	802044597	0.16761876	23
1538157854	SHEPHERD	CAROLYN	MURIEL	1735 S PUBLIC RD STE 100		LAFAYETTE	CO	800267093	0.1677582684	23
1043473804	MILLER	RACHEL	JEAN	7701 SHERIDAN BLVD		WESTMINSTER	CO	800032605	0.1680522683	23
1891985859	MEYER	ALLEN	F	10350 E DAKOTA AVE		DENVER	CO	802471314	0.1690829723	23
1659799815	PRESSLER	MARY		8550 W 38TH AVE STE 220		WHEAT RIDGE	CO	800334300	0.1690962264	23
1427065705	DUNCAN	DAVID	C	5920 MCINTYRE ST		GOLDEN	CO	804037445	0.1700763987	23
1134206402	ELDER	MICHAEL	PAUL	19641 E PARKER SQUARE DRIVE	SUITE A	PARKER	CO	801347399	0.1701064427	23
1336569912	GILMAN	DANIEL	BRIAN	11245 HURON ST		WESTMINSTER	CO	802342806	0.1706556171	23
1801328232	BERGER	EMILY	R	13001 E 17TH PL		AURORA	CO	800452570	0.1709412258	23
1568475192	HOPP	MARIA	L.	9200 W CROSS DR STE 315		LITTLETON	CO	80123	0.1712963237	23
1184943763	DOBRANOWSKI	OLGA		6301 ELLINGWOOD POINT PL		CASTLE ROCK	CO	801089479	0.1713659583	23
1982745212	ARJA	TAREK	T.	525 NORTH AVE		GRAND JUNCTION	CO	815017512	0.1714076429	23
1174589238	MIXTER	JULIE	D	555 MEEKER ST		DELTA	CO	814161920	0.1719075917	23
1326625229	MAHER	COLLEEN	RUTH	1411 S POTOMAC ST STE 330		AURORA	CO	800124539	0.172223121	23
1770582025	MILLER	MINDY	LYNN	401 S PARK AVE		MONTROSE	CO	814015741	0.1734856289	23
1316383136	NICHOLS	AMANDA	BETH	1600 23RD AVE		GREELEY	CO	806346070	0.1735709459	23
1477755718	THORNDIKE	LORI	LYNN HOLS	3814 E 120TH AVE		THORNTON	CO	802331608	0.1741788281	23
1568441269	MANN	ROGER	CHARLES	1619 N GREENWOOD ST	SUITE 208	PUEBLO	CO	810032644	0.1746899626	23
1043700388	MISCHELL	LAURA		1925 MOUNTAIN VIEW AVE		LONGMONT	CO	805013128	0.1747832318	23
1417949827	LARSON	KAREN	L	4704 HARLAN STREET	SUITE 500	DENVER	CO	80212	0.1748749088	23
1598848962	VICTOROFF	MICHAEL	SOMERS	5195 E WEAVER DR		CENTENNIAL	CO	801213500	0.1755504292	23
1982015350	CAMPOS-SPITZE	BRENDA	R	302 3RD ST SE STE 150		LOVELAND	CO	80537	0.1755811773	23
1477691954	GARFIAS	DAVID	FRANK	4350 WADSWORTH BLVD	STE 425	WHEAT RIDGE	CO	800334641	0.1770279916	23
1962876029	EARL	MATTHEW	L	1650 COCHRANE CIR BLDG 7500		FORT CARSON	CO	809134613	0.1772439159	23
1194016733	RELLAS	STEPHEN	DALE	2121 E HARMONY RD	SUITE 370	FORT COLLINS	CO	805283400	0.1778581665	23
1740315316	SCHEELER	DARCY	ELIZABETH	9895 W. REMINGTON PLACE		LITTLETON	CO	801286734	0.1779216254	23
1780048256	UTTER	BRIGITTE	FRETT	13001 E 17TH PL		AURORA	CO	800452570	0.1783910851	23
1689616831	DAEHN	MARY	J	11166 HURON ST STE 27		NORTHGLENN	CO	802343339	0.1784534846	23
1245734136	NAMBELA-BARLO	MAYLINE	MICHELLE	1302 E 5TH ST		PUEBLO	CO	810013754	0.1785776271	23
1336407758	DAVIS	SAMUEL	WAYNE	1010 A ST		GREELEY	CO	806312021	0.1785984799	23
1992716161	HRONKIN	JENNIFER	A	10350 E DAKOTA AVE		DENVER	CO	802471314	0.178768721	23
1639130438	DURBIN	ROY	JOSEPH	10081 WADSWORTH PKWY STE 200		WESTMINSTER	CO	800213827	0.1790629887	23
1386758597	TURNER	KELLIE		100 PIONEERS MEDICAL CENTER DR		MEEKER	CO	816413181	0.1791903471	23
1942206099	OBERHEIDE	JAMES		103 MAIN STREET		DILLON	CO	80435	0.1792194276	23
1871516393	WEBBER	PAMELA	S	1025 PENNOCK PL		FORT COLLINS	CO	805243257	0.180139077	23
1972997161	RUDOLPH	MICHAEL		14300 ORCHARD PKWY		WESTMINSTER	CO	800239206	0.1802280956	23
1043347073	LOPEZ	RICARDO		1375 E 20TH AVE		DENVER	CO	802055423	0.1803713758	23
1528311487	FISHER	JESSICA	MICHELLE	603 28 1/4 RD		GRAND JUNCTION	CO	815066019	0.1808434921	23
1366479909	SOTO	MARIA	L.	700 MAIN ST	SUITE 100	ALAMOSA	CO	811012527	0.1809269093	23
1417210139	MATNEY	SAMANTHA		8500 W COLFAX AVE		LAKEWOOD	CO	802154011	0.1809760254	23
1528124369	WILLARD	JOHN	R	14100 E ARAPAHOE RD	SUITE 170	CENTENNIAL	CO	801124028	0.1811298254	23
1598731168	SCOTT	KEVIN	W	2230 S FRASER ST	UNIT 1	AURORA	CO	800144535	0.1822891008	23
1871566752	LANGE	DANIEL	HART	1650 COCHRANE CIR		FT CARSON	CO	809134603	0.1830734611	23
1679953053	MCKENZIE	JULIE	BLACK	360 PEAK ONE DR.	#260	FRISCO	CO	80443	0.1833655169	23
1902257256	NEISLER	JUSTIN	BOWEN	14300 ORCHARD PKWY FL 1		WESTMINSTER	CO	80023	0.1837882568	23
1124155171	ROCKWOOD	JOLI	K	2500 S HAVANA ST		AURORA	CO	800141618	0.1841848191	23
1902947054	JOFFE	LYNN	SUSAN	8301 E PRENTICE AVE STE 125		GREENWOOD VILL	CO	801112989	0.1843260593	23
1124114335	RAVIN	SHELDON		4190 E WOODMEN RD STE 100		COLORADO SPRIN	CO	80920	0.1845166582	23
1922184191	BOUQUET	JEAN	MICHAEL	12919 STROH RANCH CT	UNIT G	PARKER	CO	801347707	0.1846200108	23
1114375573	CENTENO-LEON	YESENIA		1300 N 17TH AVE		GREELEY	CO	806319584	0.1848544177	23
1346235116	FEENEY	JONATHAN	C	50 BUCK CREEK ROAD	SUITE 200	AVON	CO	81620	0.1853115736	23
1033144670	ASKENAZI	MORRIS	M	777 BANNOCK ST	MC 7782	DENVER	CO	802044507	0.1855500593	23
1316002504	STEWART	CONNIE	CHING-YUA	410 GOLD PASS HTS		COLORADO SPRIN	CO	809063882	0.1856376781	23
1275594061	WOLF	FREDERICK	C	1400 E BOULDER ST		COLORADO SPRIN	CO	809095533	0.1857028069	23
1992963029	CAWLEY	JOHN	CHRISTOPH	3519 RICHMOND DR		FORT COLLINS	CO	80526	0.1857886408	23
1487658878	BENSON	ERIC	M	1925 W MOUNTAIN VIEW AVE		LONGMONT	CO	805013128	0.1859333781	23
1992020937	WALLACE	JASON	R	95 S PAGOSA BLVD		PAGOSA SPRINGS	CO	811478329	0.1860226701	23
1679733695	MEARS	ROY	ODEM	300 W OTTLEY AVE		FRUITA	CO	815212118	0.1867010683	23
1518039064	CLUFF	WILLIAM	LAVOR	908 S OAK ST		LA VETA	CO	81055	0.1868431047	23
1033161955	CAVANAGH	MICHAEL	KEVIN	12201 PECOS ST	UNIT 500	WESTMINSTER	CO	802343888	0.1872779202	23
1578690533	CHIN	DEWEY	W	4803 WARD RD		WHEAT RIDGE	CO	800331902	0.1873541485	23
1861575730	LUDWIG	STEPHEN	L	455 KOKOPELLI BLVD	UNIT C	FRUITA	CO	815218710	0.1879638998	23
1013950435	BOWMAN	JEFFERY		3198 F RD		GRAND JUNCTION	CO	815044032	0.1884598607	23
1548272693	BENAVIDEZ	MICHAEL		12605 E 16TH AVE		AURORA	CO	800452545	0.1884851946	23
1679566111	EVERETT	KRISTIN	M	15901 E BRIARWOOD CIR UNIT 380		AURORA	CO	800161790	0.188631543	23
1528185972	TERRY	DAVID	W.	603 28 1/4 RD		GRAND JUNCTION	CO	815066019	0.1887502597	23
1538621560	MCCUBBIN	TRAVIS	COLT	1025 PENNOCK PL		FORT COLLINS	CO	805243257	0.1893790868	23
1225094246	LEWAN	TIMOTHY	M	12169 SHERIDAN BLVD		BROOMFIELD	CO	800202459	0.1897839555	23
1720220957	REICHELT	JENA	L	3920 N UNION BLVD		COLORADO SPRIN	CO	809074900	0.1898342465	23
1740231398	JASTER	BRENT	J	2650 18TH ST	SUITE 100	DENVER	CO	802113932	0.1900785292	23
1184944795	NAYLOR	LYNDSAY		2460 W 26TH AVE	STE 420C	DENVER	CO	802115308	0.1901763129	23
1801833785	STAFF	THOMAS	J	1001 YOSEMITE ST		DENVER	CO	802306003	0.190594025	23
1689611733	COOPER	WILLIAM	H	8671 S QUEBEC ST	SUITE 250	HIGHLANDS RANC	CO	801305859	0.1910849545	23
1124158985	PASTRANA	KARLA	C	5257 S WADSWORTH BLVD		LITTLETON	CO	801232228	0.1912338986	23
1881056703	SCHOENFELD	SHENELLE		350 PRINTERS PKWY		COLORADO SPRIN	CO	809103190	0.1917737402	23
1225018633	HALLMARK	BELTON	DOUGLAS	1175 S PERRY ST	200	CASTLE ROCK	CO	801041969	0.1921553473	23
1710034236	KONICEK	ANNA	GABRIELA	151 SUMMIT DR		CARBONDALE	CO	816238747	0.192324157	23
1225234552	HUTCHINGS	JAMES	BYRON	11245 HURON ST		WESTMINSTER	CO	802342806	0.1924286555	23
1871093336	KINNEY	LISA		3035 S PARKER RD STE 562		AURORA	CO	800142901	0.192511987	23
1639136849	GREEN	DARRIN		816 S 5TH ST	SUITE D	MONTROSE	CO	814015765	0.1925201231	23
1003861261	KLEIN	ANN	T	7447 E BERRY AVE	250	GREENWOOD VILL	CO	801112146	0.1930169678	23
1053370650	JOHNSON	THOMAS	G	5115 FONTAINE BLVD		FOUNTAIN	CO	808171061	0.193246577	23
1346213816	FARKAS	STEPHEN	S	6340 BARNES ROAD		COLORADO SPRIN	CO	80922	0.1937445608	23
1265525992	VARBLE	AMY	WELCH	213 TABOR ST		BUENA VISTA	CO	81211	0.1940062191	23
1194774125	MURPHY	LAWRENCE	E	1683 MAIN ST		WINDSOR	CO	805507921	0.1942384193	23
1598859399	HOWELL	PATRICIA	ANN	11600 W 2ND PL		LAKEWOOD	CO	802281527	0.1944907667	23
1205066388	CARLSON	ALYSSA	SNOW	2995 BASELINE RD	STE 210	BOULDER	CO	803032318	0.195482493	23
1407846009	FAIRBAIRN	DOUGLAS	AUMILLER	6816 OTIS ST		ARVADA	CO	800034067	0.1957466082	23
1417233008	PEPLINSKI	ALEXIS	MARIA	1860 E EGBERT ST		BRIGHTON	CO	80601	0.1963017155	23
1144370545	POTURALSKI	ANGELIQUE	GENEVIEVE	7261 S BROADWAY	SUITE 101A	LITTLETON	CO	801228017	0.1967498591	23
1194809749	HEYL	ROBERT	ANTHONY	1413 N MILDRED RD		CORTEZ	CO	813212258	0.1968615638	23
1982899985	LINDELL	KEVIN	V	220 E BEAVER AVE		FORT MORGAN	CO	807013103	0.1973105684	23
1790899185	HOLLISTER	RIPLEY	ROBERT	4190 E WOODMEN RD STE 200		COLORADO SPRIN	CO	809208075	0.1975633335	23
1437186376	RIVERA	KRISTINE	M	4020 JERRY MURPHY ROAD		PUEBLO	CO	81001	0.1977950019	23
1578793659	JOBMAN	ANNE	MARIE	8383 W ALAMEDA AVE		LAKEWOOD	CO	802263007	0.1988242889	23
1619474822	REZNICEK	EMILY	ANNA	80 HEALTH PARK DR STE 100		LOUISVILLE	CO	800274644	0.1988515683	23
1073502027	WHITMARSH	STEVEN	EDWARD	10 MDG	4102 PINION	USAF ACADEMY	CO	80840	0.199184483	23
1043296924	DICKERSON	KEITH		1160 PATTERSON RD		GRAND JUNCTION	CO	815068275	0.1992813652	23
1033604277	WEILAND	CHELSEA		6767 29TH ST		GREELEY	CO	806345474	0.1996761017	23
1033174743	SHORE	ERIN	D	14701 E EXPOSITION AVE		AURORA	CO	800122623	0.1997443145	23
1275659880	SULLIVAN	CHERYLE	L	10350 E DAKOTA AVE		DENVER	CO	802471314	0.2000294054	23
1295723674	GROCE	ERIC	R	14701 E EXPOSITION AVE		AURORA	CO	800122623	0.2001367128	23
1184608705	TSENG	JENNIFER		2750 BROADWAY ST		BOULDER	CO	803043573	0.2002363332	23
1336238930	HEIBERGER	JAMES	T	1304 N ACADEMY BLVD	106	COLORADO SPRIN	CO	80909	0.2005537856	23
1932187036	MCLAUGHLIN	KEITH	C	2405 MIDPOINT DR		FORT COLLINS	CO	805254419	0.2006242323	23
1477847010	VILLANUEVA	LAURA	A	130 E VIRGINIA AVE		GUNNISON	CO	812302246	0.2008489353	23
1730336058	MATHWIG	VICKY		2754 COMPASS DR STE 377		GRAND JUNCTION	CO	815068723	0.2008818012	23
1700029774	AULT	KRISTA	LYNN	1 MERCADO ST STE 160		DURANGO	CO	813017309	0.2009274197	23
1871892281	BROWN	CORY	J	14300 ORCHARD PKWY		WESTMINSTER	CO	800239206	0.2009379487	23
1053934711	SISNEROS	DRAKE	EVAN	1600 23RD AVE		GREELEY	CO	806346070	0.2012646516	23
1356598650	MITCHELL	JULIA	ANN	1010 THREE SPRINGS BLVD		DURANGO	CO	813018296	0.2014434548	23
1457307241	LAWSON	THEODORE	S	3470 CENTENNIAL BLVD STE 210		COLORADO SPRIN	CO	809074090	0.2016351713	23
1275746638	BOEHM	KEVIN	SCOTT	1044 S 88TH ST STE 2		LOUISVILLE	CO	800279417	0.2018987775	23
1922078229	SINGER	STEVEN	ALBERT	6179 S BALSAM WAY	STE 110	LITTLETON	CO	801233091	0.2024065099	23
1316174022	REICHERT	BRYAN	KENT	4674 SNOW MESA DR	SUITE 140	FORT COLLINS	CO	805288615	0.2024700824	23
1275948218	BARTHE	CHRISTINE	MARIE	11245 HURON ST		WESTMINSTER	CO	802342806	0.2025840311	23
1609884881	MOLL	MICHAEL	A	23400 US HIGHWAY 160		WALSENBURG	CO	810898100	0.2026659666	23
1013044056	HSU	JULIAN	T	10168 PARKGLENN WAY		PARKER	CO	801383868	0.2029867336	23
1992900781	CAWLFIELD	TIMOTHY	JOSEPH	115 E RIVERWALK	UNIT 200	PUEBLO	CO	810033308	0.2031754061	23
1164446324	CRIBBS	HEATHER	D	8080 PARK MEADOWS DR.		LONE TREE	CO	801242558	0.2031806494	23
1326179680	FUNK	DORY	B	1450 BURGESS ST		DELTA	CO	814162849	0.2032282903	23
1215965728	SMITH	DEBRA	J	1501 E 3RD ST		DELTA	CO	814162815	0.2034334732	23
1578616504	GIESSEL	BARTON	ELGIN	1033 2ND AVE		MONTE VISTA	CO	811441737	0.203947377	23
1942280573	BURNSIDE	ALLAN	SCOTT	507 CENTRAL AVE		DOLORES	CO	81323	0.2039591447	23
1952827974	LITTLE	ELIZABETH	JANE	1230 14TH ST SW		LOVELAND	CO	805376324	0.2044856945	23
1396785374	SHAHAN	PATRICK		550 HIGHWAY 105		MONUMENT	CO	801329125	0.2046563379	23
1720153893	LEVENSON	IAN	R	8200 E BELLEVIEW AVE STE 300C		GREENWOOD VILL	CO	801112806	0.2046823512	23
1902883531	REYNOSO	LANCE		2698 PATTERSON RD		GRAND JUNCTION	CO	815068818	0.2048522635	23
1346395985	VINCENT	SCOTT	E	601 CENTER AVE		GRAND JUNCTION	CO	815012041	0.2048632001	23
1972009116	SMOUSE	COLTEN		900 CHURCH ST		SPRINGFIELD	CO	810731636	0.2052121894	23
1013941319	SOMMERSCHIELD	STEPHEN	S	7701 SHERIDAN BLVD		WESTMINSTER	CO	800032605	0.2052303297	23
1184773400	HANSEN	DOUGLAS		13402 W COAL MINE AVE	SUITE 230	LITTLETON	CO	801275407	0.2052487718	23
1447678198	REED	CORINNE		95 S PAGOSA BLVD		PAGOSA SPRINGS	CO	811478329	0.2053929987	23
1871753434	ARTHUR	ERIN	M	58128 HIGHWAY 330		COLLBRAN	CO	816249502	0.205783303	23
1881272201	MANNING	SARAH	LEA	1233 LAKE PLAZA DR STE B		COLORADO SPRIN	CO	809063567	0.2061779076	23
1932715547	DORAN SNYDER	MAURA	ANN	2912 LAKE HOLLOW RD		BERTHOUD	CO	805138461	0.2067258908	23
1609958669	LAUBACH	SHERRI	J	8405 W ALAMEDA AVE		LAKEWOOD	CO	80226	0.20706097	23
1609172782	SCHLUP	KEYNA	I	428 S 2ND ST		STERLING	CO	80751	0.2076702463	23
1821165614	VANFAROWE	CYNTHIA	K	3519 RICHMOND DR		FORT COLLINS	CO	805265995	0.2077302268	23
1174541817	DRAPER	JOHN	B	14991 E HAMPDEN AVE	SUITE 210	AURORA	CO	80014	0.2087450215	23
1427115419	LEVINSON	WARREN	DAVID	10240 PARK MEADOWS DR		LONE TREE	CO	801245425	0.2087767921	23
1174064505	MAURER	DAVID	EARL	214 SOUTH 4TH STREET		KREMMLING	CO	80459	0.2089014823	23
1164559191	SOPKY	BERNARD	J	11245 HURON ST		WESTMINSTER	CO	802342806	0.209027141	23
1689650897	AKERS	TED	J	750 HOSPITAL LOOP		CRAIG	CO	81625	0.2090712274	23
1396717013	LEWIS	DANA	MARIE	900 CHURCH ST		SPRINGFIELD	CO	810731636	0.2091903827	23
1437141017	FRANKEL	ZARA	PAULETTE	1755 48TH ST	SUITE 200	BOULDER	CO	803012711	0.2092547129	23
1942244926	BOERSMA	TIMOTHY	W	3141 CENTENNIAL BLVD		COLORADO SPRIN	CO	809074094	0.2092739037	23
1356486807	LYKKE	MEGAN		281 N PLUM ST		FRUITA	CO	815212100	0.2094069087	23
1255711776	MCDOWELL	AMY		1600 23RD AVE		GREELEY	CO	806346070	0.2096151664	23
1336149814	WHITTINGTON	BRIEN	J	8890 N UNION BLVD	SUITE 170	COLORADO SPRIN	CO	809207799	0.2097280934	23
1972618510	GOLDBERG	ELLICE	KAY	12001 W 63RD PL		ARVADA	CO	800044034	0.2100623372	23
1821060062	YOUNG	MATTHEW	CARL	4105 BRIARGATE PKWY STE 245		COLORADO SPRIN	CO	809207844	0.2106593597	23
1912014879	STROH	JENNIFER	JEAN	2139 N 12TH ST	SUITE 2	GRAND JUNCTION	CO	815012901	0.2107125121	23
1073703476	NAYLOR	SHAWN		2460 W 26TH AVE STE 420C		DENVER	CO	802115363	0.2112567947	23
1396733457	FELT	SARAH	B	916 INDIANA AVE	SUITE 120	PUEBLO	CO	810043572	0.2115318804	23
1740422088	THOMAS	STEPHANIE	DIANE	1555 S WADSWORTH BLVD		LAKEWOOD	CO	802326832	0.2117337958	23
1518986157	TRAWICK	ANN	E	1411 S POTOMAC ST	SUITE 300	AURORA	CO	800124536	0.2117501661	23
1336553445	CASSIDY	LINDSEY		12605 E 16TH AVE		AURORA	CO	800452545	0.2117542127	23
1013009604	MERKEL	LAWRENCE	ALAN	2121 E HARMONY RD	STE 370	FT COLLINS	CO	805283404	0.2117668224	23
1336675008	COLLING	RACHEL		2405 RESEARCH PKWY		COLORADO SPRIN	CO	809201044	0.2118629865	23
1528328663	HATAMI	BRENNA	CELESTE	1441 YORK ST	SUITE 303	DENVER	CO	80206	0.2120475994	23
1720377740	PENNINGTON	PHYLLIS	A	825 W 6TH ST		LEADVILLE	CO	804612205	0.2121130904	23
1043212525	VOYTKO	DIANE		50 BUCK CREEK ROAD	SUITE 200	AVON	CO	81620	0.2126831171	23
1508849043	SULLIVAN	DANIEL	P.	3150 N 12TH ST		GRAND JUNCTION	CO	815062863	0.2131456259	23
1770557357	LICHFIELD	QUINN	T	1400 S POTOMAC ST	SUITE #130	AURORA	CO	800124528	0.2132519536	23
1447201439	FRY	ALISON	MICHELLE	421 S TEJON ST STE 250		COLORADO SPRIN	CO	809032139	0.2133758889	23
1730236902	MONHEIT	PETER	I	3545 S TAMARAC DR	STE 130	DENVER	CO	802371418	0.213393746	23
1881817666	GIANG	MY	KIET	8080 PARK MEADOWS DR		LONE TREE	CO	801242557	0.2134633885	23
1336555978	FAST	JULIA	SOPHIA	1411 S POTOMAC ST STE 300		AURORA	CO	800124539	0.2142123721	23
1619964830	ERICKSON	ELIZABETH	ANN	6615 DELMONICO DR		COLORADO SPRIN	CO	809191809	0.2142864103	23
1912149576	TOTH	TIFFANY	ANNE	2950 E HARMONY RD	SUITE 190	FORT COLLINS	CO	805283419	0.2143263157	23
1891805040	WEST	HEATHER	D.	9720 GRANT ST # 2		THORNTON	CO	802292154	0.2146482711	23
1184642001	GINDE	SAVITA	YESHAWANT	7495 W 29TH AVE		WHEAT RIDGE	CO	800338002	0.2148826109	23
1851610406	TAPIA	SHANNON	M	5920 MCINTYRE ST		GOLDEN	CO	804037445	0.2150954549	23
1902290141	LEOPARD	MELISSA	DANIELLE	16290 E QUINCY AVE		AURORA	CO	800151594	0.2150984454	23
1184638215	CRAM	JON	J	6179 S BALSAM WAY	SUITE #210	LITTLETON	CO	801233091	0.2155393172	23
1104022342	SHENKEL	LESLIE		13650 E MISSISSIPPI AVE	SUITE 100-B	AURORA	CO	800123561	0.215699378	23
1558658427	DOLL	CHRISTOPH	DOUGLAS	2400 EDISON ST		BRUSH	CO	807231640	0.2162797168	23
1508849282	BOHL	JAMISON	WADE	4901 THOMPSON PKWY		JOHNSTOWN	CO	805346426	0.2164558131	23
1588625156	LEE	JEFFREY	L.	5623 PULPIT PEAK VW		COLORADO SPRIN	CO	809183954	0.2165563052	23
1366474850	REED	CLAIRE	H	300 COLORADO AVE		PUEBLO	CO	810042006	0.2166653831	23
1437168465	LITVAK	PATRICIA	LOUISE	3551 CHAMBERS RD STE A-D		AURORA	CO	800111330	0.2167546331	23
1790074706	LEACH	KARA	K.	6255 QUEBEC PKWY		COMMERCE CITY	CO	800224812	0.2169250996	23
1518915727	KUBISTA	JENNIFER	RUTH	8383 W ALAMEDA AVE		LAKEWOOD	CO	802263007	0.2170404392	23
1427581438	MATHEWS	ANITA		13001 E 17TH PL		AURORA	CO	800452570	0.2170899763	23
1134163819	FRALEY	MARK	S.	2141 ACADEMY CIRCLE		COLORADO SPRIN	CO	80909	0.217176952	23
1235230590	MLODINOW	STEVEN	G.	220 E ROGERS RD		LONGMONT	CO	805016027	0.2181705843	23
1265610141	KEAHEY	ERIC	H	9669 HURON ST STE 201		THORNTON	CO	802605669	0.218197621	23
1174594071	HULL	DAVID	ARDEN	USA MEDDAC EVANS ARMY COMMUNITY HOSPITOL	ROBINSON CL	FT. CARSON	CO	809134604	0.2183022887	23
1003887597	PARKER	DAVID	J	11310 HURON ST	SUITE 100	NORTHGLENN	CO	802343046	0.2186190091	23
1033373410	FONTENOT	JOHN		1860 E EGBERT ST		BRIGHTON	CO	806012475	0.2192867353	23
1326150335	CHECK	MICHAEL	P	DALY LN VILLAGE MALL	SUITE #23	SNOWMASS VILLA	CO	816156369	0.2196194624	23
1528041118	THOMPSON	VICTOR	JAMES	6685 GUNPARK DR EAST	STE 110	BOULDER	CO	80301	0.2198258095	23
1114033651	PEHL	KATHERINE	A	777 BANNOCK ST	MC 7782	DENVER	CO	802044507	0.2204284562	23
1841266293	PARSONS	SUZANNE	LYNNE	2345 BENT WAY		LONGMONT	CO	805037614	0.2205465754	23
1326175365	DAVIS	DAVID	J	580 MOHAWK DR		BOULDER	CO	803033712	0.2207721319	23
1396044541	GOLD	DALE	C	10350 E DAKOTA AVE		DENVER	CO	802471314	0.2210461685	23
1326222969	MEYER	PATRICIA	M	777 BANNOCK ST	MC 0151	DENVER	CO	802044507	0.2210477065	23
1417053380	WREN	TONYA	NAOMI PAR	2345 N 7TH ST		GRAND JUNCTION	CO	815018117	0.221369336	23
1497756639	HEBLE	THERESA	A	7780 S BROADWAY	SUITE 150	LITTLETON	CO	801222648	0.2214481357	23
1851533129	TOM	JENNIFER	MARGARET	1375 E 20TH AVE		DENVER	CO	802055422	0.2214935968	23
1043714439	WENIGER	KATE	CHRISTINE	859 S 4TH AVE		BRIGHTON	CO	806013205	0.2223558273	23
1861470577	DURAN	MATTHEW	GILLEN	1212 EAST ELIZABETH STREET		FORT COLLINS	CO	80524	0.2227421888	23
1366439770	DUGO	MICHAEL	SALVATORE	6915 TUTT BLVD STREET	SUITE 110B	COLORADO SPRIN	CO	809233591	0.2227480198	23
1548263049	OLSON	MARK	R	111 6TH STREET		HUGO	CO	80821	0.2228185731	23
1225056260	SANTAGUIDA	RIK		3951 EVERGREEN PARKWAY		EVERGREEN	CO	80439	0.223152544	23
1083734313	KURTZ	ANGELA	L	1060 ORCHARD AVE UNIT N		GRAND JUNCTION	CO	81501	0.2236884945	23
1417010398	COOK	KURT		4320 W ALASKA PL		DENVER	CO	802192454	0.2239244656	23
1184041584	GOODEILL	DANIEL		340 E 1ST AVE STE 101		BROOMFIELD	CO	800202401	0.2240969246	23
1023334109	BECKMAN	LUKE	CONROY	7701 SHERIDAN BLVD		WESTMINSTER	CO	800032605	0.2252309025	23
1326141359	DUDLEY	JAMES	R	1475 PINE GROVE RD	SUITE 102	STEAMBOAT SPRI	CO	804878803	0.2258422297	23
1982993838	PERCY	MATTHEW	BOSCHERT	195 W 14TH	BUILDING C	RIFLE	CO	816504700	0.2258820744	23
1225032998	GRUBER	MICHAEL	DAVID	106 BLANCA AVE STE 300		ALAMOSA	CO	811012340	0.2258965989	23
1538270939	HILLS	RACHEL	W.	1030 JOHNSON RD	#200	GOLDEN	CO	80401	0.2272437854	23
1811081607	MOROYE-YOUNG	JENNIFER	LYNN	9395 CROWN CREST BLVD		PARKER	CO	801388573	0.2276737612	23
1902028079	NORDSTROM LAN	ROBYN		2750 BROADWAY ST		BOULDER	CO	803043573	0.2283678754	23
1649222738	RIMMEY	JILL	S	1970 E 3RD AVE STE 1		DURANGO	CO	81301	0.2286052304	23
1023089166	OCHOA	JESUS	M	1010 S RIO GRANDE AVE		MONTROSE	CO	814014831	0.2286505477	23
1669818498	HULST	JOSHUA	M	1120 WELLINGTON AVE		GRAND JUNCTION	CO	815016129	0.2286985904	23
1164424354	LOWE	LEONARD	ALEXANDER	2930 11TH AVE		EVANS	CO	806201011	0.2291259413	23
1700862356	DENEGRI	ALBERTO		1115 2ND ST		FORT LUPTON	CO	806211745	0.2296071822	23
1881040707	STUART	DAVID		1120 WELLINGTON AVE		GRAND JUNCTION	CO	815016129	0.2297172627	23
1144226291	LACKEY	CHARLES	WARREN	822 W 4TH ST		LEADVILLE	CO	804613861	0.2297470943	23
1700895869	HASELHORST	BETH	ANN	4102 PINION DR	CADET CLINI	USAF ACADEMY	CO	808404000	0.2302323702	23
1013950526	SEGAL	STEPHANIE	LYNNE	9285 HEPBURN ST		HIGHLANDS RANC	CO	801292262	0.230416176	23
1235116120	FINK	ANTHONY	G	5881 W 16TH ST		GREELEY	CO	806342910	0.2306132425	23
1003357286	BENSING	MEGAN		9135 RIDGELINE BLVD STE 190		HIGHLANDS RANC	CO	801292395	0.2312881389	23
1073585881	SCHNELL	BENJAMIN	CHARLES	255 UNION BLVD	300	LAKEWOOD	CO	802281810	0.231368471	23
1114038403	TALMAGE	MARK	DEWITT	23505 COUNTY ROAD Y		VONA	CO	80861	0.2324937262	23
1093798738	MADSEN	MARK	C.	3150 N 12TH ST		GRAND JUNCTION	CO	815062863	0.2325317037	23
1023012366	MARTIN	BRUCE	W	3101 SUMMIT VIEW DR.		DACONO	CO	80514	0.2333764211	23
1689613580	BANCROFT-BEGA	TRINA		RUSTLING WILLOW ST. COMPLEX D		TOWAOC	CO	813340000	0.2335523666	23
1194702886	MORISSEAU	MONIQUE		3150 N 12TH ST		GRAND JUNCTION	CO	815062863	0.2338306085	23
1316984222	PADDOCK	JULIE	F	2600 CAMPUS DR	A	LAFAYETTE	CO	800263357	0.2339631437	23
1821023094	DLUGOS	THOMAS	PAUL	2222 N NEVADA AVE	SUITE 2010	COLORADO SPRIN	CO	809076819	0.2341882751	23
1720581523	BOWIE	JAMES	WILLIAM	14300 ORCHARD PKWY		WESTMINSTER	CO	800239206	0.2341992945	23
1952365686	SCHULZ	ANDREW	P	11245 HURON ST		WESTMINSTER	CO	802342806	0.2342832271	23
1093804460	BANKS	HEATHER	S	5495 ARAPAHOE AVE		BOULDER	CO	803031200	0.2347187434	23
1437241874	LEISTIKOW	DAVID	C	1022 DEPOT HILL RD		BROOMFIELD	CO	800201068	0.234826611	23
1235276593	IVASHCHENKO	MARINA		9898 ROSEMONT AVE	STE 104	LONE TREE	CO	801244106	0.235148152	23
1285764852	GLASSMAN	RICHARD	IRA	830 POTOMAC CIR	UNIT 295	AURORA	CO	800116750	0.235155787	23
1083621429	MALIS	SUZANNE	M	2322 S ACADEMY BLVD		COLORADO SPRIN	CO	809162406	0.2353344221	23
1588007785	ROTHLEIN-NARO	LISA	ROSE	191 E ORCHARD RD	SWEDISH FAM	LITTLETON	CO	801218000	0.2355697668	23
1114174422	KNAUS	CHAD		1340 HIGHWAY 133		CARBONDALE	CO	816231933	0.2361763568	23
1760512537	GOLDBERG	SARAH	Y	11245 HURON ST		WESTMINSTER	CO	802342806	0.2373300415	23
1427254622	ASTOR	ELAINE	TERI	2685 DUBLIN BLVD		COLORADO SPRIN	CO	809181358	0.2382638795	23
1124095641	HEMSWORTH	MICHAEL		2610 TENDERFOOT HILL ST		COLORADO SPRIN	CO	80906	0.2388599609	23
1477651636	BARRY	FRANCIS	J	2130 HOLLOW BROOK DR STE 100		COLORADO SPRIN	CO	809188410	0.2388878238	23
1437138369	JUENEMANN	SHANE	AUGUST	6685 GUNPARK DR STE 110		BOULDER	CO	803013343	0.2392399163	23
1578678454	BLANNING	ADAM		3500 E 17TH AVE # 233		DENVER	CO	802061813	0.2398596444	23
1710398086	BEAL	MATTHEW	J	4901 THOMPSON PKWY		LOVELAND	CO	805346426	0.2399970695	23
1164789715	WEEMAN	GLENDA	CHERYL	2130 MOUNTAIN VIEW AVE STE 203		LONGMONT	CO	805013177	0.2401011452	23
1639285745	SLAUGHTER	LARRY	M	185 SUTTLE ST		DURANGO	CO	813038276	0.2404036653	23
1508012865	GAHN-STAHLEY	JODIE	LYNN	2356 MEADOWS BLVD STE 140B		CASTLE ROCK	CO	801098410	0.2406640184	23
1295879070	PEARSE	JOHN	R	10350 E DAKOTA AVE		DENVER	CO	802471314	0.2409713446	23
1265502629	DILL	DIANE		281 N PLUM ST		FRUITA	CO	815212100	0.2409887469	23
1922170257	DUVALL	KIRBY	JAY	1000 E DRAKE RD		FORT COLLINS	CO	805251824	0.2410425205	23
1992708622	LOCKE	KAREN	CROSS	1460 E VALLEY RD STE 103		BASALT	CO	816218412	0.2413034775	23
1265418800	CRISLIP	GEORGE	D	1950 REDTAIL HAWK RD		ESTES PARK	CO	805175422	0.2415145776	23
1942456934	HUGGINS	GERALD	ARLEN	12633 IRVING CIRCLE	COMPLETE FA	BROOMFIELD	CO	80020	0.2418275467	23
1285945634	BRAHMBHATT	VISMAY	R	2701 MADISON SQUARE DR		LOVELAND	CO	80538	0.2419431155	23
1861929390	THOMAS	LAUREN	JANE	6610 E 19TH AVE		DENVER	CO	802201721	0.2420478883	23
1477642569	GATES	JOEL	THOMAS	295 SHERMAN STREET		RIDGWAY	CO	81432	0.2422053717	23
1912219163	WELSH	CHRISTINE	M	3150 N 12TH ST		GRAND JUNCTION	CO	815062863	0.2431321704	23
1891871067	JALOTA	RENU		1304 SO CHAMBERS RD		AURORA	CO	80017	0.2433704977	23
1730177742	JARRETT	MICHAEL	BENAVIDEZ	704 EDWARDS ST		WESTCLIFFE	CO	812528588	0.2449291913	23
1780776302	CARSON	FRANK	RANKIN	11600 W 2ND PL		LAKEWOOD	CO	802281527	0.2450257103	23
1134115264	MIRANDA	SUSAN	E	799 E HAMPDEN AVE STE 300		ENGLEWOOD	CO	801132762	0.2452084568	23
1508455726	SHAMBUREK	DANIEL	JOHN	790 S RACE ST		DENVER	CO	802094607	0.2452413897	23
1790212454	MACARI	STEPHEN	JOSEPH	5555 E ARAPAHOE RD		CENTENNIAL	CO	801222312	0.2453827715	23
1164681037	FAUGHT	JAMIE	L	1830 BLAKE AVE		GLENWOOD SPRIN	CO	816014275	0.2456157143	23
1801893409	HOISINGTON	WILLIAM	DONALD	3225 I-70 BUSINESS LOOP	STE A4	CLIFTON	CO	815207687	0.2457774567	23
1841585049	HARPER	MEGAN	LEIGH	1960 OGDEN ST	SUITE 460	DENVER	CO	802181022	0.2460704168	23
1003866435	TUTT	JENNIFER	M.	8300 ALCOTT ST STE 302		WESTMINSTER	CO	800314030	0.2467623396	23
1962778449	CARPENTER	MATTHEW	CHARLES	10400 E ALAMEDA AVE		DENVER	CO	802475104	0.2467794382	23
1912083296	KASUNIC	LOUIS	BAIRD	755 S PERRY ST	SUITE 100	CASTLE ROCK	CO	801041901	0.2470215257	23
1821199811	LEVINSON	MARK	BARRY	1455 S POTOMAC ST	SUITE 207	AURORA	CO	800124504	0.2471644726	23
1508931106	SUNTHANKAR	SHIVALINI	M	1014 CENTRE AVE		FORT COLLINS	CO	805261849	0.2481095452	23
1063754463	NELSON	ALICEN		4545 NAVAJO ST		DENVER	CO	802112440	0.248392528	23
1780812990	MOTE	CHRISTOPH	JON	7180 E ORCHARD RD	STE 306	CENTENNIAL	CO	801111724	0.2485025936	23
1922325638	WRIGHT	BRANDON	WESLEY	4901 THOMPSON PKWY		JOHNSTOWN	CO	805346426	0.2488961011	23
1013270545	PATEL	PAVITRA	RAJENDRAB	13701 E MISSISSIPPI AVE STE 200		AURORA	CO	800123697	0.2498551664	23
1386857746	LAVIGNE	MARCIE		1044 S 88TH ST STE 2		LOUISVILLE	CO	800279417	0.2498880854	23
1710249248	ASHRAF	MUNA		250 MAX DR		CASTLE PINES	CO	801089517	0.2499581134	23
1134126592	GOODALL	SCOTT	T	10400 E ALAMEDA AVE		DENVER	CO	802475104	0.2502016538	23
1477994689	TAYLOR	JOSHUA	YATES	101 ERIE PKWY	STE 201C	ERIE	CO	805164072	0.2510017898	23
1780686329	HADLEY	JEAN	SUSAN	50 BUCK CREEK ROAD	SUITE 200	AVON	CO	81620	0.2513430585	23
1518985894	GIACOBBE	PETER	J.	1805 MAIN ST	SUITE B	COLORADO SPRIN	CO	809111176	0.2521398111	23
1255475034	SEVERIN	CARL	D	14701 E EXPOSITION AVE		AURORA	CO	800122623	0.2521834188	23
1851828990	SCRANTON	CAMERON	ROWE	1600 23RD AVE		GREELEY	CO	806346070	0.2522900664	23
1558482125	DERN	SUSAN	GABRIELLE	2502 E PIKES PEAK AVE		COLORADO SPRIN	CO	809096033	0.2524597134	23
1710317979	FARLEY	TIMOTHY	MICHAEL	902 LAKEVIEW AVE		PUEBLO	CO	810043597	0.2537990335	23
1801819586	MASTERSON	EMILY	K	280 EXEMPLA CIR		LAFAYETTE	CO	800263370	0.2543382217	23
1093052045	NEUFELD	ORVILLE	GLENN	18335 SLOAN LN	POB 2610	MONUMENT	CO	801328814	0.2543997505	23
1225012834	WYNETT	JANA		1755 48TH ST STE 200		BOULDER	CO	803012712	0.2545561126	23
1215154620	GETTINGER	KAREN	L	7600 SHAFFER PKWY		LITTLETON	CO	801273004	0.2555064248	23
1710048566	GRIEBEL	GERALD	WAYNE	1311 N MILDRED RD		CORTEZ	CO	813212231	0.2556166124	23
1871534941	ZIEG	DAVID	A	12257 S WADSWORTH BLVD	MAIL STOP 1	LITTLETON	CO	801258504	0.2564966428	23
1255789509	HSIA	CONNIE		EVANS ARMY COMMUNITY HOSPITAL, 1650 COCHRANE CIR B75		COLORADO SPRIN	CO	80913	0.2572424962	23
1457480725	QUIGLEY	JILL	ANDREA	10901 W TOLLER DR	100	LITTLETON	CO	801276312	0.2575043469	23
1609294982	SAYERS	STEPHANIE	ANN	1107 S LEMAY AVE STE 200		FORT COLLINS	CO	805243959	0.2575870879	23
1659325710	HERFTER	ERNESTO		950 E HARVARD AVE	SUITE 660	DENVER	CO	802107009	0.2576960732	23
1598870578	GREEN	LARRY		12605 E 16TH AVE		AURORA	CO	800452545	0.2581607733	23
1639433618	SEVERSON	BRITT		8990 WASHINGTON ST		THORNTON	CO	802294537	0.258395142	23
1780629824	LESH	KURT	W	2960 N CIRCLE DR	#200	COLORADO SPGS	CO	809091163	0.258745372	23
1497714935	RINGEL	MARC		2726 W 11TH STREET RD		GREELEY	CO	806345408	0.2592044036	23
1902167380	EVANS	RYAN	A	1375 E 20TH AVE		DENVER	CO	802055422	0.2594196122	23
1487934261	STRUNK	KATHLEEN	RIOPELLE	5257 S WADSWORTH BLVD		LITTLETON	CO	801232228	0.2594796947	23
1730329731	MCCREIGHT	KASEY	SCOTT	121 S CRESCENT DR		PUEBLO	CO	810075434	0.2597308859	23
1073777678	ALMEYDA	REBECCA		1020 JOHNSON RD		GOLDEN	CO	804016002	0.2600661648	23
1215431929	BONNER	ABRIA	DIANA	1960 N OGDEN ST STE 460		DENVER	CO	802183670	0.2601324545	23
1962760157	JANTZ	SHANNON	ELIZABETH	1375 E 20TH AVE		DENVER	CO	802055422	0.2601648719	23
1508178534	HEPP	HEIDI	N	2701 MADISON SQUARE DR		LOVELAND	CO	805383386	0.2603810733	23
1649412461	SARTOR	ASHLEIGH	MARIE	13001 E. 17TH PLACE	UNIVERSITY	AURORA	CO	80045	0.2613153114	23
1457499311	CARTER	PATRICK	M	1730 N CORONA ST		COLORADO SPRIN	CO	809077644	0.2614153527	23
1386624708	SAYED	KHALIL	SAHIER	15229 W ELLSWORTH DR		GOLDEN	CO	804015007	0.2615171118	23
1174585749	ARLINE	ALFRED	D	3670 PARKER BLVD	SUITE 200	PUEBLO	CO	810082285	0.2616662259	23
1215019724	SCOTT	MIA	LOUISE	300 S JACKSON ST	#100	DENVER	CO	802093176	0.2619285664	23
1205874732	HARBERT	JENNIFER	R	802 RIO GRANDE AVE		CREEDE	CO	811305144	0.2619375825	23
1396903274	LUNDEEN	ANNA	C	745 RUSSELL ST.		CRAIG	CO	816252019	0.2636870692	23
1356838809	KIM	EDWARD		10400 E ALAMEDA AVE		DENVER	CO	802475104	0.2639410269	23
1811970239	ATKINS	JERRILU		108 S FRONTAGE RD W	SUITE 101	VAIL	CO	816575053	0.2640047526	23
1306872445	LOFTIN	TERESA	DIANE	1010 A ST		GREELEY	CO	806312021	0.2641380393	23
1326435728	AXMAN	JOSHUA	DANIEL	8200 E BELLEVIEW AVE STE 202C		GREENWOOD VILL	CO	801112805	0.2641923601	23
1952385528	LISCHWE	THOMAS		80 HEALTH PARK DR	SUITE 100	LOUISVILLE	CO	800279584	0.2644622793	23
1053816397	TENNANT	BRADLEY	J	4105 BRIARGATE PKWY STE 125		COLORADO SPRIN	CO	809203482	0.2648230024	23
1245256320	MACDONALD	NOLA	ANNE	315 CANYON AVE STE 3		FORT COLLINS	CO	805212677	0.2650965649	23
1952697328	SHEPHERD	STEPHEN	LEE	8383 W ALAMEDA AVE		LAKEWOOD	CO	802263007	0.2651092099	23
1659338994	WALTER	ANGELA	S	1683 MAIN ST		WINDSOR	CO	805507921	0.2655408984	23
1033340740	BRANCH	PAUL	KENNETH	380 EMPIRE RD	#120	LAFAYETTE	CO	800262677	0.2656990282	23
1821096132	MALY	TIMOTHY	JOHN	2005 BLUE MOUNTAIN AVE		BERTHOUD	CO	805138629	0.2657246591	23
1912050295	KEARNEY	PATRICK	J	1 MERCADO ST STE 160		DURANGO	CO	813017300	0.2662015796	23
1922558089	BROWN	ANN	ELIZABETH	26659 PLEASANT PARK RD		CONIFER	CO	804337714	0.2665839127	23
1962455329	BROCKMAN	ANNE	L.	1520 EVERGREEN PKWY		EVERGREEN	CO	804397848	0.2666732502	23
1235245689	MCLEAN	RONALD	A	7960 S. UNIVERSITY BLVD.	SUITE 101	CENTENNIAL	CO	80122	0.2668069328	23
1669887360	JUAN	BRIAN	R	11245 HURON ST		WESTMINSTER	CO	802342806	0.2675775729	23
1689662900	SCHIAVONI	ANDREW	JOSEPH	1700 MARION STREET		DENVER	CO	80218	0.2676986066	23
1932214913	DEGRUY	FRANK		3055 ROSLYN ST		DENVER	CO	802383323	0.2678675858	23
1871568782	TUCKER	KELLY	WADE	2520 W 16TH ST		GREELEY	CO	806344902	0.2679574305	23
1629119383	DILLON	ROBERT	RANDY	2400 EDISON ST		BRUSH	CO	807231640	0.2684482682	23
1679830087	RUSK	JOSHUA	STEVEN	320 BEARD CREEK RD		EDWARDS	CO	816326426	0.2686740552	23
1700860764	WEDEL	PAUL		1025 PENNOCK PL	STE 121	FORT COLLINS	CO	805243257	0.2686870323	23
1437270006	SMITH	GREGORY	DEAN	19515 E 54TH PL		DENVER	CO	802498677	0.268803435	23
1538115134	KREUTTER	FLORY	M	425 S CHERRY ST STE 410		DENVER	CO	802461231	0.2690174376	23
1861017147	PRICE	MEGHAN	KELLY	16 LAKESIDE LN		DENVER	CO	802127413	0.2691172246	23
1639206642	MOSER	TIMOTHY	GERALD	2110 OSCEOLA ST		DENVER	CO	80212	0.2691833369	23
1962608018	TOLVE	HARRY	J.	3464 S DOWNING ST		ENGLEWOOD	CO	801132911	0.2692194168	23
1518962448	BUDENSIEK	RICHARD	LEE	5623 WEST 19TH STREET		GREELEY	CO	806342901	0.2699501772	23
1194846881	DAVIS	SARAH	ELIZABETH	14701 E EXPOSITION AVE		AURORA	CO	800122623	0.2700506855	23
1063462653	HOLLAR	GREGORY	F	7030 S YOSEMITE ST	SUITE 220	CENTENNIAL	CO	801122026	0.2702990744	23
1407887961	MITCHELL	SABRINA	LORRAINE	2698 PATTERSON RD		GRAND JUNCTION	CO	815068818	0.2705272326	23
1477519296	ZIEGLER	LAURA	ANNE-MARI	175 S UNION BLVD	STE 310	COLORADO SPRIN	CO	809103113	0.2710947731	23
1184627432	FRAZZETTA	GAYLE		224 S NEVADA AVE		MONTROSE	CO	814014234	0.2715453563	23
1558890590	ADAMS	SHALEASE		1960 N OGDEN ST STE 460		DENVER	CO	802183670	0.2717712849	23
1184767634	HACKETT	DEBORAH	K	11245 HURON ST		WESTMINSTER	CO	802342806	0.2718495374	23
1659360238	ADLER	JAY	L	2 S CASCADE AVE	SUITE140	COLORADO SPRIN	CO	809031624	0.2721284522	23
1013996982	HIRONS	GREGORY	THOMAS	7625 W 92ND AVE		WESTMINSTER	CO	800214567	0.2725640634	23
1780807974	GEE	LARRY	DON	6140 TUTT BLVD	SUITE 110	COLORADO SPRIN	CO	809223575	0.2731118627	23
1184286999	HICKS	ANIECIA	VICTORIA	102 HAYS AVE		STERLING	CO	807512866	0.2733226993	23
1508896374	WHITEHURST	LAWRENCE	R.	559 VINCENT ST BLDG 959		PETERSON AFB	CO	809141541	0.273504024	23
1013912963	BAHR	PAOLO	J.	175 S UNION BLVD STE 310		COLORADO SPRIN	CO	809103126	0.2738121786	23
1689757213	NOUHI	SEPEIDEH	SEBRYNA	580 MOHAWK DR		BOULDER	CO	803033712	0.2738475931	23
1386853943	JONES	JUDITH		8383 W ALAMEDA AVE		LAKEWOOD	CO	802263007	0.2742078818	23
1528094075	CAMPOS	LEON	P	1650 COCHRANE CIR	IRON HORSE	FORT CARSON	CO	809134613	0.2742175089	23
1962448407	GLASER	KELLI	M.K.	10789 BRADFORD RD	STE 150	LITTLETON	CO	801276403	0.2742470481	23
1447246079	QUINTANA	PHILLIP	D	14001 E ILIFF AVE	#109	AURORA	CO	800141405	0.2745254283	23
1457384026	SCHLICHT	MALINDA	ANZELLOTT	8383 W ALAMEDA AVE		LAKEWOOD	CO	802263007	0.2750122562	23
1285634121	MCCURRY	ROBERT	D	1210 MAIN ST		CANON CITY	CO	812123506	0.2752222783	23
1487620720	TAYLOR	ANGELA		2030 MOUNTAIN VIEW AVE	SUITE 540	LONGMONT	CO	805013178	0.275329339	23
1710341029	KLAWITER	AUDREY		940 CENTRAL PARK DR STE 101		STEAMBOAT SPRI	CO	804878853	0.2754317919	23
1750350625	ARMOUR	ROSS	W	401 10TH ST		BERTHOUD	CO	805131381	0.275678753	23
1982809950	MCCARTY	BRECK	IRENE	235 W FLETCHER ST		HAXTUN	CO	807312737	0.2758209856	23
1629224183	MICHAEL	ROBERT	V	32214 ELLINGWOOD TRL	SUITE 210	EVERGREEN	CO	804399719	0.2758511851	23
1881988541	SHEN	JOHNNY		760 S COLORADO BLVD	SUITE A	DENVER	CO	802461954	0.276010092	23
1396206488	REIMER	LISA	MARIE	340 PRINTERS PKWY		COLORADO SPRIN	CO	809103190	0.2761697421	23
1265491112	WEST	CHRISTOPH	JAMES	10259 S PARKER RD	STE 200	PARKER	CO	801349392	0.2762686863	23
1437121597	CARROLL	MARK	PHILP	9320 GRAND CORDERA PARKWAY	SUITE 100	COLORADO SPRIN	CO	80924	0.2766094754	23
1548578388	HOLLIGAN	DANIEL	JOSEPH	191 E ORCHARD RD	SUITE 200	LITTLETON	CO	801218000	0.2777187788	23
1154459485	RAPHAEL	KATE	BENDON	2550 TENDERFOOT HILL ST		COLORADO SPRIN	CO	809063998	0.2777638278	23
1558370585	THRON-WEBER	PENELOPE	HELEN	1370 S. WADSWORTH		LAKEWOOD	CO	80232	0.2781192769	23
1780104075	HWANG	ALBERT		3141 CENTENNIAL BLVD		COLORADO SPRIN	CO	809074094	0.2792739991	23
1265525711	JANASEK	MITCHELL	J	1230 14TH ST SW		LOVELAND	CO	805376324	0.2799140514	23
1841438553	KRUPA-WIDERHO	EWA		15901 E BRIARWOOD CIR UNIT 200		AURORA	CO	800161785	0.2803864564	23
1770572950	VOTH	JOHN	W	15909 JACKSON CREEK PARKWAY		MONUMENT	CO	80132	0.2805653337	23
1912326901	LEWIS	JEFFREY	D	5495 ARAPAHOE AVE FL 2		BOULDER	CO	803031260	0.2807333927	23
1265402283	PETRIE	KENT	A	320 BEARD CREEK RD STE 200		EDWARDS	CO	816326426	0.2809981114	23
1760442800	VOLK	JOHN	W	2930 11TH AVE		EVANS	CO	806201011	0.2811950009	23
1265641013	WILLIAMS	BRIAN	K	2115 STUART AVE		ALAMOSA	CO	811012269	0.2812207287	23
1194992198	ROGERS	NINA	VERGARI	1755 48TH ST STE 200		BOULDER	CO	803012712	0.2820864386	23
1205945813	ROUNTREE	ROBERT	COLLINS	75 MANHATTAN DR	SUITE1	BOULDER	CO	803034254	0.2825397543	23
1730318098	SUTTON	CHARLES	K	225 EAGLE CREST ST		RANGELY	CO	816483105	0.282806839	23
1558579615	FORTINO	SHARON		16290 E QUINCY AVE		AURORA	CO	800151594	0.283065572	23
1528453685	PIGGOTT	CLEVELAND	ALCIDES	12605 E 16TH AVE		AURORA	CO	80045	0.283172961	23
1114057056	DAVIS	LYNDA	K	11245 HURON ST		WESTMINSTER	CO	802342806	0.2833572441	23
1275538092	VILLALON	SOLOMON		809 MAIN ST	SUITE #3	WALSENBURG	CO	810892149	0.2834993109	23
1174663140	MAROLDO	AMY	SUSAN	175 S. UNION BLVD.	SUITE 305	COLORADO SPRIN	CO	809103126	0.2837782746	23
1376923920	CARROLL	LEAH	M	8383 W ALAMEDA AVE		LAKEWOOD	CO	802263007	0.2838726934	23
1447258124	TALIAFERRO	JOHN	PEYTON	1327 EAGLE DR		LOVELAND	CO	805378059	0.2845315557	23
1770541336	DENAM	WILLIAM	LEE	417 S. TEJON ST. SUITE 120		COLORADO SPRIN	CO	809032206	0.2848296944	23
1578607354	ORDELHEIDE	KAREN	S	11245 HURON ST		WESTMINSTER	CO	802342806	0.2848607047	23
1386099497	SHELDON DEUSE	SHELBY		3205 N ACADEMY BLVD STE 100		COLORADO SPRIN	CO	809175147	0.2850836773	23
1295769354	HAMMOND	ROBERT	SCOTT	8601 TURNPIKE DRIVE	#200	WESTMINSTER	CO	80031	0.285137985	23
1518945112	SHENKENBERG	AMY	E	1683 MAIN ST		WINDSOR	CO	805507921	0.2856838192	23
1558527580	SIDDIQUI	NAJMUL	HASAN	2400 S PEORIA ST	#100	AURORA	CO	800145476	0.2858021987	23
1699064667	RASCH	PATRICK	CASEY	1600 23RD AVE		GREELEY	CO	806346070	0.2858747641	23
1194992768	GERK	CHARLES	ANTHONY	1405 S 8TH AVE	SUITE 103	STERLING	CO	807514563	0.2860127856	23
1588923049	BAUER	WILLIAM	J	1606 PRAIRIE CENTER PKWY		BRIGHTON	CO	806014004	0.2868973097	23
1417943366	KOTZ	GLENN	E	1450 E VALLEY RD	SUITE 101	BASALT	CO	816218304	0.2877266967	23
1073556510	BAIR	LOUIS	W	573 32 RD		CLIFTON	CO	815207624	0.2879241236	23
1073054292	STERRY	BRANDON	CHARLES	280 EXEMPLA CIR		LAFAYETTE	CO	800263370	0.2880979172	23
1164685517	TAYLOR	BARBARA	JANE	6500 COUNTY ROAD 16		GRANADA	CO	810419727	0.2881781064	23
1255351888	LEVY	DEXTER	S	8966 W BOWLES AVE	#L	LITTLETON	CO	801238613	0.2885737919	23
1639434509	SWENSON	PAUL	FRANCIS	1830 BLAKE AVE		GLENWOOD SPRIN	CO	816014275	0.2888980193	23
1578509485	LOCKWOOD	STEPHANIE	R	3519 RICHMOND DR		FORT COLLINS	CO	805265995	0.2889764199	23
1114960192	TATSUYAMA	JED	JITSUGO	1619 N GREENWOOD ST	SUITE 200	PUEBLO	CO	810032644	0.2892206573	23
1578561874	RAFORD	PAUL	T	7030 S YOSEMITE ST		CENTENNIAL	CO	801122016	0.2893292719	23
1154645968	MEREDITH	CARL	ELWOOD	1044 S 88TH ST	SUITE 200	LOUISVILLE	CO	800279417	0.2893919434	23
1740545227	IRVING	VANNA	KAY	550 W HWY 50		SALIDA	CO	812012238	0.2900162494	23
1457322943	MORGAN	MATTHEW	M	11310 HURON ST	SUITE 100	NORTHGLENN	CO	802343046	0.2902002518	23
1083652309	PAGANO	KARI	FREEMAN	2803 ROSLYN ST		DENVER	CO	802382624	0.2908825252	23
1710945738	OGDEN	SAMUEL	C	1600 23RD AVE		GREELEY	CO	806346070	0.2916930249	23
1902840028	ALGER	MARSHA		350 LYCKMAN PL		FOUNTAIN	CO	808172861	0.2927369565	23
1841383338	OTTOLENGHI	DAVID	R	2121 E HARMONY RD	SUITE 310	FORT COLLINS	CO	80528	0.2929044973	23
1013203850	SAUNE	DOROTHY	L	3027 N CIRCLE DR		COLORADO SPRIN	CO	809091179	0.2932017195	23
1770564353	LANDSMAN	GORDON	SPENCER	8900 PENA BLVD		DENVER	CO	802496363	0.2933692528	23
1982666806	SHELDON	JONATHAN	LANCE	1780 S BELLAIRE ST	SUITE 700	DENVER	CO	802224330	0.2936094074	23
1639388143	OLEARY	ANNE		2955 S BROADWAY		ENGLEWOOD	CO	801131526	0.2940926847	23
1205255668	BAYERMAN	BORIS	I	1375 E 20TH AVE		DENVER	CO	802055422	0.2944862443	23
1174650956	HUBBARD	JAMES	ROBERT	5736 ADRIENNE CT		COLORADO SPRIN	CO	809068257	0.2947002753	23
1922495175	MARSHALL	CHANDRA		10103 RIDGEGATE PKWY STE G23		LONE TREE	CO	801245524	0.294949657	23
1487834206	DEPAULO	SUZANNE		6050 MACH 1 DR		COLORADO SPRIN	CO	809181514	0.2950693766	23
1013587211	ROBLES	CAMILA	TERESA	902 LAKEVIEW AVE		PUEBLO	CO	810043597	0.2956817184	23
1316460934	SILVERMAN	GABRIELLE	HOTZ	295 SHERMAN ST		RIDGWAY	CO	814328706	0.2957987051	23
1194164806	SHUPP	AARON	M.	1008 MINNEQUA AVE	SUITE #1124	PUEBLO	CO	810043733	0.2958346961	23
1689085649	FELLER	CATHY		1220 LAKE PLAZA DR STE 150		COLORADO SPRIN	CO	809063548	0.296112558	23
1265470256	RESCHL	LINDA	BARBARA	5920 MCINTYRE ST		GOLDEN	CO	804037445	0.2961399342	23
1396789772	HOWARD	BOBBY	D.	0310C COUNTY ROAD 14		DEL NORTE	CO	811328719	0.2963195188	23
1235549361	CHEATHAM	BROOKE	HASTINGS	1305 ESCALENTE DRIVE	UNIT 205	DURANGO	CO	81303	0.2964201236	23
1255310512	MEYER	DAVID	CHARLES	45825 E STATE HIGHWAY 96		PUEBLO	CO	810069330	0.296996168	23
1538145289	ABRAHAMSON	LARA		1113 OAKRIDGE DR		FORT COLLINS	CO	805255591	0.2971044324	23
1851612923	VAN STEDUM	KATHERINE		2130 STOUT ST		DENVER	CO	802052827	0.2978416175	23
1134123821	CHARLES	KERRI	M	360 S GARFIELD ST	SUITE 500	DENVER	CO	802093186	0.2983058283	23
1184621245	MILLER	LAURIE		1635 BLUE SPRUCE DR		FORT COLLINS	CO	805245427	0.2993762108	23
1649258575	VU	CHRISTEN	CAGE	19641 E PARKER SQUARE DR STE E		PARKER	CO	801347397	0.2996860539	23
1497716559	CHILDERS	GARY	BLANE	4711 OPUS DR	SUITE 201	COLORADO SPRIN	CO	809068694	0.2998901262	23
1699805457	TOLLIVER	HEATHER	L	10065 E HARVARD AVE STE 400		DENVER	CO	802315943	0.3002125273	23
1437132982	STURGES	PAUL	H.	3150 N 12TH ST		GRAND JUNCTION	CO	815062863	0.3002581747	23
1982682506	JUHLIN	WENDY	S	721 19TH ST FL 2		DENVER	CO	80202	0.30029709	23
1013175561	BOWLAND	TERRI	ALLISON	6255 QUEBEC PKWY		COMMERCE CITY	CO	800224812	0.3010593379	23
1285761163	BOYER	SARAH	L	9285 HEPBURN ST		HIGHLANDS RANC	CO	801292262	0.3012554177	23
1881766434	CZAPLA	BRITTA	CHRISTINA	3150 N 12TH ST		GRAND JUNCTION	CO	815062863	0.3015835375	23
1386652550	RABOLD	JAMES	GREGORY	7401 CHURCH RANCH BLVD		WESTMINSTER	CO	80021	0.3017626779	23
1124130232	MCCABE LENTZ	JENNIFER	LYNN	914 W 6TH ST		LOVELAND	CO	805375341	0.3017791576	23
1861457939	CARPENTER	JULIET	A	2995 BASELINE RD	SUITE 210	BOULDER	CO	803032318	0.3017929524	23
1942289806	IVES	MARTHA	MUKA	5730 WARD RD	SUITE 102	ARVADA	CO	800021300	0.3021936413	23
1457344624	FLANIGAN	MARK	D	9191 HURON ST		DENVER	CO	802606842	0.3022879364	23
1811981285	ARTZBERGER	BRIAN	A	421 S TEJON ST STE 250		COLORADO SPRIN	CO	80903	0.3036889687	23
1528010527	GAO	ANGELA	KUZMINSKI	551 KOKOPELLI BLVD	SUITE F	FRUITA	CO	815216305	0.3046715927	23
1508386418	WILLFORD	BENJAMIN		3205 N ACADEMY BLVD STE 100		COLORADO SPRIN	CO	809175147	0.3049775168	23
1124011507	JAMES	RANDOLPH	LEE	403 S BALDWIN STREET		WOODLAND PARK	CO	808638762	0.3054305326	23
1861548547	SORENSEN	JEFFREY	S	5555 E ARAPAHOE RD		CENTENNIAL	CO	801222312	0.3058337482	23
1962932830	KERR	BRYCE		1025 PENNOCK PLACE	FAMILY MEDI	FORT COLLINS	CO	80524	0.3059666228	23
1659695625	PAVLOVIC	PREDRAG		1900 E PIKES PEAK AVE	STE # 3	COLORADO SPRIN	CO	809095850	0.3061337091	23
1902938848	FOX	JUDITH	B	3850 GRANT AVE	SUITE 200	LOVELAND	CO	805388431	0.3066510643	23
1760685580	GREGG	TAMMY	R.	1710 1ST ST		ALAMOSA	CO	811012302	0.306712283	23
1770588618	MORGAN	DANA	MARIE	5623 W 19TH ST		GREELEY	CO	806342901	0.3069223376	23
1952360380	DEBERGHES	PAMELA	J	5850 CHAMPIONSHIP VW STE D	EL PASO COU	COLORADO SPRIN	CO	809222506	0.3070709418	23
1114192432	LEE	GLORIA	I	777 BANNOCK ST	MC 0107	DENVER	CO	802044507	0.3078209629	23
1861474488	BERGER	PAUL	A	4075 E 128TH AVE		THORNTON	CO	802412201	0.3080563756	23
1245213842	STEEL	MARSHALL	T.	1120 WELLINGTON AVE		GRAND JUNCTION	CO	815016129	0.3083132688	23
1831236645	BUTLER	LISA	R.	1212 E ELIZABETH ST		FORT COLLINS	CO	805244007	0.309014198	23
1285770651	BRASSFIELD	THOMAS	S	3220 N ACADEMY BLVD	5	COLORADO SPRIN	CO	809175115	0.3094106593	23
1982608345	ALLBRIGHT	JAMES	REX	26659 PLEASANT PARK RD		CONIFER	CO	804337714	0.3095124431	23
1104901180	MORRISON	STEPHEN	CRAIG	11355 S PARKER RD		PARKER	CO	801347403	0.3095950733	23
1689671026	FINNOFF	GREGORY		2930 11TH AVE		EVANS	CO	806201011	0.3097929886	23
1568756724	OWENS	ADAM		810 E 3RD ST SUITE 201		DURANGO	CO	813015759	0.3098321284	23
1669670170	KINNEY	REBECCA	GOGEL	777 BANNOCK ST	MC 1914	DENVER	CO	802044507	0.3100360005	23
1104898915	FAY	DAVID	L	2130 STOUT ST		DENVER	CO	802052827	0.3100380061	23
1851575062	OLSON	DAVID	P	1804 E PAVILION PL		MONTROSE	CO	814015795	0.3102336714	23
1033308713	SCHIMKE	CLAIRE	SUSAN	14000 E ARAPAHOE RD	SUITE 290	CENTENNIAL	CO	801124043	0.3104390215	23
1699208066	URBAN	GARRETT		191 E ORCHARD RD STE 300		LITTLETON	CO	801218058	0.3107962889	23
1659363240	AVANT	TODD	J	221 E HAMPDEN AVE		ENGLEWOOD	CO	801132620	0.3108822505	23
1427387984	MAEDER	GREGORY	S	8510 BRYANT ST	200	WESTMINSTER	CO	80031	0.3117976036	23
1578572426	MOLL	LORI	S	129 KANSAS AVE		WALSENBURG	CO	810891818	0.3120409713	23
1801163639	JOHNSON	CHRISTOPH		12230 LIONESS WAY		PARKER	CO	801345603	0.3122450771	23
1710972401	TELCK	LYNNETTE	C	214 SOUTH 4TH STREET		KREMMLING	CO	804590399	0.3122507456	23
1174533616	ALFONSI	GRACE	A	777 BANNOCK ST	MC 7782	DENVER	CO	802044507	0.3125213866	23
1336434059	LOEFFLER	OLIVER	PHILIPP	14701 E EXPOSITION AVE		AURORA	CO	800122623	0.3126266917	23
1992799100	ERLANDSON	MICHAEL	DAVID	191 E ORCHARD RD STE 300		LITTLETON	CO	801218058	0.3129028009	23
1407920101	AVONDA	THOMAS	R	55981 E COLFAX AVE		STRASBURG	CO	801368014	0.3130300549	23
1750382263	HANNEMANN	MARTIN	D	1550 S POTOMAC ST	STE. 370	AURORA	CO	800125455	0.3133407935	23
1154379840	CLEMMER	KEVIN	R	1805 KIPLING ST	SUITE 109	LAKEWOOD	CO	802152873	0.313687469	23
1144554692	DIXIT	ANJOLI	MARIE	2345 BENT WAY		LONGMONT	CO	805037614	0.3143943564	23
1700913753	SALLI	MICHELE	D	4803 WARD RD		WHEAT RIDGE	CO	800331902	0.314402634	23
1073756987	BLEACHER	HEATHER	ROBBINS	12605 E 16TH AVE		AURORA	CO	800452545	0.3148632442	23
1942552401	BRANDT	SAMUEL	I	5034 BUR OAK LN		PARKER	CO	801345448	0.3149837187	23
1194005066	ROSEBROOK	SOPHIA	H	5555 E ARAPAHOE RD	CENTENNIAL	CENTENNIAL	CO	801222312	0.3151780056	23
1497723100	THOMPSON	DANIEL	P.	1060 ORCHARD AVE	STE H	GRAND JUNCTION	CO	81501	0.3153471753	23
1114191723	LEMBITZ	ALAN	M	1820 E 57TH ST		LOVELAND	CO	805381308	0.3154448612	23
1700267945	DORENKAMP	JACQUELYN		3702 AUTOMATION WAY STE 103		FORT COLLINS	CO	805255738	0.3154539556	23
1912434432	PETERSON	RYAN	DEAN	4318 TRAIL BOSS DR STE 100		CASTLE ROCK	CO	801047512	0.3156333004	23
1740262070	LONGORIA	ADELINA		1000 W SOUTH BOULDER RD	SUITE 110	LAFAYETTE	CO	800262752	0.3157141992	23
1558334011	SPENCER	DALE	A	1263 LAKE PLAZA DR STE 230		COLORADO SPRIN	CO	80906	0.3166141456	23
1760713465	SPINUZZI	ZACHARY	WAYNE	4105 BRIARGATE PKWY STE 125		COLORADO SPRIN	CO	809203482	0.3169800035	23
1578720314	COOK	AMY	MARIE	8990 WASHINGTON ST		THORNTON	CO	802294537	0.317259588	23
1396884334	KILPATRICK	CRAIG		1823 FORD ST		GOLDEN	CO	804012464	0.3174012282	23
1144420787	MUSGRAVE	KATJE	L	1113 OAKRIDGE DR		FORT COLLINS	CO	805255591	0.3175057095	23
1326055229	MCMAHON	JOHN	M	47 WIDEFIELD BLVD		COLORADO SPRIN	CO	809112126	0.3180804086	23
1588697361	PRUITT	JAMES	C	75 S PAGOSA BLVD		PAGOSA SPRINGS	CO	811477910	0.3186761259	23
1245292812	SCHOTTSTAEDT	LOUISE	E	1925 E ORMAN SUITE 440		PUEBLO	CO	81004	0.3190823013	23
1265637037	KURZ	NICHOLAS	BRIAN	27 B TALISMAN DRIVE #3		PAGOSA SPRINGS	CO	81147	0.319233664	23
1477567543	WELCH	JOSHUA	AARON	1100 CARSON AVE STE 201		LA JUNTA	CO	810502748	0.3194150828	23
1689935868	PATRICK	MEGAN	ANN	1020 JOHNSON RD		GOLDEN	CO	804016002	0.3195218906	23
1376545681	PETERSON	LINDA	M	401 S PARK AVE		MONTROSE	CO	814015741	0.319612425	23
1992784003	DUNN	JAN	RUOFF	4105 BRIARGATE PKWY STE 125		COLORADO SPRIN	CO	809203482	0.3205082195	23
1376570333	MARCHANT	DAVID	R	1025 PENNOCK PL		FORT COLLINS	CO	805243257	0.3209794379	23
1457333866	REILLY	MARCELLE	JENNIFER	16290 E QUINCY AVE		AURORA	CO	800151594	0.3212392755	23
1386795029	BEDNAREK	JOSEPH	T	4500 W. 38TH AVE.	SUITE 220	DENVER	CO	802122107	0.3224371487	23
1699848648	BANKER	MICHAEL	WAYNE	712 MACON AVE		CANON CITY	CO	812123314	0.3227255812	23
1780650093	ELLIS	MICHAEL	PAUL	562 GREGORY ST		BLACK HAWK	CO	80422	0.3229214644	23
1801923867	VOGLER	TARA	L	8383 W ALAMEDA AVE		LAKEWOOD	CO	802263007	0.3229262355	23
1003067547	LY	HUY	C	601 W 11TH AVE APT 517		DENVER	CO	80204	0.3229390668	23
1023043825	GRUNDY	SHARON	ANN	500 WEST PACIFIC AVE		TELLURIDE	CO	814351229	0.3229780264	23
1467599746	FRANCIS	ERIC		4803 WARD RD		WHEAT RIDGE	CO	80033	0.3235338979	23
1942266291	DOUGLAS	JAN	JEWETT	661 LAFAYETTE ST		DENVER	CO	802183609	0.3235710642	23
1225011943	HILTY	JILL	S.	3150 N 12TH ST		GRAND JUNCTION	CO	815062863	0.3236079315	23
1376557959	METCALF	MELANIE	SUZANNE	5995 IRIS PARKWAY		FREDERICK	CO	80530	0.3236920886	23
1285924720	STEVES	AMBER	ELIZABETH	1107 S LEMAY AVE STE 200		FORT COLLINS	CO	805243959	0.3237420634	23
1245541911	DELIERE	SAMANTHA	ANN	10350 E DAKOTA AVE		DENVER	CO	802471314	0.3243178769	23
1376504654	ELIJAH	ROCHELLE	YVONNE	3676 PARKER BLVD		PUEBLO	CO	810082212	0.3243932414	23
1700044773	HALDY	MEGAN	E	10350 E DAKOTA AVE		DENVER	CO	802471314	0.3247396412	23
1669408654	GARCIA	ELIZABETH	M.	1600 W 24TH ST		PUEBLO	CO	810031411	0.3251000928	23
1659451185	DAWSON	JENNIFER	DAWN	2520 W 16TH ST		GREELEY	CO	806344902	0.3254845102	23
1457496408	BEINLICH	KERRY		1160 PATTERSON RD		GRAND JUNCTION	CO	815068275	0.3262265098	23
1841619988	ARNETT	KELLY	ROSE	13001 E 17TH PL		AURORA	CO	800452570	0.3263376739	23
1356300370	CZECH	JEANINE	MARIE	559 VINCENT ST	ATTN: 21 AM	PETERSON AFB	CO	809141541	0.3265044756	23
1407990013	ROMERO	REBECCA	L	11245 HURON ST		WESTMINSTER	CO	802342806	0.32668432	23
1316386469	CARPENTER	RACHEL	MARINCH	1960 OGDEN ST	SUITE 460	DENVER	CO	802183666	0.326733553	23
1689115958	PARKER	EMILY	CATHERINE	3001 HAVANA ST		DENVER	CO	802384099	0.3267888466	23
1174010060	BECHIS	MARGARITE	ANNE	1600 23RD AVE		GREELEY	CO	806346070	0.326902263	23
1457551012	MEBANE	MARY	V	87 MERCHANT DR		MONTROSE	CO	814013015	0.3272662285	23
1801419627	ULMER	TYLER	CLAY	1600 23RD AVE		GREELEY	CO	806346070	0.3277188671	23
1851652754	BURGWIN	KELLEN	HILL	2950 E HARMONY RD STE 190		FORT COLLINS	CO	805283430	0.3278750914	23
1376898882	CROWLEY	SARAH	E	4803 WARD RD		WHEAT RIDGE	CO	800331902	0.3281498888	23
1942252275	DOYLE	RICHARD	GREGORY	603 28 1/4 RD		GRAND JUNCTION	CO	815066019	0.3281729703	23
1578649521	CHAVEZ	DAVID	ANTHONY	1606 PRAIRIE CENTER PKWY	SUITE 240	BRIGHTON	CO	806014004	0.3285423426	23
1407939309	COOPER	PAUL	A	3150 N 12TH ST		GRAND JUNCTION	CO	815062863	0.3292589361	23
1568448744	UNGER	MARK		1113 OAKRIDGE DR		FORT COLLINS	CO	805255591	0.3293958848	23
1649288473	ODELL	DAVID	MICHAEL	15400 W 64TH AVE UNIT 9E	SUITE 14	ARVADA	CO	800076852	0.3295335399	23
1700043692	ANTONSON	GWYNN		4020 JERRY MURPHY RD		PUEBLO	CO	810011045	0.3297408695	23
1366412157	BROWN	WILLIAM	MALCOLM	900 CEDAR ST		JULESBURG	CO	807371121	0.3298476638	23
1194855734	MATHWICH	BRIAN	NEAL	164 PRIMROSE CT		LONGMONT	CO	805016036	0.3303661362	23
1891745519	JIBBEN	CELESTE		10738 RIST CANYON RD		BELLVUE	CO	805126206	0.3305810002	23
1780079012	YOON	MOON		4545 NAVAJO ST		DENVER	CO	80211	0.3305987126	23
1780632133	BLANCHARD	THOMAS	J	1440 VINE ST		DENVER	CO	802062016	0.330622696	23
1376855999	CASIANO	VINCENT	EDWIN	1650 COCHRANE CIR		FORT CARSON	CO	809134613	0.3310672028	23
1346370111	TALLEY	PAMELA	PHELPS	WARDENBURG HEALTH CTR	119UCB	BOULDER	CO	803090119	0.331824883	23
1356661011	DUPUIS	COLLEEN	MARY	1230 14TH ST SW		LOVELAND	CO	805376324	0.3323849739	23
1871649483	FAIRBAIRN	LANE	M	10350 E DAKOTA AVE		DENVER	CO	802471314	0.3326838875	23
1679917827	SHAPIRO	DAVID	B	3141 CENTENNIAL BLVD		COLORADO SPRIN	CO	809074094	0.3326929479	23
1922360379	SCHOO	CAROLINE	BONAIRE	2345 BENT WAY		LONGMONT	CO	805037614	0.3327560701	23
1891797080	BAKER	KEITH	ANDREW	559 VINCENT ST	21 MDOS/SGO	PETERSON AFB	CO	809141540	0.3329033215	23
1619927308	HUTCHISON	SUZANNE	L	10240 PARK MEADOWS DR		LONE TREE	CO	801245425	0.3329282013	23
1912084344	KINGSTON	RICHARD	ALLAN	2231 N 7TH ST		GRAND JUNCTION	CO	815017434	0.333080446	23
1972645646	ROBERTS	DAWN		4760 FLINTRIDGE DR	SUITE 200	COLORADO SPRIN	CO	809184267	0.3333420755	23
1508201880	STILSON	BRANDON	J	1455 MAIN ST		WINDSOR	CO	805505559	0.3333595592	23
1144285248	ADAMS	CHRIS	M	820 1ST STREET		LIMON	CO	80828	0.3334615176	23
1679564058	NOWAK	CHARLES	S	603 28 1/4 RD		GRAND JUNCTION	CO	815066019	0.3336440797	23
1629367685	PIPER	KEVIN	MICHAEL	1700 N MARION ST		DENVER	CO	802181121	0.334730487	23
1215298062	KRAMER	ERIK	S.	7403 CHURCH RANCH BLVD		WESTMINSTER	CO	800216074	0.3347537091	23
1811149685	MITCHELL	KIRK	ERNEST	5390 SAINT VRAIN RD		LONGMONT	CO	805038764	0.3354389087	23
1316077159	NAGEL	NICOLE	A	280 EXEMPLA CIR		LAFAYETTE	CO	800263370	0.3362120811	23
1578645230	TOMASULO	MARK	RICHARD	5994 HIGH NOON AVE		COLORADO SPRIN	CO	809235813	0.3363947209	23
1336276393	THOMPSON	MARGRET	S	14701 E EXPOSITION AVE		AURORA	CO	800122623	0.3366977383	23
1477882884	BIALEK	BARRY	BENJAMIN	1010 POPLAR AVE		BOULDER	CO	803040747	0.3368941179	23
1922206143	FOWLER	JEREMY	R	191 E ORCHARD RD	#300	LITTLETON	CO	801218000	0.3370427207	23
1467583450	MEILNER	TIMOTHY	C	255 SW 8TH AVE		CEDAREDGE	CO	814133902	0.3379298809	23
1245224484	MORFORD	MANDY	JANINE	316 SAWYER DR		DURANGO	CO	813036560	0.3388226448	23
1053479402	BENNETT	ROBERT	JOSEPH	602 YALE PL		CANON CITY	CO	812124611	0.3401810971	23
1750364931	SCHAFFER	SCOTT	J	303 COLLAND DR		FORT COLLINS	CO	805254205	0.3402331161	23
1720049604	MORRISON	JOHN	D	12230 LIONESS WAY		PARKER	CO	801345603	0.3408973987	23
1477542728	BRADY	JULIE	M	600 S 21ST ST		COLORADO SPRIN	CO	80904	0.3414842646	23
1659509883	JIMERSON	MICHELLE	FRANCES	940 CENTRAL PARK DR	SUITE 100	STEAMBOAT SPRI	CO	804878816	0.3417640293	23
1568673606	HOFFENBERG	ANALICE	SILVA	EXPOSITION AVE		DENVER	CO	80224	0.3418000491	23
1275522526	COONROD	RITA	ALINE	1600 23RD AVE		GREELEY	CO	806346070	0.3423869202	23
1588794341	O'KEEFE	KELLY	M	8510 BRYANT ST	SUITE 200	WESTMINSTER	CO	800313844	0.3442692339	23
1982601878	WATSON	CRAIG		1823 FORD ST		GOLDEN	CO	804012464	0.3442917542	23
1336152719	STANTON	JOHN	KEVIN	1950 REDTAIL HAWK DR		ESTES PARK	CO	805179780	0.3450874776	23
1194779967	BARNHART	ERIC	DUANE	2200 E 104 AVE	STE 115	THORNTON	CO	80233	0.3458634305	23
1043389356	AMMON	ANGELA		377 SYLVAN LAKE RD STE 220		EAGLE	CO	816310129	0.3459318761	23
1053722405	ZERLANG	STEPHEN		1600 23RD AVE		GREELEY	CO	806346070	0.346439927	23
1689769408	MASLOW	RICHARD	D	777 BANNOCK ST	MC 7782	DENVER	CO	802044507	0.3464811683	23
1164656542	DEMPSEY	BRADLEY	GLEN	902 LAKEVIEW AVE		PUEBLO	CO	810043597	0.3467134663	23
1548286826	MORDI	LAURA		1475 PINE GROVE RD	SUITE 102	STEAMBOAT SPRI	CO	804878803	0.3467752218	23
1013914928	YEASH	JAMES		11550 SHERIDAN BLVD		WESTMINSTER	CO	800203311	0.3467806607	23
1427584531	ODEGAARD	TODD		214 SOUTH 4TH STREET		KREMMLING	CO	804590399	0.3468286653	23
1912354010	BOVET	CLAIRE		729 E RAILROAD AVE		FORT MORGAN	CO	807013340	0.3470792255	23
1417003013	MARSHALL	PETER	DUNCAN	95 S PAGOSA BLVD		PAGOSA SPRINGS	CO	811478329	0.3471714646	23
1851660542	FROESCHLE	JAMES	EDGAR	5902 FOSSIL CREEK PKWY		FORT COLLINS	CO	805257108	0.3474632983	23
1205330974	KLEIN	KATHERINE	ELIZABETH	400 S COLORADO BLVD STE 900		DENVER	CO	802461241	0.3475809844	23
1598846370	MARLIN	JOHN	RYAN	555 MEEKER ST		DELTA	CO	814161920	0.3475915386	23
1679865091	GERDES	LINDSEY	KAE	2429 35TH AVE		GREELEY	CO	806344171	0.3477903159	23
1053723023	MCBRIDE	ANDREW	JAMES	1755 48TH ST STE 200		BOULDER	CO	80301	0.3478882617	23
1376624114	LIEGL	SARAH	ANNE	8510 BRYANT ST	SUITE 200	WESTMINSTER	CO	800313844	0.3484307837	23
1043270903	YOUNG	LINDA	E	1900 16TH ST		GREELEY	CO	806315114	0.3484489859	23
1063868578	FERNANDEZ	ABNER		121 S. CRESCENT DRIVE		PUEBLO WEST	CO	810075434	0.3488495212	23
1407058142	BUSTAMANTE	ALEJANDRO		9135 RIDGELINE BLVD	SUITE #190	HIGHLANDS RANC	CO	801292391	0.3491849854	23
1750385415	HINMAN	MARK	WALLACE	1350 TULIP ST		LONGMONT	CO	805013140	0.3497452183	23
1659450005	PETERSON	JONATHAN	BERNT	8500 W COLFAX AVE		LAKEWOOD	CO	802154011	0.3497576068	23
1417916792	FILLION	ROBERT	JOHN	82 MAIN AVE		AKRON	CO	807201440	0.3499353399	23
1922390251	LIVINGSTON	KEVIN		1 MERCADO ST STE 160		DURANGO	CO	813017309	0.3508191348	23
1841320785	HUGHES	VICKI	L	4803 WARD RD		WHEAT RIDGE	CO	800331902	0.3510453521	23
1124447420	BELSON	ELIZABETH		16951 E QUINCY AVE		AURORA	CO	80015	0.3510516632	23
1962578948	JACK	STAN	K	777 29TH ST STE 301		BOULDER	CO	803032316	0.3512819313	23
1447698287	SAAS	PATRICK		4102 PINION DR		USAF ACADEMY	CO	808402502	0.351365864	23
1245388529	KISTLER	DAVID	WALTER	5044 W 92ND AVE		WESTMINSTER	CO	800316301	0.3517358305	23
1023052628	GRAY	APRIL	K	1918 S LEMAY AVE	SUITE A	FORT COLLINS	CO	805251294	0.3517695248	23
1033117957	WOODY	SCOTT	BRIAN	8301 E PRENTICE AVE	SUITE 145	GREENWOOD VILL	CO	801112903	0.3519545059	23
1851487789	SEETON	JAMES	F	2121 E HARMONY RD	SUITE 310	FORT COLLINS	CO	80528	0.3519677568	23
1417111899	DIAZ	SARA	B	14300 ORCHARD PKWY		WESTMINSTER	CO	800239206	0.3521620409	23
1437118387	TWARDOWSKI	MARK	A	743 HORIZON CT	SUITE 100	GRAND JUNCTION	CO	815068701	0.3521835484	23
1285613646	WEBER	PHILIP	FREDERICK	1155 ALPINE AVE	SUITE 360	BOULDER	CO	803043495	0.3527192116	23
1609931013	WILLS	CHERYL	BRUDOS	4020 JERRY MURPHY RD		PUEBLO	CO	810011045	0.3529014449	23
1447237219	VAN EIMEREN	WILLIAM	ARTHUR	8510 BRYANT ST	SUITE 200	WESTMINSTER	CO	800313844	0.35307351	23
1952745747	DEMING	NATASHA	RENEE	13001 E 17TH PL		AURORA	CO	800452570	0.3530778323	23
1922326206	FORARS	SARAH	LOUISE	300 S JACKSON ST	STE 340	DENVER	CO	802093176	0.3534075843	23
1083148324	BAKER	STEPHANIE		255 S ROUTT ST		LAKEWOOD	CO	802282271	0.3535392198	23
1225392210	WARZECKA	SARA	ALLISON	2754 COMPASS DR STE 377		GRAND JUNCTION	CO	815068723	0.3541997542	23
1750314894	EARHART	STEPHANIE	RENE	550 W HWY 50		SALIDA	CO	812012238	0.3544477356	23
1760774897	JULIAR	REBECCA	MALI	2750 BROADWAY ST		BOULDER	CO	803043573	0.355333727	23
1295718633	BEASLEY	DEAN	J	1755 48TH ST	SUITE 200	BOULDER	CO	803012711	0.3557664544	23
1558775486	O'MALLEY	NICOLE		1630 DRY CREEK DR STE 200		LONGMONT	CO	805036405	0.3562479552	23
1154351633	BURKE	DANIEL		12605 E 16TH AVE		AURORA	CO	800452545	0.3562834297	23
1801877519	GREEN	SCOTT	M.	7373 W JEFFERSON AVE	SUITE 201	LAKEWOOD	CO	802352038	0.3570491813	23
1417525601	NICKLE	MICHAEL	TYSEN	902 LAKEVIEW AVE		PUEBLO	CO	810043597	0.3576670999	23
1376650408	WALES	DENNIS	S	810 E 3RD ST UNIT 201		DURANGO	CO	813015759	0.3577702629	23
1427158047	KANDEL	ELISABETH	E	1022 DEPOT HILL RD		BROOMFIELD	CO	800201068	0.3580798415	23
1699283259	ROACH	SUMMER		2001 70TH AVE STE 110		GREELEY	CO	806344628	0.3582933388	23
1003885096	CASTRO	PAULA	B.	7601 BURNING TREE DR		FRANKTOWN	CO	801169540	0.3583026544	23
1295801835	SPENCE	KIMBALL	JOHN	1340 HWY 133		CARBONDALE	CO	816231933	0.3584427742	23
1033471842	GARNETT	KATHERINE		2698 PATTERSON RD		GRAND JUNCTION	CO	815068818	0.3586393336	23
1033100508	RUPEL	RAYMOND	THOMAS	200 W COUNTY LINE RD	STE 130	HIGHLANDS RANC	CO	801292360	0.3593135692	23
1295947133	BUTLER-SWINGL	LAKEISHA		11245 HURON ST		WESTMINSTER	CO	802342806	0.3598633541	23
1700847688	HIGGINS	KERRY	T	799 E HAMPDEN AVE	SUITE 300	ENGLEWOOD	CO	801132700	0.359971089	23
1134187016	BROGMUS	DONNA	M	2420 W 16TH ST		GREELEY	CO	806346004	0.3600747578	23
1639412224	ASHBY	DREW	CORYDON	3055 ROSLYN ST UNIT 100		DENVER	CO	802383324	0.3606129756	23
1073803813	HEMEIDA	SARAH		12605 E 16TH AVE		AURORA	CO	800452545	0.3609291135	23
1518466499	SNOW	ELIZABETH	JEAN	PO BOX 937		BUENA VISTA	CO	812110937	0.3612791581	23
1649682113	HILLS	AMY		2698 PATTERSON RD		GRAND JUNCTION	CO	815068818	0.3616420856	23
1851606123	MANGAT	GURVINDER	S	13650 E MISSISSIPPI AVE STE 110		AURORA	CO	800123573	0.361883471	23
1982963229	BUELL	ELIZABETH	HAUSLEIN	151 W. LAKE STREET		FORT COLLINS	CO	805238031	0.3620081802	23
1346285228	GROVER	FREDERICK	LEE	5 COOK ST		DENVER	CO	802065803	0.3622127387	23
1548262397	LYONS	MARTIN	BRADLEY	316 SAWYER DR		DURANGO	CO	813036560	0.3622516847	23
1871530113	PURVIS	MICHELLE	P	1722 HILLCREST DR		DELTA	CO	814162810	0.3622833008	23
1407990112	WRIGHT	WILLIAM	G	10350 E DAKOTA AVE		DENVER	CO	802471314	0.3623102267	23
1942229505	PARK	MICHAEL	K	3445 WOODY CRK		EVERGREEN	CO	804397996	0.3627295608	23
1477849503	TAMURA	KRYSTAL	MARIE	8510 BRYANT ST STE 200		WESTMINSTER	CO	800313845	0.36299335	23
1437505336	FULMER	REBECCA		2698 PATTERSON RD		GRAND JUNCTION	CO	815068818	0.3630820547	23
1073878146	MICHOPOULOS	ALEXIS	CHRYSE	17230 JACKSON CREEK PKWY	STE 300	MONUMENT	CO	801327301	0.3643312386	23
1467432484	HARCLERODE	DAVID	A	1853 OCONNELL BLVD		COLORADO SPRIN	CO	809134055	0.3644686059	23
1023016128	WELLER	KENNETH	A	8925 RIDGELINE BLVD	SUITE 109	HIGHLANDS RANC	CO	801292500	0.3645583933	23
1639466162	STAMEY	JENNA	MAE	4776 EAGLERIDGE CIR		PUEBLO	CO	810082189	0.3645864829	23
1235188285	SEITZ	KATHRYN	ANNE	1960 OGDEN ST	SUITE 460	DENVER	CO	802183666	0.3647682343	23
1972896074	DAVENPORT	MAURA		1160 PATTERSON RD		GRAND JUNCTION	CO	815068275	0.3649175704	23
1275501322	GREENWOOD	KAREN	M	5257 S WADSWORTH BLVD		LITTLETON	CO	801232228	0.3650868052	23
1992857577	TUSHLA	SCOTT	J	2993 BROADMOOR VALLEY RD		COLORADO SPRIN	CO	809064471	0.3654006624	23
1306037726	WILKINS	ANNA	ROTH	5881 W 16TH ST		GREELEY	CO	806342910	0.3656442013	23
1861436503	TARSHIS	GARY	ANDREW	2141 N ACADEMY CIRCLE		COLORADO SPRIN	CO	809091672	0.3660356493	23
1083709745	STERN	JACQUELIN		4545 E 9TH AVE	SUITE 010	DENVER	CO	802203901	0.3661014789	23
1710342670	AZUBUIKE	CONSTANCE		4418 S INDEPENDENCE CT		LITTLETON	CO	801231173	0.3661408282	23
1235140658	SCOTT	KRISTIN		17230 JACKSON CREEK PKWY	SUITE 300	MONUMENT	CO	801327301	0.3664418461	23
1407931157	PICKLER	LAURA	L.	13123 E 16TH AVE		AURORA	CO	800457106	0.366628153	23
1275575151	THOMPSON	WARREN	GRIFFITH	7701 SHERIDAN BLVD		WESTMINSTER	CO	800032605	0.3667137229	23
1457431991	DAWSON	JUDD	WALTER	1801 16TH ST		GREELEY	CO	806315154	0.3668012081	23
1811197056	LOPEZ	LAURENCE		2701 CALIFORNIA ST		PUEBLO	CO	810043869	0.3668354081	23
1871739938	FELIX	KEVIN	ALIKA	3850 GRANT AVE	SUITE 200	LOVELAND	CO	805388431	0.367191951	23
1962922005	KRUEGER	JESSICA		13001 E 17TH PL		AURORA	CO	800452570	0.3673143039	23
1487650081	RUGER	JANE	ANNE	200 W COUNTY LINE RD	SUITE 130	HIGHLANDS RANC	CO	801292360	0.3673158299	23
1942214986	STRAUSS	SCOTT	CHRISTOPH	191 E ORCHARD RD STE 300		LITTLETON	CO	801218058	0.3678518489	23
1922154608	KOCH-LAKING	AMBER		777 BANNOCK ST	MC 7782	DENVER	CO	802044507	0.3684439544	23
1689675803	HUGHES	KARIN	LEE	2754 COMPASS DR STE 377		GRAND JUNCTION	CO	81506	0.3692692227	23
1124102330	DONCH	TERESE		8200 E. BELLEVIEW AVE	330 C	GREENWOOD VILL	CO	801112803	0.3703335311	23
1821005992	MASON	ROBERT	ANTHONY	1300 MAIN ST		WINDSOR	CO	805505989	0.3706404862	23
1013065499	MENSING	ELIZABETH	ANN	300 W OTTLEY AVE		FRUITA	CO	815212118	0.3707795634	23
1952302051	NUHFER	DAVID	MATTHEW	11005 RALSTON RD STE 100G		ARVADA	CO	800044551	0.3713457917	23
1902025935	BACA	EDWIN	L	4323 INTEGRITY CENTER PT		COLORADO SPRIN	CO	809171683	0.3717917173	23
1609837186	PASH-LOHR	SUSAN	L	10099 RIDGEGATE PKWY	SUITE 340	LONE TREE	CO	801245531	0.3718070427	23
1295013597	LANDIN	TODD	P	11245 HURON ST		WESTMINSTER	CO	802342806	0.3718425684	23
1013206622	LIESMAKI	ERICA	L	4500 E 9TH AVE	STE #320	DENVER	CO	802203912	0.3720075969	23
1396757597	SIMON	ROBERT	B	12001 W 163RD PLACE		ARVADA	CO	80004	0.3721571362	23
1700917507	STAMM	SUZANNE	S	12605 E 16TH AVE		AURORA	CO	800452545	0.3727725704	23
1821352766	GITITU	EUNICE	WANGARI	182 16TH ST		BURLINGTON	CO	808071649	0.3728894141	23
1679500599	KING	RICHARD	N	1302 E 5TH ST		PUEBLO	CO	810013754	0.3731618688	23
1902950223	BAKANAUSKAS	EGLE	ASTA	1455 MAIN ST	SUITE 100	WINDSOR	CO	805505559	0.3732492017	23
1558332247	LOVATO	JOSEPH	A.	11310 HURON ST	SUITE 100	NORTHGLENN	CO	802343046	0.3732822711	23
1619223229	CUCINELLA	NICOLE	ELIZABETH	7625 W 92ND AVE		WESTMINSTER	CO	800214567	0.3734996223	23
1336125616	SHAH	GRISHMA	S	220 E ROGERS RD		LONGMONT	CO	805016027	0.3735815717	23
1497737498	ROYER	KRISTEN	M	1000 W S BOULDER RD	STE 110	LAFAYETTE	CO	800262752	0.3738435723	23
1922085182	CAMPBELL-MUNC	KAREN	C	4863 N NEVADA AVE		COLORADO SPRIN	CO	809183951	0.3740638319	23
1588044093	BRADFIELD	MICHAEL		1600 23RD AVE		GREELEY	CO	806346070	0.3740881208	23
1275734592	STANFORD	CHERYL	ELAINE	950 E HARVARD AVE STE 200		DENVER	CO	802107006	0.3741804503	23
1407844053	VANDERHORST	TOMM		9830 WEST I-70 FRONTAGE RD SOUTH		WHEAT RIDGE	CO	80033	0.3743878335	23
1649219494	STATZ	LILA	A	235 W FLETCHER		HAXTUN	CO	807312737	0.3745154405	23
1598811101	FEDDE	KAREN		4995 E 33RD AVE		DENVER	CO	802071902	0.3749849332	23
1982700910	SALTER	DAVID	MILTON	225 S UNION BLVD STE 1		COLORADO SPRIN	CO	809103186	0.3751046659	23
1245295013	BERENS	GREGORY	W	1600 N GRAND AVE	SUITE 310	PUEBLO	CO	810032700	0.3754480283	23
1477039931	RIOS	AUGUSTINE		1532 GALENA ST STE 300		AURORA	CO	800102236	0.3757217454	23
1831184381	TUCKERMAN	MYRA	BETH	1790 30TH ST	SUITE 308	BOULDER	CO	803011022	0.3758284065	23
1497930242	VEREBELYI	DAVID	MATTHEW	195 INVERNESS DR W STE 200		ENGLEWOOD	CO	801125211	0.3758849718	23
1285806554	WALSH	LOUISE	MARIE	2950 E HARMONY RD STE 190		FORT COLLINS	CO	805283430	0.3759529108	23
1780242263	WETHERN	TIRZAH		2698 PATTERSON ROAD		GRAND JUNCTION	CO	81506	0.3760118589	23
1184607772	ROONEY	ANNA	M	6685 GUNPARK DR	STE 110	BOULDER	CO	803013388	0.3761105171	23
1932448735	PELTOLA	NANCY		1339 BANYAN DR		FORT COLLINS	CO	805217529	0.3763711333	23
1972732444	BUKOWSKI	ALLISON	M	1400 E BOULDER ST		COLORADO SPRIN	CO	809095533	0.3766703165	23
1033122890	VANSCHOONEVEL	CRAIG		108 DELMAR ST		STERLING	CO	807514138	0.3770010287	23
1598783326	STANWIX	LESLIE	A	1413 N MILDRED RD		CORTEZ	CO	813212258	0.3774089717	23
1457454472	FLIEGE	HEATHER	LEANNE	308 W BASELINE RD		LAFAYETTE	CO	800261719	0.3775607312	23
1639605330	GOLDEN	THOMAS	MICHAEL	1600 23RD AVE		GREELEY	CO	806346070	0.3783578567	23
1265614317	LOEB	MARK	H.	2121 E HARMONY RD	SUITE 310	FORT COLLINS	CO	805283400	0.3785733722	23
1891779500	GALLAGHER	EILEEN		1515 REDWOOD AVE		BOULDER	CO	803041115	0.3787575748	23
1659401420	BURCHINAL	JOHN	R	7701 SHERIDAN BLVD		ARVADA	CO	800032605	0.3791601874	23
1922132075	DIMARZIO	BRIAN	THOMAS	3150 N 12TH ST		GRAND JUNCTION	CO	815062863	0.379217691	23
1134169360	CLARK	CURTIS	CARL	1405 S 8TH AVE	SUITE 103	STERLING	CO	807514563	0.3794326668	23
1548262066	BETTENHAUSEN	JENNIFER	MARIE	377 SYLVAN LAKE RD	SUITE 210	EAGLE	CO	81631	0.3794736752	23
1518318039	PAYNE	STEPHANIE		902 LAKEVIEW AVE		PUEBLO	CO	810043597	0.3795013588	23
1396945713	BERTANI	EMILY	D	5555 E ARAPAHOE RD		CENTENNIAL	CO	801222312	0.3800974658	23
1295777886	ALTER-PANDYA	AMY	SUE	2100 BROADWAY		DENVER	CO	802052526	0.380125411	23
1295840171	BACAK	BRIAN		12605 E 16TH AVE		AURORA	CO	800452545	0.3806913203	23
1043325020	WILSON	CALVIN		3055 ROSLYN ST		DENVER	CO	802383323	0.3807520528	23
1578511804	PODHAJSKY	TIMOTHY	P	2121 E HARMONY RD UNIT 370		FORT COLLINS	CO	805283404	0.3811083671	23
1740371699	WALLACE	BETHANY	ANN	8890 N UNION BLVD STE 170		COLORADO SPRIN	CO	809202701	0.3814114655	23
1174892558	DRAGUL	STANLEY		11539 W. 27TH AVE,		LAKEWOOD	CO	80215	0.3815878599	23
1679564827	SHARP	GREGORY	EVAN	335 MANITOU AVE		MANITOU SPRING	CO	808292537	0.3819938527	23
1700204765	RODRIGUEZ	RACHEL		9540 PARK MEADOWS DR		LONE TREE	CO	801242894	0.3823061061	23
1720120843	REYNOLDS	JUDITH	UNDERHILL	2010 E BIJOU ST		COLORADO SPRIN	CO	809095819	0.3825735917	23
1700236353	MOREHOUSE	KRISTOPHE		4102 PINION DR		UNITED STATES	CO	808402502	0.3826293393	23
1457395188	ELWYN	LAURIE	LYNN	HARTSHORN HEALTH SERVICE	COLORADO ST	FORT COLLINS	CO	805238031	0.382752591	23
1245293075	BOYNTON	STEVEN	EDWARD	23400 US HIGHWAY 160		WALSENBURG	CO	810898100	0.3828626333	23
1407856115	STEINER	JANE	CAROLYN	4545 E 9TH AVE	SUITE 245	DENVER	CO	802203901	0.3828920924	23
1366579393	BAYLISS	ELIZABETH	A	2550 S PARKER RD		AURORA	CO	800141622	0.3829045195	23
1497168504	KAUFMAN	ZACHARY		2698 PATTERSON RD		GRAND JUNCTION	CO	815068818	0.3847167945	23
1164462297	YOESEL	MICHAEL		8890 N UNION BLVD	SUITE 200	COLORADO SPRIN	CO	809207799	0.3847268724	23
1790788297	WESTFALL	JOHN	MARK	820 1ST STREET		LIMON	CO	808281120	0.3854459857	23
1861405615	BOYLE	KEVIN		6901 S PIERCE ST	SUITE 110	LITTLETON	CO	801284552	0.3854484788	23
1063736692	MCALPINE	KATHIE	ELIZABETH	30953 RUBY RANCH RD		EVERGREEN	CO	804397842	0.3855664797	23
1518329929	GAYER	CORINN		4075 E 128TH AVE		THORNTON	CO	802412201	0.387027607	23
1114054178	WARD	DONALD	G	10350 E DAKOTA AVE		DENVER	CO	802471314	0.3875654644	23
1164484564	SCHROEDER	DAVID	F	7700 S BROADWAY		LITTLETON	CO	801222602	0.3878297146	23
1720039266	MEYER	JAMES	J	6069 S SOUTHLANDS PKWY		AURORA	CO	800165316	0.3886465413	23
1649256041	GOLDSTEIN	CHARLES		4535 S KIPLING ST		LITTLETON	CO	801271139	0.3887046549	23
1992191290	WANDSNEIDER	DANIEL	JOHN	13001 E 17TH PL		AURORA	CO	800452570	0.3889371731	23
1659377521	HOBERT	KERI	ANN	2130 STOUT ST		DENVER	CO	802052827	0.3894076298	23
1427290949	WILCOX	CARRIE	ELIZABETH	4943 STATE HIGHWAY 52	STE 240	DACONO	CO	805149100	0.3907002683	23
1053331603	FRETWELL	JAMES	M.	205 S MAIN ST STE B		LONGMONT	CO	805011714	0.3908206687	23
1023059276	WALSH	KRISTINE	ELIZABETH	2803 ROSLYN ST		DENVER	CO	802382624	0.3911175408	23
1215986476	ROTMAN	MARK	F	2001 S SHIELDS ST BLDG I		FORT COLLINS	CO	805261827	0.3912394468	23
1366601700	ISLEY	COURTNEY	BETH	222 JOHNSTOWN CENTER DR		JOHNSTOWN	CO	805349030	0.3915244031	23
1841455417	KUCERA	JOHN	LAWRENCE	7606 N UNION BLVD	SUITE A	COLORADO SPRIN	CO	809203850	0.3917644566	23
1770970410	ONDERS	AMITY		4318 TRAIL BOSS DR STE 100		CASTLE ROCK	CO	801047512	0.3925702304	23
1871511774	JOHLER	TERRY	H	2504 E PIKES PEAK AVE	SUITE 103	COLORADO SPRIN	CO	809097024	0.3926866378	23
1831195981	WINFIELD	ELIZABETH	J.	360 PEAK ONE DRIVE	STE. 260	FRISCO	CO	80443	0.3929507278	23
1205064433	CARLSON	DAVID		1160 PATTERSON RD		GRAND JUNCTION	CO	815068275	0.3932731549	23
1205017720	KLEINKE	CHRISTY	TRAN	1000 W SOUTH BOULDER RD	SUITE 110	LAFAYETTE	CO	800262752	0.3935111768	23
1659546265	REECE	MIRIAM	GRACE SPA	4500 W 38TH AVE	SUITE 220	DENVER	CO	802122001	0.3941604995	23
1558448118	HASKEW	STEPHEN	WALTER	1351 COLLYER ST		LONGMONT	CO	805013310	0.3942320595	23
1699754713	ARGUELLO	SILVIANO	L	401 MICHIGAN ST		PUEBLO	CO	810042138	0.3949122151	23
1598969909	PITTMAN	ERIC	RYAN	6011 E WOODMEN RD STE 125		COLORADO SPRIN	CO	809232603	0.3949472128	23
1194748046	HILL	JAMES	R	1420 W MIDWAY BLVD		BROOMFIELD	CO	800202090	0.3949735837	23
1467433177	DIETZGEN	PATRICIA	A	10350 E DAKOTA AVE		DENVER	CO	802471314	0.3951526435	23
1720056336	SHANK	MICHAEL	F	4190 E WOODMEN RD STE 100		COLORADO SPRIN	CO	809208075	0.3951692918	23
1538245816	BOEKES	CHAD	EUGENE	755 S PERRY ST	SUITE 100	CASTLE ROCK	CO	801041901	0.3952817416	23
1871576561	DIRKS	DAVID	W.	3150 N 12TH ST		GRAND JUNCTION	CO	815062863	0.3955093978	23
1447444807	PEARSON	LESLIE	M	8383 W ALAMEDA AVE		LAKEWOOD	CO	802263007	0.3959412912	23
1780663294	BROMAN	KATHERINE	MARIE	400 BENEDICTA AVE	STE A	TRINIDAD	CO	810822089	0.3960774687	23
1770844409	LANG	ELIZABETH	S.	10350 E DAKOTA AVE		DENVER	CO	802471314	0.3960847358	23
1548268451	LEE	JULIA	M.	353 W DRAKE RD	SUITE 9	FT COLLINS	CO	805262865	0.3969295925	23
1730311390	JOHNSON	KEVIN	E.	1230 14TH ST SW		LOVELAND	CO	805376324	0.3970188701	23
1942271887	URIGUEN-ASHBY	SAMANTHA		1650 COCHRANE CIRCLE		FORT CARSON	CO	80913	0.3979781593	23
1518255041	HACKETT	ROBERT	GREGORY	280 EXEMPLA CIR		LAFAYETTE	CO	800263370	0.3981635307	23
1700148525	BEAL	TESSA	M.	377 SYLVAN LAKE ROAD	SUITE 210	EAGLE	CO	81631	0.3983248632	23
1568471506	SANKOVITZ	PATRICK	JAMES	4231 W 16TH AVE		DENVER	CO	802041335	0.3985436267	23
1669969085	SIMON	JACAN		1815 JET WING DR		COLORADO SPRIN	CO	809162300	0.3987278786	23
1457337040	HERNANDEZ	ELIAS		729 E RAILROAD AVE		FORT MORGAN	CO	807013340	0.398770659	23
1508027632	BLACKLER	EDMUND	LLOYD	2025 BIGHORN RD		FORT COLLINS	CO	805253480	0.3989370937	23
1831152685	ZOLTAN	TODD		6685 GUNPARK DR STE 110		BOULDER	CO	803013343	0.3997257507	23
1811926561	MARTINO	MICHAEL	J	1200 CARSON AVE STE 102		LA JUNTA	CO	810502700	0.3997270499	23
1417084435	GLASGOW	MICHELLE	L	1136 E STUART ST STE 200		FORT COLLINS	CO	805251195	0.3998088247	23
1124135017	SANTILLI	SUSAN	LISA	12001 TEJON ST	#124	NORTHGLENN	CO	802342310	0.399943927	23
1285130815	SMITH	RILEY	WHELCHEL	3055 ROSLYN ST UNIT 100		DENVER	CO	802383324	0.4003620294	23
1558541292	TAGGART	CHRISTOPH	EUGENE	300 W OTTLEY AVE		FRUITA	CO	815212118	0.4006354005	23
1093243982	TREISMAN	ANN	ELIZABETH	340 PRINTERS PKWY		COLORADO SPRIN	CO	809103190	0.4006358829	23
1669581187	BLOMGREN	NANCY	E	1735 S PUBLIC RD STE 100		LAFAYETTE	CO	800267093	0.4009633597	23
1275897241	BERNGARD	JENNIFER		2525 13TH ST		BOULDER	CO	803044104	0.401367441	23
1255477790	ABBOTT	JOHN	PHILLIP	302 MAIN STREET		WILEY	CO	81092	0.4015262939	23
1386672491	NASRALLA	CAROLE		27 B TALISMAN DR.	#3	PAGOSA SPRINGS	CO	81147	0.401992317	23
1932600905	KRENNING	AUTUMN	SUZANNE	2930 11TH AVE		EVANS	CO	806201011	0.4022472866	23
1265688931	GRACE	ELIZABETH	SARAH	7351 E LOWRY BLVD	SUITE 100	DENVER	CO	802306082	0.4024216223	23
1457453292	FERNANDEZ-VAL	RAMON		8550 W 38TH AVE	SUITE 206	WHEAT RIDGE	CO	800334300	0.4025412749	23
1639326952	THORSON	ERIC		214 6TH STREET	SUITE #1	CRESTED BUTTE	CO	81224	0.4028680624	23
1821207317	MARCHIONI	CHRISTINA		10350 E DAKOTA AVE		DENVER	CO	802471314	0.4029141471	23
1669826590	LOHR	ADRIANA		5920 S ESTES ST STE 250		LITTLETON	CO	801238620	0.4033572275	23
1487883203	PLYBON	SANDRA		1327 EAGLE DR		LOVELAND	CO	805378059	0.4034348886	23
1508155995	RAFATJAH	SOYONA		3512 DELGANY ST		DENVER	CO	802163669	0.4038154885	23
1700890894	VALENZIANO	RICHARD	J	6169 SOUTH BALSAM WAY	SUITE 220	LITTLETON	CO	80123	0.404005483	23
1366543878	HNIDA	DAVID	W	1601 E 19TH AVE STE 6000		DENVER	CO	802181293	0.4041641193	23
1124004353	BARRICK	STEVEN	J	104 PRO RODEO DR		COLORADO SPRIN	CO	809192334	0.4048765159	23
1770613903	WEBER	SUSAN		316 SAWYER DR		DURANGO	CO	813036560	0.4049953364	23
1336432434	CUMMINGS	VICTORIA	ANNE	1160 PATTERSON RD		GRAND JUNCTION	CO	815068275	0.4050583585	23
1033197983	CLARK	JOHN	P.	10240 PARK MEADOWS DR		LONE TREE	CO	801245425	0.4050872114	23
1083009641	RAMOA	SERGIO		11339 S PIKES PEAK DR		PARKER	CO	801387333	0.4052990393	23
1669677472	HANSEN	ANNE	KS	8990 WASHINGTON ST		THORNTON	CO	802294537	0.4057451353	23
1891085759	HOSS	MOLLY		12605 E 16TH AVE		AURORA	CO	800452545	0.4058435612	23
1346341120	CIOTTI	JAY	R	3600 MAIN AVE	SUITE C	DURANGO	CO	81301	0.406147436	23
1710334818	YERELIAN	ELISE	SIMONE	2490 W 26TH AVE STE 120A		DENVER	CO	802115317	0.4069190316	23
1831695451	BUCK	SEAN	DONOVAN	111 6TH ST		HUGO	CO	808212002	0.4075715958	23
1538471727	MUNDY	HEATHER	D	559 VINCENT ST	21 MDOS/SGO	PETERSON AFB	CO	809141540	0.4077533313	23
1578630885	LLOYD	EMILLIA	CRISTINA	902 LAKEVIEW AVE		PUEBLO	CO	810043597	0.4081514792	23
1518162866	BOWER	REEVES	E	2685 DUBLIN BLVD		COLORADO SPRIN	CO	809181358	0.4085772808	23
1427287259	PLONSKA	JOANNA	MARIA	6685 GUNPARK DR STE 110		BOULDER	CO	803013343	0.4087685395	23
1770506552	HODGE	THURMAN '	FOREST	300 W SOUTH AVE	SUITE 9029	WOODLAND PARK	CO	808667001	0.4089969669	23
1366447484	VERKLER	CHRISTOPH		7000 E BELLEVIEW AVE STE 209		GREENWOOD VILL	CO	801111622	0.4093556876	23
1386641413	GEORGE	LARRY	E.	265 TANGLEWOOD DRIVE	STE. E-1	SILVERTHORNE	CO	80498	0.409776489	23
1114314408	SWANSON	SARAH	BETH	5555 E ARAPAHOE RD		CENTENNIAL	CO	801222312	0.4103241378	23
1104834274	NOCE	MICHAEL	ANTHONY	11655 W 29TH PL		LAKEWOOD	CO	802157094	0.4103892443	23
1417116146	MYERS	REBECCA	ANN	1309 SUNSET ST		LONGMONT	CO	80501	0.4103971032	23
1669813952	MCCOMB	RYAN	SPENCER	373 E 10TH AVE		SPRINGFIELD	CO	810731622	0.4108154752	23
1497857221	RAIL	CARLA	JEAN	8550 W 38TH AVE	SUITE 206	WHEAT RIDGE	CO	800334300	0.4110475152	23
1093072837	GOLD	STEPHANIE		1001 YOSEMITE ST	LOWRY FAMIL	DENVER	CO	80230	0.4112469696	23
1598127326	DILL	JESSICA		14300 ORCHARD PKWY		WESTMINSTER	CO	800239206	0.4115319529	23
1104820570	MATTHEWS	ROGER	JOHN	26659 PLEASANT PARK RD		CONIFER	CO	804337714	0.4115594786	23
1376549840	STEIN	LAURA	A	902 LAKEVIEW AVE		PUEBLO	CO	81004	0.4121841571	23
1679598395	GRACE	ANN	MARIE	6909 S HOLLY CIR STE 100		CENTENNIAL	CO	801126300	0.4124427957	23
1659875714	SWANSON	MAIJA	JEAN ALEX	1960 N OGDEN ST STE 460		DENVER	CO	802183670	0.4127987211	23
1467986703	KISLING	LISA	ANN	12348 E MONTVIEW BLVD		AURORA	CO	800457103	0.4128126695	23
1306848593	ATKINS	JULIA		1030 JOHNSON RD	SUITE #200	GOLDEN	CO	804016003	0.4130814166	23
1356312300	FERGUSON	JASON	LEE	1650 COCHRANE CIR B7500	EVANS ARMY	FORT CARSON	CO	80913	0.413331534	23
1023332756	SPARKUHL DELI	SCARLET		3519 RICHMOND DR		FORT COLLINS	CO	80526	0.4136844023	23
1437116555	TAWA	CHARLES	E	4943 STATE HIGHWAY 52		DACONO	CO	805149100	0.4139555252	23
1194722538	FORWARD	DOUGLAS	PAUL	1707 COLE BLVD	STE 150	GOLDEN	CO	804013220	0.4145239542	23
1932192226	KRUCKNER	DOUGLAS	LEE	900 CEDAR ST		JULESBURG	CO	80737	0.4147759873	23
1396906756	NOVOTNY	BARBARA	A	501 ANGLERS DR	SUITE 201	STEAMBOAT SPRI	CO	804878840	0.415116402	23
1528487774	MARCUS	HAYLEY		1701 W 72ND AVE		DENVER	CO	802212721	0.4155903633	23
1487812368	MAES	ELIZABETH	J	1683 MAIN ST		WINDSOR	CO	805507921	0.4155992262	23
1104353796	MENTOCK	SHANNON		14300 ORCHARD PKWY		WESTMINSTER	CO	800239206	0.4170778475	23
1083829162	WISNER	MARK	ANDREW	214 SOUTH 4TH STREET		KREMMLING	CO	804590399	0.4170842783	23
1811901937	SUNDE	PAUL	MARCUS	6169 S BALSAM WAY	SUITE 220	LITTLETON	CO	801233062	0.4173058143	23
1831135300	VERES	SHARRY	K	14300 ORCHARD PKWY		WESTMINSTER	CO	800239206	0.418255192	23
1831281294	LUMIAN	DANIEL	R	1750 RACE ST		DENVER	CO	802061114	0.4185625289	23
1972998110	MATHERN	SETH	ALLEN	14300 ORCHARD PKWY		WESTMINSTER	CO	80023	0.4204183041	23
1326050550	DENZEL	GREGORY	DONALD	2928 W 10TH ST		GREELEY	CO	806345426	0.4205956657	23
1114363942	JACKMAN	RYAN		3055 ROSLYN ST UNIT 100		DENVER	CO	802383324	0.4206244254	23
1700175957	JACOBS	MOLLIE	ANNE	1635 AURORA CT FL 3		AURORA	CO	800452541	0.4206570417	23
1215982798	SAFFER	TRACY		8601 TURNPIKE DR	SUITE 200	WESTMINSTER	CO	800317043	0.4210360266	23
1780978429	DRECHSLER	JEREMY		8510 BRYANT ST	#200	WESTMINSTER	CO	800313844	0.4211340241	23
1841289766	KALEVIK	MARTIN	C	1515 WAZEE ST	SUITE D	DENVER	CO	802021478	0.4212237827	23
1275529802	TORMOHLEN	LAURENCE	RICHARD	14001 E ILIFF AVE	STE 109	AURORA	CO	800141405	0.4213982664	23
1194168336	QUILES	WENDY	R	1707 COLE BLVD STE 150		GOLDEN	CO	804013255	0.4215257356	23
1063448652	IANCU	ELVIRA	MARIA	2950 E HARMONY RD		FORT COLLINS	CO	805283419	0.4227760781	23
1407945595	BRUNDIGE	RICHARD	LEWIS	8015 W ALAMEDA AVE	SUITE 050	LAKEWOOD	CO	802263075	0.4228777045	23
1780643544	SAMPLES	NANCY	S	1224 EDISON ST	STE. A	BRUSH	CO	807232436	0.4229122616	23
1336293471	NELSON	KENNETH	E	2676 G RD		GRAND JUNCTION	CO	815068395	0.4233722717	23
1346739653	JIN	DONNA	YUN	308 MAIN ST.		OLATHE	CO	81425	0.4236162488	23
1497737720	DANFORTH	JAMES	C	2701 MADISON SQUARE DR		LOVELAND	CO	805383386	0.4238391264	23
1750425534	HOULTON	WILLIAM	G	10350 E DAKOTA AVE		DENVER	CO	802471314	0.4239592126	23
1982067658	CARTER	ERIC	STEVEN	EVANS ARMY COMMUNITY HOSPITAL	1650 COCHRA	FORT CARSON	CO	80913	0.424571716	23
1356667554	KRAUSE	TERRY	SIRIPHATN	9475 S UNIVERSITY BLVD		HIGHLANDS RANC	CO	801267802	0.424788818	23
1871799726	WALKER	JUSTIN	JAMES	2930 11TH AVE		EVANS	CO	806201011	0.4250861436	23
1306010970	VIROSTKO	AMELIA	ELISSA	1635 BLUE SPRUCE DR		FORT COLLINS	CO	805245427	0.4252593827	23
1023507035	ANDERSON	JACOB		902 LAKEVIEW AVE		PUEBLO	CO	810043597	0.4255184887	23
1588230684	JOHNSON	CARSYN	KATY	3241 VIERO DR		COLORADO SPRIN	CO	809165728	0.426831871	23
1821190646	RITZMAN	VERNON	DALE	8550 W 38TH AVE	SUITE 206	WHEAT RIDGE	CO	800334300	0.4269815387	23
1053666354	PRICE	ELEANOR	GRANT	7551 W ALAMEDA AVE		LAKEWOOD	CO	802263208	0.4271702559	23
1790218808	PFENNING	POORVI	CHHABRA	1700 N MARION ST		DENVER	CO	802181121	0.4272877422	23
1669141859	EATON	JILLIAN		542 W EASTER AVE		LITTLETON	CO	801204231	0.4275920966	23
1851822449	HENG	PETER		2551 W 84TH AVE		WESTMINSTER	CO	800313807	0.4276159557	23
1114061728	KELLER	MICHAEL	B	1700 MARION STREET		DENVER	CO	802181121	0.4277846	23
1164511754	LEE	VERNON	YJ	9141 GRANT ST	SUITE 245	THORNTON	CO	80229	0.4279959623	23
1487655478	FRITZ	JOHN	ALLAN	1551 PROFESSIONAL LN	SUITE 135	LONGMONT	CO	805016972	0.4283079297	23
1194348862	SHAW	SHANNON	MARY	1600 23RD AVE		GREELEY	CO	806346070	0.4283442155	23
1548425408	MATA	NAOMI	R	9331 S COLORADO BLVD	SUITE 200	HIGHLANDS RANC	CO	801267467	0.4286460487	23
1174585400	MAISEL	ROBERT	RAY	3676 PARKER BLVD		PUEBLO	CO	810082212	0.4287412336	23
1548328008	DILLON	LARRY	GENE	4102 SAWMILL MESA RD		DELTA	CO	814169158	0.4290523322	23
1548243710	REENTS	WILLIAM	J	914 W 6TH ST		LOVELAND	CO	805375341	0.4291457894	23
1235220773	SCHNURR	BENJAMIN	BOE	9620 E ARAPAHOE RD		GREENWOOD VILL	CO	801123703	0.4297033862	23
1790768430	MOHLER	ANDREW	M.	3150 N 12TH ST		GRAND JUNCTION	CO	815062863	0.4297229594	23
1497722441	BEAUMAN	JOHN		3676 PARKER BLVD		PUEBLO	CO	810082212	0.4303558168	23
1497242283	BEAUPREZ	AMY		910 RUSH DR		SALIDA	CO	812019665	0.4303635766	23
1558350892	GARBER	STACEY	L	2420 W 16TH ST		GREELEY	CO	806346004	0.430706667	23
1437228780	DAVIS	NELL	L.	5161 E ARAPAHOE RD	SUITE 290	CENTENNIAL	CO	801224810	0.4310486305	23
1003810482	WEBER	ANDREA	LYNN	26659 PLEASANT PARK RD		CONIFER	CO	804337714	0.4314564231	23
1548497456	IVKER	ROBERT	SIDNEY	7580 LOST RANGER PEAK		LITTLETON	CO	80127	0.4326940353	23
1861768012	HEBERT	MELANIE	L	9285 HEPBURN ST		HIGHLANDS RANC	CO	801292262	0.4327242102	23
1205037124	GARDNER	ANA		4120 FEDERAL BLVD		DENVER	CO	802111638	0.4331796744	23
1487888541	SWEDLOFF	JAY	ALAN	1755 FOOTHILLS DR. S.		GOLDEN	CO	804019167	0.4332632578	23
1619986833	BODMAN	MARK	ELDEN	9480 BRIAR VILLAGE PT	SUITE 200	COLORADO SPRIN	CO	809207922	0.4333641615	23
1962431395	GLAZNER	CHERIE		1025 PENNOCK PL		FORT COLLINS	CO	805243257	0.433612033	23
1689715823	JEFFERSON	PHYLLIS	EILEEN	5730 WARD RD	SUITE 102	ARVADA	CO	800021300	0.4338885245	23
1952388530	PLOCEK	PAUL		279 CHESTNUT ST		LOUISVILLE	CO	800272624	0.4349204891	23
1447214499	SEGALL	NEIL	C	3814 E 120TH AVE		THORNTON	CO	802331608	0.4349510811	23
1861444556	FELLHAUER	DANIEL		4760 FLINTRIDGE DR	SUITE 200	COLORADO SPRIN	CO	809184267	0.4351178875	23
1598892598	KRAL	PAULA	S	7701 SHERIDAN BLVD		WESTMINSTER	CO	800032605	0.4355748372	23
1851551097	MAHONEY	CHRISTINE	R	500 W PACIFIC AVE		TELLURIDE	CO	814351229	0.4357527836	23
1144304767	DOUTHIT	JOHN	DAVEY	9981 N WASHINGTON ST	NUMBER 24	THORNTON	CO	80229	0.4360930042	23
1124171418	MURPHY	JOSEPH	M	1 MERCADO ST STE 160		DURANGO	CO	813017300	0.4363228061	23
1497736722	LEE	MIRA	V	1000 W SOUTH BOULDER RD	SUITE 110	LAFAYETTE	CO	800262752	0.4363871345	23
1346452703	SOULE	PETRA		7600 SHAFFER PKWY		LITTLETON	CO	801273004	0.4365532596	23
1578545653	DUIKER	SUSAN	S	1000 W SOUTH BOULDER RD	SUITE 110	LAFAYETTE	CO	800262752	0.4368052014	23
1164519443	REEDY	BRAD	J	3260 E WOODMEN RD	SUITE 210	COLORADO SPRIN	CO	809203587	0.4370939287	23
1811428048	RUYBAL	DOMINICK		1411 S POTOMAC ST STE 300		AURORA	CO	800124539	0.4372331279	23
1013970193	WALTER	HARRY	J	8380 ZUNI ST	SUITE 200	WESTMINSTER	CO	802214778	0.4376325404	23
1437240025	DRURY	MICHELLE	L	2525 13TH ST		BOULDER	CO	803044104	0.4379327048	23
1558351940	KEEL	SHANNON	KATHLEEN	1160 PATTERSON RD		GRAND JUNCTION	CO	815068275	0.4387667679	23
1528671815	ANDREWS	BRANDE	L	5360 N ACADEMY BLVD STE 290		COLORADO SPRIN	CO	809184038	0.439051578	23
1053369595	DURMON	BEUFORD		700 N HENSON ST		LAKE CITY	CO	81235	0.4398535837	23
1811378607	NOBLE	JUSTIN	HENRY	559 VINCENT ST		COLORADO SPRIN	CO	80914	0.440132519	23
1649703067	COCHRAN	JEFFREY		2698 PATTERSON RD		GRAND JUNCTION	CO	815068818	0.440220834	23
1669549127	STENGEL	ZACHARY	J	2610 TENDERFOOT HILL ST		COLORADO SPRIN	CO	809063981	0.44064583	23
1548402449	SEEFELDT	BRIEANNA	MIKEL CRO	8015 W ALAMEDA AVE	STE 210	LAKEWOOD	CO	802263041	0.440890155	23
1588619092	MCCALLEN	JULIE	ANN	6400 S FIDDLERS GREEN CIR STE 200		GREENWOOD VILL	CO	801114953	0.4410270208	23
1174508923	WINNEFELD	ANDREW	WILLIAM	1060 ORCHARD AVE UNIT H		GRAND JUNCTION	CO	815012997	0.4415434885	23
1396721080	BRICKL	IAN	D	1683 MAIN ST		WINDSOR	CO	805507921	0.441649683	23
1326029620	WEBB	TERRELL	R	781 PARKDALE PL		ERIE	CO	805162411	0.4423692461	23
1649229782	MCCREERY	COLLEEN	R	3519 RICHMOND DR		FORT COLLINS	CO	80526	0.4426961697	23
1770670424	MANTER	CHARLES	DAVID	2918 W 10TH ST		GREELEY	CO	806345472	0.4429265831	23
1205028735	MEEUWSEN	ANNAMARIE	NEUMANN	707 N IOWA ST		GUNNISON	CO	812302229	0.4431219066	23
1164872032	SHIER	MORGAN		7261 S BROADWAY STE 103		LITTLETON	CO	801228018	0.4431872826	23
1245551316	BOYER	ROBERT		603 28 1/4 RD		GRAND JUNCTION	CO	815066019	0.4432815003	23
1164406781	ZISHKA	PATRICIA		2750 BROADWAY ST		BOULDER	CO	803043573	0.4440816513	23
1881911808	DION	MARY	ELIZABETH	14300 ORCHARD PKWY		WESTMINSTER	CO	800239206	0.4442013169	23
1225321268	RAMNARINE	LAUREN	K	8990 N. WASHINGTON		THORNTON	CO	802294537	0.4443217844	23
1528328317	MADISON	STEFANI		777 BANNOCK ST	PALLIATIVE	DENVER	CO	802044507	0.4444169455	23
1174668891	CAMPBELL	JOSHUA		3150 N 12TH ST		GRAND JUNCTION	CO	815062863	0.4450646473	23
1386098945	DUVAL	CLAY		6011 E WOODMEN RD STE 125		COLORADO SPRIN	CO	809232603	0.4451076209	23
1114909173	ZAKANY	STEPHEN	L	1000 W S BOULDER RD	STE 110	LAFAYETTE	CO	800262752	0.4451707566	23
1104104199	BATTAGLIA	AIMEE	LYNN LAIB	4105 BRIARGATE PKWY	SUITE 125	COLORADO SPRIN	CO	809203480	0.4454432397	23
1184819971	COTTER	HEATH	EARL	501 AIRPORT RD		RIFLE	CO	816508510	0.4460750941	23
1639209497	BAKER	GLENN	A	14701 E EXPOSITION AVE		AURORA	CO	800122623	0.4462989678	23
1255599502	GALE	AARON	BRETT	4803 WARD RD		WHEAT RIDGE	CO	800331902	0.4465089582	23
1043202286	BENDER	EDWARD	LEROY	1212 E ELIZABETH ST		FORT COLLINS	CO	805244007	0.4467809333	23
1003892761	ALLEN	MICHAEL	W	220 E ROGERS RD		LONGMONT	CO	805016027	0.4471070429	23
1356488639	GOMER	ERICK	M	1526 COLE BLVD STE 300		LAKEWOOD	CO	804013410	0.44714097	23
1245551035	BURKE	ERIKA	J	777 BANNOCK ST		DENVER	CO	802044597	0.4486565676	23
1144227760	DIETRICH	JULIE	D	10350 E DAKOTA AVE		DENVER	CO	802471314	0.4488842517	23
1699038315	CHAMBERLIN	ANNE	MORSE	1120 WELLINGTON AVE		GRAND JUNCTION	CO	815016129	0.4493632971	23
1043430325	CLAMPITT	DAVID	M	9949 S OSWEGO ST	STE 200	PARKER	CO	801343753	0.4503727143	23
1306225271	ANDERSON	TRAVIS		2698 PATTERSON RD		GRAND JUNCTION	CO	815068818	0.4506664073	23
1003851049	MERRITT	DAVID	B	575 RIVERGATE		DURANGO	CO	81301	0.4511127576	23
1053523753	MICHAEL	ROBERT	TODD	1211 LUTHER STREET		EADS	CO	80136	0.4511846395	23
1356875603	IDE	ADRIENNE		1411 S POTOMAC ST STE 300		AURORA	CO	800124539	0.4518202666	23
1639254386	BURNETT	KAREN		3250 W 92ND PL	SUITE 104	WESTMINSTER	CO	800312798	0.4535239979	23
1851435655	FURLOW	MARY	L	10400 E ALAMEDA AVE		DENVER	CO	802475104	0.4536346111	23
1346377306	KRESIN	DAVID	R	2955 S BROADWAY		ENGLEWOOD	CO	801131526	0.4536409147	23
1790124840	MATERGIA	MICHAEL	ANTHONY	1960 OGDEN ST	SUITE 460	DENVER	CO	802183666	0.4542882677	23
1972506863	SOPHOCLES	ARIS	MICHAEL	1340 LEYDEN ST		DENVER	CO	802202805	0.4544092712	23
1699018408	SEABORN MOYSE	HEIDI		HEALTH & COUNSELING CENTER UNIVERSITY OF	2240 E BUCH	DENVER	CO	802080001	0.454567298	23
1881876977	ARNOLD	ROBERT	SIDNEY	37 WIDEFIELD BLVD		COLORADO SPRIN	CO	809112126	0.4548661939	23
1417183070	PROWS	JOSEPH	W	2001 S SHIELDS ST BLDG I		FORT COLLINS	CO	805261827	0.45502417	23
1023072774	CHEKIRI	GEORGETTE		9320 GRAND CORDERA PKWY STE 100		COLORADO SPRIN	CO	809247004	0.4552409176	23
1386786598	SCHALIN	PIA	HILLEVI	402 W BIJOU	EMERGICARE	COLORADO SPRIN	CO	80905	0.4553664604	23
1811996838	STORY	HELEN	MAY	6169 S BALSAM WAY	SUITE 250	LITTLETON	CO	801233062	0.455391932	23
1942315924	SMITH	PETER		12605 E 16TH AVE		AURORA	CO	800452545	0.4554788365	23
1366412876	LEOPOLD	LORI	A	6179 S BALSAM WAY	SUITE #110	LITTLETON	CO	801233091	0.4555400659	23
1770903783	OTT	KENNETH		8510 BRYANT ST	SUITE 200	WESTMINSTER	CO	800313844	0.4558395098	23
1619950201	PRAMENKO	MICHAEL	J.	3150 N 12TH ST		GRAND JUNCTION	CO	815062863	0.4562205456	23
1649204918	BRADSHAW	WILLIAM	L	822 W 4TH ST		LEADVILLE	CO	804613861	0.4566422391	23
1841214582	CAVANAUGH	PATRICK	R	1350 STUART ST		LONGMONT	CO	805013156	0.4568659218	23
1386635027	ALPERT	JEFFREY	PETER	310 COUNTY ROAD 14		DEL NORTE	CO	811328719	0.4577991671	23
1982023032	RADI	ROXANNE	LEE	1001 YOSEMITE ST		DENVER	CO	802306003	0.4579386881	23
1548265655	KING	SPENCER		1925 W MOUNTAIN VIEW AVE		LONGMONT	CO	805013128	0.4582345697	23
1003071804	EVANS	SHANNON	D	4745 BOARDWALK DRIVE UNIT C3		FORT COLLINS	CO	80525	0.458365361	23
1659674711	LAMBERT	ANGELA		3235 MILL VISTA RD		HIGHLANDS RANC	CO	801292440	0.4583726094	23
1619074382	PATEL	MIHIR	VIKRAM	4404 BARRANCA LANE	SUITE 101	CASTLE ROCK	CO	80104	0.458402307	23
1770652083	KENDIG	LYNNE		101 UNIVERSITY BLVD	SUITE 200	DENVER	CO	802064630	0.4584876017	23
1922090570	ZOGLO	DENNIS	PAUL	8758 WOLFF CT	SUITE 200	WESTMINSTER	CO	800316903	0.4592152468	23
1134118052	DUNKLE	JOHN	W	2001 LINCOLN ST UNIT 911		DENVER	CO	802023850	0.4596752578	23
1619955580	MAJOR	JAMES	C	1900 16TH ST		GREELEY	CO	806315114	0.4604751889	23
1053488007	LIEBENTRITT	MATTHEW	AARON	12169 SHERIDAN BLVD		BROOMFIELD	CO	800202459	0.4619907655	23
1851356562	MCKELVEY	SHARON	M	1400 S POTOMAC ST	STE 190	AURORA	CO	800124528	0.4625292227	23
1801868401	MCMILLAN	MIKE	JOSEPH	15 W DRY CREEK CIR		LITTLETON	CO	801204427	0.4625567489	23
1396739132	TORRENT	JOHN	R.	16222 W US HIGHWAY 24 STE 200		WOODLAND PARK	CO	808638763	0.4629244145	23
1841428075	DUVALL	RYAN		316 SAWYER DR		DURANGO	CO	81303	0.4629415634	23
1043287121	LANG	STEVEN	G	1650 COCHRANE CIR	FAMILY MEDI	FORT CARSON	CO	809134603	0.4642542058	23
1427024157	EVANS	RICHARD	O	2610 TENDERFOOT HILL ST		COLORADO SPRIN	CO	809063981	0.4645673793	23
1477514388	GIORDANO	ALPHONSE	GUY	550 THORNTON PKWY UNIT 110		THORNTON	CO	802292166	0.46498071	23
1730226432	BEDINGHAUS	WANDA		3900 S WADSWORTH BLVD STE 435		LAKEWOOD	CO	802352207	0.4651065359	23
1386642536	BODRERO	KEITH	O	6080 N CAREFREE CIR		COLORADO SPRIN	CO	809222402	0.4658055312	23
1134213259	PEREZ	JESUS	JAIME	182 16TH ST.		BURLINGTON	CO	808071649	0.4659098347	23
1063446334	GREEN	DEBORAH		315 PARK AVE		FORT LUPTON	CO	806211929	0.4659283205	23
1740202175	FROMCHECK	ROBERT	M	13650 E MISSISSIPPI AVE	100-B	AURORA	CO	800123561	0.465959457	23
1417928649	PALMER	MADELYN	S.	6179 S BALSAM WAY	SUITE 110	LITTLETON	CO	801233091	0.4662327196	23
1184157588	TRUJILLO	DANIELLE		2101 KEN PRATT BLVD STE 200		LONGMONT	CO	805016568	0.46631995	23
1710192737	LARIMORE	WALTER	LEE	54 S SHERWOOD GLN		MONUMENT	CO	801328750	0.4663437984	23
1912240839	RABAZZI	RACHEL		9949 S OSWEGO ST	SUTE 200	PARKER	CO	801343753	0.4671661507	23
1821103706	GLICK	JOHN		1000 W 8TH AVE		YUMA	CO	807592641	0.4672237236	23
1104139054	KROFTA	KYLA	M	5257 S WADSWORTH BLVD		LITTLETON	CO	801232228	0.4678069597	23
1811994783	SCANLAN	AMY	E	16990 VILLAGE CENTER DR E		PARKER	CO	801349376	0.467807906	23
1467438648	WHITMAN	DOUGLAS	W	1635 BLUE SPRUCE DR		FORT COLLINS	CO	805245427	0.4678903108	23
1982830162	METCALF	LINDSEY	H	2111 CHAMPA ST		DENVER	CO	802052529	0.4681514969	23
1194771899	COBB	STEPHEN	WAYNE	16570 WASHINGTON ST		THORNTON	CO	800238964	0.4688352814	23
1831686955	BONELLO	MATTHEW	S	4105 BRIARGATE PKWY STE 125		COLORADO SPRIN	CO	809203482	0.4688508797	23
1235140690	FEGLEY	PHAEDRA	A	501 ANGLERS DR	SUITE 201	STEAMBOAT SPRI	CO	804878840	0.4697362527	23
1336629096	TRAN	KIM	D	4102 PINION DR		USAF ACADEMY	CO	808402502	0.4697977023	23
1073554358	HUNEYCUTT	STEVEN	GLEN	3880 GRANT AVE	SUITE 180	LOVELAND	CO	805388433	0.4700591613	23
1639174733	JACOBI	RICHARD		1925 W MOUNTAIN VIEW AVE		LONGMONT	CO	805013128	0.4703515104	23
1396109641	BULL	LAUREN		4320 W ALASKA PL		DENVER	CO	802192454	0.4704666815	23
1134164718	BIRD	C	DAVID	2960 N CIRCLE DR	#200	COLORADO SPGS	CO	809091163	0.4706574625	23
1407961485	CONRY	COLLEEN		3055 ROSLYN ST		DENVER	CO	802383323	0.4712158281	23
1366704181	ROBERTS	LISA		1120 WELLINGTON AVE		GRAND JUNCTION	CO	815016129	0.4712609856	23
1912026782	WYATT	KAREN	MARIE	360 PEAK ONE DRIVE	SUITE 100	FRISCO	CO	804434337	0.4718304484	23
1982665568	EDRICH	ANDREAS	J	9218 KIMMER DR		LONE TREE	CO	801246733	0.4724606622	23
1053666594	ANTHONY	CRAIG	LINCOLN	8510 BRYANT ST	SUITE 200	WESTMINSTER	CO	800313844	0.4729485551	23
1134233349	KRUEGER	ALBERT		100 PIONEERS MEDICAL CENTER DR		MEEKER	CO	816413181	0.4731813709	23
1740272335	SEVER	JOSEPH	G	221 E HAMPDEN AVE		ENGLEWOOD	CO	801132620	0.4732434808	23
1760687735	MCCARTY	CRAIG	WILLARD	1001 E JOHNSON ST		HOLYOKE	CO	807341854	0.4735302881	23
1518290501	MCLAREN	GRETA	MICHELLE	6950 E BELLEVIEW AVE STE 102		GREENWOOD VILL	CO	801111624	0.4736790557	23
1356320196	GORDON	JOHN	DAVID	7625 W 92ND AVE		WESTMINSTER	CO	800214567	0.474033701	23
1851421614	PARSONS	IAN	E	5555 E ARAPAHOE RD		CENTENNIAL	CO	801222312	0.4741946494	23
1306006143	ADAMS	OLIXN	LEE	23400 US HIGHWAY 160		WALSENBURG	CO	81089	0.4744428561	23
1992191654	PLUNKETT	ANNA	P	14701 E EXPOSITION AVE		DENVER	CO	800122623	0.4747127404	23
1417928003	OCONNOR	JOHN	E	205 S GARRISON ST		LAKEWOOD	CO	802262843	0.4747596269	23
1164625190	JOHNS	STACIE	LYNN	151 W LAKE ST STE 1500		FORT COLLINS	CO	805244124	0.4750226594	23
1326535295	ADAMS	JENNI	NICOLE	1600 23RD AVE		GREELEY	CO	806346070	0.475368716	23
1902394364	STANLEY	JACOB	ANDREW	215 S PARKSIDE DR STE 215		COLORADO SPRIN	CO	809103131	0.4753821895	23
1952509457	KUPER	ELISABETH	MARTA	265 TANGLEWOOD LN, E1		SILVERTHORNE	CO	80498	0.4755173477	23
1417053216	MORGENSON	JASON	WADE	903 S 12TH ST		ROCKY FORD	CO	810672127	0.4758290362	23
1033224621	MANNSFELD	BJOERN	A	777 BANNOCK ST	MC 7782	DENVER	CO	802044507	0.4761720931	23
1437681962	STEVENS	DANIEL	SCOTT	1375 E 20TH AVE		DENVER	CO	802055422	0.4765159299	23
1083603088	WALLACE	MARK	E	1600 23RD AVE		GREELEY	CO	806346070	0.4768062231	23
1447513593	CRAWFORD	JASON	NICHOLAS	377 SYLVAN LAKE RD STE 210		EAGLE	CO	816316779	0.4774267624	23
1588767545	SMILKSTEIN	DANIEL	H	300 MAIN STREET		OAK CREEK	CO	80467	0.4774683842	23
1225392459	SHULL	TREVOR	W.	311 STEELE ST		DENVER	CO	80206	0.4775854277	23
1467470286	PEOPLES	GRANT		14991 E HAMPDEN AVE	SUITE 210	AURORA	CO	80014	0.4776070153	23
1912915018	SOMERSET	MARIA	TRISTA	8383 W ALAMEDA AVE		LAKEWOOD	CO	802263007	0.4776302457	23
1639108343	DORMAN	CAROLINE	D	1160 PATTERSON RD		GRAND JUNCTION	CO	815068275	0.4780043384	23
1164798583	JOHNSON	ARWEN	E	1783 15TH ST		DENVER	CO	802021888	0.4781243068	23
1144582453	BRYDEN	MARIEL	KAREEN	902 LAKEVIEW AVE		PUEBLO	CO	810043597	0.4781314132	23
1033176235	REED	DAVID	G.	1017 W 7TH ST		WRAY	CO	807581420	0.4781770676	23
1316206766	STURTEVANT	DORIS	MAY-GEE	12605 E 16TH AVE		AURORA	CO	800452545	0.4783975992	23
1710982137	FREUDENBURG	JAMES	C	1925 W MOUNTAIN VIEW AVE		LONGMONT	CO	805013128	0.4788261519	23
1467461483	ELIASSEN	MEGAN	W	4231 W 16TH AVE		DENVER	CO	802041335	0.4793189757	23
1619966629	HUDSON	CHRISTOPH	MICHAEL	810 E 3RD ST		DURANGO	CO	813015728	0.4794070476	23
1689652463	STEPHENSEN	TRAVIS	A	110 W ENT AVE		PETERSON AFB	CO	809141595	0.4794333314	23
1649284811	CARNAHAN	JILL	C	400 S MCCASLIN BLVD	SUITE 210	LOUISVILLE	CO	800279731	0.4794580398	23
1881660645	PEREZ	MARLOW		831 S PERRY	SUITE 200	CASTLE ROCK	CO	801041919	0.4795329918	23
1598298689	GUERRERO	LESLIE		2551 W 84TH AVE		WESTMINSTER	CO	800313807	0.4806104263	23
1740480706	CHRISTIE	STEPHANIE	R.	7950 KIPLING ST.	STE # 101	ARVADA	CO	80005	0.4811910216	23
1215551957	SISNEROS	DARIN	TREY	1600 23RD AVE		GREELEY	CO	806346070	0.481215148	23
1376525733	HAILEY	MARK	A	914 W 6TH ST		LOVELAND	CO	805375341	0.4813773392	23
1881654150	HOLSWORTH	RALPH	EDWARD	373 E 10TH AVE		SPRINGFIELD	CO	810731622	0.4813920401	23
1083658611	NORTH	RICHARD	L.	605 BANNOCK ST		DENVER	CO	802044505	0.4814299766	23
1114074044	MANNINEN	CYNTHIA	A	810 E 3RD ST	SUITE 201	DURANGO	CO	813015728	0.4815393987	23
1831535962	JOHN	JEREMY	JACOB	9755 DUNNING CIR		HIGHLANDS RANC	CO	801268124	0.4829197221	23
1750466819	ALKES	IVAN	S	2345 N 7TH ST		GRAND JCT	CO	81501	0.4832070202	23
1194807404	NEIN	PRESTON	KEITH	3887 STONE CANON RANCH RD		CASTLE ROCK	CO	801042185	0.4832573684	23
1548298482	HORTON	JENNIFER	K.	10350 E DAKOTA AVE		DENVER	CO	802471314	0.4835590415	23
1528063468	MORGAN	FRANK	D	5623 W 19TH ST		GREELEY	CO	806342901	0.4836568132	23
1992112924	DEWHIRST	MILTON	CARLYLE	1255 LAKE PLAZA DR		COLORADO SPRIN	CO	80906	0.4837777412	23
1033709753	WHITMAN	DEBRA		0730 NOTTINGHAM RD	SECOND FLOO	AVON	CO	81620	0.4843739311	23
1982751152	MONHEIT	SCOTT	A	7030 S YOSEMITE ST		CENTENNIAL	CO	801122016	0.4845390755	23
1982714754	TURNER	SHIRLEE	E	22015 E RIDGE TRAIL CIR		AURORA	CO	800162665	0.4845652056	23
1356369094	PEDERSON	JANET	L	14991 E HAMPDEN AVE	SUITE 210	AURORA	CO	800143983	0.4845686231	23
1316327398	WOLKENBERG	STEVEN	B	10168 PARKGLENN WAY		PARKER	CO	801383868	0.4847505174	23
1053731497	REDDY	SNEHAL	PATEL	12230 LIONESS WAY		PARKER	CO	80134	0.4848133817	23
1477590339	SELENKE	DARCY	K.	777 BANNOCK ST	MC 1914	DENVER	CO	802044507	0.4854670872	23
1780720441	MCKITTERICK	CHERRIE	MARIE	280 EXEMPLA CIR		LAFAYETTE	CO	800263370	0.4858482589	23
1679984405	SCHULTZ	TOBEY	JEAN	2750 BROADWAY ST		BOULDER	CO	80304	0.4866350416	23
1982717047	SHELL	RAEWYN	D'LAINE	24300 E SMOKY HILL RD UNIT 120		AURORA	CO	800161387	0.4869984786	23
1184078214	WESTLING	ALLYSON	MARIE	13001 E 17TH PL		AURORA	CO	800452570	0.487476873	23
1881782696	BECK	SUSAN	M	151 W LAKE ST STE 1500		FORT COLLINS	CO	805244124	0.4877845549	23
1073841706	MORRIS	JOHN	WELDON	280 EXEMPLA CIR		LAFAYETTE	CO	800263370	0.4880422761	23
1548247174	SCOW	DEAN	THOMAS	3150 N 12TH ST		GRAND JUNCTION	CO	815062863	0.488188538	23
1124223102	LISLE	PIA	B	10350 E DAKOTA AVE		DENVER	CO	802471314	0.488304219	23
1114518693	PUTZ	TRACEY		1380 E FILLMORE ST STE 100		COLORADO SPRIN	CO	809076464	0.4884346898	23
1124086723	DUZAN	MICHAEL	TODD	401 W NORTHERN AVE		PUEBLO	CO	810043111	0.4884680475	23
1639215866	O'MEARA	PATRICK	D	330 SOUTH 9TH STREET		MONTROSE	CO	81401	0.4887129788	23
1770745325	DAVE	ADAM		4200 E 9TH AVE		DENVER	CO	802621000	0.488786753	23
1982718441	KONST-SKWIOT	KELLI	JO	1905 BLAKE AVE	SUITE 101	GLENWOOD SPRIN	CO	816014288	0.4888227226	23
1285697318	SWANSON	DOUGLAS	GERALD	455 E PIKES PEAK AVE	STE 105	COLORADO SPRIN	CO	809033672	0.4894312068	23
1346250859	CASE	LINDA	MARIE	2355 FACULTY DRIVE	SUITE 1N207	USAFA	CO	80840	0.4904305029	23
1598149049	BAILEY	JOSHUA	F.	220 E ROGERS RD		LONGMONT	CO	805016027	0.490613838	23
1194840231	DAVIS	CHARLES	R	1920 13TH ST STE C		BOULDER	CO	803025288	0.4915420755	23
1952797953	RHODEN	JULIA	LEE WOFFO	1420 W MIDWAY BLVD		BROOMFIELD	CO	800202090	0.493449976	23
1306189881	LEHN	CHARITY	ELISABETH	4320 W ALASKA PL		DENVER	CO	802192454	0.4947232387	23
1457626905	CHOLLET	ANNA		1338 PHAY AVE BLDG D		CANON CITY	CO	812122326	0.4948761936	23
1710034152	CALDWELL	DENNIS	RAYMOND	3208 N ACADEMY BLVD	150	COLORADO SPRIN	CO	80917	0.4948933034	23
1295797413	WILSON	CHRISTOPH	ALLEN	1600 N. GRAND AVE.	STE 260	PUEBLO	CO	810032729	0.4952741011	23
1578630992	DAVIS-TRUJILL	REBECCA	S	1715 N WEBER ST	SUITE 270	COLORADO SPRIN	CO	809077532	0.4954396526	23
1487633533	JACOB	PREMA	M	3850 GRANT AVE	SUITE 100	LOVELAND	CO	805388431	0.4954685152	23
1063551224	KAHN	GARY	S.	995 QUINCE AVE		BOULDER	CO	803040780	0.4956472779	23
1033213210	GARTON	SHANNON	DEE	10350 E DAKOTA AVE		DENVER	CO	802471314	0.4961576138	23
1972591329	FELLENZ	CHRISTOPH	JAMES	11245 HURON ST		WESTMINSTER	CO	802342806	0.496479104	23
1487929832	JUNKER	SARAH		302 3RD ST SE STE 150		LOVELAND	CO	805376419	0.497200236	23
1982785721	CASTRO	ERNEST	R	1707 COLE BLVD	SUITE 150	GOLDEN	CO	804013219	0.4973554828	23
1336284108	MEYERS	GEORGE	JULIAN	6615 DELMONICO DRIVE		COLORADO SPRIN	CO	80919	0.4976599708	23
1881678951	SUFIT	SUSAN	D	5920 MCINTYRE ST		GOLDEN	CO	804037445	0.498115829	23
1326031386	PERSOFF	NATHAN	S	701 E HAMPDEN AVE	SUITE 350	ENGLEWOOD	CO	801132736	0.4982978574	23
1316031529	GERBER	JEFFRY	N.	7720 S BROADWAY STE 480		LITTLETON	CO	801222600	0.4983558406	23
1821477613	MEINZEN	CHRISTOPH	ANDREW	2698 PATTERSON RD		GRAND JUNCTION	CO	815068818	0.4986237499	23
1427007830	TOOMRE	KRISTA	A	2750 BROADWAY ST		BOULDER	CO	803043573	0.4991291685	23
1689669731	WIGINGTON	JAMES	G	550 W HWY 50		SALIDA	CO	812012238	0.4999508925	23
1366407728	GRAFF	KARIN	B	7403 CHURCH RANCH BLVD		WESTMINSTER	CO	800216074	0.5000764497	23
1265529044	SHICK	JON	GLENN	7850 VANCE DR	#185	ARVADA	CO	80003	0.5002719325	23
1720499197	KASZA	SUSAN	M	1600 23RD AVE		GREELEY	CO	806346070	0.5004747605	23
1447352422	EICHER	DENNIS	MARVIN	820 CASTLE VALLEY BLVD	SUITE 210	NEW CASTLE	CO	816479453	0.5009268599	23
1306988126	KRUSE	TIMOTHY	RICHARD	711 E VALLEY RD	UNIT 202C	BASALT	CO	816218370	0.5014029013	23
1679534648	MCLAUGHLIN	MICHAEL	J	777 BANNOCK ST		DENVER	CO	802044507	0.5015221795	23
1215985619	BROMAN	STEVEN	D	1107 SOUTH LEMAY	SUITE 200	FORT COLLINS	CO	80524	0.5015589099	23
1972659563	CARLSON	CHRISTOPH	J	4301 LOWELL BLVD		DENVER	CO	802111654	0.5015810861	23
1962525410	PICCARO	JOHN	C	1970 E 3RD AVE STE 1		DURANGO	CO	813015049	0.5018599767	23
1669442224	DAVIS	MARTI	RUE	1860 E EGBERT ST		BRIGHTON	CO	806012475	0.5024664041	23
1629058367	KIME	KENNETH	SCOTT	USA MEDDAC, EVANS ARMY COMMUNITY HOSPITAL	1650 COCHRA	FT. CARSON	CO	809134604	0.5027430558	23
1457332082	KUPER	ARTHUR	C	9195 GRANT ST	SUITE 100	THORNTON	CO	802294386	0.5030527387	23
1003165671	SORENSEN	DAVID		3524 AIRFIELD RD		FORT CARSON	CO	809134701	0.5033691663	23
1225458789	MCMURRAY	BRIANNA		559 VINCENT ST	ATTN: 21 MD	PETERSON AFB	CO	809141541	0.5035655184	23
1619235637	LOMBARDO	DANIEL		910 RUSH DR		SALIDA	CO	812019665	0.5036729004	23
1487757381	KOENIGER	MARK	ANDREW	150 VANDENBERG ST		COLORADO SPRIN	CO	809144184	0.50377017	23
1780981076	WINTER	GREG		13001 E 17TH PL	UNIVERSITY	AURORA	CO	800452570	0.5044528258	23
1700229721	BUDIMAN	ALEX		2750 BROADWAY ST		BOULDER	CO	803043586	0.5044888633	23
1922614494	MAVETY	KRISTA	MICHELLE	2685 DUBLIN BLVD		COLORADO SPRIN	CO	809181358	0.504824219	23
1316987308	ZBYLSKI	DAVID		9480 BRIAR VILLAGE PT	SUITE 200	COLORADO SPRIN	CO	809207922	0.5049086197	23
1720071491	CLOUD	SAMUEL	GREGORY	14701 E EXPOSITION AVE		AURORA	CO	800122623	0.5052266622	23
1467830331	GUARDERAS	FERNANDO		2430 RESEARCH PKWY STE 205		COLORADO SPRIN	CO	809201093	0.5053725445	23
1013219278	HAMPTON	KYLE	NATHAN	1830 LAPORTE AVE		FORT COLLINS	CO	805212341	0.5058122494	23
1134288277	FARAG	AZMI	E	5390 N ACADEMY BLVD	SUITE 220	COLORADO SPRIN	CO	809184062	0.5067449829	23
1922262450	BUISKER	ELIZABETH	A	2333 N 6TH ST		GRAND JUNCTION	CO	815012001	0.5068670765	23
1265965925	BYBEE	ERIC	ELLIS	340 PRINTERS PKWY		COLORADO SPRIN	CO	809103190	0.5078418672	23
1407822075	COLANDER	TIMOTHY	DONALD	2230 S FRASER ST	UNIT 1	AURORA	CO	800144535	0.5079212983	23
1770922510	ROWE	MARK	RYAN	559 VINCENT ST	ATTN: 21MDO	PETERSON AFB	CO	809141541	0.5083920199	23
1831150564	WALKER	SPENCER	DEVON	7720 S BROADWAY STE 350		LITTLETON	CO	801222634	0.5093802719	23
1477558393	STRANGE	LYNN	M	8950 E LOWRY BLVD		DENVER	CO	80230	0.5096093731	23
1053462895	KENNEY	ERIKA	S	4500 W. 38TH AVE.	SUITE 220	DENVER	CO	802122107	0.5096555811	23
1700463924	RAMIREZ-CIBES	INES	REGINA	1411 S POTOMAC ST STE 300		AURORA	CO	800124539	0.5096843757	23
1053360834	HENDERSON	SANDRA	ELIZABETH	2025 BIGHORN RD		FORT COLLINS	CO	80525	0.5099389243	23
1457356388	MCCALL	JANIS	R	5623 W 19TH ST		GREELEY	CO	806342901	0.5101320401	23
1205936358	BARTON	KARI		206 W COUNTY LINE RD STE 300		HIGHLANDS RANC	CO	801292321	0.5102428293	23
1760801013	GUTGSELL	EMILY	ELIZABETH	8990 WASHINGTON ST		THORNTON	CO	802294537	0.5106897762	23
1023261534	HESTER	JAN		1120 E ELIZABETH #G1		FORT COLLINS	CO	805244044	0.5108663582	23
1295020071	SAPP	JENNIFER	L	200 UNION BLVD STE 311		LAKEWOOD	CO	802281831	0.5109175856	23
1457746216	CULLEN	KIMBERLY	ANN	1700 N MARION ST		DENVER	CO	802181121	0.5111379714	23
1235110602	DOFT	ANTHONY	A	8201 SPINNAKER BAY DR	SUITE D	WINDSOR	CO	805287533	0.5112036464	23
1649277435	SHARKEY	JOSEPH	M	7335 S PIERCE STREET		LITTLETON	CO	80128	0.5117979667	23
1740643238	ORTIZ	ALICIA		1801 16TH ST		GREELEY	CO	806315154	0.5129475833	23
1215107867	SWARTZ	JOE	MATTHEW	1400 28TH ST	SUITE 1	BOULDER	CO	80303	0.513046507	23
1992781660	COUNCE	CHARLES	MARCIAL	732 S LEGEND LN		PUEBLO	CO	810071793	0.5131056879	23
1649707597	JENNINGS	CHANDRA	MILETTA	902 LAKEVIEW AVE		PUEBLO	CO	810043597	0.5134127333	23
1144640517	LEBSACK	MATTHEW	DAVID PAU	230 E HOTCHKISS AVENUE		HOTCHKISS	CO	814199503	0.5134195976	23
1780618678	ROBERTSON	SUSAN	J	1420 W MIDWAY BLVD		BROOMFIELD	CO	800202090	0.5134573563	23
1306005731	BROOKS	LESLEY	CLARK	4856 INNOVATION DR STE B		FORT COLLINS	CO	805255540	0.513495567	23
1922041805	CLARKE	CARY	L	1960 OGDEN ST STE 460		DENVER	CO	802181022	0.5135852394	23
1225525058	WELCH	MICHAEL	PATRICK	1017 W 7TH ST		WRAY	CO	807581420	0.5136513661	23
1437384278	KIDD	LUCINA	AVILA	1000 W SOUTH BOULDER RD	SUITE 110	LAFAYETTE	CO	800262752	0.5136595273	23
1730174251	LAMPEY	ASTRID	STEPHANIE	45 CR 804 STE 210		FRASER	CO	804420386	0.5138048672	23
1073522298	OLIVIER	BRIAN		3248 SAND FLOWER DR		COLORADO SPRIN	CO	809203024	0.5140048575	23
1780730317	ROTHGERY	LISA		300 S JACKSON ST	SUITE 340	DENVER	CO	802093176	0.5142817532	23
1821020207	MONTGOMERY	LINDA	C	3055 ROSLYN ST		DENVER	CO	802383323	0.5151252525	23
1861710956	VELA BROL	CARLOS	GUILLERMO	8990 N WASHINGTON ST		THORNTON	CO	802294537	0.5156142868	23
1861595852	WILSON	KRISTIN	B	1475 PINE GROVE RD	SUITE 102	STEAMBOAT SPRI	CO	804878803	0.5161009191	23
1699905331	BELLVILLE	TRAVIS	M	1823 FORD ST		GOLDEN	CO	804012464	0.5162217452	23
1487036471	MALOY	HOLLY		902 LAKEVIEW AVE		PUEBLO	CO	810043597	0.5166882558	23
1467425819	AHUJA	GURPREET	K.	1006 ROBERTSON ST		FORT COLLINS	CO	805243900	0.5173722438	23
1700015286	TOLLETT	TANNER	N	16420 W US HIGHWAY 24		WOODLAND PARK	CO	808638760	0.5174338964	23
1386803435	HILL	BRIAN	D	2130 STOUT ST		DENVER	CO	802052827	0.5178943703	23
1710977871	COLEMAN	KEVIN	WENDELL	501 AIRPORT RD		RIFLE	CO	816508510	0.5180521414	23
1578659017	WOODS	PHILLIP	H	1925 E ORMAN AVE	STE A345	PUEBLO	CO	81004	0.5181678997	23
1881604619	MILLER	KATHERINE	M	777 BANNOCK ST	MC 7782	DENVER	CO	802044507	0.5186043528	23
1598927931	MILLER	KRISTINE	JUNE	902 LAKEVIEW AVE		PUEBLO	CO	810043597	0.5187009017	23
1790820231	GADELIYA	ALBINA		3910 S CAREFREE CIR	SUITE C	COLORADO SPRIN	CO	809173010	0.5187879379	23
1154451383	HARRISON	JUDE	B	316 SAWYER DR		DURANGO	CO	813036560	0.51918135	23
1700972809	SPIDELL	ELIZABETH	FLOOD	1340 HWY. 133		CARBONDALE	CO	81623	0.5193172779	23
1770698995	ZORRILLA	RUBEN	EDUARDO	220 E ROGERS RD		LONGMONT	CO	805016027	0.5195766373	23
1609909423	DATKHAEVA	TATYANA	I	6825 E TENNESSEE AVE STE 620		DENVER	CO	802241672	0.5197130188	23
1942305057	WILLIAMS	DAVID	M	36 DEERFOOT AVE.		STEAMBOAT SPRI	CO	80487	0.5200846985	23
1437198942	KIRK	JUDE	JAMES	12201 PECOS ST	UNIT 500	WESTMINSTER	CO	802343888	0.5202811959	23
1710044961	FOWLER	CAROL	COE	2754 COMPASS DR	SUITE 377	GRAND JUNCTION	CO	815068714	0.5205980663	23
1457383051	WOLKOV	JAY	MICHAEL	707 N IOWA ST		GUNNISON	CO	812302229	0.5212730493	23
1396949947	MEYER	SHELLEY	ANNE	3729 W 32ND AVE		DENVER	CO	802113121	0.5215339388	23
1023145901	YANG	JOHN	H	5257 S WADSWORTH BLVD		LITTLETON	CO	801232228	0.5218278237	23
1144254772	TZARFATI	ALANNA	JOY	8550 WEST 38TH AVE SUITE 206	FOOTHILLS F	WHEAT RIDGE	CO	800334342	0.5218708639	23
1659348449	SILVEIRA	LINDA		6025 DELMONICO DR		COLORADO SPRIN	CO	809192251	0.5231372144	23
1982688438	PAGE	PATRICK	W.	1120 WELLINGTON AVE		GRAND JUNCTION	CO	815016129	0.5232216765	23
1649423914	WILLIS	BREE	ANN	9949 S OSWEGO ST STE 200		PARKER	CO	801343753	0.5236533636	23
1457435034	MERCER	JEANNETTE	YVONNE	2127 E HARMONY RD STE 140		FORT COLLINS	CO	805283406	0.523969623	23
1982642229	HOLMES	JOSHUA	JAN	851 E 5TH ST		RIFLE	CO	816502941	0.5247162271	23
1821177783	PALU	MARGARET	ELAINE	102 W 9TH AVE		FORT MORGAN	CO	807012012	0.5249988281	23
1831173525	ROSENTHAL	LILA	S	1225 CIMARRON DR UNIT 102		LAFAYETTE	CO	800263824	0.5252898822	23
1245531607	THARAYIL	MITHU		777 BANNOCK ST		DENVER	CO	802044507	0.5256794642	23
1326496019	ZIMBELMAN	STEPHANIE	JEAN	4112 OUTLOOK BLVD STE 303		PUEBLO	CO	81008	0.525805352	23
1538586870	ISBELL	SCOTT	A	10168 PARKGLENN WAY		PARKER	CO	801383868	0.5259926606	23
1972711034	GRAY	DANIEL		11245 HURON ST		WESTMINSTER	CO	802342806	0.5262626612	23
1205070158	HARRISON	COLLEEN	MOORE	220 E ROGERS RD		LONGMONT	CO	805016027	0.5263520389	23
1730181363	ROBINSON	ANNE	LOUISE	1107 SOUTH LEMAY AVENUE	SUITE 200	FORT COLLINS	CO	805244066	0.5263771319	23
1649259508	WEGNER	BRIAN	KEITH	8585 W 14TH AVE	SUITE B2	LAKEWOOD	CO	802154857	0.5267051195	23
1538128400	LYNCH	APRIL	EILEEN	218 E CHEYENNE MOUNTAIN BLVD		COLORADO SPRIN	CO	809063720	0.5274211725	23
1790203446	GRAHAM	MIRANDA		350 PRINTERS PKWY		COLORADO SPRIN	CO	809103190	0.5274385798	23
1790281814	WHITE	SARAH		106 BLANCA AVE		ALAMOSA	CO	811012340	0.5293146644	23
1457317703	KEVAN	SAMUEL	J	555 MEEKER ST		DELTA	CO	814161920	0.5297954648	23
1639101447	PATER	NINA	L	1925 MOUNTAIN VIEW AVE		LONGMONT	CO	805013128	0.530168867	23
1740471069	AKAMANGWA	LINUS	NGANTE	2150 ACADEMY CIR STE A		COLORADO SPRIN	CO	809091676	0.5303385232	23
1578839908	SIMPSON	MATTHEW	JAMES	12605 E 16TH AVE		AURORA	CO	800452545	0.5304768027	23
1376518282	RIPLEY	LORI	ANN	2520 W 16TH ST		GREELEY	CO	806344941	0.5308068514	23
1053380659	MORRISON	SUSAN	JANELL	5200 HAHNS PEAK DR		LOVELAND	CO	805388852	0.5308530221	23
1346277001	BRICCA	ROBERT	B	1 MERCADO ST STE 160		DURANGO	CO	813017309	0.5310713302	23
1962615310	SPROWL	CHRISTOPH	DYSON	1044 S 88TH ST STE 2		LOUISVILLE	CO	800279417	0.5311713519	23
1568490910	KLEIN	GARY	J	2960 N CIRCLE DR	#200	COLORADO SPGS	CO	809091163	0.5313161805	23
1609843465	YOUNG	MARK	DENE	2420 W 16TH ST		GREELEY	CO	80634	0.5315032897	23
1497247837	NIELSEN	CHARLES	LEVI	320 E FONTANERO ST STE 100		COLORADO SPRIN	CO	809077535	0.5316106903	23
1417968454	EULBERG	MARNY	KAY	8510 BRYANT ST		WESTMINSTER	CO	800313844	0.5318704432	23
1891058467	ABDELSALAM	RASHA	M	2283 S MONACO PKWY STE 105		DENVER	CO	80222	0.5319771639	23
1073833828	JOHNSON	REBECCA	CLARK	9540 PARK MEADOWS DR		LONE TREE	CO	801242894	0.532009918	23
1700969680	MINYARD	TENNI	MYNETTE	281 N PLUM ST		FRUITA	CO	815212100	0.5333385172	23
1144386012	MINO	THOMAS	DWIGHT	8350 WCR 13 (COLORADO BLVD)	SUITE 160	FIRESTONE	CO	80504	0.5345831474	23
1881669703	MARTINEZ	MATTHEW	LEONARD	6801 W 20TH ST UNIT 101		GREELEY	CO	806349640	0.5348469613	23
1992849541	ALGER	BRADLEY	H	1700 MARION STREET		DENVER	CO	802181121	0.5353974558	23
1326062894	WOODWORTH	WILLIAM	H	2504 E PIKES PEAK AVE	SUITE 103	COLORADO SPRIN	CO	809097024	0.5356870892	23
1689629008	MELTON	EDWARD	I	8889 FOX DR		THORNTON	CO	802608842	0.535938584	23
1730453861	WUBBEN	PAUL	DAVID	804 MAZATLAN DR		GRAND JUNCTION	CO	815061773	0.5365935981	23
1003866880	BREKHUS	KIT	K	1520 EVERGREEN PKWY		EVERGREEN	CO	804397848	0.5366426192	23
1558359729	CASIAS	LUKE		1970 E 3RD AVE STE 1		DURANGO	CO	813015049	0.5372500115	23
1609136662	MEINTZ	RYAN		1606 PRAIRIE CENTER PKWY	SUITE 240	BRIGHTON	CO	806014004	0.53739853	23
1720067671	WAY	DEBORAH	ELIZABETH	5730 WARD RD	SUITE 102	ARVADA	CO	800021300	0.5376801028	23
1104802768	DOMINGUEZ	ANN	E	6255 QUEBEC PKWY		COMMERCE CITY	CO	800224812	0.5377500516	23
1346384047	SPENCER-HERRO	DIANE	M	11245 HURON ST		WESTMINSTER	CO	802342806	0.5379932972	23
1225099450	WOOLMAN	BRUCE	ALAN	131 STANLEY AVENUE	SUITE 202	ESTES PARK	CO	80517	0.5381024445	23
1710410808	WONG	ALICIA	A	12605 E 16TH AVE		AURORA	CO	800452545	0.5387585901	23
1801848759	HALBY	LAUREN		4760 FLINTRIDGE DR	SUITE 200	COLORADO SPRIN	CO	809184267	0.5388249944	23
1538519384	HAYNES	ELSIE		902 LAKEVIEW AVE		PUEBLO	CO	810043597	0.538840662	23
1487044640	OWUSU-FRIMPON	PRISCILLA		16290 E QUINCY AVE		AURORA	CO	800151594	0.5388977428	23
1952388027	BROOKE	JAMES	D.	1800 E 3RD AVE	SUITE 112	DURANGO	CO	813015016	0.5395663732	23
1609296409	SCHAFFER	LINDSEY	CHAO	7701 SHERIDAN BLVD		WESTMINSTER	CO	800032605	0.539666978	23
1932158946	JUDD	TIMOTHY	BURKE	6081 SO QUEBEC ST	STE 100	CENTENNIAL	CO	80111	0.5397548189	23
1760521561	FERGUSON	BARBARA	JEAN	1559 N HIGH ST		DENVER	CO	80218	0.5401560932	23
1053602060	ENGLISH	AIMEE	FALARDEAU	3055 ROSLYN ST	SUITE 100	DENVER	CO	802383323	0.5402349194	23
1306932629	BRITTON	TANJA		265 TANGLEWOOD DRIVE	STE. E-1	SILVERTHORNE	CO	80498	0.5420440154	23
1194791285	BROWNER	SHIRLEY		360 PEAK ONE DRIVE	SUITE 100	FRISCO	CO	804434337	0.5420848469	23
1689897753	RIBADENEYRA	JOHN		1804 E PAVILION PL UNIT A		MONTROSE	CO	814015795	0.5422545059	23
1952720575	CORCORAN	EMILY	CLAIRE	13001 E 17TH PL	UNIVERSITY	AURORA	CO	800452570	0.5424546923	23
1063520500	ORR	JEREMY		12250 E ILIFF AVE	#300	AURORA	CO	800146318	0.5425491992	23
1467667543	SILABAN	DANETTE	MARIE	4803 WARD RD		WHEAT RIDGE	CO	800331902	0.5432081667	23
1346539665	TOTH	KIERANN	E.	2121 E HARMONY RD UNIT 370		FORT COLLINS	CO	805283404	0.543236377	23
1174559850	KESLER	JAMES	M	3519 RICHMOND DR		FORT COLLINS	CO	805265995	0.5433508612	23
1306132881	MORALES	KELLY	NICOLE	2352 MEADOWS BLVD STE 300	RIDGELINE F	CASTLE ROCK	CO	801098419	0.5435908137	23
1417055070	IANNOTTI	MICHAEL	ROBERT	150 OLD LARAMIE TRL E	SUITE 210	LAFAYETTE	CO	800267018	0.5439209028	23
1467985366	PATEL	SHALVI		13001 E 17TH PL	UNIVERSITY	AURORA	CO	800452570	0.5444024487	23
1407353279	EVES	DANIELLE	PETERSON	206 W COUNTY LINE RD STE 300		HIGHLANDS RANC	CO	801292321	0.5444367018	23
1801860101	JOHNSON	HAROLD	L	2750 BROADWAY ST		BOULDER	CO	803043586	0.5447202542	23
1275971202	ARGYLE	MICHAEL		4102 PINION DR		USAF ACADEMY	CO	808402502	0.5447816823	23
1013094671	MCKENNA	MICHAEL	PAUL	850 23RD AVE STE A		LONGMONT	CO	805011115	0.5448927002	23
1174567861	VANDERKOOI	RUTH	ANITA	8350 WCR 13 UNIT 160		FIRESTONE	CO	805046803	0.5451482835	23
1407848518	DE LATORRE	REBECCA	ANN	1212 E ELIZABETH ST		FORT COLLINS	CO	805244007	0.5453115467	23
1629108675	FISCHER	JULIE	ANN	6600 FIRESTONE BLVD		FIRESTONE	CO	805046605	0.5455905816	23
1548630700	KETCHAM	JEFFREY		12753 MISSION MEADOW DR		COLORADO SPRIN	CO	809217659	0.5456409294	23
1942242821	DURAN	MICHELLE	S	2625 W PUEBLO BLVD		PUEBLO	CO	810043816	0.5458096501	23
1053373415	CAMPBELL	JOHN	THOMAS	4386 TRAIL BOSS DR	SUITE A	CASTLE ROCK	CO	801047512	0.5458323562	23
1013090224	CHANSKY	MARIA	YVONNE	1905 BLAKE AVE STE 101		GLENWOOD SPRIN	CO	816014206	0.5460037322	23
1558347591	DOROTIK	NICOLE		7950 KIPLING ST	SUITE 101	ARVADA	CO	800053923	0.5462028615	23
1073908133	PIGGOTT	SUSAN	A	14701 E EXPOSITION AVE		AURORA	CO	80012	0.5468305506	23
1952742850	BITAJIAN	SHIRIN		501 AIRPORT RD		RIFLE	CO	816508510	0.5481141575	23
1881679868	DOIG	DAVID		12001 W 63RD PL		ARVADA	CO	800044034	0.5484778232	23
1780835728	MCGEE	COLLEEN		8510 BRYANT ST	SUITE 200	WESTMINSTER	CO	800313844	0.5488168707	23
1659729671	MACHACEK	NETANA		750 HOSPITAL LOOP		CRAIG	CO	816258750	0.549702897	23
1871849323	BUBIS	DAVID	NATHAN	12605 E 16TH AVE		AURORA	CO	800452545	0.5503405894	23
1447380209	BUDDE	LUCY	M	8383 W ALAMEDA AVE		LAKEWOOD	CO	802263007	0.5508562585	23
1457649808	BECKER	MARY SHAN	CLOW	595 RUSSELL ST		CRAIG	CO	816251920	0.5509188974	23
1275185290	LAWSHE	CAITLIN		300 S NEVADA AVE		MONTROSE	CO	814014273	0.5515382134	23
1629150859	NGO	CUONG	TRONG	2200 S FEDERAL BLVD SUITE 1		DENVER	CO	802195472	0.5518776977	23
1518969237	ROBERSON	KENT	G	6035 ERIN PARK DR STE 202		COLORADO SPRIN	CO	809183427	0.5521428536	23
1255383949	PIERRE	ISAAC	D	1375 E 20TH AVE	KAISER PERM	DENVER	CO	802055422	0.5530504647	23
1477596849	PATTON	LAURA	M	5161 E ARAPAHOE RD	#290	CENTENNIAL	CO	80122	0.5531281962	23
1922651322	VANDENBOS	AMBER	LYNN	7444 W ALASKA DR STE 200		LAKEWOOD	CO	802263331	0.5534206557	23
1982900106	SNYDER	TINA	LYNN	3141 HURON PEAK AVE		SUPERIOR	CO	800274628	0.5543818844	23
1649651159	PFAFFLY	JASON		1338 PHAY AVE BLDG D		CANON CITY	CO	81212	0.554713148	23
1104273556	THOMPSON	LESLIE	ANNE	1375 E 20TH AVE		DENVER	CO	802055422	0.5547362131	23
1659691863	CASSLEMAN	JAMES	THOMAS	275 S ASPEN ST		AURORA	CO	800119562	0.5556197774	23
1336123900	MEAD	DAINA		80 HEALTH PARK DR	SUITE 100	LOUISVILLE	CO	800279584	0.5558642925	23
1972722957	AWADALLAH	NIDA	S.	12605 E 16TH AVE		AURORA	CO	80045	0.5565384615	23
1538154257	VAN DER WERF	GUY	P	131 STANLEY AVE STE 202		ESTES PARK	CO	805176356	0.5570816754	23
1992309777	CORZATT	ALLISON	CAITLIN	6179 S BALSAM WAY		LITTLETON	CO	801233091	0.557342354	23
1023420825	HURTT	DANIEL		275 S ASPEN ST		AURORA	CO	800119562	0.5577417498	23
1689789661	SPERRY	CORYDON		350 BROADWAY ST STE 130		BOULDER	CO	803053396	0.5578845537	23
1619906385	SECREST	DESHA	LYNN	8200 E BELLEVIEW AVE STE 202C		GREENWOOD VILL	CO	801112805	0.558054542	23
1598759540	YARBERRY	STEVEN	ALAN	181 W MEADOW DR	800 C/O LIS	VAIL	CO	816575242	0.5587249848	23
1649203332	CHEN	CAROLYN	SZE-YUN	1701 W 72ND AVE	3RD FLOOR	DENVER	CO	802212721	0.558963049	23
1144219924	POLLACK	NATHAN	M	125 E HAMPDEN AVE		ENGLEWOOD	CO	801132546	0.5590778746	23
1992969398	RICHEY	VIRGINIA	LEE	4500 W 38TH AVE		DENVER	CO	802122001	0.5590827752	23
1841217650	INGRAM	LISA	DAPKIS	9998 N. DRANSFELDT RD.		PARKER	CO	80134	0.5596815453	23
1275979098	WARE	ASA	FOLTMER	1600 23RD AVE		GREELEY	CO	806346070	0.5597506271	23
1760443733	CUTILLO	ROBERT	P	3800 YORK ST.	INNER CITY	DENVER	CO	802053972	0.5603990376	23
1033565908	JOHNSON	EMILY	JEANNE	3207 N ACADEMY BLVD STE 3300		COLORADO SPRIN	CO	809175100	0.5611137764	23
1982687620	MADRID	GLENN	M	1120 WELLINGTON AVE		GRAND JUNCTION	CO	815016129	0.5611999471	23
1235592544	NEUMAN	MELISSA	SHAYNA	3055 ROSLYN ST	SUITE 100	DENVER	CO	802383323	0.5613734534	23
1346284536	RONNING	JOHN		410 GOLD PASS HTS		COLORADO SPRIN	CO	809063882	0.5623837638	23
1730269853	CAMPBELL	RICHARD	M	1801 16TH ST		GREELEY	CO	806315154	0.5623843882	23
1952375545	LICHFIELD	DENA	JO	1400 S POTOMAC ST	SUITE #130	AURORA	CO	800124528	0.5632421102	23
1639174758	LANDBLOM	JEROME		1925 W MOUNTAIN VIEW AVE		LONGMONT	CO	805013128	0.5636969691	23
1336196245	BRIGNONI	HECTOR	JUAN	190 S MAIN		KEENESBURG	CO	80643	0.5637068011	23
1134383540	WALKER	JESSICA	JT	5495 ARAPAHOE AVE FL 2		BOULDER	CO	803031200	0.5643302223	23
1033281696	BEST	JOHN	ROBERT	1800 E 3RD AVE STE 112		DURANGO	CO	813015046	0.5645236031	23
1306063722	TAYLOR	JAMES	M	2500 S HAVANA ST		AURORA	CO	800141618	0.5649325878	23
1013177526	MARZOLF	MELINDA	KAY	1550 E NIAGARA RD		MONTROSE	CO	814015027	0.5661802476	23
1932425956	JOHNSON	ALEXANDRA	ROTHENBER	909 E RAILROAD AVE		FORT MORGAN	CO	807013301	0.5662243108	23
1336139534	BREGNI-PAGE	CARLA	T	2356 MEADOWS BLVD	STE 140B	CASTLE ROCK	CO	801098405	0.5662967617	23
1316975659	KURTH	JAY		608 E HARMONY RD	SUITE 101	FORT COLLINS	CO	805253210	0.5668112354	23
1386874204	WALSH	BONNIE	SUSAN	501 AIRPORT RD		RIFLE	CO	816508510	0.5670224543	23
1851771943	LONGFELLOW	SAMUEL		902 LAKEVIEW AVE		PUEBLO	CO	810043597	0.5670496801	23
1649944166	SANTUCCI	NATALIE		8510 BRYANT ST STE 140		WESTMINSTER	CO	800313845	0.5673906727	23
1407205966	ANGLES	AMBER		555 MEEKER ST		DELTA	CO	814161920	0.5674380309	23
1962678516	HESSE	BRETT		1830 BLAKE AVE		GLENWOOD SPRIN	CO	816014275	0.5678910197	23
1407177579	MCCLELLAN	VANESSA	R.	281 N PLUM ST		FRUITA	CO	815212100	0.567968684	23
1114075587	WOODYARD	ERIKA		58128 HIGHWAY 330		COLLBRAN	CO	816249502	0.5684661477	23
1285789230	RICHMOND-COCA	BLANCA		1606 PRAIRIE CENTER PKWY	SUITE 240	BRIGHTON	CO	806014004	0.568610098	23
1801878434	VAN KONYNENBU	KRISTIN		600 S AIRPORT RD UNIT A203		LONGMONT	CO	805036427	0.5686585422	23
1831253855	EHLERS	GORDON	HUGH	191 E ORCHARD RD STE 300		LITTLETON	CO	801218058	0.5689959929	23
1629105630	ALBERSHEIM	GIOVANNA	F	2045 FRANKLIN ST		DENVER	CO	802055437	0.5694027578	23
1154818987	WEBSTER	ERIC	JAMES	615 FAIRHURST ST		STERLING	CO	807514523	0.5695452069	23
1083647143	BRODIE	HARRY		6169 S BALSAM WAY	SUITE 250	LITTLETON	CO	801233062	0.5696148698	23
1639149651	OLSON	ERIC	E	50 BUCK CREEK ROAD	SUITE 200	AVON	CO	81620	0.5701789332	23
1316966674	MCCOLLUM	JACKIE	LYNNE	750 POTOMAC ST STE 111		AURORA	CO	800116743	0.5705873554	23
1538135561	PARKER	STEPHANIE	A	300 COLORADO AVE		PUEBLO	CO	810042006	0.5709192723	23
1942243548	WEST	CYDNEY	N	5920 MCINTYRE ST		GOLDEN	CO	804037445	0.570985928	23
1568857662	FIELDS	HANNAH	ELENA SCH	1950 REDTAIL HAWK DR		ESTES PARK	CO	80517	0.5710858961	23
1427146588	LUND	CYNTHIA	J	2505 E PIKES PEAK AVE	SUITE 200	COLORADO SPRIN	CO	809096022	0.571347683	23
1538127584	TARR	JOHN	S	130 E VIRGINIA AVE		GUNNISON	CO	812302246	0.5713987367	23
1124481320	JEWELL	JOSHUA		3205 N ACADEMY BLVD	SUITE 130	COLORADO SPRIN	CO	809175147	0.5715480231	23
1073565677	WEBER	TERRI	B	6140 TUTT BLVD	SUITE 200	COLORADO SPRIN	CO	809223575	0.5724558521	23
1548423817	FAGAN	LANDREY		1950 MOUNTAIN VIEW AVE		LONGMONT	CO	805013129	0.5729219106	23
1730100066	AMADOR BARRY	LIBERTY		13111 E BRIARWOOD AVE STE 215		CENTENNIAL	CO	801123846	0.5729424882	23
1669435210	KNIGHT	JOHN		206 W COUNTY LINE RD STE 300		HIGHLANDS RANC	CO	801292321	0.5736917619	23
1225030075	DENT	EDWARD		377 SYLVAN LAKE RD	SUITE 210	EAGLE	CO	81631	0.5747736332	23
1205865334	MACEACHEN	JOAN	ANN	1 MERCADO ST STE 160		DURANGO	CO	813017309	0.5748132866	23
1326151754	AHERN	CAITLIN	M	82 MAIN AVE		AKRON	CO	807201440	0.5749792669	23
1609308436	TOFFOL	ROYCE		2222 N NEVADA AVE		COLORADO SPRIN	CO	809076819	0.5755699531	23
1417120627	DE NARDIS	MICHAEL	WILLIAM	15713 RAY DR		LARKSPUR	CO	801185717	0.5756149858	23
1053554915	KNIERIM	KYLE	EDWIN	12605 E 16TH AVE		AURORA	CO	800452545	0.5765708324	23
1720321029	FENG	JENNIFER		1701 W 72ND AVE		DENVER	CO	802212721	0.5767622793	23
1174957062	COLTON	ADAM	JACOB	5575 DTC PKWY STE 225		GREENWOOD VILL	CO	801113073	0.5767823931	23
1992707129	LAITOS	MARK		1309 SUNSET ST		LONGMONT	CO	805013215	0.5770830757	23
1184622888	WALKER	KATHERINE	LYNN	6800 79TH ST	SUITE 102	NIWOT	CO	805030000	0.5771091984	23
1649300401	REARS	JANISSE	C	7701 SHERIDAN BLVD		ARVADA	CO	800032605	0.5774562995	23
1063410603	KENNEDY	JAMES	GRAY	78878 US HIGHWAY 40		WINTER PARK	CO	804821312	0.5776154062	23
1104930528	CHAE	STEVEN		12510 E ILIFF AVE	STE 210	AURORA	CO	800146376	0.5778434447	23
1598257479	HARDESTY	EVAN	MICHAEL	940 CENTRAL PARK DR STE 100		STEAMBOAT SPRI	CO	804878853	0.5783062636	23
1356346548	HIGHFILL	JOHN	G	916 INDIANA AVE	STE 110	PUEBLO	CO	810043572	0.5794237249	23
1861474751	KLEINERT	DORIS	ANDREA	4386 TRAIL BOSS DR		CASTLE ROCK	CO	801047512	0.57942841	23
1811980733	SPENCER	MARC		701 E HAMPDEN AVE		ENGLEWOOD	CO	801133879	0.5795004175	23
1356704506	SCHRADER	EMILY		3292 PEORIA ST		AURORA	CO	80010	0.5795840554	23
1619932134	HOFFMAN	RANDALL	G	700 W US HIGHWAY 24		WOODLAND PARK	CO	80863	0.5797912947	23
1285098418	OTTO	KRISTEN	MARIE	14300 ORCHARD PKWY		WESTMINSTER	CO	800239206	0.5802112639	23
1619974888	BREWINGTON	FLORA	H.	12201 PECOS ST STE 500		WESTMINSTER	CO	802343995	0.5802323951	23
1346262995	HUGHES	BRIAN	R	205 S MAIN ST STE B		LONGMONT	CO	805011714	0.5803264908	23
1154579589	SANCETTA	ROBERT		1803 S FOOTHILLS HWY	SUITE 200-S	BOULDER	CO	803037392	0.5804729041	23
1750390613	KLUTINOTY	GEORGE		1650 COCHRANE CIRCLE	EVANS ARMY	FT. CARSON	CO	809134604	0.5812769637	23
1881660470	LEE	ABRAHAM	KYUNG HO	630 E STAR CT		MONTROSE	CO	814016702	0.5818983086	23
1831145234	RIDLEN-GONZAL	LUCIA		17866 COTTONWOOD DR		PARKER	CO	801343924	0.5819831568	23
1730317447	AUGUSTINE	STEPHANIE		12600 ALBROOK DR		DENVER	CO	802394604	0.5822966223	23
1760462188	MUENCH	GREGORY	LEE	7777 W 38TH	STE A118	WHEAT RIDGE	CO	80033	0.582408373	23
1629115977	HADLEY	DANIEL	C	2995 BASELINE RD	SUITE 210	BOULDER	CO	803032318	0.5826704603	23
1851719801	HULINGS	JOEDY		4995 E 33RD AVE		DENVER	CO	802071902	0.5827327439	23
1023375664	VANBAAK	KARIN	DEJONG	350 BROADWAY ST	#130	BOULDER	CO	803053343	0.5835184961	23
1700933199	BRUNSCHWIG	PIERRE	JOSEPH	4150 DARLEY AVE STE 1		BOULDER	CO	803056537	0.5837398104	23
1023000619	HUBBARD	DANIEL	LAWRENCE	221 E HAMPDEN AVE		ENGLEWOOD	CO	801132620	0.5842977798	23
1467454694	ROACH	SUSAN	I	1309 SUNSET ST		LONGMONT	CO	805013215	0.5843941842	23
1083752968	WARWICK	MARK	CHARLES	301 E ESPANOLA ST		COLORADO SPRIN	CO	809077519	0.5852454279	23
1952371718	REEVES	MARK	M	10350 E DAKOTA AVE		DENVER	CO	802471314	0.5852654267	23
1164599114	MILLS	CHRISTOPH	PAUL	150 ROCK POINT DRIVE	UNIT C	DURANGO	CO	813017727	0.5857335374	23
1518950955	DAVIDSON	SCOTT	MICHAEL	902 LAKEVIEW AVE		PUEBLO	CO	810043597	0.5860603725	23
1508912114	MATHERS	JOHN		1311 N MILDRED RD		CORTEZ	CO	813212299	0.586433077	23
1528375227	HUTZAYLUK	ZACHARY		859 S 4TH AVE		BRIGHTON	CO	806013205	0.5865907811	23
1437544558	HERRON	BRENT		11245 HURON ST		WESTMINSTER	CO	802342806	0.5871007147	23
1053985523	GLERUM	ANDREW	LAWRENCE	1411 S POTOMAC ST STE 300		AURORA	CO	800124539	0.5874265877	23
1669421822	RISENHOOVER	EDWIN	DALE	295 E 29TH ST		LOVELAND	CO	805382743	0.5874773788	23
1144354374	PUSKAS	THOMAS	JOHN	4102 PINION DRIVE		USAF ACADEMY	CO	80840	0.5874852569	23
1295736700	ANDERSON	ROBERT	SCOTT	3519 RICHMOND DR		FORT COLLINS	CO	805265995	0.5879038086	23
1962420901	GONZALES	KRISTEN	L	32135 CASTLE CT STE 101		EVERGREEN	CO	80439	0.5883595108	23
1477580397	MALLON	VICTORIA		300 COLORADO AVE		PUEBLO	CO	810042006	0.5886479898	23
1730343260	BURDICK	JONATHAN		1960 N OGDEN ST STE 460		DENVER	CO	802183670	0.5887121081	23
1801232624	KIMBALL	ALLISON	JANE	2930 11TH AVE		EVANS	CO	806201011	0.5888905309	23
1922407170	TABAK	CAROLYN		844 IRIS AVE		BOULDER	CO	803041758	0.589126888	23
1619023231	RANGOLE	ASHUTOSH	SHYAM	1421 S POTOMAC ST	SUITE 330	AURORA	CO	800124512	0.5891589171	23
1982014387	NGUYEN	MICHAEL	DUY-ANH	700 POTOMAC ST	SUITE A	AURORA	CO	800116844	0.5895240072	23
1194891176	SYED	GENEVIEVE	MARI	265 TANGLEWOOD DRIVE		SILVERTHORNE	CO	80498	0.5898871876	23
1982647475	ELLIS	CLARENCE	V	12790 W ALAMEDA PKWY STE A		LAKEWOOD	CO	802282850	0.5899884028	23
1174645238	INGLIS	ERIN	KENYON	1701 W 72ND AVE		DENVER	CO	802212721	0.5901490439	23
1922113802	MADIGOSKY	WENDY		3055 ROSLYN ST		DENVER	CO	802383323	0.5910262505	23
1285776930	HURST	DERRICK	GENE	6615 DELMONICO DR		COLORADO SPRIN	CO	809191809	0.5911670879	23
1881774289	MYERS	MICHELLE	LUCILLE	1801 16TH ST		GREELEY	CO	806315154	0.5916154383	23
1598923757	MURILLO HERRE	SERGIO		3676 PARKER BLVD	SUITE 260	PUEBLO	CO	810082212	0.5918587952	23
1922061522	FIELDS	AARON	M	3676 PARKER BLVD	SUITE 260	PUEBLO	CO	810082212	0.5918830086	23
1336330158	BUCHNER	JULIE		95 S PAGOSA BLVD		PAGOSA SPRINGS	CO	811478329	0.5925596075	23
1649840828	ATTKISSON	VERONICA	M	180 E HAMPDEN AVE STE 100		ENGLEWOOD	CO	801132517	0.5926726263	23
1639528060	SCHOLPP	ELAINE		1600 23RD AVE		GREELEY	CO	806346070	0.5929094626	23
1912956194	KLINGNER	SUSAN	K	2025 BIGHORN RD		FORT COLLINS	CO	805253480	0.5932265537	23
1376807727	LINDSEY	TANJA	KRUTINA	2101 KEN PRATT BLVD		LONGMONT	CO	805016567	0.5932350585	23
1588634810	EUSER	ANTHONY	GERRIT	2801 PURCELL ST		BRIGHTON	CO	806013551	0.5932668986	23
1851684963	SONTAG	LAUREN	FRANCES	978 EUCLID AVE		CARBONDALE	CO	816231839	0.5935968489	23
1790947240	PATEL	VISHAL	RAMAN	12250 E ILIFF AVE	#300	AURORA	CO	800146318	0.5937722337	23
1457365926	THOMAS	RICHARD		2222 N NEVADA AVE	SUITE 4001	COLORADO SPRIN	CO	80907	0.5947803974	23
1902851918	ETEMADI	ALIREZA		100 HEALTH PARK DR		LOUISVILLE	CO	800279583	0.5949827095	23
1952367906	UYEMURA	MONTE	C.	1017 W 7TH ST		WRAY	CO	807581420	0.5950703056	23
1780660464	BRACY	LAYNE	C	6255 QUEBEC PKWY		COMMERCE CITY	CO	800224812	0.5951822626	23
1437105210	GREGORY	JAMES	JOHN	2200 EAST 104 AVENUE	SUITE 115	THORNTON	CO	80233	0.5953656042	23
1679576151	FLOWER	THOMAS	JAMES	2122 9TH ST		GREELEY	CO	806313089	0.5957623714	23
1639159239	HAMILTON	JONATHAN	T	1475 PINE GROVE RD	SUITE 102	STEAMBOAT SPRI	CO	804878803	0.5960716906	23
1114029683	BULMAHN	LORA	LEIGH	325 W SOUTH BOULDER RD	SUITE #1	LOUISVILLE	CO	800271159	0.5960818625	23
1689701666	STELLISH	MARY	E	11245 HURON ST		WESTMINSTER	CO	802342806	0.59614471	23
1245734755	SHERMAN	KELSEY	JEANNINE	200 UNION BLVD STE 311		LAKEWOOD	CO	802281831	0.5962191562	23
1588642185	SCHMALHORST	BRIAN	K	5881 W 16TH ST		GREELEY	CO	806342910	0.5964217799	23
1740578780	BARTON	ZACHARY	W.	816 S 5TH ST		MONTROSE	CO	81401	0.5973100921	23
1992743710	BECK	SUZANNE	M	12790 W ALAMEDA PKWY STE A		LAKEWOOD	CO	802282850	0.5973103603	23
1699970806	HETZEL	ERIC	LEE	6945 TUTT BLVD		COLORADO SPRIN	CO	809233566	0.5973483131	23
1780769448	MOREAU	KRISTIN	L	4045 WADSWORTH BLVD	STE 250	WHEAT RIDGE	CO	80033	0.5973647649	23
1538656376	GIBBONS	LAURA	ELIZABETH	1600 23RD AVE		GREELEY	CO	806346070	0.5973840564	23
1962664649	MACDONALD	MAREN	KAY	2020 W COLORADO AVE	SUITE 203	COLORADO SPRIN	CO	809043882	0.5975686962	23
1508867631	LOAR	MICHAEL	G	206 W COUNTY LINE RD STE 300		HIGHLANDS RANC	CO	801292321	0.5979858099	23
1811262975	TREY	INNA	OLEKSANDR	7400 E ARAPAHOE RD STE 100		CENTENNIAL	CO	801121390	0.5981735553	23
1427491570	WIEGERT SPECK	KATHERINE	STARR	8510 BRYANT ST	STE 200	WESTMINSTER	CO	800313844	0.5982953182	23
1154854115	PHILLIPS	CHRISTINE		9540 PARK MEADOWS DR		LONE TREE	CO	801242894	0.5986020978	23
1972534329	GREEN	MICHAEL	AARON	10900 W 44TH AVE, SUITE #200		WHEAT RIDGE	CO	800332742	0.5986151544	23
1942344650	MCAULIFFE	EDWARD	P	280 EXEMPLA CIR		LAFAYETTE	CO	800263370	0.5995620306	23
1952740037	KALANI	ALISON	LYNN	6850 E EVANS AVE		DENVER	CO	802242300	0.5998251432	23
1306881982	TEWES	L	BRADFORD	6340 BARNES RD		COLORADO SPRIN	CO	809222602	0.6008231596	23
1255468278	WITT	CARLA	J.F.	10350 E DAKOTA AVE		DENVER	CO	802471314	0.6012110597	23
1841279940	CANNELL	JASON	ANDREW	1755 48TH ST	SUITE 200	BOULDER	CO	803012711	0.6012299194	23
1194046730	SCHAFFNER	RITA	CAROLINE	500 DISCOVERY PKWY STE 150		SUPERIOR	CO	800278645	0.6015086787	23
1720373061	FRANK	RYAN		13611 E COLFAX AVE		AURORA	CO	800455701	0.6021402015	23
1265791198	GLAZER	SHAWN		7450 W 52ND AVE # M130		ARVADA	CO	800023747	0.6024060764	23
1639167075	BULKACZ	ALEX		1735 S PUBLIC RD # 100		LAFAYETTE	CO	80026	0.6025237733	23
1497343420	BLUMENBERG	NOAMI		4190 E WOODMEN RD STE 100		COLORADO SPRIN	CO	809208075	0.6032438681	23
1942468129	MCINTOSH	DERIC		1625 FOXTRAIL DR STE 190		LOVELAND	CO	805389089	0.603723578	23
1578685442	HARRELSON	PETER	C	421 WEST ADAMS		NATURITA	CO	814220340	0.6041264975	23
1215039052	YAMASAKI	GEORGE	H	8550 W 38TH AVE	SUITE 206	WHEAT RIDGE	CO	800334300	0.6042875883	23
1720083140	OSER	SEAN	MICHAEL	12605 E 16TH AVE		AURORA	CO	800452545	0.6047636851	23
1245335827	WALKER-CONNER	BRENDA		3207 N ACADEMY BLVD	SUITE 3100	COLORADO SPRIN	CO	809175100	0.6050388215	23
1376760082	TONG	FRANK	SHANE	214 S. 4TH ST		KREMMLING	CO	80459	0.6055576748	23
1568946754	GRAY	SLOAN		13111 E BRIARWOOD AVE		CENTENNIAL	CO	801123930	0.6056023257	23
1033166251	SHUHERK	EDWARD		12790 W ALAMEDA PKWY		LAKEWOOD	CO	802282859	0.605618927	23
1477668879	MCCLARD	ELIZABETH	R	346 MADISON ST		DENVER	CO	802064437	0.6056988349	23
1710183397	JONES	CHRISTINE	M	10455 PARK MEADOWS DR UNIT 102		LONE TREE	CO	801245599	0.6061459615	23
[truncated: 1,201 more rows]
