# Supplementary material for: Prevalence and Correlates of COVID-19 Vaccine Information on Family Medicine Practices’ Websites in the United States: Cross-sectional Website Content Analysis
Source: JMIR Form Res. 2022 Nov 17;6(11):e38425. doi: 10.2196/38425 (PMC9671487; doi:10.2196/38425)
Supplement: Multimedia Appendix 1 [file formative_v6i11e38425_app1.zip › NPI datasets/CT_NPI.csv]

NPI	last_name	first_name	middle_name	Fullname	address_line1	address_line2	city	state	zip	r	target_sample	Comment
1831185123	JEFFRIES	CHRISTIE	L	CHRISTIE L JEFFRIES, CT	728 POST RD E		WESTPORT	CT	68805200	0.00034825	6	Couldn't find a family practice at website found
1881616795	WISKOWSKI	SUSAN		SUSAN WISKOWSKI, CT	675 TOWER AVE		HARTFORD	CT	61121260	0.002919105	6	Website found
1245246966	LUSTIG	JACQUELIN	O	JACQUELIN O LUSTIG, CT	380 MAIN ST		WATERTOWN	CT	67952260	0.003231573	6	Website found
1477583318	GUERRERA	MARY		MARY GUERRERA, CT	99 WOODLAND ST		HARTFORD	CT	61051207	0.004090767	6	Website found
1831293570	HEFFELFINGER	RYAN	M	RYAN M HEFFELFINGER, CT	1060 DAY HILL RD		WINDSOR	CT	60955719	0.005376287	6	Website found
1750489464	BOOKAS	TIMOTHY		TIMOTHY BOOKAS, CT	761 MAIN AVE 201		NORWALK	CT	68511080	0.006627398	6	Practoce affiliated with Hartford Healthcare medical group
1417973306	LEVIN	LEWIS		LEWIS LEVIN, CT	54 HIGH ST		MERIDEN	CT	64505740	0.007484019	6	Couldn't find website
1841424124	SHENKO	CHRISTINA		CHRISTINA SHENKO, CT	90 S MAIN ST		MIDDLETOWN	CT	64573649	0.010233952	6	Website found
1922426865	LIU	TONG		TONG LIU, CT	114 WOODLAND ST		HARTFORD	CT	61051208	0.011579665	6
1578569638	WESSLING	KATHLEEN		KATHLEEN WESSLING, CT	635 MAIN STREET	COMMUNITY H	MIDDLETOWN	CT	6450	0.013571145	6
1104044411	DAPONTE	EMILY	ANNE	EMILY ANNE DAPONTE, CT	327 HIGH ST		MIDDLETOWN	CT	64593232	0.014104912	6
1477715670	GELLRICH	GABRIELLA	CAROLINE	GABRIELLA CAROLINE GELLRICH, CT	8 DELAY ST		DANBURY	CT	68106654	0.014177878	6
1346686136	SASTRE	ANNA		ANNA SASTRE, CT	117 ALBANY TURNPIKE		CANTON	CT	6019	0.015979177	6
1902965106	BAUTISTA	EMMANUEL	ESTAVILLO	EMMANUEL ESTAVILLO BAUTISTA, CT	SOUTHWEST CT MENTAL HEALTH SYSTEM ATTN SANDRA GRAZYN	1635 CENTRA	BRIDGEPORT	CT	6610	0.016082244	6
1346440237	FAUSTIN	ALEX		ALEX FAUSTIN, CT	816 BROAD ST	SUITE 24	MERIDEN	CT	64504350	0.016119666	6
1518970425	ROSELLI	ANTHONY		ANTHONY ROSELLI, CT	54 W AVON RD	SUITE 101	AVON	CT	60013680	0.016562184	6
1598115750	STAHL	NATALIE	ELENA	NATALIE ELENA STAHL, CT	1 LONG WHARF DR STE 321		NEW HAVEN	CT	65115946	0.0187328	6
1427213958	SMITH	DIONNE	K	DIONNE K SMITH, CT	805 ATLANCTIC ST		STAMFORD	CT	6902	0.018856526	6
1396775748	CIGNO	THOMAS	V	THOMAS V CIGNO, CT	10 SOUTH ST STE 201		RIDGEFIELD	CT	68774125	0.01968378	6
1609889641	LAPORTE	J. CAREY		J. CAREY LAPORTE, CT	119 BROADWAY ST		COLCHESTER	CT	64151022	0.020740979	6
1881662443	GIANNINI	KRISTIN		KRISTIN GIANNINI, CT	520 HARTFORD TPKE	SUITE N	VERNON	CT	60665037	0.022135792	6
1386700201	WARD	KENNETH		KENNETH WARD, CT	110 COMMERCE DR		SHELTON	CT	64846244	0.023276387	6
1225241359	MILLER	LESLIE	ROBIN	LESLIE ROBIN MILLER, CT	52 BEACH RD	STE 102	FAIRFIELD	CT	68246017	0.026382079	6
1427249747	BLUMENFELD	HUGH		HUGH BLUMENFELD, CT	99 WOODLAND ST		HARTFORD	CT	61051207	0.028762173	6
1619067162	FEUERSTEIN	JOSEPH	STEFON	JOSEPH STEFON FEUERSTEIN, CT	32 STRAWBERRY HILL CT		STAMFORD	CT	69022594	0.032635381	6
1396766440	FIGNAR	TIMOTHY	ALAN	TIMOTHY ALAN FIGNAR, CT	15 PALOMBA DR	SUITE 5	ENFIELD	CT	60823888	0.033929482	6
1417029877	ALAIGH	RAVINDER	K.	RAVINDER K. ALAIGH, CT	90 MORGAN ST	SUITE # 103	STAMFORD	CT	69055466	0.035989609	6
1508025594	MALIK	AWAIS		AWAIS MALIK, CT	754 CLINTON AVE		BRIDGEPORT	CT	66042301	0.038240925	6
1902885338	CASEY	COLLEEN	MARY	COLLEEN MARY CASEY, CT	330 WASHINGTON ST	SUITE 510	NORWICH	CT	63602700	0.039282891	6
1942235650	MANTON	MARY	A	MARY A MANTON, CT	UCONN STUDENT HEALTH SERVICES	234 GLENBRO	STORRS MANSFIE	CT	62690001	0.039883884	6
1780812099	DIVINO	TATYANA		TATYANA DIVINO, CT	34 PROFFESSIONAL PARK RD		STORRS	CT	62681659	0.040918764	6
1164447785	GUTIERREZ	ANDREA	M	ANDREA M GUTIERREZ, CT	1 ROYCE CIRCLE SUITE 104	UCONN MEDIC	STORRS	CT	6268	0.041629907	6
1043745714	FORTIN	SARAH	B	SARAH B FORTIN, CT	80 SHUNPIKE RD UNIT 301		CROMWELL	CT	64164402	0.042293086	6
1245242643	YOUNGLING	ANNE	E	ANNE E YOUNGLING, CT	1591 BOSTON POST RD	SUITE 100	GUILFORD	CT	64374335	0.042731551	6
1982045969	BROWN	JONATHAN	CASEY	JONATHAN CASEY BROWN, CT	395 HAZELNUT HILL RD		GROTON	CT	63403208	0.04324169	6
1235141649	VIEREG	KATHLEEN	A	KATHLEEN A VIEREG, CT	335 HIGHLAND AVE		CHESHIRE	CT	64102549	0.043292191	6
1083093181	HOLDER	HADRIAN		HADRIAN HOLDER, CT	428 COLUMBUS AVENUE		NEW HAVEN	CT	65191233	0.043474364	6
1255437752	APPLEGATE	BRENDA	LOUISE	BRENDA LOUISE APPLEGATE, CT	91 VOLUNTOWN RD		PAWCATUCK	CT	63791366	0.043583041	6
1992873996	TIMMERMAN	DONALD	D	DONALD D TIMMERMAN, CT	CONNECTICUT VALLEY HOSPITAL		MIDDLETOWN	CT	6457	0.048025628	6
1700105624	ROBERTS	CHARLECIN		CHARLECIN ROBERTS, CT	675 TOWER AVE		HARTFORD	CT	61121273	0.04805264	6
1467726141	ARBITMAN	STELLA		STELLA ARBITMAN, CT	761 MAIN AVE	SUITE 201	NORWALK	CT	68511080	0.048996821	6
1710083134	SWAYKUS	MARY	E	MARY E SWAYKUS, CT	842 WASHINGTON ST		MIDDLETOWN	CT	64572912	0.049110193	6
1992796155	MCNEIL	BARRY	C	BARRY C MCNEIL, CT	8 S MAIN ST		TERRYVILLE	CT	67866235	0.049342455	6
1619925377	RAPKO	LEON		LEON RAPKO, CT	887 BRIDGEPORT AVE		SHELTON	CT	64844621	0.050129876	6
1144208240	SEIDNER	ADAM		ADAM SEIDNER, CT	325 MONTAUK AVE		NEW LONDON	CT	63204724	0.05036484	6
1598840068	SKOLNICK	STANLEY	RICHARD	STANLEY RICHARD SKOLNICK, CT	106 NOROTON AVE		DARIEN	CT	6820	0.052520569	6
1649775883	BORGMAN	JORDAN		JORDAN BORGMAN, CT	117 ALBANY TPKE		CANTON	CT	60192507	0.053197467	6
1366454357	VALENTIN	CARLOS	R	CARLOS R VALENTIN, CT	950 YALE AVE		WALLINGFORD	CT	64921858	0.055002559	6
1518100528	TAKAYASU	KATHERINE	WEHRI	KATHERINE WEHRI TAKAYASU, CT	32 STRAWBERRY HILL CT	CENTER FOR	STAMFORD	CT	69022594	0.055364417	6
1134276587	BAILEY	BRUCE	E	BRUCE E BAILEY, CT	88 NORWICH NEW LONDON TPKE		UNCASVILLE	CT	63822518	0.055534109	6
1578549010	BUCKBERG	MIRIAM	S.	MIRIAM S. BUCKBERG, CT	701 ENFIELD STREET		ENFIELD	CT	6082	0.0560855	6
1609934975	SEKIGUCHI	RAYMOND	TETSUO	RAYMOND TETSUO SEKIGUCHI, CT	49 LAKE AVE		GREENWICH	CT	6830	0.056186717	6
1326497876	ZIEGLER	JASON		JASON ZIEGLER, CT	250 FLAT ROCK PL		WESTBROOK	CT	64983585	0.056273927	6
1922320613	PHELPS	JENNIFER	SUZANNE	JENNIFER SUZANNE PHELPS, CT	77 DANBURY RD		RIDGEFIELD	CT	68774029	0.057212661	6
1598864217	PIEKARZ-DYJAK	ELZBIETA		ELZBIETA PIEKARZ-DYJAK, CT	85 LAFAYETTE STREET	COMMUNITY H	NEW BRITAIN	CT	6051	0.057819982	6
1336178920	PECHER	STEFANA	M	STEFANA M PECHER, CT	391 NORWICH WESTERLY RD		NORTH STONINGT	CT	63599992	0.058595045	6
1811131105	GOMEZ	IRAN	A	IRAN A GOMEZ, CT	3690 MAIN ST		BRIDGEPORT	CT	66063610	0.059944823	6
1811930795	WISEMAN	DANA		DANA WISEMAN, CT	40 MANSFIELD AVE		WILLIMANTIC	CT	62262018	0.063005158	6
1588689715	WALSH	ERIC		ERIC WALSH, CT	385 W MAIN ST		AVON	CT	60014357	0.065343376	6
1740467034	THOMPSON	JOANNE		JOANNE THOMPSON, CT	77 DANBURY RD		RIDGEFIELD	CT	68774029	0.066942389	6
1316974199	FORNO	FRANCIS	J	FRANCIS J FORNO, CT	172 MOUNT PLEASANT RD		NEWTOWN	CT	64701443	0.069382656	6
1578006896	SALMON	RICHARD		RICHARD SALMON, CT	5 HAWKS RDG		AVON	CT	60014417	0.069543737	6
1518940360	BEASON	WILLIAM	L	WILLIAM L BEASON, CT	324 FLANDERS RD		EAST LYME	CT	63331735	0.069688256	6
1942249610	DORAN	JAMES	R	JAMES R DORAN, CT	629 MIDDLE TPKE E		MANCHESTER	CT	60403731	0.070672385	6
1063777282	RUSH	MARGARET	TALLYN	MARGARET TALLYN RUSH, CT	25 COLLINS RD		BRISTOL	CT	60103893	0.072768718	6
1811965833	PILAGIN	LORETTA	JOHNSON	LORETTA JOHNSON PILAGIN, CT	375 E CENTER ST		MANCHESTER	CT	60404445	0.073465755	6
1013981471	FLANAGAN	KEVIN	JOSEPH	KEVIN JOSEPH FLANAGAN, CT	851 MARSHALL PHELPS RD		WINDSOR	CT	60952108	0.074165005	6
1538130836	TUCKER	IAN	STERLING	IAN STERLING TUCKER, CT	24 BATTLE ST	SUITE 1A	SOMERS	CT	60711629	0.07622694	6
1104936905	GOOD	MICHAEL	D	MICHAEL D GOOD, CT	400 SAYBROOK RD	SUITE 205	MIDDLETOWN	CT	64574773	0.077280257	6
1174534408	BUCHEK	SUSAN		SUSAN BUCHEK, CT	14 JONES HOLLOW RD		MARLBOROUGH	CT	64471448	0.077360664	6
1619407780	TENG	XI		XI TENG, CT	51 N ELM ST		WATERBURY	CT	67021545	0.077453423	6
1396971164	SCHWARTZ	TONY	A	TONY A SCHWARTZ, CT	42 TOWN ST	SUITE 300	NORWICH	CT	63602316	0.082258931	6
1972896561	MASTROCOLA	JENNIFER	B	JENNIFER B MASTROCOLA, CT	99 WOODLAND ST		HARTFORD	CT	61051207	0.083584146	6
1750598264	PARAYIL	CIBLE	MATHULLA	CIBLE MATHULLA PARAYIL, CT	2800 MAIN ST		BRIDGEPORT	CT	66064201	0.084029713	6
1144266495	BETTE	MARIANNE		MARIANNE BETTE, CT	77 MAIN STREET NORTH		SOUTHBURY	CT	6488	0.085079223	6
1023439338	GOLDMAN HUERT	LIZA		LIZA GOLDMAN HUERT, CT	2505 MAIN ST STE 223		STRATFORD	CT	66155839	0.088388844	6
1689058695	CHOVITCH	JENNIFER		JENNIFER CHOVITCH, CT	110 COMMERCE DR		SHELTON	CT	64846244	0.088733184	6
1922125673	GALVIN	J. (JOHN)	ROBERT	J. (JOHN) ROBERT GALVIN, CT	80 SEYMOUR STREET	HARTFORD HO	HARTFORD	CT	61025037	0.089853714	6
1467659227	PARAD	ADRIENNE	LYNNE MAR	ADRIENNE LYNNE MAR PARAD, CT	23 CLARA DR	SUITE 203	MYSTIC	CT	63551959	0.089914388	6
1083078695	ELLIGERS	KYLE		KYLE ELLIGERS, CT	374 GRAND AVE		NEW HAVEN	CT	65133733	0.091984792	6
1992869523	BOUCHER	KEVIN	E	KEVIN E BOUCHER, CT	5 CLINIC RD		ABINGTON	CT	62302005	0.094182154	6
1265003826	SONDAK	CHELSEA	ANN	CHELSEA ANN SONDAK, CT	85 BARNES ROAD	SUITE 202	WALLINGFORD	CT	6492	0.099635381	6
1255435558	DOHERTY	TERRENCE	A	TERRENCE A DOHERTY, CT	19 HALLS RD		OLD LYME	CT	63711457	0.101744473	6
1124123518	PARMELEE	DAVID	B	DAVID B PARMELEE, CT	1291 BOSTON POST RD	SUITE 105	MADISON	CT	64433476	0.102555106	6
1376670646	NARAYANSWAMY	GAYETHRI		GAYETHRI NARAYANSWAMY, CT	2701 TAMARACK AVE		SOUTH WINDSOR	CT	60745561	0.107131093	6
1699087999	SALEH	SHERIF	A	SHERIF A SALEH, CT	636 CAMPBELL AVE		WEST HAVEN	CT	65164447	0.113451336	6
1407872195	PELLEGRINO	KENNETH		KENNETH PELLEGRINO, CT	60 OLD NEW MILFORD RD		BROOKFIELD	CT	68042430	0.115258356	6
1275588493	AMARA	MATTHEW	DAVID	MATTHEW DAVID AMARA, CT	31 OLD ROUTE 7		BROOKFIELD	CT	6804	0.116494226	6
1093890162	CREMIN	TONYA		TONYA CREMIN, CT	324 ELM ST STE 203A		MONROE	CT	64682282	0.116590006	6
1801236047	LYNNE	DREW	BENJAMIN	DREW BENJAMIN LYNNE, CT	256 N MAIN ST		MANCHESTER	CT	60422004	0.117859556	6
1982865101	CHIU	JUDY		JUDY CHIU, CT	339 W MAIN ST		AVON	CT	60014322	0.118860881	6
1538564323	SCHLUSSEL	LISA	CHANG	LISA CHANG SCHLUSSEL, CT	51 FOREST AVE APT 58		OLD GREENWICH	CT	68701511	0.119409866	6
1316967037	RODRIGUEZ	ALBERTO	J	ALBERTO J RODRIGUEZ, CT	345 N MAIN ST STE 112		WEST HARTFORD	CT	61172508	0.120678238	6
1366882839	WAKIM	JOSEPH		JOSEPH WAKIM, CT	40 HEIGHTS RD		DARIEN	CT	68204132	0.120892813	6
1144429465	CONSTANTINESC	SIMONA	FLORINA	SIMONA FLORINA CONSTANTINESC, CT	80 SEYMOUR ST		HARTFORD	CT	61028000	0.121082351	6
1942341060	SABOVIC	ZIJAD		ZIJAD SABOVIC, CT	3000 PARK AVE		BRIDGEPORT	CT	66041105	0.123112688	6
1902885940	SCHNEIDER	KATHERINE		KATHERINE SCHNEIDER, CT	90 S MAIN ST		MIDDLETOWN	CT	64573649	0.123920911	6
1831326461	CAMYRE	ERIC	ANTHONY	ERIC ANTHONY CAMYRE, CT	428 HARTFORD TPKE	SUITE 210	VERNON	CT	60664841	0.13032992	6
1295783058	LENDINO	ANTHONY	G	ANTHONY G LENDINO, CT	546 SOUTH BROAD ST	STE 4B	MERIDEN	CT	6450	0.131626186	6
1326105958	REIHER	ANNE	M	ANNE M REIHER, CT	13 CHURCH RD		EAST GRANBY	CT	60260518	0.137968976	6
1710176631	TORABZADEH	ALI		ALI TORABZADEH, CT	339 W MAIN ST		AVON	CT	60014322	0.138610597	6
1124281613	CORDERO	ISRAEL		ISRAEL CORDERO, CT	270 MAIN ST		PORTLAND	CT	64801859	0.139268413	6
1861788648	LERNER	LORI	D	LORI D LERNER, CT	339 W MAIN ST		AVON	CT	60014322	0.139327301	6
1467482653	FILIP	LETICIA	V	LETICIA V FILIP, CT	153 MONTAUK AVE		NEW LONDON	CT	63204842	0.145378161	6
1821085382	STERLING	ROBET	E	ROBET E STERLING, CT	230 GEORGE ST		NEW HAVEN	CT	65103224	0.148392466	6
1073543047	EVANS	DONALD	THOMAS	DONALD THOMAS EVANS, CT	115 MOUNT PLEASANT RD		NEWTOWN	CT	64701563	0.151324741	6
1275762239	AJAYI	FOLASADE		FOLASADE AJAYI, CT	263 FARMINGTON AVE		FARMINGTON	CT	6030	0.151706924	6
1578591780	MARQUIS-EYDMA	TRACI	J	TRACI J MARQUIS-EYDMA, CT	1291 BOSTON POST RD	SUITE 105	MADISON	CT	64433476	0.15225752	6
1790786259	YOON	HENRY		HENRY YOON, CT	90 MORGAN ST	SUITE 108	STAMFORD	CT	69055466	0.158446692	6
1255443479	MAILLE	JACKSON	P	JACKSON P MAILLE, CT	185 CENTER ST	STE 2A	WALLINGFORD	CT	6492	0.159905424	6
1619268745	SHAHID	WASEEM		WASEEM SHAHID, CT	161 BOSTON AVE		BRIDGEPORT	CT	66101662	0.16290202	6
1104837483	TAYLOR	STACY	J	STACY J TAYLOR, CT	333 KENNEDY DR	SUITE L-201	TORRINGTON	CT	67903060	0.163104904	6
1366704199	ROSE	KAMILAH		KAMILAH ROSE, CT	69 EAST AVE		NORWALK	CT	68514904	0.163630443	6
1922168368	FRESTON	CARY		CARY FRESTON, CT	60 GILLETT ST	SUITE 404	HARTFORD	CT	61052637	0.165999284	6
1790893972	KOTRADY	KONRAD	P	KONRAD P KOTRADY, CT	972 W MAIN ST		NEW BRITAIN	CT	60533487	0.166401585	6
1710978739	LARCOMBE	JOEL	WALTER	JOEL WALTER LARCOMBE, CT	ROUTE 12 BLDG 449	NAVAL AMBUL	GROTON	CT	63495600	0.166562638	6
1538196795	CARR	ROBERT		ROBERT CARR, CT	22 OLD WATERBURY RD		SOUTHBURY	CT	64883848	0.166806027	6
1699189670	MODI	SACHIN		SACHIN MODI, CT	830 POST RD E		WESTPORT	CT	68805222	0.167755793	6
1912183187	RAJASHEKAR	SHILPA		SHILPA RAJASHEKAR, CT	54 W AVON RD	SUITE 101	AVON	CT	60013680	0.172730427	6
1730120395	BISSELL	KRISTIN	F	KRISTIN F BISSELL, CT	1060 DAY HILL RD		WINDSOR	CT	60955719	0.172912792	6
1699745604	CREME	JOSEPH	JOHN	JOSEPH JOHN CREME, CT	7 KENNEDY DR		PUTNAM	CT	62601939	0.17305554	6
1255403473	APIADO	MICHELLE		MICHELLE APIADO, CT	7 VILLAGE GREEN DR		LITCHFIELD	CT	67593433	0.173884641	6
1073046561	GROVES	CYNTHIA	RENEE	CYNTHIA RENEE GROVES, CT	30 QUAKER FARMS RD STE 1		SOUTHBURY	CT	64882732	0.177237964	6
1144209560	THURBER	STEPHENIE	C.	STEPHENIE C. THURBER, CT	21 GRAND ST		HARTFORD	CT	61061541	0.178117009	6
1053849976	TOLENTINO	GERARDO	ELIAS	GERARDO ELIAS TOLENTINO, CT	112 QUARRY RD STE 120		TRUMBULL	CT	66114877	0.178295338	6
1003828435	ZACK	CATHY	J	CATHY J ZACK, CT	120 MAIN ST		EAST HAMPTON	CT	64241123	0.180450611	6
1053372599	CUSHMAN	ROBERT	A	ROBERT A CUSHMAN, CT	99 WOODLAND ST		HARTFORD	CT	61051207	0.184569228	6
1821102914	MCIVOR	PATRICIA		PATRICIA MCIVOR, CT	85 POHEGANUT DR		GROTON	CT	63403216	0.185415459	6
1316209760	BIANCHI	GERMAIN	ARMAND	GERMAIN ARMAND BIANCHI, CT	14 HERITAGE DR		SOMERS	CT	60711908	0.186453582	6
1780692335	LEIBOWITZ	LAWRENCE		LAWRENCE LEIBOWITZ, CT	36 GROVE ST		NEW CANAAN	CT	68405329	0.189794783	6
1649237934	ORIENTALE	EUGENE		EUGENE ORIENTALE, CT	99 WOODLAND ST		HARTFORD	CT	61051207	0.19083908	6
1326573072	HENRIQUEZ	DANIEL	A	DANIEL A HENRIQUEZ, CT	27 WILLIAM F PALMER RD		MOODUS	CT	64691132	0.192636798	6
1245641174	HARPER	KELLI		KELLI HARPER, CT	71 HAYNES ST		MANCHESTER	CT	60404131	0.194351102	6
1720428576	ROY	MARC		MARC ROY, CT	6 MAIN ST		DURHAM	CT	64222130	0.19555522	6
1053845412	JAIN	ANKITA		ANKITA JAIN, CT	151 CHESTERFIELD RD		EAST LYME	CT	63331207	0.196049085	6
1568858959	HASYCHAK	JOHN		JOHN HASYCHAK, CT	130 HARTFORD RD		MANCHESTER	CT	6040	0.197633669	6
1700853843	KOPLIN	CARL		CARL KOPLIN, CT	69 PLEASANT VALLEY RD # 3A		BARKHAMSTED	CT	60634008	0.197941618	6
1598859548	ROBIN	MARC		MARC ROBIN, CT	32 STRAWBERRY HILL CT	SUITE 41096	STAMFORD	CT	69022594	0.200126749	6
1780635987	GRAFF	RANDALL	P	RANDALL P GRAFF, CT	88 NORWICH NEW LONDON TPKE		UNCASVILLE	CT	63822518	0.201041007	6
1821232034	ABBENANTE	THOMAS	JOSEPH	THOMAS JOSEPH ABBENANTE, CT	849 BOSTON POST RD STE 201		MILFORD	CT	64603537	0.20158314	6
1881628147	FITCH	PAUL		PAUL FITCH, CT	184 MOUNT PLEASANT RD		NEWTOWN	CT	64701408	0.204552323	6
1760469829	HOWLETT	DAVID	R	DAVID R HOWLETT, CT	13 CHURCH RD		EAST GRANBY	CT	60260518	0.206184091	6
1942612114	DESAI	MONALI		MONALI DESAI, CT	90 S MAIN ST		MIDDLETOWN	CT	64573649	0.207478476	6
1689641821	TOLA	VICKY	B	VICKY B TOLA, CT	471 BARNUM AVE		BRIDGEPORT	CT	66082409	0.208878357	6
1003270638	CAHALAN	NICOLE		NICOLE CAHALAN, CT	99 WOODLAND ST		HARTFORD	CT	61051207	0.210095578	6
1174068803	BRUNO	THEODORE		THEODORE BRUNO, CT	12 PLEASANT TER		DURHAM	CT	64222305	0.210433272	6
1952313694	HURLBURT	NANCY		NANCY HURLBURT, CT	1591 BOSTON POST RD	SUITE 100	GUILFORD	CT	64374335	0.21087592	6
1396862686	SMITH	STEPHEN	ROBERT	STEPHEN ROBERT SMITH, CT	1 SHAWS CV		NEW LONDON	CT	63204902	0.213358396	6
1801903828	KOENIG	KAREL	M	KAREL M KOENIG, CT	374 GRAND AVE		NEW HAVEN	CT	65133733	0.213641162	6
1548425952	BENDL	JENNIFER		JENNIFER BENDL, CT	32 STRAWBERRY HILL CT	4TH FLOOR,	STAMFORD	CT	69022594	0.21576704	6
1114455987	YOUNES	MOHAMMAD		MOHAMMAD YOUNES, CT	99 WOODLAND STREET		HARTFORD	CT	6105	0.216475069	6
1235441890	TALATI	LISA		LISA TALATI, CT	428 HARTFORD TPKE		VERNON	CT	60664841	0.218439981	6
1558342485	FITZPATRICK	JOSEPH	DEAN	JOSEPH DEAN FITZPATRICK, CT	ROUTE 12 BLDG 449	NAVAL AMBUL	GROTON	CT	63495600	0.218711599	6
1043321474	MURPHY	PAMELA	M	PAMELA M MURPHY, CT	5761 MAIN STREET		CENTERBROOK	CT	6409	0.223655453	6
1396724134	KOBER	WILLIAM	H	WILLIAM H KOBER, CT	91 VOLUNTOWN RD		PAWCATUCK	CT	63791366	0.223742447	6
1427067339	KEIBEL	MARTIN	MARK	MARTIN MARK KEIBEL, CT	574 MIDDLE TPKE E		MANCHESTER	CT	60403730	0.223951301	6
1639104680	CZARSTY	CRAIG	W	CRAIG W CZARSTY, CT	314 MAIN STREET	HEALTH ONE	OAKVILLE	CT	6779	0.225245837	6
1205096799	PENSA	MELLISA	A.	MELLISA A. PENSA, CT	135 COLLEGE ST STE 366		NEW HAVEN	CT	65102483	0.22545434	6
1144331521	TARASKEVICH	DAVID	MARK	DAVID MARK TARASKEVICH, CT	237 LIBERTY ST		MERIDEN	CT	64504407	0.226369796	6
1770642100	SWANSON	FRANK	PETER	FRANK PETER SWANSON, CT	110 COMMERCE DR		SHELTON	CT	64846244	0.22789596	6
1346253457	KYRCZ	ROBERT	W	ROBERT W KYRCZ, CT	1591 BOSTON POST RD	SUITE 100	GUILFORD	CT	64374335	0.228334973	6
1336245737	WARNER	KAREN	V	KAREN V WARNER, CT	85 CHURCH ST		MIDDLETOWN	CT	64573647	0.229028111	6
1215962048	JAWORSKI	DAVID	A	DAVID A JAWORSKI, CT	6 LEDGEBROOK DR STE A		MANSFIELD CENT	CT	62501684	0.23021128	6
1811922859	STEINEN	TONYA	M	TONYA M STEINEN, CT	851 MARSHALL PHELPS RD	HEALTHONE W	WINDSOR	CT	6095	0.23046693	6
1255517249	SAMEGULIN	IGOR		IGOR SAMEGULIN, CT	74 PARK RD		WEST HARTFORD	CT	61191853	0.23085117	6
1659471761	FALKOFF	ALAN	TODD	ALAN TODD FALKOFF, CT	30 BUXTON FARMS ROAD		STAMFORD	CT	69051224	0.232877419	6
1528079829	BRUMBERGER	BRUCE	J	BRUCE J BRUMBERGER, CT	816 BROAD ST	SUITE 24	MERIDEN	CT	64504350	0.235150539	6
1174663884	NELLIGAN	ELIZABETH	K.	ELIZABETH K. NELLIGAN, CT	147 WESTBROOK RD		ESSEX	CT	64261512	0.236920522	6
1659647790	DESAI	RUBY		RUBY DESAI, CT	75 HOLLY HILL LN		GREENWICH	CT	68306098	0.237044091	6
1659324515	THIBAULT	MICHAEL	STANLEY	MICHAEL STANLEY THIBAULT, CT	25 TAMARACK AVENUE	ADVANCED DE	DANBURY	CT	6811	0.237197048	6
1689768558	MALLOZZI	ANGELO		ANGELO MALLOZZI, CT	32 STRAWBERRY HILL CT	4TH FLOOR,	STAMFORD	CT	69022594	0.237832377	6
1730255449	WARREN	CLAIRE	MARIE	CLAIRE MARIE WARREN, CT	558 NORWICH ROAD		PLAINFIELD	CT	6374	0.238192076	6
1174888390	DONATO	KRISTEN		KRISTEN DONATO, CT	80 SHUNPIKE RD		CROMWELL	CT	64164401	0.242466933	6
1306159819	WADDINGTON	ERICA	LOUISE	ERICA LOUISE WADDINGTON, CT	130 HARTFORD RD		MANCHESTER	CT	60405921	0.243867531	6
1316253123	SRIVASTAVA	SWATI		SWATI SRIVASTAVA, CT	79 SAND PIT RD		DANBURY	CT	68104005	0.246466261	6
1033738166	RASMUS	DANIELLE	DEMI	DANIELLE DEMI RASMUS, CT	94 CONNECTICUT BLVD		EAST HARTFORD	CT	61083013	0.247061293	6
1710327416	VACHHANI	APEKSHA		APEKSHA VACHHANI, CT	98 MAIN ST	HARTFORD HE	SOUTHINGTON	CT	64892500	0.249536989	6
1932204948	BECKER	AIDA		AIDA BECKER, CT	30 HYDE AVE STE 109		VERNON	CT	60664503	0.249754069	6
1023310158	WRIGHT	CARSON		CARSON WRIGHT, CT	16 MUNSON RD UNIVERSITY OF CONNECTICUT	CORRECTIONA	FARMINGTON	CT	60305386	0.251353097	6
1063418218	HUDDLESTON	MATTHEW		MATTHEW HUDDLESTON, CT	675 MAIN ST		MIDDLETOWN	CT	64572718	0.251804747	6
1629070941	COPPOTELLI	BERT	ANTHONY	BERT ANTHONY COPPOTELLI, CT	2 LEE RD		LISBON	CT	63513015	0.25220288	6
1558335604	FERGUSON	BERNARD	J.	BERNARD J. FERGUSON, CT	365 MONTAUK AVE		NEW LONDON	CT	63204700	0.25250528	6
1154332427	RYDELL	MARGRET		MARGRET RYDELL, CT	4 SHAWS CV	SUITE 103	NEW LONDON	CT	63204956	0.253133713	6
1992718068	O'BRIEN	MARIA	R	MARIA R O'BRIEN, CT	61 BRADLEY ST	SUITE7	BRISTOL	CT	60105103	0.254159772	6
1376555730	WEST	PAUL	B	PAUL B WEST, CT	97 SOUTH ST		WEST HARTFORD	CT	61101960	0.255562534	6
1780024703	DEROSA	RENEE		RENEE DEROSA, CT	96 STATE ROUTE 37		NEW FAIRFIELD	CT	68124034	0.259359387	6
1346338837	DITEODORO	JACK	V	JACK V DITEODORO, CT	90 MORGAN ST	SUTIE # 303	STAMFORD	CT	69055466	0.260451725	6
1093991077	ACEVEDO	YADIRA	E.	YADIRA E. ACEVEDO, CT	13 HIGH ST		PORTLAND	CT	64801616	0.262769386	6
1952467672	STREIT	SAMUEL		SAMUEL STREIT, CT	110 COMMERCE DR		SHELTON	CT	64846244	0.263546032	6
1912092875	CHANNAMSETTY	VEENA		VEENA CHANNAMSETTY, CT	134 STATE STREET	COMMUNITY H	MERIDEN	CT	6450	0.265220925	6
1871754945	DOAN	CHRISTOPH	JON	CHRISTOPH JON DOAN, CT	816 BROAD ST	SUITE 24	MERIDEN	CT	64504350	0.26545969	6
1295969715	XELLER	KRISTEN	BAUM	KRISTEN BAUM XELLER, CT	697 POMFRET ST		POMFRET CENTER	CT	62591124	0.266339	6
1376549444	WILENSKY	DANIEL		DANIEL WILENSKY, CT	134 STATE ST		MERIDEN	CT	64503293	0.266668958	6
1053479998	GOMEZ ZAPATA	EFRAIM		EFRAIM GOMEZ ZAPATA, CT	60 STRAWBERRY HILL AVE STE L1		STAMFORD	CT	69028504	0.267342196	6
1578676862	SHAFTS	CATHERINE		CATHERINE SHAFTS, CT	54 REYNOLDS ST		DANIELSON	CT	62392917	0.268038277	6
1649209107	JUTKOWITZ	DAVID	M	DAVID M JUTKOWITZ, CT	1950 MAIN ST		STRATFORD	CT	66156339	0.272941397	6
1871506949	NOVAK	DANIEL	B	DANIEL B NOVAK, CT	400 SAYBROOK RD	SUITE 205	MIDDLETOWN	CT	64574773	0.274731043	6
1548468036	DUNN	CLIFFORD	VERNOR	CLIFFORD VERNOR DUNN, CT	851 MARSHALL PHELPS RD		WINDSOR	CT	6095	0.276004778	6
1497766422	CURDO	CHRISTOPH	S	CHRISTOPH S CURDO, CT	1591 BOSTON POST RD	SUITE 100	GUILFORD	CT	64374335	0.278669954	6
1134284664	FOWLER	STEPHANIE	K	STEPHANIE K FOWLER, CT	157 LITCHFIELD ST		TORRINGTON	CT	67906427	0.279757118	6
1659963155	WALDRON	CARRIE	ANN	CARRIE ANN WALDRON, CT	111 WESTCOTT RD		DANIELSON	CT	62392929	0.282181351	6
1780098541	SINGH	KAWARJEET		KAWARJEET SINGH, CT	925 SULLIVAN AVE STE 1		SOUTH WINDSOR	CT	60742080	0.282228588	6
1972543692	WHELAN	THOMAS	M	THOMAS M WHELAN, CT	401 FEDERAL RD		BROOKFIELD	CT	68042037	0.283778766	6
1427230614	ANDERSON	SHARON	J	SHARON J ANDERSON, CT	374 GRAND AVE		NEW HAVEN	CT	65133733	0.284343227	6
1205847134	BAILEY	LEA		LEA BAILEY, CT	25 COLLINS RD		BRISTOL	CT	60103893	0.285995193	6
1154393940	GRALEY	SHANNON	ELIZABETH	SHANNON ELIZABETH GRALEY, CT	1320 MAIN ST		WILLIMANTIC	CT	62261940	0.286190133	6
1407991888	MAKI	WENDY		WENDY MAKI, CT	96 DANBURY RD		RIDGEFIELD	CT	68774069	0.289378115	6
1699017277	AUNG	NINI	MIN	NINI MIN AUNG, CT	1781 HIGHLAND AVE STE 106		CHESHIRE	CT	64101254	0.291607476	6
1548295827	LINDBERG	NANCY	H	NANCY H LINDBERG, CT	113 ELM ST	SUITE 302	ENFIELD	CT	60823700	0.291901929	6
1831197706	LAMBE	THOMAS	PETER	THOMAS PETER LAMBE, CT	70 CRESCENT ST		MIDDLETOWN	CT	64573623	0.292429706	6
1407080252	VOORHEES	JENNIFER	R	JENNIFER R VOORHEES, CT	374 GRAND AVE		NEW HAVEN	CT	65133733	0.294041727	6
1184862179	COLODNY	NIKKI		NIKKI COLODNY, CT	1039 E MAIN ST		STAMFORD	CT	69024108	0.295106361	6
1952756918	LOUTFI	HASSAN	YASER	HASSAN YASER LOUTFI, CT	150 N MAIN ST		MANCHESTER	CT	60422086	0.299812083	6
1508276346	VITALI	JULIA	IOLE DOMB	JULIA IOLE DOMB VITALI, CT	315 E CENTER ST		MANCHESTER	CT	60405251	0.299934582	6
1013197722	FREEDMAN	ELISSA	LANE	ELISSA LANE FREEDMAN, CT	23 LIBERTY DR	SUITE A	HEBRON	CT	62481553	0.299940471	6
1497069439	JAMES	JIBIN	J.	JIBIN J. JAMES, CT	2800 MAIN ST		BRIDGEPORT	CT	66064201	0.300103605	6
1619589975	JOSEPH	MAGILTA		MAGILTA JOSEPH, CT	2550 MAIN ST		HARTFORD	CT	61201936	0.300612429	6
1316919988	MANDELBERG	CHARLES		CHARLES MANDELBERG, CT	28 MAIN ST		EAST HARTFORD	CT	61183243	0.303410526	6
1932118577	BREWER	ANNE		ANNE BREWER, CT	1351 WASHINGTON BLVD		STAMFORD	CT	69022419	0.303487864	6
1487744934	EDWARDS	DREW	JAMESON	DREW JAMESON EDWARDS, CT	115 WATERBURY RD.		PROSPECT	CT	67121254	0.304137708	6
1346462256	CARDONA	MICHELLE		MICHELLE CARDONA, CT	90 S MAIN ST		MIDDLETOWN	CT	64573649	0.305048622	6
1063565844	DEVARAJ	SHANTHI		SHANTHI DEVARAJ, CT	1400 BEDFORD ST		STAMFORD	CT	69055200	0.306384154	6
1033616925	NGUYEN	TRAN	NGOC	TRAN NGOC NGUYEN, CT	2 ELIZABETH ST		BETHEL	CT	68012100	0.30919337	6
1386755429	WEISS-RIVERA	JUDITH	M	JUDITH M WEISS-RIVERA, CT	652 BOSTON POST RD		GUILFORD	CT	64372719	0.31281503	6
1396943080	JAREMKO	MARCIN		MARCIN JAREMKO, CT	339 W MAIN ST		AVON	CT	60014322	0.313858915	6
1740207364	PATEL	CAMA		CAMA PATEL, CT	4600 MAIN ST		BRIDGEPORT	CT	66061839	0.31422055	6
1255838819	MARINO	JESSICA		JESSICA MARINO, CT	32 STRAWBERRY HILL COURT	4TH FL, STE	STAMFORD	CT	69022594	0.31534892	6
1801418041	KIM	THOMAS		THOMAS KIM, CT	71 HAYNES ST		MANCHESTER	CT	60404131	0.316944613	6
1700885100	GUPTA	BHAWNA		BHAWNA GUPTA, CT	5520 PARK AVE	STE. 206	TRUMBULL	CT	66113463	0.318445838	6
1063429769	SPECTOR	WILLIAM	BRUCE	WILLIAM BRUCE SPECTOR, CT	100 HAZARD AVE	SUITE 100	ENFIELD	CT	60825446	0.319447542	6
1407054794	MATHEWS	REMI		REMI MATHEWS, CT	130 HARTFORD RD		MANCHESTER	CT	60405921	0.319924155	6
1205847241	COLLINS	ROCHELLE	L	ROCHELLE L COLLINS, CT	580 COTTAGE GROVE RD	SUITE 210	BLOOMFIELD	CT	60023088	0.322660729	6
1851711329	BENET	RUTH	G	RUTH G BENET, CT	330 POMFRET ST		PUTNAM	CT	62601854	0.322708957	6
1265536759	EDE	HELEN		HELEN EDE, CT	1291 BOSTON POST RD STE 200		MADISON	CT	64433476	0.325321813	6
1215940135	ROSEN	JONATHAN		JONATHAN ROSEN, CT	25 COLLINS RD		BRISTOL	CT	60103893	0.326278805	6
1972730380	BOLLER	WILLIAM	A	WILLIAM A BOLLER, CT	1 WAHOO AVE		GROTON	CT	63492324	0.3282299	6
1245795673	SHARIFF	ANDALEEB		ANDALEEB SHARIFF, CT	200 NEW HARTFORD RD		WINSTED	CT	60983373	0.328359255	6
1831101229	GRIMALDI	STEPHEN	N	STEPHEN N GRIMALDI, CT	622 HEBRON AVE	SUITE 101	GLASTONBURY	CT	60332421	0.329100845	6
1881705226	SMALL	VALERIE	M	VALERIE M SMALL, CT	250 FLAT ROCK PL	2ND FL	WESTBROOK	CT	64981565	0.329629713	6
1437519444	KUKAN	KAJANAN	JANA	KAJANAN JANA KUKAN, CT	194 HOWARD ST		NEW LONDON	CT	6320	0.329877172	6
1437343688	REARDON	CLAIRE		CLAIRE REARDON, CT	1 SHAWS CV		NEW LONDON	CT	63204902	0.330583452	6
1851554349	VASSILIOU	NIKOLAOS		NIKOLAOS VASSILIOU, CT	80 SHUNPIKE RD	SUITE 301	CROMWELL	CT	64164401	0.332056314	6
1437356615	OSNAGA	ALINA	I	ALINA I OSNAGA, CT	520 SAYBROOK RD	SUITE N100	MIDDLETOWN	CT	64574700	0.332415367	6
1285956987	FRIEDMANN	KARL	R.	KARL R. FRIEDMANN, CT	40 COULT LANE		OLD LYME	CT	6371	0.336114237	6
1275971905	HANNA	CHRISTINE	MARIE	CHRISTINE MARIE HANNA, CT	421 COTTAGE GROVE RD		BLOOMFIELD	CT	60023170	0.336876562	6
1952455370	WRIGHT	JOHNNY	C	JOHNNY C WRIGHT, CT	340 BROAD ST	SUITE 100	WINDSOR	CT	60953030	0.337235905	6
1629065008	SEELY	JAMES	E	JAMES E SEELY, CT	374 GRAND AVE		NEW HAVEN	CT	6513	0.337623934	6
1336703586	JOSEPH	SHAZIA	JOSEPHINE	SHAZIA JOSEPHINE JOSEPH, CT	12 VILLAGE ST STE 5		NORTH HAVEN	CT	64733828	0.339362946	6
1053390500	GLASSER	MORTON		MORTON GLASSER, CT	40 MANSFIELD AVE		WILLIMANTIC	CT	62262018	0.342068673	6
1508863226	MONROE	JOHN		JOHN MONROE, CT	1 SHAWS CV		NEW LONDON	CT	63204902	0.342376607	6
1710965199	MCARTHUR	KAREN		KAREN MCARTHUR, CT	90 S MAIN ST		MIDDLETOWN	CT	64573649	0.343816988	6
1942592514	MCDONALD	CHAD		CHAD MCDONALD, CT	281 MAIN ST		EAST HARTFORD	CT	6118	0.344211163	6
1275015141	MCDOWELL	THOMAS		THOMAS MCDOWELL, CT	32 BIRCH MILL TRL		ESSEX	CT	64261202	0.345094992	6
1780958058	CONJEEVARAM	SRINIVASU		SRINIVASU CONJEEVARAM, CT	11 WINTHROP RD	APT 2A	WEST HARTFORD	CT	61101656	0.345140479	6
1154645091	CHAVES	ANTOINETT		ANTOINETT CHAVES, CT	56 ARBOR ST	SUITE 311	HARTFORD	CT	61061222	0.345201648	6
1861692279	YAN	WENYING		WENYING YAN, CT	88 NORWICH NEW LONDON TPKE		UNCASVILLE	CT	63822518	0.346770399	6
1700265212	CHANG	EURICA	YULAI	EURICA YULAI CHANG, CT	170 MOUNT PLEASANT RD		NEWTOWN	CT	6470	0.348467403	6
1447260336	AMLETO	MARIO		MARIO AMLETO, CT	415 KILLINGWORTH RD		HIGGANUM	CT	64414370	0.348627121	6
1720011943	MODWEL	KUMKUM		KUMKUM MODWEL, CT	895 E MAIN ST		TORRINGTON	CT	67903918	0.350048922	6
1275577355	BLUM	THEODORE	JAMES	THEODORE JAMES BLUM, CT	5 SCHOOL ST		BETHEL	CT	68011854	0.35389146	6
1578648606	MCLEOD-LABISS	RENIKA	N	RENIKA N MCLEOD-LABISS, CT	115 WATERBURY ROAD		PROSPECT	CT	6712	0.353907577	6
1902217870	SHAIKH	TASLIMA		TASLIMA SHAIKH, CT	1025 SILAS DEANE HWY		WETHERSFIELD	CT	61094223	0.355704991	6
1144257338	LEVINE	LARRY	B	LARRY B LEVINE, CT	520 SAYBROOK RD	SUITE N100	MIDDLETOWN	CT	64574700	0.355990825	6
1477638963	BALACHANDRAN	SUNDARAMU		SUNDARAMU BALACHANDRAN, CT	145 POMFRET STREET	RIVERVIEW M	PUTNAM	CT	6260	0.356314298	6
1770547952	CEMENTINA	ALAN		ALAN CEMENTINA, CT	99 WOODLAND ST		HARTFORD	CT	61051207	0.356570768	6
1295882934	BROWN	PETER	BURGESS	PETER BURGESS BROWN, CT	99 WOODLAND ST		HARTFORD	CT	61051207	0.356796786	6
1629171756	PATEL	PARTHSART	R	PARTHSART R PATEL, CT	2288 BERLIN TPKE		NEWINGTON	CT	61113206	0.357244298	6
1558473769	KUCHARCHIK	THOMAS		THOMAS KUCHARCHIK, CT	481 GOLD STAR HWY	SUITE 100	GROTON	CT	63406702	0.357309909	6
1588855597	SHARMA	JANKI	B	JANKI B SHARMA, CT	109 BOSTON POST ROAD		ORANGE	CT	6477	0.357374113	6
1174711741	XIONG	MAI	KONG	MAI KONG XIONG, CT	90 S MAIN ST		MIDDLETOWN	CT	64573649	0.358768167	6
1265109763	HAFFEES	MAIMOONA	B	MAIMOONA B HAFFEES, CT	968 FAIRFIELD AVE		BRIDGEPORT	CT	66051116	0.358804679	6
1447607056	ROUNTREE	ASHLEY		ASHLEY ROUNTREE, CT	32 STRAWBERRY HILL CT # 6		STAMFORD	CT	69022594	0.359124457	6
1578584165	SULLIVAN	HEATHER	E.	HEATHER E. SULLIVAN, CT	108 COUNTY RD		EASTFORD	CT	62427710	0.361931403	6
1306040373	CARLOTTI	GINA		GINA CARLOTTI, CT	607 MAIN AVE		NORWALK	CT	68511058	0.366039148	6
1245203231	KENKARE	JEANNIE	M	JEANNIE M KENKARE, CT	31 OLD ROUTE 7		BROOKFIELD	CT	68041711	0.366508004	6
1548284474	BELSKY	MARK		MARK BELSKY, CT	675 TOWER AVE		HARTFORD	CT	61121260	0.369621134	6
1609872845	FEDER	INGRID	HAFENSCHE	INGRID HAFENSCHE FEDER, CT	728 BROAD STREET EXT	UNIT B	WATERFORD	CT	63851345	0.369906223	6
1902846082	GILDERSLEEVE	KRISTIN	S.	KRISTIN S. GILDERSLEEVE, CT	23 LIBERTY DR	SUITE A	HEBRON	CT	62481553	0.371668853	6
1114381464	LASALANDRA	DANIELLE		DANIELLE LASALANDRA, CT	32 STRAWBERRY HILL CT		STAMFORD	CT	69022594	0.374515156	6
1518945351	WILLIAMS	BRIAN	L	BRIAN L WILLIAMS, CT	248 FLANDERS RD		NIANTIC	CT	63571264	0.37459235	6
1891082079	ROSARIO TEJED	LINETTE	YADIRA	LINETTE YADIRA ROSARIO TEJED, CT	2979 MAIN ST		BRIDGEPORT	CT	66064284	0.375076251	6
1558337683	PERRIN	ADAM	E	ADAM E PERRIN, CT	99 WOODLAND ST		HARTFORD	CT	61051207	0.376894807	6
1730768185	BAILEY DEBLOI	JESSICA		JESSICA BAILEY DEBLOI, CT	1 TOWNE PARK PLZ		NORWICH	CT	63602247	0.377373275	6
1902801434	JOHNSON	STEVEN	PAUL	STEVEN PAUL JOHNSON, CT	4 SHAWS CV	STE 103	NEW LONDON	CT	63204956	0.377918769	6
1003016270	MUTHUKRISHNAN	VIJAI	BRINDABAN	VIJAI BRINDABAN MUTHUKRISHNAN, CT	25 COLLINS RD		BRISTOL	CT	60103893	0.379887545	6
1124026869	PHILLIPS	HAROLD	EUGENE	HAROLD EUGENE PHILLIPS, CT	3 HERON RD		MYSTIC	CT	63553253	0.383303934	6
1891794848	STEWART	RAYMOND		RAYMOND STEWART, CT	727 HONEYSPOT RD		STRATFORD	CT	66157172	0.385281619	6
1598052946	KIAMANESH	PARNIAN		PARNIAN KIAMANESH, CT	110 COMMERCE DR		SHELTON	CT	64846244	0.385614684	6
1689690216	FELTES	MICHAEL	J	MICHAEL J FELTES, CT	3 HERON RD		MYSTIC	CT	63553253	0.387526436	6
1588808521	COHEN	JENNIFER	EDYTHE	JENNIFER EDYTHE COHEN, CT	120 MAIN ST FL 4		DANBURY	CT	68107834	0.389038437	6
1265469068	WILKINSON	BRADFORD	W	BRADFORD W WILKINSON, CT	6 MAIN ST		DURHAM	CT	6422	0.390563352	6
1932163870	TORRES	NESTOR	ENRIQUE	NESTOR ENRIQUE TORRES, CT	1315 MAIN ST		WILLIMANTIC	CT	62261948	0.394751006	6
1659699460	BROPHY	JOSEPH	PETER	JOSEPH PETER BROPHY, CT	816 BROAD ST	SUITE 24	MERIDEN	CT	64504350	0.396221292	6
1184800344	BUTLER	DANIELLE	ARI	DANIELLE ARI BUTLER, CT	266 S MAIN ST	PHYSICIANON	NEWTOWN	CT	64706706	0.39710872	6
1528421807	KANU	ONYINYECH		ONYINYECH KANU, CT	851 MARSHALL PHELPS RD		WINDSOR	CT	6095	0.397404378	6
1962889337	HARRIS	JULIETTE	NEDAH	JULIETTE NEDAH HARRIS, CT	250 FLAT ROCK PL		WESTBROOK	CT	64983585	0.39785718	6
1235579251	BURCHSTED	SHELLEY		SHELLEY BURCHSTED, CT	90 S MAIN ST	FAMILY RESI	MIDDLETOWN	CT	64573649	0.398948945	6
1164461091	VAHIDY	MISBAH	M	MISBAH M VAHIDY, CT	677 SILVER LN		EAST HARTFORD	CT	61181257	0.399161593	6
1114937141	SELINGER	ANDREW	H	ANDREW H SELINGER, CT	25 COLLINS RD		BRISTOL	CT	60103893	0.3997017	6
1659513315	JONES	ROBERT	NELSON	ROBERT NELSON JONES, CT	154 MAIN ST		OLD SAYBROOK	CT	64752373	0.401175717	6
1952396020	GRAVINO	FONDA		FONDA GRAVINO, CT	99 WOODLAND ST		HARTFORD	CT	61051207	0.401242522	6
1134365711	BAKER	BARRIE		BARRIE BAKER, CT	700 BLOOMFIELD AVE # 550		BLOOMFIELD	CT	60022497	0.403462772	6
1043318421	PETRICK	THOMAS	P	THOMAS P PETRICK, CT	157 GOOSE LANE		GUILFORD	CT	64372100	0.403484523	6
1063482909	SINUSAS	KEITH		KEITH SINUSAS, CT	90 S MAIN ST		MIDDLETOWN	CT	64573649	0.404577438	6
1851369193	WALDMAN	WILLIAM	JOSEPH	WILLIAM JOSEPH WALDMAN, CT	7 MAGAURAN DR	SUITE 3	STAFFORD SPRIN	CT	60764037	0.405511149	6
1770558108	DRECHSLER-MAR	CLIFF	R	CLIFF R DRECHSLER-MAR, CT	324 RIDGE RD		MIDDLETOWN	CT	64574435	0.406123567	6
1275910408	CONWAY	MAURA		MAURA CONWAY, CT	170 MOUNT PLEASANT RD		NEWTOWN	CT	64701408	0.406991108	6
1558338004	EDELHEIT	DAVID		DAVID EDELHEIT, CT	1707 BOSTON TPKE		COVENTRY	CT	62381105	0.408459162	6
1578631982	BECK	JONATHAN	D	JONATHAN D BECK, CT	50 BRIDGE ST	2ND FLOOR	NEW MILFORD	CT	6776	0.409698449	6
1780621946	HABBOOSH	MAY		MAY HABBOOSH, CT	520 SAYBROOK RD	SUITE N100	MIDDLETOWN	CT	64574700	0.410095966	6
1700137734	GORGY	RAAFAT		RAAFAT GORGY, CT	690 MAIN ST S		SOUTHBURY	CT	64882267	0.410385063	6
1083621320	GREELEY	JOHN	MICHAEL	JOHN MICHAEL GREELEY, CT	196 PARKWAY S	SUITE 201B	WATERFORD	CT	63851234	0.410397779	6
1679590038	PRATINIDHI	MADHURI		MADHURI PRATINIDHI, CT	351 MERLINE RD	SUITE 101	VERNON	CT	60664040	0.410531665	6
1952360885	DUCHEN	DOUGLAS		DOUGLAS DUCHEN, CT	112 QUARRY RD	SUITE 120	TRUMBULL	CT	66114816	0.412380454	6
1992232813	GORSKI	SIMONE	V	SIMONE V GORSKI, CT	574 MIDDLE TPKE E		MANCHESTER	CT	60403730	0.413233047	6
1063621829	SUTHERLAND	JENNIFER	LYN	JENNIFER LYN SUTHERLAND, CT	28 CRESCENT ST		MIDDLETOWN	CT	64573654	0.413742594	6
1003860891	COOPER	TIMOTHY	E	TIMOTHY E COOPER, CT	330 POMFRET STREET		PUTNAM	CT	6260	0.414482643	6
1942285960	DAVIS	MARGUERIT	MARY	MARGUERIT MARY DAVIS, CT	45 GREEN HOLLOW RD		DANIELSON	CT	62393509	0.418485395	6
1104838812	ELEFTHERIOU	DEMETRA		DEMETRA ELEFTHERIOU, CT	3 FARM GLEN BLVD		FARMINGTON	CT	60321981	0.419499202	6
1548305949	VANSON	CYNTHIA		CYNTHIA VANSON, CT	346 MAIN AVE		NORWALK	CT	68511510	0.420039777	6
1003901794	SCIFO	FRANK	RAYMOND	FRANK RAYMOND SCIFO, CT	2800 MAIN ST		BRIDGEPORT	CT	66064201	0.420597361	6
1972641801	MASCOLO	JUDITH	M	JUDITH M MASCOLO, CT	639 PARK RD	SUITE 100	WEST HARTFORD	CT	61073443	0.428011375	6
1194945063	DOBRITA	ALINA	ILEANA	ALINA ILEANA DOBRITA, CT	46 W AVON RD	STE 301	AVON	CT	60013679	0.428262078	6
1194724054	SQUATRITO	ERNEST	LUKE	ERNEST LUKE SQUATRITO, CT	131 NEW LONDON TPKE	SUITE 103	GLASTONBURY	CT	60334535	0.428905844	6
1306378104	TUPPER	KRISTOFER	NATHANIEL	KRISTOFER NATHANIEL TUPPER, CT	305 BLACK ROCK TPKE		FAIRFIELD	CT	68255508	0.429477735	6
1699731661	RIVERA	JOHN	EDWIN	JOHN EDWIN RIVERA, CT	1753 MERIDEN WATERBURY RD		MILLDALE	CT	64670770	0.433580625	6
1124061437	ROSENBERG	CLIFFORD	B	CLIFFORD B ROSENBERG, CT	333 KENNEDY DRIVE	FOOTHILLS F	TORRINGTON	CT	6790	0.436043411	6
1457643835	RANI	SAIRA		SAIRA RANI, CT	406 FARMINGTON AVE STE 1		FARMINGTON	CT	60321964	0.436735303	6
1346371465	LAHTINEN	MALISA	LYNN	MALISA LYNN LAHTINEN, CT	80 SHUNPIKE RD	SUITE 301	CROMWELL	CT	64164401	0.437238306	6
1437155850	FRIEDMAN	MATTHEW		MATTHEW FRIEDMAN, CT	1050 SULLIVAN AVE	STE B1	SOUTH WINDSOR	CT	60742000	0.437909347	6
1235571837	ASWANI	ANJALI		ANJALI ASWANI, CT	131 PARK LANE RD		NEW MILFORD	CT	67762429	0.438865216	6
1619913316	BOXER	GARRY		GARRY BOXER, CT	1055 POST RD		FAIRFIELD	CT	68246019	0.439044908	6
1114120839	DOUGLAS	MONTGOMER	BERNARD	MONTGOMER BERNARD DOUGLAS, CT	UCONN MEDICAL GROUP	263 FARMING	FARMINGTON	CT	60300001	0.439237931	6
1114148558	JASKIEWICZ-PO	AGATA		AGATA JASKIEWICZ-PO, CT	22 OLD WATERBURY RD		SOUTHBURY	CT	64883848	0.439834534	6
1558437269	CAMPOS	HELAR	EDGAR	HELAR EDGAR CAMPOS, CT	435 MONTAUK AVE		NEW LONDON	CT	63204621	0.440020737	6
1083781231	LEVINE	LAWRENCE	PAUL	LAWRENCE PAUL LEVINE, CT	2909 BERLIN TPKE		NEWINGTON	CT	61114115	0.441642199	6
1568485100	HEFFER	STEVEN	M	STEVEN M HEFFER, CT	201 WHITES HILL LN		FAIRFIELD	CT	68242177	0.442882119	6
1801053855	KARUPPIAH	SABESAN		SABESAN KARUPPIAH, CT	130 HARTFORD RD		MANCHESTER	CT	60405921	0.443298508	6
1164421392	HAMBLY	ROBERT	G.	ROBERT G. HAMBLY, CT	2340 WHITNEY AVE		HAMDEN	CT	65183511	0.443412906	6
1386149912	LUSK	CALEB	MATTHEW	CALEB MATTHEW LUSK, CT	1 LONG WHARF DR STE 321		NEW HAVEN	CT	65115946	0.44964275	6
1457330912	BRODY	RICHARD	L	RICHARD L BRODY, CT	1315 MAIN ST	SUITE 2	WILLIMANTIC	CT	62261948	0.456578994	6
1598176562	TRINGALI	KATHERINE	RAE	KATHERINE RAE TRINGALI, CT	893 MAIN ST STE 101		EAST HARTFORD	CT	61082293	0.457013672	6
1447384326	GHUMMAN	KHURAM	R	KHURAM R GHUMMAN, CT	13 CHURCH ST		EAST GRANBY	CT	60269406	0.45701573	6
1629021183	BANERJEE	ARJUN		ARJUN BANERJEE, CT	320 WESTERN BOULEVARD	BUILDING B	GLASTONBURY	CT	6033	0.457196499	6
1982129938	BUSS	ERICA	JAYNE	ERICA JAYNE BUSS, CT	10 N MAIN ST		BRISTOL	CT	60108122	0.457872772	6
1356374508	MADUKA	ROSEMARY	IJEOMA	ROSEMARY IJEOMA MADUKA, CT	1022 STORRS RD	SUITE 1	STORRS MANSFIE	CT	62682639	0.459766447	6
1093778722	FELLER	ANDREW		ANDREW FELLER, CT	893 MAIN ST	SUITE 101	EAST HARTFORD	CT	61082292	0.45978914	6
1548450422	DE SOUSA	MARIA	G	MARIA G DE SOUSA, CT	950 YALE AVE		WALLINGFORD	CT	64921858	0.4604027	6
1801825799	MALONEY	LOUISE	M	LOUISE M MALONEY, CT	9 WILDWOOD MEDICAL CTR		ESSEX	CT	64261155	0.460802514	6
1235159278	WRESCHNER	CHARLES	L	CHARLES L WRESCHNER, CT	235 POMFRET ST		PUTNAM	CT	62601835	0.463607406	6
1861655466	BARBU	ANTONELA		ANTONELA BARBU, CT	2238 BLACK ROCK TPKE		FAIRFIELD	CT	68253219	0.463715924	6
1558773531	KUMAR	SHRUTI		SHRUTI KUMAR, CT	14 JONES HOLLOW RD		MARLBOROUGH	CT	64471448	0.463766855	6
1427206283	SLONGWHITE	LAUREL	NICOLE	LAUREL NICOLE SLONGWHITE, CT	1291 BOSTON POST RD STE 105		MADISON	CT	64433476	0.463963594	6
1568780922	BARRETT	SHEAN	L	SHEAN L BARRETT, CT	20 YORK STREET, CB-2041		NEW HAVEN	CT	6510	0.465271199	6
1265469415	BROOKS	NEIL		NEIL BROOKS, CT	385 W CENTER ST		MANCHESTER	CT	60404738	0.466307399	6
1184116816	LEVI	KENDRA	N	KENDRA N LEVI, CT	29 HAYNES ST STE D		MANCHESTER	CT	60404139	0.46719135	6
1700890373	SAGE	BRYAN	E.	BRYAN E. SAGE, CT	305 BLACK ROCK TPKE		FAIRFIELD	CT	68255508	0.467242671	6
1346745395	TYRELL-SMITH	DIAMOND		DIAMOND TYRELL-SMITH, CT	130 HARTFORD RD		MANCHESTER	CT	60405921	0.467658442	6
1023094158	WILLIAMS	GINA	L	GINA L WILLIAMS, CT	248 FLANDERS RD		NIANTIC	CT	63571264	0.470642573	6
1962448050	OBRIEN	STEPHEN	T	STEPHEN T OBRIEN, CT	113 ELM ST	ENFIELD FAM	ENFIELD	CT	6082	0.471878837	6
1407968050	DIBALA	RICHARD	PAUL	RICHARD PAUL DIBALA, CT	1022 STORRS RD		STORRS MANSFIE	CT	62682639	0.472888043	6
1346505567	YARBOROUGH	RASHELE		RASHELE YARBOROUGH, CT	816 BROAD ST	SUITE 24	MERIDEN	CT	64504350	0.474765511	6
1407267214	JAFFA	FLORENCE		FLORENCE JAFFA, CT	336 N MAIN ST		WEST HARTFORD	CT	61172675	0.480152725	6
1609364355	PATEL	AESHA	S	AESHA S PATEL, CT	38 EAST AVE		NEW CANAAN	CT	68405516	0.480233436	6
1174556393	MASCIA	ROBERT		ROBERT MASCIA, CT	60 OLD NEW MILFORD RD		BROOKFIELD	CT	68042430	0.481056818	6
1427050426	FORTT	TABITHA		TABITHA FORTT, CT	23 HOYT ST	SUITE #4	STAMFORD	CT	69055604	0.481201252	6
1922060417	ZAGIEBOYLO	ROY		ROY ZAGIEBOYLO, CT	893 MAIN ST STE 101		EAST HARTFORD	CT	61082293	0.481495465	6
1457761512	BAL	LIDYA	ALEXANDER	LIDYA ALEXANDER BAL, CT	32 STRAWBERRY HILL CT FL 4		STAMFORD	CT	69022594	0.48278613	6
1093715955	WILLIAMS	DENNIS		DENNIS WILLIAMS, CT	1381 RESERVOIR AVE		BRIDGEPORT	CT	6606	0.485417539	6
1093028052	NICHOLS	MATTHEW		MATTHEW NICHOLS, CT	270 MAIN ST		PORTLAND	CT	64801859	0.486676947	6
1477715035	MABASA	ABRA	GRIZE	ABRA GRIZE MABASA, CT	169 DANBERRY RD.		NEW MILFORD	CT	6776	0.486829031	6
1144270588	MILLER	DIANE	SWENSEN	DIANE SWENSEN MILLER, CT	2457 E. MAIN ST.		WATERBURY	CT	6705	0.487966073	6
1255337317	VILLEGAS	MONICA		MONICA VILLEGAS, CT	ONE SHAWS COVE		NEW LONDON	CT	6320	0.489852966	6
1083890065	ELECK	REBECCA		REBECCA ELECK, CT	635 MAIN ST		MIDDLETOWN	CT	64572718	0.4931097	6
1306842133	FERNANDO	KUMUDHINI		KUMUDHINI FERNANDO, CT	687 CAMPBELL AVE		WEST HAVEN	CT	65163774	0.501198494	6
1336249564	ZUNG	HALLI	GREER	HALLI GREER ZUNG, CT	992 HIGH RIDGE RD		STAMFORD	CT	6905	0.50122869	6
1780635771	HORNBECK	NIEVES		NIEVES HORNBECK, CT	21 GRAND ST		HARTFORD	CT	61061541	0.501261888	6
1306300397	HEIDARI	MOJDEH		MOJDEH HEIDARI, CT	360 BLOOMFIELD AVE		WINDSOR	CT	60952700	0.502578144	6
1689929655	TORNO	JOSEPHINE	MELOCOTON	JOSEPHINE MELOCOTON TORNO, CT	102 NORTH ST		BRISTOL	CT	60104190	0.502874458	6
1841283439	FATTALEH	RAJA		RAJA FATTALEH, CT	353 POMFRET ST		PUTNAM	CT	62601835	0.503519468	6
1497149397	WAGGONER	ALLISON		ALLISON WAGGONER, CT	71 HAYNES ST		MANCHESTER	CT	60404131	0.503663456	6
1437158672	KELLOGG	MICHAEL	F	MICHAEL F KELLOGG, CT	1064 E MAIN ST	SUITE 301	MERIDEN	CT	64504898	0.512324336	6
1073698528	KELLOGG	MARY	GRIFFIN	MARY GRIFFIN KELLOGG, CT	2505 MAIN ST	SUITE 223	STRATFORD	CT	66155839	0.515014076	6
1801024476	KOUCH	JOHN		JOHN KOUCH, CT	345 N MAIN ST STE 112		WEST HARTFORD	CT	61172508	0.515369166	6
1265434583	DEPONTE	MARK	DAVID	MARK DAVID DEPONTE, CT	2 LEE RD		LISBON	CT	6351	0.515518489	6
1346208618	AUERBACH	JULIA		JULIA AUERBACH, CT	60 OLD NEW MILFORD RD		BROOKFIELD	CT	68042430	0.515540755	6
1831200187	BARTH	GEORGE	BITTMANN	GEORGE BITTMANN BARTH, CT	1302 S MAIN ST		WATERBURY	CT	67061748	0.516975558	6
1699886036	GERRITZ	SARAH	S	SARAH S GERRITZ, CT	652 BOSTON POST RD		GUILFORD	CT	64372719	0.51705183	6
1639180607	CAVICKE	DANA		DANA CAVICKE, CT	12 LATHROP ROAD		PLAINFIELD	CT	6374	0.51809526	6
1982684296	DOUGLASS	ALAN		ALAN DOUGLASS, CT	90 S MAIN ST		MIDDLETOWN	CT	64573649	0.518375415	6
1598708091	SCHECTER	GARY	I	GARY I SCHECTER, CT	131 MAIN ST	SUITE 101A	THOMASTON	CT	67871747	0.518422961	6
1255369419	ROSENFELD	GEORGE	M	GEORGE M ROSENFELD, CT	270 MAIN ST		PORTLAND	CT	64801857	0.518664352	6
1710990817	OLSEN	MICHAEL	M	MICHAEL M OLSEN, CT	335 HIGHLAND AVE		CHESHIRE	CT	64102549	0.519242089	6
1477059509	MARSEILLE	URIELLE		URIELLE MARSEILLE, CT	196 PARKWAY S	SUITE 103	WATERFORD	CT	6385	0.519365883	6
1063499127	DIETERICH	STEVEN	R	STEVEN R DIETERICH, CT	13 CHURCH RD		EAST GRANBY	CT	60260518	0.519391548	6
1770594111	BENTLEY	CHRISTOPH	W	CHRISTOPH W BENTLEY, CT	14 JONES HOLLOW RD		MARLBOROUGH	CT	64471448	0.520420943	6
1598807869	JACOBSON	STUART	ARTHUR	STUART ARTHUR JACOBSON, CT	484 POST RD		DARIEN	CT	68203651	0.520495219	6
1215132949	GERONIMO	MARK	DENNIS V	MARK DENNIS V GERONIMO, CT	365 MONTAUK AVE		NEW LONDON	CT	63204700	0.521355892	6
1821382532	LOHMAN	AMY		AMY LOHMAN, CT	38 EAST AVE		NEW CANAAN	CT	68405516	0.521535052	6
1710946892	POURKAVOOS	KHOSRO		KHOSRO POURKAVOOS, CT	35 NOD RD	SUITE 205	AVON	CT	60013826	0.521840551	6
1073559050	VAN RHIJN	DOROTHYAN	J	DOROTHYAN J VAN RHIJN, CT	55 LOCK STREET		NEW HAVEN	CT	65208237	0.522173328	6
1932362522	MARTIN	MONIQUE	RENEE	MONIQUE RENEE MARTIN, CT	1 WASHINGTON SQ		NEW BRITAIN	CT	60511848	0.524390231	6
1023020070	UNSWORTH	STACY	T	STACY T UNSWORTH, CT	950 YALE AVE		WALLINGFORD	CT	64921858	0.526298217	6
1033219639	MUELLER	KATHLEEN	NUGENT	KATHLEEN NUGENT MUELLER, CT	61 BLOOMFIELD AVE	HOLISTIC HE	WINDSOR	CT	60951915	0.526848121	6
1841640380	FLETCHER	JUSTIN		JUSTIN FLETCHER, CT	49 DAY ST		NORWALK	CT	6854	0.527846761	6
1417903089	WEISCHEDEL	ANNE-KATR	U	ANNE-KATR U WEISCHEDEL, CT	1559 SULLIVAN AVE		SOUTH WINDSOR	CT	60742712	0.527860919	6
1679736169	TELLECHEA	CRISTINA	M	CRISTINA M TELLECHEA, CT	80 SHUNPIKE RD		CROMWELL	CT	64164401	0.528372265	6
1275585705	ROWE	STEPHANIE	J	STEPHANIE J ROWE, CT	887 BRIDGEPORT AVE		SHELTON	CT	64844621	0.528534165	6
1174979512	TARIQ	OOSMAN		OOSMAN TARIQ, CT	184 EAST ST		PLAINVILLE	CT	60622913	0.529394313	6
1083648125	FOREST	LEE	JON	LEE JON FOREST, CT	2184 MAIN ST		STRATFORD	CT	66155937	0.531114404	6
1710194766	POHLMANN	CHRISTINE	L	CHRISTINE L POHLMANN, CT	55 LOCK STREET		NEW HAVEN	CT	65208237	0.53389219	6
1598739369	MOORE	PAMELA	A.	PAMELA A. MOORE, CT	1 ROYCE CIR	SUITE 104	STORRS	CT	62682260	0.537089994	6
1023013182	O BRAONAIN	PAUL	JAMES	PAUL JAMES O BRAONAIN, CT	805 ATLANTIC ST		STAMFORD	CT	69026805	0.540369036	6
1003890641	DECANDIA	GREGORY	GERARD	GREGORY GERARD DECANDIA, CT	1461 SOUTH BRITAIN ROAD		SOUTHBURY	CT	64880901	0.542120461	6
1306208327	ZACCHERA	ALEXANDRA		ALEXANDRA ZACCHERA, CT	130 HARTFORD RD		MANCHESTER	CT	60405921	0.548402355	6
1528290681	PIERSON, M.D.	ANNE	BINGHAM	ANNE BINGHAM PIERSON, M.D., CT	215 PARKWAY NORTH	SONALYSTS,	WATERFORD	CT	6385	0.548680471	6
1821251117	VANONI	FRANK	R	FRANK R VANONI, CT	124 NORTH ST		LITCHFIELD	CT	6759	0.552093826	6
1477661510	CHILTON	DANIEL	REYNOLDS	DANIEL REYNOLDS CHILTON, CT	259 ALBANY TPKE		CANTON	CT	60192557	0.55447055	6
1780197715	SINCLAIR	YVONNE	J	YVONNE J SINCLAIR, CT	65 MERLINO DR		GROTON	CT	63403149	0.555205698	6
1952389983	PARNAS	DAVID	S	DAVID S PARNAS, CT	109 BOSTON POST ROAD		ORANGE	CT	6477	0.557514572	6
1699719724	BENADERET	STEVEN	TODD	STEVEN TODD BENADERET, CT	90 MORGAN ST		STAMFORD	CT	69055466	0.557811691	6
1023089315	ESTIME	PIERRE	HUBERT	PIERRE HUBERT ESTIME, CT	46 ALBION ST		BRIDGEPORT	CT	66052602	0.558519796	6
1790860419	CLOUTIER	JOSEE	DIANE	JOSEE DIANE CLOUTIER, CT	10 LIBERTY WAY	SUITE 10B	NIANTIC	CT	63571032	0.559813692	6
1346220647	KAZAKOFF	MICHAEL		MICHAEL KAZAKOFF, CT	90 S MAIN ST		MIDDLETOWN	CT	64573649	0.560801965	6
1437462991	ALVI	SAMA		SAMA ALVI, CT	114 WOODLAND ST	DEPT OF MED	HARTFORD	CT	61051208	0.561795965	6
1275747925	HAFEEZ	IMRAN	A.	IMRAN A. HAFEEZ, CT	399 FARMINGTON AVE		FARMINGTON	CT	60321936	0.565290687	6
1811973332	WOLPAW	DAVID		DAVID WOLPAW, CT	256 N MAIN ST		MANCHESTER	CT	60422004	0.566572255	6
1538113139	STELMAN	MILLA		MILLA STELMAN, CT	112 QUARRY RD	SUITE 120	TRUMBULL	CT	66114816	0.568010358	6
1255344123	SCHIFFERDECKE	JOHN		JOHN SCHIFFERDECKE, CT	554 TALCOTTVILLE RD		VERNON	CT	60662310	0.568142094	6
1083771745	GRAVES	JAY	ALLAN	JAY ALLAN GRAVES, CT	19 HALLS RD		OLD LYME	CT	63711457	0.568410467	6
1174657167	LUPIS	FRANCESCO		FRANCESCO LUPIS, CT	196 KITTS LN		NEWINGTON	CT	61114250	0.568632158	6
1497732564	EWALD	EDWARD	M	EDWARD M EWALD, CT	13 CHURCH RD		EAST GRANBY	CT	60260518	0.569879389	6
1073528428	IGLESIAS	MARCOS	ALFONSO	MARCOS ALFONSO IGLESIAS, CT	1 TOWER SQ # MS 07		HARTFORD	CT	61834705	0.571726987	6
1235540386	DOMACK	TERESA		TERESA DOMACK, CT	21 SOUTH RD STE 110		FARMINGTON	CT	6032	0.572536305	6
1154396927	SULLIVAN	GERALD	BLAND	GERALD BLAND SULLIVAN, CT	7 KENNEDY DR		PUTNAM	CT	62601939	0.573190484	6
1568968360	RAITZIN	BRIAN		BRIAN RAITZIN, CT	99 WOODLAND ST		HARTFORD	CT	61051207	0.57330321	6
1013959782	BALFOUR	SARAH		SARAH BALFOUR, CT	335 HIGHLAND AVE		CHESHIRE	CT	64102549	0.577490525	6
1134223654	SWENSON	JENNIFER	P	JENNIFER P SWENSON, CT	1353 BOSTON POST RD		MADISON	CT	64433445	0.578850549	6
1699982652	MURRAY	KATE		KATE MURRAY, CT	374 GRAND AVE		NEW HAVEN	CT	65133733	0.579575154	6
1427034941	SHAPTER	ROBERT	K	ROBERT K SHAPTER, CT	200 RETREAT AVE	DONNELLY BU	HARTFORD	CT	61063309	0.580911297	6
1144472432	KHALID	SAIMA		SAIMA KHALID, CT	40 MANSFIELD AVE		WILLIMANTIC	CT	62262018	0.581463637	6
1003966342	KURKER	RAYMOND	CHARLES	RAYMOND CHARLES KURKER, CT	25 OAKLAND RD	SUITE 1	SOUTH WINDSOR	CT	60742834	0.581834561	6
1821524364	PAUL	PHILIP	POOKKATTU	PHILIP POOKKATTU PAUL, CT	90 S MAIN ST		MIDDLETOWN	CT	64573649	0.584304862	6
1144209321	FILIBERTO	COSMO		COSMO FILIBERTO, CT	112 QUARRY RD	SUITE 120	TRUMBULL	CT	66114816	0.589167858	6
1558636779	NEWTON	KRISTIN	COPPOLA	KRISTIN COPPOLA NEWTON, CT	64 MAPLE ST		KENT	CT	67571721	0.59120248	6
1972868198	KAPOOR	PRANAV		PRANAV KAPOOR, CT	400 SAYBROOK RD	SUITE 205	MIDDLETOWN	CT	64574773	0.593910086	6
1346357340	RUTHERFORD	ANNE	FULLER	ANNE FULLER RUTHERFORD, CT	9 OLD HILL RD		WESTPORT	CT	6880	0.594303244	6
1881616894	KIM	EDMUND	A	EDMUND A KIM, CT	99 WOODLAND ST		HARTFORD	CT	61051207	0.595283301	6
1043382344	CLEMENTS	MICHAEL	JOHN	MICHAEL JOHN CLEMENTS, CT	100 BILTON RD		SOMERS	CT	6071	0.599242824	6
1598925612	SERVICE	KERIAN		KERIAN SERVICE, CT	150 N MAIN ST		MANCHESTER	CT	60422003	0.599655022	6
1083669113	WATKINS-COLWE	KELLIE		KELLIE WATKINS-COLWE, CT	325 REEF RD	ROOM 203	FAIRFIELD	CT	68246537	0.600092306	6
1174725303	LISHNAK	TIMOTHY	STEPHEN	TIMOTHY STEPHEN LISHNAK, CT	263 FARMINGTON AVE		FARMINGTON	CT	60300001	0.60041874	6
1659309714	GALBAN	CAROLANN		CAROLANN GALBAN, CT	77 DANBURY RD		RIDGEFIELD	CT	68774029	0.600646932	6
1013900174	CARLSON	ROBERT	D	ROBERT D CARLSON, CT	47 E MAIN ST		STAFFORD SPRIN	CT	60761227	0.601759721	6
1063834448	TINGLEY	SUZANNE		SUZANNE TINGLEY, CT	154 MAIN ST		OLD SAYBROOK	CT	64752373	0.602152205	6
1073747788	ASUNTO	ANN	MANTUA	ANN MANTUA ASUNTO, CT	805 ATLANTIC ST		STAMFORD	CT	69026805	0.605605825	6
1790962082	NOEL	DEREK	THOMAS	DEREK THOMAS NOEL, CT	1 WAHOO AVE		GROTON	CT	63492324	0.60613571	6
1659384733	KOPP	JEFFREY	A	JEFFREY A KOPP, CT	1591 BOSTON POST RD	SUITE 100	GUILFORD	CT	64374335	0.606418458	6
1104895382	BALDWIN	MICHAEL	DAVID	MICHAEL DAVID BALDWIN, CT	10 WILDWOOD MEDICAL CTR		ESSEX	CT	64261154	0.607562269	6
1538116348	PAREKH	ANISHA	RAJESH	ANISHA RAJESH PAREKH, CT	8 VISTA DR	EASTPORT NO	OLD LYME	CT	63711537	0.607661688	6
1629007372	KHYBERY	KASSEM	M	KASSEM M KHYBERY, CT	514 WESTCHESTER RD		COLCHESTER	CT	64152226	0.607799955	6
1275976680	BAL	DANIEL	JONATHAN	DANIEL JONATHAN BAL, CT	75 HOLLY HILL LN FL 2		GREENWICH	CT	6830	0.607815455	6
1093196941	DONNELL	DEVORAH		DEVORAH DONNELL, CT	25 COLLINS RD		BRISTOL	CT	60103893	0.608799128	6
1447285986	ALESSANDRO	JOSEPH		JOSEPH ALESSANDRO, CT	111 WESTCOTT RD		DANIELSON	CT	62392929	0.608872416	6
1962790774	REEVE	KATHERINE	MARIE	KATHERINE MARIE REEVE, CT	130 HARTFORD RD		MANCHESTER	CT	60405921	0.609144548	6
1962575407	WELLS	ANDREW	C.	ANDREW C. WELLS, CT	22EAST ST		BETHLEHEM	CT	67510490	0.610117092	6
1164867347	VASQUEZ	ROMULO	V	ROMULO V VASQUEZ, CT	305 BLACK ROCK TPKE		FAIRFIELD	CT	68255508	0.610877395	6
1093723983	GOLDBERG	JEFFREY	R	JEFFREY R GOLDBERG, CT	25 COLLINS ROAD		BRISTOL	CT	6010	0.610886278	6
1356821466	FORMAN	MEL	ALAN	MEL ALAN FORMAN, CT	46 WHITE FALL LN		NEW CANAAN	CT	68402039	0.611565511	6
1811964752	LUGER	STEVEN	W	STEVEN W LUGER, CT	37 MIAMIS ROAD		WEST HARTFORD	CT	61175719	0.611629404	6
1588661813	SAMUELS	JESSE		JESSE SAMUELS, CT	25 CASCADE RD		WEST HARTFORD	CT	61172006	0.611805813	6
1720139843	BABU	LAKSHMI		LAKSHMI BABU, CT	10 SCHOOL STREET		UNIONVILLE	CT	6085	0.611852503	6
1801815261	HENDERSON	DAVID	D.	DAVID D. HENDERSON, CT	99 WOODLAND ST		HARTFORD	CT	61051207	0.612944242	6
1457451551	HERBERT	JOSHUA	BRYAN	JOSHUA BRYAN HERBERT, CT	5 HIGH RIDGE PARK	SUITE 103	STAMFORD	CT	69051332	0.614312159	6
1366475592	MOULTON	MARTHA		MARTHA MOULTON, CT	60 OLD NEW MILFORD RD		BROOKFIELD	CT	68042430	0.616080639	6
1598941585	MOORCROFT	THOMAS	A	THOMAS A MOORCROFT, CT	279 NEW BRITAIN RD, #6	ORIGINS OF	BERLIN	CT	6037	0.61759335	6
1437191954	NURENA	KATHLEEN		KATHLEEN NURENA, CT	90 MORGAN ST	SUITE 203	STAMFORD	CT	69055466	0.618826375	6
1730610387	STEINBACH	ZACHARY	S	ZACHARY S STEINBACH, CT	1250 SILVER ST		MIDDLETOWN	CT	64573946	0.621013014	6
1568523041	AROMIN	SALVADOR	C	SALVADOR C AROMIN, CT	320 POMFRET ST		PUTNAM	CT	62601836	0.622512926	6
1194760579	KUNDRAT	GREGORY	J	GREGORY J KUNDRAT, CT	4 GROVE BEACH RD NORTH	BUILDING 1,	WESTBROOK	CT	6498	0.622624114	6
1275647448	DONAHUE	JENNIFER		JENNIFER DONAHUE, CT	85 POHEGANUT DR		GROTON	CT	63403216	0.623124616	6
1831551464	KOFLER	LYUBA	E	LYUBA E KOFLER, CT	75 HOLLY HILL LN FL 2		GREENWICH	CT	68302917	0.625485347	6
1124032941	CALLAGHAN	DANIEL		DANIEL CALLAGHAN, CT	2080 SILAS DEANE HWY		ROCKY HILL	CT	60672334	0.628429861	6
1265872956	KEHL	PATRICK	THOMAS	PATRICK THOMAS KEHL, CT	896 WASHINGTON ST		MIDDLETOWN	CT	64572912	0.6285475	6
1184654758	CHUNG	RACHEL	H	RACHEL H CHUNG, CT	38 EAST AVE		NEW CANAAN	CT	68405516	0.631580853	6
1811919202	SMITH	JAY	DONALD	JAY DONALD SMITH, CT	11 W RIDGE DR		WEST HARTFORD	CT	61172047	0.632432321	6
1598745911	DESJARDINS	MARK	ALFRED	MARK ALFRED DESJARDINS, CT	NAVAL AMBULATORY CARE CENTER	ROUTE 12 BL	GROTON	CT	63495600	0.632970386	6
1366439036	ELWELL	ROBERT	W.	ROBERT W. ELWELL, CT	22 MASONIC AVE.	1ST FLR	WALLINGFORD	CT	6492	0.634075197	6
1922018944	SCHWARZ	ALAN		ALAN SCHWARZ, CT	816 BROAD ST		MERIDEN	CT	64504350	0.644495529	6
1164608154	MANNING	LYNNE	E.	LYNNE E. MANNING, CT	5 N MAIN ST		ENFIELD	CT	60823372	0.644504245	6
1083932990	PATEL	MUKTI		MUKTI PATEL, CT	202 POMFRET ST		PUTNAM	CT	62601833	0.644600029	6
1275526121	WALKER	NELSON	C	NELSON C WALKER, CT	34 PROFESSIONAL PARK RD.		STORRS	CT	6268	0.644701332	6
1407977119	WAGNER	CLIFF	W	CLIFF W WAGNER, CT	2909 BERLIN TPKE		NEWINGTON	CT	61114115	0.645454118	6
1326152414	WATTS	LAURA	ANNE	LAURA ANNE WATTS, CT	85 POHEGANUT DR		GROTON	CT	63403216	0.645963088	6
1225566631	KAPLAN	WILLIAM	JOSHUA	WILLIAM JOSHUA KAPLAN, CT	130 STATE ROUTE 37		NEW FAIRFIELD	CT	68124013	0.646733792	6
1093906174	PATEL	BHARAT		BHARAT PATEL, CT	235 MAIN AVE		NORWALK	CT	68512720	0.649298469	6
1356331854	BRENZA	RYAN	J.	RYAN J. BRENZA, CT	80 SHUNPIKE RD UNIT 301		CROMWELL	CT	64164402	0.649431001	6
1881745339	TAFURI	ROBERT	JOSEPH	ROBERT JOSEPH TAFURI, CT	200 ORCHARD STREET	SUITE 402	NEW HAVEN	CT	65113224	0.649547693	6
1750496048	SULLIVAN	SETH	MONTGOMER	SETH MONTGOMER SULLIVAN, CT	34 MAPLE ST		NORWALK	CT	68503815	0.650136249	6
1346536398	CASKEY	JUSTIN		JUSTIN CASKEY, CT	270 MAIN ST		PORTLAND	CT	64801836	0.653264991	6
1619482510	AGYAPONG	FAUSTINA	SERWAH	FAUSTINA SERWAH AGYAPONG, CT	53 ACORN DR		WINDSOR LOCKS	CT	60961224	0.655040236	6
1942409446	CHEEMA	AMBER	SALEEM	AMBER SALEEM CHEEMA, CT	23 LIBERTY DR	SUITE A	HEBRON	CT	62481553	0.65658341	6
1154789840	TANG	YOULAN		YOULAN TANG, CT	320 POMFRET ST		PUTNAM	CT	62601836	0.656655949	6
1467527374	SERGIS	ARLEEN	RITA	ARLEEN RITA SERGIS, CT	1776 BOSTON TPKE		COVENTRY	CT	62381160	0.657395163	6
1568627974	PARSONS	JENNIFER		JENNIFER PARSONS, CT	1450 WASHINGTON BLVD # 103	STAMFORD HE	STAMFORD	CT	69022451	0.658385259	6
1013145101	VANMETER	KIPP	EDWARD	KIPP EDWARD VANMETER, CT	117 ALBANY TPKE		CANTON	CT	60192507	0.658612059	6
1932543592	ZACHAU	KATELYN	MARIE BON	KATELYN MARIE BON ZACHAU, CT	315 E CENTER ST		MANCHESTER	CT	60405251	0.658770494	6
1720071681	WINAKOR	ROSS	L	ROSS L WINAKOR, CT	34 PROFESSIONAL PARK RD.		STORRS	CT	6268	0.663837668	6
1710989520	FERGUSON	EMILY		EMILY FERGUSON, CT	41A GROVE ST		PUTNAM	CT	62602107	0.664407987	6
1336325596	MOORCROFT	JILL	E.	JILL E. MOORCROFT, CT	279 NEW BRITAIN RD, #6	ORIGINS OF	BERLIN	CT	6037	0.664550681	6
1558372805	BUCKLEY	TIMOTHY	J	TIMOTHY J BUCKLEY, CT	415 KILLINGWORTH RD		HIGGANUM	CT	64414370	0.664640185	6
1235367541	ANNINO	CAROL	JEAN	CAROL JEAN ANNINO, CT	40 MANSFIELD AVE		WILLIMANTIC	CT	62262018	0.665031965	6
1649385758	GENNINO	CHRISTOPH		CHRISTOPH GENNINO, CT	300 SEASIDE AVE		MILFORD	CT	64604603	0.665613824	6
1780884569	RIDGE	SHANE	THOMAS	SHANE THOMAS RIDGE, CT	250 FLAT ROCK PL	2ND FL	WESTBROOK	CT	64981565	0.666294125	6
1538549910	LOPEZ	LEONEL	JULIAN	LEONEL JULIAN LOPEZ, CT	374 GRAND AVE		NEW HAVEN	CT	6513	0.668606319	6
1235345430	MOHAMMADU	FAWZU	FUSAINI	FAWZU FUSAINI MOHAMMADU, CT	520 SAYBROOK RD	SUITE N100	MIDDLETOWN	CT	64574700	0.669499063	6
1013943190	IANNARONE	JOHN	P	JOHN P IANNARONE, CT	4600 MAIN ST		BRIDGEPORT	CT	66061839	0.670032494	6
1215379128	LAWLOR	CATHERINE	ANDRES	CATHERINE ANDRES LAWLOR, CT	428 COLUMBUS AVE		NEW HAVEN	CT	6519	0.671071313	6
1225329238	ARBIA	ELIZABETH		ELIZABETH ARBIA, CT	110 COMMERCE DR		SHELTON	CT	64846244	0.672665971	6
1588955793	GHABAG	FARAJ		FARAJ GHABAG, CT	134 STATE ST		MERIDEN	CT	64503293	0.675441838	6
1376570168	SIEGEL	STEPHEN	J	STEPHEN J SIEGEL, CT	80 SHUNPIKE RD	SUITE 301	CROMWELL	CT	64164401	0.675921739	6
1396721833	NATALE	FRANCES	O	FRANCES O NATALE, CT	2400 TAMARACK RD		SOUTH WINDSOR	CT	60745555	0.680461972	6
1548287378	RAO	SANJEEV		SANJEEV RAO, CT	968 FAIRFIELD AVE		BRIDGEPORT	CT	66051116	0.6813568	6
1427151513	ENGEL	MELVIN	HAROLD	MELVIN HAROLD ENGEL, CT	50 GREEN CLIFF DRIVE		NIANTIC	CT	6357	0.683765313	6
1508152208	MORIELLO-CONT	DAYNNA		DAYNNA MORIELLO-CONT, CT	2800 MAIN ST	ST.VINCENTS	BRIDGEPORT	CT	66064201	0.685409017	6
1164430070	MOSKOWITZ	LANNY		LANNY MOSKOWITZ, CT	333 KENNEDY DR	SUITE L104	TORRINGTON	CT	67903060	0.687425176	6
1033178496	MCLARNEY	THOMAS	J	THOMAS J MCLARNEY, CT	327 HIGH ST	DAVISON HEA	MIDDLETOWN	CT	64593232	0.68829155	6
1487764445	SVOGUN	JOHN	A	JOHN A SVOGUN, CT	761 MAIN AVE	SUITE 201	NORWALK	CT	68511080	0.689668955	6
1932189792	KRAMER	ADRIEL		ADRIEL KRAMER, CT	90 S MAIN ST		MIDDLETOWN	CT	64573649	0.689786587	6
1437193273	HAUTANIEMI	LUCINDA	L	LUCINDA L HAUTANIEMI, CT	154 MAIN ST		OLD SAYBROOK	CT	64752373	0.690879874	6
1528231552	KILLEN	ANDREW		ANDREW KILLEN, CT	90 MORGAN ST STE 108		STAMFORD	CT	69055436	0.6913417	6
1073522991	PHILLIPS	BARBARA	LOUISE	BARBARA LOUISE PHILLIPS, CT	574 MIDDLE TPKE E		MANCHESTER	CT	60403730	0.693350851	6
1447285838	LI	CHARLENE	C	CHARLENE C LI, CT	851 MARSHALL PHELPS ROAD	WINDSOR FAM	WINDSOR	CT	6095	0.694727461	6
1982941431	HASHMI	RAZIA	SULTANA	RAZIA SULTANA HASHMI, CT	115 HIGHLAND AVE		BRIDGEPORT	CT	66043549	0.694747544	6
1790954931	NGUYEN	DEREK		DEREK NGUYEN, CT	1 WASHINGTON SQ		NEW BRITAIN	CT	60511848	0.694971894	6
1417367657	REICHBIND	JESSICA		JESSICA REICHBIND, CT	6 MAIN ST		DURHAM	CT	64222130	0.69504434	6
1134500051	THOMAS	KORNELIA		KORNELIA THOMAS, CT	30 QUAKER FARMS RD STE 1		SOUTHBURY	CT	6488	0.695512192	6
1366679565	POPIK	WILLIAM	C	WILLIAM C POPIK, CT	90 GOODWIN CIR		HARTFORD	CT	61055205	0.698206782	6
1629241625	WILLIAMS	ANN	H	ANN H WILLIAMS, CT	32 STRAWBERRY HILL CT	4TH FLOOR,	STAMFORD	CT	69022594	0.698369114	6
1780124040	JUSTINIANO	KAREN		KAREN JUSTINIANO, CT	69 EAST AVE		NORWALK	CT	68514904	0.699926951	6
1154416782	GATES	PETER	J.	PETER J. GATES, CT	157 MONTAUK AVENUE		NEW LONDON	CT	6320	0.700566349	6
1316324437	REEN	MANJOT		MANJOT REEN, CT	117 ALBANY TPKE		CANTON	CT	60192507	0.700673785	6
1003296914	GOODSELL	JEFFREY		JEFFREY GOODSELL, CT	415 KILLINGWORTH RD		HIGGANUM	CT	64414370	0.701426254	6
1912903949	CLARK	MICHAEL		MICHAEL CLARK, CT	850 N MAIN STREET EXT	BLGD 2 SUIT	WALLINGFORD	CT	64922400	0.703242139	6
1477658821	WEISS	ALAN	M	ALAN M WEISS, CT	652 BOSTON POST ROAD		GUILFORD	CT	6437	0.704131266	6
1114936341	HUDSON	DOUGLAS	PAUL	DOUGLAS PAUL HUDSON, CT	304 FEDERAL RD	SUITE 109	BROOKFIELD	CT	68042418	0.706555415	6
1508183146	GAZI	NAVIN	K	NAVIN K GAZI, CT	71 HAYNES ST		MANCHESTER	CT	60404131	0.706836076	6
1033309588	MACRIE	JESSICA	WEBSTER	JESSICA WEBSTER MACRIE, CT	73 WATERBURY ROAD		SUITE 1	CT	61094337	0.706848381	6
1316306517	YOON	BLISS		BLISS YOON, CT	130 HARTFORD RD		MANCHESTER	CT	60405921	0.710685499	6
1881605178	HAN	MINH	A	MINH A HAN, CT	935 MAIN ST	LEVEL G, SU	MANCHESTER	CT	60406059	0.711916612	6
1508312893	SHAIKH	TEJAL	KOTHARI	TEJAL KOTHARI SHAIKH, CT	497 WESTPORT AVE		NORWALK	CT	68514411	0.714882289	6
1114905593	SHIELDS	GREGORY		GREGORY SHIELDS, CT	90 S MAIN ST		MIDDLETOWN	CT	64573649	0.718490907	6
1063832590	YEUNG	FUNG (ADA		FUNG (ADA YEUNG, CT	365 MONTAUK AVE		NEW LONDON	CT	63204700	0.719869838	6
1952765646	ZELL	JOSEPH	BRYN	JOSEPH BRYN ZELL, CT	367 CEDAR ST FL STREET2		NEW HAVEN	CT	65103222	0.721414615	6
1407099484	RUIZ	ALAN	PATRICK	ALAN PATRICK RUIZ, CT	45 GREEN HOLLOW RD		DANIELSON	CT	62393509	0.721634776	6
1902295660	SMITH	DELBERT		DELBERT SMITH, CT	165 MILLER ST		MERIDEN	CT	64504256	0.722258959	6
1972891208	RABHERU	RITA		RITA RABHERU, CT	11 SUNRISE LN		MADISON	CT	64431846	0.724500098	6
1114995016	BRODIE	GORDON		GORDON BRODIE, CT	375 E CENTER ST		MANCHESTER	CT	60404445	0.724539912	6
1861464109	NAQVI	SYED	JOHAR ALI	SYED JOHAR ALI NAQVI, CT	21 GRAND ST		HARTFORD	CT	6106	0.724787224	6
1861621005	SHIN	GYEYEE		GYEYEE SHIN, CT	4699 MAIN STREET	SUITE 209	BRIDGEPORT	CT	6606	0.725183159	6
1548245491	PURCELL	ANTHONY	JOHN	ANTHONY JOHN PURCELL, CT	45 GREEN HOLLOW RD		DANIELSON	CT	62393509	0.726963301	6
1831694553	ALMAS	AROOBA		AROOBA ALMAS, CT	130 HARTFORD RD		MANCHESTER	CT	60405921	0.728062909	6
1366419632	PALERMO	NICHOLAS	J.	NICHOLAS J. PALERMO, CT	257 E CENTER ST	THE OPTIMUM	MANCHESTER	CT	60405214	0.729185608	6
1598143356	BERENYI	JULIANA		JULIANA BERENYI, CT	94 CONNECTICUT BLVD		EAST HARTFORD	CT	61083013	0.729541502	6
1346292711	KOLKER	CHRISTOPH		CHRISTOPH KOLKER, CT	47 TOWN ST		NORWICH	CT	63602315	0.730949136	6
1144287913	ISGUT	ALEJANDRO	EDUARDO	ALEJANDRO EDUARDO ISGUT, CT	153 S MAIN ST		NEWTOWN	CT	64702791	0.732955452	6
1174880538	TZIKAS	NICHOLAS		NICHOLAS TZIKAS, CT	800 HOWARD AVE		NEW HAVEN	CT	65191369	0.734369148	6
1952568834	PATEL	DIPAK	N	DIPAK N PATEL, CT	134 STATE ST		MERIDEN	CT	64503293	0.734827127	6
1629178843	RAMIREZ	RANDOLPH		RANDOLPH RAMIREZ, CT	2103 MAIN STREET		STRATFORD	CT	6115	0.73503969	6
1730590860	VAN SICLEN	MARY BETH		MARY BETH VAN SICLEN, CT	90 S MAIN ST		MIDDLETOWN	CT	6457	0.735389685	6
1467839266	EKHLAS	HOSSAIN	MOHAMMAD	HOSSAIN MOHAMMAD EKHLAS, CT	326 WASHINGTON ST		NORWICH	CT	6360	0.736507138	6
1235443276	FERGUSON	NATASHA	PAULA	NATASHA PAULA FERGUSON, CT	141 FRANKLIN ST		STAMFORD	CT	69011014	0.737513248	6
1588670269	MANSILLA-RIVE	KENIA		KENIA MANSILLA-RIVE, CT	99 WOODLAND ST		HARTFORD	CT	61051207	0.73852944	6
1548557523	BUJOLD	LAURA		LAURA BUJOLD, CT	99 WOODLAND ST		HARTFORD	CT	61051207	0.739130354	6
1285748434	ALLEN	HENRY	COLEMAN	HENRY COLEMAN ALLEN, CT	10 PROSPECT HILL RD		NEW MILFORD	CT	67763715	0.740524381	6
1376574178	CUSTIS	KYLE		KYLE CUSTIS, CT	129 KINGS HWY N		WESTPORT	CT	68802438	0.740896777	6
1093726192	THOMAS	SUSANNA		SUSANNA THOMAS, CT	1250 BOSTON POST RD		OLD SAYBROOK	CT	64754405	0.741377768	6
1407881626	RIVERA-GODREA	IVELISSE		IVELISSE RIVERA-GODREA, CT	134 STATE ST		MERIDEN	CT	64503293	0.743265993	6
1972502920	MASSERMAN	CHARLES	M	CHARLES M MASSERMAN, CT	1064 E MAIN ST	SUITE 301	MERIDEN	CT	64504898	0.7433568	6
1750509493	UPHAM	STEPHEN	MICHAEL	STEPHEN MICHAEL UPHAM, CT	80 SEYMOUR ST		HARTFORD	CT	61028000	0.751462537	6
1396737664	HOWE	JEFFREY		JEFFREY HOWE, CT	330 POMFRET ST		PUTNAM	CT	62601854	0.751649274	6
1073526919	ROTHENBERG	ROBERT	A	ROBERT A ROTHENBERG, CT	21 ARTS CENTER COURT		AVON	CT	60013680	0.751686189	6
1104905462	NEEDLEMAN	ANDREA	JILL	ANDREA JILL NEEDLEMAN, CT	4 SOUTH POMPERAUG AVE		WOODBURY	CT	6798	0.752532497	6
1609819671	MCKAY	D. JAMES		D. JAMES MCKAY, CT	990 MIGEON AVE		TORRINGTON	CT	67904525	0.752672767	6
1548572720	KOIRALA	BINAYAK	PRASAD	BINAYAK PRASAD KOIRALA, CT	6 FIELDSTONE CMNS	SUITE D	TOLLAND	CT	60843419	0.753420551	6
1710206339	TERRONE ROEHR	JESSICA	A	JESSICA A TERRONE ROEHR, CT	270 MAIN ST		PORTLAND	CT	64801836	0.754686003	6
1619079621	AYENI	OLAWALE		OLAWALE AYENI, CT	123 BROADWAY ST		COLCHESTER	CT	64151022	0.755431476	6
1437127370	CADMAN	KAREN		KAREN CADMAN, CT	375 E CENTER ST		MANCHESTER	CT	60404445	0.757166532	6
1194170076	BROOKS	BRAD		BRAD BROOKS, CT	315 E CENTER ST		MANCHESTER	CT	6040	0.759415132	6
1952491219	BORGONOS	OVANES	HALASAN	OVANES HALASAN BORGONOS, CT	1 WASHINGTON SQ		NEW BRITAIN	CT	60511848	0.760344635	6
1699865063	DORAN	THAO		THAO DORAN, CT	39 NOTT HWY UNIT 4		ASHFORD	CT	62781341	0.760465096	6
1730190034	FISHER	ERIC		ERIC FISHER, CT	4 SHAWS CV	SUITE 103	NEW LONDON	CT	63204956	0.761446412	6
1992777544	BEY	MICHAEL		MICHAEL BEY, CT	145 UNION ST		VERNON ROCKVIL	CT	60663025	0.763070921	6
1497790711	CROCIATA	FRANK	A	FRANK A CROCIATA, CT	434 PROSPECT ST		TORRINGTON	CT	67904937	0.76538912	6
1972545689	GALAN	ELIZABETH	B	ELIZABETH B GALAN, CT	95 NEW LITCHFIELD ST		TORRINGTON	CT	67906414	0.765538379	6
1376551879	AHMED	ELIZABETH	C	ELIZABETH C AHMED, CT	1450 CHAPEL ST	PRIORITY TE	NEW HAVEN	CT	65114405	0.765826166	6
1992739783	LEVY	HAROLD	DAVID	HAROLD DAVID LEVY, CT	140 MONTOWESE ST		BRANFORD	CT	6405	0.765926594	6
1306856281	MASCIA	ANTHONY		ANTHONY MASCIA, CT	1591 BOSTON POST RD	SUITE 100	GUILFORD	CT	64374335	0.766710569	6
1508089244	RODRIGUEZ	AMARILLYS		AMARILLYS RODRIGUEZ, CT	30 JORDAN LN		WETHERSFIELD	CT	61091278	0.767911619	6
1992779912	WALDEN	JAMES	P.	JAMES P. WALDEN, CT	1215 FARMINGTON AVE		BRISTOL	CT	6010	0.769048783	6
1366707580	WILLIAMS	JOHN	D	JOHN D WILLIAMS, CT	90 S MAIN ST		MIDDLETOWN	CT	64573649	0.771286988	6
1215928973	DORUNDA	JOHN	WILLIAM	JOHN WILLIAM DORUNDA, CT	1 WAHOO AVE	NBHC GROTON	GROTON	CT	63402324	0.77149039	6
1376549477	ORTEGA	CRISTINA		CRISTINA ORTEGA, CT	893 MAIN STREET	SUITE 202	EAST HARTFORD	CT	61082293	0.773838534	6
1336218304	LOCKER	OLIVIA	SHEA	OLIVIA SHEA LOCKER, CT	50 ACADEMY HILL RD		PLAINFIELD	CT	63741600	0.774556826	6
1861523466	SASSE	ROBERT	JOSEPH	ROBERT JOSEPH SASSE, CT	1559 SULLIVAN AVE		SOUTH WINDSOR	CT	60742766	0.775223452	6
1528084217	FARRELL	MATTHEW		MATTHEW FARRELL, CT	60 OLD NEW MILFORD RD		BROOKFIELD	CT	68042430	0.781248765	6
1710480892	CHEN	JACKSON		JACKSON CHEN, CT	71 HAYNES ST		MANCHESTER	CT	60404131	0.783365996	6
1821295882	ZAFER	SADAF	ALIASGHAR	SADAF ALIASGHAR ZAFER, CT	851 MARSHALL PHELPS RD		WINDSOR	CT	60952108	0.78459627	6
1669554044	HERNANDEZ	WILLIAM	H	WILLIAM H HERNANDEZ, CT	606 WEST MAIN STREET		NORWICH	CT	6360	0.785801334	6
1023102092	ACOSTA	RODRIGO		RODRIGO ACOSTA, CT	32 STRAWBERRY HILL CT	SUITE 41096	STAMFORD	CT	69022594	0.787889396	6
1538280128	RUBMAN	ANDREW	L	ANDREW L RUBMAN, CT	900 MAIN ST S		SOUTHBURY	CT	64884237	0.79062717	6
1023211216	AOKI	RIYE		RIYE AOKI, CT	112 PORTLAND AVE		WEST REDDING	CT	68963119	0.792749722	6
1952314932	REDDEN	ROBERT	S	ROBERT S REDDEN, CT	816 BROAD ST	SUITE 24	MERIDEN	CT	64504350	0.796982131	6
1912922527	DALBEC	PAUL	L	PAUL L DALBEC, CT	2928 MAIN ST		GLASTONBURY	CT	60331007	0.798090829	6
1629069653	LAUREN	DAVID	M	DAVID M LAUREN, CT	3000 SUMMER ST		STAMFORD	CT	69054311	0.798540219	6
1720071665	JAMROZIK	ANNA	M	ANNA M JAMROZIK, CT	69 EAST AVE		NORWALK	CT	68514904	0.799389781	6
1043855521	BLUMAN	JOEL	DANIEL NE	JOEL DANIEL NE BLUMAN, CT	374 GRAND AVE		NEW HAVEN	CT	65133733	0.802374817	6
1457364564	OUELLETTE	JAMES	A	JAMES A OUELLETTE, CT	14 JONES HOLLOW RD		MARLBOROUGH	CT	64471448	0.803109138	6
1205361532	LEMAY	NATHAN		NATHAN LEMAY, CT	71 HAYNES ST		MANCHESTER	CT	60404131	0.803471082	6
1326000373	BALDWIN-RAGAV	LAUREL	E	LAUREL E BALDWIN-RAGAV, CT	99 WOODLAND ST	ASYLUM HILL	HARTFORD	CT	61051207	0.803932648	6
1538144548	WILTERDINK	DAVID	MARTIN	DAVID MARTIN WILTERDINK, CT	45 GREEN HOLLOW RD		DANIELSON	CT	62393509	0.805551796	6
1902268675	BHAMJI	SAJIDMAHM	SAEED	SAJIDMAHM SAEED BHAMJI, CT	61 POMEROY AVE		MERIDEN	CT	64507482	0.805583328	6
1871905018	TUCKER	HEIDI	MARIE	HEIDI MARIE TUCKER, CT	202 POMFRET ST		PUTNAM	CT	6260	0.805593846	6
1245319136	ROTO	DOMINICK	F	DOMINICK F ROTO, CT	145 POMFRET ST		PUTNAM	CT	6260	0.80896017	6
1356600787	GYGI	KIMBERLY	CHRISTINE	KIMBERLY CHRISTINE GYGI, CT	851 MARSHALL PHELPS RD		WINDSOR	CT	60952108	0.813121465	6
1104139963	ALTAMIRANO	DAVID	F	DAVID F ALTAMIRANO, CT	2800 MAIN ST		BRIDGEPORT	CT	66064201	0.817365375	6
1164469854	CHATTERJEE	NITA		NITA CHATTERJEE, CT	415 RIVERSIDE DR.	THOMPSON ME	NORTH GROSVENO	CT	6255	0.818755243	6
1740200377	SULLIVAN	PAUL	S	PAUL S SULLIVAN, CT	345 N MAIN ST	SUITE 245	WEST HARTFORD	CT	61172515	0.818876483	6
1861505588	WILLIAMS	RICHARD	G	RICHARD G WILLIAMS, CT	335 HIGHLAND AVE		CHESHIRE	CT	64102549	0.819173867	6
1497802417	LACERTE	LINDA	LEA	LINDA LEA LACERTE, CT	80 NORWICH NEW LONDON TPKE		UNCASVILLE	CT	63822527	0.820618596	6
1942272117	LAMPUGNALE	PATRICIA		PATRICIA LAMPUGNALE, CT	31 SYCAMORE ST		GLASTONBURY	CT	60334540	0.824542031	6
1013965912	GOLD	ROBIN	B.	ROBIN B. GOLD, CT	99 WOODLAND ST	ASYLUM HILL	HARTFORD	CT	61051207	0.825234664	6
1053385310	WALKER	DAVID	E	DAVID E WALKER, CT	250 FLAT ROCK PL	2ND FL	WESTBROOK	CT	64981565	0.827210289	6
1871710095	BRACKETT	MARY JANE	MORAN	MARY JANE MORAN BRACKETT, CT	45 LITCHFIELD RD		WATERTOWN	CT	67951944	0.832451431	6
1669568309	BERTMAN	GARY	M.	GARY M. BERTMAN, CT	157 MONTAUK AVE		NEW LONDON	CT	63204842	0.832661956	6
1710163795	KENTA-BIBI	EMMANUEL		EMMANUEL KENTA-BIBI, CT	90 S MAIN ST	FAMILY PRAC	MIDDLETOWN	CT	64573649	0.833531439	6
1104920065	LILLARD	PIPER	P	PIPER P LILLARD, CT	921 BOSTON TPKE	SUITE 2	BOLTON	CT	60437403	0.834848999	6
1427445162	SGRIGNOLI	NICHOLAS	RYAN	NICHOLAS RYAN SGRIGNOLI, CT	1 BLACHLEY RD		STAMFORD	CT	6902	0.836550901	6
1871669978	MATHIAS	ELLIOT	K	ELLIOT K MATHIAS, CT	110 COMMERCE DR		SHELTON	CT	64846244	0.837282168	6
1679591168	ROSENBERG	BRADLEY	L.	BRADLEY L. ROSENBERG, CT	333 KENNEDY DR	SUITE L-104	TORRINGTON	CT	67903060	0.839491331	6
1497731509	SHIEH	WILLIAM	S	WILLIAM S SHIEH, CT	1559 SULLIVAN AVE	HARTFORD ME	SOUTH WINDSOR	CT	60742712	0.841336345	6
1881237709	MOTA	CARLA	M	CARLA M MOTA, CT	120 MAIN ST FL 4		DANBURY	CT	68107834	0.84174867	6
1245216787	WEISS	LINDA	J	LINDA J WEISS, CT	80 SHUNPIKE RD	SUITE 301	CROMWELL	CT	64164401	0.841881154	6
1053653931	SURACE	ERIKA		ERIKA SURACE, CT	77 DANBURY RD	SUITE 1	RIDGEFIELD	CT	68774029	0.842753026	6
1669706578	ZAKI	SHAHZAD		SHAHZAD ZAKI, CT	1257 S BROAD ST		WALLINGFORD	CT	64921737	0.84327625	6
1619974938	MCCLEAVE	SPENCER	HOWARD	SPENCER HOWARD MCCLEAVE, CT	1000 MIDDLE ST	MC1B	MIDDLETOWN	CT	64577527	0.843885055	6
1205073962	JAQUEZ	COREY		COREY JAQUEZ, CT	17 CHURCH HILL RD		TRUMBULL	CT	66113116	0.846495848	6
1750401071	AFSHAR	ALIREZA		ALIREZA AFSHAR, CT	33 CHURCH HILL RD		NEWTOWN	CT	6470	0.849272246	6
1689171092	TRAN	NICOLE		NICOLE TRAN, CT	1351 WASHINGTON BLVD		STAMFORD	CT	69022419	0.85002246	6
1073505640	SHERLIP	BERNARD	J	BERNARD J SHERLIP, CT	4775 MAIN ST		BRIDGEPORT	CT	66061801	0.854285182	6
1144387838	D'MELLO	SURESH	CEC IL	SURESH CEC IL D'MELLO, CT	19 HALLS RD		OLD LYME	CT	63711457	0.854577756	6
1730169038	STEHNEY	MICHAEL		MICHAEL STEHNEY, CT	90 S MAIN ST		MIDDLETOWN	CT	64573649	0.854611279	6
1306932215	SCHWEITZER	BETH		BETH SCHWEITZER, CT	6 FIELDSTONE COMMONS	SUITE D	TOLLAND	CT	6084	0.855642525	6
1578717815	KENTA-BIBI	EUCHARIA	MAMBO	EUCHARIA MAMBO KENTA-BIBI, CT	1000 SILVER STREET	CONNECTICUT	MIDDLETOWN	CT	64577023	0.857031627	6
1992144190	DUKE	NNENNAYA		NNENNAYA DUKE, CT	51 N ELM ST		WATERBURY	CT	67021545	0.859546273	6
1386109890	OLEYER	KATIE		KATIE OLEYER, CT	21 GRAND ST		HARTFORD	CT	61061541	0.859914814	6
1073541538	SOUSA	ANN	M	ANN M SOUSA, CT	105 MAIN ST		HEBRON	CT	62481519	0.86243959	6
1376743781	HENDRIX	ASHLEY	MERCIER	ASHLEY MERCIER HENDRIX, CT	335 HIGHLAND AVE		CHESHIRE	CT	64102549	0.863262452	6
1558337121	LICHTENBERG	KRISTIN	N	KRISTIN N LICHTENBERG, CT	1291 BOSTON POST RD		MADISON	CT	64433476	0.865124183	6
1447592134	LEUNG	VIVIAN	H	VIVIAN H LEUNG, CT	435 LEWIS AVE		MERIDEN	CT	64512101	0.868019005	6
1780724971	WANG	FANG		FANG WANG, CT	25 BRIARDALE PL		WILTON	CT	68972700	0.868426792	6
1184880353	OHRI	SMRITI		SMRITI OHRI, CT	99 WOODLAND ST		HARTFORD	CT	61051207	0.870580437	6
1700041118	WILLIAMS	EMOLIERE	CHANEL	EMOLIERE CHANEL WILLIAMS, CT	1450 WASHINGTON BLVD # 103	STAMFORD HE	STAMFORD	CT	69022451	0.871332563	6
1629233036	PINTO	DEBORAH		DEBORAH PINTO, CT	15 CORPORATE DR		TRUMBULL	CT	66111351	0.872176667	6
1225049240	HIRSCH	RUBIN	W	RUBIN W HIRSCH, CT	400 SAYBROOK RD	SUITE 205	MIDDLETOWN	CT	64574773	0.87232256	6
1780663112	KORIVI	JYOTHIRMA		JYOTHIRMA KORIVI, CT	330 WASHINGTON ST	SUITE 510	NORWICH	CT	63602700	0.874167861	6
1184645301	BAIK	RANIA		RANIA BAIK, CT	602 ROUTE 169		WOODSTOCK	CT	62812225	0.874594434	6
1932130168	FERREIRA	CORNELIUS		CORNELIUS FERREIRA, CT	95 LOCUST AVE		DANBURY	CT	68106148	0.874605156	6
1952480840	AGGARWAL	MANJU		MANJU AGGARWAL, CT	525 RUSSELL ROAD	CEDARCREST	NEWINGTON	CT	6111	0.876781541	6
1396859708	SCHLESSEL	THEODORE	ELLIOTT	THEODORE ELLIOTT SCHLESSEL, CT	51 OX BOW LN		WOODBRIDGE	CT	65251525	0.87910812	6
1497904346	SHAIKH	RIZWAN	A	RIZWAN A SHAIKH, CT	21 BROADMEADOW RD		WALLINGFORD	CT	64926045	0.881936101	6
1679762033	WALKER	JANE	INMAN	JANE INMAN WALKER, CT	61 BLOOMFIELD AVE		WINDSOR	CT	60952809	0.885106197	6
1508800806	KROO	MARTA	J	MARTA J KROO, CT	136 BERLIN RD		CROMWELL	CT	64162627	0.889772882	6
1417038753	MAYZLER	BORIS		BORIS MAYZLER, CT	144 MORGAN ST	SUITE1	STAMFORD	CT	69055433	0.89024535	6
1992311195	DUBE	DAVINA		DAVINA DUBE, CT	41 BREWSTER RD		BRISTOL	CT	60105141	0.890516332	6
1689766552	ALAIGH	SADHNA		SADHNA ALAIGH, CT	90 MORGAN ST	SUITE # 103	STAMFORD	CT	69055466	0.895746823	6
1144361841	KONESWARAN	SAROJA		SAROJA KONESWARAN, CT	21 HUNTINGTON PLAZA		SHELTON	CT	64845211	0.898436253	6
1295773299	CARROLL	PATRICK		PATRICK CARROLL, CT	200 RETREAT AVE	RESEARCH BU	HARTFORD	CT	61063309	0.899048564	6
1811381858	TORNG	PERRY		PERRY TORNG, CT	71 HAYNES ST		MANCHESTER	CT	6040	0.903507336	6
1629206743	UKABI	MOJISOLA	GLADYS	MOJISOLA GLADYS UKABI, CT	401 FEDERAL RD		BROOKFIELD	CT	68042037	0.903909044	6
1003813965	KOBYLARZ	DENNIS	J	DENNIS J KOBYLARZ, CT	10 GRANITE AVE.		CANAAN	CT	60180970	0.905176356	6
1083068522	CHA	GRACE		GRACE CHA, CT	61 POMEROY AVE UNIT 1		MERIDEN	CT	64507483	0.907917231	6
1134139140	SCHROTH	LINDA	H	LINDA H SCHROTH, CT	415 KILLINGWORTH RD		HIGGANUM	CT	64414370	0.908151343	6
1306884341	KALINOWSKI	MICHAEL		MICHAEL KALINOWSKI, CT	415 KILLINGWORTH ROAD		HIGGANUM	CT	6441	0.908412391	6
1306954896	GOLDEN	DAVID		DAVID GOLDEN, CT	36 CLARK LN		WATERFORD	CT	63852310	0.90917326	6
1427013028	HADDAD	MARWAN		MARWAN HADDAD, CT	134 STATE ST		MERIDEN	CT	64503293	0.90936697	6
1477550523	LECCE	CARL		CARL LECCE, CT	635 MAIN ST		MIDDLETOWN	CT	64572718	0.909385841	6
1821471665	ULYANOVSKIY	PHILLIP		PHILLIP ULYANOVSKIY, CT	71 HAYNES ST		MANCHESTER	CT	6040	0.910034937	6
1700878063	CATSAM	ARTHUR		ARTHUR CATSAM, CT	330 POMFRET ST		PUTNAM	CT	62601854	0.910202525	6
1336126812	OSLEY	ROBERT	P	ROBERT P OSLEY, CT	256 NORTH MAIN STREET		MANCHESTER	CT	6040	0.910276048	6
1194775965	AGRESTA	THOMAS	PAUL	THOMAS PAUL AGRESTA, CT	99 WOODLAND ST		HARTFORD	CT	61051207	0.911031955	6
1265731392	ECKERT	AJ		AJ ECKERT, CT	185 SILAS DEANE HWY		WETHERSFIELD	CT	6109	0.911588491	6
1669407409	COLE	SUZANNE	R.	SUZANNE R. COLE, CT	8D CANAL CT		AVON	CT	60013747	0.91188163	6
1326253469	SAIYED	MAHAMMED	PARVEZ	MAHAMMED PARVEZ SAIYED, CT	74 MACK ST		WINDSOR	CT	60952759	0.912462423	6
1669854071	OGBONNA	OKWUCHI		OKWUCHI OGBONNA, CT	99 WOODLAND ST		HARTFORD	CT	61051207	0.913939715	6
1528563517	MASCARENHAS	DISHA		DISHA MASCARENHAS, CT	140 HAZARD AVE STE 105		ENFIELD	CT	60825424	0.914900363	6
1609905868	HARDING	BRADFORD	J	BRADFORD J HARDING, CT	174 WEST ST	SUITE 200,	LITCHFIELD	CT	67593434	0.915664001	6
1154569200	KAUL	MONIKA		MONIKA KAUL, CT	64 BLACK ROCK AVE		BRIDGEPORT	CT	6605	0.919978109	6
1013929769	TIMELL	ANNA	M.	ANNA M. TIMELL, CT	1302 S MAIN ST		WATERBURY	CT	67061748	0.920375719	6
1316930266	DARDICK	KENNETH	R	KENNETH R DARDICK, CT	34 PROFESSIONAL PARK RD.		STORRS	CT	62682537	0.921083966	6
1972780930	OH	JEONG	EUN	JEONG EUN OH, CT	4 GROVE BEACH RD N	BLDG1, UNIT	WESTBROOK	CT	64981656	0.922544662	6
1760025613	MCIVER	KYLE	CECIL	KYLE CECIL MCIVER, CT	114 WOODLAND ST		HARTFORD	CT	61051208	0.923288233	6
1053569533	GARG	NAVEEN		NAVEEN GARG, CT	99 WOODLAND ST		HARTFORD	CT	61051207	0.923447624	6
1326028176	WEIS	OTTO		OTTO WEIS, CT	90 S MAIN ST		MIDDLETOWN	CT	64573649	0.925053112	6
1255772307	POTHEN	JENNIFER		JENNIFER POTHEN, CT	47 TOWN ST		NORWICH	CT	63602315	0.927493842	6
1215954938	POULIN	SERGE	PETER	SERGE PETER POULIN, CT	315 E. CENTER ST		MANCHESTER	CT	6040	0.927931511	6
1316384613	MARCHETTI	MICHAEL		MICHAEL MARCHETTI, CT	280 S MAIN ST		CHESHIRE	CT	64103112	0.929199749	6
1093840092	GADA	PRITEE		PRITEE GADA, CT	112 QUARRY RD	SUITE 120	TRUMBULL	CT	66114816	0.929344085	6
1225266547	HATIBOGLU	NAZMIYE	ESRA	NAZMIYE ESRA HATIBOGLU, CT	6 MAIN STREET		DURHAM	CT	64222100	0.930125478	6
1609277938	HAVLICEK	JOSEPH	ANTHONY	JOSEPH ANTHONY HAVLICEK, CT	245 DEKOVEN DR		MIDDLETOWN	CT	64573460	0.932322864	6
1326155367	ALLARD	ELIZABETH	K	ELIZABETH K ALLARD, CT	4 SHAWS CV	SUITE 103	NEW LONDON	CT	63204956	0.933081352	6
1770512402	JU	JENNIFER	MEHEH	JENNIFER MEHEH JU, CT	4699 MAIN ST	SUITE 201	BRIDGEPORT	CT	66061830	0.934493456	6
1760450886	JOSLIN	E SPENCER		E SPENCER JOSLIN, CT	915 RIVER RD		MIDDLETOWN	CT	64573921	0.935177393	6
1033372529	LEGERE-SHARPL	KIMBERLY		KIMBERLY LEGERE-SHARPL, CT	90 S MAIN ST	FAMILY PRAC	MIDDLETOWN	CT	64573649	0.93584213	6
1285673137	ARDOLINO	HARRY	ANTHONY	HARRY ANTHONY ARDOLINO, CT	6 BUSINESS PARK DR	SUITE 301	BRANFORD	CT	64052924	0.936333027	6
1013272988	MUGO	PATTI		PATTI MUGO, CT	4 SHAWS CV STE 103		NEW LONDON	CT	63204956	0.936502829	6
1306871355	PURSNANI	NEENA	K	NEENA K PURSNANI, CT	851 MARSHALL PHELPS RD	HEALTHONE W	WINDSOR	CT	60952108	0.93659655	6
1093236390	MORTON	STEPHANIE	NOEL	STEPHANIE NOEL MORTON, CT	80 S MAIN ST		WINSTED	CT	60982002	0.938001713	6
1740213966	FRAGOSO	JOLANTA		JOLANTA FRAGOSO, CT	60 OLD NEW MILFORD RD		BROOKFIELD	CT	68042430	0.938795603	6
1588656854	AUSTIN	NANCY		NANCY AUSTIN, CT	330 POMFRET ST		PUTNAM	CT	62601854	0.942182675	6
1366555997	FELDMAN	BARRY	STEWART	BARRY STEWART FELDMAN, CT	36 CLARK LN		WATERFORD	CT	63852310	0.945489048	6
1841259827	WAYNIK	MYRA		MYRA WAYNIK, CT	3715 MAIN ST	SUITE 200	BRIDGEPORT	CT	66063618	0.947410712	6
1285791046	CIOTOLA	ROBERT	THOMAS	ROBERT THOMAS CIOTOLA, CT	2 LORENZ INDUSTRIAL PKWY		LEDYARD	CT	63391946	0.950568403	6
1043278674	CHATTERJEE	ARABINDA		ARABINDA CHATTERJEE, CT	415 RIVERSIDE DRIVE	THOMPSON ME	N. GROSVENORDA	CT	6255	0.951580681	6
1689789224	BERNHEIM	SUSANNAH	M	SUSANNAH M BERNHEIM, CT	374 GRAND AVE	FAIR HAVEN	NEW HAVEN	CT	6513	0.953218333	6
1366487563	CARBONE	JOHN	M	JOHN M CARBONE, CT	6 MAIN ST		DURHAM	CT	64222126	0.95507932	6
1083647549	GODFREY	LINDA	LEE	LINDA LEE GODFREY, CT	28 CRESCENT ST		MIDDLETOWN	CT	64573654	0.956303798	6
1053571216	PLASENCIA	VERONICA	R	VERONICA R PLASENCIA, CT	325 REEF RD	ROOM 203	FAIRFIELD	CT	68246537	0.958164361	6
1962487983	RAIFORD	PHILIP	RUFUS	PHILIP RUFUS RAIFORD, CT	45 GREEN HOLLOW RD		DANIELSON	CT	62393509	0.961119519	6
1801455761	RIGATTI	STEVEN	JOHN	STEVEN JOHN RIGATTI, CT	157 UCONN AVE		GLASTONBURY	CT	60331348	0.961708928	6
1649257700	HUGHES	SANDRA	M	SANDRA M HUGHES, CT	34 PROFFESSIONAL PARK RD		STORRS	CT	62681659	0.962098043	6
1992717250	WESTBROOK	TORY	Z	TORY Z WESTBROOK, CT	114 E MAIN ST		CLINTON	CT	64132112	0.9633009	6
1356385868	AHERN	JAMES	K	JAMES K AHERN, CT	77 DANBURY RD		RIDGEFIELD	CT	68774029	0.963466376	6
1295794634	NOVIK	LARRY	E.	LARRY E. NOVIK, CT	325 REEF RD	SUITE 203	FAIRFIELD	CT	68246537	0.965687323	6
1700935525	BABU	STANLEY		STANLEY BABU, CT	10 SCHOOL STREET		UNIONVILLE	CT	6085	0.969339664	6
1881860310	DOYLE	MICHAEL	EDWARD	MICHAEL EDWARD DOYLE, CT	22 5TH ST	SUITE 201	STAMFORD	CT	69055030	0.96998844	6
1043448350	GITTLEMAN	COREY		COREY GITTLEMAN, CT	28 CRESCENT ST		MIDDLETOWN	CT	64573654	0.970337688	6
1487187498	BALAR	BHARVI	ASHOK	BHARVI ASHOK BALAR, CT	224 LEAVENWORTH RD		SHELTON	CT	64841881	0.972355935	6
1326138108	STETZ	LORI	C	LORI C STETZ, CT	1291 BOSTON POST RD	SUITE 105	MADISON	CT	64433476	0.972848879	6
1912050972	TUNG	MINGZER		MINGZER TUNG, CT	49 OLD HAWLEYVILLE RD		NEWTOWN	CT	64701216	0.973087441	6
1194737130	TUTTLE	MARK	D	MARK D TUTTLE, CT	14 JONES HOLLOW RD		MARLBOROUGH	CT	64471448	0.97521062	6
1346261120	CONNELLY	JOSEPH	V	JOSEPH V CONNELLY, CT	1351 WASHINGTON BLVD		STAMFORD	CT	69022419	0.976198253	6
1144206699	ERMAN	SPENCER	G	SPENCER G ERMAN, CT	339 W MAIN ST	HARTFORD ME	AVON	CT	60014322	0.976648866	6
1265496046	DOERWALDT	HARTMUT	A	HARTMUT A DOERWALDT, CT	1 SHAWS CV		NEW LONDON	CT	63204902	0.977178285	6
1720491145	PAREKH	SEJAL	H	SEJAL H PAREKH, CT	249 DANBURY RD		WILTON	CT	68974010	0.98050685	6
1154308211	FREEDMAN	ELIZABETH	S	ELIZABETH S FREEDMAN, CT	13 CHURCH RD		EAST GRANBY	CT	60260518	0.983770007	6
1770556367	GORMAN	RYAN	A	RYAN A GORMAN, CT	11 SOUTH RD STE 200		FARMINGTON	CT	60322483	0.98382446	6
1588815054	EDWARDS	MARC	T	MARC T EDWARDS, CT	111 HUNTER DR		WEST HARTFORD	CT	61071018	0.990033958	6
1619956760	MUNSON	RUSSELL	J	RUSSELL J MUNSON, CT	15 SPRING ST		CHESTER	CT	64121338	0.990724466	6
1134392046	CALDERON	WILTON	CRAIG	WILTON CRAIG CALDERON, CT	194 HOWARD ST		NEW LONDON	CT	63205544	0.991944204	6
1376998120	FLORIO	NICK		NICK FLORIO, CT	21 SOUTH ST		RIDGEFIELD	CT	68774102	0.994168501	6
1629215066	BOWDY	MICHELE	MARIE TRE	MICHELE MARIE TRE BOWDY, CT	9 CRANBROOK BLVD FL 2		ENFIELD	CT	60823889	0.997802741	6
1871668707	JENNETTE	ROBERT	MICHAEL	ROBERT MICHAEL JENNETTE, CT	610 BROWNS RD		STORRS MANSFIE	CT	62682717	0.997831789	6
1700222817	LERNER	DANIEL	MICHAEL	DANIEL MICHAEL LERNER, CT	13 CHURCH ST		EAST GRANBY	CT	60269406	0.998447096	6
