# Supplementary material for: Prevalence and Correlates of COVID-19 Vaccine Information on Family Medicine Practices’ Websites in the United States: Cross-sectional Website Content Analysis
Source: JMIR Form Res. 2022 Nov 17;6(11):e38425. doi: 10.2196/38425 (PMC9671487; doi:10.2196/38425)
Supplement: Multimedia Appendix 1 [file formative_v6i11e38425_app1.zip › NPI datasets/DC_NPI.csv]

NPI	last_name	first_name	middle_name	address_line1	address_line2	city	state	zip	r	target_sample
1003101973	MONTOYA	RYAN	J.	1225 4TH ST NE		WASHINGTON	DC	200023431	0.0055857659	2
1669403937	WILSON	HOWARD	E	2041 GEORGIA AVE NW		WASHINGTON	DC	200600001	0.0177354161	2
1740415264	HOFMANN	MIKEL	ANNE	1140 VARNUM ST NE	STE 200	WASHINGTON	DC	200172153	0.0186731434	2
1194494914	MOUNTEER	JAY	MASON	4608 15TH ST NW		WASHINGTON	DC	200114319	0.0300854179	2
1689740136	PENNER	GARY		US DEPT OF STATE	WASHINGTON	WASHINGTON	DC	205220102	0.0326104742	2
1336305622	MENON	ANJU		3924 MINNESOTA AVE NE		WASHINGTON	DC	200192661	0.0378872496	2
1497819379	BECK	KIMBALL	J	1901 D ST SE	3RD FOOR, M	WASHINGTON	DC	200032534	0.0411373628	2
1083775480	KAMDAR	SHIVANI		4130 HUNT PL NE		WASHINGTON	DC	200193565	0.0488568256	2
1285889824	LINDSAY-STRIC	DJINGE	MILLNER	700 2ND ST NE		WASHINGTON	DC	200028100	0.0508562313	2
1124239090	THOMPSON	TESSA		2155 CHAMPLAIN ST NW		WASHINGTON	DC	200092795	0.0598569336	2
1154319119	KAMARA	FEREMUSU	N	2041 GEORGIA AVE NW		WASHINGTON	DC	200601307	0.0609089579	2
1497767248	LIN	KENNETH	WENSEN	4910 MASSACHUSETTS AVE NW	SUITE 115	WASHINGTON	DC	200164300	0.0611098083	2
1124382189	CHATMAN	CRYSTA		1220 12TH ST SE	STE 120	WASHINGTON	DC	200033722	0.0680791173	2
1093862864	HOLTAN	DANIEL	BOYD	3720 MARTIN LUTHER KING JR AVE SE		WASHINGTON	DC	200321548	0.0695338627	2
1891774428	HERNANDEZ	HUMBERTO		COMDT(CG-1122)	2100 SECOND	WASHINGTON	DC	205930001	0.0711294921	2
1568635464	GRAHAM-BROCK	SHAYLA		1638 GOOD HOPE RD SE	SE	WASHINGTON	DC	200204706	0.072988818	2
1699870881	VIJAYAN	JAYA		2139 GEORGIA AVE NW		WASHINGTON	DC	200590001	0.0746179279	2
1275950164	MEYERS	SARAH		3020 14TH ST NW		WASHINGTON	DC	200096865	0.0769889998	2
1346636511	ZUCKER	EMILY	PLATZ	123 45TH ST NE		WASHINGTON	DC	20019	0.080585362	2
1790147387	ESPEJO	DENNIS		2150 PENNSYLVANIA AVE NW		WASHINGTON	DC	200373201	0.0864843256	2
1104982602	LAPP	DIANA		1355 NEW YORK AVE NE		WASHINGTON	DC	200021620	0.0875207787	2
1124468780	NOYES	JILLIAN	ELAINE	601 NEW JERSEY AVE NW STE 200	SUITE #400	WASHINGTON	DC	200012018	0.0882403301	2
1003102831	ODIGWE	RUFINA	NWANNEKA	2139 GEORGIA AVE NW	SUITE 3B	WASHINGTON	DC	200013035	0.0972520891	2
1073509519	HYATT	ANDREW	PHILLIP	SA-1 RM L201	2401 E STRE	WASHINGTON	DC	205200001	0.1093057977	2
1649299322	HIGGINS	PAUL	JOHN	2100 SECOND ST, S.W.	USCGHQ	WASHINGTON	DC	20593	0.1162793972	2
1336262559	GREEN	CHARLES	BRUCE	HQ USAF SG	1780 AIR FO	WASHINGTON	DC	203300001	0.1172058359	2
1518344837	WHYNE	ANAM	ZAHID	765 KENILWORTH TER NE		WASHINGTON	DC	20019	0.1202414628	2
1386704997	MOLBERG	PETER	JOHN	U S DEPT OF STATE MED # SA-1	2401 E. STR	WASHINGTON	DC	205220001	0.1243085792	2
1437362381	CHRISTENSEN	JOHN	NEAL	US DEPARTMENT OF STATE	M-MED-QI, S	WASHINGTON	DC	205220001	0.1279091682	2
1568545937	POKU-DANKWAH	CEDRIC		1160 VARNUM ST NE	SUITE 217	WASHINGTON	DC	200172107	0.1285865694	2
1942256706	JEFFRIES	RICHARD	RAY	HEADQUARTERS, U.S. MARINE CORPS (HS)	2 NAVY ANNE	WASHINGTON	DC	203800001	0.1326635872	2
1457924011	MANZANO PEREZ	BENJAMIN		508 KENNEDY STREET NW		WASHINGTON	DC	20011	0.1423936384	2
1083873509	BROWN	ERNEST		1101 PENNSYLVANIA AVE NW	SUITE 600	WASHINGTON	DC	200042514	0.1444035392	2
1295893329	FOXEN	JOHN		2250 CHAMPLAIN ST NW		WASHINGTON	DC	200092618	0.1457514256	2
1336185982	LAWRENCE	DARLENE		1900 MASSACHUSETTS AVE SE	BUILDING 29	WASHINGTON	DC	200032542	0.1467769836	2
1467430215	YOHANNES	DAWIT		2041 GEORGIA AVE NW	SUITE 2322	WASHINGTON	DC	200600001	0.1503781174	2
1730340100	TATE	KANDIE	S.	2139 GEORGIA AVE NW	FACULTY PRA	WASHINGTON	DC	20001	0.1504299269	2
1891730933	GAITER	THOMAS	E	2041 GEORGIA AVE NW		WASHINGTON	DC	200600001	0.1548019718	2
1871852038	OSAGIE	FOLASADE		2139 GEORGIA AVE NW	SUITE 3B	WASHINGTON	DC	200013035	0.1606180059	2
1902907751	AGARWAL	GITA		2333 ONTARIO RD NW		WASHINGTON	DC	200092627	0.1611190593	2
1144356007	EVERETT	APRIL		1201 BRENTWOOD RD NE		WASHINGTON	DC	200181019	0.1626767959	2
1538284211	SINGH	DEVNA		908 NEW HAMPSHIRE AVE NW	SUITE 200	WASHINGTON	DC	200372346	0.1676957627	2
1194700401	SALVON-HARMAN	JEFFREY	COLIN	USCG HQ (CG1122)	2100 2ND ST	WASHINGTON	DC	205930001	0.1681980887	2
1093745960	STAUDT	LORETTA		1150 VARNUM ST NE		WASHINGTON	DC	200172149	0.1735407101	2
1346444791	ROBIE	ANDREW		1500 GALEN ST SE		WASHINGTON	DC	200204936	0.1753860257	2
1477566677	ROBINSON	TORI	BROWN	3924 MINNESOTA AVE NE		WASHINGTON	DC	200192661	0.1840365204	2
1942640503	COULTER	ALLISON	ANNE	1501 M ST NW STE 450		WASHINGTON	DC	200051726	0.1870062203	2
1023163086	SLATER	AMANDA	ISABEL	3020 14TH ST NW		WASHINGTON	DC	200096865	0.187980163	2
1063482784	RIESLAND	NICHOLAS	JOHN	2401 E STREET NW	OFFICE OF M	WASHINGTON	DC	205220102	0.1889931844	2
1801008966	SCHULTZ	CARA		2141 K ST NW	SUITE 501	WASHINGTON	DC	200371810	0.2047997127	2
1750353173	SANCHEZ	JOSE	A.	COMDT (CG-1122) U.S. COAST GUARD	2100 2ND ST	WASHINGTON	DC	205930001	0.2051174111	2
1932560836	ROCHON	EMILE	SAUL	660 PENNSYLVANIA AVE SE STE 100		WASHINGTON	DC	200034354	0.2057172103	2
1013910884	RAMUNNO	LAWRENCE	D	5255 LOUGHBORO RD NW		WASHINGTON	DC	200162633	0.2062292696	2
1851838783	ALLEN	JEFFERY	DUANE	320 1ST ST NW		WASHINGTON	DC	205340002	0.2098229086	2
1417161738	KELLER HINKSO	IRELENE	I	2139 GEORGIA AVE NW		WASHINGTON	DC	20059	0.2142002006	2
1922035450	NARASIMHAN	KRISHNAN		2139 GEORGIA NWAVE 4		WASHINGTON	DC	200013006	0.2149959594	2
1306289020	BAILEY	ANNIE	MARTHA	915 HALF STREET SE		WASHINGTON	DC	20003	0.2162719212	2
1417146168	MANAHAN	NANCY	L	US DEPT OF STATE	M/MED/QI, S	WASHINGTON	DC	205220001	0.2210433214	2
1427498799	COULTER	JAMES	STUART	1001 G ST NW STE 200		WASHINGTON	DC	200014545	0.2212938951	2
1184841587	KIDANE	PAULOS		1901 D ST SE		WASHINGTON	DC	200032534	0.2248308422	2
1720374291	PAGE	JONATHAN	ASHTON	3020 14TH ST NW		WASHINGTON	DC	200096865	0.2292210321	2
1427175652	BEALS	PAUL		5225 WISCONSIN AVE NW	SUTIE 401	WASHINGTON	DC	200152014	0.2312693304	2
1427139484	O'ROURKE	TERENCE	LEONARD	1818 H ST NW		WASHINGTON	DC	20433	0.2404951678	2
1316136872	MOUNDALEXIS	ATHENA	M	US DEPT OF STATE	M/MED/QI, S	WASHINGTON	DC	205220001	0.247400079	2
1316442486	PHILIP	RIJO	THOMAS	765 KENILWORTH TER NE		WASHINGTON	DC	200191898	0.2497038936	2
1174545941	SCHUTT	DAVID	C	2811 BATTERY PL NW		WASHINGTON	DC	200163439	0.2512798143	2
1477995686	HARDING	SERENNAH		601 NEW JERSEY AVE NW STE 200		WASHINGTON	DC	200013030	0.2531381116	2
1659462190	JOHNSON	MARK	S.	2041 GEORGIA AVE NW # T3200		WASHINGTON	DC	20060	0.2567261501	2
1902037336	LARTEVI	KUMAPLEY	KOFI	1140 VARNUM ST NE STE 201		WASHINGTON	DC	200172105	0.2568748697	2
1447556295	AGARWAL	SHILPI		1627 EYE ST NW	SUITE 800	WASHINGTON	DC	200064007	0.2576214174	2
1497140834	ROBINSON	NELL		4545 CONNECTICUT AVE NW		WASHINGTON	DC	200082222	0.2576621027	2
1891182622	JIMENEZ	JONATHAN		1551 MARYLAND AVE NE		WASHINGTON	DC	200027604	0.2585122894	2
1376645747	OTTWELL	KIMBERLY	KAYE	U.S. DEPARTMENT OF STATE M/MED/QI, SA-1		WASHINGTON	DC	205220102	0.2623745777	2
1295759322	SANCHEZ	WILLIAM	C	2232 Q ST NW		WASHINGTON	DC	200082817	0.2657854507	2
1710365531	ELLIS	SIMONE		1525 14TH ST NW		WASHINGTON	DC	20005	0.2660748052	2
1366609604	HEINKE	BLAIR	E.	3800 RESERVOIR RD NW		WASHINGTON	DC	200072113	0.2662348022	2
1447375688	MARTIN	DONALD	EDWARD	1660 COLUMBIA ROAD NW		WASHINGTON	DC	200093697	0.2671636191	2
1245433572	GANNON	ELIZABETH	HONORE	1627 I ST NW STE 800		WASHINGTON	DC	200064088	0.2690486155	2
1922425073	OTOLORIN	ABIODUN		2041 GEORGIA AVE NW		WASHINGTON	DC	200600001	0.270360584	2
1265669840	ARIYO	BOLANLE		3720 MARTIN LUTHER KING JR AVE SE		WASHINGTON	DC	200321548	0.2761028638	2
1780746073	MYERS	MARGERY	GRUEN	GIMC WARD 74	6900 GEOGIA	WASHINGTON	DC	203070001	0.2816757263	2
1104962349	ORTEGA	LUIS	A	CG-1122 USCG HEADQUARTERS COMDT	CREDENTIALS	WASHINGTON	DC	205930001	0.2823557631	2
1518953702	SINGH	SONITA	K	1133 21ST ST NW STE 600		WASHINGTON	DC	200363332	0.282654354	2
1609011097	OTUBU	ORITSETSE		2139 GEORGIA AVE NW FL 4	HOWARD UNIV	WASHINGTON	DC	200013006	0.2894075114	2
1679635692	GOETCHEUS	ALICE	JANELLE	1715 COLUMBIA RD NW		WASHINGTON	DC	200092800	0.2897685716	2
1467671628	FLATTUM-RIEME	JAN		DEPARTMENT OF STATE	2401 E ST N	WASHINGTON	DC	205220102	0.2964744364	2
1275684771	LASTRAPES	SCOTT	CHRISTOPH	1150 VARNUM ST NE		WASHINGTON	DC	200172149	0.3003078701	2
1417949017	TSANG CHENG	JOYCE	SUNG SZU	3800 RESERVOIR RD NW		WASHINGTON	DC	200072113	0.3080048511	2
1225561772	NGUYEN	BAO-CHAU		2150 PENNSYLVANIA AVE NW		WASHINGTON	DC	200373201	0.3081143188	2
1679936033	HERMAN	HANNAH	ILENE SAN	3020 14TH ST NW		WASHINGTON	DC	200096865	0.3082300934	2
1942647656	GUZMAN	JOHNNY	DIMAS	1220 12TH ST SE	SUITE 120	WASHINGTON	DC	200033722	0.3100422715	2
1366883621	NEWSOME-WILLI	JACQUELIN	MCDARRY	1647 BENNING RD NE STE 302		WASHINGTON	DC	200024572	0.3124985748	2
1972595155	CORCORAN	TIMOTHY		238 BROOKLEY AVE		BOLLING AFB	DC	20032	0.3129583245	2
1568637569	O'DONOVAN	ELENI		1901 D ST SE		WASHINGTON	DC	200032534	0.3130845089	2
1912199605	TSAN	LINDA	WANSHEUNG	US DEPARTMENT OF VETERANS AFFAIRS	OFFICE OF T	WASHINGTON	DC	204200001	0.31363543	2
1861478141	CACHO	WILLIE		CG-1122 USCG CMDT	2100 2ND ST	WASHINGTON	DC	205930001	0.3137792294	2
1417125634	PROHASKA	KEVIN	ANDREW	WALTER REED ARMY MED CTR DILORENZO HEALTH CLINIC	6900 GEORGI	WASHINGTON	DC	203070001	0.3218925136	2
1033181888	SOLOMON	ROBERT	ASHER	US EMBASSY DHAKA	M/MED/QI, S	WASHINGTON	DC	205220001	0.3241280677	2
1669834206	ANTONO	BRIAN		4910 MASSACHUSETTS AVE NW STE 115		WASHINGTON	DC	20016	0.3275297039	2
1083747091	SMITH	TOBIE-LYN		4910 MASSACHUSETTS AVE NW STE 115		WASHINGTON	DC	200164360	0.3290164528	2
1023243581	OPPENHEIMER	MARCY	J	1150 VARNUM ST NE	ST. CATHERI	WASHINGTON	DC	200172104	0.3338519551	2
1124225149	GURFIELD	KELII		US DEPT OF STATE M MED QI	2401 E STRE	WASHINGTON	DC	205220102	0.3340492408	2
1023541620	AJINKYA	MONICA		4414 BENNING RD NE		WASHINGTON	DC	200194555	0.337825555	2
1144405523	MISHORI	RANIT		3750 RESERVOIR RD NW	DEPARTMENT	WASHINGTON	DC	200072111	0.3410829992	2
1346773587	MCGOVERN	CLEOPATRA		4 ATLANTIC ST SW		WASHINGTON	DC	200322350	0.3432741027	2
1518193689	KURESHI	SARAH		3924 MINNESOTA AVE NE		WASHINGTON	DC	200192661	0.3462074415	2
1356447692	MCDONALD	MARY	A	3720 UPTON ST NW		WASHINGTON	DC	200162224	0.3464194393	2
1477916260	RIVAS	ESTEVAN		1660 COLUMBIA RD NW		WASHINGTON	DC	200093602	0.3465852325	2
1801155593	AJIBOYE	ONAOPEMIP	BENJAMIN	2139 GEORGIA AVENUE	HOWARD UNIV	WASHINGTON	DC	20001	0.3467548864	2
1265587653	LOWENTHAL	ROBIN		3020 14TH ST NW		WASHINGTON	DC	200096865	0.3478218109	2
1619396868	MITCHELL	MARLON	ORIOLE	1500 GALEN ST SE		WASHINGTON	DC	200204913	0.3530973365	2
1780734541	BARNA	MICHAEL	MATTHEW	408 4TH AVE		WASHINGTON	DC	203195062	0.3559469512	2
1659429298	KING	JOSEPHINE	CATHERINE	7603 GEORGIA AVE NW	SUITE 101 J	WASHINGTON	DC	20012	0.3603987658	2
1184752149	CORBETT	AYSHA	LYNETTE	1500 GALEN ST SE FL 3		WASHINGTON	DC	200204913	0.3638295444	2
1154812014	DELGADO	GISELA	M	4414 BENNING RD NE		WASHINGTON	DC	200194555	0.3650829049	2
1063435246	HOFMANN	LAURA		2150 PENNSYLVANIA AVE NW		WASHINGTON	DC	200373201	0.3704742912	2
1720572571	BENDA	KYLE	R	315 H ST NE		WASHINGTON	DC	200025678	0.3841305563	2
1538350145	CARY	MARGARET	ANN	DVA/VHA/PCS/MSS (111)	810 VERMONT	WASHINGTON	DC	204200001	0.3869798926	2
1871755066	KALYAN	DEV	NATHAN	5411 ILLINOIS AVE NW		WASHINGTON	DC	200113907	0.3878433669	2
1669600680	MORGAN	AMY	KATHRYN	700 2ND ST NE		WASHINGTON	DC	200028100	0.3900655989	2
1134324403	EVANS	PATRICIA	L	1001 G ST NW STE 200EAST		WASHINGTON	DC	200014545	0.3909356261	2
1124161922	BENNETT	STANLEY	HAROLD	U S DEPT OF STATE	M-MED-QI, S	WASHINGTON	DC	205220001	0.3946716429	2
1366650525	BARNES	ZOWIE	SHEENA	1225 4TH ST NE LOWR LEVEL		WASHINGTON	DC	200023431	0.4015654816	2
1649462755	NESBITT	LAQUANDRA	SHERESE	899 N CAPITOL ST NE	5TH FLOOR	WASHINGTON	DC	200024263	0.4066870517	2
1982866729	UDENWA	ADAOBI		4130 HUNT PL NE		WASHINGTON	DC	200193565	0.4081498209	2
1366602658	DIBA	ROXANA		411 FRANKLIN ST NE		WASHINGTON	DC	200171344	0.4148183686	2
1346448594	TAYLOR	BROOKS	A.	US DEPT OF STATE	M/MED/QI, 2	WASHINGTON	DC	205220001	0.4193648041	2
1457385064	EVANS	PATRICIA		1150 VARNUM ST NE		WASHINGTON	DC	20017	0.4199622094	2
1740598804	DAVIS	MARK	JEFFREY	2120 L ST NW		WASHINGTON	DC	200371527	0.4215628921	2
1376726422	SHOTASHVILI	NATALLIA		2639 CONNECTICUT AVE NW	C-100	WASHINGTON	DC	200081537	0.4240941156	2
1750482063	SHEN	HENRY	JOHN	2100 2ND ST SW		WASHINGTON	DC	205930001	0.4299411361	2
1154771939	CARDOZA	SIRAC	ARTURO	1805 COLUMBIA RD NW		WASHINGTON	DC	200092001	0.4306339963	2
1275696015	WILLIAMS	EDWIN	SAXTON	3300 PENNSYLVANIA AVE SE		WASHINGTON	DC	200202408	0.4446913281	2
1194798785	HOFMANN	LEWIS		WHITE HOUSE MEDICAL UNIT	THE WHITE H	WASHINGTON	DC	205020001	0.445730373	2
1891879508	WILKERSON	CAROL	JAMES	2333 ONTARIO RD NW		WASHINGTON	DC	200092627	0.4469939039	2
1760454045	BANKWALLA	ARNAZ	ADIL	3020 14TH ST NW		WASHINGTON	DC	20009	0.4476692218	2
1639564164	HARRIS	COLLETTE	ROCHELLE	425 2ND ST NW		WASHINGTON	DC	200012003	0.449902117	2
1699973651	MCCLASKEY	ERICA	L.	4910 MASSACHUSETTS AVE NW STE 115		WASHINGTON	DC	200164360	0.4590936277	2
1164579348	GOLDIE	PRISCILLA		3020 14TH ST NW		WASHINGTON	DC	200096865	0.4623742143	2
1700075512	BEAHLER	JOHN	L	US DEPT OF STATE	M/MED/QI, S	WASHINGTON	DC	205220001	0.4651326949	2
1205819943	WILKS	MADELINE	FRUCHT	2831 15TH ST. NW	LA CLINICA	WASHINTON	DC	20009	0.4690260331	2
1396808416	VANDERLINDE	JANTINA		2100 PENNSYLVANIA AVE NW	KAISER PERM	WASHINGTON	DC	200373202	0.4699315808	2
1841228947	MARSHALL	ERIC	CORNELIUS	1160 VARNUM ST NE	SUITE 117	WASHINGTON	DC	20017	0.4713856263	2
1598910275	ARTHURS	MICHELE	RENE	1638 GOOD HOPE RD SE		WASHINGTON	DC	200204706	0.4774074869	2
1538295589	IGLESIAS	DANILO	HUMBERTO	COMDT CG-1122 U S COAST GUARD	2100 2ND ST	WASHINGTON	DC	205930001	0.4780482182	2
1508807298	MAMODESENE	DORA	M	7733 ALASKA AVE		WASHINGTON	DC	20012	0.4812243574	2
1801805601	GILLESPIE	CHRISTINA		1150 VARNUM ST NE		WASHINGTON	DC	20017	0.481238818	2
1033202601	HARRIS	NIKKI		40 PATTERSON ST NE		WASHINGTON	DC	200023334	0.4856462523	2
1821178757	YOON	JASON	HEUNGNO	2345 MARTIN LUTHER KING JUNIOR AVENUE		WASHINGTON	DC	200207007	0.4857749848	2
1982746079	HOWELL	AMOREENA	ELIZABETH	3020 14TH ST NW		WASHINGTON	DC	200096865	0.4867677011	2
1821073834	SANCHEZ	EZEQUIAS		USCG HQ, COMDT (CG-1122) 2100 2ND ST SW		WASHINGTON	DC	205930001	0.4902087401	2
1164621033	HUGHES	CHRISTINE		2410 E STREET NW	U.S. DEPART	WASHINGTON, D.	DC	205220102	0.493010462	2
1881811172	MUNDEY	LYNETTE	ELIZABETH	2139 GEORGIA AVE NW	SUITE 201	WASHINGTON	DC	200590001	0.498059388	2
1306856075	IBRAHIM	JULIET		1150 VARNUM ST NE		WASHINGTON	DC	20017	0.5026680382	2
1851437206	LETOURNEAU	STEPHANIE		700 2ND STREET NE	CAPITOL HIL	WASHINGTON	DC	20002	0.5058706265	2
1225000243	TUBB	RICHARD	JAY	1600 PENNSYLVANIA AVE NW		WASHINGTON	DC	205020001	0.5067548191	2
1417946658	JOSEPHS	MEREDITH	SUSAN	2831 15TH ST NW		WASHINGTON	DC	200094607	0.5071488495	2
1518081645	ROBINSON	KEISHA	EVON	3720 MARTIN LUTHER KING JR AVE SE		WASHINGTON	DC	200321548	0.5157472051	2
1053305235	CHEATHAM	THOMAS	NORMAN	110 LUKE AVE SW		BOLLING AFB	DC	200326400	0.5171320287	2
1205984382	ADAMS	ROSCOE		2902 PORTER ST NW		WASHINGTON	DC	200083286	0.5214900544	2
1023559168	OJIAKO	CHUKWUKA		3924 MINNESOTA AVE NE		WASHINGTON	DC	200192661	0.5220966411	2
1093862435	TYUS	AMA		3424 N ST SE		WASHINGTON	DC	200192958	0.5221124359	2
1578688727	SCHWARTZ	RONA	ADELE	1660 COLUMBIA RD NW		WASHINGTON	DC	200093697	0.5335784618	2
1831211903	DARKEN	JILL	ELIZABETH	2401 E STREET NW	DEPARTMENT	WASHINGTON	DC	20520	0.540398719	2
1033630124	ROXBOROUGH	JOHN		4414 BENNING RD NE		WASHINGTON	DC	200194555	0.544868253	2
1861870545	SUZUKI	TAISEI		765 KENILWORTH TER NE		WASHINGTON	DC	200191898	0.5474606988	2
1356631600	ARUNA	JULIANA	H	3924 MINNESOTA AVE NE		WASHINGTON	DC	200192661	0.5497037999	2
1992792568	ANG	JOEL	C	1759 Q ST NW		WASHINGTON	DC	200092407	0.5541883584	2
1245477983	SCHREIBER	CHRISTINA	M. U.	1150 VARNUM ST NE		WASHINGTON	DC	200172180	0.5552986039	2
1720182249	GOYAL	SUSHMA		1328 SOUTHERN AVE SE	SUITE 316	WASHINGTON	DC	200324689	0.5605992929	2
1467614420	HASSAN	DAHLIA		2139 GEORGIA AVE		WASHINGTON	DC	200600001	0.5663776424	2
1952558322	JOHNSON	LYNELLE	TERESA	3500 CLAY PL NE	ONE	WASHINGTON	DC	200192647	0.5667346435	2
1184795163	GOLLE	MARIO	FLORES	6900 GEORGIA AVE NW	BLDG 1, RM	WASHINGTON	DC	203070003	0.5733556443	2
1386904027	KHAN	ZIA		700 2ND ST NE		WASHINGTON	DC	200028100	0.5750099582	2
1972563823	ELLIOTT	REGGIE	C	40 PATTERSON ST NE		WASHINGTON	DC	200023334	0.5904788089	2
1831488048	WALKER	APRIL	JORIE	1201 BRENTWOOD RD NE		WASHINGTON	DC	200181019	0.5953863857	2
1730232828	PADILLA	LUIS	FERNANDO	3020 14TH ST NW		WASHINGTON	DC	200096865	0.598912644	2
1417452459	ADAMS	WESLEY		900 23RD ST NW		WASHINGTON	DC	200372342	0.5990418203	2
1326030925	DEANGELIS	ELISA	MARIE	3800 RESERVOIR RD NW		WASHINGTON	DC	200072113	0.599659086	2
1063803427	SAUNDERS	LAURA	PEARCE	1627 I ST NW STE 800		WASHINGTON	DC	200064088	0.6014836769	2
1528408804	SODHI	NAMRITA	KAUR	1328 SOUTHERN AVE SE	SUITE 302	WASHINGTON	DC	200324689	0.6015795193	2
1114029709	SIMON	JOSEPH	PATRICK	2100 2ND ST SW	STE. 5314	WASHINGTON	DC	205930002	0.6039823115	2
1215049937	KWON	PETER	OH-KYUNG	2041 MARTIN LUTHER KING JR AVE SE	SUITE: LL-2	WASHINGTON	DC	200207024	0.6069878901	2
1417367814	AWASUM	FRI		2041 GEORGIA AVE NW FACLTY PRACTICE PLAN SUITE 3200		WASHINGTON	DC	200607232	0.6190056077	2
1649432048	ADEYEYE	ADEOLA	OPEYEMI	2139 GEORGIA AVE NW	HOWARD UNIV	WASHINGTON	DC	20001	0.6212377607	2
1558400234	KNIGHT	TERRALON	C	1638 GOOD HOPE RD SE		WASHINGTON	DC	200204706	0.6222846432	2
1740714781	WARREN	GWENDOLYN		DILORENZO TRICARE HEALTH CLINIC 5801 ARMY PENTAGON		WASHINGTON	DC	203100001	0.6267455484	2
1902028822	MATTHEWS	KAMERON	LEIGH	1575 I ST NW STE 240		WASHINGTON	DC	200051119	0.6343412821	2
1346438447	LUDWIG	GRANT	H	US DEPT OF STATE	M/MED/QI, S	WASHINGTON	DC	205220001	0.6348961241	2
1841654829	GARRETT	TIFFANY		765 KENILWORTH TER NE		WASHINGTON	DC	200191898	0.6357416309	2
1033476718	HUANG	JAMES		3020 14TH ST NW		WASHINGTON	DC	200096865	0.6417175185	2
1760521017	ANDERSON	ANDREA	ANTOINETT	2150 PENNSYLVANIA AVE NW STE 450		WASHINGTON	DC	200373201	0.6418246281	2
1619417003	CARBONE	VINCENT	ANTHONY	2150 PENNSYLVANIA AVE NW		WASHINGTON	DC	200373201	0.6506869735	2
1811931140	GERALD	MELVIN	D	1160 VARNUM ST NE	STE 117	WASHINGTON	DC	200172107	0.6507230348	2
1154311777	YEH	BERHAN	S	320 1ST ST NW		WASHINGTON	DC	205340002	0.6526275257	2
1942594684	COSBY	CHELSEA	NICOLE	1220 12TH ST SE	SUITE 120	WASHINGTON	DC	200033722	0.6550934648	2
1669702577	PASSETCHNIK	EKATERINA		US DEPT OFSTATE	M/MED/QI, S	WASHINGTON	DC	205220001	0.6575106432	2
1407085996	WALKER	HEATHER	ELISABETH	40 PATTERSON ST NE		WASHINGTON	DC	200023334	0.6577901131	2
1336735919	VOLZ	ANNA	KATELYN	2425 25TH ST SE		WASHINGTON	DC	200203409	0.6615434851	2
1144665019	CRENSHAW	MARGARET		555 L ST SE		WASHINGTON	DC	200033447	0.6664735552	2
1790073658	BAUDOIN	DEREK	PAUL	114 1ST AVE BLDG 58		WASHINGTON	DC	203195052	0.6693548559	2
1700947603	OSBORN	MARK	W	COMDT CG-1122	US COAST GU	WASHINGTON	DC	205930001	0.6707160709	2
1912982273	ASHBY	RICHARD	B	1647 BENNING RD NE	SUITE 301/3	WASHINGTON	DC	200024569	0.6725330007	2
1144721218	DAGHER	VIVIANNE		1500 GALEN ST SE		WASHINGTON	DC	200204913	0.6774320298	2
1346637139	SLOAN	DEA	JINI	2139 GEORGIA AVE NW FL 4		WASHINGTON	DC	20001	0.6875987042	2
1770664534	WILLIAMS	JAMES	T	5215 LONGHBORO ROAD NW	SUITE 300	WASHINGTON	DC	20016	0.6921628857	2
1891250668	MARKS	ALEXA		2122 P ST NW STE 302		WASHINGTON	DC	200371037	0.6925132981	2
1235468968	FILANI	OLADUNNI	T	2041 GEORGIA AVE NW	3200	WASHINGTON	DC	200600001	0.6957704316	2
1447578539	PORTELA MARTI	MARIA	DE LOURDE	3020 14TH ST NW		WASHINGTON	DC	200096865	0.6964218839	2
1982792610	HENSON-EVERSO	CHERYL	L	1140 VARNUM ST NE	SUITE 105	WASHINGTON	DC	200172151	0.703882031	2
1578683736	LANIER	DAVID	C	1701 14TH ST NW		WASHINGTON	DC	20009	0.7045805765	2
1811058373	RICE-GREEN	MICHELLE		4130 HUNT PL NE		WASHINGTON	DC	200193565	0.7093465574	2
1316021587	LYNCH	DIONNE	GAY	6323 GEORGIA AVE NW	SUITE 207	WASHINGTON	DC	200111101	0.7137316068	2
1750330288	CLARK	BARRY	PAUL	1512 13TH ST NW		WASHINGTON	DC	200053763	0.7172321648	2
1821309030	MORCOM	KATHRYN	KREUZER	1115 U ST NW STE 201		WASHINGTON	DC	200097875	0.7291074007	2
1982024378	BAILLIEU	ROBERT	LATHAM	1400 I (EYE) STREET NW	SUITE 825	WASHINGTON	DC	20005	0.7323727606	2
1346439809	QUILLIN	WAYNE	F	US DEPT OF STATE	M/MED/QI, S	WASHINGTON	DC	205220001	0.7482938486	2
1871657874	WILHELMY	CYNTHIAN		238 BROOKLEY AVE	579 MDG	BOLLING AFB	DC	20032	0.7594864931	2
1205292513	ANDRUS	JON		2000 PENNSYLVANIA AVE NW	SUITE 7100	WASHINGTON	DC	200061812	0.7639707018	2
1043479850	PRESTON	SAMUEL	L	609 P ST NW		WASHINGTON	DC	200013403	0.766143679	2
1538178645	FAROOQI	ASIF		4201 CATHEDRAL AVE NW	APT # 609W	WASHINGTON	DC	200164901	0.7687611099	2
1639581630	PORTILLO	JESSICA		3020 14TH ST NW		WASHINGTON	DC	200096865	0.7701538749	2
1336215292	WRIGHT	CHARLES		2401 E STREET NW	SA-1	WASHINGTON	DC	205220001	0.7840496128	2
1225013691	RONDON	LUIS	A	2100 2ND ST. SW	HSWL-FO NAT	WASHINGTON	DC	20593	0.7904482273	2
1568634590	MARTIN	MARIA	A.	1400 DECATUR ST NW		WASHINGTON	DC	200114343	0.7971843489	2
1407016835	MENDEZ	LUZ	MARINA	US DEPT OFSTATE	M/MED/QI, S	WASHINGTON	DC	205220001	0.7979319812	2
1992820146	PANKRATZ	SUSAN	JACOBSEN	1660 COLUMBIA RD NW		WASHINGTON	DC	200093697	0.799591714	2
1306131172	OSORIO	KOURTNEY		4910 MASSACHUSETTS AVE NW		WASHINGTON	DC	200164300	0.8026060079	2
1629040498	OCONNOR	ELIZABETH	LEIGH	955 14TH ST SE		WASHINGTON	DC	20003	0.8038391489	2
1326011677	SUGARMAN	KATE		40 PATTERSON ST NE		WASHINGTON	DC	200023334	0.8074919026	2
1912404096	HA	EMMELINE	SOPHIA	2150 PENNSYLVANIA AVE NW		WASHINGTON	DC	200373201	0.8111616535	2
1265470181	GWATHNEY	JAMAL	KAVON	3720 MARTIN LUTHER KING JR AVE SE		WASHINGTON	DC	200321548	0.811187589	2
1356784003	HOWARD	BIANCA	JAUNEEN	2041 GEORGIA AVE NW	HOWARD UNIV	WASHINGTON	DC	200600001	0.8115191114	2
1730524877	ZAMAN	ARIFUZ		700 2ND ST NE	KAISER PERM	WASHINGTON	DC	200028100	0.8179283695	2
1205169760	WILLIS	JOEL	S	2150 PENNSYLVANIA AVE NW		WASHINGTON	DC	200373201	0.8194111911	2
1417115544	RUSH	STEPHANIE	S	1827 ADAMS MILL RD NW STE C		WASHINGTON	DC	200092399	0.8230875972	2
1114292588	JENNINGS	MARCUS	DARRELL	3800 RESERVOIR RD NW		WASHINGTON	DC	200072113	0.8270348035	2
1114380474	KING	NICKIA		765 KENILWORTH TER NE		WASHINGTON	DC	200191898	0.8277060845	2
1467848614	MANSUR	SYEDA		555 L ST SE		WASHINGTON	DC	200033447	0.8288121367	2
1669663209	WILLIAMS	MELISSA	SUSAN	2401 E STREET N.W., ROOM L224, SA-1, U.S. DEPARTMENT		WASHINGTON	DC	20522	0.831060897	2
1932368800	ANDERSON	FRANCYNE	O	3200 12TH ST NE		WASHINGTON	DC	200174003	0.8333549801	2
1427379049	ABBAS	GHULAM		2041 GEORGIA AVE NW		WASHINGTON	DC	200600001	0.8354935063	2
1659493823	GUERIN	PETER	T	US DEPT OF STATE OFFICE OF MED SERVICES QUALITY IMPR	2401 E STRE	WASHINGTON	DC	205220001	0.8386339191	2
1427115104	SMITH	BARRY	L	1328 SOUTHERN AVE SE	SUITE 213 M	WASHINGTON	DC	200324689	0.8410027371	2
1235417544	BROWN	KELLY		801 9TH ST NW		WASHINGTON	DC	200014784	0.8419165103	2
1982893632	LUNDY	MICHAEL	S	US DEPT OF STATE	M/MED/QI, S	WASHINGTON	DC	205220001	0.8437285162	2
1629087176	DUANE	MARGUERIT		1150 VARNUM ST NE		WASHINGTON	DC	20017	0.8455462469	2
1255347449	COHEN	MARK	JOEL	US DEPT OF STATE MED QUALITY IMPROVEMENT	2401 E STRE	WASHINGTON	DC	205220001	0.8472888772	2
1699137752	LYNCH-JILES	ANGELIQUE		4414 BENNING RD NE		WASHINGTON	DC	200194555	0.8474219729	2
1992761381	BRAITHWAITE	WILLIAM	RICHARD	12 3RD ST NE		WASHINGTON	DC	200027312	0.8504782873	2
1467993949	ANYANWU	JENNIFER	N	3924 MINNESOTA AVE NE		WASHINGTON	DC	200192661	0.8544275583	2
1871615179	GASKINS CRAIG	MICHELLE	LYNN	1160 VARNUM ST NE	SUITE 300 U	WASHINGTON	DC	20017	0.8585470742	2
1982136842	FINCHER	DANIELLE		765 KENILWORTH TER NE		WASHINGTON	DC	200191898	0.8635000386	2
1336118660	SMALLMAN	DARLENE	P	700 2ND ST NE		WASHINGTON	DC	200028100	0.8666330668	2
1932455656	DE JESUS	DANIEL		320 1ST ST NW		WASHINGTON	DC	205340002	0.8675145106	2
1336268614	SOROCK	NASRIN	HABIBI	920 VARNUM ST NE		WASHINGTON	DC	200172145	0.8734496151	2
1669597811	VROON	ANTON	JOHN	1660 COLUMBIA ROAD NW		WASHINGTON	DC	200093697	0.8749295454	2
1164582607	ZYSKIND	AVIVA	DEBORAH	3020 14TH ST NW	UPPER CARDO	WASHINGTON	DC	200096865	0.8793046264	2
1508363706	MAJDI	JAMIE	CARPENTER	3020 14TH ST NW		WASHINGTON	DC	200096865	0.8815495907	2
1518080993	TESEMMA	NEGASH		1901 D ST SE		WASHINGTON	DC	200032534	0.8817033027	2
1467531475	CARLSON	ARVID	ALAN	2401 E STREET NW	M/MED/QI, S	WASHINGTON	DC	205220001	0.8824099656	2
1275067225	PATEL	TRUPTIBEN		2041 GEORGIA AVE NW		WASHINGTON	DC	200600001	0.8849125364	2
1902330566	KASARANENI	JAYAPRADA		4414 BENNING RD NE		WASHINGTON	DC	200194555	0.8894457044	2
1457648818	KHELGHATI	BAHIYYIH		1220 12TH ST SE	SUITE 120	WASHINGTON	DC	200033722	0.8907363577	2
1013336163	EGAN	KEITH	MICHAEL	700 2ND ST NE		WASHINGTON	DC	200028100	0.8916301205	2
1205064201	MANYINDO	NOEL		2139 GEORGIA AVE NW	SUITE 3-B	WASHINGTON	DC	200013035	0.8947625495	2
1770608929	HAILES	TONYA	TERESE	1660 COLUMBIA ROAD NW		WASHINGTON	DC	200093697	0.8953284472	2
1770813057	DUVAL	JULES	R	750 9TH STREET, NW	C-100	WASHINGTON	DC	200137012	0.8961980119	2
1649433814	BARTLEMAN	ALISON	WHITE	1660 COLUMBIA RD NW		WASHINGTON	DC	200093602	0.8970347708	2
1851658371	HOLLIS	MEGAN	JANE	4 ATLANTIC ST SW		WASHINGTON	DC	200322350	0.8974583409	2
1285194977	MALKIN	ELISSA	MICHELE	2150 PENNSYLVANIA AVE NW		WASHINGTON	DC	20037	0.9006913183	2
1164660809	JABBARPOUR	YALDA		1500 GALEN STREET, SE		WASHINGTON	DC	20020	0.9014201071	2
1558520239	JARRIS	ELISE YUM	SHITAMA	3800 RESERVOIR RD NW	2 PHC	WASHINGTON	DC	200072113	0.9028936745	2
1407886575	WEINFELD	JEFFREY	MARK	4910 MASSACHUSETTS AVE NW	SUITE 115	WASHINGTON	DC	200164300	0.9085464105	2
1043491145	HILL	KATHLEEN	GIBLIN	3020 14TH ST NW		WASHINGTON	DC	200096865	0.9086085641	2
1467577692	CHACKO	DONNA	CLARE	1660 COLUMBIA ROAD NW		WASHINGTON	DC	200093697	0.9086929843	2
1174902092	WILHELM	ASHLEY	MORGAN	3020 14TH ST NW		WASHINGTON	DC	200096865	0.9168433873	2
1649684465	NGUYEN	TERRY		1500 GALEN ST SE		WASHINGTON	DC	200204913	0.9171358198	2
1467715375	HUANG	GREGORY		801 9TH ST NW # 801-C		WASHINGTON	DC	20001	0.9187495354	2
1528420387	GOUGIAN	RACHEL	L	1220 12TH ST SE	SUITE #120	WASHINGTON	DC	200033722	0.9201434031	2
1831504505	OMIRE-MAYOR	DANIEL		1160 VARNUM ST NE		WASHINGTON	DC	200172107	0.9235215447	2
1063914836	NJIRU-SEWER	CATHERINE		1251B SARATOGA AVE NE		WASHINGTON	DC	200181025	0.9240226238	2
1104320514	OGUNDIPE	OYINDAMOL	OJUOLAPE	2150 PENNSYLVANIA AVE NW		WASHINGTON	DC	200373201	0.9247924224	2
1720170285	SMITH	VERNON	C	1160 VARNUM ST NE	SUITE # 211	WASHINGTON	DC	200172107	0.9272377453	2
1245200849	MIRON	EDWARD		US DEPARTMENT OF STATE M/MED/QI	2401 E STRE	WASHINGTON	DC	205220001	0.9291448146	2
1083935589	NUNEZ GALLEGO	JOSE LUIS		2401 E ST NW MMED SA-1		WASHINGTON	DC	205220001	0.9294760571	2
1639336142	CIUS	ELIZABETH	G	111 MICHIGAN AVE NW		WASHINGTON	DC	200102916	0.9350195354	2
1942528518	PARKS	JOHN	TICE	3924 MINNESOTA AVE. NE	UNITY HEALT	WASHINGTON	DC	20019	0.9377017691	2
1497841076	UHL	KATHLEEN		WALTER REED ARMY HOSPITAL	6900 GEORGI	WASHINGTON	DC	20307	0.9401836903	2
1164715926	FAGONDE	MELISSA	TERESA	1160 VARNUM STREET , NE	DEPAUL 110	WASHINGTON	DC	200172107	0.9403071063	2
1053504977	MUENCH	PETER		DILORENZO TRICARE HEALTH CLINIC - PENTAGON	5801 ARMY P	WASHINGTON	DC	203100001	0.9431253304	2
1003172172	HARDUARSINGH-	ARUNA	SELINA	3020 14TH ST NW		WASHINGTON	DC	200096865	0.9444871479	2
1942467865	KOLBRENER	MERIDITH	LYN	2146 24TH PL NE		WASHINGTON	DC	200181402	0.9486620798	2
1386636876	WELSH	JAMES	CHARLES	3800 RESERVOIR RD NW		WASHINGTON	DC	200072113	0.9502441562	2
1306063110	CROSS	GERALD	M	810 VERMONT AVE NW		WASHINGTON	DC	204200001	0.9541131411	2
1083879035	FLOOD	ANTHONY	AARON	650 PENNSYLVANIA AVE SE	SUITE 420	WASHINGTON	DC	20003	0.9581586788	2
1356361869	CALHOUN	ALICE	OH	5801 ARMY PENTAGON		WASHINGTON	DC	203105801	0.9590489804	2
1457798217	HWU	SHI-WEI	SAMUEL	765 KENILWORTH TER NE		WASHINGTON	DC	200191898	0.9625043999	2
1912069055	HAYASHI	ARTHUR	SEIJI	1220 12TH ST SE	SUITE 120	WASHINGTON	DC	200033722	0.9630382191	2
1568407898	ADENUGA	BABAFEMI	B	2139 GEORGIA AVE NW	4TH FLOOR	WASHINGTON	DC	200013035	0.9639314068	2
1891731311	MOMAH	EMEKA	SAM	6323 GEORGIA AVE NW STE 206A		WASHINGTON	DC	200111141	0.9649179927	2
1679682215	MAKOUS	MONTE	PHILIP	U S DEPARTMENT OF STATE	M/MED/QI, S	WASHINGTON	DC	205220001	0.965822848	2
1326291311	MYLES	JOAN	E	1525 7TH ST NW		WASHINGTON	DC	200013201	0.9709027568	2
1215465497	MOHABIR	KIMBERLY		1101 15TH ST NW		WASHINGTON	DC	200055002	0.9715340636	2
1174865562	DIXON	ANDREW	WILLIAM	3020 14TH ST NW		WASHINGTON	DC	200096865	0.9738882347	2
1881849339	JONES	AMINAH	L	601 NEW JERSEY AVE NW STE 200		WASHINGTON	DC	200012018	0.9752399688	2
1689652182	COMNICK	MARK		COMDT (CG-1122) U.S. COAST GUARD	2100 2ND ST	WASHINGTON	DC	205930001	0.9758759537	2
1184673246	MCGOWAN	LISA	M	2300 E ST NW		WASHINGTON	DC	203720001	0.9763259222	2
1205044989	MINES	SAKILIBA		5225 WISCONSIN AVE NW	SUITE 401	WASHINGTON	DC	200152014	0.9778352282	2
1740235340	OCONNOR	KEVIN	CHARLES	2150 PENNSYLVANIA AVE NW STE 8-416		WASHINGTON	DC	200373201	0.9791963273	2
1184985418	MENDIRATTA	MEGHA		1115 U ST NW STE 201		WASHINGTON	DC	200097875	0.9856452462	2
1740440593	KAUR	ANUGEET		2139 GEORGIA AVENUE	4TH FLOOR F	WASHINGTON	DC	20001	0.9897590266	2
1225255516	FORE	ANDREA		6225 WESTERN AVE NW		WASHINGTON	DC	200152465	0.9921253715	2
1699776880	ABBOTT	JAMES	R	238 BROOKLEY AVE		BOLLING AFB	DC	203320001	0.9978567041	2
