# Supplementary material for: Prevalence and Correlates of COVID-19 Vaccine Information on Family Medicine Practices’ Websites in the United States: Cross-sectional Website Content Analysis
Source: JMIR Form Res. 2022 Nov 17;6(11):e38425. doi: 10.2196/38425 (PMC9671487; doi:10.2196/38425)
Supplement: Multimedia Appendix 1 [file formative_v6i11e38425_app1.zip › NPI datasets/DE_NPI.csv]

NPI	last_name	first_name	middle_name	address_line1	address_line2	city	state	zip	r	target_sample
1588683619	BESTE	GARY	A	313 WEST MAIN ST		NEWARK	DE	19711	0.0045555797	3
1427283035	FILIP	ANNA	B.	1401 FOULK ROAD	SUITE 100B	WILMINGTON	DE	198032764	0.0102716456	3
1760491807	MELENDEZ	MAYDA		2500 W 4TH ST	SUITE 6	WILMINGTON	DE	198053367	0.0125764739	3
1881691442	BEEBE	JAMES	KIRKLAND	1305 SAVANNAH RD	SUITE 1	LEWES	DE	199581501	0.0156015642	3
1982682886	JACKOVIC	ELIZABETH	A	200 HYGEIA DR		NEWARK	DE	197132049	0.0165206469	3
1346532017	FACCIOLO	GINA	MARIE	726 YORKLYN ROAD	SUITE 100	HOCKESSIN	DE	197078745	0.0188978142	3
1477087039	URESTI	LUIS	ALBERTO	701 N CLAYTON ST		WILMINGTON	DE	198053165	0.0218323926	3
1851302459	FONG	GLORIA	C.	530 SCHOOLHOUSE RD	SUITE G	HOCKESSIN	DE	197079526	0.0219839732	3
1316205990	SZYMASZEK	LINDSEY		1401 FOULK RD	SUITE 100	WILMINGTON	DE	198032763	0.0226734788	3
1689651747	FISHER	BETH		124 SLEEPY HOLLOW DR	SUITE 203	MIDDLETOWN	DE	197098894	0.0303088296	3
1164402970	HOLMES	GREGORY	A	100 S. MAIN STREET	SUITE 207	SMYRNA	DE	199771479	0.0343082375	3
1831124858	SHAPIRO	TIFFANY	B	900 FOULK RD	SUITE 200	WILMINGTON	DE	198033155	0.0365703409	3
1053310995	SMITH	CURTIS	ALDEN	314 S CENTRAL AVE		LAUREL	DE	199561525	0.0374539816	3
1730194580	KRIPALU	CHETANA		410 FOULK RD	SUITE 200B	WILMINGTON	DE	198033820	0.0389842284	3
1659735850	WEAVER	AARON	MYERS	701 N. CLAYTON STREET		WILMINGTON	DE	19805	0.0413936703	3
1487625117	NEVIN	JANICE	E	1400 N WASHINGTON ST	WILMINGTON	WILMINGTON	DE	198011024	0.0426531485	3
1801393756	SALAPEH	HANNAH	CANDY	4755 OGLETOWN STANTON RD		NEWARK	DE	197182200	0.0436236193	3
1679659932	SHINKLE	BRIAN	WILLIAM	501 W 14TH ST	OCCUPATIONA	WILMINGTON	DE	198011013	0.0464968579	3
1912077710	YUCIS	MATTHEW	J.	2600 GLASGOW AVENUE	SUITE 100	NEWARK	DE	197024773	0.0481687705	3
1710901012	CASE	CHARLES	G	601 NEW CASTLE AVE		WILMINGTON	DE	198015821	0.0491522183	3
1942204433	ISIOCHA	UCHE	HENRY	640 S. QUEEN STREET		DOVER	DE	19904	0.0491669029	3
1225063829	ABRAMS	JEROME	L	1342 S GOVERNORS AVE		DOVER	DE	199044804	0.0526796924	3
1255404950	SCOTT	EDMUND	SAWYER	136 COLESBERY DRIVE		NEW CASTLE	DE	197203204	0.0529480577	3
1922452010	DEO	SHIVDEEP		4755 OGLETOWN STANTON RD		NEWARK	DE	197182200	0.0550810518	3
1093785461	MANUBAY	NAPOLEON		2601 ANNAND DR	SUITE 13	WILMINGTON	DE	198083719	0.0561693451	3
1114965167	KIM	JOSEPH	HILL	30549 SUSSEX HWY		LAUREL	DE	199563891	0.0580113954	3
1033241534	BRAZEN,III	ANTHONY	J.	32 CLARK RDG		HOCKESSIN	DE	197071516	0.0610159966	3
1811938491	KHAN	OMAR	A.	1309 VEALE RD	SUITE 11	WILMINGTON	DE	198104609	0.0706732837	3
1336594043	FLEMING	SHANNON		1802 W 4TH ST		WILMINGTON	DE	198053420	0.0711280792	3
1245365790	SAMUELSON	JOSHUA	CLARK	1401 FOULK RD		WILMINGTON	DE	198032763	0.0733772838	3
1861839623	HAACK	HILARY		30265 COMMERCE DR UNIT 206		MILLSBORO	DE	199663595	0.0813481966	3
1922005255	DOWLING	SALLY	HAMEL	15 N WILLIAMS ST		SELBYVILLE	DE	199759659	0.0817181575	3
1417044157	DAVIS	DUSTIN	D	201 W MARKET ST		GEORGETOWN	DE	199471440	0.0862310031	3
1194783019	MYERS	IAN		2600 GLASGOW AVE	SUITE 126	NEWARK	DE	197024773	0.0866763113	3
1154716223	OLATUNJI	TEMITOPE	A	4755 OGLETOWN STANTON RD STE 5A43		NEWARK	DE	197183165	0.0983666624	3
1942380092	MULLINS	SARAH	SCAVIA	5311 LIMESTONE ROAD	SUITE 201	WILMINGTON	DE	19808	0.0999158905	3
1750328076	BILSKI	BETH	ANN	2 POLLY DRUMMONDS HILL ROAD		NEWARK	DE	197115703	0.1009538244	3
1497420855	FADER	WILLIAM		4515 GRIFFIN DR		WILMINGTON	DE	198084254	0.1070228452	3
1912343708	ZELTSER	MARINA	V	4735 OGLETOWN STANTON RD	SUITE 1250,	NEWARK	DE	197132072	0.1073147739	3
1679775886	AGARWAL	RAKESH		1601 KIRKWOOD HWY	PRIMARY CAR	WILMINGTON	DE	198054917	0.1079485589	3
1164458485	BIASOTTO	NICHOLAS	OLIVER	620 STANTON-CHRISTIANA RD,	STE 205	NEWARK	DE	19713	0.108850902	3
1134109101	DALY	JOHN	J	2502 SILVERSIDE RD	SUITE 2	WILMINGTON	DE	198103740	0.1092059664	3
1831145440	SALDARRIAGA-P	ANGELA	MARIA	5578 KIRKWOOD HWY STE 5580		WILMINGTON	DE	198085002	0.1155838664	3
1235136870	MULLIN	MIRIAM	J	722 YORKLYN RD	SUITE 400	HOCKESSIN	DE	197078718	0.1205266035	3
1013964964	BIANCHI	ALESSANDR		6300 LIMESTONE RD	SUITE C	HOCKESSIN	DE	197079178	0.1255834494	3
1811093172	DONMOYER	LORREN	MICHAEL	21635 BIDEN AVE		GEORGETOWN	DE	199474574	0.1256167712	3
1730242397	PAPA	GREGORY		3620 N DUPONT HWY		NEW CASTLE	DE	197206316	0.1256264174	3
1629073606	DONEPUDI	SRIDEVI		239 CHRISTIANA RD		NEW CASTLE	DE	197202907	0.1286278745	3
1942242557	BAAG	DONGHO		9 OKLAHOMA STATE DR		NEWARK	DE	197131142	0.1301720809	3
1528033727	SAVOCA	CATHRYN		1401 FOULK RD		WILMINGTON	DE	19803	0.1308143219	3
1902078074	DISALVO	CARMELO		20251 JOHN J WILLIAMS HWY		LEWES	DE	199584314	0.130936638	3
1275539033	JAFFE	REBECCA		3105 LIMESTONE RD	STE 300	WILMINGTON	DE	198082156	0.1318565654	3
1275533135	ESTOCK	DAVID	STEPHEN	1403 FOULK RD	SUITE 105	WILMINGTON	DE	198032788	0.1320558144	3
1891794186	KELLY	BONNIE	L	722 YORKLYN RD	SUITE 400	HOCKESSIN	DE	197078718	0.13294539	3
1215013347	AVIGLIANO	IMELIZA	FERNANDEZ	5936 LIMESTONE RD	SUITE 202	HOCKESSIN	DE	197078930	0.1392542558	3
1457640526	MORGAN	MARK	E.	32060 LONG NECK RD		MILLSBORO	DE	199666228	0.1407553838	3
1871570283	HAMMING	BARBARA		200 HYGEIA DR		NEWARK	DE	197132084	0.1416769	3
1790763696	KOBAK	MARY		200 HYGEIA DR		NEWARK	DE	197132049	0.1448117169	3
1033138169	FENICE	JOHN	V.	2601 ANNAND DR	SUITE 4	WILMINGTON	DE	198083719	0.1471846346	3
1780118208	PATHAK	ALAKA		424 SAVANNAH RD		LEWES	DE	199581462	0.1495406782	3
1952509408	WILSON	ADRIAN	I.	908 E 16TH ST STE B		WILMINGTON	DE	198025145	0.1544842092	3
1740239235	CELLUCCI	JOHN	MATHEW	124 SLEEPY HOLLOW DR	SUITE 100	MIDDLETOWN	DE	197098894	0.1625568602	3
1225533375	HENRY	GEORGIA	ANN-MARIE	28538 DUPONT BLVD		MILLSBORO	DE	199664791	0.1625860376	3
1275619652	SINGSON	DOMINGO	C	1021 GILPIN AVENUE	SUITE 104	WILMINGTON	DE	19806	0.1676231558	3
1851338040	BARNES	CEDRIC	TERRIELL	119 NEUROLOGY WAY		MILFORD	DE	199635368	0.1679531923	3
1801858840	ZHU	YING		1941 LIMESTONE RD	SUITE211	WILMINGTON	DE	198085408	0.1681648596	3
1598930687	HALL	ROBERT	HAMILTON	7637 LANCASTER PIKE		HOCKESSIN	DE	197079754	0.1692336677	3
1053398461	SCHWARZ	ERIC		726 YORKLYN RD	SUITE 100	HOCKESSIN	DE	197078744	0.1706605643	3
1881899300	BIRARDI	THERESA	SABRINA	2401 PHILADELPHIA PIKE		CLAYMONT	DE	197032430	0.1754260348	3
1346635943	SIU	CINDY		310 MULLET RUN		MILFORD	DE	19963	0.1755590714	3
1679557722	HAMMER	SCOTT	A.	119 NEUROLOGY WAY		MILFORD	DE	199635368	0.1764848326	3
1427492776	SNOWBERGER	CAROLINE	KELLY	1401 FOULK RD STE 100B	CHRISTIANA	WILMINGTON	DE	198032764	0.1767769592	3
1013022391	MANCUSO	MARIA	CUOCOLO	1901 N DUPONT HWY		NEW CASTLE	DE	197201160	0.1875480414	3
1992098412	PULCHNY	PAUL	KENDALL	630 MULBERRY ST		MILTON	DE	199681516	0.1895128867	3
1346276193	MAGAT	ANNA	M	2300 PENNSYLVANIA AVE	SUITE 1A	WILMINGTON	DE	198061392	0.1899301946	3
1891868832	MCCROSSAN	MARY		701 N CLAYTON ST STE 200		WILMINGTON	DE	198053165	0.192153595	3
1336170083	ZWICK	WAYNE	CRUZ	100 DELAWARE VETERANS BLVD		MILFORD	DE	199635395	0.1955424557	3
1336104900	CASTRO	LUIS	J	18941 JOHN J WILLIAMS HWY		REHOBOTH BEACH	DE	199714404	0.1963813087	3
1215946355	DOWLING	TIMOTHY	F	540 S COLLEGE AVENUE	SUITE 130	NEWARK	DE	197131302	0.1971560741	3
1528093119	BRADLEY	MICHAEL	J	1342 S GOVERNORS AVE		DOVER	DE	199044804	0.1988924808	3
1508845132	DEDHIA	LAXMICHAN		114 SANDHILL DR	STE 101	MIDDLETOWN	DE	197095805	0.2012395278	3
1063484442	GROBMAN	MARC	DAVID	3411 SILVERSIDE RD	WELDIN BUIL	WILMINGTON	DE	198104812	0.2032255955	3
1972550424	GAZZE-MCILROY	REBECCA	LEANN	1001 S BRADFORD ST	SUITE 4	DOVER	DE	199044153	0.2098507412	3
1760473789	DEFRIECE	RALPH	JOSEPH	1515 SAVANNAH RD		LEWES	DE	199581675	0.2103819978	3
1275723793	GUNASEKARAN	MADHUMATH		4735 OGLETOWN-STANTON ROAD	HEALTHCARE	NEWARK	DE	197132074	0.2142581396	3
1689666588	SINGH	NARINDER	G	295 E MAIN ST		NEWARK	DE	197117338	0.2152093347	3
1699736140	TRZEPKOWSKI	KENNETH		4755 OGLETOWN STANTON RD	SUITE 6E34	NEWARK	DE	197182200	0.2158654585	3
1275813552	AGUILLON	PAUL		401 CONCORD RD		BLADES	DE	19973	0.2168305797	3
1265848980	MAZLOUM	EMAN		100 RAWLINS DR		SEAFORD	DE	199735881	0.2172656014	3
1891788519	GROLL	JEROME	E	34445 KING STREET ROW		LEWES	DE	199584787	0.2184013469	3
1861401903	HACK	DAVID	WALTER	701 N CLAYTON ST	MSB SUITE 2	WILMINGTON	DE	198053165	0.2184225871	3
1083617047	SORDI	MARK	A	20251 JOHN J WILLIAMS HWY		LEWES	DE	199584314	0.223460876	3
1487710810	WILSON	ROBERT	MARSHALL	901 LAKEVIEW AVE		MILFORD	DE	199631731	0.2252757695	3
1477948669	HORNER	AMBER		27 MARROWS RD		NEWARK	DE	197133701	0.2272200725	3
1013116888	COLLIS	PETER	B	#6 CEDAR RD		REHOBOTH BEACH	DE	19971	0.2320079283	3
1669489092	LEE	GENE		707 NEW RD		WILMINGTON	DE	198055126	0.2320634142	3
1952789828	VELIVELA	NIKHILA		ST. FRANCIS HOSPITAL	701 N CLAYT	WILMINGTON	DE	19805	0.2324563285	3
1902337124	LAROSA	JAMES	MICHAEL	1401 FOULK RD STE 100B		WILMINGTON	DE	198032764	0.2326520347	3
1134274640	PANZER	PATT		3301 GREEN ST	CLAYMONT FA	CLAYMONT	DE	197032052	0.2392177047	3
1427002690	KARNISH	JOSEPH	FRANCIS	505 W MARKET ST	SUITE 110	GEORGETOWN	DE	199472344	0.2417432895	3
1780038406	ALIO LLADO	SUZZETTE	MARIA	2722 CONCORD PIKE		WILMINGTON	DE	198035007	0.2484619032	3
1366601676	WOOD	RONALD		430 FLETCHER DR		SMYRNA	DE	199772818	0.2520784024	3
1013970847	DAVIS BROWN	ANGELA	D	2600 GLASGOW AVE	SUITE 124	NEWARK	DE	197024773	0.2550537494	3
1386649390	HECKERT	JEFFREY	J	20251 JOHN J WILLIAMS HWY		LEWES	DE	199584314	0.2621748477	3
1306072947	ALBIZU	GLENDA		300 BIDDLE AVE STE 200		NEWARK	DE	19702	0.2648471516	3
1417913864	WONG	TIMOTHY		1851 MARSH RD	PLAZA III	WILMINGTON	DE	198104505	0.2649083865	3
1336679265	MONTES	ANGELICA		1802 W 4TH ST		WILMINGTON	DE	198053420	0.2705570638	3
1932279007	WINTER	ROBERT	DOUGLAS	1 CENTURIAN DR	SUITE 105	NEWARK	DE	197132137	0.2767749872	3
1265411508	BIRCH	DAVID	ROBERT	810 SEABURY AVENUE	BEEBE FAMIL	MILFORD	DE	19963	0.2783250889	3
1497839419	KEHAGIAS	IOANNIS		222 CARTER DR	STE 101	MIDDLETOWN	DE	197095854	0.2793190425	3
1952395451	PARE	JOHN	L.	32550 DOCS PL UNIT 2		MILLVILLE	DE	199676975	0.2868508479	3
1043323033	DIAMOND	STEVEN	E.	900 FOULK RD	SUITE 200	WILMINGTON	DE	198033155	0.2895254517	3
1417946211	WINGEL	DEBORAH	A	724 YORKLYN RD	SUITE 125	HOCKESSIN	DE	197078731	0.2898698655	3
1427034867	HENDRIE	DONNA	M	282 THE GRN	UNIVERSITY	NEWARK	DE	197160009	0.291377402	3
1770580805	ANTHONY	HARRY	CHARLES	503 W MARKET ST		GEORGETOWN	DE	199472321	0.2976136637	3
1669465191	MCFALL	BRUCE	HENRY	1010 N BANCROFT PKWY	SUITE 203	WILMINGTON	DE	198052690	0.298014877	3
1598796286	FUNK	WILLIAM	B	665 CHURCHMANS RD		NEWARK	DE	197021918	0.2987767245	3
1326012410	SHAH	CANDICE	E	1673 S STATE ST STE A		DOVER	DE	199015148	0.3009735468	3
1508874793	HAYNES	NADIENE	ELIZABETH	108 OVERLOOK PLACE		DOVER	DE	19901	0.3018969774	3
1043742778	KHAN	MUSHMOOM		1342 S GOVERNORS AVE		DOVER	DE	199044804	0.3049639288	3
1730542036	SHERTEL	VICTORIA		1802 W 4TH ST		WILMINGTON	DE	198053420	0.3062589417	3
1457451148	SCOTT	THOMAS	C.	11 HODGKINS PL		NEW CASTLE	DE	197204707	0.3103523791	3
1548248586	BERLEY	ROBERT	M	200 HYGEIA DRIVE		NEWARK	DE	197132084	0.3138237988	3
1639529530	SAROYA	ROHIN		401 N CARTER RD STE 201		SMYRNA	DE	199771281	0.3168851921	3
1104461763	KEIL	GINNA	ELIZABETH	16 POLLY DRUMMOND SHPG CTR STE 2		NEWARK	DE	197114861	0.3173390503	3
1073802252	DALY	ELIZABETH	MARIE	1802 W 4TH ST		WILMINGTON	DE	19805	0.3176502335	3
1538573571	BATES	TYLER	M	28538 DUPONT BLVD UNIT 1		MILLSBORO	DE	199664791	0.3184631589	3
1417954009	HALE	JOHN	ERIC	1305 SAVANNAH RD	SUITE 1	LEWES	DE	199581514	0.3187485343	3
1306028048	REETZ	MATTHEW	R	310 MULLET RUN		MILFORD	DE	199635371	0.3190246757	3
1679723258	SINGH	VANI		4735 OGLETOWN STANTON RD STE 1250		NEWARK	DE	197132076	0.3202458258	3
1871586123	PERI	RAMA	D.	31347 POINT CIR		LEWES	DE	199583869	0.3217924495	3
1285938712	WILK	HOWARD		18 STONE TOWER LANE		WILMINGTON	DE	19803	0.3289301029	3
1720064751	BATTAGLIA	JOSEPH		282 THE GRN	UNIVERSITY	NEWARK	DE	197160009	0.3355327418	3
1235240524	DUN	THA		1601 KIRKWOOD HWY		WILMINGTON	DE	198054917	0.3366126247	3
1942374665	ABAD	REMEDIOS	R	1601 MILLTOWN RD	LINDELL SQU	WILMINGTON	DE	198084027	0.3373606696	3
1063478386	MARQUEZ	VICENTA	G	38 DEAK DR		SMYRNA	DE	199771268	0.3373764904	3
1235137613	SENU-OKE	OLUSEYI	NUTAYI	4011 N MARKET ST		WILMINGTON	DE	198022219	0.3378463538	3
1962400390	REYES	DAVID	G.	18947 JOHN J WILLIAMS HWY		REHOBOTH BEACH	DE	199714474	0.3387615929	3
1295760882	RUBACKY	JOSEPH	F	1342 S GOVERNORS AVE		DOVER	DE	199044804	0.3416706647	3
1205915113	KAPLAN	PAUL	ANDREW	800 DELAWARE AVE	SUITE 900	WILMINGTON	DE	198011322	0.3429758215	3
1154404143	CANCINO	JOSEFINA		114 SANDHILL DR	STE 101	MIDDLETOWN	DE	197095805	0.345624264	3
1023180932	DONLICK	ROBERT	C	210 CLAYTON AVENUE		CLAYTON	DE	199381145	0.3469322083	3
1629100813	HAGEE	MARY	MARGARETT	3411 SILVERSIDE RD	WEBSTER BUI	WILMINGTON	DE	198104812	0.3470527066	3
1114210226	MIN	KHINE	SWE ZIN	7TH AND CLAYTON STREETS		WILMINGTON	DE	198053155	0.3492703714	3
1265883755	EBUENG	ELIZABETH		701 N CLAYTON ST STE 200		WILMINGTON	DE	198053165	0.3499622002	3
1164865598	KULKARNI	SANJAY	RICHARD	1401 FOULK RD STE 100B		WILMINGTON	DE	198032764	0.3500646317	3
1881057818	BROWN	JARRETT		4755 OGLETOWN STANTON RD		NEWARK	DE	197182200	0.3542645352	3
1750361135	LOWE	CYNTHIA	JEAN	34445 KING STREET ROW		LEWES	DE	199584787	0.3564318616	3
1952595506	SARGENT	KEITH	A	100 RAWLINS DRIVE		SEAFORD	DE	19973	0.3568971075	3
1982646063	PETERZELL	MORRIS		1600 N WASHINGTON ST	2ND FLOOR	WILMINGTON	DE	198024722	0.3573220346	3
1922082577	GIDDINS	DANIELLE	L	30265 COMMERCE DR UNIT 206		MILLSBORO	DE	199663595	0.3582899414	3
1629053046	NGUYEN	HIEN	QUANG	379 WALMART DR		CAMDEN	DE	199341365	0.3586837781	3
1548235799	HAWTOF	JEFFREY	E	18947 JOHN J WILLIAMS HWY	SUITE 303	REHOBOTH BEACH	DE	199714474	0.3592957386	3
1689684581	NAVARRO	JULIO	ENRIQUE	2600 GLASGOW AVE STE 102		NEWARK	DE	197025703	0.3610507722	3
1982994216	DAUT	ALEXYS	R.	401 N CARTER RD STE 201		SMYRNA	DE	199771213	0.3632385299	3
1518922574	HORN	BRIAN	JOHN	230 BEISER BLVD	SUITE 200	DOVER	DE	199047793	0.3664231093	3
1376587576	LOBO	VINCENT	G	205 SHAW AVE		HARRINGTON	DE	199521220	0.3677112113	3
1962662122	CROWE	KATY	E	3105 LIMESTONE RD STE 301		WILMINGTON	DE	198082179	0.3680913431	3
1578505863	MACKEY	JILL	ELISE	114 SANDHILL DR	STE 101	MIDDLETOWN	DE	197095805	0.3725887921	3
1124409974	PHAMBRI-KOMAL	MANNPREET		114 SANDHILL DR STE 101		MIDDLETOWN	DE	197095805	0.3747827496	3
1164733291	CASWELL-MONAC	BRIAN		20251 JOHN J WILLIAMS HWY		LEWES	DE	199584314	0.3764466696	3
1588984819	FRICK	KELLY	M.	282 THE GRN	LAUREL HALL	NEWARK	DE	197160009	0.3806742045	3
1508984659	CHAUDHARY	MONA		726 YORKLYN RD STE 100		HOCKESSIN	DE	197078745	0.3811398816	3
1740316678	OGDEN	STEPHEN	PATRICK	1401 FOULK RD		WILMINGTON	DE	198032763	0.3815996258	3
1821386632	HOWARD	TAUREAN	DWIGHT	424 SAVANNAH RD		LEWES	DE	199581462	0.3841991343	3
1346247699	NAMEY	GEORGE	A.	2600 GLASGOW AVE	SUITE 124	NEWARK	DE	197024777	0.3851779967	3
1144635350	PERVEZ	FAHAD		300 TUSKEGEE BLVD BLDG 300		DOVER AFB	DE	199025003	0.3890976204	3
1659367530	MOORE	JOHN		1100 S BROOM ST		WILMINGTON	DE	198054585	0.3900992472	3
1811051816	PREWITT	P.	VANCE	402 E 4TH ST		LAUREL	DE	199561552	0.3914757689	3
1164420360	PALANDJIAN	ROBERT	K.	405 SILVERSIDE RD	SUITE 111	WILMINGTON	DE	198091774	0.3950250998	3
1285165811	SAMUELS-LEUTZ	KANDIS	KIMBERLY	1074 S STATE ST		DOVER	DE	199016925	0.3985485422	3
1538275409	CENTRELLA	LOUIS	JOHN	5311 LIMESTONE RD		WILMINGTON	DE	198081246	0.4054486115	3
1396746293	GLASSNER	MARK	A	324 E MAIN ST	SUITE 202	NEWARK	DE	197117150	0.4085932273	3
1376063735	VIRDI	PAVANDIP		1074 S STATE ST		DOVER	DE	199016925	0.4101928433	3
1134191422	LEWANDOWSKI	LAWRENCE		SUNSHINE HEALTH PROFESSIONALS	4601 S. DUP	DOVER	DE	199016405	0.410718268	3
1538391347	JOSHI	PREET		3521 SILVERSIDE RD	SUITE 2B	WILMINGTON	DE	198104900	0.4138169188	3
1801900816	ELENER	VALERIE	A	2500 GRUBB RD	SUITE 212	WILMINGTON	DE	19810	0.4171750804	3
1871565143	SCHROYER	HELEN	M	1010 N BANCROFT PARKWAY	SUITE 2	WILMINGTON	DE	19805	0.4250358662	3
1831206754	HAMILTON	GLENN	D	777 DELAWARE PARK BLVD		WILMINGTON	DE	198044122	0.43031545	3
1093158883	PY	KIERAN	JEFFREY	96 ATLANTIC AVE.	SUITE 1	OCEAN VIEW	DE	199709116	0.4304141539	3
1598763724	JANNEY	BRIAN	K.	111 CONTINENTAL DR	SUITE 406	NEWARK	DE	197134306	0.4321468759	3
1902986607	SULLIVAN	ANNA	MARIE	2 POLLY DRUMMOND HILL RD		NEWARK	DE	19711	0.433830986	3
1699941997	GRILLI	JENNIFER	W	900 FOULK RD	SUITE 200	WILMINGTON	DE	198033155	0.4353168115	3
1235101676	JONES	HORATIO	C	5311 LIMESTONE RD	STE 201	WILMINGTON	DE	19808	0.4356157218	3
1699757153	DOUGHTEN	PAUL	DAVID	300 TUSKEGEE BLVD		DOVER	DE	199025003	0.4363237878	3
1114513041	SIMONETTI	JACQUELIN		100 S MAIN ST STE 205		SMYRNA	DE	199771479	0.4398025793	3
1205957677	GREEN	VONDA	GOSLEE	823 WALNUT SHADE ROAD		WOODSIDE	DE	19980	0.4450991715	3
1992792717	WAGNER	CHARLES	G.	424 MULBERRY ST		MILTON	DE	199681628	0.4474587424	3
1942257001	FUCCI	PASQUALE		1815 W 13TH ST		WILMINGTON	DE	198064054	0.4526687364	3
1033151642	MAGAT	LAKAN KAR	G	2300 PENNSYLVANIA AVE	SUITE 1A	WILMINGTON	DE	198061392	0.4567735323	3
1417900754	SHEEHAN	MELISSA	G	405 SILVERSIDE RD	SUITE 111	WILMINGTON	DE	198091774	0.4570410854	3
1366886368	TAYLOR	AMANDA	J	4755 OGLETOWN STANTON RD STE 6E34		NEWARK	DE	19718	0.4578174499	3
1912960428	CONNOR	MARYANN		1941 LIMESTONE RD	SUITE 211	WILMINGTON	DE	198085408	0.4581457989	3
1730576174	BILHEIMER	EVAN	DODGE	1401 FOULK RD STE 100B		WILMINGTON	DE	19803	0.4584179965	3
1841253275	HARRISON	SCOTT		1941 LIMESTONE RD	SUITE 211	WILMINGTON	DE	198085400	0.4611716678	3
1881652576	LAZAR	MARIA		1400 PEOPLES PLZ	SUITE 305	NEWARK	DE	197025707	0.4617314443	3
1962865865	SAINI	SHAILLY		200 BANNING ST STE 150		DOVER	DE	199043491	0.4620147517	3
1013987916	AURIGEMMA	RALPH	M	1941 LIMESTONE RD	SUITE 114	WILMINGTON	DE	198085408	0.4623587213	3
1831288224	BALDRICH	EVE	L	18 SOUTH DUPONT HWY		MILFORD	DE	19963	0.4650570091	3
1285094532	CASTRO	OLIVIA		310 MULLET RUN		MILFORD	DE	199635371	0.4656585322	3
1770561524	RADDEN	ERICA	DENISE	300 TUSKEGEE BLVD	436 MDG	DOVER	DE	199025003	0.4714375434	3
1649476938	WERNER	MEGAN		1802 W 4TH ST		WILMINGTON	DE	198053420	0.4722948663	3
1841299906	SQUIRES	NANCY		32335 DUPONT BLVD		DAGSBORO	DE	19939	0.4758301808	3
1649847583	HICKS	DANNIELL	KRISTEN	16204 LONG BRANCH RD		GREENWOOD	DE	199505808	0.4803996768	3
1912115429	LAVIN	ERIN	E O'CONNO	20251 JOHN J WILLIAMS HWY		LEWES	DE	19958	0.4830658964	3
1184101115	HAYNES	LAURIANNE		401 N CARTER RD STE 201		SMYRNA	DE	199771281	0.4844670396	3
1023260767	LYNCH	WILLIAM	RAY	212 ABBOTSFORD DR		MIDDLETOWN	DE	197099459	0.4879767846	3
1215902275	KRAMER	HAROLD	PAUL	2600 GLASGOW AVENUE	SUITE 100	NEWARK	DE	197024773	0.4911410429	3
1225261746	CER	DIANA	ANA	404 FOX HUNT DR		BEAR	DE	197012538	0.4997109293	3
1912981473	CRAMER	JEFFREY	P	2700 SILVERSIDE RD STE 2		WILMINGTON	DE	198103724	0.5047101581	3
1598730723	SIMPSON	ROBIN	J	300 BIDDLE AVE	SUITE 200	NEWARK	DE	197023969	0.5078736611	3
1134104805	KUSHNER	STEPHEN	J	726 YORKLYN RD	SUITE 100	HOCKESSIN	DE	197078744	0.5121110336	3
1295713014	NEWSWANGER	DANA	L	726 YORKLYN RD	SUITE 100	HOCKESSIN	DE	197078744	0.5147218693	3
1467611772	RAPACCIUOLO	JAMIE	L	200 HYGEIA DR	HEALTHCARE	NEWARK	DE	197132049	0.5196598906	3
1548232226	YEZDANI	KHAJA		191 CHRISTIANA RD		NEW CASTLE	DE	197203024	0.5199523431	3
1134253099	VITERBO	GEORGE QU	GREGORIO	5311 LIMESTONE RD STE 100		WILMINGTON	DE	198081257	0.5201709911	3
1376632331	HATTIER	JULI	JOANNE	550 ATLANTIC AVE		MILLVILLE	DE	199676709	0.5222796074	3
1588631741	NEAL	KIMBERLIE	A	1001 S. BRADFORD ST.	STE. 4	DOVER	DE	19904	0.5232742818	3
1639258536	JAMES	PHYLLIS	P	121 BECKS WOODS DR	SUITE 100	BEAR	DE	197013851	0.5254403202	3
1972663524	GAVIS	JAN	E	2002 FOULK RD	SUITE D	WILMINGTON	DE	198103643	0.5265774948	3
1184698201	YEARGAN	JON		300 BIDDLE AVENUE	SUITE 200	NEWARK	DE	19702	0.5276542872	3
1245386770	VIOLA	JOANNE	L	400 SOUTH ST	SUITE 100	NEW CASTLE	DE	197205057	0.5279317589	3
1629431267	TONWE	TETSOMA		1409 SAVANNAH RD		LEWES	DE	199581610	0.5286832464	3
1912352659	COHEN	JORDAN	J.	1401 FOULK RD STE 100B		WILMINGTON	DE	198032764	0.5338913386	3
1568899474	PRABHU	ROSHAN	D	1074 S STATE ST		DOVER	DE	199016925	0.5366867834	3
1295746246	VU	ANDREA	K.	111 WOLF CREEK BLVD	SUITE 2	DOVER	DE	199014969	0.5379590003	3
1245280999	LECLAIRE	PAMELA		300 TUSKEGEE BLVD	436 MEDICAL	DOVER AFB	DE	199025003	0.5389703538	3
1073511697	STEPHENS	THOMAS	E	1802 W 4TH ST		WILMINGTON	DE	19805	0.5403914752	3
1700900560	VILLAR	BRYAN PAT	DE LA CRU	25 BRIDGEVILLE RD		GEORGETOWN	DE	199472105	0.5408263256	3
1679869713	DUFRESNE	DANIELLE	ANNETTE	300 TUSKEGEE BLVD		DOVER AFB	DE	19902	0.5448096839	3
1174593495	COX	HEATHER	ZINZELLA	30 HOLLY LN		WILMINGTON	DE	198071206	0.54683759	3
1922088426	MARQUEZ	MISAEL		2601 ANNAND DR	SUITE 13	WILMINGTON	DE	198083719	0.5555002967	3
1417996935	O'BRIEN	MATTHEW	MAXIMILIA	1401 FOULK RD	STE 202	WILMINGTON	DE	198032763	0.5577066515	3
1245464296	VOLZ	EMILIO	GOETZ	4755 OGLETOWN STANTON RD		NEWARK	DE	197180001	0.565501543	3
1982689212	GILL	JAMES	M	213 GREENHILL AVE	SUITE B	WILMINGTON	DE	198051844	0.5739224099	3
1457518862	TESTA	KARLA	ANNA	1802 W 4TH ST		WILMINGTON	DE	198053420	0.5750702236	3
1497073175	ARSHAD	NADIA		300 BIDDLE AVE BLDG SUITE200		NEWARK	DE	197023969	0.5755834503	3
1295797264	SALLEE	KENT	A	4031 KENNETT PIKE		WILMINGTON	DE	198072047	0.5767611668	3
1578057410	KINDLER	KEVIN	EDWARD	100 S RIDING BLVD		WILMINGTON	DE	198083692	0.5783497196	3
1538104856	SALVA	JAMES	BANAAG	410 FOULK RD	SUITE 105	WILMINGTON	DE	198033820	0.5825229332	3
1578671293	TRIBUIANI	MELISSA	MARIE	701 N CLAYTON ST	MSB SUITE 2	WILMINGTON	DE	198053165	0.5839451689	3
1568471670	LITTLE	THERESA	P	725 S QUEEN ST STE 4		DOVER	DE	199043568	0.586550704	3
1962442632	MANALO	JOSE	D	2300 PENNSYLVANIA AVE	SUITE 1A	WILMINGTON	DE	198061392	0.5927228078	3
1851357057	REID	LISA	R	77 MILFORD NECK RD		MILFORD	DE	199636727	0.5956726762	3
1366530255	MIKHAIL	EMIL		6 SHARPLEY RD		WILMINGTON	DE	198032941	0.5974574856	3
1902930811	VU	KENNY	KHOA	111 WOLF CREEK BLVD	SUITE 2	DOVER	DE	199014969	0.5977817954	3
1568858124	PANICHELLI	ASHLEY		1401 FOULK ROAD	SUITE 100B	WILMINGTON	DE	198032764	0.5978604479	3
1619219862	PEARSON	COURTNEY	SCHNELL	30265 COMMERCE DR UNIT 206		MILLSBORO	DE	199663595	0.5992582536	3
1780639773	SHARBAUGH	CHARLES	RICHARD	3800 LIMESTONE RD		WILMINGTON	DE	198082075	0.601355355	3
1609854470	MOORE	JANE	WILLIAMS	4735 OGLETOWN STANTON RD	MAP 2, SUIT	NEWARK	DE	197132072	0.6015958682	3
1962491779	CALLAHAN	ROBERT	S	32 OMEGA DR	BUILDING J	NEWARK	DE	197132058	0.6031536141	3
1275564957	METZGER	M	DIANA	604 BALDWIN LN		WILMINGTON	DE	198033502	0.607630817	3
1134120215	SPRAGA	LAURIE	ANN	111 CONTINENTAL DR	SUITE 406	NEWARK	DE	197134306	0.6094632459	3
1033129499	DEGNON	CHRISTINE	ANNE	1409 SAVANNAH RD		LEWES	DE	199581610	0.6119116389	3
1760461859	ELMEDKHAR	MHAIDI		209 E MAIN ST		MIDDLETOWN	DE	197091449	0.6119801479	3
1619188851	KAVANAUGH	ERIN	MELISSA	1401 FOULK RD	SUITE 100B	WILMINGTON	DE	198032763	0.6134789049	3
1316925134	TING	YVONNE		200 HYGEIA DR		NEWARK	DE	197132049	0.6150138772	3
1902001753	GOUGH	SHALINI		119 NEUROLOGY WAY		MILFORD	DE	19963	0.6154862068	3
1740340579	BAILEY	JUDY	L.	26351 PATRIOTS WAY		GEORGETOWN	DE	199472575	0.6168704543	3
1821009770	ADAMS	GREGORY	DAVID	121 BECKS WOODS DR	SUITE 100	BEAR	DE	197013851	0.6173392179	3
1831170703	LE	HUY	M	32 OMEGA DR	BLDG J	NEWARK	DE	197132058	0.6177009254	3
1093847238	LATONN	EDWARD	DALE	2601 ANNAND DR	SUITE 3	WILMINGTON	DE	19808	0.6258053959	3
1649256355	TIFFANY	JOHN	RANDOLF	2401 PHILADELPHIA PIKE		CLAYMONT	DE	197032430	0.6280242128	3
1003296807	LAMOUR	CYNTHIA		32060 LONG NECK RD		MILLSBORO	DE	199666228	0.6312839867	3
1528389855	BROWN	ELIZABETH	J.	2401 PHILADELPHIA PIKE	CLAYMONT FA	CLAYMONT	DE	197032430	0.6341641171	3
1285727685	MALLEUS	STEPHANIE		213 GREENHILL AVE	SUITE B	WILMINGTON	DE	198051844	0.6361833655	3
1235361148	JOSHI	MONICA		4011 N MARKET ST		WILMINGTON	DE	198022219	0.6382777331	3
1750701793	ROSENFELD	NICHOLAS		1401 FOULK RD STE 100B		WILMINGTON	DE	198032764	0.6492465356	3
1851380364	GATTI	MARGARET	C	17 ATLANTIC AVE	STE 2	OCEAN VIEW	DE	199709115	0.6512984352	3
1316029051	MARCHETTA	JOSEPH	P	UNIVERSITY OF DELAWARE, STUDENT HEALTH SERVICE	LAUREL HALL	NEWARK	DE	197168101	0.6536730284	3
1710207394	FOY	LAUREN	N.	100 S RIDING BLVD		WILMINGTON	DE	19808	0.6540774604	3
1154404986	HANDLING	SUSANNE	M	1802 W 4TH ST		WILMINGTON	DE	198053420	0.6564488107	3
1356491484	CHERVENAK	A.	DOUGLAS	319 N CARTERS RD		SMYRNA	DE	199771282	0.6584746193	3
1417918897	FALLORINA	MARITA	MAPUA	1 CATHERINE ST		NEW CASTLE	DE	197203001	0.6597803755	3
1275525008	BURNQUIST	BONNIE	LYNN	118 ATLANTIC AVE	SUITE201	OCEAN VIEW	DE	199709163	0.6651241065	3
1033247325	MANCILLA	SANDRA		30549 SUSSEX HWY		LAUREL	DE	199563891	0.6667835776	3
1770581290	PIEKAREK	GARY	M	200 KINGS HWY	SUITE 4	MILFORD	DE	199631843	0.6668672849	3
1902834997	WALTON	ANNE	N	665 CHURCHMANS RD		NEWARK	DE	197021918	0.667756135	3
1376536623	MONTROSS-LOPE	ELISA	M.	630 MULBERRY STREET		MILTON	DE	19968	0.6691753821	3
1609851930	SIMPSON	DAVID	A	1401 FOULK RD	SUITE 100B	WILMINGTON	DE	198032763	0.6701694157	3
1295836914	MILLINER	ALAN	S.	2600 GLASGOW AVE	SUITE 100	NEWARK	DE	197024773	0.6701713999	3
1023105822	DAVIS	EILEEN	MARY	201 W MARKET ST		GEORGETOWN	DE	19947	0.6713520338	3
1043256787	GALLAGHER	KIMBERLY	MAZZEI	35141 ATLANTIC AVE UNIT 1		MILLVILLE	DE	199676954	0.6766691365	3
1144563842	BECKER	JAMES		4701 FOULK ROAD	SUITE 100B	WILMINGTON	DE	198032764	0.6796367698	3
1235542549	BEBE	WELISANE		424 SAVANNAH RD		LEWES	DE	199581462	0.6822132602	3
1407086812	SANDRIAN	MOLLY	TIDEY	27 MARROWS RD		NEWARK	DE	197133701	0.6824136538	3
1205814241	BERCAW	DAVID	M	1401 FOULK RD	SUITE 100B	WILMINGTON	DE	198032763	0.6828613764	3
1548265580	DELUCA	CATHERINE	O	20251 JOHN J WILLIAMS HWY		LEWES	DE	199584314	0.6849435091	3
1902269442	SATURWAR	AISHWARYA		701 N CLAYTON ST		WILMINGTON	DE	198053165	0.6870327847	3
1447242474	WOLLMAN	JUDITH	CAROL	1401 FOULK ROAD	SUITE 202	WILMINGTON	DE	198032764	0.688657733	3
1427390434	APPIAH	KAREN		111 CONTINENTAL DR		NEWARK	DE	197134306	0.6929861483	3
1770560450	HARGROVE	PERCIVAL	CARLOS	300 TUSKEGEE BLVD		DOVER AFB	DE	199025300	0.6989193557	3
1801874623	PRESTI-BONOMO	JULIA		124 SLEEPY HOLLOW DR	SUITE 203	MIDDLETOWN	DE	197098894	0.7017104396	3
1720379225	BLACKLEDGE	ASHLEY	SHERI	960 FOREST ST		DOVER	DE	199043470	0.7050206786	3
1619922598	BILSKI	WILLIAM	FRANCIS	2 POLLY DRUMMOND HILL RD		NEWARK	DE	197115703	0.7050887419	3
1427061704	BROWN	BARRINGTO	O	640 S QUEEN ST		DOVER	DE	19904	0.7052156058	3
1770878092	BRETZIUS	MICHELLE	LYNN	32060 LONG NECK RD		MILLSBORO	DE	199666228	0.7067880732	3
1477531390	LIVESAY	SUSAN		200 HYGEIA DRIVE		NEWARK	DE	197132084	0.7071124202	3
1770646655	GLICK	JOSEPH	A	2713 LANCASTER AVE		WILMINGTON	DE	198055220	0.7091685486	3
1467512368	ESCARO	ROMEO	A	9085 RIVERSIDE DRIVE		SEAFORD	DE	19973	0.7094228327	3
1962489377	FLETCHER	ALFRED		200 HYGEIA DR		NEWARK	DE	197132049	0.7187484115	3
1821097114	WILLEY	KATHLEEN		722 YORKLYN RD	SUITE 400	HOCKESSIN	DE	197078718	0.7196178859	3
1700862737	BROWNSTEIN	ADAM	S	611 FEDERAL ST		MILTON	DE	199681157	0.722144965	3
1871573469	BARNETT-SMITH	RHONEISE	Y	121 BECKS WOODS DR	SUITE 100	BEAR	DE	197013851	0.722309098	3
1295828127	OGUNWANDE	CLEMENT	ADEDEJO	1800 N. BROOM STREET	SUITE 109	WILMINGTON	DE	19802	0.7265608966	3
1295937027	O'DONNELL	LINSEY	DAWN	501 W 14TH ST # 5W39		WILMINGTON	DE	198011013	0.72710588	3
1881185254	DHOKAI	NIHAR		4755 OGLETOWN STANTON RD STE 5A43		NEWARK	DE	197182200	0.7304487954	3
1780999300	LAHEY	IMELYN	F	620 STANTON CHRISTIANA RD STE 305		NEWARK	DE	197132135	0.7320225359	3
1912256512	HALEY	KATELIN	MICHELE	34435 KING STREET ROW # 1		LEWES	DE	199584787	0.7325144139	3
1922062884	WILLET	ANDREW	A	230 BEISER BLVD	SUITE 200	DOVER	DE	199047793	0.7327020712	3
1871577288	EDMONDSON	GUY	MITCHELL	310 MULLET RUN		MILFORD	DE	199635371	0.7339491554	3
1326425430	AMOAKO	EUNICE	AFUAH	1020 FORREST AVE		DOVER	DE	199042799	0.7409752257	3
1295738250	BAHTIARIAN	GREGORY	A	20251 JOHN J WILLIAMS HWY		LEWES	DE	199584314	0.7434167749	3
1548522626	SIMMONS	MARTHA	AYRE	625 N SHIPLEY ST		WILMINGTON	DE	19801	0.7434709169	3
1912006552	GBEMUDU	YVETTE	NICHOLSON	601 NEW CASTLE AVE		WILMINGTON	DE	198015821	0.7438326682	3
1275683310	FINK	JOHN	J.	401 N CARTER RD STE 201		SMYRNA	DE	199771281	0.7442364207	3
1871552752	GRIFFIN	KRISTINE	MARIE	32427 LIGHTHOUSE RD		SELBYVILLE	DE	199753408	0.7454169806	3
1043336613	NICASTRO	OSWALDO	APOLINAR	2002 FOULK RD	SUITE D	WILMINGTON	DE	198103643	0.7479690224	3
1972860427	HOGAN	ELISE	C	1401 FOULK RD STE 100B		WILMINGTON	DE	198032764	0.7499951659	3
1124037262	MCDONOUGH	BRIAN	PATRICK	701 N CLAYTON ST	MSB SUITE 2	WILMINGTON	DE	198053165	0.7587183741	3
1427069475	KIRK	DEBORAH	T	100 SOUTH MAIN STREET	SUITE 205	SMYRNA	DE	199771373	0.7644833716	3
1225567464	SURAMPUDY	KEERTHI	L	4735 OGLETOWN STANTON RD STE 1250		NEWARK	DE	197132076	0.7662995373	3
1578694162	RICHMAN	EDWARD	G	2500 GRUBB RD	BRANDYWOOD	WILMINGTON	DE	198104799	0.7664803312	3
1619182888	NGUYEN	HANG	THU	100 RAWLINS DRIVE		SEAFORD	DE	19973	0.7710072863	3
1942704994	LAROCCA	KRISTINE	DEBODA	501 W 14TH ST		WILMINGTON	DE	19801	0.7762772286	3
1902332877	BURKE	DANIEL	JOSEPH	726 YORKLYN RD STE 100		HOCKESSIN	DE	197078745	0.7772816265	3
1265421028	CONTE	MARGARET	ANNE	701 N CLAYTON ST STE 200		WILMINGTON	DE	198053165	0.7809168802	3
1154345379	FIERRO	JAMES		1805 FOULK RD	SUITE F	WILMINGTON	DE	198103700	0.7826897911	3
1225004294	BORODULIA	NICHOLAS	NICHOLSON	1400 COASTAL HWY		FENWICK ISLAND	DE	19944	0.7827417356	3
1417954983	MICHELL	THEODORE	W.	1320 PHILADELPHIA PIKE		WILMINGTON	DE	198091818	0.7962795332	3
1336146661	MICHELL	MARIA	W.	1320 PHILADELPHIA PIKE		WILMINGTON	DE	198091818	0.7989220479	3
1295765279	KOTAK	KANCHAN	DINESH	27 E MAIN ST		MIDDLETOWN	DE	197091445	0.7995141525	3
1265473318	DEBROEKERT	DEAN		1941 LIMESTONE RD	SUITE 211	WILMINGTON	DE	198085400	0.7996164718	3
1861554271	KIM	EUN	AE	722 YORKLYN RD	SUITE 400	HOCKESSIN	DE	197078718	0.8015598603	3
1083667208	LIM	JUDY	MI-YOUNG	314 E MAIN ST STE 103		NEWARK	DE	19711	0.8044801004	3
1699761288	BONNER	HUGH		701 N CLAYTON ST	2ND FLOOR M	WILMINGTON	DE	198053165	0.8056952566	3
1811332703	LOPEZ	KELLY	ANNE	4735 OGLETOWN STANTON RD	MAP 2, SUIT	NEWARK	DE	197132072	0.8066250774	3
1154313179	MARKMAN	LAWRENCE	MICHAEL	202 WOODSTREAM LN		WILMINGTON	DE	198033300	0.8078454946	3
1164659991	WATKINS	STEPHANIE	A	4000 NEXUS DR		WILMINGTON	DE	198033000	0.8142228498	3
1093828014	JEZYK	DAVID		4515 GRIFFIN DR		WILMINGTON	DE	198084254	0.8190055982	3
1689673337	GOODSPEED	CAMILLE	A.	1802 W 4TH ST		WILMINGTON	DE	198053420	0.8191044549	3
1063407328	ROBINSON	AMY	J	34445 KING STREEET ROW		LEWES	DE	19958	0.8202332988	3
1790914018	ZELDIN	DAVID	A	501 W 14TH ST		WILMINGTON	DE	198011013	0.8235490671	3
1770765448	REETZ	ELIZABETH		1020 FORREST AVE		DOVER	DE	19904	0.8241945807	3
1053315531	FORD	PAUL	W	870 S GOVERNORS AVE		DOVER	DE	199044108	0.8279285137	3
1861479453	CAZAN	MATTHEW	JOHN	300 TUSKEGEE BLVD		DOVER AFB	DE	199025300	0.8306426843	3
1801981923	WARRINGTON	ALAN	D.	5307 LIMESTONE RD	STE 202	WILMINGTON	DE	198081268	0.8321043196	3
1386905230	ROBSON	BRYANNE		3521 SILVERSIDE RD STE 2J		WILMINGTON	DE	198104900	0.833533741	3
1033343900	ASHKENASE	LINDSAY		1802 W 4TH ST		WILMINGTON	DE	198053420	0.8376173325	3
1285055780	PETTY	SHARON		147 QUIGLEY BLVD STE 10282		NEW CASTLE	DE	197204103	0.8467854046	3
1962632364	PIRESTANI	ALIREZA		404 FOX HUNT DR		BEAR	DE	19701	0.8483034628	3
1861483463	ZALE	MELISSA	MACCOY	908 E 16TH ST STE B		WILMINGTON	DE	198025145	0.8487405893	3
1760484018	HORAH	CHRISTINE	EDITH KER	412 SUBURBAN PLZ		NEWARK	DE	197113564	0.8487975555	3
1760536262	DIXIT-PATEL	PRIYANKA		100 S MAIN ST	SUITE 207	SMYRNA	DE	199771477	0.852078115	3
1871577189	EDMONDSON	LORETTA	I	310 MULLET RUN		MILFORD	DE	199635371	0.8526992215	3
1689831216	AYE	THUYA		1025 S GOVERNORS AVE		DOVER	DE	199046901	0.8530016331	3
1699747386	YEZDANI	VIJAYA		191 CHRISTIANA RD		NEW CASTLE	DE	197203024	0.8544223047	3
1912114067	CURLAND	DAVID	SCOTT	1601 KIRKWOOD HWY		WILMINGTON	DE	198054917	0.8557478501	3
1841365012	PAHWA	ANJALA	B	213 GREENHILL AVE	SUITE B	WILMINGTON	DE	198051844	0.8593659587	3
1437194073	GOMBEH-ALIE	SITTA	BABY	640 S QUEEN ST		DOVER	DE	199043565	0.8648562487	3
1689849697	ARKHURST	KOJO	DANQUAH	7TH AND CLAYTON STREETS		WILMINGTON	DE	19805	0.8658932861	3
1831578517	TSUI	MABLE		401 N CARTER RD STE 201		SMYRNA	DE	199771281	0.866765167	3
1982720538	MANFIELD	LAURA	JEAN	4512 KIRKWOOD HWY STE 202		WILMINGTON	DE	198085122	0.8678126851	3
1043531403	TAL	YOAV	J	4755 OGLETOWN STANTON RD		NEWARK	DE	197184306	0.8701435094	3
1972545382	STOUT	JOYCE	E.	116 E FRONT ST	SUITE C	LAUREL	DE	199561722	0.8731561745	3
1962486761	VAIDY	PRAKASH		379 WALMART DR		CAMDEN	DE	199341365	0.8737649787	3
1346288230	ANTELL	KAREN	J	1400 N WASHINGTON ST	3RD FLOOR	WILMINGTON	DE	198011024	0.873955632	3
1235143561	SHARMAN	DARYL		20251 JOHN J WILLIAMS HIGHWAY		LEWES	DE	199584314	0.8752777441	3
1730137019	CASE	MARK		124 SLEEPY HOLLOW DR STE 200		MIDDLETOWN	DE	197095838	0.8778681419	3
1164437513	TONWE	TUTSE		640 S QUEEN ST		DOVER	DE	199043565	0.8779346975	3
1013042431	PAPA	MICHELLE	ELAINE	1100 S BROOM ST		WILMINGTON	DE	198054585	0.8780838856	3
1174522288	MCGHEE	KAREN	L	111 CONTINENTAL DR	SUITE 406	NEWARK	DE	197134306	0.8816078682	3
1629193867	ANKOMAH	PATIENCE	AMOAA	200 BANNING ST	SUITE 150	DOVER	DE	199043485	0.8822445031	3
1639141328	PARIKH	MONA		68D OMEGA DR		NEWARK	DE	197132063	0.8832227634	3
1841245073	TODARO	RAPHAELE		23B TROLLEY SQUARE SHOPPING CTR		WILMINGTON	DE	198063350	0.8834718191	3
1689682965	BOLINGER	CHERYL		601 NEW CASTLE AVE		WILMINGTON	DE	198015821	0.8846406335	3
1851572622	SHAH	SHALINI	BHARAT	1342 S GOVERNORS AVE	SUITE E	DOVER	DE	199044804	0.8941227938	3
1306257266	WALSH	ELISABETH		3301 LANCASTER PIKE STE 9		WILMINGTON	DE	198051436	0.8968862029	3
1316978786	MAXWELL	LISA		1401 FOULK RD	SUITE 100B	WILMINGTON	DE	198032763	0.8971147118	3
1497105332	WOHLER	DIANA	M.	1401 FOULK RD STE 100B		WILMINGTON	DE	198032764	0.8972345036	3
1538168208	PROSSEDA	JULIE	H.	5311 LIMESTONE RD STE 201		WILMINGTON	DE	198081258	0.9067777972	3
1265446934	INGUITO	GALICANO	FERNANDO	15 OMEGA DR	BUILDING K,	NEWARK	DE	197132057	0.9084283905	3
1164590345	NALDA	KIMBERLY	OWENS	5590 KIRKWOOD HWY		WILMINGTON	DE	198085002	0.9088460952	3
1427582659	MEHBOOB	ADNAN		300 TUSKEGEE BLVD		DOVER AFB	DE	199025003	0.9101613285	3
1487912119	GELLOCK	JAMIE	JOHNSON	1802 W 4TH STREET		WILMINGTON	DE	19805	0.9120834227	3
1447257498	TROCHIMOWICZ	MARK	STEPHEN	400 SOUTH ST	SUITE 100	NEW CASTLE	DE	197205057	0.9128042454	3
1689072795	BOBNICK	SARAH	BETH	300 TUSKEGEE BLVD		DOVER	DE	199025003	0.9139617378	3
1760506240	GOURU	HEMA	MURALI	404 FOX HUNT DR		BEAR	DE	197012538	0.91428866	3
1356430821	TUCKER	WAYNE	I	101 BECKS WOODS DR	SUITE 100	BEAR	DE	197013854	0.9148240946	3
1588978118	MEHTA	GAURAV		124 SLEEPY HOLLOW DR		MIDDLETOWN	DE	197095838	0.9181424635	3
1225014871	DUGGAN	STEPHEN		124 SLEEPY HOLLOW DR	SUITE 203	MIDDLETOWN	DE	197098894	0.9202879164	3
1245213933	DIEHL	KRISTINE	B	2700 SILVERSIDE RD	STE 2	WILMINGTON	DE	198103719	0.924008632	3
1588732002	BOREK	MICHAEL	HAROLD	1915 LONGCOME DR		WILMINGTON	DE	198103864	0.9243341558	3
1740786342	NCHAMUKONG	JEROME		701 N CLAYTON ST		WILMINGTON	DE	198053165	0.929155657	3
1760447601	GUPTA	PREETI		101 WELLNESS WAY STE 200		MILFORD	DE	199634366	0.9299144903	3
1619966413	WINGEL	MARK	W	724 YORKLYN RD	STE 125	HOCKESSIN	DE	197078731	0.9318861854	3
1750325544	HAEGELE	MARK		4512 KIRKWOOD HWY STE 202		WILMINGTON	DE	198085122	0.9375243527	3
1760439038	PATEL	SHASHIKAL	J	7TH AND CLAYTON STREETS		WILMINGTON	DE	19805	0.9422448398	3
1831161520	CHIRRA	SUPRAJA		510 CHRISTIANA MEDICAL CTR		NEWARK	DE	197021655	0.943486148	3
1134114580	PARISE	JOSEPH	M	720 S QUEEN ST		DOVER	DE	199043567	0.9435225776	3
1285028233	ZACHARIAH	JEENA	MARY	129 N DUPONT HWY		NEW CASTLE	DE	197203135	0.9473092789	3
1558368035	MICHELL	CONSTANTI	W.	89 OMEGA DR		NEWARK	DE	197132065	0.9509896431	3
1104940683	DELP	RICHARD	ULYSSES	1101 CEDAR ST		LEWES	DE	199581034	0.9515890069	3
1225458748	CRISTOL	JEREMY	D.	1401 FOULK RD STE 100B		WILMINGTON	DE	198032764	0.9531999868	3
1912972431	TULLOCH	MATTHEW	J	18947 JOHN J WILLIAMS HWY	SUITE 303	REHOBOTH BEACH	DE	199714474	0.9572760635	3
1013275817	QURESHI	RABIA	M	111 CONTINENTAL DR	SUITE 406	NEWARK	DE	197134306	0.9614776834	3
1730180696	SCHALLER	VINCENT	E	5936 LIMESTONE RD STE 301B		HOCKESSIN	DE	197078930	0.9636339424	3
1831371574	MITRA	BIPASHA		5311 LIMESTONE RD STE 201		WILMINGTON	DE	198081258	0.9643926099	3
1336174887	PATEL	SHARAD		1342 S GOVERNORS AVE		DOVER	DE	199044804	0.9715054575	3
1215937230	SOBEL	EDWARD	R	1401 FOULK ROAD	SUITE 100B	WILMINGTON	DE	19803	0.9716286086	3
1568789477	PETERS	TATSIANA		1342 S GOVERNORS AVE		DOVER	DE	199044804	0.971758855	3
1881650729	KARALIS	HELEN	J.	1100 S BROOM ST		WILMINGTON	DE	198054585	0.9731672918	3
1780926188	VASAGAR	BRINTHA	F	1074 S STATE ST		DOVER	DE	199016925	0.9736193246	3
1730610858	PURKEY	HANNAH CL		1802 W 4TH ST		WILMINGTON	DE	198053420	0.9778398587	3
1629017447	KRASNER	DAVID	MARC	1100 S BROOM ST		WILMINGTON	DE	198054585	0.9807570875	3
1003892423	DRIBAN	DAVID	E	239 CHRISTIANA RD		NEW CASTLE	DE	197202907	0.9844086002	3
1326025024	PEREZ DE TAGL	SUSAN	MONTEMAYO	300 TUSKEGEE BLVD		DOVER	DE	199025300	0.9871290778	3
1013995059	BITTNER-FAGAN	HEATHER		1401 FOULK RD	SUITE 100B	WILMINGTON	DE	198032763	0.9896440762	3
1548449754	BARTELS	LISA		21635 BIDEN AVE		GEORGETOWN	DE	199474574	0.9896994736	3
1427050665	MARTIN	LISA	ANN	201 LAUREL RD		MILLSBORO	DE	199661732	0.9919162155	3
1245462944	GO	WARREN		2701 KIRKWOOD HWY	FAMILY PRAC	WILMINGTON	DE	198054911	0.9933059113	3
1326238221	GUTIERREZ SLI	HEYDI		620 STANTON CHRISTIANA RD	SUITE 302	NEWARK	DE	197132133	0.9986737366	3
