# Supplementary material for: Prevalence and Correlates of COVID-19 Vaccine Information on Family Medicine Practices’ Websites in the United States: Cross-sectional Website Content Analysis
Source: JMIR Form Res. 2022 Nov 17;6(11):e38425. doi: 10.2196/38425 (PMC9671487; doi:10.2196/38425)
Supplement: Multimedia Appendix 1 [file formative_v6i11e38425_app1.zip › NPI datasets/FL_NPI.csv]

NPI	last_name	first_name	middle_name	address_line1	address_line2	city	state	zip	r	target_sample
1104810332	BENTZE	NICOLE	G.	11505 RANGELAND PKWY		BRADENTON	FL	342119504	0.000049009	60
1497104475	CANCEL VILLAM	HANS	CHRISTIAN	911 S MAIN ST		TRENTON	FL	32693	0.0001697899	60
1922655505	LAYMAN	JILL		8165 XENIA LN		NAPLES	FL	341142698	0.0003996389	60
1700366887	HASHIM	ALY		2805 SW 75TH AVENUE		MIAMI	FL	33155	0.0005697929	60
1649385170	LOPEZ	ESDRAS		7500 SW 8TH ST		MIAMI	FL	331444400	0.0006263782	60
1639264708	MERRITT	PAMELA	MARIE	6405 N FEDERAL HWY STE 205		FORT LAUDERDAL	FL	333081414	0.0006946791	60
1831106277	GOMEZ	AMAURY		9800 W SAMPLE RD		CORAL SPRINGS	FL	330654039	0.0008112933	60
1811929466	TRIANA	ELIZABETH	ALICE	3155 HARBOR BLVD STE 100		PORT CHARLOTTE	FL	339526729	0.0008695214	60
1124292065	SIAN	PIO		935 BAREFOOT BLVD STE 3		BAREFOOT BAY	FL	329767620	0.0009229761	60
1215970819	TULLEY	CHARLES	A	1101 S EUSTIS ST		EUSTIS	FL	327265558	0.0010590008	60
1932204187	CROSS	MARY	ANN	9485 SW 72ND ST	SUITE A-195	MIAMI	FL	331733242	0.0012187897	60
1659682854	OLATUNBOSUN	BAMIDELE	AYOOLA	10320 N 56TH ST STE 100		TEMPLE TERRACE	FL	336174057	0.0012243283	60
1780660852	TARASCHI	PETER	WILLIAM	6100 MINTON RD NW	STE 102	PALM BAY	FL	329071975	0.0013661911	60
1114910965	GARVIN	THOMAS	L	5270 BABCOCK ST NE	STE 1	PALM BAY	FL	329058630	0.0013719327	60
1942392873	REYNOLDS	GERALD	EDWARD	4685 N HIGHWAY 19A		MOUNT DORA	FL	327572039	0.0014217678	60
1336107622	POLASA	SANGEETHA		2180 W STATE ROAD 434	SUITE 2110	LONGWOOD	FL	327795041	0.0020498657	60
1366421984	TROCHTENBERG	DAVID	SCOTT	3601 SW 160TH AVE	SUITE 250	MIRAMAR	FL	330276308	0.0021648728	60
1588830608	WEST	TYLER	J.	3601 SW 160TH AVE	SUITE #250	MIRAMAR	FL	330276308	0.0022315444	60
1104844398	VILLENA	TONY		900 BEACH BLVD	CREDENTIALI	JACKSONVILLE B	FL	322504368	0.0022790683	60
1144251810	BODLAK	BRANDON	KARL	4410 W NEWBERRY RD STE B		GAINESVILLE	FL	326072290	0.0022859308	60
1619230612	DEL PRADO	LUIS		420 SW 133RD PL		MIAMI	FL	331841131	0.0024047517	60
1134359854	BORJA	JUAN	PAOLO	200 EAST HALLANDALE BLVD		HALLANDALE BEA	FL	330095525	0.002405758	60
1679561765	CASSIDY	HARVEY	DONALD	4500 SAN PABLO RD S		JACKSONVILLE	FL	322241865	0.0024356586	60
1992717417	THOMAS	JOLLY		801 E. DIXIE AVENUE	SUITE 101	LEESBURG	FL	34748	0.0024581566	60
1346501830	TORRES	MELISSA	DAWN	2939 ALT 19		PALM HARBOR	FL	346831928	0.0026242198	60
1831107176	WINCHESTER	GARY		1511 SURGEONS DR		TALLAHASSEE	FL	323084632	0.0026842407	60
1174719322	ELRAMADY	DALIA		6817 SOUTHPOINT PKWY STE 802		JACKSONVILLE	FL	322166292	0.0027252855	60
1649220898	VICTORIA	ALTAGRACI		8051 W 24TH AVE STE 9		HIALEAH	FL	330165596	0.0028153909	60
1467834572	NGUYEN	KHOA	ANH	2007 PALM BEACH LAKES BLVD		WEST PALM BEAC	FL	33409	0.002846004	60
1639125107	PAZMINO-VERA	MILDRED	E.	3675 W WATERS AVE		TAMPA	FL	336142783	0.0029892875	60
1417196635	ERICKSON	ROBERT	A.	905 NW 56TH TERR	STE B C/O P	GAINESVILLE	FL	32605	0.0031925435	60
1609912336	DEES	MELANIE	W	4850 SE 110TH ST		BELLEVIEW	FL	344203118	0.0032228883	60
1578759858	LINDSAY	SAMANTHA	SUE	16541 POINTE VILLAGE DR	SUITE 207	LUTZ	FL	335585258	0.0032668021	60
1467871863	BORRERO	RANDOLPH		1190 NW 95TH ST	STE 205	MIAMI	FL	331502064	0.0032686619	60
1164460937	WONG	ANTONIO	H	501 NW 179TH AVE		PEMBROKE PINES	FL	330292807	0.0033118925	60
1861407686	WERBIN	MARIO		3301 JOHNSON STREET		HOLLYWOOD	FL	33021	0.0035643205	60
1598917510	ANWAR	SANOBER	SAJJAD	3601 SW 160TH AVE	SUITE 250	MIRAMAR	FL	330276308	0.0036300258	60
1316962038	SIMON	KATHRYN	MARY	6451 N FEDERAL HWY STE 800		FORT LAUDERDAL	FL	33308	0.0036958931	60
1366494742	HILTZ	DEREK	JOHN	508 PASADENA AVE S STE 501		ST PETERSBURG	FL	337072126	0.0037454776	60
1861440141	YU	TAE		315 E ASH ST		PERRY	FL	323472029	0.0037540155	60
1790766756	POLAVARAPU	VIJAYALAK		6350 W COLONIAL DR		ORLANDO	FL	328187823	0.0038986313	60
1104289115	MCDANIEL	BRIAN	PATRICK	400 PINELLAS ST STE 350		CLEARWATER	FL	337563319	0.0040101274	60
1720001209	MAXWELL	MARVIN	DWIGHT	4020 US HIGHWAY 27 N		SEBRING	FL	338701333	0.0040151756	60
1073956108	KREAMER	STEFANIE	FIONA	178 LASALLE LEFALL DR		QUINCY	FL	323515278	0.0041701505	60
1184037020	PETERSON	MICHAEL		2627 RIVERSIDE AVE		JACKSONVILLE	FL	322044712	0.0042354581	60
1700048618	KAKAR	ADAM	KHAN	2485 PINELLAS PL		THE VILLAGES	FL	321632703	0.0043279422	60
1235772542	MICHAELS	CHELSEA		633 NE 11TH AVE		FORT LAUDERDAL	FL	333044692	0.0044432776	60
1710116983	SUAREZ	VICTOR		8967 TAFT ST		PEMBROKE PINES	FL	330244648	0.0044592498	60
1447292172	MANKODI	KSHEMAL		28959 WESLEY CHAPEL BLVD		WESLEY CHAPEL	FL	335433218	0.0046681589	60
1760757033	APPEL	ROSE	KATHERINE	133 BENMORE DR	SUITE 200	WINTER PARK	FL	327924111	0.004701267	60
1710040316	MAYNARD	JENNIFER		4500 SAN PABLO RD S		JACKSONVILLE	FL	322241865	0.0047200788	60
1609943174	ELLIS	STANLEY	BRENT	1519 W KEENE RD		APOPKA	FL	327038416	0.004874995	60
1700086048	SHAH	MITUL	N	2863 S DELANEY AVE		ORLANDO	FL	32806	0.0049051405	60
1003357252	VERMA	NEAL		3601 SW 160TH AVE STE 250		MIRAMAR	FL	330276314	0.0049778894	60
1730151770	KATZMANN	JEREMY	MICHAEL	2300 E. COUNTY ROAD 540A		LAKELAND	FL	338133825	0.0049988674	60
1184157844	KOTIPOYINA	HARISH	RAM	340 NW COMMERCE DR		LAKE CITY	FL	320554709	0.0051668561	60
1043414303	COLBERT	DONALD		1908 BOOTHE CIR		LONGWOOD	FL	327506774	0.005233509	60
1386969640	JOHNSON	JESSICA		1111 12TH ST STE 312		KEY WEST	FL	330403004	0.0052923434	60
1417983743	GITTINGS	CARRIE	A	461 W OAK ST STE A		KISSIMMEE	FL	347416624	0.005377043	60
1124082987	BERNDT	DAVID	LEE	5930 SW 64TH AVE		DAVIE	FL	333147116	0.0053804838	60
1487965406	CURRAN	RYAN	D	1491 GOVERNORS SQUARE BLVD		TALLAHASSEE	FL	323013049	0.0054490622	60
1669712527	CHOUDHURY	SAMANTHA		39200 HOOKER HWY	LAKESIDE ME	BELLE GLADE	FL	33430	0.0054742098	60
1245343888	CAOS	ANA		330 SW 27TH AVE	SUITE 703	MIAMI	FL	331352961	0.0055419561	60
1861874695	MARTORANA	JEFFREY		7702 NW 127TH MNR		PARKLAND	FL	330764272	0.0056584496	60
1841519360	BENNETT	BRANT	QUINN	3601 SW 160TH AVE	SUITE 250	MIRAMAR	FL	330276308	0.0057495055	60
1841256674	FASHNER	JULIA	LYN	1006 W PLEASANT ST		AVON PARK	FL	338252966	0.0061538871	60
1609178839	WELVAERT	CIRA	PATRICIA	1200 ALTON RD		MIAMI BEACH	FL	331393810	0.0062289513	60
1912294497	ESTIMABLE	KERLIE		587 E STATE ROAD 434 UNIT 1071		LONGWOOD	FL	327505283	0.0063120094	60
1396277174	ALMANZAR	CARMEN	EMILIA	690 S GOLDENROD RD		ORLANDO	FL	328228108	0.006436443	60
1689179905	TIO	STEPHANIE		14738 SW 84TH TER		MIAMI	FL	331931588	0.0064607495	60
1366557621	BECKER	MICHELLE	L	1890 SW HEALTH PKWY STE 100		NAPLES	FL	341090473	0.0065985746	60
1275851537	ALLISON	MICHAEL	P	1301 HODGES DR		TALLAHASSEE	FL	323084614	0.006675805	60
1821089756	BARNES	CATHY	BUONO	3000 STARKEY BLVD		NEW PORT RICHE	FL	346552175	0.006813182	60
1699765636	JIMENEZ	JOSE	R	7720 US HIGHWAY 98 W	SUITE 350	MIRAMAR BEACH	FL	325507230	0.0068468922	60
1588658496	HERSHORIN	LAURA	L.	6120 53RD AVE E		BRADENTON	FL	342039707	0.0070427149	60
1598962151	SAPIDA	STEVEN	B	2080 CHILD ST		JACKSONVILLE	FL	322145005	0.0070813778	60
1487613402	WILSON	TIMOTHY	R	300 71ST STREET	SUITE 620	MIAMI BEACH	FL	331413089	0.00729525	60
1760430276	BRIDGES	JAMES	PATRICK	3601 SW 160TH AVE	SUITE 250	MIRAMAR	FL	330276308	0.0074122958	60
1447595384	NAUGHTIN	RYAN	JOHN	133 BENMORE DR	SUITE 200	WINTER PARK	FL	327924111	0.007429536	60
1376506170	REUER	ROBERT	D	450 TURNER ST	NAS PENSACO	PENSACOLA	FL	325085211	0.0074761575	60
1184662371	FRINK	DENNIS	D	418 SW 47TH TER		CAPE CORAL	FL	339146506	0.0075342106	60
1265481618	MATTOS	GAMALIEL	G	4001 NW 97TH AVE	SUITE101	DORAL	FL	331782384	0.0076303347	60
1598145328	TOLEDO	ALMOND RO	R	524 SKYMARKS DR STE 1		JACKSONVILLE	FL	322187254	0.0077740485	60
1285668392	HERNANDEZ	MAYRENE		222 S FLAMINGO RD		PEMBROKE PINES	FL	330271721	0.0079394751	60
1295761245	STEPHENS	BRIAN	LAYNE	3840 BELFORT RD	#102	JACKSONVILLE	FL	322168207	0.0079519553	60
1912979279	SIMON	DAVID		101 S FEDERAL HWY		LAKE WORTH	FL	33460	0.008089317	60
1134148877	FLECK	KAREN	A	800 PRUDENTIAL DR		JACKSONVILLE	FL	322078202	0.0081053334	60
1497097992	RASMUSSEN	EYVIN	P	93 MEIGS DR		SHALIMAR	FL	325792145	0.0082636736	60
1548578560	PATIL	DIPTI	RATILAL	4015 US HIGHWAY 301 N		ELLENTON	FL	342222407	0.0086876345	60
1093938995	CRESPO-SMITH	MARIA	CRISTINA	9240 SW 72ND ST	STE 229	MIAMI	FL	331733264	0.0086885435	60
1073052148	MARTIN	DARBY		1545 BRANAN FIELD RD STE 1		MIDDLEBURG	FL	320688429	0.008747953	60
1437577012	PEREZ PASCUAL	HENDRY	JULIAN	5975 SUNSET DR STE 402		SOUTH MIAMI	FL	331435198	0.0087943967	60
1508211947	HANEKOM	DAMIAN	CHARLES	2441 SURFSIDE BLVD STE 200		CAPE CORAL	FL	339143861	0.008906676	60
1467422592	COX	ERIKA		5961 NW 173RD DR		HIALEAH	FL	330155114	0.0091637513	60
1144575002	MUSHTAQ	ASFAR		120 CYPRESS EDGE DR STE 102		PALM COAST	FL	321648454	0.0092627914	60
1013180090	FIELD	BRIAN	A	3600 OAK MANOR LN APT 46		LARGO	FL	337741214	0.0093648783	60
1750382669	SHARPE	MICHAEL	V	7016 NORMANDY BLVD		JACKSONVILLE	FL	322056206	0.0095304777	60
1639193360	HALL	DONALD	O	7487 S STATE ROAD 121	NORTHEAST F	MACCLENNY	FL	320635451	0.0095463349	60
1609935709	PAREDES	MANUEL	ANTONIO	4998 10TH AVE N		GREENACRES	FL	334632210	0.0098929242	60
1033357553	PULIDO	RENE	URIEL	2570 ATLANTIC BLVD		JACKSONVILLE	FL	322073604	0.0101872762	60
1851320790	CORO	RAMIRO		327 W 49TH ST		HIALEAH	FL	330123715	0.0102188061	60
1285084533	EL FAR	EYAD	RAWHI	40100 HIGHWAY 27		DAVENPORT	FL	338375906	0.0102432692	60
1104871979	KINZELMAN	MATTHEW	G.	3754 HIGHWAY 90	200	PACE	FL	325711020	0.0102968882	60
1942272356	JANSSEN	MICHAEL		9090 REGENCY SQUARE BLVD N	CREDENTIALI	JACKSONVILLE	FL	322118119	0.0103027686	60
1295751089	PATEL	SHEETAL	YOGEN	13944 LAKESHORE BLVD	SUITE A	HUDSON	FL	346671431	0.0105331317	60
1740201839	OHMS	DEANNA	L	17653 N. DALE MABRY HWY		TAMPA	FL	33548	0.0109070619	60
1043711864	JUNCO	DANIEL		7975 LAKE UNDERHILL RD STE 200		ORLANDO	FL	328228204	0.010945268	60
1750496105	MERMELSTEIN	JAY		28960 US HIGHWAY 19 N STE 100		CLEARWATER	FL	337612403	0.0110314279	60
1538355599	MARRERO	AILIS		7040 LAND O LAKES BLVD	STE 103	LAND O LAKES	FL	346383232	0.0111229513	60
1902822539	ARULSELVAM	KALEESWAR		619 S MARION AVE		LAKE CITY	FL	320255808	0.0112091475	60
1366496317	MCCORMICK	ELDRIDGE	E	410 43RD ST W	SUITE I	BRADENTON	FL	34209	0.0112098181	60
1972520526	CORAN	DOUGLAS	A	6121 NW 1ST PL		GAINESVILLE	FL	326072093	0.0112466761	60
1922034388	MURTHY	SRINIVASA	M.	10238 SW 86TH CIR UNIT 200		OCALA	FL	344817625	0.0112919146	60
1407173875	TAYLOR	KELLY	NANETTE	2700 OLD WINTER GARDEN RD		OCOEE	FL	347612964	0.0114491149	60
1528676186	TAPSCOTT	SARAH	COLLEEN	1908 MILL CREEK RD		JACKSONVILLE	FL	322115052	0.0116780945	60
1770520074	PEREZ	JORGE	LUIS	3600 W FLAGLER ST		MIAMI	FL	331351030	0.0117563368	60
1245219971	SCHULZE	DAVID		4771 S. CLEVELAND AVE		FORT MYERS	FL	339071317	0.0117682833	60
1588711493	MUGUERCIA	FRANCISCO		1410 SW 1ST ST		MIAMI	FL	331352203	0.0118068438	60
1639271711	PERDOMO	GEORGINA	C	1202 E SILVER STAR RD		OCOEE	FL	347612460	0.011956417	60
1972574580	TORREZ	ADOLFO	JOSE	6000 HIGHWAY 98 WEST	PENSACOLA N	PENSACOLA	FL	32512	0.0124589545	60
1477979359	BUFFINGTON	GARY	KENNETH	2357 GREENBRIER BLVD		PENSACOLA	FL	325145612	0.0125906644	60
1619972387	DEEM	ROBERT	B	1549 S JEFFERSON		MONTICELLO	FL	323441651	0.0126191936	60
1326533282	SHANBLATT	ASHLEY		9663 WESTVIEW DR		CORAL SPRINGS	FL	330762513	0.0126193264	60
1235429564	CELESTIN LOUI	KETSIA		5005 PORT ST JOHN PKWY		COCOA	FL	329274305	0.0127837439	60
1124008156	BALA	ROBERT		2815 LAKELAND HILLS BLVD		LAKELAND	FL	33805	0.0128776161	60
1245282482	VUKICH	ALISON	ELAINE	12341 YELLOW BLUFF RD		JACKSONVILLE	FL	322262025	0.0129035325	60
1477645067	GARRIDO	MERCEDES		2160 HOWLAND BLVD	SUITE 110	DELTONA	FL	327383467	0.0129227694	60
1083766687	AHMED	NIGHAT	SEEMA	1160 APALACHEE PKWY		TALLAHASSEE	FL	323014542	0.0130636403	60
1881785582	KEEGAN	KULRAVEE	P	3601 SW 160TH AVE	SUITE 250	MIRAMAR	FL	330276308	0.0130755655	60
1932152451	PHEMESTER	BRIAN	JOHN	1601 SW ARCHER RD		GAINESVILLE	FL	326081135	0.0131286993	60
1568014082	SOUZA	KEVIN		1435 W 49TH PL STE 500		HIALEAH	FL	330123158	0.013156503	60
1841361144	KANKAM	CYGETHIA	GAYLE	4601 N CONGRESS AVE		WEST PALM BEAC	FL	334073381	0.0133404746	60
1659682243	HODGES	JAMES	WALTER	964 AJAX ST		JACKSONVILLE	FL	322142531	0.0135375015	60
1598800047	MERCADO-TORRE	LOURDES		3201 BUDINGER AVE		SAINT CLOUD	FL	347697203	0.0136345257	60
1326060716	SUDDUTH	JULIE	E.	2485 PINELLAS PL		THE VILLAGES	FL	321632703	0.0139654209	60
1659470201	ROSENTHAL	MARK	J	975 BAPTIST WAY		HOMESTEAD	FL	330337600	0.0140621304	60
1396767455	NADKARNI	SHAMAL	D	1050 NW 8TH AVE	SUITE 30	GAINESVILLE	FL	326014998	0.0141675719	60
1962463042	HEWITT	TODD	D	3334 CAPITAL MEDICAL BLVD STE 400		TALLAHASSEE	FL	323084470	0.0142987496	60
1497779490	WEBSTER	DAVID		800 PRUDENTIAL DR		JACKSONVILLE	FL	322078202	0.014462803	60
1366494437	MONESTEL	ROBERT	FRANCIS	4619 LITTLE RD		NEW PORT RICHE	FL	346551329	0.0144848847	60
1063574010	FLOEGEL	ANTJE	MAREIKE	4343 W NEWBERRY RD		GAINESVILLE	FL	326072817	0.0145750358	60
1174517205	WANG	GORDON	K	100 MADRID BLVD	513	PUNTA GORDA	FL	339507968	0.0147494068	60
1427085752	ROSNER	LAURA		1803 MICCOSUKEE COMMONS DR		TALLAHASSEE	FL	323085433	0.0147648971	60
1740340926	GALAINENA	LOUIS		1500 E HILLSBORO BLVD	SUITE 107	DEERFIELD BEAC	FL	334414355	0.0147836506	60
1063547677	CABEZAS	DAVID	ALEXANDER	3059 EDGEWOOD AVE W		JACKSONVILLE	FL	322092207	0.0148358038	60
1063468247	DOMINGUEZ	SONYA	JEAN	2627 RIVERSIDE AVE		JACKSONVILLE	FL	322044712	0.0150452349	60
1891724001	ZWYGART	KIRA	K.	12901 BRUCE B DOWNS BLVD	MDC 13	TAMPA	FL	336124742	0.0151956771	60
1154388759	BYRNE	THOMAS	EDWARD	202 N PARK AVE		APOPKA	FL	327034148	0.0153173045	60
1992779078	KRUMHOLZ	DANA	ROBINSON	5300 EAST AVE		WEST PALM BEAC	FL	334072387	0.0153261656	60
1689960718	GARCIA	JESSICA		2007 PALM BEACH LAKES BLVD		WEST PALM BEAC	FL	334096501	0.0156228142	60
1780738054	GREIFF	JEFFREY	DEAN	6782 W SUNRISE BLVD		PLANTATION	FL	333136066	0.0158781759	60
1093997579	AMPONSAH	DANIEL	NTIM	133 BENMORE DR STE 200		WINTER PARK	FL	32792	0.0160252773	60
1700808201	BUCARELLI	ANA	A.	3031 W CYPRESS ST STE A		TAMPA	FL	336091647	0.0161426766	60
1194011387	FEITO	PATRICIA		12314 SW 127TH AVE		MIAMI	FL	331866579	0.0162382927	60
1144823105	JANKOWIAK	AURORA	VICTORIA	2828 S SEACREST BLVD STE 213		BOYNTON BEACH	FL	334357944	0.0162941483	60
1265406177	PLAGGE	ANDREA	SUMMERS	15 COUNCIL MOORE RD		CRAWFORDVILLE	FL	323273117	0.0163348476	60
1225441215	GANNON	MICHAEL		2531 LANDMARK DR STE 103		CLEARWATER	FL	337613928	0.0165668712	60
1720407992	OLSZEWSKA	PAULINA		10000 BAY PINES BLVD		BAY PINES	FL	337448200	0.0169444671	60
1184605495	RODRIGUEZ-MAR	ARTURO		22099 ELMIRA BLVD		PORT CHARLOTTE	FL	339527018	0.0169882705	60
1871569004	MARIKA	CINDY	SHEILA	1604 TOWN CENTER BLVD	SUITE A	WESTON	FL	33326	0.017086138	60
1669642237	TYRELL	TAHIRAH	A	5361 NW 22ND AVE		MIAMI	FL	331428035	0.0171871469	60
1437165032	FELDMAN	SETH	A	407 SE 24TH ST		FORT LAUDERDAL	FL	333163915	0.0172384922	60
1164441903	COLLINS	CECILIA	A	800 PRUDENTIAL DR		JACKSONVILLE	FL	322078202	0.0173285054	60
1821301037	D'AMBROSE	MICHAEL	JOHN	7450 DR PHILLIPS BLVD STE 307		ORLANDO	FL	328195120	0.0174972564	60
1942573316	VELEZ CALAO	TANIA	AIDEE	4302 ALTON RD	SUITE 300	MIAMI BEACH	FL	331402891	0.0175328353	60
1871710079	GONZALEZ	NELSON		15910 NW 57TH AVE		MIAMI LAKES	FL	330146704	0.0175837204	60
1144654070	TAYLOR	ELTON		3601 SW 160TH AVE STE 250		MIRAMAR	FL	330276314	0.0176824676	60
1396949079	LEADER	MICHAEL	REED	NAVAL HOSPITAL JACKSONVILLE 2080 CHILD STREET		JACKSONVILLE	FL	322141098	0.0176883293	60
1891797056	MILLER	DAVID	R	4860 S PRICES PT		HOMOSASSA	FL	344483740	0.0178169631	60
1225359557	RAK	SOFIJA	ANGELINA	11261 SAN JOSE BLVD		JACKSONVILLE	FL	322237230	0.0178527716	60
1407874332	WINCHELL	CHERYL	TAPP	1627 US HIGHWAY 1	STE 101	SEBASTIAN	FL	329583899	0.0178577276	60
1104313246	QUINONEZ	SEAN	SPENCER	6500 38TH AVE N		ST PETERSBURG	FL	337101629	0.0181730692	60
1902865470	AUXTER	THOMAS		1635 MEDICAL LN		FORT MYERS	FL	339071110	0.0182477697	60
1588087076	GARRETT	LARRY	PHILIP	3543 STUART CT		FORT MYERS	FL	33901	0.0182778505	60
1194789263	MARTIN	TRINA	C	42 CAROLINE ST	A	BUNNELL	FL	321108901	0.0184125253	60
1073562245	MARKOU	MICHAEL		1266 TURNER ST		CLEARWATER	FL	337565921	0.0184917748	60
1841599438	AGUIRRE	CHARMAINE	A	1100 SAWGRASS VILLAGE DR	SUITE 100	PONTE VEDRA BE	FL	320825048	0.0185217457	60
1700966835	HILL	PATRICIA	ANN	7126 SPYGLASS AVE		PARKLAND	FL	330763958	0.0186004764	60
1265449987	IBRAHIM	GEORGE	WILLIAM	6721 US HIGHWAY 27 S		SEBRING	FL	338765737	0.018705383	60
1033228937	BROWN	KIMBERLEE	TIMBROOK	1955 US ONE SOUTH	SUITE #200	ST. AUGUSTINE	FL	32086	0.0187449493	60
1962848333	MARTINEZ REGA	YESENIA	ALTAGRACI	5700 LEE BLVD		LEHIGH ACRES	FL	33971	0.0187782277	60
1356360606	DUBE	RICHARD		2854 SE FEDERAL HWY		STUART	FL	34994	0.0188648696	60
1033475603	SWEARENGEN	ERIC	ROBERT	8342 US HIGHWAY 301 N		PARRISH	FL	342198653	0.0190834226	60
1598773244	MORGAN	COURTNEY	RICARDO	2722 NE 1ST STREET	SUITE 2	POMPANO BEACH	FL	33062	0.0191525146	60
1235146408	PERLA	TODD	A.	194 SW WALL TERRACE	ORIGINS FAM	LAKE CITY	FL	32025	0.0192199214	60
1477885127	GONZALEZ GUAR	ASTRID	M.	291 SW 27TH AVE		MIAMI	FL	33135	0.0193606028	60
1295751329	SHOKOOHI	AHMAD		7480 ALOMA AVE		WINTER PARK	FL	327929102	0.0195563263	60
1124448071	REZAC	KYLE	A	1888 S 14TH ST		FERNANDINA BEA	FL	320343054	0.0195903545	60
1255395372	FINKELSTEIN	ALLEN		10225 ULMERTON RD	1A	LARGO	FL	337713538	0.01960772	60
1932193307	TOBIN	JANET	M	2400 HARBOR BLVD	STE 13	PORT CHARLOTTE	FL	339525052	0.0198885352	60
1669583241	THOMPSON	CHRISTINA	LYNN	1515 E SILVER SPRINGS BLVD	SUITE 226	OCALA	FL	344706831	0.019985348	60
1184989139	GOLDMAN	EVGENY		6100 HOLLYWOOD BLVD STE 300		HOLLYWOOD	FL	330247982	0.020002618	60
1275910481	DILORENZO	DOMINIQUE		7975 LAKE UNDERHILL RD STE 200		ORLANDO	FL	328228204	0.0201206189	60
1699957514	KRUGER	RICHARD	CHARLES	9791 AUTUMN HAZE DR		NAPLES	FL	341091548	0.0202461183	60
1144327586	SENORS	LEIDEE	KARENNA	4930 E LAKE MARY BLVD		SANFORD	FL	327715003	0.0203069286	60
1598899684	MOLINA	RODOLFO		3805 W 20TH AVE STE 105		HIALEAH	FL	330124532	0.0203612591	60
1043286479	GUNN	ANNILEA		15260 AMBERLY DR		TAMPA	FL	336472136	0.020445941	60
1447411525	LE	BAOQUANG	S	1485 LEGENDS BLVD		CHAMPIONS GATE	FL	33896	0.0204692241	60
1356696652	RAMIREZ LABRA	FELIX	ALEJANDRO	7408 FAIRWAY DR	SUITE 106	MIAMI LAKES	FL	330143301	0.0207641507	60
1376527580	PARISH	SAMUEL	KEITH	800 GOODLETTE RD N STE 310		NAPLES	FL	341025412	0.0210580318	60
1245386580	HICKERSON	YOREL	CHARLES	2080 CHILD ST		JACKSONVILLE	FL	322145005	0.0210889285	60
1144895335	COREA	JAVIER	ERNESTO	4200 SUN N LAKE BLVD		SEBRING	FL	338721986	0.0211080583	60
1255620084	MEHURON	SARAH	D	11663 COUNTRYWAY BLVD		TAMPA	FL	336262739	0.0211385149	60
1265427736	BAGGERLY	GREGORY	C.	620 10TH STREET N.		ST PETERSBURG	FL	337051407	0.0213312018	60
1891894929	ZELIS	BRIAN	DAVID	10201 ARCOS AVE		ESTERO	FL	339289459	0.0216039508	60
1467659292	GEORGE	LIJI		1601 W TIMBERLANE DR STE 300		PLANT CITY	FL	33566	0.0216955389	60
1033569165	VELAZQUEZ	FELIPE		6488 103RD ST		JACKSONVILLE	FL	322107160	0.021797651	60
1073551255	CAIN	ROGERS		9390 LEM TURNER RD		JACKSONVILLE	FL	322082200	0.0219559507	60
1205432267	PAGLIA	BRIANA		1507 BUENOS AIRES BLVD		THE VILLAGES	FL	321598974	0.0220526359	60
1508205279	VAKHARIA	ANAND	V	2627 RIVERSIDE AVE		JACKSONVILLE	FL	322044712	0.022066195	60
1023205051	VANDENBOSCH	MICHELLE	H	5808B HIGHWAY 189 N		BAKER	FL	325312506	0.0221692701	60
1316254493	JUAREZ	ERICK		9722 SW 184TH ST		CUTLER BAY	FL	331576987	0.0222868305	60
1174572531	LEVINSON	LARRY	K	4700 SHERIDAN ST # A		HOLLYWOOD	FL	330213420	0.0222931481	60
1366468795	AURELIEN	PATRICIA	JUDE	114 N FLAGLER AVE		POMPANO BEACH	FL	330606635	0.0224382095	60
1437148327	MURRAY	LINDA	P	500 10TH AVE S		ST PETERSBURG	FL	337015214	0.0227025016	60
1083066187	GRIFFITH	SUE-ELLEN	ELIZABETH	1070 N STONE ST STE A		DELAND	FL	327200824	0.0229746336	60
1306107636	SISK	MARIANNA	L	16106 MARSH RD	STE 102	WINTER GARDEN	FL	347879182	0.0234372704	60
1124461124	LEUNG	PATRICK		290 NW PEACOCK BLVD #880891		PORT SAINT LUC	FL	34986	0.0236872868	60
1407953383	CORRIDON	ERIN		3601 SW 160TH AVE	SUITE 250	MIRAMAR	FL	330276308	0.0238146242	60
1356386619	BENOIT	JOACHIM	JOSEPH	5211 NE 2ND AVE		MIAMI	FL	331372705	0.0238771928	60
1073560124	JOVEL	LUIS	ANTONIO	2323 1ST AVE N		SAINT PETERSBU	FL	337138818	0.0242065904	60
1720379365	LIPARI	BRIAN	ANTHONY	12989 SOUTHERN BLVD STE 103		LOXAHATCHEE	FL	33470	0.0244007101	60
1285677294	SCRENOCK	JONATHAN	D	120 CYPRESS EDGE DR STE 204		PALM COAST	FL	321648454	0.0244713938	60
1316966708	SANTIAGO-MART	IVETTE		320 W SABAL PALM PL STE 200		LONGWOOD	FL	327793621	0.0245898562	60
1306339015	TORRES-ADORNO	MAGDALINE	MARIE	18610 NW 87TH AVE STE 101-201		HIALEAH	FL	33015	0.0246021268	60
1316307242	ESPINOZA	ANTHONY		1431 SW 1ST AVE BLDG SUITE7		OCALA	FL	344716500	0.0246175695	60
1346561669	MEDIDI	SAROJA		14254 MARTIN LUTHER KING BLVD		DOVER	FL	335274414	0.0246612961	60
1437197399	SIMPSON	HELEN	ELENA	109 TIMBERLACHEN CIR		LAKE MARY	FL	327463395	0.0246781395	60
1356317101	SAMANO	GREGORY	P.	201 N CLYDE MORRIS BLVD STE 200		DAYTONA BEACH	FL	321142765	0.0251640757	60
1154387447	BASKA	DOUGLAS	THOMAS	38135 MARKET SQUARE		ZEPHYRHILLS	FL	33542	0.0252663391	60
1316186711	SELLA	KATHY	D	9802 BAYMEADOWS RD STE 12	#133	JACKSONVILLE	FL	322567987	0.0253482345	60
1134315823	MATHEWS	MARION	J	114 AIRPORT RD STE C		PANAMA CITY	FL	324054738	0.0253820596	60
1811333826	DUNCAN	CORY	HARTMAN	1301 HODGES DR		TALLAHASSEE	FL	323084614	0.0255618375	60
1811285174	LEKOVIC	MIRSEN		5831 BEE RIDGE RD STE 210		SARASOTA	FL	342335094	0.0255980287	60
1679668503	ELWIN	FRANK		4675 28TH CT		VERO BEACH	FL	329671329	0.0256651258	60
1447230016	MOSCARITOLO	MICHAEL	ANTHONY	245 SHALIMAR DR		SHALIMAR	FL	325791242	0.0256989375	60
1942277470	DAY	CHARLES	MICHAEL	450077 STATE ROAD 200 STE 12	UFJP CALLAH	CALLAHAN	FL	320113863	0.026176217	60
1538146725	MCKENZIE	MICHAEL	JOACHIM	200 E HALLANDALE BEACH BLVD		HALLANDALE BEA	FL	33009	0.0262884819	60
1750561072	CHUKWU	HELEN-VAL		3700 JOHNSON ST		HOLLYWOOD	FL	330216031	0.0263458062	60
1124640495	LATO	JESSICA	LYNN	685 BAY BRIDGE CIR		APOPKA	FL	327031711	0.0266023181	60
1861610834	QUINTERO	STEPHEN		2911 ROBERTS AVENUE		TALLAHASSEE	FL	32310	0.0267418595	60
1942270186	MASON	DONALD	ROBERT	6715 W HIGHWAY 98		PENSACOLA	FL	325065923	0.0267510712	60
1083901177	AFSHAR	ALI	REZA	4565 US HIGHWAY 17 STE 106		FLEMING ISLAND	FL	320034822	0.0269441162	60
1215980172	LALLY	ARLEEN	ANN	1006 W PLEASANT ST		AVON PARK	FL	338252966	0.0271328613	60
1699069914	MURILLO	JOSE		4457 BAYOU BLVD		PENSACOLA	FL	325032601	0.0275245379	60
1588641120	TOWNSEND	GERALD	EDWIN	4475 US HIGHWAY 1 S	SUITE 100	SAINT AUGUSTIN	FL	320867200	0.0278508891	60
1366490179	ELLIS	LAURA	ELIZABETH	228 W ALEXANDER ST		PLANT CITY	FL	335637157	0.027876806	60
1891747168	BOYETT	RICHARD	TODD	312 KENMORE RD		PENSACOLA	FL	325037462	0.0279798489	60
1932171337	PACANOWSKA-AS	IRENA	MARIA	6100 SAINT JOHNS AVE	SUITE 4	PALATKA	FL	321773844	0.0279963156	60
1245352491	MORALES	VALERIA		12515 SW 88TH ST		MIAMI	FL	331861829	0.0280299755	60
1568514701	WILLIAMS	ROBERT	ALLEN	117 W BAY ST		WAUCHULA	FL	338733135	0.0281355502	60
1316043060	DOWIE	LORI	LYNN	11211 PROSPERITY FARMS RD	SUITE C211	PALM BEACH GAR	FL	334103446	0.0282084993	60
1033538640	HUSSAINI	FAREEHA		13330 USF LAUREL DR		TAMPA	FL	33612	0.0284630791	60
1538255146	ENRIQUEZ	JUAN	ANTONIO	237 NW 12TH AVE	SUITE A-D	MIAMI	FL	33128	0.0284640761	60
1437310083	MOHIUDDIN	MOHAMMED		5429 COMMERCIAL WAY		SPRING HILL	FL	346061110	0.0286174016	60
1053319533	GREER	ROBERT	COLLINS	624 US 1		LAKE PARK	FL	334032916	0.0286282534	60
1700031911	ARAN	FRANK		7900 FOREST CITY RD		ORLANDO	FL	328103002	0.0286294944	60
1326016478	REINERTSEN GA	SHARON	L.	1660 PRUDENTIAL DR STE 400		JACKSONVILLE	FL	322078188	0.0288430238	60
1174745731	KOTLER	BARRY	MICHAEL	67 LAKE EDEN DRIVE		BOYNTON BEACH	FL	334358666	0.0288804378	60
1982661757	WARD	SAMUEL	EDWARD	1409 BRICKYARD RD		CHIPLEY	FL	324285967	0.0291961343	60
1861475717	LINBERG	THOMAS	J	2955 SE 3RD CT	FLORIDA MED	OCALA	FL	344710441	0.0293567185	60
1447580022	PRYOR	RAYMOND	WILLIAM	3601 SW 160TH AVE	SUITE #250	MIRAMAR	FL	330276308	0.0294232038	60
1922063866	KUCHARSKI	ANDRZEJ		1040 RIVER HERITAGE BLVD UNIT 204		BRADENTON	FL	34212	0.0295291175	60
1437354958	AZIZ	CHRISTINE	A	151 VICTORIA COMMONS BLVD	SUITE 102	DELAND	FL	327247722	0.0298686521	60
1013903129	RIGGS	DAVID	ALAN	307 BOATNER RD		EGLIN AFB	FL	325421391	0.0301176445	60
1326220229	LOPEZ-GARCIA	ESDRAS		151 NW 11TH ST STE E102		HOMESTEAD	FL	330304350	0.0304253199	60
1497975304	MISHRA	APARAJITA		1001 E BAKER ST STE 400		PLANT CITY	FL	335633700	0.0305804988	60
1740586379	TEMKIN	ROBERT	L.	202 PLANTATION AVE		TAVERNIER	FL	330702235	0.0307136788	60
1962469981	BARNES	RONALD	LEE	2001 E. HIGHWAY 20	FAMILY MEDI	NICEVILLE	FL	32578	0.0308539188	60
1760656995	SHARMA	SONIA		6142 COLLINS RD		JACKSONVILLE	FL	322445806	0.0309255533	60
1609239292	JEAN-CLAUDE	RACHAEL	L	12780 RACE TRACK RD STE 400		TAMPA	FL	336261395	0.0309571815	60
1720076920	MELWANI	SONIA	N	7305 N MILITARY TRL		RIVIERA BEACH	FL	334107417	0.0309607159	60
1790218519	WILLIAMS	NAA SIKA		17 DAVIS BLVD	SUITE 308	TAMPA	FL	336063475	0.031041333	60
1326084674	ROSARIO-MEDIN	RALPH		4711 CURRY FORD RD STE A		ORLANDO	FL	328122704	0.0311503643	60
1619319563	BRODNIAK	HYRUM		9975 TAVISTOCK LAKES BLVD STE 220		ORLANDO	FL	328277559	0.0313070193	60
1487188637	MORGAN	JUSTIN	P	511 MEDICAL PLAZA DR STE 101		LEESBURG	FL	347487328	0.0316266008	60
1790726909	JEFFREY	BRETT	EDWARD	100 N MAIN ST	FSH-UNIT 31	CHATTAHOOCHEE	FL	323241107	0.0317058582	60
1851349591	RAMOS-RIVERA	DIEGO		921 S BENEVA RD		SARASOTA	FL	342322401	0.0317756999	60
1497742936	TUCKER	R	MICHAEL	60 WESTMINSTER ST N	SUITE A	LEHIGH ACRES	FL	339366518	0.0318614231	60
1053376053	GODBOLE	RASHMI	BHUSHAN	2080 CHILD ST		JACKSONVILLE	FL	322145005	0.0321613224	60
1427445477	URDA	JACOB		130 E REDSTONE AVE		CRESTVIEW	FL	325395348	0.0321818479	60
1437134301	MILLS	JOHN	EDWIN	1005 MAR WALT DR	IMMEDIATE C	FORT WALTON BE	FL	325476707	0.0323039349	60
1821579103	MAJOR	TIFFANY	N	5194 JOHNSON CREEK DR		JACKSONVILLE	FL	322189308	0.032306415	60
1124077003	HERRERA -BEHR	LUIS	FERNANDO	4584 COMMERCIAL WAY		SPRING HILL	FL	346061919	0.0326991039	60
1467455345	MASON	CLAUDE	J	2830 BEE RIDGE RD		SARASOTA	FL	342397115	0.0327129341	60
1942278148	STEWART	ERIC	BLAINE	761 EDGEWOOD AVE N	UFJP COMMON	JACKSONVILLE	FL	322543013	0.0327186329	60
1679525463	WALKER	TIMOTHY	W	4413 US HWY 331 SOUTH		DEFUNIAK SPRIN	FL	32435	0.0328464941	60
1912123886	DAWKINS	DONALD	G	4421 SUN N LAKE BLVD	SUITE B	SEBRING	FL	338722166	0.0329841636	60
1205860582	MORSE	WILLIAM		1803 MICCOSUKEE COMMONS DR		TALLAHASSEE	FL	323085433	0.0330430158	60
1962796284	SINGHAL	AKHIL		2741 CITRUS TOWER BLVD		CLERMONT	FL	347116699	0.0330647375	60
1962654228	ARROYO-VELEZ	ELBA	IDELISSE	9366 BALM RIVERVIEW RD		RIVERVIEW	FL	335695104	0.0330952685	60
1841588068	ADEYEMO	TOLULOPE		6841 BLANDING BLVD		JACKSONVILLE	FL	322444418	0.0331057198	60
1518026269	VANDERBY	STEVEN	J	4030 MINTON RD		W MELBOURNE	FL	32904	0.0331906756	60
1932191400	BLAIR-BRITT	LORAY	ANTOINETT	1410 LPGA BLVD, STE 136		DAYTONA BEACH	FL	321175146	0.0334128128	60
1528448636	GARCES	PATRYCJA		8409 SW 80TH ST STE 8		OCALA	FL	344819117	0.0334139527	60
1962432302	FERRAS	ALEJANDRO	F	1070 SW 1ST ST		MIAMI	FL	331301009	0.0334372842	60
1760454037	SCUDERI	CHRISTOPH	B	3122 NEW BERLIN ROAD	UF NEW BERL	JACKSONVILLE	FL	32226	0.0336518027	60
1447397021	JACKSON	CONSTANCE	L	3250 ZEMKE AVE		TAMPA	FL	336215023	0.0336554102	60
1487644977	MEUSER	DOUGLAS	GRIFFITHS	4000 CENTRAL FLORIDA BLVD	BLDG # 127	ORLANDO	FL	328163333	0.0336627015	60
1114902533	BARNES	ELBERT	H	3000 STARKEY BLVD		NEW PORT RICHE	FL	346552175	0.0337801865	60
1003388083	MILLIS	ANNIE	TAYLOR	15420 CEMETERY RD		FORT MYERS	FL	339057532	0.0337935044	60
1093942302	DUNN	CHERI	COLAGROSS	141 MACK BAYOU LOOP STE 101		SANTA ROSA BEA	FL	324597194	0.0338380202	60
1376973156	LEVKOFF	ELINA		4520 DONALD ROSS RD STE 200		PALM BEACH GAR	FL	334185105	0.0340305069	60
1306877154	DELGADO	HECTOR	MANUEL	9220 SW 72ND ST STE 202		MIAMI	FL	331733259	0.0340534086	60
1225422074	BALDIVIESO HU	VALERIA	CRISTINA	5235 W COLONIAL DR		ORLANDO	FL	328087605	0.0340607963	60
1467569947	PERRY	ADAM	C	1000 PARK CENTRE BLVD STE 100		MIAMI	FL	331695373	0.0343191461	60
1275731622	MEIER DAVILA	MIRKO	ALFREDO	7857 N. UNIVERSITY DRIVE		PARKLAND	FL	33067	0.0344284028	60
1124082003	FONSECA	MARIO	J	7325 SW 63RD AVE	SUITE 201	SOUTH MIAMI	FL	331434811	0.0346202199	60
1477559409	ELDER	MARK	JAMES	3887 SCOTTS PLAZA DR		JAY	FL	325654001	0.0347552435	60
1083652689	PECKOO	ROSALEE	JENIFER	100 N MAIN ST		CHATTAHOOCHEE	FL	323241107	0.0348431873	60
1083654693	REESE	RANDY	R.	2907 KERRY FOREST PKWY		TALLAHASSEE	FL	323096825	0.0350600444	60
1154362242	LAMBA	RAJENDER	SINGH	13028 COUNTY LINE RD		HUDSON	FL	346676421	0.0350769474	60
1124087556	PERKINS	DANIEL	B	486 SW RUTLEDGE ST		MADISON	FL	323401978	0.0350795109	60
1336108521	THOMPSON	DAVID	A	6900 NW 9TH BLVD		GAINESVILLE	FL	326054251	0.0353729711	60
1740260819	BUETE	ERIC		2901 S TAMIAMI TRL		SARASOTA	FL	342395106	0.0354246618	60
1841371697	STANDRIDGE	MATTHEW	THOMAS	15 COUNCIL MOORE RD		CRAWFORDVILLE	FL	323273117	0.0359838689	60
1891746897	KALAJI	ZAHER		4225 WOODBINE RD	SUITE A	PACE	FL	325718790	0.0361973359	60
1578792412	DUANY	OSMANY		86 W UNDERWOOD ST	SUITE 201	ORLANDO	FL	328061110	0.036236445	60
1558830158	CROASDAILE	KARINA	VANNESSA	3399 SW 142ND AVE		MIRAMAR	FL	330273762	0.0362819946	60
1700866209	STITSKY	LORNE	SHANE	4601 MILITARY TRL	SUITE 209	JUPITER	FL	334584834	0.0363427815	60
1871676668	ALESSI	JOSEPH	FRANCIS	6300 N ANDREWS AVE		FORT LAUDERDAL	FL	333092130	0.0363837169	60
1205891850	KENT	CHARLES		3301 THOMASVILLE RD	STE 102	TALLAHASSEE	FL	323087946	0.0364872883	60
1376713479	BURKE	THERESA	KIERNAN	808 NW 23RD AVE		GAINESVILLE	FL	326093534	0.0365898702	60
1396902789	CASTRO	LUIS	GUMERSIND	8200 SW 117 AVE	SUITE 100	MIAMI	FL	331834382	0.0369090098	60
1275589343	FRANCO	CHRISTINA	A.	303 PINELLAS ST	SUITE 330	CLEARWATER	FL	337563809	0.0372507372	60
1720154172	GAJIC	ZIVKO	Z	2505 FLAGLER AVE		KEY WEST	FL	330403934	0.0375043298	60
1972794790	CHAN	RAINER	QUIJADA	900 49TH ST N		ST PETERSBURG	FL	337106625	0.0376924058	60
1720188055	RISCILE	GISELE	REGINA	3201 S DALE MABRY HWY STE 102		TAMPA	FL	336297800	0.037711889	60
1518931724	MALFANT	DENIS	S	2465 N MCMULLEN BOOTH RD		CLEARWATER	FL	337591368	0.0377817275	60
1306073770	CANNON	BRIAN	T	4513 EXECUTIVE DR		NAPLES	FL	341199033	0.0380319022	60
1720028491	SHAH	SEJAL		901 MEADOWS ROAD		BOCA RATON	FL	33432	0.0384558225	60
1588094130	COOPER	SHARRELL		120 CYPRESS EDGE DR	SUITE 202	PALM COAST	FL	321648453	0.0386756151	60
1588863021	BIGGERS	ELIZABETH	G	538 WILBUR ST		BRANDON	FL	335114885	0.0387629098	60
1437198157	SCOTT-HOLMAN	SANDI	DEE	3200 S UNIVERSITY DR		DAVIE	FL	333282018	0.0389962308	60
1134173271	HANSEN	CHERIE	L	1730 SW 1ST AVE		OCALA	FL	344715179	0.0393604147	60
1942240767	SOH-URBANO	JINYU		755 RINEHART RD	SUITE 100	LAKE MARY	FL	327464874	0.0393937724	60
1255389938	NIPPER	NEIL	BAKER	350 JACKSON CIRCLE		VALPARAISO	FL	32580	0.0395249804	60
1194761916	AMAWI	AHMAD		5745 CANTON CV STE 121		WINTER SPRINGS	FL	327085012	0.0397318774	60
1073107728	BRAVO	JESUS	SEGUNDO	1334 ALHAMBRA CIR		CORAL GABLES	FL	331343522	0.0398513712	60
1295890762	BRADLEY	ROBBIE	L	6199 W GULF TO LAKE HWY		CRYSTAL RIVER	FL	344292679	0.039932021	60
1821265323	SANTIN	ENMA		7000 W 12TH AVE	SUITE 17	HIALEAH	FL	330145154	0.0402349341	60
1730269556	SOOKRA WINSLO	SASKA	FIONA	1957 WORTH CT		BRADENTON	FL	342112110	0.0404856294	60
1093739609	HELFIN	GARY		10461 SW HIGHWAY 484		DUNNELLON	FL	344325741	0.0407596133	60
1023260973	BERGER	KRISTINA	HOWES	755 RINEHART RD	SUITE 100	LAKE MARY	FL	327464874	0.0407630927	60
1104369842	SAMUEL	MONIQUE	M	2007 PALM BEACH LAKES BLVD		WEST PALM BEAC	FL	334096501	0.0407896345	60
1386076321	WINFREY	KELLEY		1135 LAKE AVE		CLERMONT	FL	347113037	0.0409528599	60
1750367041	RAMSAY	MARIS	GAIL	2724 N HIAWASSEE RD STE 200		ORLANDO	FL	328183008	0.0410463787	60
1265599872	GUTIERREZ	RENE		825 SW 87 AVE	2ND FLOOR #	MIAMI	FL	33174	0.041059684	60
1568625804	FREIER	RICHARD	DAVIS	8990 NAVARRE PARKWAY		NAVARRE	FL	325662216	0.0410664682	60
1679586960	MAULE	CYNTHIA	S	1500 E VENICE AVE UNIT 204		VENICE	FL	342921664	0.0411399729	60
1538329248	HUNT	KATHRYN	R	4929 MOBILE HWY		PENSACOLA	FL	325063229	0.041217309	60
1164591939	HILL	JEAUDINE	BONTEMPS	985 S R 436		CASSELBERRY	FL	327075664	0.0413903119	60
1790941268	SANDOVAL	JAVIER	E	3151 N ALAFAYA TRL	SUITE 101	ORLANDO	FL	328262945	0.0415267069	60
1841377520	PORFIRI	CARINE		777 GLADES RD	FLORIDA ATL	BOCA RATON	FL	334316424	0.0416097231	60
1033266192	TILTON	PAUL	A	307 BOATNER RD SUITE 114	EGLIN HOSPI	EGLIN	FL	32542	0.0416937252	60
1619288396	VARGHESE	MILI		2777 ENTERPRISE RD		ORANGE CITY	FL	327638310	0.0417072685	60
1356413728	VALERIANO	JULIETTE	ADELINA	1545 9TH ST SW		VERO BEACH	FL	329624312	0.0418808535	60
1548414121	BIZOUATI	GABRIEL		4725 US HIGHWAY 98 S STE 101		LAKELAND	FL	338124334	0.0419192119	60
1114353976	ASTUDILLO-MOU	BRANDIE	ANN	3401 PGA BLVD STE 100		PALM BEACH GAR	FL	334102824	0.0420989711	60
1801926001	COOPER	KIRSTEN	LEA	13220 STARKEY RD STE 500		LARGO	FL	337731446	0.0422913004	60
1568424729	PRITT	ROBERT	BERNIE	13670 METROPOLIS AVE	SUITE 104	FORT MYERS	FL	339124346	0.042433349	60
1902912454	CABRERA	LUIS	RENE	1648 NE 163RD ST		NORTH MIAMI BE	FL	331624731	0.0425706962	60
1750761094	HUNT	ANDREW	JERVEY	6484 FORT CAROLINE RD		JACKSONVILLE	FL	32277	0.0427213204	60
1417989633	MALLONEE	RONALD	C.	632 N SEMORAN BLVD		ORLANDO	FL	328073330	0.0427359976	60
1114283058	LUNGREN	HILLARY	K	7550 43RD ST N		PINELLAS PARK	FL	337813601	0.0430718777	60
1548362627	PERDOMO	ALEX	C	1202 E SILVER STAR RD		OCOEE	FL	34761	0.0434786389	60
1144309485	FIGUEROA	PABLO	E	2222 HIGHWAY 44 W		INVERNESS	FL	34453	0.043649585	60
1861435760	SANDOVAL	OSWALDO	S	6517 TAFT ST		HOLLYWOOD	FL	330244062	0.0438102861	60
1669613592	LUSTIG	LILI	ANN	2780 CLEVELAND AVE STE 709		FORT MYERS	FL	339015857	0.0438383026	60
1952546681	NORDQUIST	CLAY		2470 E HIGHWAY 50		CLERMONT	FL	347116016	0.0440156395	60
1578097895	BENJAMIN	BRITTNEY	MICHELLE	921 S BENEVA RD		SARASOTA	FL	342322401	0.0442143376	60
1730195405	WHIBBS	WILLIAMS		2315 W JACKSON ST		PENSACOLA	FL	325057552	0.0444386048	60
1336533975	BRITS	ANRI		7125 MURRELL RD STE D		MELBOURNE	FL	329407999	0.0445237635	60
1194709238	JAHRAUS	JOEL	P	6150 SW 76TH ST		SOUTH MIAMI	FL	331435002	0.0446754159	60
1275764169	MAHMOOD	JAZBEEN		15260 AMBERLY DR		TAMPA	FL	336472136	0.0446826467	60
1225402118	SHAW	CARMENCIT	E	935 BAREFOOT BLVD STE 3		BAREFOOT BAY	FL	329767620	0.044719785	60
1447675806	RICHARDS	VELMA	ELAINE	1408 TUSCA TRL		WINTER SPRINGS	FL	327083900	0.0447652559	60
1447251061	LORENZO	MAYRA	L	12150 SEMINOLE BLVD		LARGO	FL	33778	0.0449420056	60
1346343530	LOUTTIT	JAMES	WILLIAM	402 LAKE HOWELL RD		MAITLAND	FL	327515907	0.0450224611	60
1720016157	DEASON	JENNIFER		100 ESTRADA SQ		HOBE SOUND	FL	334552400	0.0453264169	60
1215023544	HOWARD	DONALD	CHARLES	1740 E HALLANDALE BEACH BLVD		HALLANDALE BEA	FL	33009	0.045406309	60
1558344069	DESARAJU	CHAKRADHA		6201 N SUNCOAST BLVD		CRYSTAL RIVER	FL	344286712	0.0455355342	60
1174501571	TRIBUZIO	EDWARD	DOMINICK	1340 S 18TH ST	SUITE 204	FERNANDINA BEA	FL	320344799	0.0457027508	60
1366452039	BELCHER	JAMES	H	3511 MARTIN LUTHER KING BLVD		FORT MYERS	FL	33916	0.0458772755	60
1043241375	GERVASI	MICHAEL	F	15858 SW WARFIELD BLVD	BOX 648	INDIANTOWN	FL	349560648	0.0463076667	60
1669482188	KUDIA	ASHFAQ	LATIF	1301 PLANTATION ISLAND DR	SUITE 302A	ST AUGUSTINE	FL	320803717	0.0464794347	60
1871850339	STUMBAR	SARAH	EISENSTEI	800 SW 108TH AVE	ACC SUITE 1	MIAMI	FL	331742555	0.0464947759	60
1851325112	EDOUARD	PIERRE-RI		16161 NW 57TH AVE		MIAMI LAKES	FL	330146707	0.0465007578	60
1649339730	FELIPE	LUIS		11501 SW 40TH ST		MIAMI	FL	331653313	0.0465639215	60
1063463297	OSBAN	WENDY	W	1549 AIRPORT BLVD		PENSACOLA	FL	325048633	0.0466599372	60
1063454015	BASSETTI	KAREN	BROWNING	3000 S MCCALL RD		ENGLEWOOD	FL	342248616	0.0469677421	60
1801234570	LOMBARDI	JONATHAN	WILLIAM	601 E ROLLINS ST		ORLANDO	FL	32803	0.047159839	60
1194189282	GRIGGS	JAMES	MARSHALL	1903 E FLETCHER AVE		TAMPA	FL	336123713	0.0471798829	60
1346875622	MARTINEZ	ALEXIS		8324 NW 142ND ST		MIAMI LAKES	FL	330165750	0.0472797924	60
1952590630	MICHEL	IVELISSE		700 6TH ST S		ST PETERSBURG	FL	337014815	0.0474469722	60
1114304508	ROJAS	FIOR	D	2565 ENTERPRISE RD	STE 300	ORANGE CITY	FL	327637912	0.0474759257	60
1114028487	WATREN	DONALD	R	1500 N DIXIE HWY	SUITE 102	WEST PALM BEAC	FL	33401	0.0474939426	60
1811243611	HEURICH	EVA-MARIA		100 W GORE ST STE 202		ORLANDO	FL	328061041	0.0476994915	60
1215535968	RODRIGUEZ	STANIESHA		4341 SW 114TH TER APT 8406		PEMBROKE PINES	FL	330256644	0.0477434146	60
1265532030	JUDAH	MICHELLE	L	2237 LITHIA CENTER LN		VALRICO	FL	335965676	0.047830984	60
1063600310	SYMEONIDES	JOHN	G.	145 CYPRESS POINT PKWY	UNIT 105	PALM COAST	FL	321648426	0.047902056	60
1730409004	SABER	HORMOZ	ATASHPOUR	1214 INVERNESS DR		DUNEDIN	FL	346982703	0.0479070102	60
1518942515	DILERNIA	ANDREW	CRAIG	3601 SW 160TH AVE	SUITE 250	MIRAMAR	FL	330276308	0.048190102	60
1588750970	HUSSAIN	SYED	S	7685 103RD ST 1		JACKSONVILLE	FL	322109326	0.0481994455	60
1760459192	ACKERSON	DANIEL	JAMES	2080 CHILD ST		JACKSONVILLE	FL	322145005	0.0482358053	60
1871655639	ALONSO	ALINA	MARIA	800 CLEMATIS ST STE 5-531		WEST PALM BEAC	FL	33401	0.0483370614	60
1730131046	WILKINSON	CURTIS	E.	17560 NW 27TH AVENUE	SUITE 106	MIAMI GARDENS	FL	33056	0.0483645657	60
1215376645	MCCOY	CHRISTINA	MARSALISI	6775 CROSSWINDS DR N		ST PETERSBURG	FL	337105471	0.0484205536	60
1033445770	BELLUSH	DEBORAH	MARIE	1210 W MAIN ST		LEESBURG	FL	347484935	0.0484706881	60
1750395109	TOLSTON	MONIQUE	A	500 ROSER PARK DR S		ST PETERSBURG	FL	337015214	0.0485373135	60
1982783353	JIMENEZ	MAURIN		3320 W 84TH ST	STE 22	HIALEAH	FL	330184921	0.0486504822	60
1902876329	SAVOIA-MCHUGH	LEE	ANNE	NAVAL HOSPITAL PENSACOLA	6000 WEST H	PENSACOLA	FL	32512	0.0486575957	60
1710977954	WALKER	ERIK	C.	7408 RED BUG LAKE RD		OVIEDO	FL	327657154	0.0487383413	60
1508108390	PEREZ	JOSE	RAMON	11805 S DIXIE HWY		MIAMI	FL	331564439	0.0487496145	60
1952540114	PILLAI	VIJAYAN	V	7901 KINGSPOINTE PKWY	SUITE 1	ORLANDO	FL	328196520	0.0487823105	60
1245263813	HARVEY-DENT	DYAN	JENELLE	4325 LYNX PAW TRL		VALRICO	FL	335947426	0.0488600009	60
1801025424	JONES	TAKAYA	LINNE	2349 VILLAGE SQUARE PKWY STE 110	CREDENTIALI	FLEMING ISLAND	FL	320034319	0.0490209144	60
1679670269	FOUCAULD	FLORENCE		2020 NE 163RD ST STE 203		N MIAMI BEACH	FL	331624927	0.0493492005	60
1326068040	LING	JUAN		305 BRYAN RD	STE 7	BRANDON	FL	335115340	0.0494886074	60
1346269883	WALLACE	MERVIN	P	1803 MICCOSUKEE COMMONS DR	SUITE 202	TALLAHASSEE	FL	323087403	0.0495287711	60
1417988205	ZALMAN	BARRY		12470 TELECOM DR STE 100		TEMPLE TERRACE	FL	336370904	0.0495595648	60
1851372825	ROPERO-CARTIE	ARMANDO		1830 NW 7TH ST STE 228		MIAMI	FL	331253562	0.0496200407	60
1174669246	CABRERA	JORGE	L.	25098 OLYMPIA AVE	SUITE 400	PUNTA GORDA	FL	339503938	0.0500378772	60
1063400117	KOVATS	CHRISTIAN	A	4932 W STATE ROAD 46 STE 1090		SANFORD	FL	327719244	0.0500566992	60
1881759058	SEVERINO	LOIDA	MERCEDES	3601 FEDERAL HWY		MIAMI	FL	331373795	0.0503013111	60
1336784800	WESTWOOD	TAYLOR		516 LAKEVIEW RD STE 5		CLEARWATER	FL	337563302	0.050462381	60
1568563419	TERZIGNI	DAVID	LOWELL	5355 SPRING HILL DR		SPRING HILL	FL	346064540	0.0506902328	60
1982775367	ALILIN	ELEUTERIO	ROGER	7221 ALOMA AVE		WINTER PARK	FL	327927119	0.0508459942	60
1215948641	PEREZ	SUSAN		3601 SW 160TH AVE	SUITE #250	MIRAMAR	FL	330276308	0.0511777783	60
1407196645	SCHEINER	CHELSEY	SWAIKO	4771 S CLEVELAND AVE		FORT MYERS	FL	339071317	0.0512416326	60
1295758811	LLERENA	RICHARD	L	6318 S TAMIAMI TRL		SARASOTA	FL	342313935	0.0515298234	60
1174520126	ROCA	ARMANDO	E	6301 PEMBROKE RD		HOLLYWOOD	FL	330232217	0.0517477175	60
1316955388	HARO	CARLOS	J	2237 N COMMERCE PKWY	SUITE 2	WESTON	FL	333263250	0.0519401185	60
1669057147	MOLDON	MARAY		921 JADE FOREST AVE		ORLANDO	FL	328288131	0.0520169004	60
1003091372	LEACH	WILLIAM	C	2955 SE 3RD CT	STE B	OCALA	FL	344710441	0.0521468981	60
1023575727	SIROIS	JOHN	VICTOR	1500 22ND AVE N		SAINT PETERSBU	FL	337043114	0.0522807851	60
1821245846	FERNANDEZLOPE	ESTEBAN		300 71ST STREET	SUITE 620	MIAMI BEACH	FL	331413089	0.0525953691	60
1346221645	ZALKIN	ADALINE	E	3900 CLARK RD	SUITE B1	SARASOTA	FL	342332301	0.0526395035	60
1689693368	BRAMSON	CARL	DAVID	5682 BEE RIDGE RD		SARASOTA	FL	342331500	0.052903323	60
1871554261	ANNICELLI	RONDA	JEAN	1263 ERDMAN CT		APOPKA	FL	327037477	0.0531566986	60
1417375502	DORSEY	NICHOLAS		1707 N MAIN ST		GAINESVILLE	FL	326093650	0.0533630885	60
1952701831	ELISEE	SABINE	DELINOIS	8896 ROYAL PALM BLVD		CORAL SPRINGS	FL	330655803	0.053697302	60
1124280334	KAPLINSKY	KAIRA	T	801 S DOUGLAS RD		PEMBROKE PINES	FL	330251355	0.0538116624	60
1568401784	OWENS	BARRINGTO	R	120 BECKRICH RD	SUITE 100	PANAMA CITY	FL	324072521	0.0540571674	60
1881013886	SKELLY	SARAH		1929 ORTEGA ST		NAVARRE	FL	325664111	0.0540809329	60
1902029911	DELGADO	JUSTO		151 SW 27TH AVE		MIAMI	FL	331351428	0.0541015715	60
1043219702	NAVARRO	ARMANDO		1211 JACARANDA BLVD		VENICE	FL	342924520	0.0541562103	60
1538528674	DOTY	MATTHEW		7031 SW 62ND AVE		SOUTH MIAMI	FL	331434701	0.0542409006	60
1750794616	KAWA	ROBERT		400 COLONNADE DR STE 160		PONTE VEDRA	FL	320816236	0.0543463188	60
1891067054	CARSON	BONNIE	NEAL	4322 TIDEWATER DR		ORLANDO	FL	32812	0.0543873245	60
1508825779	GUERRIER	MARIE	KETTLY	3441 SE WILLOUGHBY BLVD		STUART	FL	349945060	0.0545314807	60
1043482813	GONZALES	POTENCIAN	D	62 SPRING VISTA DR STE 100		DEBARY	FL	327131812	0.0546298921	60
1730129065	MANELLA	SUSAN	G	500 N HIATUS RD STE 201		PEMBROKE PINES	FL	330265213	0.0551134334	60
1912946211	RIQUETTI	PETER	ANDREW	8601 EASTHAVEN CT		NEW PORT RICHE	FL	346555214	0.0551484553	60
1194701607	TROUT	RONALD	V	6100 MINTON RD NW STE 104		PALM BAY	FL	329071900	0.055438763	60
1831155233	FRAYSER	MICHAEL	RUTLEDGE	340 MAGNOLIA CIRCLE		TYNDALL AFB	FL	32403	0.055473215	60
1396728952	MARTICH BICKE	JOAN		3100 CONWAY RD		ORLANDO	FL	328127331	0.0555664548	60
1053341214	PENATE-PEREZ	LUIS		8200 SW 117TH AVE	SUITE 112	MIAMI	FL	331833856	0.0559005062	60
1366495830	CUSCO-PRIETO	BAUDILIO	J	2101 SW 122ND CT		MIAMI	FL	331757313	0.05590352	60
1376510933	BROCHU	ROBERT	WAYNE	919 53RD AVE E		BRADENTON	FL	342034801	0.056020055	60
1255710224	ALEKSEYENKO	CRISTINA		3801 S KANNER HWY STE 300		STUART	FL	349944801	0.0560751059	60
1083061246	VANDERBY	ALEXANDER		1300 MICCOSUKEE RD		TALLAHASSEE	FL	32308	0.0561184157	60
1730683129	BUMP	JARED	MICHAEL	1700 SE HILLMOOR DR		PORT ST LUCIE	FL	349527539	0.0561856814	60
1235796277	GUTIERREZ	ANDRES	MICHEL	2500 SW 75TH AVE		MIAMI	FL	331552805	0.0562578757	60
1841461449	ROTH	BARRON	E	307 BOATNER RD STE 114		EGLIN AFB	FL	32542	0.0562956007	60
1124017827	TAK	RAVINDRA	S.	1134 KELTON AVE	SUITE A	OCOEE	FL	347613100	0.0566052394	60
1154806933	LEE	STEVE	ANTHONY	731 N. CLYDE MORRIS BLVD		DAYTONA BEACH	FL	32114	0.0566163697	60
1811167042	THARMARAJAH	MARCELLE		10464 SW 128TH TER		MIAMI	FL	331765521	0.0568721378	60
1891180683	LAMAS	ANGEL	LUIS	1431 NE 162ND ST		NORTH MIAMI BE	FL	33162	0.0570317144	60
1902003262	PANCHAL	PINA		2106 S LOIS AVE		TAMPA	FL	336295659	0.05705263	60
1396819124	HENSON	ROGER	LYNN	9400 UNIVERSITY PKWY STE 409		PENSACOLA	FL	325145485	0.0571108	60
1780777037	CHIN	VINCENT	CHARLEY	19411 NW 2ND AVE		MIAMI	FL	331693314	0.057187513	60
1871161984	CARRAZANA EST	AHITZA		3030 IRIS CIR		LABELLE	FL	339355355	0.0574076674	60
1225081391	PRICE	KATHERINE	LOUISE	13139 SORRENTO RD		PENSACOLA	FL	325078777	0.0575561892	60
1912964040	SIDDIQUI	REHANA		1690 DUNLAWTON AV, STE 120		PORT ORANGE	FL	321278980	0.0577377985	60
1912944984	JOHNSON	SUZANNE	M.	3920 BEE RIDGE RD STE H		SARASOTA	FL	342331207	0.0579649112	60
1982635173	WILLIAMS	ROBERT	A	2230 SW 19TH AVENUE RD		OCALA	FL	344711391	0.0580403698	60
1174532006	RENGIFO	ALBERTO		2300 N COMMERCE PKWY	SUITE 315	WESTON	FL	333263254	0.0580443517	60
1790006591	NGUYEN	TRANG		3601 SW 160TH AVE	SUITE 250	MIRAMAR	FL	330276308	0.058122111	60
1174581888	STANISH	RONALD	JOSEPH	2304 ALOMA AVE		WINTER PARK	FL	327923330	0.0582518019	60
1093711533	CHOISSER	WILLIAM	V	1409 KINGSLEY AVE	STE 14A	ORANGE PARK	FL	320734541	0.0585802533	60
1528551165	NOLAN	BONNIE	GILLIS	307 BOATNER RD STE 114		EGLIN AFB	FL	325421302	0.0587871722	60
1578501656	DESCHERE	BRUCE	ROBERT	2021 PROFESSIONAL CENTER DRIVE		ORANGE PARK	FL	32073	0.05888585	60
1265675128	GADH	RUCHIKA	THAPAR	201 NW 82ND AVE	SUITE 306	PLANTATION	FL	333247808	0.0589862466	60
1982605523	BURNS	CRAIG	W	4705 ALT 19	SUITE. B	PALM HARBOR	FL	346831440	0.0590181966	60
1770569238	NAVAS	LUIS	R	8333 N DAVIS HWY		PENSACOLA	FL	325146050	0.0590545917	60
1013002526	GREENE	LEE	H	15300 JOG RD.	#205	DELRAY BEACH	FL	33446	0.0591110965	60
1235373713	CURRA	ARMANDO		200 E HALLANDALE BEACH BLVD		HALLANDALE BEA	FL	330095525	0.0592913954	60
1336235720	NAGABANDI	SRINIVAS	RAO	6719 GALL BLVD	STE 204	ZEPHYRHILLS	FL	335422571	0.0595879727	60
1174513030	DUNN	KEVIN	J	6128 S TAMIAMI TRL		SARASOTA	FL	342314029	0.0597991771	60
1851369052	GREENFIELD	STEVEN	LEWIS	404 7TH ST W		PALMETTO	FL	342215209	0.0598001844	60
1275725749	CASTELLANO	KAREN	A	2810 W SAINT ISABEL ST STE 201		TAMPA	FL	336076375	0.0598093584	60
1962455899	KRENZER	JEFFREY	WAYNE	10898 BAYMEADOWS RD STE 100	CREDENTIALI	JACKSONVILLE	FL	322565838	0.0598907969	60
1376526335	MOORE	GREGORY	L	2360 S HIGHWAY 29		CANTONMENT	FL	325338508	0.0600267756	60
1972035343	BRINKERHOFF	KRISTA		2777 ENTERPRISE RD		ORANGE CITY	FL	327638310	0.0600646721	60
1740246891	FRUGE	DANINE	S	13901 US HIGHWAY 1	SUITE 5	JUNO BEACH	FL	334081612	0.0602812851	60
1841213071	LINDO	OSCAR	JAVIER	10045 CORTEZ BLVD STE 154		WEEKI WACHEE	FL	346136332	0.0603123554	60
1790745636	CASTILLO	JOSE	J	2200 S BAY ST	STE D	EUSTIS	FL	32726	0.0604467183	60
1043567639	MENDOZA	LAURA	MARIE	220 BARTON BLVD	UNIT C14	ROCKLEDGE	FL	329552742	0.0605380102	60
1194759035	DJAHED	BEHNAM		1611 NW 12TH AVE	LOCATOR COD	MIAMI	FL	331361005	0.0606452241	60
1609001106	DOCTOR	TRUDELL	A	7730 BOYNTON BEACH BLVD STE 3		BOYNTON BEACH	FL	334376155	0.060831558	60
1134161441	JORRO	ZOILA	ELIZABETH	10967 LAKE UNDERHILL RD	STE 122	ORLANDO	FL	328252734	0.0609220993	60
1629279278	CORBIN	BRENDA	KAY	345 W MADISON ST		STARKE	FL	320913923	0.0611150288	60
1659700862	DUKE	MATTHEW		2780 E BAY DR		LARGO	FL	337712469	0.0611777692	60
1225089436	ELLO	FLORENCIO	VALLEJOS	172 S SEMORAN BLVD		ORLANDO	FL	328073293	0.0613420024	60
1295706919	LEYVA	FERNANDO	F	6000 W HIGHWAY 98		PENSACOLA	FL	325120001	0.0616455009	60
1669449229	MAYER	KENNETH	R	3101 UNIVERSITY BLVD S STE 102	CREDENTIALI	JACKSONVILLE	FL	322162750	0.0617102417	60
1902268725	DEL CASTILLO	ESTEVAN	JAMES	315 E OLYMPIA AVE UNIT 111		PUNTA GORDA	FL	339503823	0.0617280007	60
1063465805	KAMKAR	NASER		4575 VIA ROYALE	SUITE 216	FORT MYERS	FL	339191043	0.0618232144	60
1902899958	HAQ	IFTIKHAR	FAZAL	100 COMMERCIAL DR		KEYSTONE HEIGH	FL	326566802	0.0619658632	60
1881683951	ROCHE	NORMA	J	698 N HOMESTEAD BLVD	#104	HOMESTEAD	FL	330306207	0.0620789416	60
1730126855	AISENSTAT	HELENE	MANON	2485 PINELLAS PL		THE VILLAGES	FL	321632703	0.0622937279	60
1316943905	KERKES	MICHAEL	J	4614 S KIRKMAN RD		ORLANDO	FL	328112891	0.0623166305	60
1639156276	BARTILUCCI	DARLENE		3101 UNIVERSITY BLVD S STE 102		JACKSONVILLE	FL	322162750	0.0623649322	60
1427058791	CARSON	THOMAS	E.	1259 S PINELLAS AVE		TARPON SPRINGS	FL	346893719	0.0624516649	60
1568557387	CUMBER	YASMIN	A	205 NW 6TH AVE		POMPANO BEACH	FL	330605908	0.0625285413	60
1124082334	HOLZER	MICHAEL	D	10205 S DIXIE HWY	SUITE 102	MIAMI	FL	331563167	0.0626667836	60
1265456404	TORRES	JULIAN	A	4005 NW 114TH AVE UNIT 2		DORAL	FL	331784372	0.0627533384	60
1518327121	MEADE	KATELYN		602 FRONT ST		CELEBRATION	FL	347474675	0.062754544	60
1447793450	KANG	JEONG YEO		4278 W LINEBAUGH AVE	SUITE B	TAMPA	FL	336245241	0.0630269549	60
1871596981	LASSETER	BRIAN	ANDREW	1801 NE JENSEN BEACH BLVD		JENSEN BEACH	FL	349577233	0.0630829064	60
1649365636	SHAH	ASHISH	G	10051 5TH ST N STE 200		SAINT PETERSBU	FL	337022211	0.0631776434	60
1215958400	RENELIEN	JEAN	LAVENTURE	1315 N FEDERAL HWY		BOYNTON BEACH	FL	334353283	0.0634372374	60
1366869687	NASREEN	SHEMUSHI		4874 SUN CITY CENTER BLVD		SUN CITY CENTE	FL	33573	0.0636504498	60
1487180469	SCHRUBBE	HANNAH		1528 DEL PRADO BLVD S		CAPE CORAL	FL	339903798	0.0636604769	60
1619994423	LASTER	JERRY	L.	3601 SW 160TH AVE	SUITE #250	MIRAMAR	FL	330276308	0.0639057649	60
1760582779	HESHMATI	NIMA		515 WEKIVA COMMONS CIR		APOPKA	FL	327123645	0.0639585415	60
1598133233	SHARMA	TANUJA		10718 COUNTRYWAY BLVD		TAMPA	FL	336261733	0.064009876	60
1790190718	ROSERO BASURT	MARIA	FERNANDA	16400 S HIGHWAY 25		WEIRSDALE	FL	321952442	0.0640746933	60
1275854028	HUNTER	SILKE	NATASHA	841 PRUDENTIAL DR		JACKSONVILLE	FL	322078329	0.0641569631	60
1225232051	LE	ELIZABETH	ANN	350 N CLYDE MORRIS BLVD		DAYTONA BEACH	FL	321142733	0.0641700696	60
1952406258	TAYLOR	CHARLES	ANTHONY	5201 RAYMOND ST		ORLANDO	FL	328038208	0.0643678564	60
1306837778	PINTO	MARTIN	M	2232 GRAND AVE		FORT MYERS	FL	339013717	0.0644264804	60
1992969745	MILANES	HERMES	LINO	711 NW 23RD AVE STE 301-303		MIAMI	FL	331253298	0.0645687431	60
1215951264	ZARINCZUK	JAMES		13000 BRUCE B DOWNS BLVD	JAMES A. HA	TAMPA	FL	336124745	0.0646112799	60
1528389947	WHITAKER	SONJA	MARTINA S	13139 SORRENTO RD		PENSACOLA	FL	325078777	0.0646726867	60
1508060088	DAY	MARITZA	TOVAR	601 7TH ST S		ST PETERSBURG	FL	337014704	0.0647319486	60
1215009386	HAFFIZULLA	EVEROLD	ESMILE	7875 W COMMERCIAL BLVD		TAMARAC	FL	333514353	0.0648183609	60
1902988637	GREGORY	PAULA	MARSH	1950 LAUREL MANOR DR STE 210		THE VILLAGES	FL	321625602	0.0650085756	60
1689631608	MORRISON	JAMES	EDWARD	3601 SW 160TH AVE	SUITE 250	MIRAMAR	FL	330276308	0.0650252481	60
1205899507	MILLER	JACKIE	ROBINSON	701 W PLYMOUTH AVE		DELAND	FL	327203236	0.0650859634	60
1265419345	JOSEPH	MARY	V	6320 OLD WINTER GARDEN RD		ORLANDO	FL	328351381	0.0652845735	60
1790749034	SIA	HONORIO		1130 BEVILLE RD		DAYTONA BEACH	FL	321145743	0.0652860096	60
1437112562	BROWN	DEBORAH	LEANNE	3450 11TH CT STE 201		VERO BEACH	FL	329605012	0.0652929857	60
1902805757	LAMOTTA	EDWARD	P	1699 PERIWINKLE WAY		SANIBEL	FL	339574402	0.0653369949	60
1205287927	VEGUE	IGHEL	JAVIER	2808 SW 23RD ST		MIAMI	FL	331453310	0.0653501614	60
1174121289	MENDOZA	LILIA	M	3100 SW 62ND AVE		MIAMI	FL	331553009	0.0653998605	60
1699730903	HERNANDEZ	AGUEDA		8353 SW 124TH ST	SUITE 201	MIAMI	FL	331565851	0.0654563667	60
1629040837	DAPENA	JUAN	C.	220 HOVEY RD BLDG 488		PENSACOLA	FL	32508	0.0658027768	60
1750462776	BROOKS	SHERRY	LEE	400 CELEBRATION PL		CELEBRATION	FL	347474970	0.0658202283	60
1104050848	HOLLEY	ALLISON	MARIE SHE	6971 W SUNRISE BLVD	SUITE 102	PLANTATION	FL	333134407	0.0660692924	60
1467441790	NAGABHAIRU	VIJAYA	L	212 S FLORIDA ST		BUSHNELL	FL	335136703	0.0663189064	60
1316991516	MADHANY	NASIRDIN		631 PALM SPRINGS DR	SUITE 101	ALTAMONTE SPRI	FL	327017854	0.0664042123	60
1023011913	BRUNSON	ADAM	A	12225 28TH ST N	SUITE B	ST PETERSBURG	FL	337161823	0.0664226394	60
1558374454	HIEMSTRA	RON	R	200 S MACDILL AVE STE 100		TAMPA	FL	336093536	0.0665799519	60
1184722936	ROJAS ROLDAN	LEDY	CLEMENCIA	9975 TAVISTOCK LAKES BLVD STE 220		ORLANDO	FL	328277559	0.0667117024	60
1952599599	GOMEZ-PEREZ	RAMON		101 SW 27TH AVE		MIAMI	FL	331351428	0.0668606181	60
1982628558	BRYANT	CLARENCE	JAMES	5201 RAYMOND ST		ORLANDO	FL	328038208	0.0669894121	60
1255580460	YU	ALBERTO		2200 N PALAFOX ST		PENSACOLA	FL	325011723	0.0670347233	60
1760464564	GIERBOLINI	JOSE	R	401 VENTURE DR		SOUTH DAYTONA	FL	321193478	0.067125964	60
1114925922	KHADOUR	LUNA	I	12276 SAN JOSE BLVD	SUITE 401	JACKSONVILLE	FL	322238628	0.0672041998	60
1447287099	FLORES	JESSE	H.	3131 N MCMULLEN BOOTH RD		CLEARWATER	FL	337612008	0.0672701001	60
1457326308	NABIPOUR	MEHDI		400 W AIRPORT BLVD		SANFORD	FL	327735496	0.0672750548	60
1245863414	THOMAS	MARICA		476 HOUSTON ST		GREEN COVE SPR	FL	32043	0.0673394422	60
1740576925	TEET	JAMES	JOHN	3302 BONITA BEACH RD STE 170		BONITA SPRINGS	FL	341344217	0.0674923784	60
1760555338	HICKS	LYNDA	J	15051 SHELL POINT BLVD		FORT MYERS	FL	339081639	0.0676833582	60
1265472864	MORGAN	WILLIAM	ROBERT	333 MIAMI AVE W		VENICE	FL	342852361	0.06774305	60
1194816041	SOSA	JAVIER	ENID	9400 GLADIOLUS DR	SUITE 50	FORT MYERS	FL	339086699	0.0677733641	60
1336133156	PAUL	RAJEE		1045 N COURTENAY PKWY		MERRITT ISLAND	FL	329534531	0.0678385096	60
1700062494	IGNACIO	JOSEPH	A	806 S DOUGLAS RD	SUITE 820	CORAL GABLES	FL	331343157	0.0682910383	60
1639437213	JOSEPH	AYANNA	AMLAK	2625 S FLORIDA AVE		LAKELAND	FL	338033860	0.0682931342	60
1225441785	STRICKLAND	LAURA	C	6000 W HWY 98 NAVAL HOSPITAL FAMILY MEDICINE CLINIC		PENSACOLA	FL	325120001	0.068378368	60
1699769802	CESTARO	GEORGE	VICTOR	985 SR 436		CASSELBERRY	FL	327075664	0.0687729027	60
1811317407	DOWLATSHAHI	JUSTIN		3250 MERIDIAN PKWY		WESTON	FL	333313502	0.0688961358	60
1104087717	LAMM	YEN-JWU	O	3601 SW 160TH AVE	STE 250	MIRAMAR	FL	330276308	0.0691909627	60
1609003748	JOHNSON	ERIKA	LEIGH	12250 TAMIAMI TRL E	SUITE 201	NAPLES	FL	341138108	0.069210955	60
1063552396	AHMED	IFTIKHAR		3401 CAPITAL CIR NE		TALLAHASSEE	FL	323083711	0.0692391475	60
1326409947	PRIEST	BRENTON	JAMES	1151 BLACKWOOD AVE STE 150		OCOEE	FL	347614523	0.0692817122	60
1265524870	GRAVES	DIANA	JOHNSTONE	2521 SE LAKE WEIR AVE		OCALA	FL	344716722	0.0693065315	60
1952514283	BORDY	PASCAL	P	530 TAMIAMI TRL		PORT CHARLOTTE	FL	339532125	0.0693348847	60
1154389112	WARREN	CHARLES	R	4565 US HIGHWAY 17 STE 106		FLEMING ISLAND	FL	320034822	0.0694161384	60
1366657900	ANDRIOLE	JAMES	MICHAEL	1919 SEMINOLE DR		TALLAHASSEE	FL	323015740	0.0697125779	60
1750556817	HWANG	DO	YOON	3641 CLYDE MORRIS BLVD STE 100		PORT ORANGE	FL	321292357	0.069796904	60
1952485799	CASTANO	LUIS		7900 NW 27TH AVE STE 150		MIAMI	FL	331474909	0.0699825501	60
1063592038	MONTSKO	MARY	CARMEN	6553 GUNN HWY		TAMPA	FL	336254021	0.070157419	60
1235441544	KARAVADIA	NIDHI		8550 SW HIGHWAY 200		OCALA	FL	344819653	0.0702128667	60
1306915384	ELOI	EMMANUEL		5327 N STATE ROAD 7		TAMARAC	FL	333192919	0.0702910149	60
1144257817	RUBINTON	PAUL	SCOTT	3302 BONITA BEACH RD STE 170		BONITA SPRINGS	FL	341344217	0.0702939923	60
1093161275	GARCIA	ANA	IVIS	14283 SW 42ND ST		MIAMI	FL	331756408	0.0704892213	60
1275588485	GOLDSTRAJ	HUGO	D	10855 SW 72 STREET SUITE 24		MIAMI	FL	33173	0.0706828642	60
1285295808	HUNTLEY	COURTNEY	CADARIUS	201 N CLYDE MORRIS BLVD STE 200		DAYTONA BEACH	FL	321142765	0.0707677426	60
1407994395	SCHOLL	DAVID		299 ALHAMBRA CIR		CORAL GABLES	FL	331345106	0.0712887636	60
1235103441	GRAHAM-HOOKER	SUZANNE	E	8877 SE 165TH MULBERRY LN		THE VILLAGES	FL	321625887	0.0712962766	60
1396723003	GROSS	ANDREW	S	703 VIRGINIA ST		DUNEDIN	FL	346986615	0.0715456102	60
1659550556	SHAHADY	EDWARD	JOHN	2627 RIVERSIDE AVE		JACKSONVILLE	FL	322044712	0.0716699795	60
1356395693	LENTZ	JOHN	LUTHER	737 HIGHWAY 98 E STE 1		DESTIN	FL	325412538	0.0718869507	60
1407844558	MCCOLLUM	ALFONZA		461 SOUTH NOVA ROAD		ORMOND BEACH	FL	331746138	0.0719625848	60
1255330643	CALHOUN	RONNIE	EDWARD	3601 SW 160TH AVE	SUITE 250	MIRAMAR	FL	330276308	0.0721250521	60
1720095607	SHERMAN	GREGG	A	2825 N STATE RD 7	#304	MARGATE	FL	33063	0.0725730784	60
1154735488	ALVAREZ	ALEJANDRA		306 W 41ST ST		MIAMI BEACH	FL	331403603	0.0731448662	60
1194935825	SMITH	THOMAS	WOODROW	2200 S MONROE ST		TALLAHASSEE	FL	323016303	0.0731870858	60
1811421357	MEJIA	ERICK		14279 TAMIAMI TRL		NORTH PORT	FL	342872215	0.0732101021	60
1992885214	BURGESS	RAYMOND	R	2315 AARON ST		PORT CHARLOTTE	FL	339525305	0.0732469298	60
1740370048	MILLER	MANDEL	BRUCE	4137 HUNTERS PARK LN		ORLANDO	FL	328377669	0.0732636541	60
1710477047	AL-DEEK	JUMANA		2863 DELANEY AVE		ORLANDO	FL	328065495	0.0733580944	60
1851333835	BALLESTEROS	FRANK		850 IVES DAIRY RD	SUITE #14	NORTH MIAMI BE	FL	331792450	0.0733731822	60
1306846795	RAY	MARY	ELIZABETH	316 PASEO REYES DR		ST AUGUSTINE	FL	320958464	0.07351988	60
1255787537	GORSTEIN	JAY	IRWIN	2007 PALM BEACH LAKES BLVD		WEST PALM BEAC	FL	334096501	0.073745606	60
1023282225	KILLINGSWORTH	KRISTI	LEAH	10000 W COLONIAL DR		OCOEE	FL	347613400	0.0738670347	60
1821052739	CALVO	ALDO	A	1101 NW 1 STREET		FORT LAUDERDAL	FL	33311	0.0739112818	60
1912992140	GOULD	RICHARD	SAMUEL	8360 SIERRA MEADOWS BLVD		NAPLES	FL	341137328	0.0740310755	60
1457359192	PHILLIPS	KIMBERLY	ANN	1312 E LUMSDEN RD		BRANDON	FL	335116717	0.0740526403	60
1902126956	ANIM	TANYA	ELIZABETH	2780 CLEVELAND AVE STE 709		FORT MYERS	FL	33901	0.0740619577	60
1922211085	BUCKINGHAM	MARION	BELL	1039 S HIAWASSEE RD	2936	ORLANDO	FL	328351717	0.0740733534	60
1790716975	DUANY	ANTHONY	THOMAS	2221 N HIMES AVE	SUITE C	TAMPA	FL	336073139	0.0741764726	60
1922046804	WEISS	DONALD	J	824 S FEDERAL HWY		HOLLYWOOD	FL	330205438	0.0743902107	60
1063031763	FARRIS	JEANNIE		819 FORESTDALE AVE		PANAMA CITY	FL	324015130	0.0745755425	60
1689619108	GALLOWAY	CHRISTOPH	M	6300 N WICKHAM RD	SUITE 101	MELBOURNE	FL	329402028	0.0746415803	60
1194756866	MATHIAS	THOMAS	E	6502 PARK BLVD		PINELLAS PARK	FL	337813142	0.07481043	60
1689790487	RATHAN	PRIYA		14505 UNIVERSITY POINT PL		TAMPA	FL	336135424	0.0748504601	60
1972528545	DE LA HOZ	JAIRO	ANTONIO	5233 RICKER ROAD	SUITE 101	JACKSONVILLE	FL	32210	0.0751076318	60
1053670125	GREENBERG	BEVERLY	CYPEN	2690 HACKNEY RD		WESTON	FL	333313003	0.0752468096	60
1598761124	MONDELLO	CHRISTOPH	G	28149 HWY 27		DUNDEE	FL	338384274	0.0754015264	60
1194913806	HERNANDEZ	LILIAM		19177 S DIXIE HWY		CUTLER BAY	FL	331577714	0.0754023162	60
1316127574	SIEGAL	JEFFREY		2200 RINGLING BLVD		SARASOTA	FL	342376102	0.0756379525	60
1427168905	THIELE	DAVID	THOMAS	414 WEST ROBERTSON ST		BRANDON	FL	33511	0.0756625445	60
1942808639	PAULA	ROSYS		1100 US-1		DEERFIELD BEAC	FL	33441	0.0757191861	60
1437672995	GARCIA	IVAN		7050 ULMERTON RD		LARGO	FL	337715003	0.0759012718	60
1063495786	MORRIS	DONALD	JOSEPH	3850 20TH ST		VERO BEACH	FL	329602472	0.0760261906	60
1710243670	ROSERO	MAURICIO		3759 PLEASANT HILL RD		KISSIMMEE	FL	347462937	0.0760935299	60
1669413290	JANNEY	ASHLEY	LANE	6721 THOMASVILLE RD	SUITE 4	TALLAHASSEE	FL	323124875	0.0764316982	60
1669552600	SHAW	ISAAC	BERNARD	3601 SW 160TH AVE	SUITE 250	MIRAMAR	FL	330276308	0.0764341751	60
1427445030	AGNEW	ERIKA	M.	4211 VAN DYKE RD STE 101B		LUTZ	FL	335588005	0.0765847797	60
1972600054	MOIR	PAUL	A	1 SHIRCLIFF WAY		JACKSONVILLE	FL	322044748	0.0768435677	60
1811066996	MATTHEWS	RICHARD	SMITH	1337 COUNTRY CLUB RD		GULF BREEZE	FL	325633451	0.0769140888	60
1235755281	JOHNSON	TYLER	JAMES	201 N CLYDE MORRIS BLVD STE 200		DAYTONA BEACH	FL	321142765	0.0770473341	60
1417441742	WATSON	ALISHA		1549 AIRPORT BLVD STE 200B		PENSACOLA	FL	325048634	0.0772365407	60
1992118988	PANSARA	OMPRAKASH		2204 S PARSONS AVE		SEFFNER	FL	335845212	0.0774273025	60
1558613653	LOMINY	WILDHINE		133 BENMORE DR	SUITE 201	WINTER PARK	FL	327924111	0.0776514812	60
1447697099	ANTHONY	SHARI	TASHA	8730 4TH ST N		ST PETERSBURG	FL	337023106	0.077901809	60
1376643262	SUARES	ROGER	DAVID	1707 E EDGEWOOD DR		LAKELAND	FL	338033470	0.0779657304	60
1013902857	SMITH	DAVID	R	321 S FAIRFIELD DR		PENSACOLA	FL	325061412	0.0779682221	60
1518077635	SLOAN	GREG	KEITH	925 CARLISLE RD		CHIPLEY	FL	324284360	0.0780186663	60
1356373112	TAMAYO	RAUL	A	5200 SW 8TH ST	SUITE 201A	CORAL GABLES	FL	331342300	0.0783692096	60
1518018142	COHEN	STEVEN	WILLIAM	672 SW PRIMA VISTA BLVD STE 102		PORT ST LUCIE	FL	349831820	0.0784038762	60
1053759035	O'CONNOR	DEVLIN		3330 WATERMAN WAY		TAVARES	FL	327785250	0.0786289079	60
1730648825	NGUYEN	CHRISTINE		4500 SAN PABLO RD S		JACKSONVILLE	FL	322241865	0.0793589657	60
1033316815	NGO	ANTHONY		2086 GULF TO BAY BLVD		CLEARWATER	FL	337653714	0.0793750482	60
1982662722	SELANDER	GUY	T	1731 UNIVERSITY BLVD S		JACKSONVILLE	FL	322168928	0.0794323376	60
1609810670	HARTER	DEBORAH	L	4607 US HIGHWAY 17	SOUTH	ORANGE PARK	FL	320037866	0.0796529055	60
1952357303	BURGOS	MIGUEL		7824 LAKE UNDERHILL RD STE B		ORLANDO	FL	328228201	0.0796994698	60
1760612709	HUSSAIN	TABASSUM		5501 N UNIVERSITY DR	SUITE 104	CORAL SPRINGS	FL	330674645	0.0796998297	60
1528004595	KHALAF	MOHAMED	ABDEL HAK	1640 SAND KEY ESTATES CT		CLEARWATER BEA	FL	337672978	0.0798643544	60
1588759468	JENSEN	TAHIRIH	THEONE	5771 ROOSEVELT BLVD		CLEARWATER	FL	337603407	0.0800723094	60
1053384875	KNAPPMAN	JOHN	W	2404 N COURTENAY PKWY	SUITE D	MERRITT ISLAND	FL	329534191	0.0801221421	60
1912935131	AGRAWAL	LALIT	SARAN	5599 N DIXIE HWY		OAKLAND PARK	FL	333343406	0.0801806469	60
1396740783	PEREZ	MARK	DAVID	3601 W COMMERCIAL BLVD STE 20		FORT LAUDERDAL	FL	333093334	0.0802592161	60
1528068483	VASQUEZ	FABIO		1033 N PARKWAY FRONTAGE RD		LAKELAND	FL	338030401	0.0802967213	60
1609227586	DAFNIS	ANSLEY	LORCH	2470 BLOOMINGDALE AVE STE 123		VALRICO	FL	335966403	0.0804065336	60
1609858323	SMOLEN	SUSAN	G	2441 WEST STATE ROAD 426	SUITE 2011	OVIEDO	FL	327654515	0.0804989129	60
1235259011	BROYLES	JENNIFER	S	6450 38TH AVE N STE 400		ST PETERSBURG	FL	337101653	0.0804994349	60
1831419753	HAFEEZ	ANITA	FATIMA	7975 LAKE UNDERHILL RD	SUITE 200	ORLANDO	FL	328228202	0.0805386645	60
1861613663	STEPHENS	TEA	KUHARIC	3840 BELFORT RD	#102	JACKSONVILLE	FL	322168207	0.0807465483	60
1164560702	SEOANE	SERGIO	B.	118 ALLAMANDA DR		LAKELAND	FL	338032926	0.0812005694	60
1821253311	MOSCOSO	ALEJANDRA		3601 SW 160TH AVE	SUITE 250	MIRAMAR	FL	330276308	0.0813988233	60
1558706655	SUAREZ KOBILI	MONICA	BARBARA	13101 S DIXIE HWY STE 400		PINECREST	FL	331566530	0.08140891	60
1053405605	PARAD	ANDREW	M.	1104 CALINDA DR		PENSACOLA	FL	325068372	0.0814737529	60
1952412652	HERNESMAN	SHANE	CHRISTOPH	650 S COURTENAY PKWY	SUITE 100	MERRITT ISLAND	FL	329524977	0.0819673362	60
1093722985	BELLINGAR	BRIDGET	ANN	7101 PARK ST. N.		SEMINOLE	FL	33777	0.0821457617	60
1740270230	SALAGUBANG	JASON-LAM	RIVERO	201 N PARK AVE STE 201		APOPKA	FL	327034147	0.0821730351	60
1275574451	LIPMAN	JEFFREY	MARK	3800 N MIAMI AVE		MIAMI	FL	331272906	0.0822721618	60
1538133715	DOWNING	JEFFREY	ADAM	2911 RED BUG LAKE RD		CASSELBERRY	FL	32707	0.0824040245	60
1396200986	ROUZANI GERMO	ZOHRA		11531 N 56TH ST		TEMPLE TERRACE	FL	336172238	0.0824349062	60
1760581888	BLANCHARD	PATRICK	A	5568 WOODBINE RD STE 320		PACE	FL	325718766	0.0824717433	60
1881663987	SOLOMON	WILLIAM	CURTIS	450077 STATE ROAD 200 STE 12	UFJP CALLAH	CALLAHAN	FL	320113863	0.0824971144	60
1184602583	MITCHELL	KIA	MICHON	12086 FORT CAROLINE RD	STE 401	JACKSONVILLE	FL	322252687	0.0826930274	60
1699970194	PENNY	MELISSA	LEIGH	307 BOATNER RD	SUITE 114	EGLIN AFB	FL	325421302	0.0829386642	60
1003812025	SILVERMAN	GARY		1265 36TH ST		VERO BEACH	FL	329606574	0.083091944	60
1437310422	SMITH	DUSTIN	K	2080 CHILD ST		JACKSONVILLE	FL	322145005	0.0833686372	60
1801068135	GARCIA	RAFAEL	A	151 COLLEGE DR STE 3		ORANGE PARK	FL	320657684	0.0834847861	60
1649684952	DAVIS	RANDAL		7227 N US HIGHWAY 1 STE 100		PORT ST JOHN	FL	32927	0.0836063088	60
1487608113	HICKMAN	DANIEL	D	3754 HIGHWAY 90	SUITE 200	PACE	FL	325711020	0.083737779	60
1346744752	PAREDES MOLIN	CAROLINA	STEFANY	4500 SAN PABLO RD S		JACKSONVILLE	FL	32224	0.0837522792	60
1780912485	GEORGE	SARAH	S	707 PLATINUM PT		LAKE MARY	FL	32746	0.0838191659	60
1194782185	PENLY	RICHARD	T	1265 36TH ST		VERO BEACH	FL	329606574	0.0838854979	60
1811342207	SOLANO	SANDRALIZ		26800 S TAMIAMI TRL STE 340		BONITA SPRINGS	FL	341344355	0.0839500227	60
1013980077	WEITMAN	MARK		1770 NE MIAMI GARDENS DR	UNIT 1	NORTH MIAMI BE	FL	331795301	0.0839545238	60
1194710012	DELAUNE	REX		1190 E NINE MILE RD		PENSACOLA	FL	325141651	0.0840230957	60
1376598557	GALLAGHER	JOSEPH	WILLIAM	250 N ALAFAYA TRL	SUITE 100	ORLANDO	FL	328284315	0.0840766998	60
1558744417	GAUTAM	RENU		4500 SAN PABLO RD S		JACKSONVILLE	FL	322241865	0.0840871758	60
1316986995	GARCIA	RENE	J.	10260 SW 56TH ST		MIAMI	FL	331657001	0.0840939135	60
1629419320	STUART	JENNIFER	PAIGE	3201 66TH ST N		ST PETERSBURG	FL	337101510	0.0841152752	60
1518959857	HARKNESS	CHARLES	LEE	2627 RIVERSIDE AVE		JACKSONVILLE	FL	322044712	0.0842605899	60
1528497526	BEDNEY	LAUREN		201 N PARK AVE STE 105		APOPKA	FL	32703	0.0843294054	60
1427355601	HAWTHORNE	RICHARD	DAWSON	6431 N W ST		PENSACOLA	FL	325051719	0.0845008199	60
1922630011	SCOTT	INGRID		5701 NW 51ST PL		CORAL SPRINGS	FL	330674029	0.0845481567	60
1871525451	MORALES	LUIS	E.	809 DOUGLAS AVE		ALTAMONTE SPRI	FL	327142008	0.084646714	60
1700397551	SANCHEZ	JACQUELIN	YVETTE	4401 S ORANGE AVE		ORLANDO	FL	328066946	0.0846482562	60
1194052266	LEKHRA	PREETI		2400 N ESSEX AVE		HERNANDO	FL	344425320	0.085002983	60
1104800614	PIERRE-LOUIS	LYDIE	S	4849 LAKE WORTH RD		GREENACRES	FL	334633455	0.0851490675	60
1992713127	MOLINA	CLAUDIA	MARCELA	623 HARBOR BLVD		DESTIN	FL	325412466	0.0852849996	60
1235664095	SHIELDS	DANIEL		2007 PALM BEACH LAKES BLVD		WEST PALM BEAC	FL	334096501	0.0852958919	60
1669461687	BRATT	IRVING	M.	1555 E OAKLAND PARK BLVD		OAKLAND PARK	FL	333344424	0.0853418271	60
1619930344	BREIT	PAULA		7100 W CAMINO REAL	SUITE 207	BOCA RATON	FL	334335510	0.0855135168	60
1801225438	MASCARINAS	DULCE	BELLE	3601 SW 160TH AVE	SUITE 250	MIRAMAR	FL	330276308	0.0855891067	60
1750561387	SWAIN	PETER		6237 66TH ST N		PINELLAS PARK	FL	337815025	0.0857866174	60
1952444648	RODRIGUEZ	JORGE	M.	44 VETERANS AVE		BROOKSVILLE	FL	346013215	0.0860125381	60
1528159845	SUSSMAN	SHERRY	CAROL	1979 W HILLSBORO BLVD	SUITE 1	DEERFIELD BEAC	FL	334421444	0.0861293646	60
1902889561	ZIVALICH	JANE	F	5540 E GRANT ST STE A		ORLANDO	FL	328221668	0.0864146473	60
1336588599	YOYAKEY	NEENA	ANN	237 GEORGE BUSH BLVD		DELRAY BEACH	FL	334444034	0.0865561488	60
1952458069	FAULKNER	KIM	T	1344 22ND ST S		ST PETERSBURG	FL	337122744	0.0865785573	60
1699838003	GIEBEIG	PETER	WENDELL	5085 WEST US HWY 90		LAKE CITY	FL	32055	0.0865888494	60
1366493850	PENATE	FELIX	G	14150 SW 119TH AVE STE 102		MIAMI	FL	331866012	0.0866743005	60
1093975161	HURST	DAVID	A.	537 NW LAKE WHITNEY PL		PORT ST LUCIE	FL	349861620	0.0869723647	60
1144239054	JENSEN	KRISTOPHE	L	435 COMMERCIAL CT UNIT 300		VENICE	FL	342921667	0.0869881567	60
1437507043	JAIRAM	NATASHA		ADVENTHEALTH MEDICAL GROUP FAMILY MEDICINE	400 CLYDE M	ORMOND BEACH	FL	32174	0.0870289137	60
1770743890	SIDDIKI	AWAIS		3177 4TH ST N		ST PETERSBURG	FL	337042124	0.0870639119	60
1841501079	ST CYR	MARIE	SUZY	11645 BISCAYNE BLVD	SUITE 405	NORTH MIAMI	FL	331813155	0.0871857489	60
1518921428	DERENONCOURT	VLADIMIR		11645 BISCAYNE BLVD	SUITE 103-1	NORTH MIAMI	FL	331813155	0.0873454935	60
1457584344	MYERS	GARY	DEAN	3601 SW 160TH AVE	SUITE 250	MIRAMAR	FL	330276308	0.0873646392	60
1689126377	BARTOLI	MONICA	LYNNE	6810 N STATE ROAD 7 STE 230		COCONUT CREEK	FL	330734304	0.0874545747	60
1730601568	RIVERA ACOSTA	NELKI	BRUNILDA	3059 EDGEWOOD AVE W		JACKSONVILLE	FL	322092207	0.0874851263	60
1861596264	GHIM	ANTHONY	TONGWON	3250 ZEMKE AVE		TAMPA	FL	336215023	0.0874973145	60
1245239607	BIGGERSTAFF	JAMES	ROY	2140 KINGSLEY AVE		ORANGE PARK	FL	320735180	0.0877505392	60
1477071082	ROBISON	ANGELA		2227 59TH ST W		BRADENTON	FL	342097017	0.0879764827	60
1396855789	MACHEVAN	CLAUDIO		9150 GALLERIA CT	SUITE 200	NAPLES	FL	341094379	0.0881388304	60
1629077482	OAKLEY	WILLIAM	ENNIS	19015 US HIGHWAY 441	CENTRA CARE	MOUNT DORA	FL	327576708	0.0881513432	60
1497829105	DA SOUZA	WILMA	ALEXANDRA	37920 MEDICAL ARTS CT		ZEPHYRHILLS	FL	335414323	0.0881866524	60
1720447980	MEI	POKAI		7031 SW 62ND AVE	SUITE 401	SOUTH MIAMI	FL	331434701	0.088406378	60
1962807495	LOJO LUCIANO	SHIRLEY		515 WEKIVA COMMONS CIR		APOPKA	FL	327123645	0.0884225122	60
1679821102	DIAZ	MIGUEL	ANGEL	90130 OLD HWY		TAVERNIER	FL	330702368	0.0884622843	60
1720035488	PANSARA	LIMBA	J	3304 E GIDDENS AVE		TAMPA	FL	336105130	0.0885416093	60
1841689528	BEAVER	THOMAS	RICHARD	56639 OVERSEAS HWY		MARATHON	FL	330505601	0.088591348	60
1821357823	SMITH	KARI	ANN	841 PRUDENTIAL DR STE 1400		JACKSONVILLE	FL	322078364	0.0886573359	60
1639371784	KUMAR	SIVAPRIYA		320 W SABAL PALM PL STE 200		LONGWOOD	FL	327793621	0.0889462578	60
1881650539	ROSADA	MIGUEL	A	2485 MONUMENT RD	SUITE 12	JACKSONVILLE	FL	322253531	0.0889628763	60
1457700908	KIGIN	MACKENZIE		8877 SE 165TH MULBERRY LN		THE VILLAGES	FL	32162	0.0891381503	60
1598960544	JACKS	CHEAVA	L	135 AVENUE G		APALACHICOLA	FL	32320	0.0891497382	60
1134137128	WEINER	GILBERT	R	1130 BAYVIEW DR		FORT LAUDERDAL	FL	333042505	0.0894015246	60
1982042735	DAVIS	LAURA		17808 NE CHARLIE JOHNS ST		BLOUNTSTOWN	FL	324241052	0.0894531035	60
1285296251	MCMATH	KIMBERLY	MARGARET	1027 SE OCEAN BLVD		STUART	FL	349962576	0.0896650558	60
1952637530	DAQUILA	ELIZABETH	M	851 DUNLAWTON AVE STE 102		PORT ORANGE	FL	321274234	0.0899357768	60
1801850672	MORAN	GLENN	KEITH	201 NW 82ND AVE		PLANTATION	FL	333241856	0.090114363	60
1780681247	OOSTWOUDER	PETER	HENRY	4930 E LAKE MARY BLVD		SANFORD	FL	327715003	0.0904534804	60
1841463833	MELO	FRANK		1219 S EAST AVE	STE C204	SARASOTA	FL	342392340	0.0904865968	60
1922359991	SOLIS	FRANCISCO		2974 SW 8TH ST		MIAMI	FL	331352827	0.0904938244	60
1316919244	SANTAMARIA	FRANK		2080 CHILD ST		JACKSONVILLE	FL	322145005	0.0905637029	60
1881752616	GONZALEZ	EDUARDO	LUIS	4400 E HIGHWAY 20 STE 209		NICEVILLE	FL	325787700	0.090593515	60
1033226899	KOVTUNOVA	SVETLANA		206 2ND ST E		BRADENTON	FL	342081042	0.0906662508	60
1376683128	KUHLWEIN	TERRY		4500 SAN PABLO RD S		JACKSONVILLE	FL	322241865	0.0906821187	60
1629057260	LAUGHLIN	DAVID	PATRICK	307 BOATNER RD STE 114		EGLIN AFB	FL	325421302	0.0906871194	60
1407991250	STEPHENS	AMBER	R	1551 MAIN ST		DUNEDIN	FL	346984650	0.090781421	60
1265871412	KOSS	ALLISON	KRUG	2525 HARBOR BLVD STE 104		PORT CHARLOTTE	FL	339525338	0.0908004484	60
1326458159	WELLS	HEATHER	ELAINE	807 HIGHWAY 22		WEWAHITCHKA	FL	324653237	0.0908960323	60
1275559106	LEE	NOAH		1421 E OAKLAND PARK BLVD	SUITE 101	OAKLAND PARK	FL	333344434	0.0909454967	60
1225088511	NABUT	JOSE	R	606 W FLAGLER ST		MIAMI	FL	331301202	0.0909754346	60
1114549318	BIE	ALEXANDER	G	2500 SW 75TH AVE		MIAMI	FL	331552805	0.0910775261	60
1720077159	FITZPATRICK	GERARD	JOSEPH	16230 SUMMERLIN RD	SUITE 213-2	FORT MYERS	FL	33908	0.0911418037	60
1346437506	GLICK	JOSEPH	MAURICE	4495 ROOSEVELT BLVD STE 316	CREDENTIALI	JACKSONVILLE	FL	322103356	0.0914436565	60
1417310210	ARJONA CARRIL	CESAR	RAFAEL	5225 CLAYTON CT		FORT MYERS	FL	339072117	0.0915158024	60
1558487496	REISS	KENNETH	S	2525 HARBOR BLVD	SUITE 104	PORT CHARLOTTE	FL	339525317	0.0915990896	60
1245610674	KARIM	ALIM		8960 COLONIAL CENTER DR STE 300		FORT MYERS	FL	339057810	0.0917089684	60
1417180886	BRADDOCK	MATTHEW	TODD	810 LANE AVE S		JACKSONVILLE	FL	322054785	0.0918023196	60
1649278979	GIPSON	CARMINE		7400 DOCS GROVE CIR		ORLANDO	FL	328198010	0.0921018864	60
1326075359	CHERY	MYRTHA	L	10000 BAY PINES BLVD		ST PETERSBURG	FL	33744	0.0923198867	60
1639286511	NGUYEN-TUONG	PHI-YEN		201 NORTH CLYDE MORRIS BLVD., SUITE 200	HALIFAX FAM	DAYTONA BEACH	FL	321142765	0.0924027116	60
1518925973	DAVIS	CHRISTY	LYNN	8485 SE 165TH MULBERRY LN		THE VILLAGES	FL	321625847	0.0925119799	60
1578973715	DENAPOLES	CHRISTOPH		2360 S HIGHWAY 29		CANTONMENT	FL	325338508	0.0925353053	60
1669660965	LLOYD	MARTHA	REGINA	675 E MAIN ST		LAKE BUTLER	FL	320541352	0.0928956033	60
1023279916	BAGENHOLM	ALLYSON	CHRISTINA	1050 NW 15TH ST STE 107A		BOCA RATON	FL	334861341	0.0932724099	60
1801908868	CULLEY	WHELAN	W	8211 113TH ST		SEMINOLE	FL	337724128	0.0933621899	60
1982897732	MCELROY	TOMMY	CG	2405 CREEL LN	SUITE 102	WESLEY CHAPEL	FL	335444607	0.0936084097	60
1255360749	PARKS	STEPHEN	DAVID	500 VONDERBURG DR	311 WEST	BRANDON	FL	335115964	0.0938910982	60
1891959086	DICKINSON	CHRISTOPH	M	3601 SW 160TH AVE	SUITE 250	MIRAMAR	FL	330276308	0.0941355997	60
1346221561	WILSON	DENNIS	ALONZO	3601 SW 160TH AVE	SUITE 250	MIRAMAR	FL	330276308	0.0941610714	60
1730406943	CHUGH	ROHIT	KUMAR	13707 SW 152ND ST		MIAMI	FL	331771106	0.0941903661	60
1275534315	MAAS	PAUL	DAVID	5301 PARK ST N		ST PETERSBURG	FL	337091042	0.0942273406	60
1992189948	DIDEBAN	BAHRAM		1707 N MAIN ST		GAINESVILLE	FL	32609	0.0942434385	60
1326343534	ANWAR	GHULAM	MUSTAFA	18550 US HIGHWAY 441		MOUNT DORA	FL	327576751	0.0943950559	60
1104192475	PALIZZI	BARRY		120 N RICHARD JACKSON BLVD		PANAMA CITY	FL	324072521	0.0943997354	60
1831155522	GUPTA	MEENU		8396 W OAKLAND PK BLVD		SUNRISE	FL	333517372	0.0944266245	60
1790737898	BEACH	COLIN	S	15285 AMBERLY DR		TAMPA	FL	33647	0.094574499	60
1669462529	LEVENBERG	LAURENCE	B	5880 RAND BLVD	SUITE 200	SARASOTA	FL	342385118	0.0946289632	60
1730464686	TIDWELL	MARK	WINSTON	1960 BRANTLEY CIR		CLERMONT	FL	347112900	0.0946296324	60
1326571100	VARVARO	MICHAEL		1147 NW 64TH TER		GAINESVILLE	FL	326054218	0.0947765364	60
1679868806	PHILLPOTTS	LUZAN		3200 S UNIVERSITY DR		DAVIE	FL	333282018	0.0949537517	60
1063640241	SANCHEZ	ALICIA	KIM	16620 SHERIDAN ST		FORT LAUDERDAL	FL	33331	0.0950894827	60
1861500258	VINCES	GIACOMO	VLADIMIR	3601 SW 160TH AVE	SUITE 250	MIRAMAR	FL	330276308	0.0952016004	60
1871584292	LURIE	FAYVA		5162 LINTON BLVD	SUITE 103	DELRAY BEACH	FL	334846567	0.0954188314	60
1235478082	BRUCKHEIM	ALLAN	HERBERT	9 ALSTON RD		PALM BEACH GAR	FL	334186822	0.0959784799	60
1598835787	GITU	ALFRED		2780 CLEVELAND AVE	SUITE 709	FORT MYERS	FL	33901	0.0961759645	60
1720593346	SIMON	TIFFANY		11375 CORTEZ BLVD		BROOKSVILLE	FL	34613	0.0961768022	60
1396722476	MARTIN	JOHN		7400 DOCS GROVE CIR		ORLANDO	FL	328198010	0.096228248	60
1497829584	BERRIOS	LUIS	D	425 CROSS ST	UNIT 311 &	PUNTA GORDA	FL	339504877	0.0962462607	60
1518964311	FISHCO	ROBERT	A.	315 75TH ST W		BRADENTON	FL	342093201	0.0962647205	60
1144817594	BERGER	ANTONELLA	M	8837 SEA CHASE DR		LAKE WORTH	FL	334671146	0.0963319452	60
1386023463	GONZALEZ	JONATHAN		900 BEACH BLVD		JACKSONVILLE B	FL	32250	0.0965644801	60
1679101232	SMITH	RACHAEL		100 DOCTORS DR STE C		PANAMA CITY	FL	324057609	0.0966843954	60
1063505105	BLAKE	PERTH	AGUSTA	1840 CLASSIQUE LN		TAVARES	FL	327785748	0.0967939892	60
1235353269	BLANCO	JAMES	G	6499 38TH AVENUE NORTH SUITE G1	PINELLAS CA	ST. PETERSBURG	FL	337101658	0.0969346222	60
1922063742	FLESNER	WALTER	B	1404 DEL PRADO BLVD S	SUITE 110	CAPE CORAL	FL	339903774	0.096946667	60
1336696327	WILDER	JODI		125 FLORIDA MEMORIAL PKWY STE 2200		NEW SMYRNA BEA	FL	321689309	0.0970107844	60
1265419808	CRONIN	JOSEPH	P	9090 REGENCY SQUARE BLVD	CREDENTIALI	JACKSONVILLE	FL	322118119	0.0972876824	60
1912917063	KEMP	DAVID	ELIOT	922 E CALL ST		STARKE	FL	320913616	0.0973605561	60
1932399045	GHATE	SHALAKA		6111 BEACH BLVD		JACKSONVILLE	FL	322162751	0.0975607457	60
1497949879	SHEPARD ORR	ELIZABETH	BROOKE	3890 TAMPA RD STE 102		PALM HARBOR	FL	346843677	0.0976002887	60
1245647551	CAMPITELLI	JON		8200 OKEECHOBEE BLVD		WEST PALM BEAC	FL	334112099	0.0978442817	60
1306898689	BELLARD	RICKY	LEE	1549 AIRPORT BLVD	310	PENSACOLA	FL	325048633	0.0979089533	60
1639404601	WILLIAMS	JANE	L	630 PASADENA AVE S		ST PETERSBURG	FL	337072128	0.0979764224	60
1336120641	SELL	BARRY	J	1255 VISCAYA PKWY	SUITE 200	CAPE CORAL	FL	339903290	0.0981000038	60
1851398994	PUNGER	DENISE	LYNNE	4640 S 25TH ST		FORT PIERCE	FL	349815057	0.0981235044	60
1588174585	BORISENKO	ELENA		5778 5TH AVE N		ST PETERSBURG	FL	337107104	0.098151729	60
1841460946	JOLLY	MARK		4201 14TH AVE E		BRADENTON	FL	342085815	0.0981555796	60
1679636500	KHAN	MALIHA	W	714 AVENUE C		FORT PIERCE	FL	349504189	0.0981961433	60
1760461685	ROBB	LEO	JOSEPH	2015 OCEAN DR STE 11		BOYNTON BEACH	FL	334265131	0.0987085943	60
1326119462	GRAYNER	SCOTT	MATTHEW	7291 ATLANTIC AVE		DELRAY BEACH	FL	334461305	0.0988743217	60
1699169870	LANNING	BETH		440 W HIGHWAY 436		ALTAMONTE SPRI	FL	327144136	0.0988966804	60
1891735650	SCHOEN-KIEWER	ERICH	S.	4854 PINOT ST		ROCKLEDGE	FL	329555162	0.0989081711	60
1356301097	GRISNIK	JOHN	ANTHONY	1255 LILA ST	UFJP LEM TU	JACKSONVILLE	FL	322083550	0.0990326871	60
1568457547	VALLADARES	NAVIJA	H	315 E OLYMPIA AVE	SUITE 111	PUNTA GORDA	FL	339503823	0.0992662157	60
1326056706	VANLANDINGHAM	HUGH		1511 SURGEONS DR		TALLAHASSEE	FL	323084632	0.0993903578	60
1053304923	CHALYKOFF	JUDITH	A	10437 MOSS PARK RD		ORLANDO	FL	328325812	0.099458763	60
1821018797	SEARS	ALFRED	C	12794 W FOREST HILL BLVD STE 16		WELLINGTON	FL	334144757	0.0994730052	60
1235261371	WILLIS	DAVID	CHARLES	6041 SW 54TH ST	SUITE 100	OCALA	FL	344745521	0.0994771463	60
1962583989	ZOHLANDT	ALPHONSUS	MARIA	470 LEE BLVD		LEHIGH ACRES	FL	339364923	0.1000500196	60
1376557223	NAZARIO-VIDAL	URIEL		1200 RIVERPLACE BLVD	SUITE 620	JACKSONVILLE	FL	322079046	0.1001923439	60
1396808184	JOHNSTON	GLENN	RICHARD	2304 ALOMA AVE		WINTER PARK	FL	327923330	0.1003139699	60
1285691881	POWERS	CHARLES		3100 17TH ST		SAINT CLOUD	FL	347696021	0.1005958156	60
1609844885	SCHRAMM	ERICH	L	141 HILDEN RD STE 201		PONTE VEDRA	FL	320818400	0.1006956366	60
1245340322	PEACOCK	MARK	ALLEN	3841 FEATHER OAKS DR. E.		JACKSONVILLE	FL	322772293	0.1007919815	60
1841712866	SUBERO PABLO	BERENICE		1000 PARK CENTRE BLVD STE 100		MIAMI	FL	331695373	0.1008803547	60
1750315107	HARRIS	JULIA	K	8803 TAMIAMI TRL E		NAPLES	FL	341133347	0.100986762	60
1598921173	RAO	SANJIV	A	3601 SW 160TH AVE	SUITE 250	MIRAMAR	FL	330276308	0.1010049633	60
1932153533	JEANNOT	KATHLEEN	LAWRENCE	2589 N STATE ROAD 7		LAUDERDALE LAK	FL	333132778	0.1010278087	60
1699724005	UBEDA	RAFAEL		2531 N DIXIE HWY		LAKE WORTH	FL	334606250	0.1010649307	60
1982671624	BOWDEN	REBECCA	L	515 CARLTON ST		WAUCHULA	FL	338733407	0.1012040261	60
1023041761	ROMERO	JACQUELIN	N	11181 HEALTH PARK BLVD	SUITE 2260	NAPLES	FL	341105738	0.1015304467	60
1336147073	DOWLING	KEVIN	PRICE	3601 SW 160TH AVE	SUITE 250	MIRAMAR	FL	330276308	0.1015378023	60
1902911068	SABHA	KHALID		3944 W RIVERSIDE DR		FORT MYERS	FL	339018731	0.1015467598	60
1306844964	YOUNG	STEPHEN	E	1707 MAYO DRIVE		TAVARES	FL	32778	0.1018466745	60
1982684932	WALDREP	NATHAN	KEITH	13670 WALSINGHAM RD		LARGO	FL	337743532	0.1020142492	60
1629164439	ZELFMAN	MIKHAIL		600 THREE ISLANDS BLVD	APT 1421	HALLANDALE BEA	FL	330092888	0.1020505466	60
1376549634	HUDSON	JOHN	BUFORD	2071 DUNDEE DR		WINTER PARK	FL	327924104	0.1020806651	60
1023048360	ZAMBRANA	LINDA		10300 SW 216TH ST		CUTLER BAY	FL	331901003	0.1021291283	60
1952624355	AKHTAR	MUHAMMAD	I	7819 NW 228TH ST		RAIFORD	FL	320262601	0.1021626532	60
1356015192	HUGULEY	LATOYA	RENEE	5422 FIRST COAST HWY STE 105		FERNANDINA BEA	FL	320345423	0.1024279022	60
1770521650	PANTALONE	RICHARD		3601 SW 160TH AVE	SUITE 250	MIRAMAR	FL	330276308	0.1024783585	60
1295813376	BOYCE	ALFRED	EVERSLEY	4121 NW 5TH ST	SUITE 215	PLANTATION	FL	333172120	0.1026833756	60
1720179757	NGUYEN	QUOI	QUYEN	7487 S STATE ROAD 121		MACCLENNY	FL	320635451	0.102774194	60
1174511323	BYRD	BILL		500 E STATE ROAD 434		LONGWOOD	FL	327505222	0.1032445292	60
1740302330	ALIA	VINCENT	PAUL	5362 SPRING HILL DR		SPRING HILL	FL	346064562	0.1033147648	60
1023058682	CHANDRAN	GIRIJA		12303 SAN JOSE BLVD		JACKSONVILLE	FL	322232640	0.1033179425	60
1689759912	CASTILLO	JUAN	ANTONIO	1107 NW 22ND AVE		MIAMI	FL	331252738	0.1033197195	60
1447609771	VICTORIA	ROSMERY		201 14TH ST SW		LARGO	FL	337703133	0.1037352179	60
1598244667	LANKENAU	DIANA	J	1350 NW 14TH ST STE 401		MIAMI	FL	331251609	0.1037478238	60
1629082607	EDDIN	HUSAM		1630 MASON AVE STE C		DAYTONA BEACH	FL	321174547	0.1041393956	60
1154779916	ALFONSO PUENT	RAMIRO		1250 SOUTHWINDS DR		LANTANA	FL	334621459	0.1041711369	60
1174718001	PALOSKY	ERIC	SCOTT	4511 SUN N LAKE BLVD	SUITE 108	SEBRING	FL	338722169	0.1044240445	60
1194781443	PATEL	MANGESH	B	1030 S 78TH ST		TAMPA	FL	336194750	0.1045051441	60
1588690705	SHEKAR	JAYA	R	2554 BLANDING BLVD	SUITE M	MIDDLEBURG	FL	320685192	0.1045450364	60
1619471216	TAN	BENJAMIN	TIAN-HAI	4500 SAN PABLO RD S		JACKSONVILLE	FL	32224	0.1046911609	60
1154393700	SKOJAC	TERESA	MARIE	319 GREEN ACRES RD STE 101		FORT WALTON BE	FL	32547	0.1048740242	60
1457317489	LAW	ROBERT	K	3151 N ALAFAYA TRL	SUITE 101	ORLANDO	FL	328262945	0.1050476833	60
1750339230	ARIAS	ERICH	A	1300 FLORIDA AVE S		ROCKLEDGE	FL	329552482	0.1051620087	60
1174057137	JOSEPH	NIKKI		12651 W SUNRISE BLVD STE 202		SUNRISE	FL	333230906	0.1052079397	60
1457665093	WADDINGTON	ERIC	PRESTON	13137 SORRENTO RD		PENSACOLA	FL	325078777	0.1053898954	60
1689012106	WARD	MEGHAN	N	2627 RIVERSIDE AVE		JACKSONVILLE	FL	322044712	0.105400642	60
1396762126	GUZIK	CHRISTOPH	JOSEPH	1135 LAKE AVE		CLERMONT	FL	347113037	0.1054141275	60
1689133878	PIPKINS	MAURA	FARLEY	1431 SW 1ST AVE BLDG SUITE7		OCALA	FL	344716500	0.1055055676	60
1306819396	CUSHING	WILLIAM	THOMAS	18082 SW 12TH CT		PEMBROKE PINES	FL	330294900	0.1056492366	60
1568430965	GAMAD	RJ		3232 E 15TH ST		PANAMA CITY	FL	324057423	0.10592038	60
1174588420	WIND	AMIR		10250 NORMANDY BLVD	BLDG 800	JACKSONVILLE	FL	322218059	0.1059232345	60
1881784833	SPIRAZZA	CARL		10151 ENTERPRISE CTR BLVD	SUITE 106	BOYNTON BEACH	FL	334373760	0.1060864418	60
1821093105	TORRES II	DIEGO	T.	325 CLYDE MORRIS BLVD	STE 320	ORMOND BEACH	FL	321748179	0.1061684303	60
1073867941	SALIB	EDWARD		2626 TAMPA RD	STE 101	PALM HARBOR	FL	346843110	0.1067586327	60
1124107255	OQUENDO	FRANCISCO	RAFAEL	1140 S SEMORAN BLVD	SUITE E	ORLANDO	FL	328071459	0.1069872669	60
1588762082	GONZALEZ	JULIO	C	4550 NW 7TH ST		MIAMI	FL	331262307	0.1071206979	60
1669540993	GRENET	EDUARDO	ELISEO	1493 SE 17TH ST		FORT LAUDERDAL	FL	333161709	0.1071396214	60
1851351050	HADDAD-LACLE	JUDELLA	EDWINA	655 W 8TH ST	UFJP SJ COM	JACKSONVILLE	FL	322096511	0.1071544542	60
1356855605	STOREY	DIANE	SUSAN	16 ATLANTIC BLVD		KEY LARGO	FL	330374355	0.1071766252	60
1780990549	ZEDECK	MURRAY		333 LAS OLAS WAY	STE. 4106	FORT LAUDERDAL	FL	33301	0.1072434756	60
1700975406	WELLS	THOMAS	DAVID	10,000 BAY PINES BLVD		BAY PINES	FL	337080000	0.1073968201	60
1255375689	THOMPSON	ELISA	J.	18923 STATE ROAD 54		LUTZ	FL	335585268	0.107424438	60
1669703492	SALUD	CHRISTOPH	J.	3612 S DALE MABRY HWY STE A		TAMPA	FL	336298657	0.1074478725	60
1699860593	CARRIZALES	ALESIA	CHRISTEN	1381 S PATRICK DR		PATRICK AFB	FL	329253606	0.1074837042	60
1689934630	SARWAR	AMBER		1200 RIVERPLACE BLVD	SUITE 620	JACKSONVILLE	FL	322079046	0.1074897075	60
1154508927	MCDERMOTT	RENA		3601 SW 160TH AVE	SUITE 250	MIRAMAR	FL	330276308	0.1075508204	60
1164514162	TALDONE	JOHANNA	D'URSO	2835 ALT 19		PALM HARBOR	FL	346831926	0.1076122989	60
1528157336	GLASNER	JOSEPH	B	1980 N ATLANTIC AVE	SUITE 627	COCOA BEACH	FL	329315213	0.1078672419	60
1962025445	PAUL	LAURIER	JUNIOR	864 NW LEONARDO CIR		PORT SAINT LUC	FL	349864352	0.1081488482	60
1497051767	SLACK	LAURA	PAIGE	260 KILLARNEY BAY CT		WINTER PARK	FL	327892907	0.1082714606	60
1932779535	FALCON	DIANET		201 N CLYDE MORRIS BLVD STE 200		DAYTONA BEACH	FL	321142765	0.108400262	60
1033341821	GARCIA-RIOS	KIRK	FRANCIS	130 E REDSTONE AVE		CRESTVIEW	FL	325395348	0.1084596264	60
1447247168	GUMER	LYLE	HOWARD	401 MIRACLE MILE	SUITE 201	CORAL GABLES	FL	331344930	0.1084811478	60
1093759219	RAMIREZ-BLESS	CARLOS	ALBERTO	901 N LAKE DESTINY RD		MAITLAND	FL	327514844	0.1084942748	60
1891890257	BROOKS	CHRISTOPH	KIM	3601 SW 160TH AVE	SUITE 250	MIRAMAR	FL	330276308	0.1085344982	60
1417038894	MCEACHRANE-GR	F PATRICI	GLYNIS	8931 SW 14TH AVE		OCALA	FL	344767639	0.1091652518	60
1013399039	BABIAK	TARAS		19701 S TAMIAMI TRL		FORT MYERS	FL	33908	0.1094983803	60
1619371556	MUSMAR	SAMAR		3128 E HILLSBOROUGH AVE		TAMPA	FL	33610	0.10961932	60
1346207065	FORMAN	ROY	MICHAEL	2140 CENTERVILLE PL		TALLAHASSEE	FL	323084342	0.1096594958	60
1164585048	TULIER-PASTEW	WALESKA	M.	3514 BROADWAY		RIVIERA BEACH	FL	334042332	0.1097791405	60
1053363796	HAYES	GREGORY	A	3257 SE SALERNO RD	SUITE 3	STUART	FL	349976736	0.1098497245	60
1740684216	BHANOT	SUNITA		7758 LOWER GATEWAY LOOP	APT 1822	ORLANDO	FL	328277215	0.1098557921	60
1295268258	SIZAR	OMEED		3389 SHERIDAN ST	#163	HOLLYWOOD	FL	330213606	0.1099324283	60
1316984537	LAWYER	STEVEN	L	103400 OVERSEAS HWY	STE. 241	KEY LARGO	FL	330372834	0.1099945815	60
1922184498	OJHA	SMITA		1050 OLD CAMP RD		THE VILLAGES	FL	321621762	0.110019879	60
1922534684	NGUYEN	CHRISTELL	T	10051 5TH ST N STE 200		ST PETERSBURG	FL	337022211	0.1101172055	60
1629012182	EDENFIELD	ADRIA	L	11701-32 SAN JOSE BLVD #103		JACKSONVILLE	FL	32223	0.1101883739	60
1154310761	PAGE	GORDON	A	888 N ROBERT AVE		ARCADIA	FL	342669580	0.1103796275	60
1164485231	BRACERAS	INES	MARIA	149 W 21ST ST		HIALEAH	FL	330102615	0.110387866	60
1063771830	SHAH	NEIL		555 W STATE ROAD 434		LONGWOOD	FL	327505119	0.1105332501	60
1366427387	RANKIN	GEORGE	W.	4821 US HIGHWAY 19 STE 4		NEW PORT RICHE	FL	346524259	0.1109731878	60
1932151131	MAY	JOHN		1549 AIRPORT BLVD	310	PENSACOLA	FL	325048633	0.1111940663	60
1447218102	CARTAYA	ALFREDO		4415 U.S. HWY 331 SOUTH		DEFUNIAK SPRIN	FL	324356307	0.1112539578	60
1790280683	ABADIN	ANDRE	ARMANDO	4500 SAN PABLO RD S		JACKSONVILLE	FL	32224	0.1112671174	60
1093339293	AHMED	IMAN		903 W OAK ST		KISSIMMEE	FL	347414941	0.1113448879	60
1982717401	TIOMICO	MARIA	GINA	4266 SUNBEAM RD		JACKSONVILLE	FL	322572425	0.1115007294	60
1558458570	INGLERIGHT	BRIAN	J	14540 CORTEZ BLVD	STE 104	BROOKSVILLE	FL	346136056	0.111569048	60
1609018449	LEWIS	LINDSAY	NICOLE	1700 SE HILLMOOR DR		PORT ST LUCIE	FL	349527539	0.1115713814	60
1447274535	LEVY	ROGER	A	9980 CENTRAL PARK BLVD N	SUITE 104	BOCA RATON	FL	334281762	0.1116616885	60
1902904931	CLARKE-CAMERO	DAYNA	J	581 NW 183RD ST		MIAMI	FL	33169	0.1118429346	60
1356405559	KRAUCAK	NELSON		1501 N US HIGHWAY 441	1704	THE VILLAGES	FL	321598999	0.1119435845	60
1538245758	BENITEZ	OSWALDO	DANIEL	408 SOUTH 25TH STREET		FORT PIERCE	FL	34947	0.111969566	60
1245258110	FFRENCH	LESLINE		5361 NW 22ND AVE		MIAMI	FL	331428035	0.1120248437	60
1417395971	ALI	SADIA	ARIFA	777 E 25TH ST STE 316		HIALEAH	FL	330133849	0.1120303982	60
1639434715	KODSI	BASSEM TI		1707 N MAIN ST		GAINESVILLE	FL	326093650	0.1120699654	60
1649295544	RUTTER	LEANNE	M	5513 MERRICK DR	SUITE 224	CORAL GABLES	FL	331462531	0.1122244145	60
1396044160	MARQUES	MATTHEW		21644 STATE ROAD 7		BOCA RATON	FL	334281842	0.1123338738	60
1407440548	LUNA	REINALDO		201 N PARK AVE STE 201		APOPKA	FL	327034147	0.1123880875	60
1871572016	NARDANDREA	JOHN	P	2415 SE 17TH ST		OCALA	FL	344712618	0.1125912318	60
1275500951	PARRILLO	JAN	C	2863 S DELANEY AVE		ORLANDO	FL	328065412	0.112831011	60
1033474184	ATWELL-SMALL	LATAURA		620 10TH STREET N.		ST PETERSBURG	FL	337051407	0.1130115996	60
1366461741	CHAMBLEE	COBRA		2910 BROWNWOOD BLVD		THE VILLAGES	FL	321632032	0.1131126429	60
1184638868	FRIEND	CHARLES	R	10051 5TH ST N STE 200		ST PETERSBURG	FL	337022211	0.113150518	60
1366956393	GONZALEZ	CLAUDIA		293 SW 179TH AVE		PEMBROKE PINES	FL	330293904	0.1132023521	60
1972793354	ALMONTE-GOMEZ	CARLOS	ARTURO	17120 ROYAL PALM BLVD STE 3		WESTON	FL	333262310	0.1135133543	60
1518270453	KLEIN	GLENDALYN		201 N CLYDE MORRIS BLVD STE 200		DAYTONA BEACH	FL	321142765	0.1135999426	60
1063518991	PECK	REBECCA	ANN	305 MEMORIAL MEDICAL PKWY STE 401		DAYTONA BEACH	FL	321175169	0.1136787911	60
1629062351	PERSONS	ROBERT	KING	WALTON COUNTY HEALTH DEPARTMENT	3162 HIGHWA	DEFUNIAK SPRIN	FL	32433	0.1137426347	60
1497850093	HASH	MARK	THOMAS	1554 SURGEONS DR		TALLAHASSEE	FL	323084631	0.1139669088	60
1265574800	JUTTING	JOHN	R	7620 LAKE UNDERHILL RD		ORLANDO	FL	328228223	0.1142024431	60
1992148050	RIZVI	MOHAMMED	A	10000 W COLONIAL DR		OCOEE	FL	347613400	0.1142854109	60
1740401322	SANCHEZ	MIREL		11486 QUAIL ROOST DR		MIAMI	FL	331576575	0.1143005733	60
1801237847	TOROMANOVSKI	TODOR		1990 N PROSPECT AVE		LECANTO	FL	344619792	0.1143668755	60
1447458880	SAUDER	DEBORAH	J	11505 RANGELAND PKWY		BRADENTON	FL	342114041	0.1144852765	60
1457349508	JOHNSON	KENNETH	IAN	1700 SE HILLMOOR DR STE 501		PORT ST LUCIE	FL	34952	0.1145076831	60
1639243264	GRASSIN	FREDERICK	ARTHUR	5901 MAIN STREET		NEWPORT RICHEY	FL	34652	0.114615215	60
1104089226	GABRIEL	LAURICE	HELEN	2875 S OCEAN BLVD STE 208		PALM BEACH	FL	334805593	0.1146343211	60
1174532154	HAWK	STEVEN	EUGENE	1801 US HIGHWAY 441	BUILDING 10	LEESBURG	FL	347482545	0.1146723917	60
1326496605	BISHOP	SHAWN		307 BOATNER RD STE 114		EGLIN AFB	FL	325421302	0.1147514661	60
1245204270	SOE	LYNDON		4901 34TH ST S		ST PETERSBURG	FL	337114511	0.1147641452	60
1487602082	ASHIE	FRANCIS	AFUTU	1007 BEVERLY DR	SUITE C	ROCKLEDGE	FL	329552833	0.1148158168	60
1205900388	LLOYD	BETH		677 N WASHINGTON BLVD		SARASOTA	FL	342364241	0.1150290627	60
1770504417	GONZALES	PATRICK	P	7400 DOCS GROVE CIR		ORLANDO	FL	328198010	0.1151403976	60
1598758104	BARNIVILLE	BRUCE	ALAN	875 MILITARY TRL	SUITE 200	JUPITER	FL	334585700	0.1151423809	60
1922113174	WALLACE	ROBERT	VERNON	400 LEE BLVD		LEHIGH ACRES	FL	339364923	0.115274062	60
1164404588	BLOUNT	CALVIN	L	12607 US HIGHWAY 98 W		MIRAMAR BEACH	FL	325506825	0.1154071326	60
1245219880	DALTON	LEO	BERNARD	9545 BAY PINES BLVD		ST PETERSBURG	FL	337083754	0.1154573649	60
1427355015	MORALES-CABAN	ALEX	ANTONIO	2575 N COURTENAY PKWY		MERRITT ISLAND	FL	329534126	0.1155016823	60
1134114978	GONZALEZ	JAVIER	R	10004 N DALE MABRY HWY STE 101		TAMPA	FL	336184421	0.1155604367	60
1841554797	THYS	SERGE	JUNIOR	2330 S CONGRESS AVE		PALM SPRINGS	FL	334067608	0.1157534854	60
1093799298	KIDAMBI	VASUDEVAN	ANJORE	3200 SW 34TH AVE	SUITE 302	OCALA	FL	344747456	0.1158172587	60
1942233093	DOLAN	LINDA	B	8900 SE 165TH MULBERRY LN	THE VILLAGE	THE VILLAGES	FL	321625884	0.1159012775	60
1932220407	FRIMAN	JESUS	RAFAEL	18400 NW 75TH PL	SUITE 106	HIALEAH	FL	330152955	0.1159019373	60
1306292339	DEYOUNG	ADAM	MICHAEL	202 N PARK AVE		APOPKA	FL	327034148	0.1159184464	60
1962743823	CHAN	SUSANNA		13001 N KENDALL DR		MIAMI	FL	331861708	0.116136625	60
1407276355	GEURIN	JOEL		6000 US-98		PENSACOLA	FL	32512	0.1162488638	60
1891775987	CIEMIEGA	GERALD	J.	13670 WALSINGHAM RD		LARGO	FL	337743532	0.1162755471	60
1629058565	SCHLAPPER	BRENT	DAVIS	151 VICTORIA COMMONS BLVD	SUITE 104	DELAND	FL	327247722	0.1163115255	60
1124482849	ZAVALA	WALTER		601 DELTONA BLVD STE 101		DELTONA	FL	327257704	0.1163295038	60
1942210042	FERRER	ASTERIA	A	45377 MICKLER ST		CALLAHAN	FL	320113001	0.1164295585	60
1245467158	JONES	JENNIFER	PURDIE	1014 NW 57TH ST		GAINESVILLE	FL	326054486	0.1164390208	60
1700877388	WOODARD	GERALD	R	3512 S ATLANTIC AVE		DAYTONA BEACH	FL	321187639	0.1164443354	60
1205819307	BLOCK	BRADLEY	M	2441 WEST STATE ROAD 426	SUITE 2011	OVIEDO	FL	327654515	0.1165836286	60
1417997354	ENGLISH	SCOTT	R	16470 NE 10TH AVE		NORTH MIAMI BE	FL	331623710	0.116649949	60
1205801784	CHAYKIN-GLOVE	DANA	B	842 SUNSET LAKE BLVD	401	VENICE	FL	342927551	0.1169728642	60
1215404975	BALMIR	MARIE	HIRMICE	1951 SW 172ND AVE STE 200		MIRAMAR	FL	330295613	0.1172506456	60
1417390212	FLUEGGE	JENNA	ELYSE	900 CARILLON PKWY STE 308		ST PETERSBURG	FL	337161120	0.1173652569	60
1528252509	MANCHANDA	RAJNISH		950 1ST ST S		WINTER HAVEN	FL	338803665	0.1173739015	60
1154383776	CARRIERE	WILLIAM	L.	6484 FORT CAROLINE RD		JACKSONVILLE	FL	322772042	0.1174444692	60
1811945785	PROCTOR	RICHARD	A	410 43RD STREET WEST, SUITE I		BRADENTON	FL	34209	0.1174770338	60
1396936936	MORRISON	JOHN	ALBERT	2700 HEALING WAY	STE 100	WESLEY CHAPEL	FL	335435453	0.1175027663	60
1508818378	BRANNON	HORACE	DAVID	2400 S HIGHWAY 29		CANTONMENT	FL	325335808	0.1180817853	60
1619983624	CHIN-LENN	LAURA		328 N CONGRESS AVE		BOYNTON BEACH	FL	334263413	0.1181070787	60
1508029323	MAZZELLA	LOUIS		246 49TH AVE N		SAINT PETERSBU	FL	337033926	0.1181253736	60
1386854834	AKO	CORENTINE	ARIMBOH	3350 SW 148TH AVE		MIRAMAR	FL	33027	0.1182660177	60
1841364577	PRINCE	ANDREA	M	8409 SW 80TH ST STE 8		OCALA	FL	344819117	0.1183817708	60
1801292479	JULKA	NEERAJ		3385 BURNS ROAD #208	PALM BEACH	PALM BEACH GAR	FL	334104328	0.1184226503	60
1922108745	WILSON	JEFFREY	LYNN	1810 ELDRON BLVD., SE		PALM BAY	FL	32909	0.1185216765	60
1164404455	OLIVER	DAVID	LUCIOUS	1750 SE 28TH LOOP		OCALA	FL	344711080	0.1186930468	60
1144263393	TOTH	SUSAN		515 W STATE ROAD 434	SUITE 308	LONGWOOD	FL	327504981	0.1187683093	60
1851739825	TODD	ALLEN	ROBERTSON	10503 SAN JOSE BLVD		JACKSONVILLE	FL	322576295	0.1188130286	60
1164420527	PATEL	NARENDRA	C	7575 STATE ROAD 52		BAYONET POINT	FL	346676716	0.1189813275	60
1477094696	GUERRERO	JENNIFER		10095 N KENDALL DR STE 102		MIAMI	FL	331761797	0.1191738803	60
1740244268	ROZENBLUM	JORGE	A.	12196 COUNTY ROAD 512		FELLSMERE	FL	329485463	0.1194554205	60
1992969976	BENZ	JOAN	R	2355 STANFORD CT UNIT 701		NAPLES	FL	341124813	0.1195511488	60
1609850502	CRUZ VEGERANO	ELISA		195 SOUTH PARK BLVD		ST. AUGUSTINE	FL	32086	0.1197437333	60
1124188073	NONG	CHINH	C	3700 WILLIAMS DRIVE		MARIANNA	FL	32446	0.1197445361	60
1073045308	SHALLCROSS	ALICE	EILEEN	2780 CLEVELAND AVE		FORT MYERS	FL	339015858	0.119749229	60
1912911512	LUCIANO	CRISTINA		1329 KINGSLEY AVE STE D		ORANGE PARK	FL	320734530	0.1197730271	60
1821422783	IRVIN	MATTHEW	R.	2939 ALT 19		PALM HARBOR	FL	346831928	0.119936022	60
1740575497	MALAN	KATHRYN	MICHELLE	125 FLORIDA MEMORIAL PKWY STE 2500		NEW SMYRNA BEA	FL	321689315	0.1199375983	60
1700804135	VAN WINKLE	STACI	A	7381 COLLEGE PKWY STE 110		FORT MYERS	FL	339075527	0.1199809379	60
1215934633	ROCKLAND	THOMAS		101 N CLEMATIS ST STE 110		WEST PALM BEAC	FL	334015553	0.1201673984	60
1255657672	DHAPODKAR	SHRUTI		3601 SW 160TH AVE	SUITE 250	MIRAMAR	FL	330276308	0.120214087	60
1386201408	CASTELLON	AMADO		822 62ND STREET CIR E STE 102		BRADENTON	FL	342086208	0.1207677704	60
1790868651	BOCKIAN	STEVEN	TEO	9324 CAROLVIEW WAY		ORLANDO	FL	328366305	0.1207790655	60
1437396041	SINGH	TAMIKA	G	4161 NW 5TH ST # 101		PLANTATION	FL	333172101	0.1209457964	60
1194952788	ZHUKOVA	ALLA	L.	507 CAPE CORAL PARKWAY		CAPE CORAL	FL	339048545	0.1211756422	60
1205970134	INNOCENT-SIMO	JOELLE	M	1550 S WATER ST		STARKE	FL	320914511	0.1212480376	60
1982136115	KRETSCH	LEOPOLD		33 OLD KINGS RD N STE 3		PALM COAST	FL	321378238	0.1215955271	60
1073593737	HEINKING	BEVERLY	ANN	300 PINEWOOD DR SW		LIVE OAK	FL	320644029	0.1220220836	60
1689690745	KRYGOWSKI	RICHARD	J	800 PRUDENTIAL DR		JACKSONVILLE	FL	322078202	0.1221180633	60
1114010154	SURBER	AMBER	W	7227 N HIGHWAY 1	SUITE 100	PORT ST JOHN	FL	329275020	0.1221553023	60
1770515918	LASCARI	ROLAND		1515 S OSPREY AVE	SUITE 1A	SARASOTA	FL	342392939	0.1221826715	60
1780035956	CLARK	HEATHER		201 N CLYDE MORRIS BLVD	SUITE 200	DAYTONA BEACH	FL	321142724	0.1222645878	60
1932513496	CHOUDHURY	DWAIPAYAN		1301 HODGES DR		TALLAHASSEE	FL	323084614	0.122331149	60
1528208071	FONT	RUBEN	GERARDO	11551 WEAVER PARK CT.		TRINITY	FL	346557138	0.1225208431	60
1306132915	MARX	T'ANJUIHS		1801 NW 9TH AVE		MIAMI	FL	331361101	0.1225504801	60
1205290624	BUSTAMANTE	JENNIFER		7550 43RD ST N		PINELLAS PARK	FL	337813601	0.1227984261	60
1578974002	GONZALES	AMY		13670 WALSINGHAM RD		LARGO	FL	337743532	0.122844277	60
1275514333	EATON	WILLIAM	J	13815 TAMIAMI TRL		NORTH PORT	FL	342872069	0.1230793219	60
1730261736	MCRONALD	ROSS	E	5917 S CONGRESS AVE		ATLANTIS	FL	33462	0.1233148645	60
1134175920	TIRADO	PABLO	H	1700 SE HILLMOOR DR	SUITE 200	PORT ST LUCIE	FL	349527539	0.1233895016	60
1427122134	MATHIS	ROBERT	D	303 N CLYDE MORRIS BLVD		DAYTONA BEACH	FL	321142709	0.1234449098	60
1235117102	GAINES	CAROL	M	5535 S. WILLIAMSON BLVD	SUITE 700	PORT ORANGE	FL	321288311	0.1235668571	60
1205870771	NERNESS	DAVID	LOWELL	755 RINEHART RD	SUITE 100	LAKE MARY	FL	327464874	0.1236958481	60
1376515791	KARTSONIS	PHILIPPOS	D	6817 SOUTHPOINT PKWY	1404	JACKSONVILLE	FL	322166282	0.1237450801	60
1649243114	MAHER	MICHAEL	H	800 PRUDENTIAL DR		JACKSONVILLE	FL	322078202	0.1237840825	60
1861788085	JEFFERSON	MONIQUE	Y	10430 RAY RD		PONTE VEDRA	FL	320818813	0.1239744239	60
1518184217	QUINN	BRENDON	MICHAEL	3601 SW 160TH AVE	SUITE 250	MIRAMAR	FL	330276308	0.1241589152	60
1558334789	PARMER	BRYAN		2150 49TH ST N STE A		ST PETERSBURG	FL	337105237	0.1242041551	60
1275756603	KANACHERIL	SHEEJA	A	1530 LEE BLVD	SUITE 1100	LEHIGH ACRES	FL	339364893	0.1242488712	60
1972731958	PORTILLO-ROME	JESSICA		1600 SW ARCHER RD		GAINESVILLE	FL	326103003	0.1243816196	60
1881657658	SERAG	SHERIF	M.	1152 62ND AVE S		ST PETERSBURG	FL	337055620	0.1245723745	60
1164482410	KURAKULA	SATYA	S	5802 N 30TH ST		TAMPA	FL	336101469	0.1245993781	60
1821200718	KARTER	QUINN		2101 VISTA PKWY	4019	WEST PALM BEAC	FL	334112706	0.1246689167	60
1992879944	MAYORGA	RENE	N	14261 SW 120TH ST STE 110		MIAMI	FL	331867273	0.1246818873	60
1063481182	COOPER	MARK	J.	550 REDSTONE AVE W	SUITE 200	CRESTVIEW	FL	325366430	0.1250377657	60
1639133507	SARMIENTO	SANDRA	M	885 SW 109 AVE STE 131	#113	MIAMI	FL	331990001	0.1253316803	60
1104893445	WATZMAN	MAX	S	2830 CASA ALOMA WAY		WINTER PARK	FL	327922272	0.1253704639	60
1104265206	LONGLEY	ROBIN		13856 N DALE MABRY HWY		TAMPA	FL	336182420	0.125533016	60
1194108910	PATEL	GAYATRI		1301 HODGES DR		TALLAHASSEE	FL	323084614	0.1255488983	60
1194814319	FRANCO	VICENTE	F	1884 SW 57 AVENUE		MIAMI	FL	33155	0.125555486	60
1154373694	CARRASQUILLA	IVAN	GONZALO	370 MINORCA AVE	2ND FLOOR	CORAL GABLES	FL	331344330	0.1255868213	60
1124125133	TRAN	HUNG	VAN	480 BUSCH DR		JACKSONVILLE	FL	322185553	0.1256145267	60
1528183241	LANGSTON	KATHERINE	E	3601 SW 160TH AVE	SUITE 250	MIRAMAR	FL	330276308	0.1257394716	60
1720091960	ALICEA	EDGARDO		14750 NW 44TH CT		OPA LOCKA	FL	330542304	0.1257947325	60
1821209131	MANIOS	CHRISTOPH	A	3601 SW 160TH AVE	SUITE 250	MIRAMAR	FL	330276308	0.1258271058	60
1699736355	KARVER	SLOAN	BETH	835 POINT SEASIDE DRIVE	BOX 219	CRYSTAL BEACH	FL	346810219	0.125949469	60
1265484414	VIEIRA	LEONARDO	MARTINS	2044 TRINITY OAKS BLVD STE 220		TRINITY	FL	346554406	0.1263447493	60
1164423596	GAULKIN	LAWRENCE	ALAN	10000 BAY PINES BLVD		BAY PINES	FL	33744	0.126381727	60
1245599596	RAZZOUK	ROZAN		6280 SW 72ND ST	SUITE 410	SOUTH MIAMI	FL	331434827	0.1264186418	60
1952835761	POWER	LAUREN		4500 SAN PABLO RD S		JACKSONVILLE	FL	322241865	0.1264777687	60
1629066741	HARARI	SOL		460 N UNIVERSITY DR		PEMBROKE PINES	FL	330246720	0.1266735718	60
1346460888	GOMEZ	MIRIAM		908 S PARSONS AVE STE A		BRANDON	FL	335116045	0.1266834867	60
1407115389	JEROME	ELIZABETH		1411 N FLAGLER DR STE 6800		WEST PALM BEAC	FL	334013417	0.1266991851	60
1154388379	BOOK	JEFFREY		10201 ARCOS AVE	#105	ESTERO	FL	339289459	0.1269495702	60
1891719514	HAWKINS	HAROLD	W	2149 WATEROAK DR N		CLEARWATER	FL	337646656	0.1269740002	60
1760085062	HARROLD	BLAIRE	FARRIOR	2908 W AZEELE ST		TAMPA	FL	336093110	0.1269886825	60
1659465458	O'CONNOR	JOHN	PATRICK	13365 OVERSEAS HWY	SUITE 102	MARATHON	FL	33050	0.1270443225	60
1104118603	ABREW QUIMBAY	CAROLINA		5848 W. ATLANTIC AVENUE		DELRAY BEACH	FL	33484	0.1271144772	60
1679502108	WILSON	WILLIAM	CARL	4400 BAYOU BLVD	SUITE 49A	PENSACOLA	FL	325032673	0.1272265441	60
1235167214	GONZALEZ	EDUARDO		13330 USF LAUREL DR		TAMPA	FL	336126601	0.127482744	60
1710369830	MOHIUDDIN	SUHAYLAH		10300 SW 216TH ST		CUTLER BAY	FL	331901003	0.1276134011	60
1184681876	DOLGIN	FREDERICK	C	130 HEALTH PARK BLVD		ST AUGUSTINE	FL	320865776	0.1276710299	60
1508919549	JENKINS	ANGELA		3601 SW 160TH AVE	SUITE 250	MIRAMAR	FL	330276308	0.1276897686	60
1871647990	MILES	ROBERT	ROY	50 S BELCHER RD	SUITE 124	CLEARWATER	FL	337653938	0.1277564206	60
1871650507	GINTER	ELISA	LYNN	2929 N UNIVERSITY DR STE 104		CORAL SPRINGS	FL	330655047	0.1280655373	60
1083619639	SILVERMAN	WILLIAM	MARK	590 RUBY CT		MAITLAND	FL	327515226	0.1282665525	60
1073510939	CASARIEGO CRU	ISABEL	TERESA	1651 SE TIFFANY AVE		PORT ST LUCIE	FL	349527564	0.1282782616	60
1619908910	HORNSBY	KEVIN	MARTIN	4415 US HIGHWAY 331 S		DEFUNIAK SPRIN	FL	324356307	0.1283095945	60
1083607402	DIGIAMBERARDI	ADRIANO		800 E HALLANDALE BEACH BLVD	SUITE 22	HALLANDALE BEA	FL	330094477	0.1283624489	60
1174764740	LINDBERG	AMANDA	M	921 S BENEVA RD		SARASOTA	FL	342322401	0.1284578769	60
1841511508	RUIZ	NELLY		7077 BONNEVAL RD STE 610		JACKSONVILLE	FL	322166064	0.1286965809	60
1174668271	BALLESTEROS	ANAISYS	M	9290 SW 72ND ST	SUITE #105	MIAMI	FL	331733236	0.1290446041	60
1235109422	DEGRAFF	CLAUDE		15051 SHELL POINT BLVD		FORT MYERS	FL	339081639	0.1291139736	60
1093079345	RAVAL	OJASH		4771 S CLEVELAND AVE		FORT MYERS	FL	339071317	0.1293090461	60
1184647810	PORTER	ANNETTE	GRIFFIN	1376 BRICKYARD RD	SUITE 4	CHIPLEY	FL	324286391	0.1293450255	60
1356446223	DOOLIN	DINA		346 N RIDGEWOOD AVE		EDGEWATER	FL	321321671	0.1293837429	60
1043878028	SMITH-SUTTON	TIFFANY		2780 CLEVELAND AVE STE 709		FORT MYERS	FL	339015857	0.1294673854	60
1932131042	HOWARD	JOSEPH	G	12995 S CLEVELAND AVE STE 184		FORT MYERS	FL	339077703	0.1295841896	60
1053804997	BURGOS	JOSE	OMAR	201 N CLYDE MORRIS BLVD STE 200		DAYTONA BEACH	FL	321142765	0.1296063797	60
1811936487	DAVIS	KATHRYN	HOWELL	302 NORTON DR STE 103		TALLAHASSEE	FL	323081537	0.1297474383	60
1063427748	GARRIGA	ALEX	I	6721 CRESCENT LAKE DR		LAKELAND	FL	338134647	0.1297701146	60
1487150868	TRAN	LINH		1549 AIRPORT BLVD STE 200A		PENSACOLA	FL	325048634	0.1299427362	60
1245625672	DAMAS	HERVE		8325 NE 2ND AVE		MIAMI	FL	331383815	0.1300072307	60
1669649505	LEVY	ROBERT	ISAAC	2099 NW PINE TREE WAY		STUART	FL	349948829	0.1301836051	60
1942612148	HUYNH	NAM		1301 HODGES DR		TALLAHASSEE	FL	323084614	0.1302246932	60
1144466244	AMANTI	MARGARET	FOSTER HA	713 S PINELLAS AVE STE A-1		TARPON SPRINGS	FL	346893709	0.1305428218	60
1912273012	DOWNEY	TABATHA	LAQUITA	6041 SW 54TH ST STE 100		OCALA	FL	344745521	0.1305539883	60
1255598009	OROZCO	JUAN	CARLOS	14687 SW 104TH ST		MIAMI	FL	331862977	0.1306583081	60
1114987799	VEREB	BARTHOLOM		5015 MANATEE AVE W		BRADENTON	FL	342093857	0.1306626653	60
1891738514	COX	STEVE	R	3601 SW 160TH AVE STE 250		MIRAMAR	FL	330276314	0.1307701828	60
1063499119	URDANETA	JAVIER		5626 CURRY FORD RD		ORLANDO	FL	328221424	0.1308678222	60
1881658649	MINIAT	STEPHEN	JOSEPH	4929 MOBILE HWY		PENSACOLA	FL	325063229	0.1309638839	60
1407856685	TAGES CORDOVA	MARLENE		600 N HIATUS RD STE 201		PEMBROKE PINES	FL	330265207	0.1311569382	60
1174961502	THOMAS	LESLIE	JESSICA B	4929 MOBILE HWY		PENSACOLA	FL	325063229	0.1311831829	60
1568664514	LOHSTRETER	THOMAS	ARNOLD	12271 US HIGHWAY 301 N		PARRISH	FL	342198410	0.1312800157	60
1285638023	PLUMMER	RITCHIE	R	9238 US HIGHWAY 19		PORT RICHEY	FL	346684853	0.1313769199	60
1649485079	CHEESMAN	DAVID		4700 MILLENIA BLVD	SUITE # 175	ORLANDO	FL	328396015	0.1315207082	60
1922079300	MCINTYRE	EDWARD	SORIN	105 NW SANTA FE BLVD		HIGH SPRINGS	FL	326434301	0.131590704	60
1265502355	ULLO	THOMAS	J	29750 US HIGHWAY 19 N STE 101		CLEARWATER	FL	337611510	0.1317136987	60
1457647190	HARRISON	EMILY		10111 FOREST HILL BLVD RM 255		WELLINGTON	FL	334146141	0.1317369128	60
1881786796	WOLINER	KENNETH	NOAH	9325 GLADES ROAD	SUITE # 104	BOCA RATON	FL	33434	0.1319608307	60
1356321913	KINCAID	ROBERT	L	6715 W HIGHWAY 98		PENSACOLA	FL	325065923	0.1320305882	60
1184642621	TRAN	TAN	DUY	1600 SW ARCHER RD		GAINESVILLE	FL	326103003	0.1321982928	60
1528612496	BACHEN	CYNTHIA		2229 N COMMERCE PKWY		WESTON	FL	333263282	0.1322186045	60
1508352915	EGAN	TYLER	GREG	300A NW 1ST AVE		WILLISTON	FL	326962006	0.1322884015	60
1962469569	CURRIEO	STEVEN	ASHLEY	1491 GOVERNORS SQUARE BLVD		TALLAHASSEE	FL	323013049	0.1322888309	60
1033154083	SPENCER	MICHELLE	TOMPKINS	28864 STATE ROAD 54		WESLEY CHAPEL	FL	33543	0.1323382832	60
1275136301	GONZALEZ	YVETTE		5870 HIATUS RD STE 200		TAMARAC	FL	333216424	0.1323888857	60
1255422598	DELIGHT	MARDELLE		1304 SE 8TH TER		CAPE CORAL	FL	339903212	0.1324300664	60
1922167469	MOSHEY	ANGELA	A	7857 N UNIVERSITY DR		PARKLAND	FL	330672600	0.1325859153	60
1144284217	WRIGHT	RICHARD	L	1289 SW STATE ROAD 47		LAKE CITY	FL	320250484	0.133140978	60
1104136936	VEGA GARCIA	FRANCISCO	J	461 W OAK ST STE A		KISSIMMEE	FL	347416624	0.1331900857	60
1285615963	JACOBS	GARY	BLAYNE	2450 TAMIAMI TRL STE A		PORT CHARLOTTE	FL	339523922	0.1334792786	60
1699072256	SERT	PERI	M.	4348 SOUTHPOINT BLVD STE 100		JACKSONVILLE	FL	322160903	0.1335152225	60
1669581856	LIBERT	DAVID	A	697 MAITLAND AVE	SUITE 1001	ALTAMONTE SPRI	FL	327016821	0.1337554996	60
1518490754	WILSON	SETH		5350 UNIVERSITY PKWY STE 101		SARASOTA	FL	342435813	0.1338757026	60
1083812994	VARLAKOV	GRIGOR		5350 SPRING HILL DR		SPRING HILL	FL	346064562	0.1341572661	60
1306418264	NAVAS	JUAN CARL		2970 W 84TH ST UNIT 6&7		HIALEAH	FL	330184917	0.1342755561	60
1427066364	CANTAVE	HUBERT	J	750 E SAMPLE RD		POMPANO BEACH	FL	330645144	0.1345346748	60
1831760370	DEMIAN	ANNA	MELODY	4500 SAN PABLO RD S		JACKSONVILLE	FL	322241865	0.1345413272	60
1497766331	GUIRGIS	WAGID	FAHIM	3953 S NOVA RD		PORT ORANGE	FL	321274910	0.1348917364	60
1467445080	DIAZ	TANYA	I	511 MEDICAL PLAZA DR	SUITE 101	LEESBURG	FL	347487326	0.135211214	60
1144295213	BOSA-OSORIO	EDWIN		3831 GRAND AVE		MIAMI	FL	331334862	0.1352420049	60
1457331936	NOEL	KARLA	K	7381 COLLEGE PKWY STE 110		FORT MYERS	FL	33907	0.1352849496	60
1043275944	MORRIS	DARREN	TRAVIS	2208 DUCK SLOUGH BLVD	SUITE A	TRINITY	FL	346555072	0.1353249439	60
1083619613	SIMS	JONATHAN	JOSEPH	3550 W. WATERS AVENUE		TAMPA	FL	336142716	0.13535858	60
1104231968	NGUYEN	ALEXANDER	HOANG	3250 ZEMKE AVE		TAMPA	FL	33621	0.1353678811	60
1669419248	BOGGUS	DAN	ARGIN	1755 DAVID WALKER DR		TAVARES	FL	327785745	0.1355549419	60
1144293044	BRIDEWELL	BRUCE	MICHAEL	10201 ARCOS AVE	STE 201	ESTERO	FL	339289459	0.1356288987	60
1780657734	PENNINGTON	JOHN	D	1600 SW ARCHER RD		GAINESVILLE	FL	326108205	0.1356605818	60
1477094753	CROCETTI	EMILY	ELLEN	FAMILY MEDICINE DEPARTMENT 6000 W US HWY 98		PENSACOLA	FL	325121200	0.1356791496	60
1902820772	BLACKBAND	CATHERINE	MARY	3951 NW 48THTERRACE	SUITE 101	GAINESVILLE	FL	326067229	0.1358042439	60
1013999374	MORGAN	GLEN	ANDREW	611 DRUID RD E STE 511		CLEARWATER	FL	337563942	0.1358662304	60
1558368423	RAITZ	RAYMOND	L	506 4TH AVE W		PALMETTO	FL	342215203	0.1363756695	60
1699734236	SCHWARTZ	STEVEN	M	3601 SW 160TH AVE	SUITE 250	MIRAMAR	FL	330276308	0.1365318383	60
1356333603	RASPA	ROBERT	FRANKLIN	4565 US HIGHWAY 17 STE 106		FLEMING ISLAND	FL	320034822	0.1365622543	60
1093701732	BARASCH	MARC	S	1751 66TH ST N		ST PETERSBURG	FL	337105537	0.1369747916	60
1891003687	TIMOSHKIN	ELENA		7975 LAKE UNDERHILL RD STE 210		ORLANDO	FL	328228204	0.1369849742	60
1952330771	SARIC	GREGORY	F	10549 N FLORIDA AVE STE I		TAMPA	FL	336126707	0.1370940256	60
1225275183	IRELAND	BRIAN	LOUIS	1380 S PATRICK DR		SATELLITE BEAC	FL	329374375	0.1371113351	60
1164642948	CLARK	CHARLES	ROBERT	1725 N SKY GLEN PATH		HERNANDO	FL	344426187	0.1372391894	60
1811928237	NGUYEN	HANSON		2037 E IRLO BRONSON MEMORIAL HWY		KISSIMMEE	FL	347444416	0.1374380207	60
1811206535	LEROY	NATHALIE		11645 BISCAYNE BLVD	103-104	MIAMI	FL	331813155	0.1374783456	60
1457448102	CALZADILLA	RAFAEL	J.	1949 NORTHGATE BLVD		SARASOTA	FL	342342143	0.1377162422	60
1942492624	ESCUDERO	CESAR	A.	13440 PARKER COMMONS BLVD	SUITE 105	FORT MYERS	FL	339121816	0.1379660238	60
1417913591	BAUR	CHRISTOPH		3100 17TH ST		SAINT CLOUD	FL	347696021	0.1379995985	60
1295048296	WEBER	MARK	D	1600 SW ARCHER RD		GAINESVILLE	FL	326103003	0.1380113983	60
1205886231	ANDERSON-WORT	PAULA	L.	3200 S. UNIVERSITY DRIVE		FT. LAUDERDALE	FL	33328	0.1382443445	60
1922327774	MATTHEWS	ANGELA		2694 JUDGE FRAN JAMIESON WAY	OVERFLOW PA	MELBOURNE	FL	32940	0.1385952901	60
1972581288	ICE	SHIRLEY	A	10762 SE US HIGHWAY 441		BELLEVIEW	FL	344203805	0.1385999304	60
1407268600	HANLEY	DANIEL	LEE WILBU	10700 STRINGFELLOW RD STE 50		BOKEELIA	FL	339223232	0.1386245634	60
1174943286	KUBASKY	SHAWNA	MARIE	10000 BAY PINES BLVD		BAY PINES	FL	337448200	0.1388059809	60
1881655561	SCALZO	LAWRENCE		7925 N WICKHAM RD		MELBOURNE	FL	329408211	0.1388491407	60
1790070282	MOYNAHAN	DAVID	FRANK	108 PASSION FLOWER LN		CRAWFORDVILLE	FL	323271458	0.1389262784	60
1336546506	FULFORD	BETTINA		3512 S ATLANTIC AVE	SHORES MEDI	DAYTONA BEACH	FL	32118	0.138946571	60
1205868981	GRANIERO	PAUL	B.	21297 OLEAN BLVD STE A		PORT CHARLOTTE	FL	339526704	0.1394280219	60
1053380436	PIERRE-LOUIS	YVES	E.	170 S BARFIELD HWY	SUITE 103	PAHOKEE	FL	334761868	0.1394766705	60
1871542043	JEAN-BAPTISTE	YVES	NEMOURS	228 W ALEXANDER ST		PLANT CITY	FL	335637157	0.1396173267	60
1093760829	VALAY	DURGABHAV	B	109 TIMBERLACHEN CIR		LAKE MARY	FL	327463395	0.1397852898	60
1699324087	COLVIN	NANCY	ELIZABETH	161 N CAUSEWAY STE A		NEW SMYRNA BEA	FL	321695328	0.1400973676	60
1285021816	RODRIGUEZ	ANDRES	LUIS	800 SW 108TH AVE STE 100		MIAMI	FL	33174	0.1402142249	60
1194826248	MACKENZIE	JANET	S.	3601 SW 160TH AVE	SUITE 250	MIRAMAR	FL	330276308	0.1402391047	60
1609087980	FERNANDEZ	LUIS	ORLANDO	1611 NW 12TH AVE		MIAMI	FL	331361005	0.1403986971	60
1144212218	CHABRIER	KAREN	LOUISE	1033 N PARKWAY FRONTAGE RD		LAKELAND	FL	338030401	0.1404786041	60
1013900893	BARROS	MELCHOR	G	1301 PLANTATION ISLAND DR S	102-B	ST AUGUSTINE	FL	320803108	0.1406232184	60
1912078346	HARMAN	LEONARD	PAUL	6641 CAMARILLO TERRACE LN		DELRAY BEACH	FL	334465663	0.1407104941	60
1104896935	LIM	ALAN	SARUCA	6142 COLLINS RD	CREDENTIALI	JACKSONVILLE	FL	322445806	0.1407337911	60
1053951996	PAVON	CAROLINA		2718 LEE BLVD STE B		LEHIGH ACRES	FL	339711537	0.1407717416	60
1871565960	JAIME-WILLIAM	NANCY		4211 VAN DYKE RD	SUITE 101B	LUTZ	FL	335588005	0.1408733517	60
1346335452	VANDURME	DANIEL		FSU PRIMARYHEALTH	2911 ROBERT	TALLAHASSEE	FL	323103231	0.1408892372	60
1386642924	FARRELL	DANIEL	RAYMOND	12014 W BAYSHORE DR		CRYSTAL RIVER	FL	344299261	0.1408984592	60
1891724704	SEHRES	RANDELL	JAY	953 DEL WEBB BLVD E		SUN CITY CENTE	FL	335733895	0.1409166014	60
1134235617	YORKE	VICTORIA	L	26800 S TAMIAMI TRL	SUITE 340	BONITA SPRINGS	FL	341344349	0.1409477052	60
1982673786	WHITE	DAVID	KEVIN	463832 SR 200	CREDENTIALI	YULEE	FL	32097	0.1412038715	60
1114989605	DARIA	DANIEL	NADER	10625 N MILITARY TRL STE 102		PALM BEACH GAR	FL	334106548	0.1412508623	60
1023081643	MCDONALD-TOUS	CAMILLE	A.	6037 KIMBERLY BLVD		NORTH LAUDERDA	FL	330682811	0.1413556361	60
1861456592	MITCHELL	TERENCE	BURRELL	2600 PARTIN DR N STE 330		NICEVILLE	FL	325781542	0.1414495749	60
1326532052	SCHWARTZ	DARRIN		435 COMMERCIAL CT UNIT 300		VENICE	FL	342921667	0.1423995821	60
1770804148	DIEUVIL	MONIQUE		7243 DELLA DR FL 3		ORLANDO	FL	328195104	0.1424689457	60
1457577728	LAO	KRISTIN		1942 HIGHLAND OAKS BLVD	SUITE A	LUTZ	FL	335597410	0.1425479418	60
1871901850	MANGUS	MARTHA	LEIGH	3780 NW 83RD ST	S 114	GAINESVILLE	FL	326065603	0.1426182595	60
1174853659	KAY	LAWRENCE	EDWARD	2214 HIGHWOOD CT		DUNEDIN	FL	346986307	0.142643265	60
1275790982	CASTRO	ANABEL	C	9310 OLD KINGS RD S STE 1303		JACKSONVILLE	FL	322578100	0.1427476914	60
1215969662	HENRIQUEZ	LUIS	FELIPE	2900 VETERANS WAY		VIERA	FL	329408007	0.1430036645	60
1427627918	NELSON	JOY	JACQUELIN	412 SE 6TH ST		FORT LAUDERDAL	FL	333013405	0.1430324796	60
1306953765	TRAN	VINH	QUANG	3250 ZEMKE AVE		TAMPA	FL	336215023	0.1430804316	60
1235485608	MESA	LEOCAR		7350 SANDLAKE COMMONS BLVD	SUITE 1102	ORLANDO	FL	328198040	0.1430824348	60
1447488978	HANS	SANGEETA		13940 N US HIGHWAY 441	BLDG 100 SU	LADY LAKE	FL	321598908	0.1432901733	60
1073660445	AMOROS-MUJICA	MARIA	TERESA	9555 SW 162ND AVE		MIAMI	FL	331966408	0.1433546427	60
1861679235	GIRALDO	JULIAN		5429 COLLEGE DR		GRACEVILLE	FL	324401858	0.1434802782	60
1336121532	VERWEST	MICHAEL	S	5700 LEE BLVD		LEHIGH ACRES	FL	339716355	0.1435124758	60
1053769463	SHARP	HEATHER	TRAMEL	10503 SAN JOSE BLVD		JACKSONVILLE	FL	322576295	0.1437320412	60
1285015511	MUENYI	SOFIA		6015 118TH ST		JACKSONVILLE	FL	322443703	0.143788254	60
1255305892	PANTIN	SALLYANN	L	550 DURBIN PAVILION DR STE G101		SAINT JOHNS	FL	322594135	0.1438321546	60
1912926700	HARRIS	GENE	ASHLEY	1689 EAGLE HARBOR PKWY STE A		FLEMING ISLAND	FL	320034817	0.14391683	60
1952455412	SPRANGERS	MARK		1200 W GRANADA BLVD #4		ORMOND BEACH	FL	32164	0.1439606664	60
1104874734	MIRANDER	MICHAEL		9035 PINES BLVD		PEMBROKE PINES	FL	330246440	0.1439710633	60
1578622965	GILROY	SCOTT	T	1690 DUNLAWTON AV, STE 120		PORT ORANGE	FL	321278980	0.1441463098	60
1720029895	WILSON	LESLIE	DEAN	2621 MITCHAM DR	UNIT 103	TALLAHASSEE	FL	323085480	0.1442588075	60
1386614592	HERNANDEZ	ALLAN	A	4301 SW 13TH TER		MIAMI	FL	331342726	0.1443849109	60
1265859284	HERNAIZ GOMEZ	SAMEILIA	MARIE	4175 W 20TH AVE		HIALEAH	FL	330125874	0.1443917361	60
1235130733	HELMAN	HOBART	REED	8620 S TAMIAMI TRL	SUITE F	SARASOTA	FL	342383049	0.1448288495	60
1073598884	TUEL	TIMOTHY	R	1717 N E ST STE 222		PENSACOLA	FL	325016339	0.1451187717	60
1326488826	MORONO	LEYDIS		1621 SW 107TH AVE		MIAMI	FL	331657344	0.1451821267	60
1619072675	SANTANA	REINALDO		10829 DYLAN LOREN CIR		ORLANDO	FL	328254442	0.145281049	60
1023154515	PROSSER	JEFFERY	A.	1501 S PINELLAS AVE	C	TARPON SPRINGS	FL	346891955	0.1453492465	60
1679646251	NESSELROADE	DAVID	W	15051 SHELL POINT BLVD		FORT MYERS	FL	339081639	0.1457528016	60
1942203898	BOODHOO	VICTOR	R	250 HARRISON STREET	PARRISH MED	TITUSVILLE	FL	32780	0.1458338537	60
1215975180	ABRAMSON	SYDNEY		4800 LINTON BLVD STE E310		DELRAY BEACH	FL	334456500	0.1459804597	60
1962514745	DAWSON	JACQUI	M	7229 US HIGHWAY 301 S		RIVERVIEW	FL	335784346	0.1461278611	60
1184213068	DESTIN	NATASHA		3175 S CONGRESS AVE	STE 203	PALM SPRINGS	FL	334612562	0.1462235298	60
1770578916	FOLKENS	ERIC	M	3633 CORTEZ RD W STE A4		BRADENTON	FL	342103100	0.1463147491	60
1013249549	MARCELIN	PRUDENT		670 N ORLANDO AVE STE 1012		MAITLAND	FL	327514465	0.1465072949	60
1023497997	KLOPFENSTEIN	HOLLY		1301 HODGES DR		TALLAHASSEE	FL	323084614	0.146540206	60
1063497857	POLITANO	VICTOR	ANTHONY	1400 W OAK ST	SUITE D	KISSIMMEE	FL	347414000	0.1469635107	60
1215254339	HIPPOLYTE	BERNICE	C	3201 66TH ST N		ST PETERSBURG	FL	337101510	0.1469808967	60
1407964141	BILLMEIER	DAVID		5111 S RIDGEWOOD AVE STE 301		PORT ORANGE	FL	321275170	0.1470573513	60
1457884249	MEHAN	GEETA		10051 5TH ST N STE 200		ST PETERSBURG	FL	337022211	0.1474108175	60
1578560611	PIRRELLO	JOHN	JOSEPH	7575 STATE ROAD 52		BAYONET POINT	FL	34667	0.1474716254	60
1326021528	CHASE	CRAIG	P	2441 WEST STATE ROAD 426	SUITE 2011	OVIEDO	FL	327654515	0.1476988286	60
1700932126	WUBBENA	JON	FLETCHER	3801 S KANNER HWY STE 300		STUART	FL	349944801	0.1477217964	60
1407382260	NOUD	KRISTEN		8960 COLONIAL CENTER DR STE 300		FORT MYERS	FL	339057810	0.1479584822	60
1306836234	PACHECO	ROSA	M	1130 S SEMORAN BLVD		ORLANDO	FL	328071457	0.1479779217	60
1518496975	SIDEY	JENNIFER	MARIE	1689 EAGLE HARBOR PKWY STE 101		FLEMING ISLAND	FL	320034817	0.1479837993	60
1285687459	WHITE	ALEXANDER		303 NORTH CLYDE MORRIS BL	HALIFAX HEA	DAYTONA BEACH	FL	321142709	0.1480143816	60
1386633063	STEIN	ANH	STEIN	2900 VETERANS WAY		VIERA	FL	32940	0.1480378709	60
1811263643	BROADWAY	LAUREN	MIKEL	209 PALERMO PL		VENICE	FL	342852821	0.148182889	60
1225081359	SILVA	JOSE	A.	2771 MONUMENT RD STE 33		JACKSONVILLE	FL	322253524	0.1482940331	60
1689893885	KURIAKOSE	SUVY		2731 MAGUIRE RD		OCOEE	FL	34761	0.1483464675	60
1427277300	MENGES	JAMES	THOMAS	1601 SW ARCHER RD	11G	GAINESVILLE	FL	326081135	0.1483961289	60
1730347030	FOSTER-MOUMOU	GINA	M.	3600 S UNIVERSITY DR		DAVIE	FL	333282709	0.1485213438	60
1124488465	HERSHBERGER	NATHAN		5555 E MICHIGAN ST STE 103		ORLANDO	FL	328222700	0.1486383253	60
1942264726	BATES	PAUL	TURNER	201 NW 82ND AVE		PLANTATION	FL	333247808	0.1486556954	60
1043322159	SITES	JOHN	DAVID	319 GREEN ACRES RD	SUITE 101	FORT WALTON BE	FL	32547	0.1487010956	60
1043365547	HEGLAR	ROBERT	B	1164 E OAKLAND PARK BLVD	3RD FLOOR	OAKLAND PARK	FL	333342707	0.148768154	60
1992927982	MARDO	VERONICA		27343 WESLEY CHAPEL BLVD		WESLEY CHAPEL	FL	335444287	0.148867548	60
1548754583	ESPINAL	SAMUEL		1800 SE TIFFANY AVE		PORT ST LUCIE	FL	349527521	0.1489236896	60
1104895473	MACISAAC	GREGORY	F	120 CYPRESS EDGE DR	SUITE 210	PALM COAST	FL	321648453	0.1490520114	60
1841674546	HANNA	MAREENA		1551 MAIN ST		DUNEDIN	FL	346984650	0.1490525548	60
1457362287	LEWIS	JANET	I	5907 BERRYHILL RD		MILTON	FL	325708278	0.1491228878	60
1154613859	TRING	VI SONG		1339 SW 3RD CT		FORT LAUDERDAL	FL	33312	0.1492060694	60
1629079520	BOHN	SARA	ANN	105 ARNESON AVE		AUBURNDALE	FL	338233229	0.1492932994	60
1992048656	MALARY CARTER	SOPHIA	ELIZABETH	15955 SW 96TH ST STE 200		MIAMI	FL	331961272	0.1495720978	60
1477579746	SANCHEZ-LANCE	MARISOL	S	4500 SAN PABLO RD S		JACKSONVILLE	FL	322241865	0.1496142573	60
1588830426	SINGH	BHANMATIE		5350 10TH AVE N	SUITE 1	GREENACRES	FL	334632071	0.1498082067	60
1689725533	KLUDO	RONALD	G.	7653 LAKE WORTH RD		LAKE WORTH	FL	334672534	0.1499510869	60
1932370632	ALVARADO	RONY	JOEL	2300 E. COUNTY ROAD 540A		LAKELAND	FL	338133825	0.1500234181	60
1295762458	SILVER	CRAIG	A	2999 NE 191ST STREET	SUITE 250 C	AVENTURA	FL	331803115	0.1500270824	60
1922044742	MADIWALE	KATHARYN		350 NW 84TH AVE STE 200A		PLANTATION	FL	333241817	0.1502612737	60
1174762454	KUIPER-TOMAS	DEBORAH	JANE	4780 SW 64TH AVE STE 101		DAVIE	FL	333144400	0.1503337529	60
1790130862	WILSON	TODD		2000 FOWLER GROVE BLVD FL 3		WINTER GARDEN	FL	34787	0.1506032781	60
1134106487	BACCHELLI	SANDRO		750 S FEDERAL HWY		HOLLYWOOD	FL	330205424	0.1507175049	60
1902863236	KOSTAMO	PAUL	A	2191 9TH AVE N	SUITE 200	ST PETERSBURG	FL	337137146	0.1507642694	60
1992732317	KEENE	JAGGERS	C.	1301 2ND AVE SW		LARGO	FL	337703120	0.1511590849	60
1609838127	ORTIZ-ROLDAN	ZWINDA	SAHYLY	1201 MONUMENT RD STE 200		JACKSONVILLE	FL	322257428	0.1512508607	60
1245834118	BROOKS	ANITA	FRANCES	4233 CARAMBOLA CIR S		COCONUT CREEK	FL	330662560	0.1514168005	60
1093942682	PATEL	DIPESH	B	1095 N.W. ST. LUCIE WEST BLVD.		PORT ST. LUCIE	FL	34986	0.1514198865	60
1649745563	DARWICH	SAMER	M	2007 PALM BEACH LAKES BLVD		WEST PALM BEAC	FL	334096501	0.1517898022	60
1578780524	YANEZ	FRANK	JOHN	401 W OAK ST		KISSIMMEE	FL	347414931	0.1521800585	60
1043519689	MARTIN DEL CA	ALONSO	JOSE	7171 SW 62ND AVE FL 3		SOUTH MIAMI	FL	331434723	0.1526229662	60
1003228131	NELSON	CAROLINA	VAC	7751 9TH ST N STE 10		ST PETERSBURG	FL	337021102	0.1526405449	60
1750393179	BROWN	LARRY	D	7848 W IRLO BRONSON MEMORIAL HWY		KISSIMMEE	FL	347471729	0.1526714401	60
1487618740	OVEN	SARAH	J	635 1ST ST N		WINTER HAVEN	FL	338814129	0.1527376376	60
1225391857	WRAY	MICHAEL		2569 GULF BREEZE PKWY		GULF BREEZE	FL	325633043	0.1528572287	60
1417482373	LARSON	TRAVIS	L	5907 BERRYHILL RD		MILTON	FL	325708278	0.1531830347	60
1477967701	COGHILL	LEE	DAVID	2780 CLEVELAND AVE	SUITE 709	FORT MYERS	FL	339015857	0.1531883567	60
1356339295	HARMON	JASON	M	461 S NOVA RD		ORMOND BEACH	FL	321746138	0.1533380058	60
1649224270	CAYEMITTE	SERGE	ERNEST	625 BELVEDERE RD		WEST PALM BEAC	FL	334051230	0.153562042	60
1588648067	BICKERTON	JOHN	K	3100 CONWAY RD		ORLANDO	FL	328127331	0.1535649189	60
1598867434	RALEY	JANE-MARI		10055 UNIVERSITY BLVD		ORLANDO	FL	328171902	0.1536425865	60
1902918642	MILAZZO	PETER	J	551 NATIONAL HEALTH CARE DR		DAYTONA BEACH	FL	321141495	0.1536466582	60
1639103021	MARTIN	GAINES	CHARLES	1409 KINGSLEY AVE, SUITE 9G		ORANGE PARK	FL	32073	0.1536609005	60
1619947041	VELEZ-HOLVINO	OSCAR	DAVID	1291 BLOOMINGDALE AVE		VALRICO	FL	335966168	0.1537363558	60
1508972217	QUADRI	A H ZEHRA		228 W ALEXANDER ST		PLANT CITY	FL	335637157	0.1542272792	60
1942230446	FEHLING	JOHN	EDGAR	1218 MILLENNIUM PKWY		BRANDON	FL	335113895	0.1544233398	60
1366861981	NIELSEN	HEATHER	D	559 W TWINCOURT TRL UNIT 601		ST AUGUSTINE	FL	320958805	0.1545453678	60
1356324305	WEAVER	RICHARD	A	8333 N DAVIS HWY	WEST FLORID	PENSACOLA	FL	325146050	0.1545615942	60
1295968048	PADRON	ERNESTO		7950 NW 2ND ST		MIAMI	FL	331268017	0.1548533324	60
1710957444	AARONSON	JACOB	W.	1722 SHERIDAN ST # 245		HOLLYWOOD	FL	330202275	0.1550424929	60
1609979681	JONES	DAVID	LANE	1370 MAYFLOWER AVE		MELBOURNE	FL	329406723	0.1552845767	60
1811109978	IGNASIAK	ROBERT	L	2734 E COUNTY HIGHWAY 30A		SANTA ROSA BEA	FL	324596203	0.1553513977	60
1376501858	TURNER	SUSAN	ELIZABETH	1295 W FAIRFIELD DR	ATTN SUSIE	PENSACOLA	FL	325011107	0.1557499599	60
1659352953	MARTINEZ	ALEJANDRO	N	1255 VISCAYA PKWY	SUITE 200	CAPE CORAL	FL	339903290	0.155806732	60
1134229412	GODDARD	DONALD	JOSEPH	143 EXECUTIVE CIR		DAYTONA BEACH	FL	321141180	0.1559307748	60
1801454277	ROSETE	ANGEL	JOSE	2500 SW 75TH AVE		MIAMI	FL	331552895	0.1559722275	60
1003290834	WELIEVER	APRIL		7562 W GULF TO LAKE HWY		CRYSTAL RIVER	FL	344297840	0.155990528	60
1578580064	YUN	JOSHUA	H	1914 SR 44		NEW SMYRNA BEA	FL	32168	0.1562144063	60
1811130982	LANGSETH	JERRY	E	4700 9TH AVE N		ST PETERSBURG	FL	337136123	0.156687371	60
1255309332	PORTALATIN	MANUEL		9090 REGENCY SQUARE BLVD	CREDENTIALI	JACKSONVILLE	FL	322118119	0.1568211411	60
1831535855	DUNCAN	AMY	SHARON	820 PRUDENTIAL DR	SUITE 713	JACKSONVILLE	FL	322078210	0.1568870233	60
1770591141	THOMPSON	WENDY		2858 MAHAN DR	SUITE 5	TALLAHASSEE	FL	323085446	0.15704813	60
1235129784	SPINELLA	ANTHONY	J	8592 POTTER PARK DR		SARASOTA	FL	34238	0.1570831799	60
1487638706	BURT	MELODY	H	315 E OLYMPIA AVE UNIT 223		PUNTA GORDA	FL	339503823	0.1571301292	60
1073697025	SANCHACK	KRISTIAN	E	NAVAL HOSPITAL JACKSONVILLE	2080 CHILDS	JACKSONVILLE	FL	322140001	0.1574770739	60
1114285475	GIDDINGS	ADAM	PATRICK	2600 NW 4TH PL		CAPE CORAL	FL	339938748	0.1575357561	60
1700807062	MENSA	EDITH		631 PALM SPRINGS DR	SUITE 117	ALTAMONTE SPRI	FL	327017854	0.1575680436	60
1750370862	BLACKWELL	BRUCE		4137 HUNTERS PARK LN		ORLANDO	FL	328377669	0.1576646665	60
1801363411	ANTONCZAK	LISA	ANN	23 PEPPERWOOD CT		BOYNTON BEACH	FL	334269351	0.1577181966	60
1114459807	OHANESSIAN	MERAY		3801 S KANNER HWY		STUART	FL	349944801	0.1578720646	60
1285048157	WILLIAMS	KNISHA		2776 CLEVELAND AVE STE 808		FORT MYERS	FL	339015856	0.1581555056	60
1821038076	JACKSON	BURKE	L	1808 E SILVER SPRINGS BLVD		OCALA	FL	344706921	0.158276456	60
1679849541	VIZINAS	THOMAS	ALGIS	3601 SW 160TH AVE	SUITE 250	MIRAMAR	FL	330276308	0.1583708898	60
1821036641	SCHEINER	DAVID	SCOTT	3521 US HIGHWAY 17	STE B	ORANGE PARK	FL	320037122	0.1586646112	60
1114536414	GARMON	ERIN		2888 MAHAN DR STE 6		TALLAHASSEE	FL	323085465	0.1589438101	60
1225128861	SHAH	ASHA		1960 POINTE WEST DR	SUITE 102	VERO BEACH	FL	329661302	0.1590660876	60
1871956516	TAYLOR	MICHAEL		10300 SW 216TH ST		CUTLER BAY	FL	331901003	0.1592213037	60
1235425547	BURCH BARNIKE	TAYLOR	LEIGH	2627 RIVERSIDE AVE		JACKSONVILLE	FL	322044712	0.1593088075	60
1962665182	HERNANDEZ	TERESITA	D	10020 SW 40TH ST		MIAMI	FL	331653946	0.1593128965	60
1245225895	PEREZ	GLADYS		2315 AARON ST		PORT CHARLOTTE	FL	339525305	0.1593232174	60
1023233418	SEMBRANO-NAVA	CATHERINE	PETEROS	756 N SUNCOAST BLVD		CRYSTAL RIVER	FL	344299072	0.1594121299	60
1073589859	LEONARD	SEAN	PATRICK	2080 CHILD ST		JACKSONVILLE	FL	322145005	0.1594705764	60
1114999521	JOGLEKAR	SANJIVANI		820 PRUDENTIAL DR STE 304	CREDENTIALI	JACKSONVILLE	FL	322078205	0.1596645085	60
1073950200	MATTA	DANIEL	RICARDO	1301 HODGES DR		TALLAHASSEE	FL	323084614	0.1598808748	60
1144333840	GARCIA	PETER		4401 S ORANGE AVE	SUITE 117	ORLANDO	FL	328066946	0.159969159	60
1164792263	WARD	WALTER	CHALMERS	301 HILLCREST ST		ORLANDO	FL	328011213	0.1601443254	60
1508237108	MANAPRAGADA	SAMIRA		3250 ZEMKE AVE		TAMPA	FL	336215023	0.1601951933	60
1497360481	EGGNATZ	LAUREN	ANNE	1725 MONASTERY RD		ORANGE CITY	FL	327636313	0.160402468	60
1154431617	MCASKILL	STEPHEN		818 N WOODLAND BLVD		DELAND	FL	327202709	0.1605325314	60
1326318908	GILO	NORMA	B	4455 SAM MITCHELL DR		CHIPLEY	FL	324283501	0.160810276	60
1225051238	CUMBER	ZEHRA		1955 US 1 S STE 100		ST AUGUSTINE	FL	320865788	0.1608225741	60
1982835559	STRIMBU	MARIA		4030 SHERIDAN ST STE A		HOLLYWOOD	FL	330213564	0.1610407006	60
1912135435	CHUA	IAN	LEVY	9400 TURKEY LAKE RD # MP452		ORLANDO	FL	328198001	0.1610494327	60
1457504540	SUTTON	ROBERT	E	1561 LANGHAM TER		LAKE MARY	FL	327461970	0.1612603004	60
1245237916	MOELLER	MICHAEL	L	500 E CENTRAL AVE	BOND CLINIC	WINTER HAVEN	FL	338803053	0.1612940427	60
1124316450	NGUYEN	YUMMY		6000 W HIGHWAY 98		PENSACOLA	FL	325120003	0.161316353	60
1871634303	ADAMS	SAM	T.	536 MICCOSUKEE RD		TALLAHASSEE	FL	323084963	0.1614050945	60
1427167204	WASKIN	GLEN	ANDREW	2701 NE 14TH STREET CSWY	SUITE 5	POMPANO BEACH	FL	330623535	0.1617854802	60
1205943610	GOGATE	SANGITA	A	7100 W 20TH AVE	SUITE 504	HIALEAH	FL	330161897	0.1618407206	60
1114012622	EDMUNDSON	ROSS	BLAINE	601 E ROLLINS ST		ORLANDO	FL	328031248	0.1619063197	60
1437797701	PRATT	ANNE	MARIE	3882 SW 133RD LOOP		OCALA	FL	344737997	0.1619185387	60
1982056800	AHMAD	HIBAH		13067 N TELECOM PKWY		TEMPLE TERRACE	FL	336370926	0.1619294673	60
1659534931	NAUMOFF	CASEY	ANDREW	3250 ZEMKE AVE		TAMPA	FL	336215023	0.1620719871	60
1609461896	DOBSON	GABRIELLE	DANIELLE	3133 LAKELAND HILLS BLVD STE 2		LAKELAND	FL	338052208	0.1622287306	60
1528040086	FERNANDEZ	ENRIQUE	C	11760 BIRD RD	SUITE 502	MIAMI	FL	33175	0.1622460411	60
1952349912	ULLMANN	M	TERRY	12111 PANAMA CITY BEACH PKWY		PANAMA CITY BE	FL	324072609	0.1623200444	60
1518926013	MALIK	ALEEM	UDDIN	224 SE 24TH ST		GAINESVILLE	FL	326417516	0.1627593195	60
1750345187	RUSSELL	ANDREW	A	2950 CLEVELAND CLINIC BLVD		WESTON	FL	333313609	0.1632066612	60
1295728046	BUXTON	PATRICIA	A	1800 W HIBISCUS BLVD	SUITE 101	MELBOURNE	FL	329012629	0.1634421689	60
1134266968	FEDOR	ROBERT	P	13495 GULF BLVD		MADEIRA BEACH	FL	337082515	0.1634434351	60
1609812437	BALLESTAS	CARLOS	ENRIQUE	12651 W SUNRISE BLVD STE 202		SUNRISE	FL	333230906	0.1640970391	60
1457377244	RAHN	KRISTEN	R	5880 RAND BLVD STE 200		SARASOTA	FL	34238	0.1642477839	60
1750464236	NORMAN	TERESA	GAIL	4907 LONDONDERRY DR		TAMPA	FL	336471333	0.1643010453	60
1295711349	MACHIN	ISRAEL		1511 FOREST HILL BLVD	SUITE C	LAKE CLARKE SH	FL	334066077	0.1648560232	60
1619280468	DOERINGER	DAVID		34621 US 19 N		PALM HARBOR	FL	346842152	0.1648822306	60
1588811624	BARNES	ALLISON	LYNN	3615 S ORANGE AVE		ORLANDO	FL	328066216	0.1652591658	60
1548261613	ISLAM	SAIFUL		4771 S CLEVELAND AVE		FT MYERS	FL	339071317	0.1652982557	60
1447214374	LAUTENBACH	PETER		13214 PALM BEACH BLVD		FORT MYERS	FL	339052025	0.1654219181	60
1982997953	FERGUSON	ADRIANNE		1675 HANCOCK RD	SUITE 300	CLERMONT	FL	347117667	0.1657510829	60
1417182932	MELE	PHILLIP	MICHAEL	331 WILLIAMS AVE		DAYTONA BEACH	FL	321183339	0.1657515956	60
1033276878	SOTOMAYOR	ADORACION	POBLETE	365 WEST OLIVER STREET		BALDWIN	FL	322340608	0.165829484	60
1811921398	MULERO	SUSAN	FAYE	220 GRAND REGENCY BLVD		BRANDON	FL	335103935	0.1659764001	60
1366948077	QUAIL	NAIM	J	11261 SAN JOSE BLVD		JACKSONVILLE	FL	322237230	0.1661114251	60
1205829215	STINSON	CHARLES		116 1ST ST N		ST PETERSBURG	FL	337013305	0.1661943482	60
1841261070	ARGUELLO	MARTHA		309 PALM COAST PKWY NE		PALM COAST	FL	321373886	0.1662746841	60
1114995370	LOHRBACH	BONNIE		5802 N 30TH ST		TAMPA	FL	336101469	0.1665496752	60
1275602377	DYER DUBOIS	DONNA		7006 SW WOODBINE WAY		PALM CITY	FL	349908332	0.1670208788	60
1467065748	OLUTOLA	IFELOLUWA	A	4500 SAN PABLO RD S		JACKSONVILLE	FL	322241865	0.1672004583	60
1811931751	BROWNE	ROGER	A	6263 W SAMPLE RD		CORAL SPRINGS	FL	330673175	0.1672271589	60
1588807432	HAWTHORNE	CATHERINE	LOUISE TO	1684 N BELCHER RD		CLEARWATER	FL	337651311	0.1673281096	60
1518066570	REPIEDAD	TERESITA	L	1216 SE 24TH ROAD		OCALA	FL	34471	0.1674693297	60
1316380819	LOPEZ	MARIO		4300 ALTON RD		MIAMI BEACH	FL	33140	0.1675960883	60
1194953695	JOHNSON	SUZANNE	SANDRA	1120 10TH ST E		PALMETTO	FL	342214134	0.1676643608	60
1720584758	HOLLAND	RYAN	DAVID	1014 NW 57TH ST		GAINESVILLE	FL	326054486	0.1679182896	60
1629062864	HUME	DANIEL	M.	6400 EDGELAKE DR		SARASOTA	FL	342408813	0.1679711194	60
1245694595	BROWN	KASSANDRA		1707 N MAIN ST		GAINESVILLE	FL	326093650	0.1680909373	60
1821056847	PATEL	KALPANA	V	5804 LAKE UNDERHILL RD		ORLANDO	FL	328074346	0.1681562574	60
1457353161	MARSICANO	ANTHONY	RALPH	801 DIXON BLVD		COCOA	FL	329226855	0.1682016552	60
1174614762	PATEL	ROSHNI	B	12271 US HIGHWAY 301 N		PARRISH	FL	34219	0.1682114332	60
1235397688	PUDUR	ARCHANA		3745 33RD ST N		ST PETERSBURG	FL	337131506	0.1683790088	60
1508927369	HEIM	MICHAEL	PATRICK	2102 S MACDILL AVE	SUITE D	TAMPA	FL	336295934	0.1686213855	60
1326468786	ROSS	KAITLIN	ELSBETH	15955 SW 96TH ST STE 102		MIAMI	FL	331961272	0.1687487914	60
1104903277	MCCROSKEY	MARYE	L	3224 N ROOSEVELT BLVD		KEY WEST	FL	330404114	0.1687590294	60
1144469107	PIGTAIN	EDUARDO	C	1222 10TH ST		SAINT CLOUD	FL	347693343	0.1692134604	60
1083661870	STRONG	CYNEETHA	A.	2911 ROBERTS AVE		TALLAHASSEE	FL	32310	0.1692648498	60
1942299805	SCOTT	RUEL	WYATT	4500 SAN PABLO RD S		JACKSONVILLE	FL	322241865	0.1692726021	60
1992227508	CHU	SHIRLYNN		8831 FOUNDERS SQUARE DRIVE		NAPLES	FL	34120	0.1695054137	60
1194839464	RIVERA	ELIZABETH		929 N SPRING GARDEN AVE STE 170		DELAND	FL	327200917	0.169584842	60
1154310001	GRIMARD	BRIAN		4500 SAN PABLO RD S		JACKSONVILLE	FL	322241865	0.1696044631	60
1417942236	ANDERSON	JULIE	A	4140 WOODLANDS PKWY	SUITE B	PALM HARBOR	FL	346853501	0.1696710969	60
1376564542	JAKOB	CARA	L	3115 CITRUS TOWER BLVD	SUITE A	CLERMONT	FL	347116880	0.1697666278	60
1114091246	CADET	JOSEPH	PIERRE PA	734 BELVEDERE RD		WEST PALM BEAC	FL	33405	0.1698774417	60
1316350697	LOPEZ	JERONIMO		4011 E SILVER SPRINGS BLVD		OCALA	FL	344705098	0.1699073912	60
1659812105	KACHELMAN	ADAM		1714 SW 17TH ST		OCALA	FL	344711227	0.1699299371	60
1548470974	FAROOQI	RIZWANUDD	MOHAMMED	1919 W SWANN AVE	3RD FLOOR	TAMPA	FL	336062404	0.1699349848	60
1972914174	MARBERRY	SCOTT	T	14810 OLD SAINT AUGUSTINE RD STE 101		JACKSONVILLE	FL	322582558	0.1700528237	60
1366410268	YORDAN	JUAN	CARLOS	1503 BUENOS AIRES BLVD	SUITE 110	THE VILLAGES	FL	321596821	0.170196341	60
1427311075	ACQUINO	KATIE	MARIE	3313 W HILLSBORO BLVD	SUITE 100	DEERFIELD BEAC	FL	334429423	0.1702612183	60
1154510758	AGOSTINELLI	JOHN	ARTHUR	461 NW 131ST AVE		PLANTATION	FL	333252217	0.170309567	60
1689287831	SILVA	CYNTHIA	MARIE	142 HARRINGTON CT		DAVENPORT	FL	338378986	0.1704611742	60
1992801187	ROSEN	MATTHEW	H.	798 EXECUTIVE DR		OVIEDO	FL	327656392	0.1707232591	60
1619985751	URBAN	RICHARD	B	4611 NW 53RD AVE		GAINESVILLE	FL	326534898	0.1709335368	60
1710955067	SACKETT	ELLEN	C.	6142 COLLINS RD	CREDENTIALI	JACKSONVILLE	FL	322445806	0.1714750268	60
1366467342	CARLOS	NORMAN		250 N ALAFAYA TRL	SUITE 135	ORLANDO	FL	328284315	0.1715474414	60
1770609554	ROSATI	SAMUEL	MARK	320 N CLYDE MORRIS BLVD		DAYTONA BEACH	FL	321142744	0.1719548158	60
1619589348	RICHARDS	LISA	JOY	4578 N BISCAYNE DR		NORTH PORT	FL	342917081	0.1719939202	60
1134501067	MOYA	YUNIET		946 NE 42ND TER		HOMESTEAD	FL	330336615	0.1722431454	60
1003078684	GOK	HAYRIYE	BERIL	3601 SW 160TH AVE	STE 250	MIRAMAR	FL	330276308	0.1722819438	60
1043465347	YANDLE	SUSAN		7820 BAYMEADOWS RD E APT 1226		JACKSONVILLE	FL	322569108	0.1723122798	60
1417113978	PERVIN	ISMAT	A.	1040 SW 2ND AVE		OCALA	FL	344710926	0.1723396518	60
1750307260	BERNSTEIN	ANDREW	M	800 GOODLETTE RD N	SUITE 310	NAPLES	FL	341025400	0.1723714113	60
1790045870	MEYER	STEPHANIE	PEARSON	45465 FIFTH AVE		CALLAHAN	FL	320113901	0.1724359669	60
1245215730	ALBERS	DEBRA	S	3120 CORRINE DR		ORLANDO	FL	328032206	0.1724522203	60
1720049612	MILLER	JESSICA	M	345 W MADISON ST		STARKE	FL	320913923	0.1724906248	60
1861468019	NEWMAN	NATHAN	P	8711 PERIMETER PARK BLVD	SUITE 6	JACKSONVILLE	FL	322166388	0.1726097084	60
1770569055	SALZMAN	IGNACIO	JORGE	9430 TURKEY LAKE RD	SUITE 216	ORLANDO	FL	328198015	0.172647561	60
1972579290	WEBBER	CAROLYN		7550 43RD ST N		PINELLAS PARK	FL	337813601	0.1728330134	60
1962435719	FRANCO	NORIS		1130 S SEMORAN BLVD		ORLANDO	FL	328071457	0.1728578248	60
1639104953	BURGFECHTEL	JOHN	STEPHEN	1950 LAUREL MANOR DR		THE VILLAGES	FL	321625603	0.1729747677	60
1326088923	WILLIAMS	BARBARA	WEYERS	1160 APALACHEE PKWY		TALLAHASSEE	FL	323014542	0.1737677959	60
1912924416	BETANCOURT	MARTA	N	445 E 25TH ST		HIALEAH	FL	330133810	0.173846358	60
1770552424	SCHWARTZ	ILONKA		9445 HARDING AVE		SURFSIDE	FL	331542803	0.1742193923	60
1730176793	DONATELLI	ANTHONY	NICHOLAS	34637 US HIGHWAY 19 N		PALM HARBOR	FL	346842152	0.174226666	60
1619167004	SALCEDO VAREL	JAIME	MAURICIO	1049 W ORANGE BLOSSOM TRL		APOPKA	FL	327123482	0.1742871949	60
1942286356	ANZOLA	RODRIGO		3333 S. CONWAY ROAD		ORLANDO	FL	32812	0.1742910227	60
1619062155	MOORE	ALEXANDER	GEORGE	11512 LAKE MEAD AVE	BLDG 521	JACKSONVILLE	FL	322565835	0.1744627129	60
1962489195	BOBEK	MARK	A	713 CEDARWOOD CT		ORLANDO	FL	328288144	0.1744784807	60
1952834699	SHANGGUAN	XINGZI		1150 NW 14TH ST		MIAMI	FL	331362137	0.1745747971	60
1083054035	LUCIEN	DANIELLE		4200 SUN N LAKE BLVD		SEBRING	FL	338721986	0.1746556555	60
1972866010	BELLANT	AUDREY	M.	959 W JEFFERSON ST		BROOKSVILLE	FL	346012427	0.1747927154	60
1740201136	SHARMA	ASHOK	K	33049 PROFESSIONAL DR	SUITE 101	LEESBURG	FL	347883705	0.1748661055	60
1538160411	REINTSEMA	ERIC	P.	14876 TAMIAMI TRL		NORTH PORT	FL	342872701	0.1749701585	60
1841300662	LATIMER	YVONNE	OLUBUMNI	2237 LITHIA CENTER LN		VALRICO	FL	335965676	0.1750215502	60
1437437472	MCNAUGHTON	SCOTT	MICHAEL	3625 HERON POINT CT		BONITA SPRINGS	FL	341342969	0.1751973178	60
1023034493	QUINTERO	ROCIO		1009 NW 5TH AVE		MIAMI	FL	331363212	0.1752296128	60
1992991277	DIAZ	JACQUELIN		9740 SW 40TH ST		MIAMI	FL	331654080	0.1754729204	60
1184704124	DITZ	FRANK	G	2 SUNTREE PL		MELBOURNE	FL	329407689	0.1756209075	60
1346488558	MONTEJO	JULIO	ENRIQUE	1120 PINELLAS BAYWAY S	SUITE 200	TIERRA VERDE	FL	337151543	0.1758556874	60
1811000888	DILLEHAY	MICHAEL	E	100 WAYMONT CT	SUITE 110	LAKE MARY	FL	327463412	0.1760145059	60
1467593780	SOTO-VARELA	MYREDSI		1223 GATEWAY DR STE 1A		MELBOURNE	FL	329012607	0.1761875405	60
1760865182	PEREZ PELIPIC	YAMILE		2150 W 68TH ST		HIALEAH	FL	33016	0.1763243741	60
1003808734	JAIRAJ	SURYANARA		3601 SW 160TH AVE	SUITE 250	MIRAMAR	FL	330276308	0.176353749	60
1376659649	LARRAMENDI	ANGEL		13333 SW 42ND ST		MIAMI	FL	331753270	0.176611038	60
1588659353	BERKOWITZ	LEONARD	KYLE	880 NW 13TH ST STE 400		BOCA RATON	FL	334862342	0.1766845794	60
1215987821	CHAMORRO	EMILIANO	J	650 NORTH HOMESTEAD BOULAVARD		HOMESTEAD	FL	33030	0.1768472014	60
1265424956	PHAM	ANH	TUAN	1545 9TH ST SW		VERO BEACH	FL	329624312	0.1768895151	60
1982156964	STORY	JOSEPH	LYNN	714 PEAKES POINT DR		GULF BREEZE	FL	325614127	0.1770226458	60
1346408010	PIPPIN	JENNIFER	LYNN	10109 LENOX BLVD		WEEKI WACHEE	FL	346133427	0.1770302016	60
1043201643	TABREZ	SALMA	ALI	7758 WALLACE ROAD	SUITE E	ORLANDO	FL	32819	0.1770732874	60
1578536777	QUINN	JAMES	E	2209 S FRENCH AVE		SANFORD	FL	327714245	0.177543989	60
1891792453	SWAMINATHAN	RENUKA		150 SE 17TH ST	STE 504	OCALA	FL	344715176	0.1779208575	60
1396771051	HITTEL	ROBERT	KENNETH	5810 S SEMORAN BLVD		ORLANDO	FL	328224812	0.1779508913	60
1225391733	HESSER	NORMAN	L	3250 ZEMKE AVE		TAMPA	FL	336215023	0.178095277	60
1437357555	ACHE	KEVIN	A	2191 9TH AVE N STE 110		ST PETERSBURG	FL	337137147	0.1785060638	60
1649308537	ALILIN	BEN	DANIEL	7221 ALOMA AVE		WINTER PARK	FL	327927119	0.1786093922	60
1942398425	COHEN	ARTHUR	JOEL	6090 26TH ST W		BRADENTON	FL	342074401	0.1786664409	60
1417214289	BALOG	JONATHAN	FOREST	550 DURBIN PAVILION DR STE G101		JACKSONVILLE	FL	322594135	0.1787375194	60
1003118555	ALTAMIRANO	ALVARO	JOSE	729 BUENAVENTURA BLVD		KISSIMMEE	FL	34743	0.1789066629	60
1063420883	JOHNSON	MARY	SUE	1560 SANTA BARBARA BLVD		LADY LAKE	FL	32159	0.1789226239	60
1780827048	MAGNESS	DAVID	JEREMIAH	500 N WASHINGTON AVE	SUITE 105	TITUSVILLE	FL	327962759	0.1789713526	60
1417929688	SCHMAEDEKE	PATRICIA	ANN	1033 N PARKWAY FRONTAGE RD		LAKELAND	FL	338030401	0.1790983994	60
1861578148	KASPAR	ALGIRDAS	FELIX	6801 GULFPORT BLVD S	SUITE 6	SOUTH PASADENA	FL	337072127	0.179423581	60
1104322452	CAPOTE SARMIE	RAFAEL		11750 BIRD RD		MIAMI	FL	331753530	0.1797364453	60
1710973268	NUTTER	DENVER	D	6111 BEACH BLVD		JACKSONVILLE	FL	322162751	0.179752878	60
1154636777	GUTMANOVICH	ARTEM		5975 SUNSET DR	SUITE 402	SOUTH MIAMI	FL	331435166	0.1798688305	60
1407351372	VAZQUEZ	ARIEL	BENJAMIN	3181 CORAL WAY FL 5		MIAMI	FL	331453229	0.1799495272	60
1467638940	CENATUS	HERVE	JUNIOR	8213 W WATERS AVE		TAMPA	FL	336151822	0.1801748305	60
1437287497	ROSS	CHARLES	ANTHONY	44 VETERANS AVE		BROOKSVILLE	FL	346013215	0.1806070801	60
1215151634	DEJESUS	NANCY	E	900 E ATLANTIC AVE	SUITE 9	DELRAY BEACH	FL	334836954	0.1807064284	60
1720034309	HAWKINS	HILARY	N	891 OUTER RD STE A		ORLANDO	FL	328146605	0.1807893855	60
1770668048	LEBEDEV	MICHAEL	ABRAHAM	202 HOWARD ST	SUITE 2	AUBURNDALE	FL	338233435	0.180924093	60
1194730929	SHARIFF	SOHAIL		3600 WILLIAM PENN WAY		VENICE	FL	342935236	0.1810396789	60
1689626723	VICENCIO	RONALD	POBRE	4953 VAN DYKE RD		LUTZ	FL	335584813	0.1812667619	60
1275733321	SANTORA	CHRISTOPH	A	1037 S STATE ROAD 7	SUITE 211	WELLINGTON	FL	334146138	0.1812746144	60
1588928105	PASCUAL	AARON		6037 KIMBERLY BLVD		NORTH LAUDERDA	FL	330682811	0.1813641769	60
1053304667	BROWN	JEFFREY	L	701 NORTHPOINT PKWY STE 140		WEST PALM BEAC	FL	334071950	0.1813761444	60
1447230479	JUDSON	DONNA	S	2400 S HIGHWAY 29	STE 306	CANTONMENT	FL	325335808	0.1815439813	60
1588699797	JAEGER	ROBERT	M	12955 SW 42ND ST	SUITE 10	MIAMI	FL	331752920	0.1815646399	60
1417969239	BAILEY	TREVOR	LEVERE	9380 SW 72ND ST	STE B245	MIAMI	FL	331735466	0.1817378631	60
1861888133	RASBERRY	RONALD	LEE	1095 NW SAINT LUCIE WEST BLVD		PORT ST LUCIE	FL	34986	0.1818469833	60
1144361494	GUTHRIE	AARON	W	519A E BLOOMINGDALE AVE STE A		BRANDON	FL	335118105	0.1820346029	60
1568760957	NGUYEN	NHAT NGUY	THI	1530 4TH ST N		ST PETERSBURG	FL	337044412	0.1821049578	60
1588774970	THOMAS	JOHNNY		2100 NW 53RD AVENUE	SUITE B	GAINESVILLE	FL	32653	0.182105675	60
1326232604	LAUNDER	MELISSA	NICOLE	1810 WELLNESS LN		TRINITY	FL	346555357	0.1823004532	60
1679553606	TORRES	EDUARDO		500 E CENTRAL AVE		WINTER HAVEN	FL	33880	0.1823095228	60
1760478044	HODGES	MICHAEL	GLENN	3250 ZERKLE AVENUE		MACDILL AFB	FL	33621	0.18243609	60
1386149060	JIHAD ANDERSO	NAIMA	KAI	6037 KIMBERLY BLVD		NORTH LAUDERDA	FL	330682811	0.1825207384	60
1962480145	CRUZ-HILLIS	EMILIANA	RAYMUNDO	5880 RAND BLVD	200	SARASOTA	FL	342385118	0.1825740846	60
1861429920	LAMPARD	WILLIAM	WALTER	1609 SE PORT ST LUCIE BLVD		PORT ST LUCIE	FL	349525428	0.1825858276	60
1447288949	STAMPER	WILLIAM	JOE	13438 FORT KING RD		DADE CITY	FL	335255214	0.1825973798	60
1558384271	LE	LYNN	T	70 W GORE ST	SUITE 201	ORLANDO	FL	328061124	0.1826372059	60
1033704150	PRIETO CORTIN	YANET		29920 SW 151ST AVE		HOMESTEAD	FL	330333742	0.1826584554	60
1184817967	KRISHNAMOORTH	NARAYANAN		1300 MEDICAL DR		TALLAHASSEE	FL	323084646	0.1826822884	60
1659366425	LAMP	JANE		12957 PALMS WEST DR	SUITE 104	LOXAHATCHEE	FL	334704932	0.1827486196	60
1023056108	EDMISTON	JOHN	RICHARD	27454 CASHFORD CIR		WESLEY CHAPEL	FL	335448199	0.1827593018	60
1982795571	ZIMMERMAN	LEONARD		5901 SW 74TH ST STE 205		MIAMI	FL	331435150	0.1827860508	60
1275787467	CHERNAEV	DANIEL	MINCHEV	807 N MYRTLE AVE		CLEARWATER	FL	33755	0.1828072929	60
1801874466	LANG	ERIC	L	1301 W EAU GALLIE BLVD	SLUITE 112	MELBOURNE	FL	329355390	0.1828258788	60
1689800963	VEGA	ALBERTO	R	11501 SW 40TH ST		MIAMI	FL	331653313	0.1829974089	60
1083791941	RODRIGUEZ	EVELYN		1700 SE HILLMOOR DR		PORT ST LUCIE	FL	349527539	0.183185571	60
1023010832	GARCIA	JOSE	M	2601 N HIMES AVE		TAMPA	FL	336072112	0.1832315406	60
1265481766	REYES-SERRANO	MARIO	E	10300 SW 72ND ST	SUITE 311	MIAMI	FL	331733012	0.1833933341	60
1013246990	ZIHNI	SHERIF	MOHAMED	1415 S COLLINS ST		PLANT CITY	FL	335636577	0.1834712295	60
1346775848	SANTAYANA	ANDRES		700 6TH ST S		ST PETERSBURG	FL	337014815	0.183589358	60
1487686853	KURITZKY	LOUIS		1600 SW ARCHER RD		GAINESVILLE	FL	326103003	0.1837739964	60
1154391753	BRENNAN	TERESA	MARIE	2460 #5 OLD MOULTRIE AVENUE		ST. AUGUSTINE	FL	320864198	0.1840632894	60
1679766414	MATHEW	DANI		180 PATRICIA AVE		DUNEDIN	FL	346988103	0.1841679244	60
1962511295	BAAB	HOLLY	L	700 SIXTH STREET SOUTH		ST PETERSBURG	FL	337014891	0.1842909512	60
1033161799	MCCLOUD	JOSSIE	A	120 KING ST		JACKSONVILLE	FL	322042410	0.1843258735	60
1457327876	ROSSELOT	ANGELA	MARIE	2820 NELA AVE		BELLE ISLE	FL	328096175	0.1843402866	60
1255928776	LEON GALLARDO	LEONARDO		11055 SW 186TH ST		CUTLER BAY	FL	331576840	0.1843696102	60
1952340168	MIXON	FRED	SMITH	6665 PENSACOLA BLVD		PENSACOLA	FL	325051705	0.184488868	60
1306864913	GONZALEZ	E		4755 SUMMERLIN RD	SUITE 8	FORT MYERS	FL	339191073	0.1845269092	60
1366472680	DAAB	MATTHEW	R	2080 CHILD ST	NAVAL AIR S	JACKSONVILLE	FL	322145005	0.1846852899	60
1013023548	CROSSMAN	MARGARET		201 NORTH CLYDE MORRIS BLVD., SUITE 200	HALIFAX FAM	DAYTONA BEACH	FL	321142765	0.1847772636	60
1346298916	POPEIL	LARRY	R	2203 SE 3RD AVE		OCALA	FL	344715117	0.1848504297	60
1114005089	RIZVI	TAHIR	HUSSAIN	13067 N TELECOM PKWY		TEMPLE TERRACE	FL	336370926	0.1848626426	60
1760606669	LAMARCA	ANTHONY		4011 N FEDERAL HWY		FORT LAUDERDAL	FL	333085528	0.184876172	60
1902961931	SILVER	STEPHEN	L.	98 S FEDERAL HWY		BOCA RATON	FL	334324825	0.185385198	60
1720026677	NGUYEN	MICHELLE		10743 NARCOOSSEE RD	SUITE A-18	ORLANDO	FL	328326944	0.1860352318	60
1790738078	RYAN	VALERIE	ANN	314 SE HOSPITAL AVE		STUART	FL	349942338	0.1860420658	60
1801239546	PEREZ ESPINOS	MICHEL		2601 SW 37TH AVE STE 802		MIAMI	FL	331332751	0.1860583914	60
1417993940	RAO	CHRISTOPH	G	6092 SE FEDERAL HWY # 1		STUART	FL	349978101	0.186105922	60
1740522242	VERMEER	MATTHEW	WAYNE	120 PINE AVE N		OLDSMAR	FL	346774629	0.1861687667	60
1073692000	KHORRAN	RAPHAEL		2106 S LOIS AVE		TAMPA	FL	336295659	0.1861855994	60
1215293600	HENSON	ANDREW	DEAN	3754 HIGHWAY 90 STE 200		PACE	FL	325711098	0.1863525413	60
1316332562	HARBERGER	SENECA		941 SE 1ST ST		BELLE GLADE	FL	33430	0.186352694	60
1831342823	SHAIKH	MUSHTAQ	A	2950 CLEVELAND CLINIC BLVD		WESTON	FL	333313609	0.1864067298	60
1568486611	RAULERSON	THOMAS	JOHN	1026 SW 2ND AVE	SUITE D	GAINESVILLE	FL	326016134	0.1864217483	60
1619081023	GANDHI	PRACHI		1027 TOWN CENTER DRIVE		ORANGE CITY	FL	327638360	0.1866084492	60
1932173598	LING	LANWAY	HILLARY	3298 SUMMIT BLVD	SUITE 39	PENSACOLA	FL	325038318	0.1866919096	60
1225094972	FARRAR	TED	A	807 N MYRTLE AVE		CLEARWATER	FL	337554254	0.1867349521	60
1225009392	BROCK	DAVID	TODD	2656 SW 118TH TER		GAINESVILLE	FL	32608	0.1867420707	60
1952350175	SCHREIER	JOSEPH	E	13111 US HIGHWAY 301 S		RIVERVIEW	FL	335787401	0.1870160513	60
1235171711	BANGO	KIM	LISA	6150 SW 76TH ST FL 1		SOUTH MIAMI	FL	331435002	0.187239782	60
1699730473	MEDINA	CHRISTINA	GIRALDO	5513 MERRICK DR		CORAL GABLES	FL	331462531	0.1873026794	60
1316938293	HARRIS	RACHEL	M	1644 BRUCE B DOWNS BLVD		WESLEY CHAPEL	FL	335448600	0.187448891	60
1942438932	SOSA	GUSTAVO		245 CITRUS TOWER BLVD STE 201		CLERMONT	FL	347111907	0.1875993652	60
1184292294	DE LA VINA	JESSICA		1550 TREE SWALLOW DR APT 100		WINTER SPRINGS	FL	327086587	0.1877019742	60
1124408034	CHAPUT	AUSTIN	J	2001 COUNTY ROAD 210 W STE 200		JACKSONVILLE	FL	32259	0.1877111528	60
1821094483	GREENLEE	JAMES	R.	2031 SWAINSONS RUN		NAPLES	FL	341058521	0.1877815682	60
1013989524	ORALLO	BALTAZAR	H	11236 BAPTIST HEALTH DR STE 220		JACKSONVILLE	FL	322182988	0.1879726468	60
1306944129	JOHNSON	MICHELLE	L	780 SW 24TH ST	MEDICAL ADM	FORT LAUDERDAL	FL	333152643	0.1879854082	60
1023398575	ANDERSON	THERESE	FARMER	MAYO CLINIC, CANNADAY BUILDING, 4500 SAN PABLO ROAD	THREE EAST	JACKSONVILLE	FL	32224	0.1880374086	60
1538183058	WOOD	DAVID	ARTHUR	4804 26TH ST W		BRADENTON	FL	342071705	0.1880394636	60
1295774867	HERRERA	EDWIN	A	600 NW 35TH AVE	SUITE 100	MIAMI	FL	331254000	0.1882459722	60
1467814582	OMORUYI	OSAYAMEN	O	4784 W US HIGHWAY 90		LAKE CITY	FL	320553101	0.1883551721	60
1437391687	RAMOS GONEZ	LUIS	MANUEL	1611 NW 12TH AVE		MIAMI	FL	331361005	0.1883837786	60
1225102783	STRAIT	STEPHEN	M	1009 W BAKER ST		PLANT CITY	FL	335634431	0.1884861128	60
1912260787	BOULDO	GRIGORII	GENNADIYO	307 BOATNER RD STE 114		EGLIN AFB	FL	325421302	0.18880515	60
1144216789	BROWN	SANDRA	L	700 SE 5TH TER	SUITE 5	CRYSTAL RIVER	FL	344294878	0.1888511815	60
1881607109	GARCIA	CHRISTOPH		38135 MARKET SQUARE		ZEPHYRHILLS	FL	33542	0.1888523242	60
1295820793	STINSON	HAROLD	SENTRE	11373 SW 211 STREET	SUITE 16	MIAMI	FL	33189	0.1889013225	60
1053624221	CARSON	ELIZABETH	DIANE	4111 LITTLE RD		TRINITY	FL	346551743	0.1890326627	60
1376515510	NOVA	MARCO	A	6043 NW 167TH STREET	SUITE # A1	MIAMI	FL	330154326	0.1890457809	60
1114286762	ZIEGLER	TANIA	DARLENE	220 N SYKES CREEK PKWY STE 302		MERRITT ISLAND	FL	329533490	0.1891592784	60
1932190519	GRUNING	ALAN	W	4535 TAMIAMI TRL		PORT CHARLOTTE	FL	339802930	0.1891725893	60
1073908000	THEART	SARAH		7900 NW 27TH AVE STE D10		MIAMI	FL	331474909	0.1892163293	60
1356664817	MCCLUNG	WILLIAM	A	12234 PANAMA CITY BEACH PKWY	SUITE C	PANAMA CITY BE	FL	324072725	0.1893087324	60
1124221767	NELSON	DANIELLE	SUSANNE	1707 N MAIN ST		GAINESVILLE	FL	326093650	0.1893821583	60
1265616809	ROBERTS	MARYNA	NIKOLAYEV	1400 COLONIAL BLVD	SUITE 203	FORT MYERS	FL	339071055	0.1894283687	60
1053722009	DEDEA	LAUREN	MICHELE	8425 NORTHCLIFFE BLVD STE 111&109		SPRING HILL	FL	346061107	0.189479115	60
1538833256	KAPLAN	STUART	L	380 7TH AVE S		NAPLES	FL	341026813	0.1897441136	60
1801324645	KERNS	CATHERINE		1 SHIRCLIFF WAY		JACKSONVILLE	FL	322044748	0.1897793031	60
1366004343	LUBRANO	MARISTELA		4390 N FEDERAL HWY STE 101		FORT LAUDERDAL	FL	333085215	0.1897890191	60
1336196625	HADLEY	MICHAEL		34876 US 19 N		PALM HARBOR	FL	346841918	0.1898657182	60
1447260294	WASHBURN	THOMAS	C	86014 PAGES DAIRY RD		YULEE	FL	320975203	0.1902912251	60
1548772650	RODRIGUEZ	ELENA	HERSCHDOR	713 E MARION AVE STE 131		PUNTA GORDA	FL	339503868	0.190330492	60
1821081563	BELLO	MARIA	B	4120 CORLEY ISLAND RD	SUITE 500	LEESBURG	FL	347488292	0.1903817575	60
1306956206	WEISS	WENDY		4202 E FOWLER AVE STOP SHS100		TAMPA	FL	33620	0.1904695887	60
1194836825	GONZALEZ-MEND	MARIEL		1400 N US HIGHWAY 441 STE 930		THE VILLAGES	FL	321596812	0.190528785	60
1275915241	LEE	DANIEL	J	6090 BIRD RD		MIAMI	FL	331555252	0.1906710566	60
1598994055	GONZALEZ	VIMAYLA	E	2228 S KIRKMAN RD		ORLANDO	FL	328112308	0.19077492	60
1902829005	NOVAK	ALBERT	JOSEPH	5880 RAND BLVD	SUITE 200	SARASOTA	FL	342385118	0.1908818326	60
1982199121	HILL	STEPHANIE	VAZQUEZ	2344 3RD ST S		JACKSONVILLE B	FL	322504023	0.1911449224	60
1588644512	VEGA	CELESTINO		208 MAIN ST		AUBURNDALE	FL	338233404	0.1911739061	60
1548251226	CADET	JEAN-FELE		1226 SW MAIN BLVD		LAKE CITY	FL	32025	0.1911753855	60
1639685266	QUEENBOURROWS	NATOYA	A	2145 NW PADOVA ST		PORT ST LUCIE	FL	34986	0.1912155921	60
1811268626	OLLER	ROBERT	S.	3200 S. UNIVERSIT DRIVE	SANFORD L.	FT. LAUDERDALE	FL	333282018	0.1913910565	60
1124482351	OKPALEKE	OKWUDILI		10141 BIG BEND RD STE 101		RIVERVIEW	FL	335787419	0.1914356883	60
1558380550	DOYLE	GEORGIA	ANN	1906 SOUTHSIDE BLVD		JACKSONVILLE	FL	322161930	0.1914877785	60
1730102575	COPPOLA	NICHOLAS	ANTHONY	13090 US HIGHWAY 1		SEBASTIAN	FL	329583733	0.1916477113	60
1215163175	RICKETTS	DENISE		1801 SE HILLMOOR DR STE B-109		PORT SAINT LUC	FL	349527550	0.1916903766	60
1235731621	ANTINUCCI	JENNIFER		1050 SE MONTEREY RD STE 101		STUART	FL	349944512	0.1918156213	60
1285631028	LIPSCOMB	KEVIN	P	11505 RANGELAND PKWY		BRADENTON	FL	342114041	0.1918576915	60
1194756627	GLICKMAN	DAVID		2100 E HALLANDALE BEACH BLVD STE 202		HALLANDALE BEA	FL	330093770	0.1922452921	60
1619266947	BENDEL	SARAH		2000 FOWLER GROVE BLVD FL 3		WINTER GARDEN	FL	347875050	0.1922604345	60
1801114483	LUCHIN	ANA		636 DELPRADO BLVD S		CAPE CORAL	FL	339902668	0.1923023147	60
1013118009	LEVINE	ROBERT	JOSEPH	1855 NE 8TH ST		HOMESTEAD	FL	330334705	0.1926414264	60
1295718245	SARMIENTO	CESAR	FERNANDEZ	313 SOUTH SECOND ST		LEESBURG	FL	34748	0.1928569987	60
1043627284	ALVAREZ	JORGE	JAIME	8399 PINES BLVD		PEMBROKE PINES	FL	330246607	0.1930721985	60
1306330782	LAMI PEREIRA	RODRIGO O		4500 SAN PABLO RD S		JACKSONVILLE	FL	32224	0.1933621779	60
1720066822	TORRES-TORRES	SALVADOR		1330 SE 4TH AVE STE B		FORT LAUDERDAL	FL	333161958	0.1933876161	60
1497276182	JOSEPH	ROSA	JENELLE	133 BENMORE DR STE 200		WINTER PARK	FL	327924111	0.1934085415	60
1497174486	MASOOD	SAMREEN		8251 W BROWARD BLVD	SUITE 103	PLANTATION	FL	333242703	0.1934758272	60
1417976994	BERNARD	REBEKAH		17595 S TAMIAMI TRL	SUITE 227	FORT MYERS	FL	339084570	0.1934967643	60
1932186558	OLENEK	CHRISTOPH	D	960 37TH PL	SUITE 102	VERO BEACH	FL	329606586	0.1934980262	60
1598739195	CICCONE	CHARLES	ANTHONY	790 VETERANS WAY	JOINT AMBUL	PENSACOLA	FL	32507	0.1935457737	60
1942315338	ODELL	ROBERT	LESLIE	4002 N OCEAN BLVD		FORT LAUDERDAL	FL	333086420	0.19361748	60
1366483687	MOSCH	DAVID	PAUL	100 ALEXANDRIA BLVD	SUITE 1	OVIEDO	FL	327658298	0.1937349877	60
1457715096	LOPEZ DEL CAS	EDUARDO	E	9220 SW 72ND ST STE 102		MIAMI	FL	33173	0.1937357933	60
1588026728	DAILEY	AMANDA	RATLIFF	3030 HARDEN BLVD		LAKELAND	FL	338037952	0.1937645814	60
1528300365	KHUSIAL	ARUPA	YASHSWINI	5728 MAJOR BLVD	SUITE 528	ORLANDO	FL	328197945	0.1938019079	60
1811281835	ARANA	JEANNIE	MICHELLE	1435 SE 8TH TER	SUITE E	CAPE CORAL	FL	339903289	0.1938623372	60
1528255890	MENICHELLO	MONICA		15420 COLLIER BLVD		NAPLES	FL	34120	0.1942246585	60
1760698856	DIEGUEZ	TERESITA		200 W 49TH ST		HIALEAH	FL	330123714	0.1944676527	60
1760446074	IRWIN	MICHAEL	DENNIS	5270 BABCOCK ST NE STE 1		PALM BAY	FL	329054616	0.1946913568	60
1639373962	PRISKA	RUDINA	X.	2304 ALOMA AVE STE 100		WINTER PARK	FL	327923330	0.1947366578	60
1306147616	MARSONEK	KRISTEN	G	7001 N DALE MABRY HWY	SUITE 2	TAMPA	FL	336143910	0.1949666725	60
1528007887	CALZADA	PABLO	JOSE	2261 N. UNIVERSITY DR.	SUITE 200	PEMBROKE PINES	FL	330243623	0.1950669243	60
1649224114	ADAMS	KATIA	M	1120 10TH ST E		PALMETTO	FL	342214134	0.1953589284	60
1558433201	IBEWIRO	HELEN	U.	5944 LAKE CHAMPLAIN DR		ORLANDO	FL	328297671	0.1956933319	60
1184202954	MARTINEZ ALFO	ARTURO		16243 SW 97TH ST		MIAMI	FL	331965941	0.1957099746	60
1275658536	MCALLISTER	MARK	D	24040 S TAMIAMI TRL STE 202		BONITA SPRINGS	FL	341347040	0.1957231607	60
1053503789	PURRES	MELANIE	E	2400 SE MONTEREY RD STE 300		STUART	FL	349963351	0.1958428492	60
1063448579	MAKHIJANI	DEEPA	MANIK	3649 CORTEZ RD W		BRADENTON	FL	342103106	0.1959957831	60
1831786516	ALBERTUS	DILMA	AMARILIS	1475 W 49TH PL		HIALEAH	FL	330123113	0.1961127711	60
1780640607	GONZALEZ	MANUEL		7000 SW 97TH AVE STE 110		MIAMI	FL	331731474	0.1961172028	60
1568411577	WEINBERGER	JOEL	MARC	720 OAK COMMONS BLVD		KISSIMMEE	FL	347414100	0.1961810082	60
1225502032	BINDRA	SATWINDER	KAUR	161 N CAUSEWAY STE A		NEW SMYRNA BEA	FL	321695328	0.1963672802	60
1154334803	ESKILDSEN	HOWARD	A.	8900 SE 165TH MULBERRY LN		THE VILLAGES	FL	321625884	0.1964906171	60
1982673745	LEVINE	DONALD	JACOCKS	1400 BISHOP ESTATES RD	CREDENTIALI	JACKSONVILLE	FL	322594244	0.1965207417	60
1578862447	PINENO	JAMES	MICHAEL	5123 4TH AVENUE CIR E		BRADENTON	FL	342085620	0.1965598428	60
1285637660	DOLIN	PHILIP		2830 BEE RIDGE RD		SARASOTA	FL	342397115	0.196753569	60
1952381923	STACHLER	RICHARD	J	1118 GULF BREEZE PKWY	SUITE 100	GULF BREEZE	FL	325617800	0.1967659133	60
1225136286	EWY	MARVIN	F	3601 SW 160TH AVE	SUITE 250	MIRAMAR	FL	330276308	0.1969464995	60
1679503486	BURGOS	FAUSTO	RONALD	3071 MICHIGAN AVE		KISSIMMEE	FL	347441501	0.1969597648	60
1770593634	ELLIS	NATALIE	N	DR. NATALIE ELLIS	2520 CENTRA	ST PETERSBURG	FL	337121862	0.1971609118	60
1497898282	LYNN	LON	DAVID	3910 NORTHDALE BLVD STE 206		TAMPA	FL	336241800	0.1971657342	60
1720010986	KAYE	ALEXANDER	S	4750 S.W. 91ST DRIVE		GAINESVILLE	FL	326088140	0.1973925103	60
1508829672	TENZER	PENNY		1475 NW 12TH AVE	BOX 016960	MIAMI	FL	331361002	0.1973990366	60
1063709012	GIOVANNELLI	KIMBERLY	W	1575 SANTA BARBARA BLVD		THE VILLAGES	FL	321596820	0.1974172514	60
1427002799	BEAMAN	RODERICK	T	8761 PERIMETER PARK BLVD SUITE 101		JACKSONVILLE	FL	32216	0.1975548757	60
1124084298	HOLMES	ZINNAH QU	SOPHIA	2140 CENTERVILLE PL		TALLAHASSEE	FL	323084342	0.1979717259	60
1780062414	DA SILVA	BRUNO	KOCH	7867 N KENDALL DR STE 130		MIAMI	FL	331567736	0.1980813868	60
1982686796	IRELAND	MARK	L	1380 S PATRICK DR		SATELLITE BEAC	FL	329374375	0.198104913	60
1952306607	ROSA	HEBER	J	25 UNIVERSITY BLVD N		JACKSONVILLE	FL	322117550	0.1981203888	60
1396744967	TESALONA	MARY	ANN	32845 RADIO RD	STE. 101	LEESBURG	FL	347883977	0.1984333122	60
1710203435	BALSEIRO	JESSE		4348 SOUTHPOINT BLVD	SUITE 100	JACKSONVILLE	FL	322160986	0.198544927	60
1053772095	SHAW	ERIN		1050 SE MONTEREY RD	201	STUART	FL	349944512	0.1986355834	60
1104213511	DINH-KIM	ANH		119 OAKFIELD DR		BRANDON	FL	335115779	0.1987227733	60
1285014266	TAHIR	SADAF		6400 W NEWBERRY RD	SUITE 101	GAINESVILLE	FL	326056605	0.1988621299	60
1982728705	GOROKHOVSKY	DIANA		10075 JOG RD	SUITE 101	BOYNTON BEACH	FL	334373535	0.1988783852	60
1669542445	SANFORD	SHERRI		1135 LAKE AVE		CLERMONT	FL	34711	0.1989069358	60
1457389603	SOPER	WILLIAM	D	550 E DIXIE AVE		LEESBURG	FL	347485925	0.198977206	60
1073841029	KAUL	NIDHI		8150 SW HIGHWAY 200	SUITE 400	OCALA	FL	344819685	0.1990390011	60
1790745149	CHANDRASEKARA	VASANTHI		3113 N STATE ROAD 7		MARGATE	FL	330637006	0.199450248	60
1619460755	DESSAVRE	ALISHA		201 N CLYDE MORRIS BLVD STE 200		DAYTONA BEACH	FL	321142765	0.1995119016	60
1174586465	PARDO	DAVERT		160 NW 13TH ST		HOMESTEAD	FL	330304228	0.1996778465	60
1700822657	BURROWES	ADRIAN	L	985 SR 436		CASSELBERRY	FL	327075664	0.2000404569	60
1366591554	LYNCH	RONALD		2500 W. LAKE MARY BLVD	SUITE 109	LAKE MARY	FL	32746	0.2001411641	60
1194782391	MONTILLA	DESALY		8525 SW 92 STREET	SUITE B 4	MIAMI	FL	331567374	0.2003769061	60
1891229381	LOTINA	THOMAS		1707 N MAIN ST		GAINESVILLE	FL	326093650	0.2004488694	60
1023348042	HANGER	MELODY	LANE	340 SCOTT DR		ORMOND BCH	FL	32174	0.2007491161	60
1649525833	AMIN	SAPNALAXM		106 NW 9TH STREET		MULBERRY	FL	338602292	0.2007499767	60
1316911621	LARKIN	JOSEPH	J	8592 POTTER PARK DR		SARASOTA	FL	342385467	0.2007769668	60
1730172479	PELLEGRINO	FRANCIS	B	1745 E HWY 50	SUITE C	CLERMONT	FL	347115037	0.2007825483	60
1285054460	ORSHANSKY	EDWARD		12311 SAN JOSE BLVD		JACKSONVILLE	FL	322232673	0.2009967771	60
1710009055	GLASSMAN	PAUL	STANFORD	16991 NE 20 AVENUE		NMB	FL	33162	0.2012388642	60
1982832283	MORAN-WALCUTT	PAMELA	JEANNE	3200 S UNIVERSITY DR	EMPLOYEE HE	DAVIE	FL	333282018	0.2013587827	60
1518181668	POGIATZIS	ANDREW	D	8599 SW HIGHWAY 200		OCALA	FL	344817729	0.20146953	60
1992805881	RANDOLPH	TOMMY	LAVAUGHN	1847 SW BARNETT WAY		LAKE CITY	FL	320256957	0.2016968938	60
1699790014	HURWITZ	DANIEL	SETH	3080 NW 99TH AVE	SUITE 200	CORAL SPRINGS	FL	330654038	0.2017231333	60
1043437106	ZAMEK	ALBERT	F.	424 90TH ST		SURFSIDE	FL	331543228	0.2019090639	60
1720435019	HAYS	CATHERINE	MARIE	7101 PARK ST		SEMINOLE	FL	337774632	0.2020963995	60
1962465518	ADELMAN	DEAN	BARRY	350 NW 84TH AVE STE 200A		PLANTATION	FL	333241817	0.2021479831	60
1982108031	GARCIA	ANDRE	XAVIER	2230 NW 95TH ST		MIAMI	FL	331472414	0.2021538919	60
1790254027	TOPEL	LINDA	RACHEL	1911 NE 197 TERRACE		NORTH MIAMI BE	FL	33179	0.2022835674	60
1952549719	ARGUELLO	SERGIO	ANTONIO	100 N STATE ROAD 7 STE 203B		MARGATE	FL	330634528	0.2023075615	60
1568405728	ROMERO	EDUARDO	GUSTAVO	1304 OHIO AVE S		LIVE OAK	FL	320644156	0.2023144561	60
1992818397	DAVIS	LESLEE	SIMONAH	2868 STAGS LEAP DR		ORANGE CITY	FL	327638346	0.2023237828	60
1467487967	LARAMEE	CHRISTINE		1180 PONCE DE LEON BLVD STE 401	JSA PONCE D	CLEARWATER	FL	337561014	0.2024344658	60
1659474088	DE QUESADA	EMILIO		9611 BIRD RD		MIAMI	FL	331654030	0.2025318887	60
1457453391	BURNS	RONALD	R	10055 UNIVERSITY BLVD		ORLANDO	FL	328171902	0.2027410768	60
1780941666	DUART	MELISSA	ANN	4500 SAN PABLO RD S		JACKSONVILLE	FL	322241865	0.2027506047	60
1497858724	WORSLEY	WENDY	L	5005 PORT ST JOHN PKWY	STE 2500	PORT ST JOHN	FL	329274305	0.2028380815	60
1053415158	NGUYEN	UYEN	ANH	280 FARNER PL		THE VILLAGES	FL	321636066	0.2031181064	60
1982601159	PAOLI-BRUNO	JORGE		7100 W 20TH AVE STE 305		HIALEAH	FL	330161811	0.2032550351	60
1548491236	SCHAAFSMA	MERCEDES	PLASENCIA	10691 N KENDALL DR STE 202		MIAMI	FL	331761595	0.2033103943	60
1679554992	TRAIGER	DEAN	S	1304 SE 8TH TER		CAPE CORAL	FL	339903212	0.2034915412	60
1891777322	FINEGOLD	MIRIAM	T	1000 HOLT AVE	2727	WINTER PARK	FL	327894499	0.2035337674	60
1871573774	LAVARRO	ROLANDO		340 NW COMMERCE DR		LAKE CITY	FL	320554709	0.2035402321	60
1952716508	SCHUTZBACH	BRIAN	JOSEPH	7751 9TH ST N STE 10		ST PETERSBURG	FL	337021102	0.2035431081	60
1902877368	BIELECKI	TERENCE		2300 E COUNTY ROAD 540A		LAKELAND	FL	338133825	0.2036431535	60
1609230119	PENA	VICTOR	MANUEL	21297 OLEAN BLVD STE A		PORT CHARLOTTE	FL	339526704	0.2037138898	60
1912938549	BRAINARD	KAREN	O	8614 EAST STATE ROAD 70	STE 200	BRADENTON	FL	342023710	0.2038775129	60
1841306651	FRIERSON	ERNEST	L	8950 DR. MARTIN LUTHER KING JR. STREET NORTH	#180	ST. PETERSBURG	FL	337023001	0.2041010401	60
1346478690	ALLEN	HERBERT	LEWIS	315 PALM CT		INDIALANTIC	FL	329034320	0.2041086998	60
1649538828	AVILA ZAMORA	OCTAVIO		13500 SW 152ND ST		MIAMI	FL	331771111	0.2041097187	60
1538219589	PICCOLO	JOSEPH		3000 S MCCALL RD		ENGLEWOOD	FL	342248616	0.2043763912	60
1346283041	DERRENBACKER	JAMES	ARTHUR	1669 S. E. HIGHWAY 19 SEVEN RIVERS REHAB & WOUND CEN		CRYSTAL RIVER	FL	34429	0.2045685394	60
1033590179	ARORA	ISHAAN		1301 HODGES DR		TALLAHASSEE	FL	323084614	0.2046657047	60
1083772891	HERIP	DONALD	S	9400 UNIVERSITY PKWY STE 101		PENSACOLA	FL	32514	0.2047954286	60
1821382219	CHIDIAC	FRANCOIS		2007 PALM BEACH LAKES BLVD		WEST PALM BEAC	FL	334096501	0.2049019906	60
1003880667	WILLIS	WAYNE	S	3111 PEGGY BOND DR		PENSACOLA	FL	325045018	0.2049633773	60
1467731950	AGGARWAL	ALKA		865 OAKLEY SEAVER DR		CLERMONT	FL	347111968	0.2050584421	60
1255645156	PATEL	ANJAN		17940 S MILITARY TRL STE 300		BOCA RATON	FL	334962412	0.2052286906	60
1710912654	IMAM	TALAT		10058 BAYMEADOWS RD		JACKSONVILLE	FL	322567177	0.205671907	60
1811317506	GANDHI	KUNAL		1037 S STATE ROAD 7 STE 211		WELLINGTON	FL	334146139	0.2057205332	60
1629131586	UNDERWOOD	CHARLES	RICHARD	400 8TH ST N		NAPLES	FL	341025519	0.2057866474	60
1548361728	GARNER	ROYAL	S	10000 BAY PINES BLVD	VAMC	BAY PINES	FL	33744	0.2058697865	60
1366542110	PATEL	SHEERIN		8483 S US 1	SUITE 19	PORT ST LUCIE	FL	34952	0.2059517737	60
1225100803	FIGUEROA	JORGE	ANTHONY	7600 BRYAN DAIRY RD STE D		LARGO	FL	337771433	0.205964381	60
1083670384	AUCAR	ALFRED	S.	2405 87TH ST NW		BRADENTON	FL	342099432	0.2060159474	60
1255462826	KUROWSKI	KARIN	INGRID	2700 OLD WINTER GARDEN RD		OCOEE	FL	347612964	0.2060889393	60
1104960483	HUDSON	JANICE	M	6031 BLAIR CIR		GULF BREEZE	FL	325637064	0.2062367723	60
1295761948	ROSALES	JOSE	J	1035 TOWN CENTER DR		ORANGE CITY	FL	327638360	0.2063051952	60
1295893543	SHAH	SAURIN		6233 RIDGE RD		PORT RICHEY	FL	346686743	0.2064026027	60
1881790541	POLITO	JAMES	J	2716 NE 14 STREET CAUSEWAY		POMPANO BEACH	FL	330623501	0.206714538	60
1922656149	CONDON	KRISTIN	MARIE	77 W GRANADA BLVD		ORMOND BEACH	FL	321746302	0.2067475609	60
1770752206	PAYNE	CHARLES	FRANKLIN	9325 OSPREY ISLES BLVD		WEST PALM BEAC	FL	334121118	0.2068674766	60
1821114570	LEVINE	JENNIFER		7305 N. MILITARY TRAIL	PRIMARY CAR	WEST PALM BEAC	FL	33410	0.2068726193	60
1538142484	BRINKER	JEFFREY	RICHARD	1399 COUNTRY CLUB RD		GULF BREEZE	FL	325633451	0.2070723638	60
1265749956	NABIZADA	VERONICA		997 US HIGHWAY 41 BYP N	SUITE 201	VENICE	FL	342856046	0.2071328392	60
1932514494	HERMAN	ELIZABETH	J	15260 AMBERLY DR		TAMPA	FL	336472136	0.20722309	60
1437136074	FERN	SAMUEL	J.	900 BEACH BLVD	CREDENTIALI	JACKSONVILLE B	FL	322504368	0.2072589394	60
1023252095	DOCTOR	KERVIN		13860 N DALE MABRY HWY		TAMPA	FL	336182420	0.20727856	60
1427106921	REEVES RICHAR	TANYA		3601 SW 160TH AVE	SUITE 250	MIRAMAR	FL	330276308	0.2072897797	60
1922215011	SCHIESS KADRI	FLORINA	MIURA	5812 HOLLYWOOD BLVD		HOLLYWOOD	FL	330219998	0.2073766558	60
1275523383	NICOLAS	GUY	E.	800 N MAITLAND AVE STE 203		MAITLAND	FL	327514499	0.2074703082	60
1487629523	DYCUS	RICHARD	KERR	30 WINDSORMERE WAY	STE 100	OVIEDO	FL	327656512	0.2076035529	60
1275705717	IFTIKHAR	QURATULAN		320 WEST SABAL PALM PLACE	SUTE 200	LONGWOOD	FL	32779	0.207899402	60
1528183050	PINEIRO	ROSALINDA		7205 SE MARICAMP RD		OCALA	FL	344722105	0.2079631715	60
1336396878	KALVA	SUDHA		7350 SAND LAKE CMN STE 2215		ORLANDO	FL	328198031	0.2082897924	60
1326107715	WARD	ELAINE	CHRISTY	4930 S SUNCOAST BLVD		HOMOSASSA	FL	34446	0.2083313801	60
1184679326	HALL	CARY		1395 S PINELLAS AVE	EMERGENCY D	TARPON SPRINGS	FL	346893790	0.2083790434	60
1982700407	SELIUS	BRIAN		2780 CLEVELAND AVE	SUITE 709	FORT MEYERS	FL	339015857	0.2087180764	60
1104801141	SVENDSEN	PAMELA	JILL	7552 NAVARRE PKWY	SUITE 21	NAVARRE	FL	325667305	0.2087762552	60
1467729038	ST.JOHN	HUGO		3601 SW 160TH AVE	SUITE 250	MIRAMAR	FL	330276308	0.2088718443	60
1710937537	HAYES	WILLIAM	A	1708 CAPE CORAL PKWY W	UNIT 1	CAPE CORAL	FL	339146985	0.2089372809	60
1649455817	TROPE	LESLIE		720 BAYSHORE DR	APT 703	FORT LAUDERDAL	FL	333043965	0.2089581705	60
1265929681	HARRISON	JENNIFER	NEEDS DEM	13540 WALSINGHAM RD		LARGO	FL	337743546	0.2089926965	60
1891783023	WILLIS	FLOYD		4500 SAN PABLO RD S		JACKSONVILLE	FL	322241865	0.2091358468	60
1265400311	AUSAF	NIAZ	AMER	1700 S TAMIAMI TRL		SARASOTA	FL	342393509	0.2091408503	60
1932159415	HEMPEL	KARL		1511 SURGEONS DR		TALLAHASSEE	FL	323084632	0.2095251927	60
1023071529	YOO	BENJAMIN		2007 PALM BEACH LAKES BLVD		WEST PALM BEAC	FL	33409	0.2096197033	60
1073833653	CARPIO	MARIA	ELENA	4155 SW 130TH AVE STE 201		MIAMI	FL	33175	0.2096719985	60
1215105689	SARASUA	JAMES	NIFTY	3950 SUNSET LAKE DR		LAKELAND	FL	338102839	0.2099877676	60
1447514443	CARLSON	WILLIAM	SHAW	1301 HODGES DR		TALLAHASSEE	FL	323084614	0.2100241288	60
1932319738	LOZA	ANIBAL	JOSEPH	4004 N OCEAN BLVD		FORT LAUDERDAL	FL	333086420	0.2102545221	60
1306323621	PINEIRO	GISELLE	I	907 STERTHAUS DR		ORMOND BEACH	FL	321745133	0.210339829	60
1184119216	FINOLI	FAITH		650 NW 120TH ST		NORTH MIAMI	FL	331682529	0.2103775163	60
1760897045	ALLEN	VALERIE	N	3601 SW 160TH AVE STE 250		MIRAMAR	FL	330276314	0.2104293337	60
1376795203	GALLAS	STEVEN	M	7975 LAKE UNDERHILL RD	SUITE 200	ORLANDO	FL	328228202	0.2104377687	60
1073694923	LEE	ERNESTINE	MILLER	133 BENMORE DR	SUITE 201	WINTER PARK	FL	327924143	0.2105867314	60
1780857698	ROSEBERRY	BEVERLY	J	4500 SAN PABLO RD S		JACKSONVILLE	FL	322241865	0.2106197333	60
1578877700	GALLIMORE	HIRAL	NAIK	3601 SW 160TH AVE	SUITE 250	MIRAMAR	FL	330276308	0.2106358079	60
1417990821	ARNOLD	WILLIAM	ANDREW	1715 37TH PL	2ND FLOOR	VERO BEACH	FL	329604502	0.2108108034	60
1932354982	HO	ANGEL	NHUTHUY	823 N MILLS AVE		ORLANDO	FL	328034021	0.2108480885	60
1720016652	SCHULMAN	MORTON	S	9900 W SAMPLE RD		CORAL SPRINGS	FL	330654048	0.2108933372	60
1386891760	JOHNSON	BELINDA	BERNARD	13067 N TELECOM PKWY		TEMPLE TERRACE	FL	336370926	0.2109455337	60
1578543831	MATYAS	ROBERT	JOHN	190 RADFORD STREET		PENSACOLA	FL	32507	0.211090101	60
1134176464	CAROLINO	JEROME	C	10250 SE 167TH PLACE RD UNIT 5		SUMMERFIELD	FL	344918682	0.2111018511	60
1255403663	SHAH	BHAVESH	A.	1921 WALDEMERE ST STE 405		SARASOTA	FL	342392941	0.2111751992	60
1093932576	ANAMANDALA	SRILAKSHM		8620 S TAMIAMI TRL		SARASOTA	FL	342383049	0.2111913353	60
1063528974	SMITH	JEFFREY		320 N CLYDE MORRIS BLVD	SUITE A	DAYTONA BEACH	FL	321142744	0.2115037717	60
1295770329	BUIA	MONTSERRA		10201 HAMMOCKS BLVD STE 123		MIAMI	FL	33196	0.2118266352	60
1679566277	MATOS GONZALE	MIGDALIS		1050 CYPRESS PKWY		KISSIMMEE	FL	347593328	0.2123916965	60
1508354895	BRUCE	LESLIE		1507 BILL BECK BLVD		KISSIMMEE	FL	347449516	0.2125557457	60
1659684322	OBERBECK	JENISA		6675 38TH AVE N	SUITE 101	SAINT PETERSBU	FL	337101594	0.212640443	60
1801154794	WARMOTH	ASHLEY	M	12545 NEW BRITTANY BLVD STE 26		FORT MYERS	FL	339073625	0.2127527912	60
1689901894	TOMKO	PETREA	PALMER	4601 SPANISH TRL		PENSACOLA	FL	325045039	0.2128432944	60
1316914849	BRIEVA	JAIRO		11744 BEACH BLVD STE 107		JACKSONVILLE	FL	322468476	0.2128647786	60
1457616245	VARGAS	DAVID		10647 BIG BEND RD STE 212		RIVERVIEW	FL	33579	0.2130863826	60
1790183168	GRAY	GEORGE		2000 38TH AVE		VERO BEACH	FL	329602451	0.2132767193	60
1588813661	SAVAGE	KENNETH	LEO	7562 W GULF TO LAKE HWY		CRYSTAL RIVER	FL	344297840	0.2134005843	60
1336529437	MURGASEN	EDDIE	IRFAN	86 W UNDERWOOD ST		ORLANDO	FL	32806	0.2135075527	60
1457706582	ARMAS	MELISSA		6333 N FEDERAL HWY STE 225		FORT LAUDERDAL	FL	333081913	0.2135313555	60
1568503415	CEDERQUIST	CAROLINE	JOY	1575 PINE RIDGE RD	#19	NAPLES	FL	341092107	0.2136228672	60
1073990719	HAGA	CLAIRE		4500 SAN PABLO RD S		JACKSONVILLE	FL	32224	0.2136395617	60
1619929924	DAUPHIN	JEAN RAYM		8910 MIRAMAR PKWY	SUITE 117	MIRAMAR	FL	330254100	0.2136924729	60
1205813433	STRIKOWSKY	STUART	B	2724 PARK DR		CLEARWATER	FL	337631020	0.2137798202	60
1164492005	DAWKINS	DWIGHT	GARFIELD	2100 NEBRASKA AVE		FORT PIERCE	FL	349504832	0.2138159136	60
1659632842	RAJKUMAR	JENNIFER	JO-ANN	5 TAMPA GENERAL CIR		TAMPA	FL	336063601	0.2140170402	60
1457746521	POSEY	AMBER		3801 S KANNER HWY STE 300		STUART	FL	349944801	0.214096632	60
1376544775	HOBSON	JOSEPH		13782 PLANTATION RD	SUITE 201	FORT MYERS	FL	339124462	0.2141157515	60
1346271699	MUNSHI	ASHA		4647 MANATEE AVE W		BRADENTON	FL	342093816	0.2141335109	60
1306924774	TIPPETTS	CHARLES	SANFORD	27 MARSH CREEK RD		AMELIA ISLAND	FL	320346414	0.21414149	60
1134198344	LEWIS	WILHELMIN	N.	1505 DELAWARE AVE		FORT PIERCE	FL	349503975	0.2142022314	60
1487071510	MEHTA	ASHLEY	ROJAS	1611 NW 12TH AVE		MIAMI	FL	33136	0.2145715483	60
1679865885	GAUDIO	BRYAN		4308 ALTON RD STE 950960		MIAMI BEACH	FL	33140	0.2150017494	60
1356606073	SHARMA	SONIA		7727 LAKE UNDERHILL RD		ORLANDO	FL	328228224	0.2151560156	60
1518030881	FERNANDEZ	ORLANDO		1877 W FLAGLER ST		MIAMI	FL	331351939	0.2154308922	60
1316153166	NGUYEN	DAVID	HOANG	7975 LAKE UNDERHILL RD	SUITE 210	ORLANDO	FL	328228202	0.2155244407	60
1972516656	PICHARDO-MATO	ELSA		6929 SUNSET STRIP	SUNSET STRI	SUNRISE	FL	33313	0.2156230268	60
1992348437	ROSENDE	DANIEL	JOSEPH	2928 50TH TER SW		NAPLES	FL	341167632	0.2156234394	60
1619920360	MCCORMICK	WAYNE	A.	30522 US HIGHWAY 19 N	SUITE 119	PALM HARBOR	FL	346844444	0.2156468701	60
1225006547	RICCI	TESSA	M	13720 OLD SAINT AUGUSTINE RD STE 1		JACKSONVILLE	FL	322587415	0.215659808	60
1316158512	KEY	JASON	S	4600 SW 46TH CT STE 210&220		OCALA	FL	344745708	0.2156645051	60
1699783522	REDDY	BUCHI	V	661 E ALTAMONTE DR	SUITE #225	ALTAMONTE SPRI	FL	327015102	0.2158861422	60
1457896052	AZAD	SALEEM		3200 S UNIVERSITY DR		DAVIE	FL	333282018	0.2160377895	60
1134574239	AZEVEDO	EBER		133 BENMORE DR		WINTER PARK	FL	327924111	0.216412773	60
1093888554	AVILES	MARIBEL		1170 S SEMORAN BLVD STE D		ORLANDO	FL	328071458	0.2165365746	60
1740495563	DHATRIKA	AMITA		483 N SEMORAN BLVD	SUITE# 103	WINTER PARK	FL	327923800	0.2165548109	60
1982791430	ELLIOTT	DAVID	F	3231 SW 34TH AVE		OCALA	FL	344748489	0.2165680729	60
1003855354	LAKIN	RAYMOND		6221 N FEDERAL HWY		FT LAUDERDALE	FL	333081903	0.2166945553	60
1962469767	COLLINS	RUSSELL	CLYDE	1264 METROPOLITAN BLVD		TALLAHASSEE	FL	323122536	0.2168329615	60
1629012885	ROLDAN	IGDALIS		1460 SW 67TH TER		PLANTATION	FL	333175144	0.2169264868	60
1952338345	HARTLAGE	RANDELL	JOSEPH	1525 KILLEARN CENTER BLVD		TALLAHASSEE	FL	323093434	0.2169448213	60
1245624881	ROBERTS	EDWIN	JOHN RAYM	1223 GATEWAY DR STE 1B		MELBOURNE	FL	32901	0.2169481116	60
1073600656	STEIN	KIMBERLY	RAE	3100 17TH ST		SAINT CLOUD	FL	347696021	0.2172768937	60
1225324726	CRAWFORD-HARR	PAULA	ANDREA MI	293 NW PEACOCK BLVD STE 101-104		PORT ST LUCIE	FL	34986	0.2174613379	60
1396830535	WILLIAMS	ERIC	MICHAEL	687 W LUMSDEN RD		BRANDON	FL	33511	0.2174714763	60
1386650406	KINCAID	ROBERT	GERALD	3754 HIGHWAY 90	SUITE 200	PACE	FL	325711096	0.2177211266	60
1053351759	ANDERSON	FREDERICK	W	800 SW 108TH AVE	100	MIAMI	FL	331742555	0.2178646853	60
1174970370	TUCKER	MARY		1491 GOVERNORS SQUARE BLVD		TALLAHASSEE	FL	323013049	0.2178718244	60
1659326692	SHAY	SAMUEL	P	661 E ALTAMONTE DR	SUITE 115	ALTAMONTE SPRI	FL	327015105	0.2178795283	60
1609189877	STAMOOLIS	CHRISTINA	EVYENIA	13540 WALSINGHAM RD		LARGO	FL	337743546	0.2179299124	60
1144292822	LATIMER	KELLY	MAYA	NAVAL HOSPITAL JACKSONVILLE	2080 CHILD	JACKSONVILLE	FL	322140001	0.2180114189	60
1487698460	QUINTANA	FRANCISCO	X	1690 NE 8TH ST		HOMESTEAD	FL	330334604	0.2182703457	60
1144632290	ZINI	DYLAN		3201 66TH ST N		ST PETERSBURG	FL	337101510	0.2184453379	60
1952745671	KHAN	INAYAT	ULLAH	1900 DON WICKHAM DR	MP SL ADMIN	CLERMONT	FL	347111979	0.2186830925	60
1821359589	YANG	MING-JIM		1600 SW ARCHER RD		GAINESVILLE	FL	326100287	0.2186956719	60
1558399469	ZOLLER	MARK	ALAN	3690 SAINT JOHNS BLUFF RD S		JACKSONVILLE	FL	322242616	0.2187420778	60
1649256595	FARMER	GERALD		360 DOUGLAS AVE		ALTAMONTE SPRI	FL	327143335	0.2187490893	60
1013913854	BELL	ANNETTE	DAVIDSON	800 PRUDENTIAL DR		JACKSONVILLE	FL	322078202	0.2187624477	60
1801042635	MOLINARES-SOS	ALEXANDRA	MARIA	2311 CYPRESS COVE SUITE 101		WESLEY CHAPEL	FL	33544	0.2188072099	60
1225030539	HOFF-JOINVILL	VICTORIA		2032 DUNN AVE		JACKSONVILLE	FL	322184716	0.2188603008	60
1639585284	QUINTERO	CARLOS		340 NW COMMERCE DR		LAKE CITY	FL	320554709	0.2190655508	60
1235642521	LOWE	FRANK	MATTHEW	6854 SE 11TH PL		OCALA	FL	344720807	0.2191721495	60
1841647690	RODRIGUEZ SAN	MICHEL		445 E 25TH ST		HIALEAH	FL	330133810	0.2192081945	60
1215593538	CLAPP	ADRIANNA	DOREEN MU	4500 SAN PABLO RD S		JACKSONVILLE	FL	322241865	0.2192386283	60
1942712690	LUTER	LARRY	JOSEPH	19741 PRINCE BENJAMIN DR		LUTZ	FL	335495018	0.2192715827	60
1538345442	NASIR	IRFAN		1600 SW ARCHER RD		GAINESVILLE	FL	326103003	0.2193374775	60
1437113909	ROBAINA	OMART	S	6601 SW 62ND AVE		SOUTH MIAMI	FL	331433300	0.2194328509	60
1144496993	ASHTA	RAMAN		1555 W NASA BLVD UNIT B1		MELBOURNE	FL	329012640	0.2194519868	60
1598438012	RAMOS FERREIR	SEIDEL	IDAILYS	18230 NW 86TH AVE		HIALEAH	FL	330152525	0.2197540059	60
1023258373	HERNANDEZ MEN	MARIO	FRANCISCO	3001 W DR MARTIN LUTHER KING JR BLVD	MS - 3075	TAMPA	FL	336076307	0.2198449421	60
1699881359	MALLON	MICHAELA	RUTH	3550 W. WATERS AVENUE		TAMPA	FL	336142716	0.2199176272	60
1902004831	BURTON	ALLISON	R	27343 WESLEY CHAPEL BLVD		WESLEY CHAPEL	FL	335444287	0.2199469014	60
1891704581	HARRISON	TRISTAN	MONROE	635 1ST ST N		WINTER HAVEN	FL	338814129	0.2202669956	60
1942201462	LARA	CESAR	AUGUSTO	1217 EWING AVE		CLEARWATER	FL	337563407	0.2203612096	60
1003845926	PERNAS	ELENA	MARTA	11501 SW 40TH ST		MIAMI	FL	331653313	0.2204074027	60
1942354204	WALKER	ROBERT	WILLIAM	4 DEER MOSS TRL		ORMOND BEACH	FL	321744935	0.2204150461	60
1487642294	MAH	CALVIN		11808 SAN JOSE BLVD STE 3		JACKSONVILLE	FL	322231862	0.2209960531	60
1346245164	FRIESS	RICHARD	W.	2355 STANFORD CT	UNIT 701	NAPLES	FL	341124813	0.2211398125	60
1487797619	KHAN	KHURSHID	ENVER	909 STERTHAUS DR		ORMOND BEACH	FL	32174	0.2214575523	60
1346625811	DIAZ SALAZAR	MARTHA		751 W PALM DR		FLORIDA CITY	FL	330343223	0.2215055359	60
1548282684	KALUZA	MALGORZAT		308 KINGSLEY LAKE DR STE 802		ST AUGUSTINE	FL	320923046	0.2215176752	60
1699207076	MUDON	KELLY		10300 SW 216TH ST		MIAMI	FL	331903319	0.2216227759	60
1447513296	CALE	MO		901 22ND AVE S		ST PETERSBURG	FL	337052933	0.2219291582	60
1053722496	HERNANDEZ	LORENZO	OMAR	3085 DR MARTIN LUTHER KING JR ST N		ST PETERSBURG	FL	337042034	0.2220449663	60
1952807117	PIZZUTTO	TATIANNA	MICHELLE	2780 CLEVELAND AVE STE 709		FORT MYERS	FL	339015857	0.2220849983	60
1750538922	BELOSO	ISMAEL	ABIERA	6000 TURKEY LAKE RD	SUITE 209	ORLANDO	FL	328194200	0.2222066648	60
1700019189	JONES	ROSS	EON	2627 RIVERSIDE AVE		JACKSONVILLE	FL	322044712	0.2222078341	60
1275991945	DAY	DIANE		6900 NW 9TH BLVD		GAINESVILLE	FL	326054251	0.222230862	60
1932258365	MOHAN	KUMARAN	K	4601 N HIGHWAY 19A		MOUNT DORA	FL	327572039	0.2222383922	60
1558590018	BROWN	DURRIELL	D	13540 WALSINGHAM RD		LARGO	FL	337743546	0.2223142508	60
1912987033	DAUM	MICHAEL	G	6715 W HIGHWAY 98		PENSACOLA	FL	325065923	0.22231957	60
1962476044	DUNN	JOHANNE	SCOTT	720 OAK COMMONS BLVD		KISSIMMEE	FL	347414100	0.2226196431	60
1144432402	POWELL	BRIAN	KEITH	12420 130TH AVE		LARGO	FL	337741919	0.2226728691	60
1619989191	LOEFFLER	ARNO	G	4771 S CLEVELAND AVE		FORT MYERS	FL	339071317	0.2228460359	60
1184771669	PETRUS	RAYMOND	ANTHONY	13860 N DALE MABRY HWY		TAMPA	FL	336182420	0.2228801363	60
1285080473	FRANKO	LINDSEY	CHASAN	7400 DOCS GROVE CIR		ORLANDO	FL	328198010	0.223404809	60
1215323043	DOR	KELLY		1190 NE 125TH ST		NORTH MIAMI	FL	331615020	0.2234412936	60
1598737736	MAZAHERI	SHARAREH		1600 LAKELAND HILLS BLVD		LAKELAND	FL	33805	0.2234468917	60
1922042191	SANCHEZ	CARLOS	MATHIEU	130 HEALTH PARK BLVD		ST AUGUSTINE	FL	320865776	0.2237444218	60
1558621185	JENKINS	JENNIFER	M	8601 EASTHAVEN CT		NEW PORT RICHE	FL	346555214	0.2237741701	60
1407960404	CABREIRA-STEI	JENNIFER	LOYOLA	10000 BAY PINES BLVD		BAY PINES	FL	33744	0.2239567238	60
1023438512	JEAN	SAMANTHA		21297 OLEAN BLVD STE A		PORT CHARLOTTE	FL	339526704	0.2239954091	60
1053497123	GHAFFAR	UMAR		1600 SW ARCHER RD		GAINESVILLE	FL	326103003	0.2243052457	60
1265842231	COX	TREVOR	E.	1708 CAPE CORAL PKWY W STE 6		CAPE CORAL	FL	339146985	0.2243824556	60
1639443260	GLIDDEN-WOOD	ANGELLA	M.	909 N STONE ST		DELAND	FL	327202521	0.2244714467	60
1245615004	MORALES MANGU	ANABEL	MARIA	4715 S FLORIDA AVE STE 200		LAKELAND	FL	338132101	0.2245508117	60
1083610257	WALSH	DOUGLAS	A	1231 N TUTTLE AVE		SARASOTA	FL	342373116	0.2245895151	60
1538690813	GOTRACE	PAULIN		10300 SW 216TH ST		MIAMI	FL	331903319	0.2246654216	60
1649412313	REY	REBECCA	M	2001 N FEDERAL HWY UNIT 301		POMPANO BEACH	FL	330621018	0.2247047924	60
1144435785	BRANIN	BRUCE	K	4611 NW 53RD AVE		GAINESVILLE	FL	32653	0.2250249522	60
1982740585	ROSE	LISA	R	2120 SARNO RD		MELBOURNE	FL	329353084	0.2250324726	60
1609078468	WARD	FRANCISCA	MARQUITA	1185 JAMESCROSS CT		FORT WALTON BE	FL	325477168	0.2251035777	60
1841487931	CASTIELLO	JOHN		1471 E OSCEOLA PKWY		KISSIMMEE	FL	347441604	0.2251072299	60
1609281245	SCHUTZBACH	BETTINA	DENNISE	6801 4TH ST N		ST PETERSBURG	FL	337026844	0.2252368542	60
1982015012	BERLIN	AGNES	SHARON	13067 N TELECOM PKWY		TEMPLE TERRACE	FL	336370926	0.225242925	60
1427210970	HERNANDEZ	JUAN		708 DEL PRADO BLVD	S-9	CAPE CORAL	FL	339905616	0.2253565179	60
1538187117	SIDDIQUI	MUQEET		724 CHARLES ST		ORLANDO	FL	328087509	0.2254975774	60
1659442903	PEREZ	TOMAS		2485 PINELLAS PL		THE VILLAGES	FL	321632703	0.2256033878	60
1316994445	COLON	REBECCA	LEA	6405 N FEDERAL HWY	SUITE 205	FT LAUDERDALE	FL	333081412	0.2257315145	60
1316101264	ABDURRAQEEB	OBAYDAH	AHMAD	17 SILVER PALM AVE		MELBOURNE	FL	329013123	0.2259784426	60
1992975817	KISIEL	URSULA		3560 A1A S		SAINT AUGUSTIN	FL	320809731	0.2261271133	60
1659320364	LANGER	ROSE	M	1806 SHORT BRANCH DR	SUITE 101	TRINITY	FL	346554426	0.2263722006	60
1518958222	GIMNESS	MICHAEL P		1703 THONOTOSASSA RD STE A	FAMILY MEDI	PLANT CITY	FL	335634202	0.2263807963	60
1598087280	GONZALEZ	BLANCA	N	1435 W 49TH PL STE 701		HIALEAH	FL	330123158	0.2269843836	60
1558566653	CAVANAGH	CHRISTINA		2780 CLEVELAND AVE	SUITE 709	FORT MYERS	FL	33901	0.2271354973	60
1225131329	NEWMAN	DONALD	D	11181 HEALTH PARK BLVD STE 3000		NAPLES	FL	341105743	0.2273245348	60
1760821227	MCGILL	CLAIRE	ELLEN	8340 LAKEWOOD RANCH BLVD STE 210		LAKEWOOD RANCH	FL	342025185	0.2274648003	60
1881847689	COLE	RUSSELL	DAVID	1301 HODGES DR		TALLAHASSEE	FL	323084614	0.2274869491	60
1174520373	QUINAIN	REGINA	P	225 N 1ST ST		LEESBURG	FL	347485150	0.2275064603	60
1598779100	CLARK	LISA	BARDY	12815 HIGHWAY 98 WEST	SUITE 116	DESTIN	FL	32550	0.2275618022	60
1457822066	POORANSINGH	SURUJDAI		354 AYLESBURY CT		KISSIMMEE	FL	347584298	0.2276164248	60
1578527529	DIAZ BOLANO	HERNAN		8600 SW 92ND ST	SUITE 100	MIAMI	FL	331567397	0.227637604	60
1780895292	CIPRIANO	SNEHA	PATEL	2441 SURFSIDE BLVD		CAPE CORAL	FL	339143861	0.2278049519	60
1598854481	MEZO	STEVEN	JOHN	1601 SW ARCHER RD		GAINESVILLE	FL	326081135	0.2278290271	60
1922394030	OKOLI	EMEKA	JUDE	2627 RIVERSIDE AVE		JACKSONVILLE	FL	322044712	0.2280532886	60
1902286867	GANDHI	MEHAK		6400 W NEWBERRY RD STE 101		GAINESVILLE	FL	326054383	0.2280831017	60
1932265493	HAYNES	DELICIA	M	1898 S CLYDE MORRIS BLVD	SUITE 360	DAYTONA BEACH	FL	321191584	0.2285787227	60
1679601892	ZAMBRANA	NOREEN	MARIE	1806 N FLAMINGO RD.	SUITE 440	PEMBROKE PINES	FL	33028	0.2288008152	60
1558368761	DEVERICK	STEPHANIE	A.	43309 US HIGHWAY 19 N		TARPON SPRINGS	FL	346896221	0.22890824	60
1639127996	BUTLER	DAVID	ALLEN	3005 CARING WAY	SUITE 2	PORT CHARLOTTE	FL	339525304	0.2289940348	60
1265404065	PHEN	BENJAMIN	YAINTHANG	2250 OSPREY BLVD	SUITE 100	BARTOW	FL	33830	0.2290157155	60
1245228931	DREWRY	MARCIA	ANN	2400 STATE ROAD 415		SANFORD	FL	327716012	0.2290540273	60
1679810212	MARTINEZ	ROMEENA	TEJIRAM	11420 N 56TH ST		TEMPLE TERRACE	FL	336172237	0.229380177	60
1619236619	ZORN	THOMAS	AUSTIN	302 NORTON DR STE 103		TALLAHASSEE	FL	323081537	0.2293852117	60
1285662619	COLLETT	JOHN	E	1301 2ND AVE SW		LARGO	FL	337703120	0.2294668379	60
1568654101	ANTOLA LARDIZ	CARLA		2300 N COMMERCE PARKWAY		WESTON	FL	33326	0.2297437844	60
1700032448	TINOCO	YUBELKIS	VERONICA	3801 S KANNER HWY STE 300		STUART	FL	349944801	0.2298596386	60
1881191708	MORTON	CALEB	DAVID	206 2ND ST E		BRADENTON	FL	342081042	0.2299164274	60
1396232229	BORODUNOVICH	KYLE	JAMES	13235 STATE ROAD 52 STE 102		HUDSON	FL	346692968	0.2299476267	60
1558619825	FARRIS	MARY ANNE	CONSTANCE	1755 HERITAGE TRL STE 601		NAPLES	FL	341127600	0.2299749489	60
1083717862	TIPPETT	JESSE		1807 SHORT BRANCH DR	SUITE 102	TRINITY	FL	346554415	0.2301707409	60
1700815164	LANCE	JAMES		4500 SAN PABLO RD S		JACKSONVILLE	FL	322241865	0.2304363797	60
1669406260	HEDLEY	HALE	E	6817 SOUTHPOINT PKWY STE 1704	#1704	JACKSONVILLE	FL	322166298	0.2304490037	60
1265665145	DIAZ-NUNEZ	LAZARO	ROBERTO	1800 SW 1ST ST		MIAMI	FL	331351960	0.230527436	60
1760471502	DILELLA	VINCENT	J	703 VIRGINIA ST		DUNEDIN	FL	346986615	0.2305549584	60
1568774651	NAVARRO	MARK		1700 S TAMIAMI TRL		SARASOTA	FL	342393509	0.2307060069	60
1871685925	GREENLEE	SAMUEL	R	1500 N PACE BLVD		PENSACOLA	FL	325056467	0.2309008847	60
1447613690	ABID	MARYAM		1601 W TIMBERLANE DR STE 300		PLANT CITY	FL	335660957	0.2310914012	60
1851652937	OMAROVA	SAIDA		4202 E FOWLER AVE		TAMPA	FL	336205150	0.2311751802	60
1528105285	PAGAN DELGADO	CRUZ	EDGARDO	2309 E 15TH ST		PANAMA CITY	FL	324056345	0.2313625162	60
1740694850	KELLEY	RACHEL	LYNN	701 MANATEE AVE W STE 202		BRADENTON	FL	342058624	0.2316228939	60
1407951304	GUTIERREZ	ENRIQUE	G	907 N CENTRAL AVE STE A		KISSIMMEE	FL	347415002	0.2317277325	60
1528167145	KNAPP-BAKER	PAULA	JEAN	4140 WOODLANDS PKWY		PALM HARBOR	FL	346853494	0.2318137308	60
1538657705	ALVAREZ	LILLIAM		167 W 23RD ST		HIALEAH	FL	330102211	0.2319310667	60
1003864760	EMERY	ROSE	MICHELE	1600 SW ARCHER RD		GAINESVILLE	FL	326103003	0.2320565578	60
1255341053	RAPP	MICHAEL	FRANCIS	11940 FAIRWAY LAKES DR	SUITE A	FORT MYERS	FL	339138337	0.2322542878	60
1700897311	FEBRE	ASTRID	A.	3900 NW 79TH AVE	SUITE 728	DORAL	FL	331666556	0.2325630212	60
1831251446	KHAN	HASIBUL	HASSAN	213 S PINE AVE		INVERNESS	FL	344524830	0.2326039962	60
1366884660	NOTMAN	SAMANTHA		8614 E STATE ROAD 70	SUITE 200	BRADENTON	FL	342023710	0.2326106221	60
1720011687	MISHRA	SURESH	C	3332 17TH ST		SARASOTA	FL	342358904	0.232830905	60
1942254412	TALATI	RAJA	R	1700 SE HILLMOOR DR	SUITE 200	PORT ST LUCIE	FL	349527539	0.2330633971	60
1790882801	VALDES	RUBEN	MARCOS	7519 PAULA DR		TAMPA	FL	336154113	0.2331777207	60
1972694644	SANTOS	JOSE	SALVADOR	1502 VILLAGE OAK LN		KISSIMMEE	FL	347466558	0.2333203606	60
1487645909	SMITH	NEAL		2501 N ORANGE AVE	SUITE 235	ORLANDO	FL	328044603	0.2333793027	60
1568407104	BABBO	ANGELO	JOSEPH	40 S HEATHWOOD DR STE A		MARCO ISLAND	FL	341455026	0.233411125	60
1740297126	HILL	DARNITA	A	9088 CHAMBERS ST		TAMARAC	FL	333214136	0.2335097586	60
1306071485	MUSSALLEM	DAWN		4500 SAN PABLO RD S		JACKSONVILLE	FL	322241865	0.2335934887	60
1891912754	BOGHDADI	MONA	SALEH	27348 CASHFORD CIR		WESLEY CHAPEL	FL	335438198	0.233693366	60
1023076510	WITT	KEVIN	B	6350 CENTRAL AVE		ST PETERSBURG	FL	337071430	0.2337248657	60
1033289103	WILLIAMITIS	ANTHONY	J	9200 BONITA BEACH RD	STE 105	BONITA SPRINGS	FL	34135	0.2337577754	60
1669404034	ROOKS	LARRY	G	1600 SW ARCHER RD		GAINESVILLE	FL	326103003	0.2338783537	60
1871984468	DORCE	JENNIFER		1250 SOUTHWINDS DR		LANTANA	FL	334621459	0.2339494257	60
1972828663	THORNTON	DARREN	THOMAS	5607 NW 27TH AVE	SUITE 1	MIAMI	FL	331422826	0.2341385224	60
1205841491	SHAHEEN	BRIAN	J	2421 THOMAS DR		PANAMA CITY BE	FL	324085808	0.2343884852	60
1962482307	BEHRENS	CINDY	L	6665 PENSACOLA BLVD		PENSACOLA	FL	325051705	0.2344030543	60
1154532679	USMANI	MUHAMMAD	IKRAMULLA	460 PALM COAST PKWY SW	SUITE 5	PALM COAST	FL	321374785	0.2344433815	60
1760430425	MAGEE	KRISTY	J	5300 SR 46 STE 200		SANFORD	FL	327719333	0.2345126952	60
1831385087	HENDRICKS	JAMES		USCG AIR STATION MIAIMI	HEALTH SERV	OPA LOCKA	FL	330542324	0.2345602621	60
1780996918	LOUDERMILK	JOHN	EDWARD	319 GREEN ACRES RD STE 101		FORT WALTON BE	FL	325471170	0.2347150255	60
1982637856	NAU	EMMANUEL	L	1706 E SEMORAN BLVD STE 101		APOPKA	FL	327035610	0.2348479932	60
1700090735	WANG	YUN MIN		3601 SW 160TH AVE	SUITE 250	MIRAMAR	FL	330276308	0.2348525791	60
1356654198	BOWSER	MATTHEW	DAVID	282 APOLLO BEACH BLVD		APOLLO BEACH	FL	335722261	0.2349346877	60
1871502666	HIRSCH	BRETT	SCOT	1250 S TAMIAMI TRL	SUITE 304	SARASOTA	FL	342392221	0.2352959431	60
1154634327	THOMPSON	ZACHARY	CHASE	3301 W GANDY BLVD		TAMPA	FL	336112931	0.2354800507	60
1205193968	PEREZ	CRISTINA	MARIE	2601 SW 37TH AVE		CORAL GABLES	FL	33133	0.235640728	60
1144427808	CHAMBLAIN	JENNY		480 N STATE ROAD 7		PLANTATION	FL	333172834	0.2357513496	60
1942267844	MACKAY	JOHN	TAYLOR	2412 W PLAZA DR		TALLAHASSEE	FL	323085325	0.2358400129	60
1568544054	TEPEDINO	MIGUEL	JOSE	1722 SW NEWLAND WAY		LAKE CITY	FL	320256915	0.235886023	60
1841396769	PECK	BENJAMIN	J	305 MEMORIAL MEDICAL PKWY STE 401		DAYTONA BEACH	FL	321175169	0.2359921957	60
1467447599	GALVEZ MYLES	ROSA	M	327 W OAK ST		KISSIMMEE	FL	347414421	0.2359923153	60
1063434496	RHODES	DAVID	BRYAN	113 LIELMANIS AVE		HURLBURT FIELD	FL	325445613	0.2365911776	60
1154555753	SAYLES	TIFFANY	NICOLE	7481 W OAKLAND PARK BLVD	SUITE 100	LAUDERHILL	FL	333194985	0.2369554775	60
1811972706	CARNEY	LEO	ALFRED	6000 W HIGHWAY 98	FAMILY MEDC	PENSACOLA	FL	325120001	0.2369605746	60
1366753204	BENJAMINSON	JEREMY	EVAN	5831 BEE RIDGE RD STE 210		SARASOTA	FL	342335094	0.2369666673	60
1952601643	SAMA	SHOBA	REDDY	1501 1ST ST S	STE B	WINTER HAVEN	FL	338804307	0.2370489199	60
1083610182	FRIAL-CARRASC	LUCILLE	M	7664 MARGATE BLVD		MARGATE	FL	330633352	0.2371418338	60
1497117808	ROMING	STEPHANIE		1431 SW 1ST AVE	BITZER BLDG	OCALA	FL	344716500	0.2371710945	60
1023467347	JAMES	MARYLIN	PALACKEL	110 HAMPTON POINT DR		ST AUGUSTINE	FL	32092	0.2371987832	60
1770744955	DELGADO RODRI	YUNEISY		151 SW 27TH AVE		MIAMI	FL	331351428	0.237253897	60
1437139789	ROCKOWER	ROBERT	K	10696 SE US HIGHWAY 441		BELLEVIEW	FL	344202802	0.2374081636	60
1831378470	ADAMS	JAMES	CHARLES	3601 SW 160TH AVE	SUITE 250	MIRAMAR	FL	330276308	0.2375036125	60
1073514543	REDDY	KOLLI	PRABHAKAR	520 SW 5TH AVE		WILLISTON	FL	32696	0.237563036	60
1023218740	CHRISTIE	HEATHER	LAROCK	2837 1ST AVE N		ST PETERSBURG	FL	337138603	0.2375819987	60
1881220846	MOHAMED	ESLAM		1431 SW 1ST AVE		OCALA	FL	344716500	0.2377743508	60
1497794796	SPENCE	JOHN	A.	4284 KELSON AVE		MARIANNA	FL	324462948	0.2377899798	60
1356331995	RODRIGUEZ	DANIEL	HECTOR	3531 LITTLE RD		TRINITY	FL	34655	0.2378074118	60
1417388612	ROMANELLO	TRACY		14875 NW 77TH AVE STE 201		MIAMI LAKES	FL	330142568	0.2378555486	60
1326063900	KAYOMA	JOHN	B.	173 N CHARLES RICHARD BEALL BLVD STE 106		DEBARY	FL	327132211	0.2378880341	60
1295267938	JEMAL	HIKMA		8501 LITTLE RD		NEW PORT RICHE	FL	346544924	0.2379273415	60
1740394352	CEBALLOS	JECEBU	JOSOL	61 MEMORIAL MEDICAL PKWY	SUITE 2806	PALM COAST	FL	321645981	0.2379782322	60
1396935581	SAMI	MERRELL	R	1475 NW 12TH AVE		MIAMI	FL	331361002	0.2379794238	60
1033311188	KESHAV	JOTI	VASANTHA	333 N BYRON BUTLER PKWY		PERRY	FL	323472300	0.2380985111	60
1134583404	STEPHENS	NIKOLE		3100 17TH ST		SAINT CLOUD	FL	347696021	0.2381756088	60
1740248152	WESTFALL	JACKIE	W	2370 E INTERNATIONAL SPEEDWAY BLVD		DELAND	FL	327242744	0.2384071356	60
1366432957	HOWARD	ALISON	JANE	12294 INDIAN ROCKS RD		LARGO	FL	337743001	0.2384475294	60
1134164742	HAWKE	JESS		2512 TAMIAMI TRL N		NOKOMIS	FL	342753476	0.238727295	60
1912951435	PARVUS	DIRK	F	1485 37TH ST	SUITE 111	VERO BEACH	FL	329606500	0.2388315928	60
1063583086	SCHMIDT	MICHAEL	P	4243 W HILLSBORO BLVD		COCONUT CREEK	FL	330733213	0.238918102	60
1306834734	SAETHER-VRANJ	LINDA	M	4771 S CLEVELAND AVE		FT MYERS	FL	339071317	0.2390292102	60
1578874913	LAFFERTY	CASEY	ELIZABETH	1223 GATEWAY DR STE 1C		MELBOURNE	FL	329012607	0.2390343771	60
1215978317	SEIFER	ALAN	S	8353 SW 124 ST	SUITE 201	MIAMI	FL	33156	0.2391924189	60
1861435695	SALOPEK	VLATKO		2450 TAMIAMI TRL STE A		PORT CHARLOTTE	FL	339523922	0.2392783017	60
1295855583	MARSTERS	KIMBERLY	J.	5955 RAND BLVD		SARASOTA	FL	342385160	0.2394457386	60
1487914040	ANDREWS	LOUMARIE	LEE	625 SW 4TH AVE		GAINESVILLE	FL	326016430	0.239641247	60
1952350837	HALEY	BOBBY	RAY	180 PATRICIA AVE		DUNEDIN	FL	346988103	0.2398163552	60
1730346644	EGINS	OTIS	REGINALD	1611 NW 12TH AVE		MIAMI	FL	331361005	0.2398880288	60
1659801439	NUGENT	DESIREE	VERINA	3772 SW 93RD AVE		MIRAMAR	FL	33025	0.2399018008	60
1619330537	PATEL	HEMAL		1700 SE HILLMOOR DR		PORT ST LUCIE	FL	349527539	0.2400296536	60
1609891068	LOU	IRAJ	GHAHREMAN	832 W CENTRAL BLVD	IMMUNOLOGY	ORLANDO	FL	328051809	0.2401880162	60
1770510372	COCHRAN	DANIEL	LEE	1340 TUSKAWILLA RD STE 101-5		WINTER SPRINGS	FL	327085030	0.2403218561	60
1235121724	SMITH	MATTHEW	GREGORY	530 TYRONE BLVD N		ST PETERSBURG	FL	337107125	0.2404487232	60
1699724914	DIMASI	ROBERT	E	3870 TAMPA RD	SUITE D	OLDSMAR	FL	34677	0.2406288387	60
1154602324	PENNISI	JOHN	ANTHONY	1845 VETERANS PARK DR STE 210		NAPLES	FL	341090493	0.2407278364	60
1134215932	SEPE	MAURICE		1611 N. W. 12TH AVE.		MIAMI	FL	33156	0.2407726018	60
1497001663	BETANCOURT	GABRIEL		3601 SW 160TH AVE	SUITE 250	MIRAMAR	FL	330276308	0.2407986574	60
1386082667	NASI	ETLEVA		11701-32 SAN JOSE BLVD	#103	JACKSONVILLE	FL	32223	0.2409004533	60
1689681785	MAJAUSKAS	RIKANTAS	PETRAS	13000 W NEWBERRY ROAD	CC-162	NEWBERRY	FL	32669	0.2409231422	60
1922428499	NGUYEN	NGOC PHUO	THI	10330 N DALE MABRY HWY STE 190		TAMPA	FL	336184404	0.2409312503	60
[truncated: 6,131 more rows]
