# Supplementary material for: Prevalence and Correlates of COVID-19 Vaccine Information on Family Medicine Practices’ Websites in the United States: Cross-sectional Website Content Analysis
Source: JMIR Form Res. 2022 Nov 17;6(11):e38425. doi: 10.2196/38425 (PMC9671487; doi:10.2196/38425)
Supplement: Multimedia Appendix 1 [file formative_v6i11e38425_app1.zip › NPI datasets/GA_NPI.csv]

NPI	last_name	first_name	middle_name	address_line1	address_line2	city	state	zip	r	target_sample
1659361343	HORAN	MERLENE	VANESSA	881 USS JAMES MADISON RD		KING'S BAY	GA	31547	0.0000400464	25
1982602520	EBELL	MARK	H	150 YONAH AVE		ATHENS	GA	306011740	0.0001354809	25
1679523419	RAY	JAMES	L	401 W MAIN ST		SWAINSBORO	GA	304013110	0.000167584	25
1841237773	MCKENZIE	TIMOTHY	W.	1701 MAGNOLIA WAY	STE. 101	AUGUSTA	GA	30909	0.0005880222	25
1881047397	KAPPERMAN	HEATHER		300 EAST HOSPITAL ROAD		FT GORDON	GA	309055650	0.0006510252	25
1154369270	HEHN	RUDOLF	JAKOB	915 GORDON AVE		THOMASVILLE	GA	317926614	0.0010916153	25
1780176529	PATEL	KRISHNA	ATULKUMAR	1120 15TH ST		AUGUSTA	GA	309120004	0.0015518754	25
1013446111	SCOTT	DEBORAH	MISCHELLE	7285 HIGHWAY 16 STE C		SENOIA	GA	302763348	0.0016903877	25
1841555893	SULLIVAN-HARR	ARIELLE	HANDY	3400 C OLD MILTON PARKWAY	SUITE 270	ALPHARETTA	GA	30005	0.0019482938	25
1205199437	BEAVERS	JOSEPH	B	3131 S MAIN ST		MOULTRIE	GA	317686925	0.0020750961	25
1356517577	GRAY	OTIS	LEE	3651 WHEELER RD	DOCTORS HOS	AUGUSTA	GA	309096521	0.0024696183	25
1235188954	MURTHY	VASU	N	1500 OGLETHORPE AVE STE 200A		ATHENS	GA	306062165	0.0026591429	25
1982712303	TANG	XUEXIN		35 JESSE HILL JR DR SE		ATLANTA	GA	303033032	0.0028797197	25
1942319298	LECLAIR	BRUCE	M.	1120 15TH ST		AUGUSTA	GA	309120004	0.0029476727	25
1033644257	HOFFMAN	ARIEL		6600 VAN AALST BLVD		FORT BENNING	GA	319052102	0.0030502155	25
1952401747	HOOKS	BEULETTE	YVONNE	7950 MARTIN LOOP		FORT BENNING	GA	319055647	0.0035510552	25
1962507640	HERNDON	EMILY	J	3807 CLAIRMONT RD		CHAMBLEE	GA	303414911	0.0035623857	25
1093375867	SHERMAN	DANIEL		1120 15TH ST # HB3020		AUGUSTA	GA	309120004	0.003881861	25
1760778591	AGUILAR ALVAR	MIRTHA	YOBANA	4500 N SHALLOWFORD RD		DUNWOODY	GA	303386476	0.0040654824	25
1417303199	VANN	KAITLYN	NICOLE	2578 HELEN HWY		CLEVELAND	GA	305282848	0.0041891364	25
1174904981	SHAHBODAGHI	SIAVASH	DAVID	300 EAST HOSPITAL ROAD	DWIGHT DAVI	FORT GORDON	GA	309055650	0.0045871655	25
1871160382	ROCHA	SUZANA	KELY	1120 15TH ST AUGUSTA GA 30912 - 9113 UNITED STATES		AUGUSTA	GA	309120001	0.0051366864	25
1205143229	KHIANI	VIJANTI		1350 WALTON WAY		AUGUSTA	GA	309012612	0.0051433845	25
1316171416	JUNCO	ANTHONY		111 N 3RD STREET		GLENWOOD	GA	30428	0.0053233765	25
1265515019	THOMPSON	PAUL	W	601 S VETERANS BLVD		GLENNVILLE	GA	304271775	0.0054582837	25
1780750083	CONNER	STEPHEN	JOHN	300 HOSPITAL ROAD	EISENHOWER	FORT GORDON	GA	309055650	0.0055306568	25
1346320363	KINSEY	GARY	STEPHEN	4 N MAIN ST		MAYSVILLE	GA	305581702	0.0059651397	25
1588191902	VON DER AHE	NICHOLAS		1650 CHATTAHOOCHEE DR		ROCKMART	GA	301532023	0.0060961517	25
1306462619	ONYEGBULA	MIRIAM	M	2336 DAWSON RD STE 2200		ALBANY	GA	317072801	0.0064045517	25
1831107234	PATTERSON	MARIAN	ANTOINETT	3790 OLD US HIGHWAY 41 N STE A	BLDG N	VALDOSTA	GA	316026865	0.0065185768	25
1447639885	AKHTAR	AISHA		777 HEMLOCK ST	MSC 143	MACON	GA	312012102	0.0067456882	25
1629088521	REESE	BRIAN	O	100 TREMON ST		GORDON	GA	310315013	0.0070164506	25
1396108569	DAVIS	DAVID	HUNTER	4441 ATLANTA RD SE STE 107		SMYRNA	GA	30080	0.0071173715	25
1932495215	WHITE	CANDACE	CHARYSSE	2745 DEKALB MEDICAL PKWY STE 110		LITHONIA	GA	300584933	0.0072791749	25
1326350653	FERNANDO	BENJAMIN	ARJUNA	1301 SIGMAN RD	SUITE 230	CONYERS	GA	30012	0.0077362997	25
1639178841	RABINOVITZ	SHARON	R	1000 CORPORATE CENTER DR	SUITE 200	MORROW	GA	302604180	0.0083712055	25
1104323203	BHAVSAR	PARTH	PARESHKUM	993 JOHNSON FERRY RD STE F210		ATLANTA	GA	303421688	0.009129141	25
1598708406	LAU	ANTHONY		28 CHANDLER CTR		HARTWELL	GA	306437914	0.0092730853	25
1104844422	OTIS	RAYMOND	J	24 N ELLIS ST		CAMILLA	GA	317301502	0.0094046393	25
1518182625	PETERSON-CORN	PEARLIE		106 HARTFORD RD E		FORT GAINES	GA	398513638	0.0098853409	25
1538174933	HOGUE	DAVID	BREWER	465 N BELAIR RD	SUITE 1C	EVANS	GA	308093188	0.0101492722	25
1548793474	PATEL	RAVIJA	RAJESH	3780 EISENHOWER PKWY		MACON	GA	312060800	0.0112810549	25
1841213790	WYSONG	EDWARD	DALE	229 ATHENS ST		HARTWELL	GA	306431854	0.0115406136	25
1245420777	EMOKPARE	SHARANJEE	KAUR	1800 10TH AVE		COLUMBUS	GA	319011513	0.0128608747	25
1275979361	RICHARDSON	KATHLEEN		39 KENT RD STE 2		TIFTON	GA	317941697	0.0141653777	25
1114076007	RALLO	MICHAEL	JAMES	7020 MOON RD		COLUMBUS	GA	319094900	0.014490772	25
1871632125	HIGDON	JENNIFER	ANN	1800 10TH AVE	SUITE F	COLUMBUS	GA	319011513	0.0146045354	25
1225093214	HAWN	SUSAN	WEAVER	85 MEMORIAL DR		JEFFERSON	GA	305491257	0.0151632042	25
1386847416	FARZIN NASAB	NAFISEH		3550 PRESTON RIDGE RD		ALPHARETTA	GA	300053821	0.0152582731	25
1154663664	EZEALA	UGOCHI	GUCCI	1800 NORTHSIDE FORSYTH DR STE 450		CUMMING	GA	300418483	0.0153232403	25
1356607790	VANMALI	REENA		1060 WINDY HILL RD SE		SMYRNA	GA	300802063	0.0156214163	25
1760596084	TARPLEE	SCOTT	LARUE	2300 PARKWOOD DR		BRUNSWICK	GA	31520	0.0160890459	25
1396788592	INHULSEN	CHRISTOPH	RODERICK	300 MEDICAL COURT		OGLETHORPE	GA	310680343	0.0162243475	25
1265475206	WALLACE	TRACEY	C	3525 PIEDMONT RD NE	BLDG 7-601	ATLANTA	GA	303051578	0.0166009236	25
1619035821	MARYMAN	SANDRA	DIANE	5440 HILLANDALE DRIVE	KAISER PERM	LITHONIA	GA	30058	0.0169741046	25
1558865709	FAIN	KRISTINA		1107 E 66TH ST		SAVANNAH	GA	314045701	0.0170010319	25
1982940458	MILLER	DANIEL		1058 BEAR CREEK BLVD		HAMPTON	GA	302281849	0.0170369805	25
1285730176	VELLOZZI	CLAUDIA	J	1143 ALPHARETTA ST		ROSWELL	GA	300753603	0.0177688985	25
1083796619	TRAPNELL	KEVIN	KENNEDY	447 N BELAIR RD	# 101	EVANS	GA	30809	0.0182536431	25
1457576456	TROWELL	CHERYL	ASHLEY	4900 IVEY RD NW STE 1201		ACWORTH	GA	301014112	0.0187132158	25
1306291877	RISTER	RYAN	MARK	1226 DANTIGNAC ST		AUGUSTA	GA	309012788	0.0188433537	25
1194176446	NGUYEN	NHI-KIEU		1315 JESSE JEWELL PKWY NE STE 300		GAINESVILLE	GA	30501	0.01895147	25
1518914597	MORENO	JORGE	LUIS	375 MCDONOUGH RD		JACKSON	GA	302331509	0.0189535488	25
1861812117	PATIL	RANI		3850 WINDERMERE PKWY	STE 105	CUMMING	GA	300417033	0.0191170252	25
1487898433	SHAH	MEGHA	KUMUDCHAN	4500 N SHALLOWFORD RD		DUNWOODY	GA	303386476	0.0191504285	25
1932773983	SRONGPRAPA	MEGAN		9766 HIGHWAY 92 STE 200		WOODSTOCK	GA	301886456	0.0192488213	25
1346265402	TODD	ANNE	B	470 VALLEY ST	STE 200	BALL GROUND	GA	301074067	0.0194507144	25
1043657521	MARDHANI	AMBREEN		104 PROMINENCE POINT PKWY	SUITE 104	CANTON	GA	301141236	0.0196945886	25
1609843812	CAMPBELL	ROBERT	DAVID	1005 BOULDER DR		GRAY	GA	31032	0.0199449742	25
1295942688	GLESSNER	DIANNA	HANNIGAN	2065 LAKE SHORE LNDG		ALPHARETTA	GA	300056985	0.0202864511	25
1346237096	JONES	EDD	C	182 PERRY HOUSE RD STE H		FITZGERALD	GA	317508721	0.0204332713	25
1003808619	BARFIELD	AMY	L	2500 HOSPITAL BLVD STE 130		ROSWELL	GA	300764946	0.0205311077	25
1558394627	KRICHEVER	MARIA		109 MINIS AVE	SUITE C-10	GARDEN CITY	GA	314082128	0.0208057109	25
1053587949	GANJAM	SATISHKUM	MUDDURANG	3400 OLD MILTON PKWY STE C270		ALPHARETTA	GA	300054414	0.0208240277	25
1104927565	MIZRAHI	NELLY		4855 RIVER GREEN PKWY	SUITE 700	DULUTH	GA	300968336	0.020834697	25
1922027283	GORE	JOHNATHAN	RICHARD	3651 WHEELER RD		AUGUSTA	GA	309096521	0.0210252209	25
1194790626	DRURY	CYNTHIA	PARKER	167 HAND AVE W		PELHAM	GA	317791268	0.0211416115	25
1033134556	CAMERON	NADIA	G	212 EDGEWOOD AVE NE		ATLANTA	GA	303033027	0.0211559236	25
1497745251	MIDHA	RAJU		1404 MONTREAL RD		TUCKER	GA	30084	0.0213164049	25
1376772582	JONES	SHAMEKA		1107 E 66TH ST		SAVANNAH	GA	31404	0.0214266526	25
1154362523	CAUVIN	MARIE	JUDITH	38 HOSPITAL RD STE A		NEWNAN	GA	302631277	0.0215865751	25
1407805054	ROLLINS	JEFFREY	V	1110 W PEACHTREE ST NW STE 1040		ATLANTA	GA	30309	0.0216411855	25
1285054742	HOUSTON	PEAESHA	LYNETTE	4889 GOLDEN PKWY STE 100		BUFORD	GA	305185878	0.0220942013	25
1679572648	WALKER-RICHAR	BETTY		2225 US HIGHWAY 41 N		TIFTON	GA	317942749	0.0221326808	25
1730196452	HANNAY	KEITH	E.	304 SHORTER AVE NW	SUITE 201	ROME	GA	301654290	0.0221877731	25
1518068667	OLIGA	JEANINE		868 YORK AVE SW		ATLANTA	GA	303102750	0.0222007637	25
1366767444	FORREST	GEORGIA		4250 BROWNSVILLE RD		POWDER SPRINGS	GA	301272559	0.0222394024	25
1528588142	ABRAHAM	JACOB	MANALOOR	200 DOCTORS DR STE K		DOUGLAS	GA	315332202	0.0222446253	25
1013094184	FIELDS	DAVID	ALBERT	96 TARA COMMONS DR		LOGANVILLE	GA	300528031	0.0223628478	25
1346289246	FABEL	CRAIG	NEAL	1001 MEMORIAL LN		SAVANNAH	GA	314101220	0.0226534084	25
1740297811	ELLIS	PAUL	DEVERE	11459 JOHNS CREEK PKWY	STE 250	JOHNS CREEK	GA	300973517	0.0226884079	25
1861460313	FLOYD	JAY	WILLIAM	106 SHOPPERS WAY	SUITE 1	BRUNSWICK	GA	315250530	0.0231379429	25
1346363645	ASHFORD	REBECCA	C	1750 S LUMPKIN ST		ATHENS	GA	306064739	0.0232188641	25
1275570715	RUIS	CHARLES	D	1109 N JACKSON ST		ALBANY	GA	317012022	0.0232739374	25
1699778944	HATCHER	JASON	DANIEL	233 N HOUSTON RD	SUITE 140-E	WARNER ROBINS	GA	310933074	0.0233490844	25
1942233002	BUDLONG	BRENDA	D.	304 SHORTER AVE NW	SUITE 102	ROME	GA	301654290	0.0235672612	25
1659383628	LITTLE-ADAMS	DAWN		120 GORDON ST		WASHINGTON	GA	306731602	0.0241037342	25
1427302215	NDUKWE	UZOMA		115 GRAYSON INDUSTRIAL PKWY STE 12		GRAYSON	GA	300174139	0.0244655698	25
1245213636	LOWE	ELIZABETH	HASLUP	347 MED GROUP	FLIGHT MEDI	VALDOSTA	GA	316991500	0.0246630143	25
1528108545	SIGHTLER	WILLIAM	STEPHEN	1100 N. BROAD ST.		ALAMO	GA	30411	0.0249389173	25
1083621247	TURNER	CASEY	E	320 HOSPITAL RD		CANTON	GA	301142432	0.0251322752	25
1184291585	YOUNG	KATE	INGRID	1120 15TH ST # HB3000E		AUGUSTA	GA	309120006	0.025272097	25
1194760744	GOBERDHAN	JAIRAJ		407 N PARRISH AVE		ADEL	GA	316202076	0.0252749715	25
1003828021	NOOHANI	CHHAVI	V	900 TOWNE LAKE PKWY	STE. 104	WOODSTOCK	GA	301891600	0.0252954718	25
1417923574	WEINTRAUT	ROBERTA		3780 EISENHOWER PKWY		MACON	GA	312060800	0.0255280072	25
1245248103	NGUYEN	TUNG	VAN	657 VININGS ESTATES DR SE		MABLETON	GA	30126	0.0262094829	25
1790742526	GOLUSINSKI	LAWRENCE	LEO	1080 PEACHTREE ST NE STE 12		ATLANTA	GA	303096857	0.0262266128	25
1376700989	DAWSON	LEIA	M	1650 CHATTAHOOCHEE DR		ROCKMART	GA	301532023	0.0265531452	25
1710950670	JONES	ERNEST	M	216 HOSPITAL DR		CORDELE	GA	310153275	0.027042863	25
1841369949	PRICE	BILLY	RAY	6 HOSPITAL PARK		MOULTRIE	GA	317686700	0.0271274257	25
1235517137	BESSOM	NATALIE		1107 MEMORIAL DR STE 200		DALTON	GA	30720	0.0276858434	25
1225541758	SCHOTT	RYAN	TAYLOR	1800 NORTHSIDE FORSYTH DR		CUMMING	GA	300418416	0.0276997965	25
1841426707	JOHNSON	KRISTINA	NICOLE	3776 US HIGHWAY 17		RICHMOND HILL	GA	31324	0.0277222204	25
1356437040	ODERINDE	JULIUS	B	5403 SANDY LK E		LITHONIA	GA	300383944	0.027792973	25
1306064530	KALAITZIDIS	GEORGINA	HALVAS	100 MEDICAL CENTER BLVD	SUITE 165	LAWRENCEVILLE	GA	300453301	0.0279624541	25
1649763236	JOHNSON	LACEY	BROOKE	115 N CENTRAL AVE		ADAIRSVILLE	GA	301032467	0.028217339	25
1861874547	SCHORR	MATTHEW		300 EAST HOSPITAL RD		FORT GORDON	GA	30905	0.0285657668	25
1578785523	BAUTISTA	GRACE	C.	103 WEST GENERAL SCREVEN WAY	SUITE E	HINESVILLE	GA	31313	0.028960004	25
1356426837	WALTON	RHONDA	MICHELLE	2000 MONROE PL NE	APT 4304	ATLANTA	GA	303244966	0.0291889161	25
1396738688	WILES	SHERYL	S.	521 GREAT OAKS DR		MONROE	GA	306558211	0.0292908368	25
1235322207	DANFORTH	JULIA		21 COMMERCE PKWY		ADAIRSVILLE	GA	301032009	0.0296538808	25
1376076224	STUCKEY	KAYLA		303 PARKWAY DR NE		ATLANTA	GA	303121212	0.0305623515	25
1699815225	BOSSO	DANIEL	GEOFFREY	597 S ENOTA DR NE		GAINESVILLE	GA	305012545	0.0305708731	25
1639133846	SINHA	RASHMI		1608 TREE LANE RD	BUILDING C	SNELLVILLE	GA	300782399	0.0313450005	25
1063445146	MUSUNURU	USHA		4485 TENCH RD	STE120	SUWANEE	GA	300246738	0.031599605	25
1932210739	WILKINS	JEFF	T	1120 15TH ST		AUGUSTA	GA	309120004	0.0320400871	25
1255438214	KENNEDY	GENE	SCOTT	101 HERON WALK		SAINT SIMONS I	GA	315222585	0.0335839736	25
1427146125	REED	JEFFREY	SCOTT	1631 HIGHWAY 20 W		MCDONOUGH	GA	302537311	0.0336150858	25
1639208861	SIEGEL	BURTON	EVERETT	1121 JOHNSON FERRY ROAD	SUITE 330	MARIETTA	GA	300685425	0.0336553967	25
1457747313	LIVITS	NONNA	R	320 HOSPITAL RD		CANTON	GA	301142410	0.0336719644	25
1871718908	JOHNSON	MARIA	ALICIA	465 N BELAIR RD	SUITE 1B	EVANS	GA	308093188	0.0344777592	25
1114104767	LIGHTBOURNE	MARIE		2356 LENORA CHURCH RD		SNELLVILLE	GA	300783233	0.0346054076	25
1669447694	RIVERA	MARIA	E	100 GOSHEN RD		RINCON	GA	31326	0.0350336027	25
1417393893	MOULTRIE	JOHN		6115 PEACHTREE DUNWOODY ROAD	SUITE 350	SANDY SPRINGS	GA	30328	0.0350464168	25
1861582934	SMITH	GREGORY	SCOTT	4030 LAWRENCEVILLE HWY NW	STE. 9	LILBURN	GA	300473011	0.0351792402	25
1053303446	LEVIN	STUART	IRWIN	1040 CAMBRIDGE SQ	SUITE E	ALPHARETTA	GA	300091800	0.0356518612	25
1265409007	LATIF	MARIAM	LABIB	1865 LOCKEWAY DR STE 603		ALPHARETTA	GA	300045938	0.0357097443	25
1174961254	BROWN	ROBIN	JAE	777 HEMLOCK ST	MSC 143	MACON	GA	312012102	0.0357250786	25
1316329238	NESBIT	KEVIN		1120 15TH ST		AUGUSTA	GA	309120004	0.0357284518	25
1215151931	AYERS	DWAYNE	M	27823 MAIN ST		MORGAN	GA	398660249	0.0360179693	25
1376771899	PEPITONE	CHRISTA	MARIE	618 PONDER PLACE DR	SUITE 2	EVANS	GA	308093117	0.037059316	25
1528126679	YAMAMOTO	JONI	LOREE	400 TIMMS RD NE		CALHOUN	GA	307017016	0.0374977095	25
1134515448	YAGER	JOSHUA	ALEXANDER	3867 ROSWELL RD NE STE 100		ATLANTA	GA	303424452	0.0375415422	25
1861788903	OWENSBY	JOHN	PAUL	1120 15TH ST		AUGUSTA	GA	309120004	0.0377452681	25
1730238254	RICHARDSON	ELLEN	HARRIS	102 BRYAN WOODS ROAD	ELLEN RICHA	SAVANNAH	GA	314101225	0.0378436302	25
1013302561	STAUBS	ALEJANDRA		1012 BURLEYSON RD		DALTON	GA	30720	0.0383640109	25
1053518423	DEHGHANY	SIMA		1360 UPPER HEMBREE RD STE 100		ROSWELL	GA	300761230	0.0402052128	25
1366548158	LUTZ	LAWRENCE	J	2764 CANDLER RD		DECATUR	GA	300341410	0.0403030566	25
1356621890	KNIGHT	WILLIAM	B	1326 EISENHOWER DR BLDG 1		SAVANNAH	GA	31406	0.0405269852	25
1457334088	TOBIN	LEAH	C.	993 JOHNSON FERRY RD STE F210		ATLANTA	GA	30342	0.0409605238	25
1154423754	WALL	BERT	PUCKETT	526 COLLEGE DR		BARNESVILLE	GA	302041713	0.0409930465	25
1902391923	KIM	YOUNG-TAE		3610 PEACHTREE INDUSTRIAL BLVD STE 100		DULUTH	GA	300965139	0.041133536	25
1407876188	BRICKLE	SUSAN		120 E CARTER AVE		BLACKSHEAR	GA	315161561	0.0419490645	25
1548343593	POOLE	JEREMY	W	951 S BROAD ST		THOMASVILLE	GA	317926161	0.042025371	25
1427492503	DAILY	BRIAN	CHRISTOPH	611 E VILLANOW ST		LAFAYETTE	GA	30728	0.042279528	25
1184647984	BARFIELD	MARY	KATHERINE	150 GENTILLY BLVD		CARTERSVILLE	GA	301208522	0.042350017	25
1760730071	BARLATT	SABINE	M	582 CONCORD RD SE		SMYRNA	GA	300822616	0.0425406606	25
1003171166	BOTLANI ESFAH	RANA		1000 CORPORATE CENTER DR	STE 200	MORROW	GA	302604180	0.0427635969	25
1285654301	POWELL	OTIS	SAMUEL	2391 BENJAMIN E MAYS DR SW	SECOND FLOO	ATLANTA	GA	303113233	0.0431748065	25
1407887268	MATTHEWS	GRAHAM	B.	900 TOWNE LAKE PKWY	STE 210	WOODSTOCK	GA	301891602	0.0432204977	25
1275613713	BULLINGTON	KAREN	PATRICIA	3750 PALLADIAN VILLAGE DRIVE, SUITE 300	FIBROYMYALG	MARIETTA	GA	30066	0.0437289318	25
1124093380	DRURY	DAVID	BRIAN	410 CURRY ST NE		PELHAM	GA	317791457	0.0442494629	25
1063580488	EARWOOD	JOHN	SCOTT	300 W HOSPITAL RD	FAMILY MEDI	FORT GORDON	GA	309055741	0.044293928	25
1780649368	GLEASON	JAMES	E	7365 OLD NATIONAL HWY		RIVERDALE	GA	30296	0.0443516071	25
1518950310	CRAFT	THOMAS	E	908 HILLCREST PKWY		DUBLIN	GA	310214206	0.0444479264	25
1689681074	POLHILL	JAMES	B	1067 PEACHTREE ST		LOUISVILLE	GA	304341558	0.0445146118	25
1578655361	POWELL	WILLIAM	L	1825 HIGHWAY 34 E	ST. 3000	NEWNAN	GA	302651325	0.0445838715	25
1639170350	SIMS	MICHAEL	C	3934 WOODRUFF RD		COLUMBUS	GA	319046818	0.0451656524	25
1508121567	CHANCE	DWAYNE	LEE	1199 PRINCE AVE		ATHENS	GA	30606	0.0451784982	25
1831172410	BAT	THOMAS	E.	3400 OLD MILTON PKWY	SUITE 270	ALPHARETTA	GA	300053707	0.045561817	25
1649378506	CASTRO	JOSE	RAMON	1205 VAN STREAT HWY		NICHOLLS	GA	315545025	0.0456277742	25
1679770887	VON HACK	FRANKLIN	T	696 WINDY HILL RD SE		SMYRNA	GA	300801857	0.0457452899	25
1508814682	STEELY	JOHN	HUGH	881 USS JAMES MADISON RD	NAVAL SUBMA	KINGS BAY	GA	315472531	0.0457854229	25
1689857401	QAZI	ANJUM		1670 CLAIRMONT RD		DECATUR	GA	300334004	0.0458519925	25
1982895124	HALL-KRAFT	SHAWNTE	M	1825 HIGHWAY 34 E	ST. 3000	NEWNAN	GA	302651325	0.0460445062	25
1649228594	GROSS	DARRYL	S	3720 HOLCOMB BRIDGE RD		NORCROSS	GA	300924795	0.0468207011	25
1407865389	OKUGBENI	JUDE	OGHO	407 WEST PINE		FITZGERALD	GA	31750	0.0470309202	25
1386619526	KELLY	ROBERT	O	3931 MUNDY MILL RD.		OAKWOOD	GA	30566	0.0474707522	25
1437233947	OKOROBA	MEGBEWE	GODPOWER	4 HOBSON CT		COLUMBUS	GA	319071770	0.0476686042	25
1336365063	WHITTINGSLOW	EDWARD		3736 MIKE PADGETT HWY	SUITE A	AUGUSTA	GA	309060719	0.0477144569	25
1336167816	GORDON	JEFFERSON	TAYLOR	100 PROFESSIONAL PL	SUITE 202	CARROLLTON	GA	301173802	0.0480145435	25
1326149139	WEBB	BEREAVAL	SHAMAROL	303 PERIMETER CTR N STE 300		ATLANTA	GA	303463401	0.0487455419	25
1154403582	RUBIN	MITZI	B.	3939 ROSWELL RD	200	MARIETTA	GA	300626251	0.0488563865	25
1184821753	HWANG	EUGENE		475 PHILIP BLVD	SUITE #100	LAWRENCEVILLE	GA	300468737	0.048894438	25
1528322450	KURL	PRIYADARS		1120 PEACHTREE INDUSTRIAL BLVD STE 208		SUWANEE	GA	300242013	0.0498548812	25
1396323515	SATSANGI	APARNA		3780 EISENHOWER PKWY		MACON	GA	312060800	0.0502730259	25
1881235174	PEREZ	DILENNYS	MERCEDES	1100 PEACHTREE ST NE STE 200		ATLANTA	GA	303094829	0.0503354902	25
1508899907	LOCKETTE	PATRINA		354 E. WASHINGTON AVE.		ASHBURN	GA	317145222	0.0503568361	25
1699794818	WIGLEY	JERRY	MARK	179B PINE GROVE RD.		CARTERSVILLE	GA	30120	0.0503945616	25
1194080143	ROBERTS-WOODB	JENNIFER	CATHERINE	1800 10TH AVE		COLUMBUS	GA	319011529	0.0506056524	25
1366415028	REDDY	DEVENDER		1010 JOHNSON FERRY RD		MARIETTA	GA	300682108	0.0515773348	25
1427497262	LEVERONI-CALV	MATTEO		4441 ATLANTA RD SE STE 107		SMYRNA	GA	30080	0.0516130454	25
1629023486	BAILON	BENJAMIN	BARROGA	116 ROSEDALE AVE		THOMASVILLE	GA	317926655	0.0519172871	25
1780642173	AGARWAL	DEEPALI	SINGH	1110 13TH STREET		COLUMBUS	GA	31901	0.0528754927	25
1013195825	RUSSO	GARTH		55 CARLTON ST		ATHENS	GA	306021526	0.0528893853	25
1831621051	ALYAS	BRANDON		665 DULUTH HWY	SUITE 501	LAWRENCEVILLE	GA	300463328	0.0529031521	25
1851504641	CHUPRASAVA	KATSIARYN		2487 CEDARCREST RD STE 714		ACWORTH	GA	30101	0.0529729389	25
1740218072	ONEAL	KEVIN	A	1181 LANGFORD DR	BLDG 100 ST	BOGART	GA	306222542	0.0530454223	25
1073977781	MORRISON	BENJAMIN		3925 JOHNS CREEK CT STE A		SUWANEE	GA	300246618	0.0533177569	25
1487686796	HOMEIER	DIANA	CAFARO	117 HARMONY XING STE 1		EATONTON	GA	310249548	0.0533708241	25
1639175680	PIERZCHAJLO	RICHARD	JOSEPH	1489 KENNEDY RD		TIFTON	GA	317944159	0.0534675299	25
1760471585	ZANT	WALTER	DANIEL	2002 S MAIN ST		MADISON	GA	30650	0.054231836	25
1922088202	LEE	CARLA	B.	300 E. HOSPITAL RD	MEB/IDES	FORT GORDON	GA	309055741	0.0549883051	25
1275635203	KIM	SEUNG	J	3650 STEVE REYNOLDS BOUL	INTERNAL ME	DULUTH	GA	30096	0.0553759486	25
1043446222	YOUNG	LISA	ANN	1 MAGNOLIA CT		MOULTRIE	GA	317686764	0.0554911997	25
1265744759	FERDINAND	JEAN	ROBERT	3334 HIGHWAY 155		LOCUST GROVE	GA	302483513	0.0557574337	25
1033122445	TANNER	MARK	L	1935 HOWELL MILL RD NW		ATLANTA	GA	303182513	0.0565857147	25
1043316052	BYRD	TIFFANY	T	7950 MARTIN LOOP		FORT BENNING	GA	319055647	0.0570465261	25
1720014871	DESHPANDE	PRIYA	SUDHAKAR	3614 D J DEWEY GRAY CIRCLE		AUGUSTA	GA	30909	0.0572728273	25
1912098450	SHIREY	MARY	SUZANNE	699A PIEDMONT AVE., NE		ATLANTA	GA	30308	0.0573386695	25
1659549103	RAMSUE	CLAYTON	MARCELLUS	3232 TELFORD TER SW		ATLANTA	GA	303315449	0.0573390611	25
1740442599	NEWMAN	SHERIKA	SURATA	1000 JOHNSON FERRY RD		ATLANTA	GA	303421606	0.0573884747	25
1629088034	MONETT	ROBERT	ALAN	200 E PONCE DE LEON AVE	SUITE 110	DECATUR	GA	300303404	0.0576699167	25
1700016284	BOYD	JEREMY	D	9420 WILLEO RD STE 206		ROSWELL	GA	300756773	0.0578885344	25
1922552124	YOUNUS	NAZIA	MOIZ	260 ELM ST		CUMMING	GA	30040	0.0579856388	25
1841204377	BROWN	KEVIN	T	1249 S 1ST ST		JESUP	GA	315457729	0.0580162122	25
1821296997	LOPEZ	DANIEL	CANDELARI	5440 HILLANDALE DRIVE	KAISER PERM	LITHONIA	GA	30058	0.058433896	25
1487652285	HIGHTOWER	RICHARD	RUSSELL	9 CHATHAM CTR S	SUITE C	SAVANNAH	GA	314057456	0.0585645866	25
1609944917	LATORRE	MILANIEVA		643 MAIN ST		PALMETTO	GA	302681138	0.0586698824	25
1992267892	HIGGINS	ANDEL	ANTHONY	3780 EISENHOWER PARKWAY		MACON	GA	31206	0.0586993974	25
1740464114	BAILEY	SARAH	ANNE	1745 PEACHTREE ROAD	KAISER PERM	ATLANTA	GA	30309	0.0587916668	25
1740442318	MARK	GODFREY	J	2520 WINDY HILL RD SE	STE 301	MARIETTA	GA	300678664	0.0588305141	25
1588042493	LINATOC-BOX	CHERYL		668 NELSON LAKE RD SW		CALHOUN	GA	307013243	0.0595250856	25
1932548849	AGABIN	EDWARD	VILLADELG	1120 15TH ST		AUGUSTA	GA	309120004	0.0598648098	25
1093901712	KOLAVENNU	VAIDARBHI	NARASA	2525 CUMBERLAND PARKWAY	DEPARTMENT	ATLANTA	GA	30339	0.0600928813	25
1841476736	CHEEMA	NAIMA	WAQAS	1250 UPPER HEMBREE RD	STE B	ROSWELL	GA	300764651	0.060188497	25
1548885783	CLINTON	CANDACE		1120 15TH ST # HB4000		AUGUSTA	GA	309120004	0.0602281499	25
1942406921	NEWMAN	BURTON	TODD	1061 HARMON AVE		FORT STEWART	GA	313145641	0.0613906225	25
1184274896	NJU	MATILDA	N	41 KELSO WAY		DALLAS	GA	301322618	0.0617302573	25
1982124285	DUSKIN	MARY CATH	SEABROOK	6 HOSPITAL PARK		MOULTRIE	GA	317686700	0.0617630864	25
1316409063	MORISSET	JEAN-PHIL		3780 EISENHOWER PKWY		MACON	GA	312060800	0.0622768291	25
1730292939	ASTIN	GEORGE	T	953 MAPLE ST		CARROLLTON	GA	301173657	0.0626909524	25
1730471236	DATTA	ATTRI		203 WOODPARK PLACE	BLDG C SUIT	WOODSTOCK	GA	30188	0.0627757139	25
1922070077	SEIN	MICHAEL		420 JOHNSON ST SE		DAWSON	GA	398421523	0.062841658	25
1407407828	ROBINSON	JARED	K	250 PARKBROOKE PL STE 300		WOODSTOCK	GA	301896401	0.0632742937	25
1548202401	WILLIAMS	ROBERT	JACKSON	111 S WASHINGTON ST		LINCOLNTON	GA	308172870	0.0636865595	25
1245430628	SIMMONS	BARBY	JANINE	2400 MT. ZION PARKWAY	KAISER PERM	JONESBORO	GA	30236	0.0639572125	25
1972965226	AHMAD	OMAR	FARUK	3400 RIVERSIDE DRVIE		MACON	GA	31210	0.0644434686	25
1881937944	SANDERS	BRIAN	PENNER	2325 LOG CABIN DR SE STE 108		ATLANTA	GA	303396742	0.0645228122	25
1811951593	JACOBSON	MARTIN	A	1410 BACON PARK DR		SAVANNAH	GA	314062008	0.064770022	25
1639379746	NGUYEN	SON	THANH	1233 SHOREHAM DR		COLLEGE PARK	GA	303495845	0.0648848713	25
1912499286	SOTO	JILLIAN	MARIE	1120 15TH STREET		AUGUSTA	GA	30912	0.0649904986	25
1609976729	CHURCH	JOY	ALLISON	750 TOWN PARK LANE	DEPT. OF AM	KENNESAW	GA	30144	0.0651089214	25
1053612291	JOHNSON	MARGI		346 DEEP SOUTH FARM RD STE A		BLAIRSVILLE	GA	305122218	0.0651789191	25
1154377554	DONCHEV	YULIYAN		3600 SANDY PLAINS RD		MARIETTA	GA	300663020	0.0652037217	25
1629278866	VADDIREDDY	VIJAYALAK		765 LANIER 400 PKWY		CUMMING	GA	300402539	0.0652185399	25
1710336417	PATEL	SHREYAL	CHANDRAKA	1120 15TH ST		AUGUSTA	GA	309120004	0.0656744335	25
1306811823	MAJOCH	MARK		3855 PLEASANT HILL RD	STE 100	DULUTH	GA	300961407	0.0657892553	25
1073963229	UKWU	YVONNE		3699 CASCADE RD SW STE B2		ATLANTA	GA	303312163	0.0658809874	25
1790130540	ALI	MOHAMMED	KUMAIL	158 W PONCE DE LEON AVE		DECATUR	GA	300302527	0.0665260298	25
1205360021	STOKLEY	CYRENAH	NICOLE	233 N HOUSTON RD	SUITE 140E	WARNER ROBINS	GA	310933074	0.0666460712	25
1831327923	GORE	KRISTIN	M	1657 N EXPRESSWAY		GRIFFIN	GA	302231276	0.0668135658	25
1851353098	LATONI	RENE		2098 TERON TRCE	STE150	DACULA	GA	300191662	0.0670191939	25
1316980139	FOSTER	CARL	A	6400 FLAT ROCK RD		COLUMBUS	GA	319075972	0.0671047694	25
1245673060	VAN RIPER	DANIEL	C	1730 LAWRENCEVILLE SUWANEE RD		LAWRENCEVILLE	GA	300433507	0.0672528753	25
1700105004	ZHONG	XIAOFENG		100 GOSHEN RD		RINCON	GA	313265744	0.0675438075	25
1649432550	SIDDIQUI	SALMAN		100 TANNER DR		BREMEN	GA	301102537	0.0679538125	25
1942649785	STIFF	ROBYN	JAMESE	5610 WENDY BAGWELL PKWY # 103		HIRAM	GA	301417837	0.0682191351	25
1811343114	AKHI-GBADE	AFUA		176 CHARLES HARDY PKWY		HIRAM	GA	301411836	0.0683433637	25
1912293077	OLUWABUSI	TITILAYO	AYODELE A	1120 15TH ST		AUGUSTA	GA	30912	0.0683776206	25
1629292198	EMOKPARE	JUDE	IMONITIE	1800 10TH AVE		COLUMBUS	GA	319011513	0.0684328261	25
1023651080	ROEBUCK	JANISE		1444 BUCKINGHAM PL		STOCKBRIDGE	GA	302817953	0.068692348	25
1730122854	BUCHANAN	KEITH	ELWYN	1001 MEMORIAL LN		SAVANNAH	GA	314101220	0.0690814858	25
1225006471	RAMAYYA	SANDHYA		3780 EISENHOWER PKWY		MACON	GA	312060800	0.0694648722	25
1679528129	THOMAS	STEPHEN	JAMES PAR	2701 N DECATUR RD		DECATUR	GA	300335918	0.0694778473	25
1689727091	BENEDICT	BROCK	ALAN	300 W HOSPITAL RD		AUGUSTA	GA	309055741	0.0695618578	25
1518222900	DETHERIDGE	RICHARD	DERIK	300 E HOSPITAL RD		FORT GORDON	GA	30905	0.0697809612	25
1619382009	PERVAIZ	SUMERA		1120 15TH ST		AUGUSTA	GA	309120004	0.0699507925	25
1891068227	VELAZQUEZ	JUAN	G	233 N HOUSTON RD	SUITE 140-E	WARNER ROBINS	GA	310933074	0.0700154947	25
1548261480	WHITTEN	WILLIAM	ALLEN	850 BROOKSTONE CENTRE PKWY STE 200		COLUMBUS	GA	319049245	0.0702912133	25
1447350921	ZAGORSKI	KIM	JOSEPH	7950 MARTIN LOOP	MARTIN ARMY	FORT BENNING	GA	319055647	0.0706543229	25
1497776249	SCHARFF	LOUIS		1 FREEDOM WAY		AUGUSTA	GA	309046258	0.071300197	25
1144299967	TADROS	NADER		655 SOUTH 7TH STREET BLDG 700/700-A	78 MDG/MDOS	WARNER ROBINS	GA	31098	0.0718434593	25
1780695809	DUNBAR	KARLA	S	314 N BROAD ST	SUITE 350	WINDER	GA	306802191	0.0720092696	25
1982704789	HICKS	KEVIN	BERNARD	6105 PEACHTREE DUNWOODY RD STE C115		ATLANTA	GA	303285943	0.0722224051	25
1477607737	HA	STEVEN	NGOC	3496 CLUB DR		LAWRENCEVILLE	GA	300443021	0.0729621845	25
1770514440	CLOPTON, JR	CHARLES	V	195 FAIRVIEW RD		ELLENWOOD	GA	302942722	0.0730446335	25
1679579668	BIDDLE	MICHAEL	DEAN	718 S 8TH ST		GRIFFIN	GA	302244827	0.073327845	25
1437197761	ROY	DEANNA	L	3400A OLD MILTON PARKWAY	SUITE 130	ALPHARETTA	GA	300054438	0.0733828727	25
1154716405	SHAH	PRIYA	GULATI	2200 HIGHWAY 155 N		MCDONOUGH	GA	30252	0.0734115388	25
1265457717	ALLIGOOD	TANNIS		71 JOHNSON STREET		NAHUNTA	GA	31553	0.073659271	25
1548216732	OMONUWA	SHAKOORA	CENA	1203 CLEVELAND AVE	STE 1-B	EAST POINT	GA	303443417	0.0738484934	25
1265694491	CULBERTSON	KELLY	VLASS	304 SHORTER AVE NW	SUITE 201	ROME	GA	301654290	0.0739246197	25
1801206131	PATEL	SALONI	N	1515 RIVER PL STE 200		BRASELTON	GA	305175603	0.0746223606	25
1811951379	ANDREWS	NOREEN	H.	1805 HONEY CREEK COMMONS SE		CONYERS	GA	300135830	0.0750273462	25
1326263401	MOON	KYONG	ROK	1657 N EXPRESSWAY		GRIFFIN	GA	302231276	0.0750380364	25
1508372863	BATTLES	MEGAN	ODOM	208 N CUTHBERT ST		COLQUITT	GA	39837	0.075167384	25
1174639835	VERCRUYSSE-WA	FRANCOISE	MONIQUE	1670 CLAIRMONT RD	RESEARCH	DECATUR	GA	300334004	0.0753511382	25
1023429537	PIERRE	ELYSE	FIORE	1061 HARMON AVE		FORT STEWART	GA	313145641	0.0759932208	25
1982970760	COWART	RYANN		1107 E 66TH ST		SAVANNAH	GA	314045701	0.0766819739	25
1457702862	LEE	SOO JIN		108 PROMINENCE CT STE 200		DAWSONVILLE	GA	30534	0.0767608965	25
1063772309	ORTEGA-FONTE	KRISTINE	AURA	4791 S MAIN ST STE 100		ACWORTH	GA	301015324	0.07676224	25
1629177233	BURTNER	DAVID	E	1550 COLLEGE STREET		MACON	GA	312071554	0.0770418612	25
1144319575	HUYNH	TONG	M	4775 JIMMY CARTER BLVD	STE 201	NORCROSS	GA	300933760	0.0771731609	25
1205113578	WEST	LAURA	P	30 COTTON WOOD DRIVE		CLAYTON	GA	305254295	0.0775381434	25
1285291286	WILSON	DARRYEL	ALEXANDER	1120 15TH ST		AUGUSTA	GA	309120004	0.0777543122	25
1679924252	CARSTENS	DAVID	MICHAEL	1120 15TH ST		AUGUSTA	GA	309120004	0.0778445169	25
1417051152	WELLBORN	ROGER	GARY	624 DIXIE STREET		CARROLLTON	GA	301173817	0.0782330186	25
1093378242	POSTON	BRADLEY		1459 LANEY WALKER BLVD		AUGUSTA	GA	309120002	0.0783155789	25
1669642484	SPENCER	LOUIS		650 HENDERSON DRIVE SUITE 504		CARTERSVILLE	GA	30120	0.0783322519	25
1174565188	ARBAN	WILLIAM	J	250 MARTIN LUTHER KING JR BLVD		MACON	GA	312013490	0.0785426461	25
1861493702	SHANNON	GEORGE	W	106 ENTERPRISE CT	SUITE C	COLUMBUS	GA	319043089	0.0786610507	25
1215972823	BURRUSS	VALENCIA	R	6126 PRESTLEY MILL RD	STE H	DOUGLASVILLE	GA	301345624	0.078815124	25
1437445574	GANDHI	BINDIYA	JAY	2786 N DECATUR RD STE 230		DECATUR	GA	300335928	0.0791879814	25
1609050434	LOZANO VARGAS	LOURDES		4555 N SHALLOWFORD RD SUITE 100	FAMILY MEDI	ATLANTA	GA	30338	0.0793375573	25
1679986525	HAMILTON	JAMES	GREGORY	95 MORRISON MOORE PKWY W		DAHLONEGA	GA	305331588	0.0793515579	25
1861643645	MADISON	JOY	HOVEY	6350 LAKE OCONEE PKWY	STE 102 BOX	GREENSBORO	GA	306426433	0.0797160105	25
1689609877	DUKE	MICHAEL	A.	540 W THOMAS ST	SUITE B	MILLEDGEVILLE	GA	310612743	0.0800535372	25
1578139143	AGUWA	UCHECHI	LILIAN	2336 DAWSON RD STE 1500		ALBANY	GA	317072802	0.0801246814	25
1467629964	AKINMADE	OMOTAYO	OMOLOLA	150 EAGLE SPRING CT	SUITE A	STOCKBRIDGE	GA	302816330	0.0805057944	25
1821135872	REYES	CEFERINA	VILLAPAND	400 S PINETREE BLVD	PATIENT BIL	THOMASVILLE	GA	317927128	0.0805818434	25
1740214220	HEWLING	KIRK-CONR	P	900 TOWNE LAKE PKWY	STE 410	WOODSTOCK	GA	301891602	0.080871868	25
1538190012	THOMAS	MARK	E.	9390 THE LANDING DR		DOUGLASVILLE	GA	301357120	0.0816425779	25
1366429854	PICKETT	CHARLTON	JUDSON	1417 PENDLETON ROAD		AUGUSTA	GA	309044837	0.0819022516	25
1164523841	MERSEREAU	JOHN	BRADFORD	1845 SATELLITE BLVD	SUITE 500	DULUTH	GA	300974061	0.082685459	25
1982643177	LESTER	ROBERT	ALFRED	OWASA FAMILY MEDICINE	109 HOSPITA	CALHOUN	GA	307012067	0.0830865535	25
1730182106	GRAHAM	JAMES	L	2225 US HIGHWAY 41 N		TIFTON	GA	317942749	0.0831611059	25
1134102650	LAMP	JEFFREY	A	1016 E SPRING ST		MONROE	GA	306552469	0.0832969253	25
1043254915	SUYKERBUYK	ROBERT	A	4039 GATEWAY BLVD		GROVETOWN	GA	30813	0.0841524071	25
1245222637	CULPEPPER	JEFFREY	L.	1856-14 THOMPSON BRIDGE RD		GAINESVILLE	GA	305011663	0.0842905175	25
1962499137	AMPIAW	EUNICE	A	610 19TH STREET		COLUMBUS	GA	319011528	0.0843134839	25
1568561181	BINA	WILLIAM	F	1327 STADIUM DR		MACON	GA	312071302	0.0847520675	25
1215273123	FILLINGIM	JOHN	MARION	716 E 52ND ST		SAVANNAH	GA	314053604	0.0847627451	25
1558599159	EDWARDS	THOMAS	E	951 S BROAD ST	THOMASVILLE	THOMASVILLE	GA	317926161	0.0850744578	25
1326188822	FORBIN	KATIA	ANTONINE	2400 MOUNT ZION PKWY	KAISER PERM	JONESBORO	GA	30236	0.0852686325	25
1588631667	OSTER	DOUGLAS	R.	1745 PEACHTREE STREET	SUITE U, KA	ATLANTA	GA	30309	0.0854371605	25
1093728404	STRONG	BETTY	ELIZABETH	1203 CLEVELAND AVE	SUITE 1-A	EAST POINT	GA	303443417	0.0855942527	25
1467958389	HUR	EUNMI		4120 FIVE FORKS TRICKUM RD SW		LILBURN	GA	300473133	0.0858265381	25
1013921428	BENSON	ROBERT	MOORE	4451 COUNTRY CLUB RD	SUITE 3A	STATESBORO	GA	304589188	0.0858593374	25
1952329971	BEATY	STEPHEN	L	205 LAKESHORE PT	VA CLINIC	SAINT MARYS	GA	315583843	0.086087077	25
1194073460	KEITH	MARY	WATSON	11766 HIGHWAY 27		SUMMERVILLE	GA	307475989	0.0861913348	25
1134116106	MOORE	LINDA	J	850 BROOKSTONE CENTRE PKWY STE 200		COLUMBUS	GA	319049245	0.0867308923	25
1902256555	PRAYS	CARLOS	ALBERTO	3200 DOWNWOOD CIR NW STE 200		ATLANTA	GA	30327	0.0867432906	25
1639260433	COHEN	LOUIS	VICTOR	1230 JOHNSON FERRY PL	SUITE A10	MARIETTA	GA	300682048	0.0869808211	25
1366551384	WILLIAMS	EUGENE	W	1136 CLEVELAND AVE	SUITE 317	EAST POINT	GA	303443618	0.0872988427	25
1225253826	SINGH	VARINDER	KAUR	2124 CANDLER RD		DECATUR	GA	300325572	0.0880305162	25
1114182409	MAJEWSKI	BEATA	EWA	1100 BROOKSTONE CENTRE PKWY	SUITE 101	COLUMBUS	GA	31904	0.0881343563	25
1538138094	REGISTER	GARLAND	A	1178 5TH ST SE		CAIRO	GA	398283141	0.0883420278	25
1558434316	TURNER	IRIS	LAURENE	21300 HIGHWAY 82	SUITE C	WAYNESVILLE	GA	315663862	0.0885493784	25
1922049204	WHITE	JENEAN		28 CHANDLER CTR		HARTWELL	GA	306437914	0.0885750195	25
1013274109	CAMPBELL-BAYA	EVELYN		1331 MOUNT ZION RD		MORROW	GA	30260	0.0890963227	25
1003080524	PAN	QIUPING	A	1826 VETERAN BLVD		DUBLIN	GA	31021	0.0895101382	25
1205839891	GHIATHI	ABDOLLATI	SALEH	101 HARTFORD RD W STE 1		FORT GAINES	GA	398514331	0.0903603379	25
1083898548	LEROY	ZANIE	C	4555 N SHALLOWFORD RD	SUITE 100	ATLANTA	GA	303386407	0.0907953848	25
1316234958	FRAZIER	ALKETAH	ROCHELL	777 HEMLOCK ST	MSC 104	MACON	GA	312012102	0.0911078123	25
1790973576	GADDY	NORMA	ELLEN	970 JOE FRANK HARRIS PKWY SE	SUITE 220	CARTERSVILLE	GA	301202159	0.0918388064	25
1841554185	MURALIDHARA	SAMYUKTHA	N	970 WOODSTOCK PKWY	SUITE 100	WOODSTOCK	GA	301884868	0.0921275071	25
1598306292	SALES	BRITTANI	SHEA MEAD	1550 EATONTON RD		MADISON	GA	306504627	0.0927980994	25
1215917901	MCAVOY	JAMES	DANIEL	109 COLLEGE AVE		ELBERTON	GA	306351705	0.0930684531	25
1437129871	WOOD	BRUCE	A	259 JONESBORO RD		MCDONOUGH	GA	302533769	0.0931454795	25
1437180759	CORNFORTH	MATTHEW	THOMAS	11766 HIGHWAY 27		SUMMERVILLE	GA	307475989	0.0931829983	25
1235316894	HADI	MOHAMMED		50 KELLY RD		MCDONOUGH	GA	302536097	0.0936639742	25
1871721068	XIAO	KANYAN		900 TOWNE LAKE PKWY	SUITE 210	WOODSTOCK	GA	301891602	0.0937559768	25
1013404763	CRANFORD	MICHAEL	CURTIS	665 DULUTH HWY STE 401		LAWRENCEVILLE	GA	300464303	0.0945234388	25
1215376801	NATRAJAN	NITHYA	MALTI	903 15TH ST		AUGUSTA	GA	309012607	0.0945827743	25
1336135946	BENNETT	GARRETT	N	208 N. CUTHBERT ST.	MILLER COUN	COLQUITT	GA	398373517	0.0947209425	25
1659583938	SHANMUGA SUND	SATHISH	KANNAN	101 YORKTOWN DR STE 110		FAYETTEVILLE	GA	302141578	0.0947303488	25
1669095790	ODEGAARD	ANDREW	WILLIAM	3780 EISENHOWER PKWY		MACON	GA	312060800	0.0951385741	25
1740386986	SCHWARTZ	IRA	K	341 PONCE DE LEON AVE NE		ATLANTA	GA	303082012	0.0951497807	25
1497948822	SANCHEZ QUIRO	MELISSA		1015 DONALD L HOLLOWELL PKWY NW		ATLANTA	GA	303186653	0.0952041033	25
1164475893	RICHARDS	CHRISTOPH		201 POPLAR ST		IDEAL	GA	310416264	0.0953561157	25
1710096227	STOKES	ANNMARIE		634 PEACHTREE PKWY	SUITE 282	CUMMING	GA	300419782	0.0955551565	25
1972678530	PHAM	CHUC	V	400 CHARTER BLVD		MACON	GA	312104831	0.0955677275	25
1063584324	HOLLOWAY	REGINA	LORREN	308 CARROLLTON STREET		BREMEN	GA	30110	0.0958497581	25
1629158852	LEFEVER	NANCY		89 CLINIC RD		TATE	GA	30177	0.0960168369	25
1467951707	COUEY	CHRISTOPH	BLAKE	1230 BAXTER ST		ATHENS	GA	30606	0.0963073182	25
1447201876	FRANK	KAREN	J	896 HIGHWAY 441 S		CLAYTON	GA	305255423	0.0964286458	25
1477578599	LYNCH	JONATHAN	P	1178 5TH ST SE		CAIRO	GA	398283141	0.0965055926	25
1124371604	JASPER	ALAN	LAWRENCE	1601 WATSON BLVD	MEDICAL EDU	WARNER ROBINS	GA	310933431	0.0974371792	25
1235165689	KRUEGER	JODI	LYNN	2011 WINDSOR SPRING ROAD		AUGUSTA	GA	30906	0.0977100898	25
1952371379	PATEL	KRISHNA		3400 RIVERSIDE DR		MACON	GA	312102513	0.0978487963	25
1962799734	MUBARAK ALI	FARAH		11050 CRABAPPLE RD	104 B	ROSWELL	GA	300752489	0.0979444799	25
1598844482	COOK	JUNE		655 7TH ST BLDG 700700A	78 MDG/SGP	ROBINS AFB	GA	310982227	0.0981900031	25
1538256029	SAUMWEBER	MARTIN		100 MYRTLE BLVD		GRACEWOOD	GA	308121500	0.0985445725	25
1376169185	LALANI	RAHEEM		230 FIELDSTONE WAY		FAYETTEVILLE	GA	302158170	0.0989212534	25
1609942184	ANGELO	JOHN	GLENN	300 W HOSPITAL ROAD	EISENHOWER	FORT GORDON	GA	309055650	0.099239579	25
1093212375	MEHTA	PUJA		1080 PEACHTREE ST NE STE 12		ATLANTA	GA	303096857	0.0996566541	25
1891762720	GIRTON	FRED		3780 EISENHOWER PKWY		MACON	GA	312060800	0.0996794291	25
1336197250	GERGUIS	JOHN	S	1203 BRAMPTON AVE		STATESBORO	GA	304580850	0.1004422475	25
1790210045	MCDERMOTT MOZ	KRISTEN		5015 FLOYD RD SW STE 710		MABLETON	GA	301261674	0.1006979696	25
1588845655	THOMAS	RICHARD	WALLACE	6B CRAGER CT		GARDEN CITY	GA	314081314	0.1008798653	25
1437425915	NELSON	SEAN	TREVAR	655 7TH ST BLDG 700700A	78 MDG/SGOF	ROBINS AFB	GA	310982227	0.1009505173	25
1982732202	MEITES	ELISSA		1600 CLIFTON RD NE	MS A-31	ATLANTA	GA	303294018	0.1009825515	25
1265642821	WU	CHANGCHUN	C	4319 LAWRENCEVILLE HWY NW		LILBURN	GA	300473416	0.101509126	25
1043200884	HOOD	FRED	KENNARD	65 OLD JACKSON RD		MCDONOUGH	GA	302523095	0.1015546946	25
1467944462	BARTLETT	SAMUEL	IVAN	6600 VAN AALST BLVD		FORT BENNING	GA	319052102	0.1015566448	25
1790857381	CLEVELAND	LANGSTON	B	4468 UNION RD		TIFTON	GA	317948331	0.1022548522	25
1841395688	DUNLOP	ANNE	L	4500 N SHALLOWFORD RD		DUNWOODY	GA	303386476	0.1026227414	25
1962693853	KESSLER	MICHAEL	BARRY	970 CLEMENTSTONE DR NE	SUITE 400	ATLANTA	GA	303422116	0.1032274915	25
1467445593	CRAWLEY-MATAO	DEBRA	L	316 N MAIN ST		SWAINSBORO	GA	304013535	0.1032762863	25
1346302965	HOLLAND	MICHELLE	MARIE	300 W HOSPITAL RD	COMMUNITY C	FORT GORDON	GA	309055741	0.1033814331	25
1376070961	CHIVUKULA	KAAVYA		771 OLD NORCROSS RD		LAWRENCEVILLE	GA	300464386	0.1036413829	25
1235128455	DENTON	WHITNEY	S	1523 JOHNSON FERRY RD	SUITE 150	MARIETTA	GA	300629114	0.1044111401	25
1285620450	KURTZ	KIMBERLY	M	1300 S CHESTATEE		DAHLONEGA	GA	305335503	0.104425387	25
1740701887	SOLOMON	JONTU		1120 15TH ST		AUGUSTA	GA	309120004	0.1054123776	25
1063705275	MEEKS	ERIN		303 SMITH ST		LAGRANGE	GA	302402745	0.1054543979	25
1235246679	AKIN	SCOTT	J	1670 CLAIRMONT RD		DECATUR	GA	300334004	0.1058968218	25
1164448809	VAUGHN	SHANNON	JOE	28 JOHN DAVENPORT DR NW		ROME	GA	301652536	0.1061305153	25
1013329622	RITTENHOUSE	JULIA	ANNE	109 HOSPITAL DR		CALHOUN	GA	30701	0.106272372	25
1538152855	JONNALAGADDA	UMAMAHESW		906 BRYAN ST W		DOUGLAS	GA	315332330	0.1064093481	25
1144361411	BOSTOCK	WILLIAM	K	1439 JESSE JEWELL PKWY NE STE 102		GAINESVILLE	GA	305013806	0.106415269	25
1235295478	REARICK	DAVID	ALVIN	4372 MOSS RIDGE CT NE		ROSWELL	GA	300755227	0.1069779797	25
1710076104	PAYNE	FRANKLIN	EDWARD	3686 WHEELER RD		AUGUSTA	GA	309096520	0.1070705695	25
1386637189	SAMSON	MARK	J	908 HILLCREST PKWY		DUBLIN	GA	310214206	0.1079482479	25
1255779351	MCJENKIN	KRISTOPHE	K	105 BASS PLANTATION DR	APT 607	MACON	GA	312105735	0.1080752062	25
1861726481	DESHMUKH	ABHAY	JAYANT	1331 MOUNT ZION RD		MORROW	GA	30260	0.1082396056	25
1053328294	SALSBERRY	MARK	D	2487 CEDARCREST RD	SUITE 714	ACWORTH	GA	301012728	0.1084228098	25
1255713996	POCH	AARON		300 EAST HOSPITAL ROAD		FORT GORDON	GA	309055650	0.1084474652	25
1740350669	VALIANI	SHIRIN		25 GOSS DRIVE		HAMPTON	GA	302281855	0.1086724797	25
1285634212	CARTER	KELLI	M	1113 WASHINGTON RD		THOMSON	GA	308247523	0.1086898642	25
1689991564	SUNKIREDDY	NANDINI		2500 HOSPITAL BLVD STE 130		ROSWELL	GA	30076	0.1087334226	25
1932104924	SANDS	NATASHA	AMANDA	1825 MARTHA BERRY BLVD NW		ROME	GA	301651625	0.1090563755	25
1760483481	PATEL	YASHVANT	D	2300 MANCHESTER EXPY	SUITE F-8	COLUMBUS	GA	319046802	0.1092644451	25
1295823813	PARIMI	SHRINATH		2759 DELK RD SE	SUITE 1350	MARIETTA	GA	300678838	0.1095158314	25
1740454875	POLITE	ADRIENNE	NICOLE	1605 ROBERTA DR SW		MARIETTA	GA	300083855	0.1095165476	25
1871518860	HARRIS	JOHN	DAVID	5195 BATTLEFIELD PKWY		RINGGOLD	GA	307365148	0.1100527952	25
1336658327	MWANGI	ANTONY	IRUNGU	4812 THICKET PATH NW		ACWORTH	GA	301027966	0.1101890705	25
1902256027	NISBETH	ZALIKA		208 N CUTHBERT ST		COLQUITT	GA	398373517	0.1102115782	25
1023227030	AHMED	KASHIF		2200 HIGHWAY 155 N		MCDONOUGH	GA	302524806	0.1103013661	25
1952612103	KESSLER	HERSCHEL	L	1266 GEORGIA 515		JASPER	GA	30143	0.1103453669	25
1821155854	HICKS	LORETTA		1000 HALSEY AVE SE BLDG 550	NAS ATLANTA	MARIETTA	GA	300604277	0.1104211286	25
1619236916	LOWERY	JEFFREY	RIVERA	2336 DAWSON RD		ALBANY	GA	317072800	0.1111320435	25
1841323524	KRAUS	STEVEN	B.	2520 WINDY HILL RD SE	SUITE 301	MARIETTA	GA	300678664	0.111231898	25
1679861256	PRATT	BRIAN	EUGENE	458 N MAIN ST		CLAYTON	GA	305254254	0.1112675961	25
1588763387	BROWN-SADDLER	BELINDA		3699 CASCADE RD SW	SUITE B	ATLANTA	GA	303312105	0.1113243658	25
1639182132	HUMAN	ANTHONY	F	1250B AUBURN RD	SUITE 201	DACULA	GA	300195432	0.1116808127	25
1801804000	HENDERSON	SCOTT	DAVID	1776 OLD SPRING HOUSE LN	SUITE 200	ATLANTA	GA	303386225	0.1116915825	25
1871669994	HARPER	KENNETH	WESLEY	6000 HILLANDALE DR STE 100		LITHONIA	GA	300584860	0.1117045661	25
1518036623	HAWES	ROBERT	J	2225 US HIGHWAY 41 N		TIFTON	GA	317942749	0.1117187692	25
1154318004	CAMPBELL	ELEANOR	WALAITIS	3925 JOHNS CREEK CT	SUITE A	SUWANEE	GA	300241265	0.1122250506	25
1912286154	BRADBERRY	JOHN	FREEMAN	6385 MCGINNIS FERRY RD	SUITE 202	JOHNS CREEK	GA	300053621	0.1126686778	25
1972597656	BOATEN	AFUA	SARPON	1046 RIDGE AVE SW	SOUTHSIDE M	ATLANTA	GA	303151640	0.1129327776	25
1710271010	NGWANG	ROLAND		2698 FOXGLOVE DR SW		MARIETTA	GA	300644546	0.1129517132	25
1023103744	HYLAND	VIRGINIA	BIRNBACH	2800 HIGHWAY 138 SW STE A		CONYERS	GA	300943929	0.1134505626	25
1003889197	BATISTA	PHILIP		1010 JOHNSON FERRY RD		MARIETTA	GA	300682108	0.1136184764	25
1952710287	SLOWIK	JENNIFER	MCDONALD	7950 MARTIN LOOP		FORT BENNING	GA	319055648	0.1151271556	25
1174524805	EATON	RICHARD	NELSON	632 FERNCREST DR		SANDERSVILLE	GA	310821863	0.115187767	25
1598842031	DURDEN	CHARLES	HENRY	110 NORMAN DORMINY DR	SUITE A	FITZGERALD	GA	317508858	0.1152841091	25
1669404760	RO	JUN	H.	6335 HOSPITAL PKWY	STE 101	JOHNS CREEK	GA	300971550	0.1152954768	25
1780024596	AKHTAR	MARIAM		1120 15TH ST		AUGUSTA	GA	309120004	0.115361963	25
1972708774	CZUBOKA	CARL	JOSEPH WI	2400 MOUNT ZION PKWY	INTERNAL ME	JONESBORO	GA	302362500	0.115525547	25
1396120127	WONG	GAYLE		4500 N SHALLOWFORD RD		ATLANTA	GA	303386476	0.1157287336	25
1740549138	LYNN	PATRICK	JAY	304 SHORTER AVE NW	SUITE 201	ROME	GA	301654290	0.1158804689	25
1871942755	ANYIKWA	CHRISTINA		1120 15TH ST		AUGUSTA	GA	30912	0.1159333732	25
1134429566	RICKS	HOYLAND	HARRIS	11675 GREAT OAKS WAY		ALPHARETTA	GA	300222421	0.1160135596	25
1780679134	MCCURDY	CARL	DEAN	1020 J L WHITE DR	SUITE 170	JASPER	GA	301434908	0.116132821	25
1346702172	DUKES	ALAYNA		3780 EISENHOWER PKWY		MACON	GA	31206	0.1161396788	25
1538133905	JAGO	KENNETH	S	125 OAKSIDE CT STE 101		CANTON	GA	30114	0.1166411494	25
1295758597	EDWARDS	MIRANDA	Y.	500 18TH ST	SUITE A-10	COLUMBUS	GA	319011536	0.1172791869	25
1447292503	BARR	JOSEPH		65 OLD JACKSON RD		MCDONOUGH	GA	302523095	0.1176392162	25
1801207741	WORMSBACHER	BRANDAN		3780 EISENHOWER PKWY	MSC 143	MACON	GA	312060800	0.1177957641	25
1861832362	RAVANMEHR	ARASH		4550 COBB PARKWAY NORTH NW STE 101		ACWORTH	GA	30101	0.1178942877	25
1871192260	WILLINGHAM	ASHLEY		210 CARLISLE WAY		SAVANNAH	GA	314196606	0.1179116546	25
1568790848	SHARMA	SIDHARTH		980 BIRMINGHAM RD STE 304		MILTON	GA	300044418	0.118245096	25
1124181086	VAN	VICKI	LYNDALL	747 S HILL ST		GRIFFIN	GA	302244830	0.1184991417	25
1164454153	ALBRITTON	MARK	WALDEN	3780 OLD NORCROSS RD		DULUTH	GA	300961740	0.1186310617	25
1427131101	REAMS	CALVIN	J	951 S BROAD ST		THOMASVILLE	GA	317926161	0.1186870975	25
1326029471	MORGAN	FREDERICK	DANIEL	4759 ROCKBRIDGE RD	SUITE C	STONE MOUNTAIN	GA	300834295	0.1189573203	25
1093177107	GRAY	BRANDON	E.	3855 PLEASANT HILL RD STE 100		DULUTH	GA	300968030	0.11927119	25
1427636976	GARRETT	WILLIAM	MARK	777 HEMLOCK ST STE 165		MACON	GA	312012102	0.1195381149	25
1942477179	HOOD	EDWARD	DUPONT	455 MALL BLVD	NO. 4 OGLET	SAVANNAH	GA	314064828	0.1196248006	25
1881627107	SELF	THOMAS	ALLEN	855 CURTIS PKWY SE		CALHOUN	GA	307013688	0.1201552805	25
1376797134	WALL	MARC	OWEN	230 EAST AVE		CEDARTOWN	GA	301253002	0.1207750505	25
1881761344	JOSEPH	BRIDGIT	MATHAI	1120 15TH ST		AUGUSTA	GA	30912	0.120907669	25
1053536177	GAYLE	WEZYANN		916 LOGANVILLE HWY	350	BETHLEHEM	GA	306202144	0.1220529681	25
1740649771	MORRIS	CHRISTINE		141 LACY ST NW STE 100		MARIETTA	GA	300601117	0.1222547549	25
1578583035	MCDANIEL-DESA	HOPE	HAMLIN	6875 DOUGLAS BLVD, SUITE	KAISER PERM	DOUGLASVILLE	GA	30135	0.1232273281	25
1912573478	DOLES	NANCY	ALEXANDRI	1120 15TH ST		AUGUSTA	GA	309120006	0.1235524091	25
1972185999	MCKINISH	ARTHUR	FOSTER	10 BROTHERS LN APT 1006		DALTON	GA	307207350	0.1236268962	25
1710203716	KEENE	BRIAN		6600 VAN AALST BLVD		FORT BENNING	GA	319052102	0.1237607129	25
1942382726	HAMILTON	EDWARD	WILLIAM	4215 WOODRUFF RD		COLUMBUS	GA	319046889	0.1244946085	25
1891714887	LIM	ASTOR	T	3226 HAMPTON AVE STE E		BRUNSWICK	GA	315204255	0.1245225873	25
1689868960	BORELLI	MARIA	ELIZABETH	106 ENTERPRISE CT	SUITE A	COLUMBUS	GA	319049227	0.1249785643	25
1619330164	LIFE	CHAE		275 CARPENTER DR STE 310		ATLANTA	GA	303284911	0.1257515597	25
1225122435	CLEMONS	AMY	DAWN	23 LESTER RD		STATESBORO	GA	304584700	0.1260977532	25
1437263902	EPSTEIN	BENJAMIN	H	6065 PEACHTREE DUNWOODY ROAD	SUITE 350	SANDY SPRINGS	GA	30328	0.1266081855	25
1508866153	BAPTISTE	JODI	BAYLEY	2400 MT. ZION PARKWAY	KAISER PERM	JONESBORO	GA	30236	0.1266449206	25
1609974427	HODGES	HUGH	O	314 N BROAD ST	SUITE 130	WINDER	GA	306808206	0.1266978332	25
1376138909	SUTTON	GUERTONE		231 W HANCOCK ST		MILLEDGEVILLE	GA	310613371	0.1269478459	25
1740407063	DARUGAR	BAHRUM	BARRY	803 S MAIN ST		GREENSBORO	GA	306421211	0.127462274	25
1881765030	ONA	NORVIN	ILAO	1925 OLD PEACHTREE RD NE		LAWRENCEVILLE	GA	300432822	0.1275339914	25
1114241064	FLETCHER	ERNEST	L.	80 VININGS DR		MCDONOUGH	GA	302535994	0.1275690487	25
1376925503	ADDAGATLA	SWETHA		4700 NELSON BROGDON BLVD STE 250		BUFORD	GA	305185403	0.1282713768	25
1851735773	SHIN	AH RIM		200 CRESCENT CENTER PARKWAY	KAISER PERM	TUCKER	GA	30084	0.1283038273	25
1457821373	OGLETREE	SHENA		1244 PARK VISTA DR NE		BROOKHAVEN	GA	303195372	0.1290961952	25
1992719371	ROUGEOU	GLENDON	P	108 PROMINENCE CT	SUIE 100	DAWSONVILLE	GA	305346339	0.1291017826	25
1306365051	THOMAS	JOSEPH	HAMILTON	2336 DAWSON RD STE 2200		ALBANY	GA	317072801	0.1292625499	25
1972570943	SURRATT	DARRELL	SHAWN	603 WHEAT AVE	SUITE 700	BAINBRIDGE	GA	398194360	0.1300008298	25
1184066045	BURY	DAVID	CHRISTOPH	7950 MARTIN LOOP	DEPARTMENT	FORT BENNING	GA	319055648	0.1303935578	25
1891110268	OKOI CHUKWUNY	EDITH	I.	2337 GOODWOOD DR SW		MARIETTA	GA	300644335	0.1306875633	25
1023675907	PETRILLI	BRITTANY	CHRISTIN	1459 LANEY WALKER BLVD		AUGUSTA	GA	309120002	0.1308427249	25
1497929939	MELVIN	PERRY	DAVID	107 FRIAR TUCK AVE		WARNER ROBINS	GA	310885403	0.1309865444	25
1093786386	GRAY	PHILLIP		105 WILLOWBROOK WAY SE		CALHOUN	GA	307011404	0.1313510389	25
1174843833	IJAMAKINWA	NIHINLOLA	OREOLUWA	2481 GEORGE BUSBEE PKWY NW		KENNESAW	GA	301444961	0.1314366563	25
1912190976	WALLACE	BILL	LEE	2480 WINDY HILL RD SE	SUITE 200	MARIETTA	GA	300678644	0.1314815456	25
1154435550	BEVILLE	ROGER	W	1000 B. NORTH VETERANS BOULEVARD		GLENNVILLE	GA	30427	0.1317540645	25
1609880285	RADMAN	DOUGLAS	M	11459 JOHNS CREEK PKWY	SUITE 250	JOHNS CREEK	GA	300973515	0.1322927192	25
1114034857	COPAS	CHERYL	A	1550 JANMAR RD # B		SNELLVILLE	GA	300785600	0.1329155709	25
1710973094	DONIPARTHI	NALINIKRI	KUMAR	12990 HIGHWAY 9 N		MILTON	GA	300044195	0.1332093129	25
1467665208	STILES	CELESTINE		418 E. MCPHERSON AVE		NASHVILLE	GA	31639	0.1332932064	25
1649347683	AFRIDI	ZAHID	HALEEM	424 DECATUR ST SE		ATLANTA	GA	303121848	0.1334203655	25
1568724052	PARITZ	BRANDON	M	790 CHURCH ST NE	SUITE 250	MARIETTA	GA	300607282	0.1335757673	25
1518018738	YACONO	DANIEL	A	803 N JEFFERSON ST STE C		ALBANY	GA	31701	0.1338725393	25
1164586004	YAMAMOTO	CHRISTOPH	JAMES	109 HOSPITAL DR		CALHOUN	GA	307012067	0.1340829558	25
1780671750	MILLER	ANTHONY	E.	610 19TH ST		COLUMBUS	GA	319011528	0.1346138833	25
1003482621	RAVANGARD	DARIA		1120 15TH ST		AUGUSTA	GA	309120006	0.1348656286	25
1912358755	FURTADO	IAN		204 E 15TH ST		ALMA	GA	315102908	0.1349706832	25
1649653197	MORGAN	ELENA		1120 15TH ST		AUGUSTA	GA	309120004	0.1352154753	25
1255320479	KHOURY	CHARLES	K	145 N MEDICAL PKWY		WOODSTOCK	GA	301897031	0.1353956499	25
1497779714	ROSS	JACK	R.	610 19TH ST		COLUMBUS	GA	319011528	0.1356146988	25
1013274596	MAYBERRY	WILLIAM	S	2709 AIRPORT RD	SUITE 101	DALTON	GA	307210252	0.1356596575	25
1386956746	PATEL	KALPIT	C	4480 N COOPER LAKE RD SE STE 100		SMYRNA	GA	30082	0.135852553	25
1396849568	EGGLESTON	KIRK	W	1061 HARMON AVE. STE 1D03		FORT STEWART	GA	313155641	0.1362099588	25
1861487225	PETERS	CORNELL		2040 BOWMAN PARK	SUITE A	MACON	GA	312105782	0.1363119134	25
1811282346	ENGELBRECHT	JOHANNES	D	30 BUCHANAN BYP		BUCHANAN	GA	301134924	0.1370160469	25
1558457952	HOPKINS	ALICIA	M	11 CHARLIE MORRIS RD	MEDLINK COL	COLBERT	GA	306282445	0.1372511541	25
1538470646	HODGE	OMARI	ASIM	1400 RIVER PL		BRASELTON	GA	305175600	0.1374668759	25
1972661692	CLAIRBORNE	MAIYSHA	T	2525 CUMBERLAND PKWY		ATLANTA	GA	30339	0.1374773598	25
1225056823	COONE	JAMES	L	1100 E. WALNUT AVENUE	SUITE 14 &	DALTON	GA	30721	0.1382779098	25
1417965062	HOOS	ANN	ELIZABETH	2140 PEACHTREE RD NW STE 232		ATLANTA	GA	303091316	0.1387579693	25
1538222393	REARDON	ROY	RICHARD	208 N CUTHBERT ST		COLQUITT	GA	398373517	0.1392074717	25
1619030236	MOODY	RON		HOSPITAL ROAD		FORT GORDON	GA	30907	0.1396464306	25
1336138809	JOHNSON	KEVIN	EARL	665 DULUTH HWY	SUITE 501	LAWRENCEVILLE	GA	300463328	0.1398125608	25
1598949166	TSUI	PATRICK	LEUNG	886 LAFAYETTE ST		RINGGOLD	GA	307362367	0.1403910937	25
1528080082	GREIFER	JONATHAN	RAINES	3650 STEVE REYNOLDS BLVD	INTERNAL ME	DULUTH	GA	300964506	0.1407463309	25
1568482099	GARRINGER	JODON		229 ATHENS ST		HARTWELL	GA	306431854	0.1410893645	25
1184692790	ENSLEY	WESLEY	DON	241 SILVERWOOD COMMERCIAL DR		RINCON	GA	31326	0.1411986938	25
1710333257	RALSTON	DANIEL	KEITH	1829 LAWRENCEVILLE HWY		DECATUR	GA	300335728	0.141199567	25
1619972155	TURFLER	DAVID	L	209 S TALLAHASSEE ST		HAZLEHURST	GA	315396025	0.1412222791	25
1417046871	HARDEN	JOAN	ANDREA	BOLL MALL PARKWAY	KAISER PERM	LITHONIA	GA	30038	0.1413036646	25
1457485880	NIBO	DANIEL	E	6223 CHURCH ST		RIVERDALE	GA	302741614	0.14187474	25
1790196848	HAWKINS	ERSKINE		720 WESTVIEW DR SW		ATLANTA	GA	303101458	0.1422784157	25
1629126677	CRUSOR	JULIE	M.	6010 DAWSON BLVD	SUITE A-2	NORCROSS	GA	300931225	0.1433430818	25
1790947471	SHAHPOURY ARA	MEHDI		1120 15TH ST		AUGUSTA	GA	309120004	0.1435831455	25
1902832504	EPPS	WILLIE	D	130 STEPHENSON AVE STE 101		SAVANNAH	GA	314055899	0.1436355985	25
1619156981	HEARN	PAMELA	DIANE	2370 ROCKMART HWY STE 100		CEDARTOWN	GA	30125	0.1437241389	25
1902293434	MANGAROO	SHANTAE		8011 MALL PKWY		LITHONIA	GA	30038	0.1440168741	25
1972668200	RAINWATER	GREGORY	TODD	1020 J L WHITE DR	SUITE 170	JASPER	GA	301434908	0.144272632	25
1417334285	FORD	SYDNE	DANIELLE	4791 S MAIN ST		ACWORTH	GA	301015324	0.1443015012	25
1285604801	LEBLANC	HARVEY	PAUL	109 HOSPITAL DR		CALHOUN	GA	307012067	0.1443436179	25
1174629885	GLODENER	MARK		1845 LOCKEWAY DR	SUITE 404	ALPHARETTA	GA	300045936	0.1444160771	25
1205879301	MORGAN	SIDNEY	JOSEPH	105 ROCKY FORD RD		SYLVANIA	GA	304672027	0.1448355746	25
1235252859	SHEIKH	MUHAMMAD	A	2430 HERODIAN WAY SE STE 210		SMYRNA	GA	300802980	0.1448685979	25
1073508875	ZHANG	ZHEN		1030 MATHESON WAY		JOHNS CREEK	GA	30022	0.1458630977	25
1932190535	JELLICORSE	JOSEPH		100 PROFESSIONAL PARK	SUITE 204	CARROLLTON	GA	301173874	0.1466930262	25
1760499412	LUKEN	GARY	ALLEN	325 WEST MONTGOMERY CROSS ROAD		SAVANNAH	GA	314065641	0.1467255806	25
1114925872	DON DIEGO	FRANK	R	304 SHORTER AVE NW	STE 201	ROME	GA	301654290	0.1467357702	25
1316994353	JOSHI	ASMITA	C	11378 STATE BRIDGE RD		ALPHARETTA	GA	300225639	0.1469949014	25
1952734436	NOGUERA	CHRISTINA	HUNTLEY	915 W GORDON ST		THOMASTON	GA	302863427	0.1472134442	25
1407383805	ANDERSON	RACHEL		2621 E PINETREE BLVD		THOMASVILLE	GA	317924840	0.1473014351	25
1891777355	DOCU	EDUARD		340 EISENHOWER DR STE 910		SAVANNAH	GA	314061609	0.1473093592	25
1255719522	LEWIS	EVELYN	L	170 ARBOR SPRINGS PKWY		NEWNAN	GA	302654153	0.1473790655	25
1306471685	JENRETTE	TERRELL		MERCER UNIVERSITY SCHOOL OF MEDICINE 1550 COLLEGE ST		MACON	GA	312070001	0.147684767	25
1104313493	HARABAGLIA	MICHAEL	ANTHONY	655 SOUTH 7TH STREET BLDG 700/700-A	78 MDG/SGOF	ROBINS AFB	GA	31098	0.1479264545	25
1043621642	SMITH	BENJAMIN		1200 MEMORIAL DR		DALTON	GA	307202529	0.1479353281	25
1063510782	GAY	DOY	O	314 N BROAD ST	SUITE 130	WINDER	GA	306808206	0.1481552362	25
1871754283	NAVID	SAGHAR		106 BROAD ST		LOGANVILLE	GA	300527463	0.1483611991	25
1578009163	TAN	KATHRINE	MAY REYES	1600 CLIFTON RD.	MS A6	ATLANTA	GA	30329	0.1489278582	25
1669707139	MCCARTNEY	DARYL	PETERSEN	215 N COLEMAN ST		SWAINSBORO	GA	304013530	0.1491509113	25
1578827408	MCCARTHY	JOSHUA	WADE	1218 ALICE ST		WAYCROSS	GA	315014525	0.1497515413	25
1760914733	ACHEBE	JENNIFER	C	3780 EISENHOWER PKWY		MACON	GA	312060800	0.1508190991	25
1538169115	SNYDER	WILLARD	ALEXANDER	2314 STARLING ST		BRUNSWICK	GA	315204215	0.1508224686	25
1265567796	ESTES	JAMESON	ANDREW	3334 HIGHWAY 155		LOCUST GROVE	GA	302483513	0.1509197388	25
1891041125	AGARWAL	POOJA		3400 OLD MILTON PKWY STE 270		ALPHARETTA	GA	300053707	0.1515141787	25
1447250170	MURRAY	DARRELL	LEE	920 DANNON VIEW	SUITE 3103	ATLANTA	GA	30331	0.1526611849	25
1124084793	CARTER	MICHAEL	N	892 PRINCE AVE		ATHENS	GA	306062724	0.1531862878	25
1205858750	CARR	FELICIA	M	527 EISENHOWER DRIVE		SAVANNAH	GA	314061612	0.1532383264	25
1265405849	BRUNER	LIA	P	1500 OGLETHORPE AVE STE 200C		ATHENS	GA	306062165	0.1532847444	25
1558348300	SHUMPERT	CYNTHIA	R	15 RIVEBEND DRIVE	STE 100	ROME	GA	30161	0.1534262342	25
1578605911	WALDEN	LINDA	INEZ	91 MLK JR AVE SW		CAIRO	GA	39828	0.153746001	25
1023458890	CHOWDHURY	ZAHIDUL	ISLAM	240 N HIGHLAND AVE NE	SUITE F	ATLANTA	GA	303075609	0.1539040418	25
1376956144	GOLDENBERG	IRINA		5354 REYNOLDS ST	STE 424	SAVANNAH	GA	314056007	0.1539373329	25
1407884893	MCELHANNON	THOMAS	A	1305 JENNINGS MILL RD STE 210		WATKINSVILLE	GA	306777241	0.1550416649	25
1124290549	COX	JEFFREY	LAYNE	4250 BROWNSVILLE RD		POWDER SPRINGS	GA	30127	0.1550623691	25
1548207442	VOSWINKEL	PATRICK	J	10475 MEDLOCK BRIDGE RD	SUITE 815	DULUTH	GA	300972002	0.1550874748	25
1215391016	THAKER	AAKAR		3993 LAWRENCEVILLE HWY NW STE 140		LILBURN	GA	300472873	0.1558703739	25
1891105631	GALLEN	RACHEL	RICHMAN	665 DULUTH HWY STE 501		LAWRENCEVILLE	GA	300468709	0.1558716843	25
1992907760	MULAMALLA	KEERTHI		145 N MEDICAL PKWY		WOODSTOCK	GA	301897031	0.1561617857	25
1245597699	FRANCOIS	JENNIFER		3355 CASCADE RD SW STE 100		ATLANTA	GA	303113679	0.1565066633	25
1700937174	TURNER	KAREN	E	11133 ABERCORN ST	SUITE 10	SAVANNAH	GA	314191829	0.1566828057	25
1326159518	MURPHY	SEAN	T	3650 STEVE REYNOLDS BOUL	INTERNAL ME	DULUTH	GA	30096	0.1568923756	25
1720367287	OPALEYE	IBRAHIM	ALIU	5955 JIMMY CARTER BLVD STE 100		NORCROSS	GA	300714608	0.1569528376	25
1093796906	MALLOY	BRIAN	F	1061 HARMON AVE		FORT STEWART	GA	313145641	0.1570251501	25
1043356355	WATTS	MONICA	O	48 MAIN ST	SUITE 3-A	SENOIA	GA	302761895	0.1570973523	25
1639110687	SEMONES	CHARLES		380 N CHURCH ST		HOMERVILLE	GA	316342452	0.1572255502	25
1821228255	AJAYI	OLUMIDE	ADENIYL	1497 LAFAYETTE PKWY		LAGRANGE	GA	302412552	0.1579034539	25
1598897530	WHITE-WILLIAM	DOROTHY	A. O.	3700 MARKET ST STE C		CLARKSTON	GA	300212652	0.1582153701	25
1518329358	MONTALVO	MICHELLE	MARIE	1900 10TH AVE	SUITE 100	COLUMBUS	GA	319013600	0.1584288702	25
1588743165	YOUNG-WILSON	CRYSTAL		1800 HOWELL MILL RD NW STE 650		ATLANTA	GA	303183188	0.158821825	25
1679516967	FRANKLIN	ROBERT	CHARLES	2011 WINDSOR SPRING RD		AUGUSTA	GA	309064957	0.1592595592	25
1881698546	GWATHNEY	MIRIAM	P	101 BANKS STATION	KAISER PERM	FAYETTEVILLE	GA	30214	0.1593938801	25
1336132679	BETTS	ERIC	J	611 E VILLANOW ST		LA FAYETTE	GA	307282618	0.1598300879	25
1053319996	WOJNOWICH	LEONARD	SHPACK	1326 EISENHOWER DR	SUITE D	SAVANNAH	GA	314063928	0.1598841712	25
1194765420	GLENN	JOHN	A	840 PROFESSIONAL CENTER DR		EASTMAN	GA	310236734	0.1602237756	25
1902118292	LEE	KYOUNG HO		7360 MCGINNIS FERRY RD		JOHNS CREEK	GA	300246603	0.1605253639	25
1518915909	SHORTER	MELANIE	D.	106 MORAN DRIVE		BONAIRE	GA	31005	0.1605785057	25
1295899631	FARGO	MATTHEW	VERNON	300 HOSPITAL ROAD		FORT GORDON	GA	309055650	0.1607638798	25
1598007585	SADEGHI	RAMIN		1101 NORTEC DR SE		CONYERS	GA	300135835	0.1609480233	25
1184736290	KORNRICH	RACHEL	MARIE JOH	4500 N SHALLOWFORD RD		ATLANTA	GA	303386476	0.1610537591	25
1942649611	STEPHENS	DEVIN	A	1181 LANGFORD DR BLDG 300-103		WATKINSVILLE	GA	306777305	0.1611231003	25
1023421930	LUCERO	CARLOS		485 HIGHWAY 29 N		ATHENS	GA	30601	0.1611580244	25
1053404822	HARMON	JAMES	C	504 S MAIN ST		CORNELIA	GA	305313966	0.1613401986	25
1104890284	ARTMAN	MARTIN	R	5000 WELLNESS WAY		ST SIMONS ISLA	GA	315222287	0.1614905569	25
1821109034	AMASON	JERYI		3650 STEVE REYNOLDS BOUL		DULUTH	GA	30096	0.1616176829	25
1326144239	BLAKENEY	RASHAWN	M	3634 J DEWEY GRAY CIR	SUITE 308	AUGUSTA	GA	309096580	0.1616704888	25
1619397197	ALIU	RILIWANU		5450 WHITTLESEY BLVD		COLUMBUS	GA	319092139	0.1616826165	25
1063451656	FRANKLIN	SHAUN	ILETHA	325 W MONTGOMERY XRD		SAVANNAH	GA	314063309	0.1617033748	25
1144303124	SANDERS	CHARLES	RICHARD	951 S BROAD ST		THOMASVILLE	GA	317926161	0.1628099122	25
1437251923	WILLIAMS	JOANNE	E.	643 MAIN ST		PALMETTO	GA	302681138	0.1636737507	25
1922168103	THOMAS	PERRY	M.	227 MOUNTAIN DR		DAHLONEGA	GA	305331606	0.1636816636	25
1114182458	LYNN	THADDEUS	KEDRON	8495 DUNWOODY PL	BUILDING 9,	ATLANTA	GA	303503321	0.1641832279	25
1154408938	DESIMONE	JOHN	W.	611 E WASHINGTON AVE		ASHBURN	GA	317145315	0.1644998198	25
1972684546	DASHER	GLEN	J.	1140 BRAMPTON		STATESBORO	GA	30458	0.1647885661	25
1518957372	EPPS	DOUGLAS	K	1050 EAGLES LANDING PKWY	SUITE 302	STOCKBRIDGE	GA	302819018	0.1649140223	25
1023000643	BEHRMANN	PAUL	J	108 PROMINENCE CT	SUITE 200	DAWSONVILLE	GA	305346339	0.1650222061	25
1609853191	CONKRIGHT	WILLIAM	JAMES	1417 PENDLETON RD		AUGUSTA	GA	309044837	0.1652117982	25
1164452942	KIM	YONG	S	1742 OAK RD		SNELLVILLE	GA	300782234	0.1654215153	25
1447279740	LITTLEFIELD	BYRON	A	21 COMMERCE PKWY		ADAIRSVILLE	GA	301032009	0.1654878083	25
1750305124	BOAZ	DAVID	SAMUEL	1845 LOCKEWAY DR	SUITE 404	ALPHARETTA	GA	300045936	0.1661951575	25
1528219813	VILLALON-GOME	JOSE	MANUEL	4500 N SHALLOWFORD RD		DUNWOODY	GA	303386476	0.1665394866	25
1215941992	SEYFRIED	MICHAEL	PAUL	1776 OLD SPRING HOUSE LN	SUITE 200	ATLANTA	GA	303386225	0.1665618751	25
1528164373	YOUNG	HENRY	WILLIAM	501 THIRD AVE E		CORDELE	GA	31015	0.1671705712	25
1962884411	ERWOOD	MARGARET	A	1439 JESSE JEWELL PKWY NE STE 102		GAINESVILLE	GA	305013806	0.1673049108	25
1457412637	GAILLARD	WENDELL	ELLIOTT	727 CENTER ST		COLUMBUS	GA	31901	0.1677169209	25
1891140026	CLAIR	JENNIFER		5475 CHAMBLEE DUNWOODY RD		DUNWOODY	GA	303384114	0.1678360743	25
1063478691	SANDERS	ALAN	M	194 HOSPITAL RD		BLAIRSVILLE	GA	305123139	0.1679406041	25
1326215120	GRIFFIN	LESLIE	C	60 ERLANGER SOUTH DRIVE	ERLANGER ME	RINGGOLD	GA	307363179	0.1684901208	25
1851501266	YOON	DONGJIN		56 CARRIAGE OAKS DR		TYRONE	GA	302901684	0.1686718064	25
1972136117	RONOH	SHARON		1201 18TH ST		COLUMBUS	GA	319011724	0.1686941945	25
1932770385	WENZEL	SARAH	KATHRYN	1000 DULUTH HWY APT 1104		LAWRENCEVILLE	GA	300438604	0.1687768531	25
1104186246	JOHNSON	ANTHONY	WAYNE	3207 COUNTRY CLUB RD		VALDOSTA	GA	316051029	0.1688834318	25
1285702936	STEVENS	CHRISTOPH	LEE	3805 CHEROKEE ST NW		KENNESAW	GA	301442085	0.168933462	25
1356324859	TAPLEY	BENSON	WAYNE	125 MEMORIAL DR		REIDSVILLE	GA	304534641	0.1693811166	25
1649237025	MARTIN	CATHERINE		3827 JIMMY LEE SMITH PKWY		HIRAM	GA	30141	0.1695034477	25
1881914984	THOMAS	CHRISTY	ADKINS	1701 MAGNOLIA WAY	STE 101	AUGUSTA	GA	309099483	0.1699999045	25
1700849874	OPRYSKO	JOHN	L	4445 COWAN RD		TUCKER	GA	300844829	0.1704835995	25
1730739459	CHURCH	KYLE	THOMAS	95 COLLIER RD NW STE 2055		ATLANTA	GA	303091721	0.1708691284	25
1215078464	ZIMMERMAN	JOHN	M	109 MINIS AVE		GARDEN CITY	GA	314082128	0.1711779065	25
1386189405	HUR	MARCO		3131 S MAIN ST		MOULTRIE	GA	317686925	0.1712823045	25
1972941052	DINULESCU	ANA	CORINA	260 ELM ST		CUMMING	GA	300402467	0.1718265834	25
1477749810	JOHNSON	SAMUEL		5300 MEMORIAL DR	SUITE 112	STONE MOUNTAIN	GA	300833148	0.1718851776	25
1083761159	SHARMA	RAKESH	KUMAR	300 W HOSPITAL RD		FORT GORDON	GA	309055741	0.1724888264	25
1548445356	GORDON	ELIZABETH		601 BLUEBIRD BLVD		FORT VALLEY	GA	310305082	0.1727914979	25
1740661594	GRAY	BRIANA		1375 E KING AVE STE B		KINGSLAND	GA	31548	0.1728309296	25
1255759775	ALLEN	KENDRA		1325 RALPH DAVID ABERNATHY BLVD SW		ATLANTA	GA	303101649	0.1732893317	25
1578946133	POLANCO	JOHANA	ANDREA	50 KELLY RD		MCDONOUGH	GA	30253	0.1734274454	25
1497754592	WISE	CARLOS	RODRIGUEZ	1800 10TH AVE		COLUMBUS	GA	319011513	0.1736249645	25
1861555625	GILES	EUGENE	H	11045 COLUMBIA ST		BLAKELY	GA	398233447	0.1736612763	25
1578529913	LINDSEY	MELANIE		209 E MAIN ST		HAHIRA	GA	316321121	0.1737375628	25
1124079447	LANE	DERRICK	F	818 FORSYTH STREET		MACON	GA	312012139	0.1754501104	25
1508941501	MOORE-WATERS	SONDI	SAADIA	2260 NORTHLAKE PKWY STE 300		TUCKER	GA	300844006	0.1758177612	25
1386892446	ENFINGER	CASIDY		360 COLLEGE ST		BLAKELY	GA	398232554	0.176158758	25
1629565460	YU	SARAH		5281 CLEVELAND HWY		CLERMONT	GA	305272205	0.1762371846	25
1568419216	TIDWELL	LESLIE	G	3448 VINEVILLE AVE		MACON	GA	312041867	0.1772341533	25
1295771061	POHL	STEPHEN	S	361 COMMERCIAL DR		SAVANNAH	GA	314063659	0.1774479883	25
1962511535	JACKSON	MELVIN		777 HEMLOCK ST	HB 64	MACON	GA	312012102	0.1779628881	25
1104352921	ALWANI	FARAZ	F	81 NORTHSIDE DAWSON DR STE 100A		DAWSONVILLE	GA	305347166	0.178301991	25
1740267194	SMITH	ANTHONY	VAN	1417 PENDLETON RD		AUGUSTA	GA	309044837	0.1786689983	25
1508811712	GHALEB	CHRISTIAN	MARIE	433 US HIGHWAY 80 W		POOLER	GA	313222509	0.1788895233	25
1033317011	CHURCH	NICHOLAS		2801 N DECATUR RD	SUITE 295	DECATUR	GA	300335949	0.1792791058	25
1073873147	ANDERSON	WILLIAM	ERICK	304 SHORTER AVE NW	STE 201	ROME	GA	301654290	0.1794343228	25
1801073465	UDO	EMEM		2124 CANDLER RD		DECATUR	GA	300325572	0.1807085034	25
1508985607	PULLIAM	MORRIS	CLAYTON	2578 HELEN HWY		CLEVELAND	GA	305282848	0.1811044324	25
1619923869	HAROLD	GREGORY	S	144 WIMBISH WAY		PERRY	GA	310699685	0.1811201666	25
1013031970	WEBSTER	ALVIN	H	6522 PEACOCK BLVD		MORROW	GA	302602520	0.181469041	25
1821095670	RICHARDSON-ON	LORRIE	ANN	115 TOWNE CENTER PKWY 114		HOSCHTON	GA	305482222	0.1818035376	25
1396906491	WHITE	BRADLEY	J.	229 ATHENS ST		HARTWELL	GA	306431854	0.1824887177	25
1124035290	GRIFFITH	SCOTT	DEE	4310 JOHNS CREEK PKWY	STE 100	SUWANEE	GA	300246092	0.1827714905	25
1922156462	SMITH	BENJAMIN	R	17 COLLINS DR		CARTERSVILLE	GA	301202487	0.1830334548	25
1649247925	HARVEY	GARY	NORMAN	907 E 67TH ST		SAVANNAH	GA	314054612	0.1830915386	25
1457485690	VELIE	JODY	S	1025 KEITH DR		PERRY	GA	310692948	0.1835272527	25
1013303262	SMITH	THOMAS	CHRISTOPH	610 FERNCREST DR STE B		SANDERSVILLE	GA	310821863	0.184142408	25
1568575041	REDDICK	BONZO	K	1107 E 66TH ST		SAVANNAH	GA	31404	0.1849118761	25
1194717421	LOOMIS	REBECCA	J.	1515 RIVER PL STE 100		BRASELTON	GA	305175610	0.1854189873	25
1790718971	LILE	LAURA		7185 AVALON BLVD		ALPHARETTA	GA	300092450	0.1856236705	25
1699977751	GAGLIOTI	ANNE	HAZEN	1513 CLEVELAND AVE BLDG 500		ATLANTA	GA	303446949	0.1860286492	25
1871533877	MYERS	MELLAYNE	R	4660 RIVERSIDE PARK BLVD		MACON	GA	312101395	0.1861190825	25
1235260696	SINGH	INDER	PAUL	2130 LAVISTA EXEC PARK DR		TUCKER	GA	300845421	0.1864154032	25
1114155702	KIM	JINA	Y.	3610 PEACHTREE INDUSTRIAL BLVD	SUITE 100	DULUTH	GA	300964843	0.1866193298	25
1144603978	CARROLL	JOHN-SCOT	AUSTEN	1825 MARTHA BERRY BLVD NW		ROME	GA	30165	0.1869268367	25
1912198664	BIDOT	DAVID	O.	3386 SHALLOWFORD RD NE		CHAMBLEE	GA	303413513	0.1869871794	25
1366485948	SHAW	GEORGE	PAUL	611 N MAIN ST		LA FAYETTE	GA	307282241	0.1873405237	25
1215060819	DAVIS	CEDRICE	N.	2520 WINDY HILL RD SE	SUITE 301	MARIETTA	GA	300678664	0.1883213852	25
1386690923	SESAY	MINKAILU		852 DACULA RD		DACULA	GA	300193185	0.1885824405	25
1346523818	CAREY	PATRICK	MICHAEL	300 W HOSPITAL RD	DDEAMC FAMI	FORT GORDON	GA	309055650	0.1886689105	25
1154392744	SCHULER	JOHN		600 CELEBRATE LIFE PKWY		NEWNAN	GA	302658001	0.1895359481	25
1558504308	TURNER	EDDIE	JOE	4855 FLOYD RD SW		MABLETON	GA	30126	0.189899739	25
1780649012	HILL	LUCINDA	S	13570 N MAIN ST		TRENTON	GA	307522012	0.18991016	25
1487139184	SMITH	LORRAINE	A	3121 GRUNDY IVES DR		SNELLVILLE	GA	300393610	0.1904203352	25
1912225707	WHEELER	TYLER	H	993 JOHNSON FERRY ROAD	F210	ATLANTA	GA	30342	0.1905622469	25
1942295712	WARNOCK	RALPH	PARKS	1005 BOULDER DR		GRAY	GA	31032	0.1906783968	25
1831453604	CAVENDER	MICHAEL	THOMAS	300 EAST HOSPITAL ROAD	DWIGHT DAVI	FORT GORDON	GA	308055650	0.1908660802	25
1780171058	PINEDA	NATALIA		1776 OLD SPRING HOUSE LN STE 200		ATLANTA	GA	303386225	0.1909811609	25
1780645788	JOHNSON	EVELYN	J	408 S MAIN ST STE C		BAXLEY	GA	315130185	0.1911445755	25
1922129683	DUBOSE	JACQUELIN		1120 15TH ST	HB-3018	AUGUSTA	GA	309120004	0.1916110777	25
1558354506	WILLIAMSON	ANDY	FOY	908 HILLCREST PKWY		DUBLIN	GA	310214206	0.1919164482	25
1215268040	NDUKWE	NDUBUISI	APU	852 DACULA RD		DACULA	GA	30019	0.1927693133	25
1164564910	BERLINER	GARY	C	2395 THOMPSON RD		DAWSONVILLE	GA	305345376	0.1928646826	25
1568482644	BRANCH	R	GARY	10 DOCTORS STREET		METTER	GA	30439	0.1938254811	25
1861419517	YAGER	HOWARD	S	3109 E SHADOWLAWN AVE NE		ATLANTA	GA	303052405	0.1939395513	25
1720113897	FAUGHT	JOHN	WADE	7950 MARTIN LOOP		FORT BENNING	GA	319055647	0.1940649022	25
1699798926	MCWHORTER	CHRISTOPH	ROBERT	3550 PRESTON RIDGE ROAD	KAISER PERM	ALPHARETTA	GA	30201	0.1951118913	25
1871938969	RAMPERSAD	DARYL		3400 OLD MILTON PKWY STE A130		ALPHARETTA	GA	300054417	0.1953417306	25
1033102868	GRIFFIN	ALVIN	V	1039 E FREEWAY DR SE		CONYERS	GA	300945965	0.1953752568	25
1205880309	MADHAVAN	SWAPNA		260 ELM ST		CUMMING	GA	300402467	0.1958513312	25
1104861970	NAJAFI	NOSHIN		3650 STEVE REYNOLDS BOULEVARD	KP MEDICAL	DULUTH	GA	30096	0.1962053479	25
1598958894	GUY-CRAFT	WANDA	E	1315 DELAUNEY AVE	SUITE 201	COLUMBUS	GA	319012367	0.1963130353	25
1982773610	BENNETT	CECIL	FITZ ALBE	51 HOSPITAL RD		NEWNAN	GA	302631209	0.1966112713	25
1235477340	VRIELAND	JEFFREY		1569 BUFORD DR		LAWRENCEVILLE	GA	300433725	0.1967204126	25
1942392758	HACKER	KAREN	T	1825 HIGHWAY 34 E	ST 3000	NEWNAN	GA	302651325	0.1968410277	25
1790198919	DEAL	SYDNEY	REYNOLDS	1000 CORPORATE CENTER DR		MORROW	GA	30260	0.1970639132	25
1205832227	LENTZ	RANDY		182 SUNSET BLVD		JESUP	GA	315450401	0.1970729992	25
1538210786	SMITH	WALTER	H	6330 CHURCH ST		RIVERDALE	GA	302741617	0.1978445296	25
1629194089	WILLIAMS	LASHUNDA		1058 BEAR CREEK BLVD		HAMPTON	GA	30228	0.1980725095	25
1912928912	MCRAE	LORRAINE	M	527 EISENHOWER DRIVE		SAVANNAH	GA	31406	0.1980872043	25
1285805986	AMINU	FOLAKE	T	584 LANIER PARK DR		GAINESVILLE	GA	305012000	0.1983091502	25
1851568869	WILSON	CHARITY	GUYTON	2336 DAWSON RD		ALBANY	GA	317072800	0.198355822	25
1033198338	LEBOYD	NICHOLE	MARIE	75 PIEDMONT AVE STE 700		ATLANTA	GA	303032508	0.1986825029	25
1497980064	VIRTUE	MARK		330 TURNER MCCALL BLVD SW	SUITE 101	ROME	GA	301655630	0.1987770713	25
1457467219	BRAY	JOEL	SCOTT	601 3RD ST N		SOPERTON	GA	304571160	0.1991436468	25
1669572970	SCHMIDT	MICHAEL	S	454 SMITH AVE		THOMASVILLE	GA	317925535	0.1994020758	25
1083662241	ASSORGI	SALVATORE	C	14089 ABERCORN ST		SAVANNAH	GA	314191966	0.1994122421	25
1023247731	DEGA	SREEVALLI		1570 BRAMPTON AVE		STATESBORO	GA	304580855	0.1995312433	25
1952492308	MILTON	MICHAEL	G.	6030 BETHELVIEW RD	SUITE 403	CUMMING	GA	300408020	0.1998916293	25
1790717171	CASTEEL	LINDA	L	1976 MAIN ST E	STE C	SNELLVILLE	GA	300786460	0.1999856356	25
1235499724	DUVALL	KAREN	NICOLE	10475 MEDLOCK BRIDGE RD	SUITE 815	JOHNS CREEK	GA	300974433	0.2000539099	25
1043400013	SMITH	KILEE	RAYELLE	620 BELL CREEK RD	SUITE B	HIAWASSEE	GA	305462300	0.2004056844	25
1104975002	KEATING	WILLIAM	JOSEPH	1080 LUMPKIN CAMPGROUND RD S	SUITE 300	DAWSONVILLE	GA	305340989	0.2008325133	25
1700820198	BOWERS	RALPH	EDWARD	204 N DUKE ST		LA FAYETTE	GA	307282505	0.2009463814	25
1295738722	BARTON	SHANNON	T	545 VENTURE COURT		MONTICELLO	GA	31064	0.2010152737	25
1861550865	ALLEN	TAMMY	MARIE	1400 VETERAN'S MEMORIAL HIGHWAY	SUITE 134-1	MABLETON	GA	30126	0.2013090892	25
1063431716	BROWN	CRYSTAL	LYNN	701 BLUEBIRD BLVD		FORT VALLEY	GA	310305085	0.2017239678	25
1548462732	SULE	JUDIT	TUROCZI	201 WOODROW WILSON DR		VALDOSTA	GA	316022538	0.2024148406	25
1972545119	VELEZ	RACHEL	G.	606 W SCREVEN ST		QUITMAN	GA	316431922	0.202627509	25
1326041930	HUESEMAN	LINDA	M	774 ATHENS RD		LEXINGTON	GA	306481908	0.2026463338	25
1740265099	PADHIAR	HEMEN		1400 NORTHSIDE FORSYTH DR STE 240		CUMMING	GA	300416017	0.2029796002	25
1407968035	GORE	JAMES		1657 N EXPRESSWAY		GRIFFIN	GA	302231276	0.202997814	25
1871781476	KEY	ALLISON	KIMBALL	PO BOX 728	222 GORDON	BREMEN	GA	30110	0.2031538189	25
1659303477	HOKE	WESLEY	ALDEN	1800 HOWELL MILL RD NW	SUITE 175	ATLANTA	GA	303182538	0.2036500746	25
1164862942	BEECK	SUNNI	LEE	1800 10TH AVE		COLUMBUS	GA	319011513	0.2039076403	25
1750426920	SMITH	GEORGE	LEON	4166 A NEWTON DRIVE		COVINGTON	GA	30014	0.2039101083	25
1174508055	LORENZEN	EARL	A	354 E WASHINGTON AVE		ASHBURN	GA	317145222	0.2048041593	25
1568576866	DEIMLER	ROBERT		3555 CENTERVILLE HWY	SUITE 100	SNELLVILLE	GA	300396456	0.2048876054	25
1003920901	JOWERS	JONATHAN	RONALD	210 OAK ST		MARTINEZ	GA	30907	0.2054756783	25
1184948549	KANJI	MUKTI	BHATIA	101 YORKTOWN DR	SUITE 100	FAYETTEVILLE	GA	302141568	0.205531818	25
1851354740	SHERROD	DARYL		4153 FLATSHOALS PARKWAY	SUITE 200 B	DECATUR	GA	30034	0.2056135592	25
1285125310	ABBASI	SUZANNE	NURIYE	4039 GATEWAY BLVD		GROVETOWN	GA	308133389	0.2058205983	25
1548823701	COPPIANO	JOSEPH	STEPHEN	1120 15TH ST		AUGUSTA	GA	309120006	0.2059637602	25
1336256015	MILNER	BLAKE	E	1111 GRIFFIN AVE		EASTMAN	GA	310239101	0.2061123602	25
1427065150	REEVES	LEONARD	D.	304 SHORTER AVE NW	SUITE 201	ROME	GA	301654290	0.2064721716	25
1821079138	PATKA	FIROZ	M	809 PEACHTREE ST		LOUISVILLE	GA	304341449	0.2067118628	25
1740398916	NICHOLS	MARGARET	MARY	1062 FORSYTH ST	SUITE 3E	MACON	GA	312018637	0.206783949	25
1053723627	KOWALSKI	ADAM	WALTER	1061 HARMON AVE		FORT STEWART	GA	313145641	0.2068411495	25
1942334255	VIDELEFSKY	ANDREA	S.	2520 WINDY HILL RD SE	SUITE 301	MARIETTA	GA	300678664	0.2070800873	25
1164411336	CSELEY	MARGOT	B	268 LAWRENCE ST NE		MARIETTA	GA	300601617	0.207158058	25
1699762666	JOHNSON	JAMES		610 19TH ST		COLUMBUS	GA	319011528	0.2077122136	25
1366542888	MARSH	ROBERT	W	3163 TUCKER NORCROSS RD		TUCKER	GA	300842124	0.2079425874	25
1891791596	MANNING	MICHAEL	JOSEPH	2215 EXCHANGE PL SE		CONYERS	GA	300136723	0.2082237733	25
1942287453	DENMAN	DAVID	A	4700 BATTLEFIELD PKWY	SUITE 200	RINGGOLD	GA	307365166	0.2083743406	25
1891804787	LOTT	JUANITA	YVONNE	418 EH COURT		BRUNSWICK	GA	31520	0.2083895575	25
1245734367	MOISE	DAVID		3699 CASCADE RD SW STE B2		ATLANTA	GA	303312163	0.209118513	25
1780899476	GRANT	VALERIE	A.	3110 CLIFTON SPRINGS RD		DECATUR	GA	300344600	0.2093000487	25
1003929639	GLEIT	CINDY	ANN	1107 E 66TH ST		SAVANNAH	GA	314045701	0.2093177062	25
1649263955	SMITH	JANICE	J.	2825 KEITH BRIDGE RD	SUITE 200	CUMMING	GA	300413936	0.2095396897	25
1467439968	RICHBOURG	HENRY	R	416A E MCPHERSON AVE		NASHVILLE	GA	316392275	0.2095816635	25
1154510410	STRICKLAND	CATHERINE	MICHELLE	304 SHORTER AVE NW	SUITE 103	ROME	GA	301654290	0.2096227483	25
1205879020	SAYEED	JAVAID		504 WEST MEMORIAL DRIVE		DALLAS	GA	30132	0.2101035599	25
1588697635	PRYOR	HEATHER	A.	14 CHEROKEE RD		CEDARTOWN	GA	301254381	0.2105717227	25
1306032198	KEITH	NABIL		6002 HIGHWAY 53 E		DAWSONVILLE	GA	305346227	0.2105792571	25
1568499390	SYED	IRSHAD		3807 CLAIRMONT RD		CHAMBLEE	GA	303414911	0.2109971834	25
1275971350	BULLA	ANNA	LUCIA	765 LANIER 400 PKWY		CUMMING	GA	300402539	0.2112282786	25
1598256331	SORCHIK	AUSTIN	W	3207 COUNTRY CLUB RD		VALDOSTA	GA	316051029	0.2119947109	25
1043248750	BOWERS	TERRA	MCDONALD	1155 HEMBREE RD	STE. 210	ROSWELL	GA	300761122	0.2123420412	25
1285090084	PACKER	DEBORAH		4172 KNOLLCREST CIR N		MARTINEZ	GA	309071672	0.212743485	25
1568824100	KADCHHUD	ANUSHREE		710 CENTER ST		COLUMBUS	GA	319011527	0.2129451117	25
1922328830	ATWATER	ALEXIS	M	3527 MEMORIAL DR UNIT W		DECATUR	GA	300322731	0.2130514841	25
1356575054	AGBEJA	LATIFAT	TOSIN	2402 OSLER COURT		ALBANY	GA	317070205	0.2134941505	25
1104846625	DODGEN	CHARLES	WAYNE	107 JACKSON AVE	SUITE A	THOMASTON	GA	302863433	0.2135606851	25
1619463247	POSEY	DREW	LAWRENCE	10 PARK PLACE SOUTH SE FL 5		ATLANTA	GA	303032913	0.213913988	25
1366899106	BLANTON	LEAH		3780 EISENHOWER PKWY		MACON	GA	312060800	0.2145882506	25
1952341745	LIVINGSTON	RICHARD	WEAVER	363 N BELAIR RD		EVANS	GA	30809	0.2147636559	25
1427013739	MATTHEWS	T	KEITH	56 APPALACHIAN AVE		BLAIRSVILLE	GA	305122271	0.2152809721	25
1831230143	KOHLI	HIRA		771 OLD NORCROSS RD	SUITE 255	LAWRENCEVILLE	GA	300464386	0.2158854069	25
1063660223	HARRIS	RASHANTE	BASHINEKA	882 PONCE DE LEON AVE NE		ATLANTA	GA	303064268	0.2159549572	25
1609880103	CLIFTON	JAMES	D	305 KITE RD		SWAINSBORO	GA	304015771	0.2160910988	25
1063410553	GRIFFIN	SAMUEL	C	700 SUNSET DR	SUITE 101	ATHENS	GA	306062293	0.2161690622	25
1144245812	VIGRASS	HOWARD	GEORGE	1800 10TH AVE		COLUMBUS	GA	319011513	0.2163193842	25
1134383730	THOMAS	CLAY		425 W 3RD AVE	SUITE 500	ALBANY	GA	317011941	0.2165497584	25
1013906130	CHRISTIANSEN	CAREY	L.	60 EXCHANGE ST STE B7		RICHMOND HILL	GA	313247646	0.2170488249	25
1396168753	WILDER	AMETHYST		1107 E 66TH ST		SAVANNAH	GA	31404	0.2171399869	25
1649469693	LASSITER	MEREDITH	A	625 W CROSSVILLE RD STE 128		ROSWELL	GA	300757504	0.2184410678	25
1174703250	MOSS	SEABORN	THOMAS	2016 REDMOND CIR NW		ROME	GA	301651322	0.2189429012	25
1164592846	KUMAR	VEENI	S	3327 HIGHWAY 5		DOUGLASVILLE	GA	301352307	0.2193051755	25
1407808215	WESTON-HILL	ZADA	YVETTE	2453 POWDER SPRINGS ROAD, SUITE 210	PRO HEALTH	MARIETTA	GA	300644570	0.219331706	25
1407318215	MONCION	PHILOMISE		3780 EISENHOWER PKWY		MACON	GA	31206	0.2196456311	25
1508859448	WILEY	DARYL	CARSON	315 FLUKER ST		THOMSON	GA	308242108	0.2198582428	25
1104019181	DHOLARIA	JIGNESH	R	260 RUCKER RD STE 400		ALPHARETTA	GA	30004	0.2199284556	25
1982649422	JAIN	NIDHI		1376 BROOKHAVEN VILLAGE CIR NE		ATLANTA	GA	303194095	0.2200817769	25
1417077355	HERBERT	JENNIFER	PORTER	925 BRANCH CT STE 101		GROVETOWN	GA	308133325	0.2208612166	25
1649316464	RISTIC	IRENE		902 ATHENS HWY		LOGANVILLE	GA	300524904	0.2211165145	25
1295967404	EVANS	ANGELA		871 FOREST PKWY		FOREST PARK	GA	302972381	0.22154939	25
1124195664	ROBERTS	HOLLY	S	2525 CUMBERLAND PARKWAY	DEPARTMENT	ATLANTA	GA	30339	0.2216326623	25
1578596029	HALLIBURTON-F	NADINE	SONJA	2575 PEACHTREE PKWY STE 100		CUMMING	GA	30041	0.2217227664	25
1376621151	EMERUWA	CATHERINE		7794 ELLA LN	SUITE G	FAIRBURN	GA	302135511	0.2219608073	25
1023634342	SU	ISSAC	E	2336 DAWSON RD STE 2200		ALBANY	GA	317072801	0.2220018912	25
1326293788	THOMPSON	KIM	MICHELLE	1120 15TH ST		AUGUSTA	GA	309120004	0.2222639542	25
1861620387	DOWIS	JEFFREY	QUINN	808 BEACON ST		WAYCROSS	GA	315017104	0.223224776	25
1982704300	ROGAN	JAMES	MICHAEL	3127 LENOX RD NE APT 4		ATLANTA	GA	303246028	0.2233670383	25
1770920258	PATEL	BHAVIKA	RAJANIKAN	3895 CHEROKEE ST. NW #400		KENNESAW	GA	30144	0.2234297759	25
1558688093	MCGOWAN	CHERYL	ANNE	1400 NORTHSIDE FORSYTH DR	SUITE 200	CUMMING	GA	300417668	0.2240698902	25
1275573776	TALLEY	REBECCA	ANNE	1701 MAGNOLIA WAY	SUITE 101	AUGUSTA	GA	309099483	0.2247351963	25
1790312387	TARIN	JONATHAN	D	615 S HANSELL ST		THOMASVILLE	GA	317925556	0.224964325	25
1114951217	DURDEN	MARK	DANIEL	1095 GRAY HWY		MACON	GA	312111856	0.2253894663	25
1982064358	YEGANEH	VAHID		50 KELLY RD		MCDONOUGH	GA	302536097	0.2261960866	25
1790065233	BROWN	MEGAN	POTTS	45 COLLEGE PARK DR		RINGGOLD	GA	30736	0.226243992	25
1528591716	DESAI	SHIVAM		707 CENTER ST		COLUMBUS	GA	319011575	0.2265608191	25
1093822694	DAVIS	DONALD	ANTHONY	124 W MADISON ST STE D		DUBLIN	GA	310215180	0.2266226431	25
1568811008	ANDREWS	CODY	LEE	1740 LIONS CLUB RD		MADISON	GA	306504762	0.2270031014	25
1700084514	PATEL	MITTAL	JIGNESH	1100 W LAKE COMMONS DR		MARTINEZ	GA	309077932	0.2278679284	25
1588703730	GASKIN	ARNOLD	DOLLAR	1773 SWEETWATER ST		AUSTELL	GA	301063294	0.2280829229	25
1477947539	OWEN	KARLA		1800 10TH AVE		COLUMBUS	GA	31901	0.2286701506	25
1578537734	JONES	MICHAEL	D	259 JONESBORO RD		MCDONOUGH	GA	302533769	0.2289538799	25
1033376439	POYNTER	DAVID	J	1027 BATEMAN DR STE C		SOCIAL CIRCLE	GA	300255039	0.2292294489	25
1598850703	SNAPPERMAN	HARRY		4000 SHAKERAG HL		PEACHTREE CITY	GA	302694047	0.2293071278	25
1881614584	MORTON	WILLIAM	ALAN	808 BEACON ST		WAYCROSS	GA	315017104	0.2296266254	25
1518924521	POLOW	SARAH	J	824 GI MADDOX PKWY		CHATSWORTH	GA	307052147	0.2298461475	25
1477766715	CLAYTON	MITZI		211 FAIRVIEW RD		ELLENWOOD	GA	302942721	0.2299664729	25
1043658149	RAMDIAL	SAVITRI		259 US HIGHWAY 19 N		CAMILLA	GA	317301410	0.2302788297	25
1245252584	HOLCOMBE	ROBERT	H	302 SHORTER AVE NW		ROME	GA	301654268	0.2303873171	25
1639127590	WILLARD	KIM	MARIA	101 COMMERCE PLACE, SUITE 1	COMMUNITY M	BARNESVILLE	GA	30204	0.2310011109	25
1972763043	GHERMAN	OPHELIA	P	455 S MAIN ST	SUITE 104	HINESVILLE	GA	313134353	0.2312416314	25
1467410621	SELLS	LINNETTE	J	3720 HOLCOMB BRIDGE RD		NORCROSS	GA	300924795	0.2313846719	25
1104851930	MAC NEW	WILLIAM	THOMAS	314 N BROAD ST	SUITE 250	WINDER	GA	306802191	0.2314910787	25
1295084374	STORMANT	SHAD	ASHTON	1550 COLLEGE STREET		MACON	GA	312070001	0.2317189897	25
1790958668	ILLE	MIHAELA		5655 ATLANTA HWY STE A		ALPHARETTA	GA	30004	0.2319724053	25
1518076736	BUSH	DWANA	M	755 MOUNT VERNON HWY NE	SUITE 350	ATLANTA	GA	303284274	0.2321841383	25
1932325859	JACKSON	LATOYA	DANIELLE	233 N HOUSTON RD	SUITE 140 E	WARNER ROBINS	GA	310933074	0.2323125243	25
1700380003	STUBBS	CHIVON		1401 HOSEA WILLIAMS DR SE		ATLANTA	GA	303171703	0.2325132569	25
1548611429	NORMAN	ASHLEY	DIANA	1120 15TH ST		AUGUSTA	GA	309120004	0.2327920363	25
1720192925	ANDERSON	WILLIAM	J	4120 FIVE FORKS TRICKUM RD SW		LILBURN	GA	300473130	0.2344153506	25
1336632918	BRAMWELL	CHRISTIAN		1120 15TH ST		AUGUSTA	GA	309120004	0.2347689929	25
1083665491	BURNEY	NITASHA	LARISMA	3890 REDWINE RD SW	SUITE 104	ATLANTA	GA	303315509	0.2350696778	25
1023547346	BEAUBOEUF	LINDSEY	F.	1325 RALPH DAVID ABERNATHY BLVD SW		ATLANTA	GA	303101649	0.2358048727	25
1487682787	JOHNSON	FARRIS	T	1500 OGLETHORPE AVE STE 200A		ATHENS	GA	306062165	0.2363473173	25
1659475010	ARMOUR	CHRISTOPH	E	2400 MT. ZION PARKWAY	KAISER PERM	JONESNORO	GA	30236	0.236459863	25
1780901611	FLAHERTY	GRETA	DOWLING	28 JOHN DAVENPORT DR NW		ROME	GA	301652536	0.2366182004	25
1801049705	MUNEER	SANA		1873 EAST MAIN STREET	STE. B	HOGANSVILLE	GA	302302756	0.2366961745	25
1679597736	RICHARDSON	EMILY	ELLIS	1230 JOHNSON FERRY PL	SUITE A-10	MARIETTA	GA	300682048	0.2368563191	25
1346472008	GREWAL	HARKIRAN		2737 WARM SPRINGS RD		COLUMBUS	GA	319046859	0.2369859145	25
1386965416	PATEL	KETAN	BIPINCHAN	750 TOWNPARK LANE	KAISER PERM	KENNESAW	GA	30144	0.237371239	25
1013371731	BRODY	DANIEL	AARON	3776 US HIGHWAY 17		RICHMOND HILL	GA	313243378	0.2378792629	25
1285695338	NELDER	DOROTHY	KAREN	930 S 1ST ST		JESUP	GA	31545	0.2380822418	25
1457939225	AUTRY	PRENTISS	RACHEL	3780 EISENHOWER PARKWAY		MACON	GA	312060806	0.2381110346	25
1285749143	GARG	CHANDRIKA		101 QUARTZ DR	SUITE 101	VILLA RICA	GA	301803255	0.238587462	25
1629420575	ELLINGTON	THOMAS		2701 N DECATUR RD		DECATUR	GA	300335918	0.2389792242	25
1285818583	LOKKESMOE	KEVIN	DONALD	4328 ARMOUR RD		COLUMBUS	GA	319045204	0.2390477924	25
1427011428	HALL	KATRINA	DARLENE	300 EAST HOSPITAL ROAD	FAMILY MEDI	FORT GORDON	GA	309055650	0.2394665127	25
1417523093	CAPALLA	XAVIER	DE GUZMAN	2336 DAWSON RD STE 1500		ALBANY	GA	317072802	0.2396590068	25
1932217999	ROUNDTREE	WILLIAM	EARL	1716 BUENA VISTA RD		COLUMBUS	GA	319063003	0.2403218016	25
1023111408	CAULTON	CHARLES	IRVING	540 B WEST THOMAS ST		MILLEDGEVILLE	GA	31061	0.2404549947	25
1376037697	SMITH	NATHAN	S	95 MORRISON MOORE PKWY W STE 100		DAHLONEGA	GA	305331588	0.2405551007	25
1124219563	ELLIS	SHANNON	SCOTT	26 W JACKSON COMMONS DR		HOSCHTON	GA	305481897	0.2408285007	25
1053576223	CHENG	JACK		4754 MARTIN ROAD		FLOWERY BRANCH	GA	305423507	0.2408528571	25
1235494063	KHAN	BILAL	AHMAD	5665 PEACHTREE DUNWOODY RD		ATLANTA	GA	303421764	0.2415178787	25
1093817033	LIVSEY	KIM	A	3650 STEVE REYNOLDS BLVD	INTERNAL ME	DULUTH	GA	30096	0.2422736125	25
1104817014	SMITH	ETHEL	L	2020 HONEY CREEK PKWY SE		CONYERS	GA	30013	0.242414124	25
1295902021	KHALID	SOHAIB	A.	200 CRESCENT CENTER PARKWAY	KAISER PERM	TUCKER	GA	30084	0.2426069906	25
1063491504	CHEVES	HARRY		2011 WESTEND DR		GREENSBORO	GA	306425146	0.2430482387	25
1053304634	BATRA	MONA		105 BRUSH CREEK CT		LAGRANGE	GA	302408146	0.2436154109	25
1629464870	WILLIAMS	PELHAM	L.	3747 ROSWELL RD STE 107		MARIETTA	GA	300626227	0.2438660815	25
1063442937	OU	MIKE	W.	1125 E HIGHWAY 166		BOWDON	GA	301082401	0.2439159477	25
1841285327	FELTON	STEPHEN	F	1445 OLD MCDONOUGH HWY SE STE E		CONYERS	GA	300945977	0.2440465289	25
1194724245	PALERINO	ROBERT	G	7141 MOON RD	SUITE B	COLUMBUS	GA	319097294	0.2444697154	25
1255446647	TELFORD	BRENDA	DAWNE	770 VILLAGE SQUARE DR		STONE MOUNTAIN	GA	300833380	0.2444903158	25
1306889068	HICKS	JULIE	PALBYKIN	447 N BELAIR RD STE 101		EVANS	GA	308093091	0.2446036326	25
1831706217	VANTE	VERONICA		200 BUSINESS CENTER DR STE 204		STOCKBRIDGE	GA	302819025	0.2457117807	25
1336132703	GEORGE	ELIZABETH		207 RIVER PARK NORTH DR		WOODSTOCK	GA	301887835	0.2464550758	25
1073508115	RICHEY	WAYNE	T	160 CENTRAL AVE		TRION	GA	307531125	0.246745803	25
1518047547	GARCIA	ALBERTO		209 E MAIN ST		HAHIRA	GA	316321121	0.2471259335	25
1164816104	CHANG	CHRISTINE		2801 N DECATUR RD		DECATUR	GA	30033	0.2481265106	25
1306340799	LORIMAIRE	PAULNA		3780 EISENHOWER PKWY		MACON	GA	312060800	0.2481306704	25
1538113352	NELSON	BARBARA	JEAN	105 WILLOWBROOK WAY SE		CALHOUN	GA	307011404	0.2482777118	25
1750338968	BRAMHADEVI	SRINIVAS	R	1497 LAFAYETTE STREET		LAGRANGE	GA	302412552	0.2485762868	25
1144516154	VARNER	ASHLEY	ELIZABETH	1900 10TH AVE STE 100		COLUMBUS	GA	319013601	0.2486065804	25
1285620831	BROWN	JAMES	M	320 W MARKET ST		CHATSWORTH	GA	307052843	0.2498140825	25
1649408667	MERCADO	MARISSA M	ARMAMENTO	26 W JACKSON COMMONS DR		HOSCHTON	GA	305481897	0.2499099696	25
1497795397	ALFORD	CLARENCE	TERRELL	303 SMITH ST		LAGRANGE	GA	302402745	0.2499469399	25
1912163684	SIMMONS	VIRNA	LISA	5582 MEMORIAL DR		STONE MOUNTAIN	GA	300833215	0.2501204862	25
1326277013	SHARON	CRYSTAL		597 S ENOTA DR NE		GAINESVILLE	GA	305012545	0.2504854273	25
1922411636	GOLDRING	SANDRA	Y	3886 PRINCETON LAKES WAY SW STE 120		ATLANTA	GA	303315511	0.2508378701	25
1346348133	HOUSE	JOHN	C	9355 MAIN ST S		NAHUNTA	GA	315536159	0.2510393948	25
1831714211	ESTVOLD	SOREN	KNUDSEN	1120 15TH ST # HB-4000		AUGUSTA	GA	309120004	0.2512949702	25
1932159266	DUKE	JENNIFER		540 CHARTER BLVD STE 100		MACON	GA	312104881	0.2513329011	25
1962497941	SCHLOSSBERG	RICHARD	MARK	12 7TH ST		AUBURN	GA	300113202	0.2516502697	25
1962744342	CARDI	DEAN	PATRICK	7950 MARTIN LOOP		FORT BENNING	GA	319055648	0.2524870198	25
1629572128	CHIU	CRYSTAL	HUANWEN	3780 EISENHOWER PKWY		MACON	GA	312060800	0.2526140824	25
1336177781	TURK	ALLISON	CHILDS	95 MORRISON MOORE PKWY W		DAHLONEGA	GA	305331588	0.2526227791	25
1912108796	THOMAS	WARREN	ROGER	135 RUSSELL HILL ESTATES DRIVE. NW		SUGAR VALLEY	GA	30746	0.2528986578	25
1780181834	MILLS	JERAKHINE	N	1810 MULKEY RD STE 105		AUSTELL	GA	301061132	0.2541784296	25
1831175132	BAO	CHRISTINE	LIQUN	777 W PEACHTREE ST		NORCROSS	GA	300711868	0.2544816482	25
1801968755	KELLY	PATRICIA	ESTRELLA	424 DECATUR ST SE		ATLANTA	GA	303121848	0.2546664627	25
1487863387	BOYD	RONALD	JACK	351 HORACE VEAL RD NW		MILLEDGEVILLE	GA	310618139	0.2547727517	25
1124236187	TERRELONGE	CALVIN	MORGAN	426 EXCHANGE BLVD STE 600		BETHLEHEM	GA	306201794	0.2548489157	25
1831362748	DAY	ZENOBIA		2600 MARTIN LUTHER KING JR. DR. SW	SUITE 100	ATLANTA	GA	303111636	0.254978161	25
1336242346	SCHELL	CATHERINE	L	VA CBOC 1310 13TH AVE.		COLUMBUS	GA	319061310	0.2551289696	25
1417061458	CLARK	MARK	A	1745 PEACHTREE ST STE U	INTERNAL ME	ATLANTA	GA	30309	0.2555966877	25
1639273097	HUNTER	JOHN	W.	1046 RIDGE AVENUE S.W.		ATLANTA	GA	30315	0.2561451254	25
1205001542	VANCE	LUTHER		1385 PIO NONO AVE		MACON	GA	312044633	0.2565367838	25
1033152954	SEWARD	JAMES	MICHAEL	908 HILLCREST PKWY.		DUBLIN	GA	31021	0.2567454461	25
1437220852	ROSS	RHONDA	R	2496 COLUMBIA DR		DECATUR	GA	300341769	0.2568232274	25
1669766069	SANDERS	ELLEN	MARIE	4222 FAIRBANKS DR		OAKWOOD	GA	305662811	0.2570224606	25
1417187022	WAGUESPACK	SCOTT	JOSEPH	5960 OGEECHEE RD STE C		SAVANNAH	GA	314197506	0.2570973953	25
1073563250	GRIGGS	LISA	IRENE	902 CLARK ST		DALTON	GA	307208721	0.2571335529	25
1730165556	OLANIYI-LEYIM	BIDEMI	YEMI	61 ROBINSON LAKE RD		NEWNAN	GA	302651062	0.2575847443	25
1346687696	ROBERTSON	PAUL	ANDREW	825 MEADOWSONG CIR		LAWRENCEVILLE	GA	300434236	0.2578014393	25
1629365283	MEHTA	ANAND	PRAVIN	9420 WILLEO RD	SUITE 206	ROSWELL	GA	300756772	0.2579247617	25
1669583613	GINJUPALLI	MALATHI		1800 10TH AVE		COLUMBUS	GA	319011513	0.2582295827	25
1659758175	GUILMANOVA	AIGUL		65 OLD JACKSON RD		MCDONOUGH	GA	30252	0.2583302321	25
1861695629	WIRSING BLACK	ROBYN	JOANNE	3614 J DEWEY GRAY CIR STE D		AUGUSTA	GA	30909	0.2584281565	25
1760793178	FELIX	FRANTZ	E	1901 W SCREVEN ST		QUITMAN	GA	316433913	0.2586980985	25
1396062238	SIKES	CHRISTINA		11766 HIGHWAY 27		SUMMERVILLE	GA	307475989	0.2589184629	25
1477603553	SAMS	FERROL	AUBREY	101 YORKTOWN DR		FAYETTEVILLE	GA	302141568	0.2592048008	25
1003387101	KNAPP	MEGHAN		1550 JANMAR RD		SNELLVILLE	GA	300785779	0.2594021504	25
1306006432	WILSON	KARISSA	KING	127 TELFAIR ST		AUGUSTA	GA	309012590	0.2594677667	25
1083879027	KAUFFMAN	CLIFFORD	LEE	123 EVA LN		STOCKBRIDGE	GA	302816042	0.2595718313	25
1790731867	HARBIN	KIMBERLY	A	235 1ST AVE NE		CAIRO	GA	398282118	0.2597003394	25
1992716443	CASTLE-OH	SANDRA	LEIGH	1975 HIGHWAY 54 W	SUITE 150	PEACHTREE CITY	GA	302694794	0.2597619478	25
1841602943	BEER	SARAH	JANE	730 GLYNN ST S		FAYETTEVILLE	GA	302142050	0.259793101	25
1396790614	SULLIVAN	TROY		125 W GIBSON ST		HARTWELL	GA	306431848	0.2606697638	25
1184706749	JAMES	VICKIE	A	5100 OLD BILL COOK RD		COLLEGE PARK	GA	303493142	0.2608560171	25
1366433872	RAYNER	LINDA	JOANNE	4370 GEORGETOWN SQ		ATLANTA	GA	303386205	0.2610467371	25
1750680104	CHAUDHARI	KAUSHAL	SHAMBHUBH	4700 BATTLEFIELD PARKWAY	SUITE 200	RINGGOLD	GA	30736	0.2616488455	25
1710036652	WILLIAMS	MONICA	J.R.	4424 HUGH HOWELL RD STE D		TUCKER	GA	300844905	0.2617351689	25
1932170461	LAW	BENNIE	BRET	122 HIGHWAY 280	SUITE A	AMERICUS	GA	317198645	0.2617356606	25
1902379894	NWAFOR-AKOBUN	JOY	A	2801 DEKALB MEDICAL PKWY		LITHONIA	GA	300584996	0.2622092763	25
1285145573	NUDELMAN	MITCHELL	SCOTT	577 SEMINOLE DR NE		MARIETTA	GA	300601507	0.2622657634	25
1871649608	QUIGLEY	DEBORA	ROSE	178 HOSPITAL RD	STE A	BLAIRSVILLE	GA	305123139	0.2622922823	25
1205878386	STOUT	ALAN		612 N PATTERSON ST		VALDOSTA	GA	316014610	0.2625784698	25
1730380650	DOSS	MELVIN	CLINTON	2204 OAK VALLEY RD		TOCCOA	GA	305779508	0.2629321312	25
1306129648	OYELOWO	OYEDOYIN		1000 CORPORATE CENTER DR		MORROW	GA	302604180	0.2635021579	25
1962477307	ELSBREE	JAMES		1685 MARS HILL RD NW	BLDG 200, S	ACWORTH	GA	301017179	0.2638162078	25
1396857587	ALBAN	MARIA		1608 TREE LN	BUILDING C	SNELLVILLE	GA	300782399	0.2638487868	25
1902910409	AHMED	KHAJA		484 IRVIN CT	STE 110	DECATUR	GA	300305406	0.2641277831	25
1205822806	SATCHELL	MICHAEL	D	806 14TH AVE		ALBANY	GA	317011394	0.2644382786	25
1124139613	CHOATE	ELIZABETH	T	1365 CLIFTON RD NE	SUITE A2436	ATLANTA	GA	303221013	0.2645696645	25
1134634181	NGUYEN	KHANG		1601 WATSON BLVD		WARNER ROBINS	GA	310933431	0.2647450074	25
1316175797	DOUGLAS	JOHN	ALLEN	3805 CHEROKEE ST NW		KENNESAW	GA	301442085	0.2652582052	25
1275731580	BAILEY	AMY	E.	852 DACULA RD		DACULA	GA	300193185	0.2656781805	25
1962598458	TYSON	RODNEY	D	901 18TH ST E		TIFTON	GA	317943648	0.2661567718	25
1598878050	ADAMS	KEVIN	SCOTT	25 NOMORA DR		DANIELSVILLE	GA	30633	0.2665584806	25
1417997909	SMITH	JASON	HENRY	259 US HIGHWAY 19 N		CAMILLA	GA	317301410	0.2666547523	25
1457602773	WENDEL	ARTHUR	MACRAE	4770 BUFORD HWY MS F60		ATLANTA	GA	30341	0.2676600401	25
1518064070	MOTAHAR-FORD	NARY		1745 PEACHTREE STREET	SUITE U, KA	ATLANTA	GA	30309	0.2685476319	25
1538127519	UPDEGRAFF	KRISTEN	ANN	9 CHATHAM CTR S	SUITE C	SAVANNAH	GA	314057456	0.2689942947	25
1245217983	SLIKER	RUSSELL	LEE	1000 TOWNE CENTER BLVD STE 701		POOLER	GA	313224063	0.26976584	25
1720493703	KABANGE	WITEMBA		3131 S MAIN ST		MOULTRIE	GA	317686925	0.2699584836	25
1942641469	NELSON	NICOLE	KATHY	300 E HOSPITAL RD		FORT GORDON	GA	30905	0.2713949398	25
1609885813	MIZE	SHANNON		208 HUDSON ST		CUMMING	GA	300402432	0.2716296056	25
1255390217	LEE	LINDA	M	5755 NORTH POINT PARKWAY	SUITE #74	ALPHARETTA	GA	30022	0.2717767527	25
1144228693	SCHLOSSBERG	JAY	OWEN	5820 OLD NATIONAL HWY		COLLEGE PARK	GA	303493838	0.2719444191	25
1972955995	LAPERE	JAMES	JOSEPH	1120 15TH ST		AUGUSTA	GA	309120004	0.2719878891	25
1821030867	MILLER	JERI	L.	908 HILLCREST PKWY		DUBLIN	GA	31021	0.2722335231	25
1841340437	POON	JONATHAN	YUNG-CHI	109 COLLEGE AVE		ELBERTON	GA	306351705	0.2727318338	25
1053440271	TOMEH	BASSAM		2536 LAWRENCEVILLE HWY		DECATUR	GA	300333227	0.273431786	25
1881695328	WARNER	CAROLYNN	MARIE	300 EAST HOSPITAL DRIVE	DDEAMC, VIR	FORT GORDON	GA	30905	0.2734932263	25
1184614240	RAISIG	WILLIAM	GEORGE	60 HIGHLAND COURT	SUITE 101	ELLIJAY	GA	30540	0.2739185962	25
1194892000	CARROLL	PHILIP	LEE	2400 MT. ZION PARKWAY	KAISER PERM	JONESBORO	GA	30236	0.2742036582	25
1497911937	CHANDRA	PRAKUL		961 E WINTHROPE AVE		MILLEN	GA	304421839	0.2743529278	25
1265493779	WILLIAMS	ERIC		2513 SHALLOWFORD RD	BUILDING 10	MARIETTA	GA	300666809	0.2748381911	25
1306892732	GADDE	SAILAJA	K	3890 JOHNS CREEK PKWY STE 230		SUWANEE	GA	300241286	0.2750122856	25
1124282090	TILLMAN	JOHNIE	STUART	300 W HOSPITAL RD	ATTN: CREDE	FORT GORDON	GA	309055741	0.2756696112	25
1053773259	GILBERT	RYAN	DOUGLAS	3780 EISENHOWER PKWY		MACON	GA	312060800	0.2756755721	25
1114442886	MARIANO	JOSEPH		2336 DAWSON RD STE 2200		ALBANY	GA	317072801	0.2758736058	25
1215095591	MONTAQUE	FREEMAN	M	2890 DELK RD SE		MARIETTA	GA	30067	0.2759045061	25
1336224260	WARD	JACOB		1200 BUCKHEAD XING STE B		WOODSTOCK	GA	301894259	0.2759660749	25
1528297538	WADE	JONATHAN	DAVID	110 S JEFFERSON ST		NASHVILLE	GA	31639	0.2769375971	25
1578828273	RAINA	ARWYN	E	7401 BLACKMON RD	APT. 2510	COLUMBUS	GA	319094489	0.2770350358	25
1942240437	SCOTT	EDWIN	HUGHES	2011 WINDSOR SPRING RD		AUGUSTA	GA	309064957	0.2770682402	25
1437725991	WILSON	MICHELLE	N C	2336 DAWSON RD STE 1500		ALBANY	GA	317072802	0.2771145307	25
1518098409	SVED	ISAAC		3331 HAMILTON MILL RD	SUITE 1102	BUFORD	GA	305194096	0.2775989148	25
1780604389	OLATIDOYE	SYLVERIA	OLUWATOSI	1125 TOWNE CENTRE VILLAGE DRIVE	KAISER PERM	MCDONOUGH	GA	30253	0.2777296297	25
1467494153	POLLARD	LESLIE	J	363 N BELAIR RD		EVANS	GA	30809	0.2778258586	25
1366859233	PATEL	CHINMAY	M	247 NORTHSIDE DR STE B		VALDOSTA	GA	31602	0.277917626	25
1942494307	MURRAY	TRACY	P	771 OLD NORCROSS RD STE 225		LAWRENCEVILLE	GA	300464982	0.2779267874	25
1053375311	AGUAYO	MICHELE	A	2594 LOGANVILLE HWY		GRAYSON	GA	300171617	0.2781216387	25
1982195038	CANTRELL	WILLIAM	MICHAEL	1120 15TH ST.		AUGUSTA	GA	30912	0.2797255005	25
1659869634	THOMPSON	JERRY	TODD	2370 ROCKMART HWY STE 100		CEDARTOWN	GA	301256029	0.2797398662	25
1265505531	EDWARDS	ALBERT	M	9280 HIGHWAY 5	SUITE D	DOUGLASVILLE	GA	301341501	0.2806647733	25
1982867685	NICHOLSON	WILLIAM	LANIER	563 OAK RIDGE DRIVE		HIAWASSEE	GA	305462224	0.2808568926	25
1437263340	DEEN	ROY	WENDELL	800 W THOMAS ST		MILLEDGEVILLE	GA	310612674	0.2817145136	25
1629262407	DANIELL	ROBYN	Q	200 CRESCENT CENTRE PARKWAY	CRESCENT ME	TUCKER	GA	300847047	0.2817927144	25
1992972376	KUKLER	MAX	JOSEPH	4617 CHARDONNAY CT		ATLANTA	GA	30338	0.2820899097	25
1114210325	STEPP	JESSICA		48 HILLS CREEK RD		TAYLORSVILLE	GA	301782051	0.2830350624	25
1447304316	DIAZ-LOPEZ	GRETCHEN		2709 AIRPORT RD	SUITE 101	DALTON	GA	307210252	0.2830439137	25
1700462801	WADE	ALLISON	BROOKE	8050 MEADOWSWEET TRCE		ROSWELL	GA	300763363	0.2831054503	25
1750373023	JOSEPH	KIRPICH		449 PLEASANT HILL RD NW STE 104		LILBURN	GA	300472770	0.2832017477	25
1003044199	HESS	BENJAMIN	R	2225 US HIGHWAY 41 N		TIFTON	GA	317942749	0.2835652457	25
1902898232	MANUS	WILLIAM	ALAN	725 JESSE JEWELL PKWY SE		GAINESVILLE	GA	305013834	0.2836016269	25
1629155817	WELLS	WAYNE	D	1600 FORT BENNING RD		COLUMBUS	GA	319032834	0.2839188437	25
1386055499	NETTEY	RONALD	NAKAI	1110 W PEACHTREE ST NW STE 830		ATLANTA	GA	303093609	0.2840859351	25
1093757239	BARTON	PARRIN	TAREYL	610 FERNCREST DRIVE		SANDERSVILLE	GA	31082	0.2841511812	25
1780846907	ZAKARIA	MONIKA	MOHIUDDIN	BROOKHAVEN HEALTH CENTER, 2695 BUFORD HIGHWAY, NE	SUITE 200	ATLANTA	GA	30324	0.2843016704	25
1467668210	NAJJAR	DAVID	JONATHAN	2850 HOG MOUNTAIN RD	SUITE 102	DACULA	GA	300191012	0.2844307969	25
1528283520	TROWELL	SHANNON	HEATH	4900 IVEY RD NW STE 1201		ACWORTH	GA	301014112	0.2850230775	25
1215149554	KIM	CHANG SOO		3590 PEACHTREE INDUSTRIAL BLVD		DULUTH	GA	300964817	0.285026448	25
1952531493	MCEWAN	RICHARD	P	160 JUNIPER CT STE 101		BRUNSWICK	GA	315201952	0.2857033239	25
1093765521	EUBANKS	KIM	PATRICE	465 WINN WAY STE 231		DECATUR	GA	300301723	0.2861777499	25
1851688162	MELTON	KIT	CHASE	5354 REYNOLDS ST STE 424		SAVANNAH	GA	314056011	0.2862061305	25
1902995889	BOZUNG	TRACY		3278 MITCHELL BLVD		MOODY AFB	GA	316995529	0.2868795978	25
1396747077	MACALUSO	CHRISTINA	R.	42 MAIN STREET	SUITE 2A	SENOIA	GA	30276	0.2871821925	25
1205254687	PRYLINSKI	BRETT	JORDAN	35 COLLIER RD NW	SUITE 500	ATLANTA	GA	303091613	0.2877895414	25
1962797712	MCLAUGHLIN	MERRITT	ECHOLS	315 FLUKER STREET FAMILY MEDICINE		THOMSON	GA	308247024	0.28808798	25
1457513186	VLADESCU	DRAGOS	SORIN	2594 LOGANVILLE HWY STE 101		GRAYSON	GA	300177848	0.2889856642	25
1093888687	JORDAN	QUINCY	JEROME	509 SUMTER ST		MONTEZUMA	GA	31063	0.2895435078	25
1568789303	ZIEMER	STEVEN	PAUL	1328 JOE FRANK HARRIS PKWY SE		CARTERSVILLE	GA	301204221	0.2896974423	25
1760494082	KELLY	JAMES	C	620 BROAD ST	CENTRAL STA	MILLEDGEVILLE	GA	310627525	0.2905521441	25
1760472096	TIMMEL	MICHAEL	D.	314 N BROAD ST STE 250		WINDER	GA	306802163	0.2923295765	25
1578724779	WALTON	JAMES	PATRICK	3736 MIKE PADGETT HWY STE A		AUGUSTA	GA	309060720	0.2924217741	25
1912993569	HAMPTON	FRANK	L	5470 MARTHA BERRY HWY		ARMUCHEE	GA	301052302	0.2925730735	25
1962486381	HALL	DAVID	L.	3400 OLD MILTON PKWY	SUITE 270	ALPHARETTA	GA	300053707	0.2929879796	25
1679912877	MUSSER	DANIEL	J.	81 NORTHSIDE DAWSON DR	SUITE 100	DAWSONVILLE	GA	305347166	0.2932247246	25
1629045554	EILERS	GREGORY		764 PINE ST		MACON	GA	312012107	0.2932340537	25
1508932807	WHALEY	MORGAN		300 W HOSPITAL RD	EAMC CREDEN	FORT GORDON	GA	309055741	0.2932723981	25
1528168069	KISER	JEFFREY	DANIEL	655 7TH ST BLDG 70078		ROBINS AFB	GA	310982227	0.29330009	25
1821115585	LIANG	PAUL	CHI-CHENG	2451A HIGHWAY 17		RICHMOND HILL	GA	31324	0.2933277186	25
1841297520	HOODBHOY	NADEEM	N	2020 HONEY CREEK PKWY SE		CONYERS	GA	300132974	0.2934412562	25
1447310115	HENEISEN	JACK	DAVID	1214 N COLUMBIA AVE.	UNIT D	RINCON	GA	31326	0.2935032813	25
1174506372	WALKER	BARBARA	ALICE	3780 EISENHOWER PKWY		MACON	GA	312060800	0.2941627364	25
1518944081	DANT	MICHAEL	E	4700 BATTLEFIELD PKWY	SUITE 200	RINGGOLD	GA	307365166	0.2945319215	25
1841221769	PENG	SAM	QINGSHUAN	72 PLAZA WAY NW STE 121		MARIETTA	GA	300601104	0.2947332218	25
1124078118	COLVIN	RANDALL	K	1701 MAGNOLIA WAY	STE 101	AUGUSTA	GA	30909	0.2955669213	25
1326089426	HURST	JOSEPH	STEVE	2101 NORTH AVE	SUITE B	COLUMBUS	GA	31904	0.2956650156	25
1477537470	FORDHAM	DONALD	L	865 AUSTIN DR		DEMOREST	GA	305354513	0.2956714487	25
1508876780	PANCHAL	SUCHETA		868 YORK AVE SW		ATLANTA	GA	303102750	0.2967802991	25
1003339912	MILLER	SERENA		2336 DAWSON RD STE 1500		ALBANY	GA	317072802	0.2967973292	25
1497737936	ALI	ASMA	EOBAL	2032 WYNNTON RD	SUITE B	COLUMBUS	GA	319062448	0.2969349373	25
1487621033	BATTLE	LEE	H	775 WEST AVE	SUITE A	CARTERSVILLE	GA	301203481	0.2973811334	25
1912904962	MOBLEY	JAMES	R	4210 COLUMBIA RD	SUITE 13	MARTINEZ	GA	309070401	0.2978682161	25
1477519965	UNDERSET	CRAIG		562 CONCORD RD SE		SMYRNA	GA	300822608	0.2982198886	25
1184643066	WALSH	MICHAEL	FRANCIS	1800 10TH AVE		COLUMBUS	GA	319011513	0.2984929733	25
1033229299	BECK	TERESA	LIANNE	4500 N SHALLOWFORD RD		DUNWOODY	GA	303386476	0.2985066703	25
1013940840	ZUPPA	JAMES	R	102 N OAKS DR		DALTON	GA	307218392	0.2986571883	25
1053479501	CRUMP	HOYT	W	819 CHURCH ST		ROYSTON	GA	306624434	0.2988163784	25
1528068194	STRAYHORN	GREGORY		1513 EAST CLEVELAND AVE	BLDG. 500	EAST POINT	GA	303446947	0.2994874312	25
1336301019	PATEL	EKTA	THAKOR	1120 15TH ST		AUGUSTA	GA	309120004	0.3002380632	25
1902084916	FOREHAND	RONALD		55 CARLTON ST		ATHENS	GA	306021526	0.3013424987	25
1043414048	ASSER	INDIRA	R	2020 HONEY CREEK PKWY SE		CONYERS	GA	30013	0.3018065329	25
1447497607	FATIMA	SYEDA	HEENA	3945 LAWRENCEVILLE HWY NW # 29		LILBURN	GA	30047	0.3018183239	25
1619297744	OLABODE	IRENE		2840 LAVISTA RD STE A		DECATUR	GA	300331350	0.30222685	25
1871529032	RAILEY	PATRICK	BRYAN	61 ROBINSON LAKE RD		NEWNAN	GA	302656275	0.3023813601	25
1336115484	SEALE	JAMES		3780 EISENHOWER PKWY		MACON	GA	312060800	0.3025145239	25
1821388893	DAMPIER	LELAND	REAMER	1107 E 66TH ST		SAVANNAH	GA	31404	0.3027418793	25
1619937109	DEWITT	HENRY	L	1500 OGLETHORPE AVE	SUITE 3300	ATHENS	GA	306062190	0.3028065713	25
1841317138	BENNETT	RAY	BURNETT	1325 COMMERCE DR	SUITE 200	PEACHTREE CITY	GA	302693582	0.3028866417	25
1104143973	COHEN	PAUL	G.	2799 DELK RD SE STE 100		MARIETTA	GA	300676200	0.3029308358	25
1003270562	DO	PHONG	HOANG	4441 ATLANTA RD SE STE 107		SMYRNA	GA	30080	0.3034475587	25
1639748676	JESSING	SAMANTHA	ROSE	3692 HIGHLANDS PKWY SE		SMYRNA	GA	300825184	0.3042822458	25
1750945069	MOON	STEPHANIE	YUI	1640 POWERS FERRY RD SE		MARIETTA	GA	300675491	0.3049879634	25
1528044948	PRYBY	CAROL	N	536 HIGHWAY 441 S		CLAYTON	GA	305255422	0.3054162778	25
1568419844	JOHNSON	MILES	D	150 FIDDLERS RDG		FAYETTEVILLE	GA	302142684	0.3055763279	25
1427006030	WHEELER	LEE		65 OLD JACKSON RD		MCDONOUGH	GA	302523095	0.3056835417	25
1073158754	MORRIS	CAITLIN	ANN	521 GREAT OAKS DR		MONROE	GA	306558211	0.3062487162	25
1043211295	JONES	ROBERT	C	3200 RIVERSIDE DR STE B300		MACON	GA	312102561	0.3065638739	25
1558546267	MCBROOM	DENISE	MICHELLE	159 W. RAILROAD STREET		PEMBROKE	GA	313210190	0.3066280844	25
1770569204	ASH	ZAVIER	CARVEL	5470 MEMORIAL DR	STE. A	STONE MOUNTAIN	GA	300833214	0.3069096181	25
1154317790	LAMBERT	VICTOR	E	3214 ROOSEVELT HWY		MANCHESTER	GA	318166418	0.30730106	25
1497745467	HUDEC	ROBERT		145 N MEDICAL PKWY		WOODSTOCK	GA	301897031	0.3075568254	25
1740332840	YUN	INCHOL		3575 BRASELTON HWY		DACULA	GA	300191027	0.3076998486	25
1891897492	ASTAPHAN	KARL		4450 CALIBRE XING NW	SUITE 1104	ACWORTH	GA	301014103	0.307950359	25
1457458085	VU	JOHN	N.	80 VININGS DR		MCDONOUGH	GA	302535994	0.3079529322	25
1689607269	SOUZA	RENATO	CHAVES	204 SENOIA RD		FAIRBURN	GA	302131536	0.3081073129	25
1174816383	CAMPBELL	MASHANDA	TONYEKA	720 WESTVIEW DR SW		ATLANTA	GA	303101458	0.3081379623	25
1376770677	WALLIN	KRISTEN	KOENIG	6600 VAN AALST BLVD	MARTIN ARMY	FORT BENNING	GA	31905	0.3082147899	25
1629396585	PARVATHANENI	LATA		900 TOWNE LAKE PKWY STE 410		WOODSTOCK	GA	301891604	0.3083933682	25
1841277423	PHILLIPS	MELISSA	J	4700 BATTLEFIELD PKWY	SUITE 200	RINGGOLD	GA	307365166	0.3086248004	25
1841877917	YU	JENNIFER	BO LING	777 HEMLOCK ST # 165		MACON	GA	312012102	0.3089359558	25
1063588614	SCARBOROUGH	CAMEKA	N	4310 HARTLEY BRIDGE RD		MACON	GA	31216	0.3098316585	25
1841677275	THOMAS	NICOLE		530 HIGHLAND STATION DR. SUITE 4001		SUWANEE	GA	30024	0.3099854492	25
1285909515	BRUNI	SALVATORE	ADOLFO	320 HOSPITAL RD		CANTON	GA	30114	0.3106022539	25
1326244435	CHUA	NOEL	N	125 ANDREWS WAY STE B		KINGSLAND	GA	315486854	0.3111375874	25
1073762720	PLASTER	MICHELLE	LYNN	1016 E SPRING ST		MONROE	GA	306552469	0.3112060038	25
1245288125	WHITE	ANNE	LOUISE	909 N 5TH AVE NE		ROME	GA	301652706	0.311326577	25
1447374426	ESMAIL	NURALLAH	GULAMHUSS	2145 ROSWELL RD STE 80		MARIETTA	GA	300620819	0.3114212026	25
1023122652	BARCLAY	CHARLES	DUANE	4367 SNAPFINGER WOODS DR		DECATUR	GA	30035	0.3119055691	25
1952833881	RASHID	OMAR		1110 W PEACHTREE ST NW STE 830		ATLANTA	GA	303093609	0.3130094862	25
1972506012	BOYLE	PAULA	JEAN	1155 MAIN ST		YOUNG HARRIS	GA	305824315	0.3141597143	25
1922077098	MARLYNE	ARI-BETH	COHEN	655 SOUTH 7TH STREET BLDG 700/700-A	78 MDG/SGHC	ROBINS AFB	GA	31098	0.3142473452	25
1528037033	HADDAD	SINAN		1630 PLEASANT HILL RD STE 340		DULUTH	GA	300965829	0.3147241335	25
1487790960	UZZLE	RAULNINA	T	770 VILLAGE SQUARE DR		STONE MOUNTAIN	GA	300833380	0.3147644002	25
1285625848	COX	WILLIAM	H.	3500 MCCLURE BRIDGE RD		DULUTH	GA	300963131	0.3154263302	25
1952363194	KUNZ	DAVID	W	1655 LEBANON RD	STE A	LAWRENCEVILLE	GA	300435128	0.3155843291	25
1285865113	HARRIS	JING JING	WONG	1800 HOWELL MILL RD NW	#130	ATLANTA	GA	303182538	0.3157423885	25
1548250830	CORNWELL	JAMES	ROY	110 R T STANLEY SR PLACE		LYONS	GA	304365623	0.3160040082	25
1023299419	FINCH	CHARLES	S	3831 VALPARISO CIR		DECATUR	GA	300346018	0.3166204669	25
1083083810	RANDLE	VICTORIA		1655 TULLIE CIR NE		ATLANTA	GA	303292304	0.3166459395	25
1467862920	SHIRVANIAN	VAHEH		1900 10TH AVE	SUITE 100	COLUMBUS	GA	319013600	0.3172238587	25
1194081851	AWOJULU	ADETOKUNB		304 MARGIE DRIVE	SUITE B	WARNER ROBINS	GA	31088	0.3174882151	25
1033164843	BARKER	BARRY	L	1390 US HIGHWAY 19 S		LEESBURG	GA	317634831	0.3176022062	25
1285811687	BOYD	FRDANIEL	BRITT	88 MARTIN LUTHER KING JR DR		FORSYTH	GA	310291682	0.3176859935	25
1730104779	BAXLEY	JOHN	BAYNARD	2604 PEACH ORCHARD ROAD	SUITE 200	AUGUSTA	GA	30906	0.3181118329	25
1598814246	SURBER	JOSEPH	G	2122 MANCHESTER EXPY		COLUMBUS	GA	319046878	0.3182147743	25
1952308926	LEMLEY	JAMES	L	505 MOUNT PLEASANT RD		THOMSON	GA	308248140	0.3182766434	25
1083603922	PODDAR	SATISH	B	2878 FIVE FORKS TRICKUM RD	STE 2A	LAWRENCEVILLE	GA	300445896	0.3192084279	25
1942272935	SHUKLA	SANJAY	K	3130 MATHIS AIRPORT PKWY	STE. 305	SUWANEE	GA	300249131	0.3193856638	25
1659337442	HALEY	DONNA	CAROL	687 MARIETTA HWY		CANTON	GA	301142608	0.3194987221	25
1306932371	NEELY	KATHRYN	P.	2864 E CHEROKEE DR STE G		CANTON	GA	30115	0.3196543783	25
1184061731	EDWARDS	ERICA	JUDGE	1790 MULKEY RD STE 8A		AUSTELL	GA	30106	0.3197282582	25
1518953785	FATTOUH	YARA		1111 HWY 76		CHATSWORTH	GA	30705	0.3197879178	25
1235139171	SOW	CHARLES		1513 CLEVELAND AVE	BLDG 500	EAST POINT	GA	303446947	0.3199903762	25
1518995885	BULLOCK	DENNIS	G	1305 JENNINGS MILL RD STE 210		WATKINSVILLE	GA	30677	0.3202649315	25
1003133091	JARAMILLO-MAY	ELISA		400 TIMMS RD NE		CALHOUN	GA	307017016	0.3206760931	25
1851659650	HEPBURN	MARIEL	DANITA	611 E WASHINGTON AVE		ASHBURN	GA	317145315	0.3207513566	25
1760499487	ASBURY	WILLIAM	GREGORY	251 HIGHWAY 53 E		CALHOUN	GA	307013026	0.3208546635	25
1184936684	CHEVER	DAQUESHA	CAPRE	1120 WELLSTAR WAY STE 105		HOLLY SPRINGS	GA	30114	0.3209250613	25
1689178824	PATEL	DARSHAK		233 N HOUSTON RD STE 140E		WARNER ROBINS	GA	310933023	0.3210574153	25
1760622096	PIRANI	AZIZ	A	4025 LAWRENCEVILLE HWY NW	SUITE A	LILBURN	GA	300472819	0.3211791563	25
1760703094	DOWIS	LINDSAY	FOWLER	400 WALMART WAY STE F		DAHLONEGA	GA	305330829	0.3212568324	25
1528164092	CHEEKS	CURTIS		51 SEVEN HILLS BLVD	SUITE 102	DALLAS	GA	301320810	0.3216966192	25
1013925999	REAVES	VERA	ANNETTE	2892 MOUNTAIN INDUSTRIAL BLVD		TUCKER	GA	300843014	0.3217878762	25
1558495929	RYAN	TIMOTHY	F	150 CHEROKEE CIR SE		CARTERSVILLE	GA	301204032	0.3218424536	25
1376603654	FIELDS	JAYSON	WELLES	150 GENTILLY BLVD		CARTERSVILLE	GA	301208522	0.3219709579	25
1871589572	PIRANI	SAFIA	A	3330 PEACHTREE CORNERS CIR STE H		NORCROSS	GA	300923657	0.3220705066	25
1093870479	RAYMOND	KATE	REKER	150 GENTILLY BLVD		CARTERSVILLE	GA	301208522	0.3220999703	25
1205360732	BROWN	RODNEYSHA		5582 MEMORIAL DR		STONE MOUNTAIN	GA	300833215	0.3224793767	25
1679833255	NASWORTHY	JEFFREY	ALAN	126 US HIGHWAY 280 W		AMERICUS	GA	317198645	0.3226619742	25
1326347006	NGUYEN	DIEN		338 W PEACHTREE ST NW		ATLANTA	GA	303083517	0.3228891871	25
1902081755	MANE	LEENA	PRAVIN	11 DUNWOODY PARK	SUITE 150	DUNWOODY	GA	303387408	0.323163835	25
1588609838	SHARPE	MILES	HERVEY	1800 TREE LN STE 250		SNELLVILLE	GA	300786799	0.3231978213	25
1922104496	RAFFERTY	MICHAEL	P	1247 DONALD LEE HOLLOWELL PKWY NW		ATLANTA	GA	303186657	0.323479653	25
1568473809	SHEWMAKE	KINZI	V	1301 SIGMAN RD NE STE 230		CONYERS	GA	30012	0.3235994458	25
1083607113	CAPUT	WIILIAM	G	1008 ATLANTA HWY		WARRENTON	GA	308289109	0.3239774161	25
1831184209	GILBERT	RAYMOND	L	1550 MARS HILL RD		WATKINSVILLE	GA	306774836	0.3250253933	25
1023117272	PATEL	PULIN		424 N MAIN ST	EMERGENCY D	CEDARTOWN	GA	301252644	0.3254082102	25
1396890604	COLLINS	CHAPPELL	A	808 13TH AVE		ALBANY	GA	317011328	0.3261396309	25
1598960080	MOORE	AUBREY	GLYNN	143 HWY 32 BYP	MICHAEL S.	ALMA	GA	315102757	0.3267850146	25
1104891472	BOSS	KENNETH	L	705 DALLAS HWY	SUITE 101	VILLA RICA	GA	301801247	0.3268037226	25
1700984432	PRICE	CARLA	M	314 N BROAD ST	SUITE 130	WINDER	GA	306808206	0.3269357147	25
1942232681	GREENE	MICHAEL	E	5354 REYNOLDS ST STE 424		SAVANNAH	GA	314056011	0.3270850225	25
1649290099	MOSBY	JOHN	A	6911 TARA BLVD.		JONESBORO	GA	302361503	0.3271647218	25
1043303704	SEOK	WOUN		3500 DULUTH PARK LN	SUITE 220	DULUTH	GA	300963242	0.327171839	25
1659320786	ATKINSON	TANGELA	C.	176 CHARLES HARDY PKWY UNIT C		HIRAM	GA	301411836	0.3274665942	25
1750486742	WALID	FERIAL		110 WOODCREST BLVD		WARNER ROBINS	GA	310938824	0.3278830579	25
1053398149	CHURCH	SAMUEL	LEROY	85 SEASONS LANE		HIAWASSEE	GA	305463217	0.3280281249	25
1487149068	ADKINS	KRYSTA		7654 CHRISTIAN LN		FORT BENNING	GA	319059668	0.3282419915	25
1598113268	LEACH-FRASCA	KAYLA	ELIZABETH	1120 15TH ST		AUGUSTA	GA	309120004	0.3282821459	25
1841227923	HOWARD	LEONARD	F	301 E TOLLISON ST		BAXLEY	GA	315130120	0.328793741	25
1144852856	ALBRECHT	RACHEL	KATHRYN	3780 EISENHOWER PKWY		MACON	GA	312060800	0.3288877645	25
1811913551	STRICKLAND	ROBERT	S.	1008 N PIEDMONT AVE		ROCKMART	GA	301532526	0.3291187716	25
1194913475	BEKELE	LISHAN		211 FAIRVIEW RD		ELLENWOOD	GA	302942721	0.3296385279	25
1821183104	THOMPSON	MASON	P	1120 15TH STREET		AUGUSTA	GA	30912	0.3302549745	25
1912294703	HUYNH	CHRISTY		1000 CORPORATE CENTER DR STE 200		MORROW	GA	302604129	0.3304181752	25
1033280466	KELLY	BYRON	THOMAS	445 WINN WAY		DECATUR	GA	300301707	0.3306808557	25
1932489481	BRITT	NATALIE	PIPPIN	247 S MAIN ST		REIDSVILLE	GA	30453	0.3310313841	25
1609031657	KIBUYAGA-TRAV	NAKATO	B.	6043 PRESTLEY MILL RD STE B		DOUGLASVILLE	GA	301342280	0.3310438615	25
1730197435	HARMON	TOMIA	PALMER	1267 HIGHWAY 54 W	SUITE 5200	FAYETTEVILLE	GA	302142114	0.3313738119	25
1598866782	BUCHANAN	JASON	R	1838 ELMWOOD DR		COLUMBUS	GA	319063553	0.3314606628	25
1487769550	PEELER	RALPH	D	3652 CHAMBLEE DUNWOODY RD		CHAMBLEE	GA	303412120	0.3315464022	25
1801912787	BARTHEL	HERMAN	JOSEPH	1061 HARMON AVE	STE 1D03	FORT STEWART	GA	313145674	0.3316634536	25
1881036879	NAHMIAS	BRIGITTE	B.	114 MCKOY ST		DECATUR	GA	300304346	0.3316708614	25
1710328596	ALLEN	CIERRA	YVONNE	1000 CORPORATE CENTER DR STE 200		MORROW	GA	302604129	0.3319507103	25
1316387194	SHIGRI	NAZIA		1800 10TH AVE		COLUMBUS	GA	319011513	0.3322120362	25
1619356599	CHOI	THOMAS	YEONG	777 HEMLOCK ST	MSC 143	MACON	GA	31201	0.3322354957	25
1821666264	ADER	ASHLEY	ANN	97 WHITEFOORD AVE SE		ATLANTA	GA	303171736	0.3322774639	25
1427046994	BEDGOOD	RAYMOND	A	404 HIGHLAND PARK LOOP		PINE MOUNTAIN	GA	318222586	0.3322995577	25
1427042290	ANDERSON	VICTORIA	WOODS	770 WALNUT ST		MACON	GA	312017307	0.3326564009	25
1033117684	FORD	JAMES	MILTON	501 BROAD ST		WRENS	GA	308331185	0.3331294089	25
1588698054	BROWN	KEVIN	E	20 RIVERBEND DR SW		ROME	GA	301616066	0.333582733	25
1346583275	WONGCHAI	SARANYA		1107 E 66TH ST		SAVANNAH	GA	314045701	0.3348385106	25
1881637338	RICHMOND	LESLIE	JAMES	445 WINN WAY		DECATUR	GA	300301707	0.3350445336	25
1831182674	DOCKERY	JEFFERY	JOE	310 BRYAN ST W		DOUGLAS	GA	315334730	0.335546862	25
1821268012	O'MEARA	ANTHONY		210 COLLEGE ST		MCDONOUGH	GA	302533300	0.3356346788	25
1740204791	BROWN	ROGER	DEWEY	210 BOBBY JONES EXPY		MARTINEZ	GA	309075140	0.335705768	25
1912077967	SECURO	ANTHONY	TODDE	2009 WARM SPRINGS RD		COLUMBUS	GA	319047931	0.3358802466	25
1003311432	BELLAM	CLAYTON	PAUL MICH	8400 VETERANS PKWY APT 802		COLUMBUS	GA	319092453	0.3360565395	25
1891910956	ANSARI	ALI	HASHSHAM	1800 10TH AVE		COLUMBUS	GA	319011513	0.3361195882	25
1588014807	STEWART	DAVE		360 COLLEGE ST		BLAKELY	GA	39823	0.3364043335	25
1962462556	KAPLAN	CRAIG	ALAN	2525 CUMBERLAND PKWY SE		ATLANTA	GA	303393915	0.3365655296	25
1609808179	SPRUILL	ROBERT	O	8 LAUREL COURT		MOULTRIE	GA	31768	0.3371774384	25
1942261441	WOLFSON	ILYA		3353 TRICKUM RD	SUITE 201	WOODSTOCK	GA	301883686	0.3372877731	25
1447420310	WIEGMAN	JARROD	MICHAEL	304 SHORTER AVE NW	SUITE 201	ROME	GA	301654290	0.3381037881	25
1215901509	LEE	CLAY	A	410 DARLING AVE		WAYCROSS	GA	315015246	0.3381902321	25
1891772943	NUNN	SUZANNE	LACEY	63 PLEASANT HILL RD		BLAIRSVILLE	GA	305122291	0.3382092888	25
1033499942	DIEP	DEEDEE	T	3000 HOSPITAL BLVD	2ND FLOOR	ROSWELL	GA	300764915	0.3383137027	25
1356434500	BLOUNT	BERNADETT	D.	126 HWY 280		AMERICUS	GA	317198645	0.3383183886	25
1104321611	SOJAN	JERRY		1900 10TH AVE STE 100		COLUMBUS	GA	319013601	0.3387783083	25
1831439595	GUNTURI	RATIKA		340 EXCHANGE BLVD STE 120		BETHLEHEM	GA	306201759	0.3388760091	25
1588976351	OSSELYN	TRINIDAD	D	1125 TOWNE CENTRE VILLAGE DRIVE	KAISER PERM	MCDONOUGH	GA	30253	0.3388945318	25
1588815674	ELTARAWY	ISLAM	G	97 HEFNER ST	SUITE 202	EAST ELLIJAY	GA	305408268	0.339060506	25
1215279849	RICHARDS	JOHN	WILLIAM	3914 MULLIKIN RD		EVANS	GA	308094800	0.3391374854	25
1770541518	FERGUSON	ELLEN	M	3163 TUCKER NORCROSS RD		TUCKER	GA	300842124	0.3391982482	25
1841273422	MORACZEWSKI	TERENCE	L.	3400 OLD MILTON PKWY STE C270		ALPHARETTA	GA	300054414	0.3393518354	25
1356440853	STAHLKUPPE	ROBERT	F	56 HOSPITAL STREET		HIAWASSEE	GA	30546	0.3396445272	25
1023186251	ORGAN	KELLY	DEGRAFFEN	2400 MOUNT ZION PARKWAY	FAMILY PRAC	JONESBORO	GA	30236	0.3401751087	25
1265883466	WALKER	SUSAN		513 QUAIL RUN DR		WARNER ROBINS	GA	310883038	0.3403357432	25
1730365784	DALING	KOMMERINA		4222 FAIRBANKS DR		OAKWOOD	GA	305662811	0.3405606031	25
1659542090	PARKER	JAMES	W.	1009 U.S. 29		WEST POINT	GA	31833	0.3409758109	25
1922260066	RUSSELL	DUSTIN	LEE	4355 BROWNS BRIDGE ROAD	SUITE 1 & 2	CUMMING	GA	300414554	0.3410415618	25
1629097472	SHAH	SURESH	HIRJI	1235 INDIAN TRAIL LILBURN RD		NORCROSS	GA	300934502	0.3411219778	25
1659719722	DEEN	RAYMOND	WILLIAM	800 W THOMAS ST		MILLEDGEVILLE	GA	310612674	0.3412479411	25
1336566561	WANG	ANDREW		1019 KEITH DR STE A		PERRY	GA	310694952	0.3413971855	25
1083688873	PRICE	VIRGINIA	H	705 DALLAS HWY STE 101		VILLA RICA	GA	301801243	0.3414320384	25
1275510851	SCOGGINS	TEDDY	A	611 E VILLANOW ST		LA FAYETTE	GA	307282618	0.3418810774	25
1700832011	COSTLEY	CHAD	DONALD	402 W PONCE DE LEON AVE		DECATUR	GA	300302443	0.3422421829	25
1831134881	CROSS	JULAINE	B	1025 N MAIN ST		CEDARTOWN	GA	301252036	0.3422910806	25
1013276765	CHEATHAM-TERR	JACQUELYN		1650 CHATTAHOOCHEE DR		ROCKMART	GA	301532023	0.342448143	25
1477587913	ANTHONY-WADE	JANIS	N	2766 ATLANTA HWY		GAINESVILLE	GA	305048263	0.342545692	25
1003110743	GLOVER	SHELLE	RAE	2370 ROCKMART HWY		CEDARTOWN	GA	301256029	0.3428828816	25
1609867647	GEARHARD	MARY		1790 MULKEY RD STE 8A		AUSTELL	GA	301061122	0.3434774784	25
1750568804	BRADLEY	STEVEN	JOE	205 JENKINS RD		ROSSVILLE	GA	307414016	0.3439518094	25
1679579643	STEWART	STEVEN	O.	4500 HUGH HOWELL RD	STE 220	TUCKER	GA	30084	0.3439751507	25
1093883878	THURMAN	LAVON		94 MCCRARY RD		FORTSON	GA	318084558	0.3456114737	25
1639240765	BURGESS	LATASHA		277 NE BROAD ST		FAIRBURN	GA	302131474	0.3458244956	25
1629154067	SILLS	TRACEY	PATRICE	4195 S LEE ST	D	BUFORD	GA	305183428	0.3459930408	25
1861713992	PATEL	SAMEER		3400 RIVERSIDE DR		MACON	GA	312102513	0.3461904225	25
1548498660	HUONG	JOE	TZONG-JYH	1800 10TH AVE	SUITE 100	COLUMBUS	GA	319011513	0.3463382452	25
1497066682	SINGLETON	DANIEL	H	131 E 6TH AVE		BUENA VISTA	GA	318039714	0.3471635	25
1275860256	BOOTH	ASHLIE	ALEXANDER	1000 TOWNE CENTER BLVD STE 604A		POOLER	GA	313224052	0.3474870349	25
1528319639	JENDI	MOHAMMED	RAFIK	3780 EISENHOWER PKWY		MACON	GA	312060800	0.3484739109	25
1801061775	MADUKA	YVONNE	MUKOSOLU	1170 CLEVELAND AVE		EAST POINT	GA	303443615	0.3487261996	25
1831487644	JACKSON	KAYA		3780 EISENHOWER PKWY		MACON	GA	312060800	0.3495247072	25
1225264625	QUICK	ROBERT	ERNEST	1600 CLIFTON RD NE	MAILSTOP A3	ATLANTA	GA	303294018	0.3498884422	25
1396842373	PERRYMAN	G	LEONARD	1175 CASCADE PKWY	INTERNAL ME	ATLANTA	GA	30311	0.3502571063	25
1235264342	LENTZ	JOHN	DAVID	1800 TREE LANE RD	STE 290A	SNELLVILLE	GA	30078	0.3503291185	25
1083271019	BOYLE	KELSEY	AYN	1459 LANEY WALKER BLVD		AUGUSTA	GA	309120002	0.350349724	25
1871703868	LOVVORN	JUSTIN	D	1125 E HIGHWAY 166		BOWDON	GA	301082401	0.3504650031	25
1982915633	PULLAMARAJU	SWATI		3400C OLD MILTON PKWY STE 270		ALPHARETTA	GA	300054438	0.3505944062	25
1033197785	NASH	ROLAND		1010 VILLAGE DR		WATKINSVILLE	GA	306776004	0.3511327106	25
1952472771	CHAPMAN	JEAN	LIM	3005 E OLD ALABAMA RD	STE #10	ALPHARETTA	GA	30022	0.3511746211	25
1528141553	GEER	AMY	ELIZABETH	951 S BROAD ST		THOMASVILLE	GA	317926161	0.3515037821	25
1295096964	SMITH	WALKITRIA	ALEXANDER	3400 OLD MILTON PKWY # C	SUITE 270	ALPHARETTA	GA	300053707	0.3515662147	25
1629090964	TUCKER	WILSON	LARRY	304 SHORTER AVE NW		ROME	GA	301654290	0.351969592	25
1437231396	RAMSHUR	SCOTT	JARRETT	6115 PEACHTREE DUNWOODY RD STE 350		SANDY SPRINGS	GA	303285699	0.3524646351	25
1538376942	COOPER	MARTHA	LOUISE	807 S ISABELLA ST		SYLVESTER	GA	317917554	0.3524948882	25
1679688220	SANGMALEE	UMPON		826 C WEST ELM ST		ROCKMART	GA	301531727	0.3525942878	25
1235542754	HINES	RANDY		4441 ATLANTA RD SE STE 216		SMYRNA	GA	300806442	0.3526641588	25
1821161688	FANTAUZZI-NAZ	FRANCISCO		527 EISENHOWER DRIVE		SAVANNAH	GA	31406	0.3529386429	25
1598115743	WOODY	JOHN		304 SHORTER AVE NW STE 201		ROME	GA	301654256	0.352953559	25
1346348182	KINGSLEY	LORI	ANGELINA	1800 10TH AVE	SUITE F	COLUMBUS	GA	319011513	0.3539768073	25
1053320127	REETHS	THOMAS	E	5655 ATLANTA HWY STE A		ALPHARETTA	GA	300045208	0.354201921	25
1043203599	ROJAS-MOLINA	DANIELA	MARIA	772 MADDOX DR	SUITE 122	EAST ELLIJAY	GA	305408196	0.3542853912	25
1548482995	TAUNTON	WILLIAM	S	120 N LEE ST	STE A	FORSYTH	GA	310292122	0.3544379488	25
1962462317	JORDAN	BARRY	WAYNE	465 N BELAIR RD	SUITE 1B	EVANS	GA	308093188	0.3552480286	25
1013303932	VU	JULIA		1900 10TH AVE		COLUMBUS	GA	319013600	0.3552622136	25
1437231255	WILLIAMS	STEWART	A	2412 N OAK ST		VALDOSTA	GA	316022567	0.3554898665	25
1457715401	WHITTAKER	STARR	LUCY	610 19TH ST		COLUMBUS	GA	319011528	0.3557891149	25
1649699257	DOWDALL	HILARY	ELIZABETH	2084 HEADLAND DR		EAST POINT	GA	303442135	0.3561216818	25
1871804641	CHAINANI	NAVDEEPA		1610 JOHN ORR DR	BLDG E	TIFTON	GA	317943682	0.3566804111	25
1629192026	NGUYEN	KIMBERLY	T	3496 CLUB DR		LAWRENCEVILLE	GA	300443021	0.3571498968	25
1588790794	MUJADZIC	ERMINA		447 N BELAIR RD STE 101		EVANS	GA	30809	0.3571873314	25
1558351809	HILLMAN	LANSING	CHARIS	216 HOSPITAL DR		CORDELE	GA	310153275	0.3576624721	25
1740817709	HAMILTON	ZANDRIA		2251 CHANCE LN		GRAYSON	GA	300177870	0.3578415664	25
1396807186	MOLINA	FERNANDO		1825 MARTHA BERRY BLVD NW		ROME	GA	301651625	0.3582213127	25
1992840292	VERDUN	JOSEPH	CRISS	868 YORK AVE SW		ATLANTA	GA	303102750	0.358811835	25
1366850588	KOTHAPALLY	SWACHITHA		3850 WINDERMERE PKWY	STE 105	CUMMING	GA	300417002	0.3588687816	25
1871657031	HALL	MICHAEL	ANTHONY	10410 ABERCORN EXTENSION		SAVANNAH	GA	31419	0.3590546001	25
1548447105	SHARMA	VISHAL		902 N 7TH ST		CORDELE	GA	310153234	0.3593117345	25
1083716096	SARRELL	RICHARD	WAYNE	190 HOSPITAL CIRCLE		BLAIRSVILLE	GA	30512	0.3602026339	25
1609106574	FAILE	GEORGE	MARION	73 MAXWELL LN		DAHLONEGA	GA	305337146	0.3603227373	25
1366534661	YAZDI	FARHAD	M	4205 MUNDY MILL PL	SUITE 1	OAKWOOD	GA	305662566	0.3606510253	25
1881816700	JACOBS	LLOYDSTON	LEONARD	750 HI HOPE ROAD		LAWRENCEVILLE	GA	30043	0.3606633341	25
1225341167	KARRE	PREMNATH	REDDY	1350 WALTON WAY FL 4		AUGUSTA	GA	309012612	0.360717849	25
1205143716	GOWDIE	STALINA	CINE	675 COLLEGE AVE		ATHENS	GA	306012635	0.3611831299	25
1053993030	WILLIAMS	NATASHA	CLAYTON	2315 PEMBROKE DR		ALBANY	GA	317073248	0.3611942266	25
1144211053	PHILLIPS	JAMES	DANIEL	300 HOSPITAL ROAD	DD EISENHOW	FORT GORDON	GA	30905	0.3616598618	25
1780063339	ATHERTON-STAP	EMMA		1650 CHATTAHOOCHEE DR		ROCKMART	GA	30153	0.3616768375	25
1508283789	LE	THIEN-KIM	PHAN	740 RALPH MCGILL BLVD NE		ATLANTA	GA	303121118	0.3623684046	25
1528212602	MARTINY	STEPHEN	E	1505 NORTHSIDE BLVD	SUITE 4400	CUMMING	GA	300417623	0.3624422314	25
1952663866	HUSSAIN	SHAISTA		1101 OCILLA RD		DOUGLAS	GA	315332207	0.36282188	25
1356736417	MAGNER	BRETT		855 W BROAD ST STE 1		ATHENS	GA	30601	0.3629112669	25
1922282102	SHIN	JIYO		562 CONCORD ROAD		SMYRNA	GA	300806482	0.3629810998	25
1952346975	HUFF	GAREY	H	63 W CANDLER ST		WINDER	GA	306802558	0.3630785855	25
1962935767	BEKELE	CAROLINE		1080 PEACHTREE ST NE STE 12		ATLANTA	GA	303096857	0.3636755614	25
1467628164	KOLIPAKA	MALATHI		3400 OLD MILTON PKWY # C	SUITE 270	ALPHARETTA	GA	300053707	0.3638605575	25
1306845433	SORIANO	FLOYD	A	154 S LEROY ST		METTER	GA	304394631	0.3643702335	25
1013200096	RABBI	SANA		455 PHILIP BLVD, STE 130	KAISER PERM	LAWRENCEVILLE	GA	30046	0.3644526472	25
1730109414	WATERS	GORDON	BRENT	120 E CARTER AVE		BLACKSHEAR	GA	315161561	0.3647863922	25
1700985454	PATEL	DIPESH	RATILAL	3780 EISENHOWER PKWY		MACON	GA	312060800	0.3650297906	25
1649245432	PENSON	SONJA	ANISSA	2400 MT. ZION PARKWAY KAISER PERMANENTE	SOUTHWOOD C	JONESBORO	GA	30236	0.3650706948	25
1528379070	REESE	STEPHANIE	T.	100 GOSHEN RD		RINCON	GA	313265744	0.3653653396	25
1417046517	WARREN	BRANDI	WEAVER	1 N MAIN ST STE 104		MOULTRIE	GA	317683878	0.3653671282	25
1669495669	NGUYEN	THOMAS	A	97 HEFNER ST STE 202		EAST ELLIJAY	GA	305408268	0.3657902942	25
1376771865	ROJAS	LUIS	FELIPE	1439 JESSE JEWELL PKWY NE STE 102		GAINESVILLE	GA	305013806	0.365981321	25
1891977146	OLIVIERE	JAMES		1324 HIGHWAY 138 SW		RIVERDALE	GA	302961404	0.3660294532	25
1306830062	JACKSON	MICHAEL	S	506 RIVERSIDE PKWY NE	STE 200	ROME	GA	301612902	0.366955497	25
1285894352	WILSON	JEREMIAH	J	127 TELFAIR ST		AUGUSTA	GA	309012590	0.3673702299	25
1437357423	XIA	TIAN		175 N BROAD ST		WINDER	GA	306802153	0.3679621557	25
1447277256	LOW	DIONG	O	5245 BUFORD HWY		NORCROSS	GA	300712621	0.368223048	25
1326464975	NOEL	MARY	ALICE	7950 MARTIN LOOP		FORT BENNING	GA	319055648	0.3686582858	25
1144242207	GASKILL	LESLIE	S	6290 ABBOTTS BRIDGE RD STE 201 BLDG 200		DULUTH	GA	300971750	0.3692368839	25
1255787651	GUTHERY	HENRY	CHARLES	809 W BANKHEAD HWY STE D		VILLA RICA	GA	301801520	0.3698119029	25
1851394969	BRANCH	CARLA	S.	658 NORTHSIDE DR E	STE A	STATESBORO	GA	304584828	0.3700177536	25
1861509184	FUSSELL	GLENN	EDWARD	2827 WARM SPRINGS RD	SUITE 3-B	COLUMBUS	GA	319045246	0.3700765797	25
1710096797	MONGAN	PATRICK	F.	1120 15TH ST		AUGUSTA	GA	309120004	0.3701085836	25
1700827458	BRAHMADEVI	SOWMYA		2612 HOLCOMB BRIDGE RD STE 100		ALPHARETTA	GA	300225494	0.3702045965	25
1679558126	WHERRY	RICHARD	A	59 TIPTON DR		DAHLONEGA	GA	305331603	0.3705726594	25
1194970293	TURULLOLS	SYLVIA	DANNELLE	1339 GRAY HWY		MACON	GA	312111903	0.3709014144	25
1245229467	KRIEGEL	WILLIAM	L	3020 PACES MILL RD SE		ATLANTA	GA	303393744	0.3714040571	25
1265480172	GERGUIS	ANGELA	SELLERS	1203 BRAMPTON AVE	SUITE A	STATESBORO	GA	304580850	0.3717699276	25
1700879012	TAYLOR	ROBERT	E.	5281 CLEVELAND HWY		CLERMONT	GA	305272205	0.3720067662	25
1518964873	NELSON	JAMES	A	803 N JEFFERSON ST		ALBANY	GA	317012373	0.3723778419	25
1134158124	HODGES	ELAINE	SHAW	1550 EATONTON RD		MADISON	GA	306504627	0.3724978573	25
1598920951	AL HADDAD	OMAR		1512 E EVANS ST	MEMORIAL HO	BAINBRIDGE	GA	398194364	0.3725032552	25
1356344048	CONNER	DANA		35 HOSPITAL RD		BLAIRSVILLE	GA	305123139	0.3728744995	25
1023456290	BENNETT	ROBERT	DANIEL	2412 N OAK ST		VALDOSTA	GA	316022567	0.3729821706	25
1457647943	PADHIAR	NIRMALA		207 NORTHSIDE DR		VALDOSTA	GA	316021859	0.3730318548	25
1346268810	DAVIS	CHARLES	HOYT	100 PROFESSIONAL PARK	SUITE 202	CARROLLTON	GA	301173802	0.3730618923	25
1710048228	MEDINA	CARLOS	A	500 E OGLETHORPE HWY		HINESVILLE	GA	313132804	0.373131172	25
1255447074	WELCH	GUSTIN	MACKAY	1310 13TH AVENUE	VA COBC	COLUMBUS	GA	31901	0.3734963631	25
1407091267	UYA	JOY	EKPO	10945 STATE BRIDGE RD STE 401-191		ALPHARETTA	GA	300228164	0.3736125382	25
1063514669	BEESON	TOMMY	C	206 E CHURCH ST		BOWMAN	GA	306242109	0.3741447424	25
1003265836	HENDRIX	HARLEY		159 W. RAILROAD STREET		PEMBROKE	GA	31321	0.3741938478	25
1720392947	TEMPLETON	HORACE	WAYNE	1605 MULKEY RD	SUITE 220	AUSTELL	GA	301061127	0.3741974888	25
1053756254	FERNANDO	HARENDRA	N	2100 ROSWELL RD	SUITE 1128	MARIETTA	GA	300620810	0.3746515081	25
1750544474	GAFFGA	NICHOLAS	HILKERT	424 DECATUR ST SE		ATLANTA	GA	303121848	0.3747578451	25
1699120964	NELSON	JOHN TRAV		108 PROMINENCE CT STE 200		DAWSONVILLE	GA	305346340	0.3752509772	25
1013302280	LAURY	TORRANCE	CHRISTOPH	4500 N SHALLOWFORD RD	SUITE B	DUNWOODY	GA	30338	0.3752656236	25
1093165904	PERARD	CASSANDRE	NEOTHA MA	1120 15TH ST		AUGUSTA	GA	30912	0.3755212707	25
1851405005	MARTIN	ELIZABETH	MCKELVEY	2401 BROOKSTONE CENTRE PKWY BLDG 200		COLUMBUS	GA	319044501	0.3755624832	25
1467437913	KULISH	LAWRENCE	F	35 LUMPKIN CAMPGROUND RD N		DAWSONVILLE	GA	305346206	0.3756283821	25
1376625053	ARMSTRONG	CHANDRA		1986 CANDLER RD		DECATUR	GA	300324225	0.3760446559	25
1790195295	NETTEY	NICOLE		1101 NOR TEC DRIVE		CONYERS	GA	30013	0.3764926537	25
1114969250	REDDING	EVELYN	O'LEARY	65 OLD JACKSON ROAD		MCDONOUGH	GA	30252	0.3765742576	25
1356680359	CHANDLER	JEUSLYN		247 UNION POINT ST		LEXINGTON	GA	306482303	0.3765857845	25
1215276373	SISSOM	KASEY		200 EVITT PKWY		RINGGOLD	GA	307363183	0.3766378962	25
1962426015	BRYANT	VERNON	T	5354 REYNOLDS ST STE 206		SAVANNAH	GA	314056009	0.3768684228	25
1831121151	ALMON	WILLIAM	R	1395 S MARIETTA PKWY SE	BLDG 100 SU	MARIETTA	GA	300674440	0.3772693888	25
1336115971	HEADS	KEDRON	RONELL	1061 HARMON AVE STE 1D03		FORT STEWART	GA	313145641	0.3773233916	25
1134231673	MURRAY	CYNTHIA	S	3686 WHEELER RD		AUGUSTA	GA	309096520	0.3776878102	25
1164464087	CARTER	FRANK	L	1120 15TH ST		AUGUSTA	GA	309120004	0.3778129767	25
1972808392	SHAMI	OMAR		7950 MARTIN LOOP		FORT BENNING	GA	319055648	0.3787100554	25
1477646016	WILLIAMSON	JACKIE	L.	9766 HWY 92	SUITE 200	WOODSTOCK	GA	30188	0.3789035354	25
1215098090	HITTEL	GLENN	PAUL	150 GENTILLY BLVD		CARTERSVILLE	GA	301208522	0.3790454275	25
1285291070	MATHEW	JENSON	T	1459 LANEY WALKER BLVD		AUGUSTA	GA	309120002	0.3799345383	25
1861555609	JUSTICE	EDGAR	LOWELL	209 N CUTHBERT ST		COLQUITT	GA	398373518	0.3805021385	25
1558312231	BRYSON	ISRAEL	D	2251 W ELM ST		WRIGHTSVILLE	GA	310962017	0.3806718008	25
1720691421	BENSON	MEGHAN		1080 LUMPKIN CAMPGROUND RD S STE 300		DAWSONVILLE	GA	305340989	0.3811949111	25
1053549444	WATSON	MARY	CAROLYN	608 DOGWOOD DR NE		PELHAM	GA	317791132	0.3812537381	25
1184036832	WEAVER	COURTNEY		15 REINHARDT COLLEGE PKWY STE 100		CANTON	GA	301145259	0.3814104052	25
1134133523	PHILLIPS	JERRY	DAVID	1518 MILULI AVE		BAINBRIDGE	GA	398194866	0.3815147199	25
1477576635	WOOD	RICHARD	E	94 MCCRARY RD		FORTSON	GA	318084558	0.3817533364	25
1649369422	MANLOVE-SIMMO	KRIS	ALLLISON	4367 NEW SNAPFINGER WOODS DR		DECATUR	GA	300352920	0.3832972503	25
1609907955	EROLA	KELLY	ANN	1674 CHATHAM PKWY		SAVANNAH	GA	314051350	0.3835218062	25
1396279030	TRAN	JACINTA	PHUONG	233 N HOUSTON RD	SUITE 140E	WARNER ROBINS	GA	31093	0.3836336403	25
1659716587	KIM	JOYCE	BOBAE	3702 2ND AVE		COLUMBUS	GA	319047408	0.3837229667	25
1790784593	SCHMIDT	STEPHEN	LEWIS	465 N BELAIR RD	SUITE 1C	EVANS	GA	308093188	0.3837559509	25
1306860044	COLLIER	MILLARD	JAMES	939 THORNTON RD		LITHIA SPRINGS	GA	301222634	0.3837560175	25
1619170701	GRAY	DURIEL	DONNELL	304 SHORTER AVE NW		ROME	GA	301654290	0.3838257028	25
1326020876	BRAY-ROSS	MELODY	LAWANDA	3559 SPRING SHLS		ELLENWOOD	GA	302944237	0.3839126659	25
1265436539	HUNT	GARY	W	2855 OLD HIGHWAY 5	STE 104	BLUE RIDGE	GA	305136239	0.3840181569	25
1801074604	REIFSTECK	FRED		55 CARLTON ST		ATHENS	GA	306021526	0.3849015037	25
1952977522	AGAZIE	IRENNA	CHUKWUDOL	2336 DAWSON RD STE 1500		ALBANY	GA	317072802	0.3849565421	25
1912015769	DALWAI	FATIMA		2700 HIGHWAY 34 E	BLDG 300	NEWNAN	GA	302652315	0.3851142849	25
1245662139	NWOKE	CHINONYE		1811 BUCKHEAD LN NE		ATLANTA	GA	303246103	0.3856349324	25
1184613994	HAISLIP	CHARLES	GRAY	1061 HARMON AVE STE 1D03	WINN ARMY C	FORT STEWART	GA	313142514	0.386280264	25
1205931441	O'NEALE	SIGNE	H.	1120 15TH ST		AUGUSTA	GA	30912	0.3864329073	25
1649639907	JOYAVE	JOHN	DANIEL	204 PROFESSIONAL CT SE		CALHOUN	GA	307017020	0.3869247434	25
1790126209	ANDERSON	DAVID	LOUIS	300 HOSPITAL RD		FORT GORDON	GA	309055741	0.3870763343	25
1194245316	LOYKE	CHRISTINA	KATHLEEN	655 7TH ST BLDG 700-A78		ROBINS AFB	GA	310982227	0.3870849942	25
1063438950	MARSH	ARTHUR	CLIFFORD	1315 S MAIN ST		MOULTRIE	GA	317685809	0.3873041237	25
1952470239	MCALLISTER	YVONNE	P	2410 INGLESIDE AVE		MACON	GA	312042036	0.3875782603	25
1356504765	ALBRIGHT	TRAVIS	PATRICK	35 HOSPITAL ROAD		BLAIRSVILLE	GA	305120004	0.3878084474	25
1003916669	REISSMAN	STEVEN	ELIOT	7950 MARTIN LOOP	ADULT PRIMA	FORT BENNING	GA	319055647	0.3882391743	25
1033598479	YOUNG	ERICA	BLAIKIE	51 JOHNNY MERCER BLVD. COTTAGE A-1		SAVANNAH	GA	31410	0.3882806112	25
1922064336	DANDY	REGINA	BUCKLEY	89 INTERCHANGE DR		RICHMOND HILL	GA	313247661	0.3883695437	25
1013987650	GREGORY	DONNA	WATTERS	150 GENTILLY BLVD		CARTERSVILLE	GA	301208522	0.3885355803	25
1568437507	KUKUCKA	SLAVKO		119 CHIMNEY RD		RINCON	GA	31326	0.388544914	25
1487804001	DALTON	LONNIE	C.	6124 KINGS MOUNTAIN CT		STONE MOUNTAIN	GA	300871920	0.3887539322	25
1033603329	BECKMAN	MARK	DAVID	1120 15TH ST		AUGUSTA	GA	309120004	0.389616688	25
1972945384	ROGERS	TYLER	SHERROD	300 W HOSPITAL RD		FORT GORDON	GA	309055741	0.3898057613	25
1114347580	PAU	TIK		665 DULUTH HWY STE 501		LAWRENCEVILLE	GA	300468709	0.3899805636	25
1437445764	FLOYD	WALTER	GRADY	777 HEMLOCK ST		MACON	GA	312012102	0.3900229933	25
1659316362	MECCA	ANDREW	THOMAS	5612 WHITESVILLE RD		COLUMBUS	GA	31904	0.3904636248	25
1437496866	VITACCA	ROCCO	JOHN	506 RIVER SOUND LN		DAWSONVILLE	GA	305340727	0.3904721445	25
1467890533	NAZIONE	ANTHONY	MICHAEL	251 HIGHWAY 53 E		CALHOUN	GA	307013026	0.3907669808	25
1336105188	DIXON	ELIZABETH	M	3925 JOHNS CREEK COURT	SUTIE A	SUWANEE	GA	30024	0.390773127	25
1689878043	REDDING	ANGELA	PIERCE	22 14TH ST NW STE B		ATLANTA	GA	303094793	0.3911437017	25
1891957353	WHISENANT	EBONY	B	AUGUSTA UNIVERSITY MEDICAL CTR 1120 15TH STREET		AUGUSTA	GA	309122516	0.3911464486	25
1962498964	FOLARIN	VICTOR	A.	2841 N PATTERSON ST	NF/SG VAHS	VALDOSTA	GA	316021890	0.3914224763	25
1851884068	POWELL	ZACHAREY	ALAN	1500 E SHOTWELL ST		BAINBRIDGE	GA	398194256	0.3916159535	25
1982740726	KOVACIC	ANDREA	HARNER	21 COMMERCE PKWY		ADAIRSVILLE	GA	301032009	0.3922037684	25
1093793622	PENNINGTON	MICHELE	LEE	817 GRIFFIN AVE		EASTMAN	GA	310236718	0.3922062751	25
1053410514	MIRANDA	TITANIA	W	3699 CASCADE RD SW	SUITE B2	ATLANTA	GA	303312163	0.3927087334	25
1487677167	ROGERS	PHILLIP	RAYMOND	1776 OLD SPRING HOUSE LN	SUITE 200	ATLANTA	GA	303386225	0.3931916917	25
1841202868	DELOACH	BRIAN	MIXON	984 PLANT DRIVE		STATESBORO	GA	304600001	0.3942716841	25
1902861123	SCOTT	CHRISTINE	R	3550 PRESTON RIDGE ROAD	KAISER PERM	ALPHARETTA	GA	30005	0.3942721418	25
1811014939	CHUKKAPALLI	ARUNASREE		104 FAIRVIEW PARK DR		DUBLIN	GA	310212500	0.3943416674	25
1316061831	MILLER	JENNIFER	KOTZ	390 EH CT		BRUNSWICK	GA	315202198	0.394527998	25
1063463750	DELLACONA	SALVATORE	JOHN	1700 SPRINGHILL CHURCH RD		LIZELLA	GA	31052	0.3947441729	25
1669568671	HARRIS-MOORE	KAREN	VIRGINIA	1000 COMMERCE DR		PEACHTREE CITY	GA	302693530	0.3951609351	25
1104134295	LALIBERTE	MATTHIEU		2400 MOUNT ZION PARKWAY	KAISER PERM	JONESBORO	GA	30236	0.3952244014	25
1770878498	WATLEY	SONIA	R	21 COMMERCE PKWY		ADAIRSVILLE	GA	301032009	0.3957507654	25
1578862173	HUMPHRIES	MARY	KATHLEEN	2840 LAVISTA RD STE A		DECATUR	GA	300331350	0.3962840402	25
1669532339	PHELPS	KAREN	SUE	300 W HOSPITAL ROAD	EISENHOWER	FT GORDON	GA	309055650	0.3969289159	25
1588192801	HAGOPIAN	BRANDON	CHRISTIAN	3614 J DEWEY GRAY CIR STE D		AUGUSTA	GA	309096512	0.3970927244	25
1396719084	LOE	ROBIN		900 TOWNE LAKE PKWY	STE 410	WOODSTOCK	GA	301891602	0.397383494	25
1891806006	SIMPSON	MALCOLM	T	200 CRESCENT CENTRE PARK	INTERNAL ME	TUCKER	GA	30084	0.3975350426	25
1487073110	BAVANI	HILLERY		852 DACULA RD		DACULA	GA	300193185	0.3979074719	25
1386917995	MERRITT	LISA	JAN	1240 HIGHWAY 54 W	BUILDING 70	FAYETTEVILLE	GA	302144557	0.3979982899	25
1407490600	BALDERRAMA	JODI		47 THOMAS ST		TIGER	GA	30576	0.3980070508	25
1285761833	FRINKS	TERENCE	ANDREW	1990 LAKESIDE PKWY	SUITE 170	TUCKER	GA	300845884	0.3981416395	25
1114985231	WALTERS	DAVID	J	1507 ALICE ST		WAYCROSS	GA	315014530	0.3990752638	25
1780949727	WATERS	BERRIEN	RAYMOND	908 HILLCREST PKWY		DUBLIN	GA	310214206	0.4003024541	25
1982940573	SANDERS	LISA		3686 WHEELER RD		AUGUSTA	GA	309096520	0.4006673826	25
1083668271	FALDON	SALIH	O	101 BECKETT LN	506	FAYETTEVILLE	GA	302147155	0.400924301	25
1164622924	DEEVES	MICHELLE	LYNNE	908 HILLCREST PARKWAY		DUBLIN	GA	31021	0.4011604718	25
1629407549	WALKER	CANDACE	M.	3707 LARGENT WAY	WELL STAR W	MARIETTA	GA	30064	0.4017326675	25
1245225572	GRAVES	TIMOTHY	L	770 WALNUT ST		MACON	GA	312017307	0.4025069752	25
1437564960	MAHONEY	HOLLY	BARMORE	505 MOUNT PLEASANT RD		THOMSON	GA	308248140	0.4026440589	25
1912263625	THOMPSON	VERONITA	C	3640 TRAMORE POINTE PARKWAY, SW	KAISER PERM	AUSTELL	GA	30106	0.4029638252	25
1790196749	MAYA	SAKIB		1515 RIVER PL STE 100		BRASELTON	GA	305175610	0.4038345615	25
1871947374	HAVLIK	ALEXANDRA		3747 ROSWELL RD STE 107		MARIETTA	GA	30062	0.4041200254	25
1790846210	JOHNSON	GINA	GONZALEZ	1240 HIGHWAY 54 W	BUILDING 70	FAYETTEVILLE	GA	302144557	0.4043353882	25
1669427316	COOPER	MELANIE	L	578 S ENOTA DR NE STE C		GAINESVILLE	GA	305018947	0.4044444996	25
1154362481	LIM	FRED	T	3400 OLD MILTON PKWY # C	SUITE 270	ALPHARETTA	GA	300053707	0.4044490212	25
1245228634	SIMMONS	ROBERT	WEBB	1114 PROFESSIONAL BLVD		DALTON	GA	307202588	0.4045927769	25
1144601121	REDDING	REBECCA		924 W SPRING ST STE A		MONROE	GA	306551751	0.4045984309	25
1528497393	HOOTEN	MARK	MITCHELL	6254 WARM SPRINGS RD	APT H21	COLUMBUS	GA	319099133	0.4054084473	25
1558342071	ROYER	GEORGE	BAYLEY	1921 WHITTLESEY RD	STE 200	COLUMBUS	GA	319049213	0.4057086913	25
1942520093	EVANS	JENNIFER		770 WALNUT ST		MACON	GA	312017307	0.4058510728	25
1730288424	GABRIEL	SABRY	A	770 PINE ST	STE 140	MACON	GA	312012173	0.4058938471	25
1952558678	MATHUR	MUKTAK		1000 CORPORATE CENTER DR STE 200		MORROW	GA	302604129	0.4058939397	25
1265651541	KULKARNI	RASHMI	ARVIND	1730 LAWRENCEVILLE SUWANEE RD		LAWRENCEVILLE	GA	300433507	0.4059072549	25
1457592552	AHMED	MUSHTAQ		133 W ATHENS ST		WINDER	GA	306801786	0.4059882487	25
1144215872	RAINES	MICHAEL	P	122 HIGHWAY 280	SUITE A	AMERICUS	GA	317198645	0.4064733882	25
1679547061	TAPLEY	CHARLES	L	824 GI MADDOX PKWY		CHATSWORTH	GA	307052147	0.4073433855	25
1386696268	MULBERRY	MICHAEL	JACOB	23 TIPTON DR		DAHLONEGA	GA	305331603	0.4073709992	25
1255584355	OPANUGA	ADEMOLA	ADEBAYO	6330 PRIMROSE HILL CT		NORCROSS	GA	300924544	0.4080025188	25
1962657296	CABRITA	TANYA	ISABEL VI	1000 CORPORATE CENTER DR	200	MORROW	GA	302604180	0.4087029665	25
1487822425	DRAGONU	BEATRIS	LUIZA	8640 ROSWELL RD		SANDY SPRINGS	GA	303501821	0.4087497654	25
1780674994	GRECO	ANTHONY	M	4550 COBB PARKWAY NORTH NW STE 101		ACWORTH	GA	30101	0.4087617539	25
1982860433	NORRIS	KEVIN	LOREN	597 S ENOTA DR NE		GAINESVILLE	GA	305012545	0.4092129229	25
1679573141	JOHNSON	JULIE		1000 CORPORATE CENTER DR	SUITE 200	MORROW	GA	302604180	0.4097381623	25
1922537190	DANIEL	STEPHEN	PAUL	2336 DAWSON RD STE 2200		ALBANY	GA	317072801	0.4102593541	25
1376538165	FRICKS	WILLIAM	P	2336 DAWSON RD	STE 1500	ALBANY	GA	317072442	0.4105281869	25
1699139246	AARON	HAYDEN	KOEHLER	6115 PEACHTREE DUNWOODY RD STE 350		ATLANTA	GA	303285699	0.4106553972	25
1437181112	DECAMP	DANIEL	PAUL	14089 ABERCORN ST		SAVANNAH	GA	314191966	0.4108354982	25
1952330565	SAYLOR	STEPHEN		750 TOWN PARK LANE	KAISER PERM	KENNESAW	GA	30144	0.4109230486	25
1841483823	KIDWAI	ASIM		97 HEFNER ST	SUITE 202	EAST ELLIJAY	GA	305408268	0.4117818193	25
1891867826	NEAU	YVONNE	S	195 N BROAD ST		ALAMO	GA	304114055	0.4119924365	25
1902238843	CLECKLER	SARAH	ROMINES	809 E MAIN ST		BLUE RIDGE	GA	305134575	0.4122887316	25
1295787463	PARLER	DAVID	W	1417 PENDLETON RD		AUGUSTA	GA	309044837	0.4123766131	25
1265667828	DOUGLASS	CHRISTINA		11766 HWY 27 NORTH		SUMMERVILLE	GA	30747	0.4127492045	25
1023045663	TURNER	SUZANNE	FERREE	11660 ALPHARETTA HWY STE 290		ROSWELL	GA	30076	0.4129233213	25
1831377639	PRASSE	KAREN		55 CARLTON ST		ATHENS	GA	306021526	0.4132123531	25
1871520528	TAYLOR	BRIDGETT	S	1311 OCILLA RD		DOUGLAS	GA	315332213	0.4133992947	25
1427574847	KARSAN	NIKUNJ	KHANDU	2336 DAWSON RD STE 2200		ALBANY	GA	317072801	0.4134095937	25
1780857243	ABOYE	DEREJE	MEKONNEN	720 WESTVIEW DR SW	MOREHOUSE S	ATLANTA	GA	303101458	0.4141435416	25
1194263624	ALLEN	ANTWUAN		2336 DAWSON RD STE 2200		ALBANY	GA	317072801	0.4141437646	25
1114929486	CAMPBELL	CHARLES	WHITFIELD	86 S COBB DR SE	MAIL DROP 0	MARIETTA	GA	300630454	0.4154271341	25
1548370539	NGUYEN	CAROLINE	BAO	900 TOWNE LAKE PKWY	SUITE 210	WOODSTOCK	GA	301891602	0.4164706987	25
1245731298	DHALIWAL	SANDEEP		805 PEACHTREE ST NE	STE A	ATLANTA	GA	303086009	0.4171396612	25
1609106632	ANGERSON-BEDN	LORI	LYNN	7950 MARTIN LOOP		FORT BENNING	GA	319055647	0.4179513	25
1851304356	ADROUNY	SALPI		3550 PRESTON RIDGE ROAD	INTERNAL ME	ALPHARETTA	GA	30005	0.4181642087	25
1861785073	CLARONI	LYNDSAY		48 HILLS CREEK RD		TAYLORSVILLE	GA	301782051	0.4184521825	25
1225477094	SEALY	TAMARA	ELIZABETH	1014 W FRANKLIN ST		SYLVESTER	GA	317911978	0.4185950507	25
1508832825	MATOVU	SARAH		1209 HIGHTOWER RD		MACON	GA	312062905	0.4186203654	25
1437174570	GARRETT	JOSHUA	L	225 ADAMS DR STE A		DEMOREST	GA	305354578	0.4186653501	25
1376613570	EARLY	MICHAEL	WAYNE	201 AVERA DR		FORT VALLEY	GA	310305008	0.419061356	25
1609849843	TAYLOR	BEVERLY	D	1513 CLEVELAND AVE BLDG 500		EAST POINT	GA	303446903	0.4191095891	25
1265699433	NOVACK	ADAM		1326 EISENHOWER DR BLDG 2		SAVANNAH	GA	314063928	0.4192386523	25
1073778866	BLOODSAW	AMAYI	MARIA	301 EAST HOSPITAL ROAD		FORT GORDON	GA	309055650	0.419407645	25
1962849679	FELPEL	CLAIR	D	2709 MEREDYTH DR STE 330		ALBANY	GA	317070213	0.4196304504	25
1083606800	KEOWN	KEVIN	O.	330 PEACHTREE ST		JESUP	GA	315450244	0.4197117912	25
1659799757	THOMAS	CLIFTON	BLAYNE	4280 N VALDOSTA RD		VALDOSTA	GA	316026814	0.4200874341	25
1245209444	EVANS	PAUL		625 OLD PEACHTREE RD	GEORGIA CAM	SUWANEE	GA	30024	0.4203472032	25
1841290707	OMOLE	FOLASHADE		1513 CLEVELAND AVE	BLDG 500	EAST POINT	GA	303446947	0.4203916809	25
1073504643	WANG	REGINA		2545 LAWRENCEVILLE HWY	SUITE 200	DECATUR	GA	300333206	0.4206194442	25
1386602662	RENNER	MICHAEL	J	140 OSIGIAN BLVD	BLDG 300	WARNER ROBINS	GA	310887879	0.4207570545	25
1114280419	KOO	JOHAN		73 MAXWELL LN		DAHLONEGA	GA	30533	0.4212030063	25
1588687057	HADDAD	LESTER	M	11909A MCAULEY DRIVE		SAVANNAH	GA	31419	0.4216956023	25
1760412308	HOUSER	JOHN	WESLEY	2600 MARTIN LUTHER KING JR DR SW		ATLANTA	GA	303111636	0.4219157619	25
1679563423	PERRY	ALAN	D	232 19TH ST NW	SUITE 7220	ATLANTA	GA	303631130	0.4220926787	25
1215255500	IYAMU	BRENDA	UCHE	1050 EAGLES LANDING PARKWAY	SUITE 200	STOCKBRIDGE	GA	30281	0.4225820296	25
1114943388	VEVERA	ELIZABETH	C	1505 NORTHSIDE BLVD	STE 4400	CUMMING	GA	300417623	0.4232391773	25
1811982770	REDDY	SHALINI	GAVVA	1825 MARTHA BERRY BLVD NW		ROME	GA	301651625	0.4241463977	25
1881859825	BENDANA	MARIA ELE		3465 MACON RD	STE D	COLUMBUS	GA	319072582	0.4242955602	25
1740390632	KOZIARA	EUGENE	H	750 TOWNPARK LANE	INTERNAL ME	KENNESAW	GA	30144	0.4245008148	25
1639260037	BAZAL	CHRISTOPH	NEIL	8 LAUREL CT		MOULTRIE	GA	317686889	0.4255643475	25
1639157159	KELSEY-ROGERS	RIMANI		300 W HOSPITAL RD	MEB CLINIC	FORT GORDON	GA	309055741	0.4256226874	25
1881605152	DELGADO	REDEN	C	4900 IVEY RD NW STE 1301		ACWORTH	GA	301014112	0.426546951	25
1326048299	KELSEY	RIBA		455 LEE ST SW FL 2		ATLANTA	GA	303101408	0.4268484569	25
1255314738	GREENWELL	KEVIN	R.	51 HOSPITAL RD		NEWNAN	GA	302631209	0.4268604496	25
1023451408	SHIH	EDMOND		5461 BUFORD HWY NE		ATLANTA	GA	303401124	0.4270949682	25
1215222567	CARPENTER	LAUREN	ANN	233 N HOUSTON RD STE 140E		WARNER ROBINS	GA	310933023	0.4273989845	25
1710974696	TESFAYE	TASSEW		4958 MEMORIAL DR		STONE MOUNTAIN	GA	300834148	0.427851652	25
1336503101	ALCIDE	FRANCHESK	DESRAVINE	687 MARIETTA HWY		CANTON	GA	30114	0.4281298688	25
1649288382	ANSAR	VIBHUTI	AMIR	1800 10TH AVE		COLUMBUS	GA	319011513	0.4281793388	25
1740509215	WEIBLEY	EILENE	K	2882 N DRUID HILLS RD NE STE B		ATLANTA	GA	303293988	0.4285020691	25
1669489084	HARROVER	JAMES	DAVID	465 N BELAIR RD	SUITE 1C	EVANS	GA	308093188	0.4286893422	25
1962443168	NGUYEN	LIEN	DUC	1029 CLEVELAND AVE		EAST POINT	GA	30344	0.4292530429	25
1619984150	BLUMER	JOHN		3222-A SHRINE ROAD		BRUNSWICK	GA	315204325	0.4300549354	25
1932157856	ANDERSON	LARRY	W.	81 NORTHSIDE DAWSON DR	STE 205	DAWSONVILLE	GA	305347166	0.4300926195	25
1669630299	SUMMERS	AERICA	SADLER	80 JESSE HILL JR DR SE		ATLANTA	GA	303033031	0.4300967001	25
1386844090	LIVINGSTON	RITA	RENA	1061 HARMON AVE		FORT STEWART	GA	313145674	0.4302080834	25
1679521298	WILSON	ALVIN	T	300 HAWTHORNE LN		ATHENS	GA	306062152	0.4302164821	25
1508824103	NJOKU	IFEOMA		3780 EISENHOWER PKWY		MACON	GA	312060800	0.43088451	25
1508126996	RUBIO	FRANCISCO	C	7950 MARTIN LOOP		FORT BENNING	GA	319055648	0.4309186416	25
1295958635	KRISHNAMANI	KEERTHY		302 SHORTER AVE NW		ROME	GA	301654268	0.4309612333	25
1417980558	MANEKAR	JYOTI	NARSIMHAR	4919 ATLANTA HWY		FLOWERY BRANCH	GA	305423328	0.431415268	25
1770576639	CELESTIN	STEVEN	M	1730 LAWRENCEVILLE SUWANEE RD		LAWRENCEVILLE	GA	300433507	0.4317273262	25
1679831226	GUMBS	WANDA	S	3699 CASCADE RD SW	SUITE B2	ATLANTA	GA	303312163	0.4318043946	25
1740208354	FINLEY	TAMMY	ELIZABETH	102 MARY ALICE PARK RD	SUITE 503	CUMMING	GA	300402664	0.4320520365	25
1497862593	THOMAS	BEN	DAVID	5197 ROSWELL RD NE		ATLANTA	GA	303422213	0.4323382082	25
1881641439	HAJO	NAWAR	R	1601 WATSON BLVD		WARNER ROBINS	GA	310933431	0.4325303894	25
1124219696	DARIUS	EVELYN	AKINSANMI	3640 TRAMORE POINTE PKWY		AUSTELL	GA	301066825	0.4327373563	25
1134208473	SINGH	REKHA		2880 LAWRENCEVILLE SUWANEE ROAD	SUITE 2	SUWANEE	GA	30024	0.4329568476	25
1578540340	HATMAKER	DAVID	L.	5126 HOSPITAL DR NE		COVINGTON	GA	300142566	0.4330107832	25
1548257611	HUDSON	RONALD	M	850 BROOKSTONE CENTRE PKWY STE 200		COLUMBUS	GA	319049245	0.4331842253	25
1376736355	CHONG	KYE	IM	1107 EAST 66TH STREET		SAVANNAH	GA	31404	0.43333628	25
1386089720	MCMAHON	DANIEL		684 SIXES RD STE 105		HOLLY SPRINGS	GA	301158720	0.433498678	25
1972799062	BALDWIN	FIONA	CAROLYN	5440 HILLANDALE DRIVE	KAISER PERM	LITHONIA	GA	30058	0.4342208199	25
1164684205	MATHIEU	PAUL	K	3780 EISENHOWER PKWY		MACON	GA	312060800	0.4342242919	25
1790880144	ARIMAH	GEORGE	U	6501 PEAKE RD STE 900		MACON	GA	31210	0.4350979461	25
1225262579	DELP	WILLIAM	DONOVAN	2215 EXCHANGE PL SE		CONYERS	GA	300136723	0.4359257545	25
1730118001	PFEIFER	ANDREA	JENKE	580 BLUERIDGE DRIVE		EVANS	GA	308094556	0.4362645896	25
1669589594	PENNINGTON	CHARLES	ROYCE	92 BETTYS CREEK RD		DILLARD	GA	305372257	0.4366737583	25
1881645570	ZELLNER	CHERILYN	S	2251 W ELM ST		WRIGHTSVILLE	GA	310962017	0.4366939168	25
1104867191	KENNEDY	DENISE	SMITH	3614 D J DEWEY GRAY CIRCLE		AUGUSTA	GA	30909	0.4377756712	25
1215948492	BAKER	NORMAN	D	604 GREEN ST NE STE 1		GAINESVILLE	GA	30501	0.4378355473	25
1669536835	WILLIAMS	DANIEL	A	1128 S PARK ST		CARROLLTON	GA	301194450	0.4378712431	25
1962562355	FRIEDMAN	MICHAEL	S.	4039 GATEWAY BLVD.		GROVETOWN	GA	30813	0.4379067623	25
1093882409	RUMBAUGH	JOHN	G	3675 J DEWEY GRAY CIR STE 300		AUGUSTA	GA	30909	0.4379099284	25
1598739609	GONZALEZ	EVANGELIO		705 DALLAS HWY	STE 101	VILLA RICA	GA	301801247	0.437960251	25
1235107772	RICHARDSON	EDDIE		114 HARMONY XING STE 1		EATONTON	GA	310249546	0.4380863176	25
1194066035	BYRD	TAMEKA	DEANNE	701 BLUEBIRD BLVD		FORT VALLEY	GA	310305085	0.4385660488	25
1164722468	THOMPSON	PATRICE	D.	3890 REDWINE RD SW STE 100		ATLANTA	GA	303315583	0.439004583	25
1457461030	DAHL-SMITH	JULIE	L.	1120 15TH ST		AUGUSTA	GA	309120004	0.4392804249	25
1669476388	SULLIVAN	BETH	ANN	1960 RIVERSIDE PKWY	STE 106	LAWRENCEVILLE	GA	300435945	0.439662643	25
1689088841	NGUYEN	BICH	NGOC	35 COLLIER RD NW STE 775		ATLANTA	GA	303091608	0.4399946273	25
1649470626	ZAIDI	SYED	SAMI HYDE	528 BROAD STREET PL	STE B	GAINESVILLE	GA	305014214	0.4401512129	25
1437149036	URRUTIA	ROSA	C	562 CONCORD RD SE		SMYRNA	GA	300822608	0.4404381329	25
1194710293	ARNOLD	LINDA	S	260 W CLINTON ST		GRAY	GA	310325430	0.4404426284	25
1154825552	CHIN	JUSTIN	JEREMIAH	655 7TH ST BLDG 700		ROBINS AFB	GA	310982227	0.4411060877	25
1184197337	DAVIS	TODD	WARE	942 FERN AVE SE		ATLANTA	GA	303151813	0.4411939119	25
1124465588	POPE	BIANCA	RAE	3010 ALTAMA AVE		BRUNSWICK	GA	315204607	0.4427471261	25
1356630586	COHEN	ZACHARY	P	2840 LAVISTA RD STE A		DECATUR	GA	300331350	0.4427625912	25
1437121639	HALL	PAMELA	G	2002 S MAIN ST		MADISON	GA	306502054	0.4429760386	25
1174675748	REGISTER	MICHAEL	ANDREW	3689 WILMA EDWARDS RD		ELLABELL	GA	313085315	0.4429821658	25
1255323655	EASLEY	RAYMOND	E.	260 ELM ST		CUMMING	GA	300402467	0.4435623784	25
1841452166	ATHER	UROOJ		705 DALLAS HWY	SUITE 101	VILLA RICA	GA	301801247	0.4436560895	25
1063504710	REINHARDT	CHERYL		5865 NEW CALHOUN HWY NE		ROME	GA	301618253	0.4436562804	25
1942362868	LEETH	SCOTT	CHRISTOPH	3500 MCCLURE BRIDGE RD		DULUTH	GA	300963131	0.4436657617	25
1710925805	PEREZ	LILLIAN	E	300 HOSPITAL RD	MEB SECTION	FORT GORDON	GA	309055650	0.4439252231	25
1689604845	MULLINS	HEATHER	E.	204 ALLEN MEMORIAL DR	SUITE 201	BREMEN	GA	301102047	0.4443694085	25
1467514521	GERACCI	JAMES	JAY	300 W HOSPITAL RD		FORT GORDON	GA	309055741	0.4443989026	25
1851392575	PARKER	GREGORY	A	3934 WOODRUFF RD		COLUMBUS	GA	319046818	0.445233647	25
1821103482	MUNGER	CHRISTOPH	W	23702 HWY 80 EAST		STATESBORO	GA	30458	0.4452928591	25
1063526507	WILSON	ERIC		5440 HILLANDALE DRIVE	KAISER PERM	LITHONIA	GA	30058	0.4455721115	25
1841545050	MOTWANI	HEERA	LAL	1350 WALTON WAY		AUGUSTA	GA	309012612	0.4461792458	25
1114364130	NLEWEM	CHIMEZIE	OBINNA	1300 NEWTON RD		ALBANY	GA	317013424	0.4462605484	25
1255946414	KESTER	SARAH	HARRELL	201 W MCPHERSON AVE		NASHVILLE	GA	316392131	0.4463088682	25
1184044679	BHATTI	HAFSA	AZIZ	1900 10TH AVE	SUITE # 100	COLUMBUS	GA	319013600	0.4465483941	25
1588976500	LOWELL	ISABEL		4500 N SHALLOWFORD RD		DUNWOODY	GA	303386476	0.4470058928	25
1609817618	KENNEDY	PHILLIP	S	3614 D J DEWEY GRAY CIRCLE		AUGUSTA	GA	30909	0.4479105344	25
1770522476	CHANG	MARGARET	Y	88 JOHNSON RD BLDG 2		LAWRENCEVILLE	GA	300465520	0.4483046659	25
1033446976	KHAN	ARSHIA	NASEEM	30 BENFIELD CT		COLUMBUS	GA	319071380	0.4484435499	25
1215270954	PATEL	RUCHI		5354 REYNOLDS ST STE 424		SAVANNAH	GA	314056011	0.4486205952	25
1437201407	GRIZZARD	STEWART	V	233 N HOUSTON RD STE 140E		WARNER ROBINS	GA	310933023	0.4486947634	25
1063943801	SHARIF	KHALIL	NA'IM	720 WESTVIEW DR SW		ATLANTA	GA	303101458	0.4491775513	25
1871947176	NAWATHE	AMITA	DILIP	1790 PRESIDENTIAL CIR STE C		SNELLVILLE	GA	300785688	0.449891804	25
1508057134	LESTER	SUZANNE	HAMILTON	1500 OGLETHORPE AVE	STE 600E	ATHENS	GA	306062179	0.4507566129	25
1093801516	MCDONALD	HARRY	CLEDSON	201 FALLS RD	SUITE A	TOCCOA	GA	305776228	0.4508509503	25
1154419141	PUROHIT	BHUMI		5075 PEACHTREE PKWY	SUITE 106	NORCROSS	GA	300926506	0.4508815084	25
1750675955	JOSEPH	LINU	CHANDY	852 DACULA RD		DACULA	GA	300193185	0.4511112196	25
1235153206	YOUNG	SARA	E.	1120 15TH ST		AUGUSTA	GA	309120004	0.4511709844	25
1134310147	DOBBS-JACKSON	RENEKA	L	420 E 2ND AVE STE 103		ROME	GA	30161	0.4513259309	25
1639254881	DIGAMON-BELTR	MARILYN		1041 PARK DR		GREENSBORO	GA	30642	0.4516968836	25
1487729539	CAPUY	LIVIA	M	1111 GARREDD BLVD	SUITE A	AUGUSTA	GA	309096674	0.4520687789	25
1508912809	ZHOU	WEIGONG		30 WARREN ST SE		ATLANTA	GA	303172267	0.452517756	25
1144328717	AGUILA	RAFAEL	JAVIER	1029 N HOUSTON RD		WARNER ROBINS	GA	310931505	0.4526922616	25
1821018607	POMERLEAU	RAYMOND		25 W LYON ST		TALLAPOOSA	GA	301761288	0.4528412281	25
1114142270	HARRIS	GEHRIG	LEONARD	7093 HADDONFIELD CT		COLUMBUS	GA	319042719	0.4534243375	25
1497726822	ASH-MAPP	NICOLE	CAMILLE	1046 RIDGE AVE SW		ATLANTA	GA	303151640	0.4534290849	25
1366534166	CIECHAN	MATHEW		3940 WASHINGTON RD		MARTINEZ	GA	309075247	0.4538592177	25
1609220292	TAYLOR	BRANDON	KYLE	250 PARKBROOKE PL STE 300		WOODSTOCK	GA	301896401	0.4540295617	25
1245272210	LEE	TIFFANY		4150 SNAPFINGER WOODS DR	SUITE 100	DECATUR	GA	300353417	0.4541806795	25
1538178728	BROWN	SONIA	ANDREA	3588 HWY 138	STE 166	STOCKBRIDGE	GA	302817148	0.4544497563	25
1679167258	FEBLES	JESSICA	LYNDSEY	3646 CHAMBLEE TUCKER RD UNIT B		ATLANTA	GA	30341	0.4548888684	25
1982050969	NGUYEN	LINDA		1350 WALTON WAY		AUGUSTA	GA	309012612	0.4549005057	25
1992805006	PATRO	NIBEDITA		1080 SANDERS RD	STE 100	CUMMING	GA	300418057	0.4555254367	25
1659352060	SCHWARTZ	TERRY		809 S MAIN STREET		STONE MOUNTAIN	GA	300833620	0.4556640119	25
1417268186	AKALONU	KENNETH	EMEKA	1000 CORPORATE CENTER DR	SUITE 200	MORROW	GA	302604180	0.4556672571	25
1366477630	MORGAN	CARA	MONETTE	315 BOULEVARD NE	SUITE 516	ATLANTA	GA	303121200	0.4561455545	25
1518120757	JOSHI	SAVITA	YOGENDRA	4870 LAWRENCEVILLE HWY		TUCKER	GA	300842952	0.4562955561	25
1538436928	SENTHIVEL	ABIRAMASU		1800 NORTHSIDE FORSYTH DR	SUITE 450	CUMMING	GA	300418416	0.4563609708	25
1639277049	KORAM	JOYCE	FRIMPONG	2505 DALLAS HWY.	KAISER PERM	MARIETTA	GA	30064	0.4568015544	25
1417082876	JONES	WILLIAM	TERRY	1098 S ENOTA DR NE		GAINESVILLE	GA	305013468	0.4569075915	25
1568429751	FARR	JOHN	FRANKLIN	3651 WHEELER RD	DOCTORS HOP	AUGUSTA	GA	309096521	0.4573906783	25
1972809382	LAWRENCE	JONATHAN		229 CHATUGE WAY		HIAWASSEE	GA	305463439	0.4575406883	25
1710144324	GARCIA	THOMAS	L	611 EAST VILLANOW STREET		LAFAYETTE	GA	30728	0.4585583589	25
1104848977	ATKINS	KENNEY	SCOTT	4799 BLUE RIDGE DR	SUITE 100	BLUE RIDGE	GA	305133240	0.458703032	25
1164718755	AYERS	MARVA		3656 CANADIAN WAY		TUCKER	GA	300848107	0.4596306488	25
1982691952	CELESTIAL	DAVID		610 19TH ST		COLUMBUS	GA	319011528	0.459968907	25
1881731404	PERIN	LAWRENCE	ANTHONY	1305 BARNARD ST	# 29	SAVANNAH	GA	314016746	0.4604234772	25
1427041755	RITTER	ANGELA	D.	4754 MARTIN RD		FLOWERY BRANCH	GA	305423507	0.4608458828	25
1982712915	SHIH	JOHN	YOZEN	960 PEACHTREE INDUSTRIAL BLVD		SUWANEE	GA	300241995	0.4611277499	25
1760749014	REGMEE	KABITA		314 N BROAD ST	SUITE 250	WINDER	GA	306802191	0.4613984458	25
1891892477	HAMILTON	WILLIAM	A	400 TIMMS RD NE		CALHOUN	GA	307017016	0.4616220605	25
1831472463	ARTHUR	BENJAMIN	THEODORE	300 W HOSPITAL RD		FORT GORDON	GA	30905	0.4618214669	25
1770578155	HAVER	PAUL	DAVID	2205 BARNETT SHOALS RD		ATHENS	GA	306053605	0.4624687114	25
1811480411	CHELLIAH	SONYA	JANICE	706 DIXIE ST STE 350		CARROLLTON	GA	301173860	0.4625317885	25
1518261742	HAMILTON	DOUGLAS	HOWARD	1824 VILLAGE MILL RD		DUNWOODY	GA	303385139	0.4628428079	25
1114586096	FRANKLIN	TIMOTHY	WAYNE	7141 MOON RD		COLUMBUS	GA	319097294	0.4631087885	25
1174964175	HEHN	LAURA		1061 HARMON AVE		FORT STEWART	GA	313145674	0.4633562451	25
1407176852	KIM	MICHAEL		3855 PLEASANT HILL RD STE 100		DULUTH	GA	300968030	0.4640769821	25
1477535565	BENTLEY	VINCENT	CARL	300 EAST HOSPITAL ROAD		FORT GORDON	GA	30905	0.4643486764	25
1790899169	NAJJAR	OMAR		2675 N DECATUR RD	STE 601	DECATUR	GA	300336131	0.4647028919	25
1316414667	BELTON	RONNETTE	J	6842 DOUGLAS BLVD		DOUGLASVILLE	GA	301351501	0.4651975126	25
1558578211	BAILEY	EDWARD	R	1840 RIDGEMILL TER		DACULA	GA	300192955	0.4652205349	25
1497857841	RAGAN	DAVID	ARNEL	610 PEACHTREE PARKWAY	SUITE 201	CUMMING	GA	300419712	0.4654244918	25
1407173347	MILLER	THOMAS	JOSEPH	308 E LONG ST		CLAXTON	GA	304171412	0.4658875607	25
1831299007	ROSSELLO	JOSE		1267 HIGHWAY 54 W	SUITE 5200	FAYETTEVILLE	GA	30214	0.4659509125	25
1235190646	AHMED	OBAIDULLA		2060 DAN PROCTOR DR	SUITE 3100	SAINT MARYS	GA	315583894	0.4662415807	25
1558547968	YOUNG	SHIRLEY	Z	3800 PLEASANT HILL RD	SUITE 5	DULUTH	GA	300961428	0.4664679097	25
1497361414	ALALIM	QADRIYYAH	TAHEERAH	504 COLLEGE DR		ALBANY	GA	317052717	0.4669388162	25
1316022627	BLOMERT	DAVID	M.	1292 ATHENS ST		GAINESVILLE	GA	305077000	0.4670143092	25
1467537605	VARNADORE	JOSEPH	GREGORY	231 FALLS RD		TOCCOA	GA	305771611	0.4673547034	25
1346478732	THOMAS	SUSAN		1478 DOGWOOD DR, SE SUITES B & C	KAISER PERM	CONYERS	GA	30013	0.4674857107	25
1760530778	MIKRUT	ELIZABETH		902 ATHENS HWY		LOGANVILLE	GA	300524904	0.4677733302	25
1982916987	FREEMAN	JEFFREY	TODD	1061 HARMON AVE	SUITE 1D03	FORT STEWART	GA	313145641	0.4679681852	25
1134359243	VALENCIA	VINCENT		172 MJ TAYLOR RD		ADEL	GA	316203497	0.4680055359	25
1538421029	SIDDIQUI	SHAZIA		1900 10TH AVE	SUITE 100	COLUMBUS	GA	319011634	0.4681429516	25
1619058047	GILBERT	SAMUEL	A.	4791 S MAIN ST		ACWORTH	GA	301015324	0.4684927303	25
1497846133	TOWNSEND	BEVERLEY	ANN	2100 COMER AVE		COLUMBUS	GA	319048725	0.4695744195	25
1720019508	KINGSLEY	JEFFREY	KENNETH	800 TALBOTTON RD		COLUMBUS	GA	31904	0.4703386656	25
1083694905	GIBBS	MARTI	RENEE	4222 FAIRBANKS DR		OAKWOOD	GA	305662811	0.4704591099	25
1003901117	CLAY	SCOTT	C	3222 SHRINE RD STE A		BRUNSWICK	GA	315204357	0.4706090612	25
1043430606	MILLER	PETER	CHRISTIAN	1326 EISENHOWER DR	BUILDING 1	SAVANNAH	GA	314063928	0.4711284798	25
1316910755	OSOWA	ALEXANDER	E	3331 HAMILTON MILL ROAD	SUITE 1102	BUFORD	GA	30519	0.4715238523	25
1497100697	DILLARD	DARREN		665 DULUTH HWY STE 501		LAWRENCEVILLE	GA	300468709	0.4715945597	25
1245398478	MATTHEWSON	JANICE	C	2400 MOUNT ZION PARKWAY	FAMILY PRAC	JONESBORO	GA	30236	0.4719789016	25
1033142187	MCBRIDE	CHARLES	EDWARD	1825 MARTHA BERRY BLVD NW		ROME	GA	301651625	0.4721564741	25
1881680429	SHERMAN	JEFFREY	A	1280 HIGHWAY 74 SOUTH	SUITE 100	PEACHTREE CITY	GA	30269	0.4725428598	25
1104984871	KELLEY	MICHAEL	A	3131 S MAIN ST		MOULTRIE	GA	317686925	0.4730060047	25
1043203342	MOORE	DAVID	K.	2825 KEITH BRIDGE RD	SUITE 100	CUMMING	GA	300413936	0.4730649034	25
1821521386	MOHSIN	AROOJ		1800 10TH AVE		COLUMBUS	GA	319011529	0.4732460042	25
1346305281	JAMES	LILLAS	LINDSLEY	1268 JACKSON SPRINGS RD		MACON	GA	31211	0.4735567898	25
1619077906	WALTON	ELIZABETH		3280 HOWELL MILL RD NW STE 150		ATLANTA	GA	30327	0.4737381956	25
1629278486	JOHNSON	ANDRE		1800 10TH AVE		COLUMBUS	GA	319011513	0.474517355	25
1386056307	CALERO	BANIA	GABRIELA	1301 SIGMAN RD NE STE 230		CONYERS	GA	300123819	0.4750958125	25
1558866558	AKENJI	SYLVIA		3551 SATELLITE BLVD		DULUTH	GA	300964646	0.4752396883	25
1063459220	CHEEVER	BRYAN	D.	800 GI MADDOX PKWY		CHATSWORTH	GA	307054008	0.4753515164	25
1427344753	KEHOE	FIONA	CLAIRE	777 HEMLOCK ST		MACON	GA	312012102	0.4754981522	25
1700148293	ZARANDY	ERIK	D	4375 JOHNS CREEK PKWY	SUITE 320	SUWANEE	GA	300246085	0.4761732907	25
1356490775	ELLIS	KEITH	ERRETT	1107 E 66TH ST		SAVANNAH	GA	314045701	0.4763577522	25
1063448363	MEREDITH	CATHERINE	M	3600 SANDY PLAINS RD		MARIETTA	GA	300663020	0.4767879688	25
1184787327	ANSINGKAR	KAMLESH	G	610 19TH ST		COLUMBUS	GA	319011528	0.4769094998	25
1578512141	MATHEW	THOMAS		330 ALCOVY ST		MONROE	GA	306552140	0.4774234469	25
1821351651	SYED	ZAHEERUDD	AHMED	2450 OLD MILTON PKWY STE 201		ALPHARETTA	GA	300092108	0.4776463087	25
1386198455	MACON	JOHN	ROYAL	2336 DAWSON RD	SUITE 2200	ALBANY	GA	317072800	0.4784733977	25
1992762009	LYNCH	DONALD	RICHARD	1507 ALICE ST		WAYCROSS	GA	315014530	0.4786088879	25
1396085981	O'KANE	JACQUELIN	MICHELE	23D MEDICAL GROUP 3278 MITCHELL BOULEVARD		MOODY AFB	GA	316991500	0.4790031721	25
1609966456	CARTER	CYNTHIA	LEE	500 E OGLETHORPE HWY		HINESVILLE	GA	313132804	0.4790780709	25
1801896212	JONES	SUSAN	LEIGH	952 LAKE OCONEE PKWY		EATONTON	GA	310245801	0.4791181546	25
1104818806	MASON-WOODARD	MICHELLE	E	611 N WASHINGTON ST	SUITE A	LINCOLNTON	GA	308176037	0.479238501	25
1093798522	MORROW	JAMES	R.	3970 DEPUTY BILL CANTRELL MEMORIAL RD	SUITE 150	CUMMING	GA	30040	0.4793027623	25
1861729816	GRIMSLEY	MARK	STEVEN	1611 SATELLITE BLVD STE 3		DULUTH	GA	30097	0.4802747371	25
1477723120	GONSALVES	MICHAEL	EDWARD	4159 MARTHA BERRY HWY NW		ROME	GA	301657705	0.480488911	25
1043370638	SOUTHER	JOSEPH	C	251 E BROAD ST		WINDER	GA	306802206	0.4806413844	25
1972592145	HELTON	TIMOTHY	D	1010 JOHNSON FERRY RD		MARIETTA	GA	300682108	0.4813815316	25
1932269818	AKMAL	MUHAMMAD	MATEEN	200 INDUSTRIAL BLVD STE 114		ELLIJAY	GA	305403721	0.4815620023	25
1770520009	FIELD	DAVID	E	200 MEDICAL LN		CANTON	GA	301142421	0.4815910922	25
1801380886	HINTON	VIRGINIA		1738 BERTRAM LN SW		MARIETTA	GA	300084138	0.4817801441	25
1891288007	KRUSE	KRISTINA	LYNN	505 MOUNT PLEASANT RD		THOMSON	GA	308248140	0.4827225676	25
1275649105	NOYES	ELIZABETH	J	1120 PEACHTREE INDUSTRIAL BLVD STE 208		SUWANEE	GA	300242013	0.4827673293	25
1477582062	CARROLL	KELLEY	W	80 JESSE HILL JR DR SE		ATLANTA	GA	303033031	0.4833936489	25
1235706631	SONG	HYUNJIN		1120 15TH ST # HB-4000		AUGUSTA	GA	309120004	0.4834010785	25
1811980352	JACKSON	JOSEPH	M	2701 MEREDYTH DR		ALBANY	GA	317072267	0.4836640919	25
1700226131	O'DELL	KELLY	NICOLE	4222 FAIRBANKS DR		OAKWOOD	GA	305662811	0.4837549298	25
1851823520	FRAKE	REGAN	JOY	3758 HIGHWAY 42		LOCUST GROVE	GA	302483653	0.4841895027	25
1760458319	MILES	MICHAEL	L	7869 VILLA RICA HWY		DALLAS	GA	301578638	0.4843556972	25
1730287426	COBB	CLARK	HOWELL	7950 MARTIN LOOP	MARTIN ARMY	FORT BENNING	GA	319055647	0.4847236529	25
1598775116	BARTON	SCOTT	S.	192 LINDQUIST	BLDG. #412	FT. STEWART	GA	31314	0.484900031	25
1255706446	MIZELL	MEGAN	E	391 S 1ST ST		JESUP	GA	315451132	0.485498409	25
1255433918	DESIR-JOSEPH	INGRID	ISRAELL	2400 MT. ZION PARKWAY	KAISER PERM	JONESBORO	GA	30236	0.4855718331	25
1346225919	STOREY	SUZANNE		611 E VILLANOW ST		LA FAYETTE	GA	307282618	0.4857341021	25
1033116934	PATNI	ARIF		4445 S LEE ST	SUITE 100	BUFORD	GA	305188804	0.4857650443	25
1336565225	PHAM	CHRISTOPH	KHANH THI	816 WALDEN CHASE LN		COLUMBUS	GA	319091763	0.4861348064	25
1407805872	NADOLNE	BRIAN	KEITH	1121 JOHNSON FERRY RD STE 320		MARIETTA	GA	300685404	0.486467499	25
1942672050	NAVA	KRISTEN	BAKER	1155 5TH ST SE		CAIRO	GA	398283162	0.4864898969	25
1912975889	GILES	CYNTHIA	L	555 BLUEBIRD BLVD		FORT VALLEY	GA	310305083	0.4870670682	25
1780648568	KUTEYI	OMOLARA	B	3546 COVINGTON HWY	STE C	DECATUR	GA	300321823	0.487161875	25
1871502625	ATLURI	SIVANAGA	M.	2400 MT. ZION PKWY.	KAISER PERM	JONESBORO	GA	30236	0.4872159751	25
1194189571	PRICE-JACKSON	CHRISTINA		1240 EAGLES LANDING PKWY STE 110		STOCKBRIDGE	GA	302815173	0.4876668199	25
1891723714	WILLIAMS	ANTONIO	ALEXANDER	1000 CORPORATE CENTER DR	SUITE 200	MORROW	GA	302604180	0.4878862172	25
1417976671	JAGER	JOEL	K.	11766 HIGHWAY 27		SUMMERVILLE	GA	307475989	0.4879894804	25
1912346115	ROBINSON	INDIA	K.	101 REGENCY PARK DR	SUITE 150	MCDONOUGH	GA	302537080	0.4885654917	25
1891950457	NGO	LIEM	CHI	4470 SATELLITE BLVD	SUITE 204	DULUTH	GA	300968851	0.4889009588	25
1013939339	THOMAS	JAY	C	5764 NEW CALHOUN HWY NE		ROME	GA	301618252	0.4891723858	25
1336500842	CARTER	MONICA		2140 PEACHTREE RD NW	SUITE 232	ATLANTA	GA	303091314	0.489245482	25
1871703538	MITCHELL	HOPE	JCNAE	2240 FOUNTAIN DRIVE	KAISER PERM	SNELLVILLE	GA	30078	0.4895505013	25
1114291028	GERSHMAN	MARK	DAVID	1600 CLIFTON RD NE	MS-E03	ATLANTA	GA	303294018	0.4896211282	25
1659378412	DERRER	DAVID	T	4550 COBB PARKWAY NORTH NW STE 101		ACWORTH	GA	30101	0.4904993779	25
1063410827	TAKO	MODESTA	MAKEH	1175 CASCADE PARKWAY	KAISER PERM	ATLANTA	GA	30311	0.4905451799	25
1386806685	LEE	BO RYUNG		2690 HAMILTON MILL RD	STE 100	BUFORD	GA	305194105	0.4908154465	25
1023512928	SHIN	KIHAE		1800 10TH AVE		COLUMBUS	GA	319011529	0.4911557853	25
1447211297	DAVID	LESLIE	A	1315 JESSE JEWELL PKWY NE STE 300		GAINESVILLE	GA	305013822	0.4912179846	25
1821288077	OSAYANDE	AMIMI	SANDRA	665 DULUTH HWY	SUITE 501	LAWRENCEVILLE	GA	300463328	0.4912552892	25
1588924997	OBI	PAMELA	ONYEDUOSE	304 SHORTER AVE NW STE 201		ROME	GA	301654256	0.4913173008	25
1497019608	NAIR	REMMYA		3805 CHEROKEE ST NW		KENNESAW	GA	30144	0.4917340891	25
1982771606	HENNING	KEVIN	S.	850 BROOKSTONE CENTRE PKWY	SUITE 200	COLUMBUS	GA	319049247	0.4917464124	25
1982043709	TRAWICK	JEFFREY	D	1244 HISTORIC HOMER HWY		HOMER	GA	305472737	0.4921814261	25
1093924094	MORLEY	ANDREW	PAUL	710 CENTER ST		COLUMBUS	GA	319011527	0.4924325433	25
1639597875	WILSON	ADAM		4500 N SHALLOWFORD RD STE B		ATLANTA	GA	303386476	0.4925691013	25
1700876554	ODEGAARD	CAROL	M	261 BROOKWOOD AVE		JACKSON	GA	302331460	0.4928563132	25
1598778722	LINKOUS	HARRY	ABRAHAM	320 FOREST HILL RD		MACON	GA	312104826	0.4935027843	25
1083702252	BRITTON	MATTHEW	JAMES	5955 STATE BRIDGE ROAD	SUITE 240	DULUTH	GA	30097	0.4947806161	25
1003918236	STEWART	DOROTHY	SALLIS	50 KELLY RD		MCDONOUGH	GA	302536097	0.4953410707	25
1053366286	BOYETT	WILLIAM	T	1243 BROADRICK DR		DALTON	GA	307202800	0.495548303	25
1952378408	ESCHEDOR	KAREN	S.P.	4948 GUMLOG RD		MARTIN	GA	305572921	0.4957459804	25
1366945404	HUDSON-NEELEY	LUCINDA	MILES	PROMENADE II 1230 PEACHTREE ST NE	19TH FL	ATLANTA	GA	303093574	0.495966593	25
1265420731	ANTALIS	JOHN	S	1114 PROFESSIONAL BLVD		DALTON	GA	307202588	0.4965831584	25
1124407499	PATEL	DIPENKUMA	RAMESHCHA	3400 RIVERSIDE DR		MACON	GA	312102513	0.4968148863	25
1952496770	UDEJIOFOR	NKIRUKA	J	750 TOWN PARK LANE	KAISER PERM	KENNESAW	GA	30144	0.4969156997	25
1306845458	MATHEWS	CHRISTOPH	JOSEPH	100 GOSHEN RD		RINCON	GA	313265545	0.4973900209	25
1952657074	TI	ANGELINE	JANE	1000 CORPORATE CENTER DR STE 200		MORROW	GA	302604129	0.4977163009	25
1306908546	BAILEY	BRIDGETT	C	116 SMITH ST		TENNILLE	GA	310891465	0.498341677	25
1326309196	DICKERT	CLINTON	DONALD	1226 DANTIGNAC ST		AUGUSTA	GA	309012788	0.4983660004	25
1295885937	CHIN	JEAN	Y.	105 COLLIER RD NW STE 2000		ATLANTA	GA	303091734	0.4987193036	25
1851359038	LONDON	ERIN	D	1010 VILLAGE DR		WATKINSVILLE	GA	30677	0.4992094615	25
1356608723	SIZEMORE	LESLIE	BIRDSONG	1000 TOWNE CENTER BLVD STE 701		POOLER	GA	31322	0.4997026895	25
1508979964	RUANTO	ARTURO	NATADA	202 SOUTH CHERRY ST.		OCILLA	GA	31774	0.5003417039	25
1114238854	GLOW	JASON	ANDREW	10 DOCTORS ST		METTER	GA	304393337	0.500954706	25
1013187293	BRIONES -MULL	WILMA	KRISTINE	302 SHORTER AVE NW		ROME	GA	301654268	0.5019889942	25
1912249756	VISSER	JESSICA	LYNN	450 NORTHSIDE CHEROKEE BLVD		CANTON	GA	301158015	0.5023488791	25
1063485068	GRIFFIN	JASON	E	2621 E PINETREE BLVD		THOMASVILLE	GA	317924840	0.502522676	25
1063577211	MCKENNA	MATTHEW	THOMAS	99 JESSE HILL JR DRIVE, SE		ATLANTA	GA	30303	0.5027584608	25
1891785101	HILL	ROGER	E	52 TOWER RD NE		MARIETTA	GA	300606977	0.5029708536	25
1407423924	LEURINDA	AMY		1120 15TH ST		AUGUSTA	GA	309120004	0.5032966186	25
1982741294	ARNOLD	JOSEPH	ALLAN	2910 N DRUID HILLS RD NE		ATLANTA	GA	30329	0.5035117979	25
1245856558	KINSEY	JOSHUA	A	2336 DAWSON RD STE 2200		ALBANY	GA	317072801	0.5035859139	25
1376762674	LAMM	MAUREEN	ANN	2890 DELK RD SE		MARIETTA	GA	300675326	0.5036430818	25
1790778033	WAGNER	CHRISTY		1856-14 THOMPSON BRIDGE RD		GAINESVILLE	GA	305011663	0.50425419	25
1811930324	BANOV	MARK		2151A IDLEWOOD RD		TUCKER	GA	300844816	0.5043986903	25
1689015638	ROWE	KRYSTINA	ASHLEY	2850 PACES FERRY RD SE STE 460-470		ATLANTA	GA	30339	0.5045915183	25
1710197553	GRAY	SHARON		1862 CANDLER RD		DECATUR	GA	300324163	0.5054110473	25
1093757353	BONDULICH	CLAUDIO	SERGIO	2675 N DECATUR RD	STE 601	DECATUR	GA	300336131	0.5055664324	25
1235309469	MALLAVARAPU	JAYASRI		1614 PEACHTREE PKWY	SUITE 200	CUMMING	GA	300416883	0.5056418253	25
1922113414	BISHOP	JOSEPH	A	100 PETERS ST	SUITE 38	CALHOUN	GA	307012735	0.5056718069	25
1093870354	ROBINSON	TODD	HUNTER	14 CHEROKEE RD		CEDARTOWN	GA	301254381	0.5057568599	25
1912346826	ARSHAD	SONIA		1120 15TH ST		AUGUSTA	GA	309120004	0.5062209282	25
1417178187	GREEN	CLYDE	O.	841 MULBERRY ST		MACON	GA	312016756	0.5071323768	25
1457595944	JONES	ERICA	RACQUEL	3650 STEVE REYNOLDS BLVD	KAISER PERM	DULUTH	GA	30096	0.5074060673	25
1447690763	SANKOORIKAL	VIVEK-THO		1975 HIGHWAY 54 W STE 150		PEACHTREE CITY	GA	302694795	0.5075445266	25
1003059445	PERKINS	JONATHAN	JOEL	2701 N DECATUR RD		DECATUR	GA	300335918	0.5084727241	25
1861925752	SMITH	RYAN	DOUGLAS	740 RALPH MCGILL BLVD NE		ATLANTA	GA	303121118	0.5088139165	25
1639433576	PERVEZE	SARAH		1120 15TH ST		AUGUSTA	GA	309120004	0.5089519585	25
1841684198	EPPS-SCOTT	LATOYA	CECELIA	501 REDMOND RD NW		ROME	GA	30165	0.5091521048	25
1215935903	LAND	SUSAN	H	505 MOUNT PLEASANT RD		THOMSON	GA	308248140	0.5095573978	25
1952805269	JOHNSON	D'AMICO	CORTEZ	50 KELLY RD STE 200		MCDONOUGH	GA	302536097	0.5096758998	25
1407839905	LAWLESS	BENJAMIN	R	4550 COBB PARKWAY NORTH NW STE 101		ACWORTH	GA	30101	0.5099031406	25
1649445883	STEELE	COLLYN	ANZEL	50 KELLY RD		MCDONOUGH	GA	302536097	0.5103269082	25
1497990220	HAMMER	DAVID	LUDVIG	10535 TURNER RD		ROSWELL	GA	300762438	0.5108594142	25
1588027411	RAHMAN	HUMA		3780 EISENHOWER PKWY		MACON	GA	31206	0.5108711796	25
1821034471	KOVACS	AGNES	E	3867 ROSWELL RD		ATLANTA	GA	303424451	0.5112671496	25
1104230366	KALLER	NATHAN	MICHAEL	3755 SIXES RD	SUITE 202	CANTON	GA	301147842	0.5123794184	25
1003923145	PETREY	CAROLYN	BARNWELL	696 GRAYSON HWY	FAMILY PRAC	LAWRENCEVILLE	GA	300466372	0.5130958662	25
1043287329	BRITTON	RICHARD	H	40 FOX CHASE		CARTERSVILLE	GA	301202491	0.5136497368	25
1215948260	MARTIN	EARL	T	218 QUARTERMAN ST		WAYCROSS	GA	31501	0.513925852	25
1881775518	KOSOBUCKI	DANIEL	E	850 BROOKSTONE CENTRE PKWY STE 200		COLUMBUS	GA	319049245	0.5141339514	25
1578765764	CANTY-JOHNSON	NATOSHA	DIANE	750 TOWNPARK LN NW		KENNESAW	GA	30144	0.5141938857	25
1861462970	MOONEY	MELANIE		423 S COLUMBIA AVE		RINCON	GA	31326	0.5146778866	25
1841723509	TIMMONS	DANIELLE	ALICIA	3527 MEMORIAL DR UNIT W		DECATUR	GA	300322731	0.5149514817	25
1104288794	NDEM	EKA		1900 10TH AVE	SUITE 100	COLUMBUS	GA	319013600	0.5149655284	25
1962898593	UFOT	ESTHER		2084 HEADLAND DR		EAST POINT	GA	30344	0.5149931999	25
1740299650	MERRILL	FREDERICK	A.	465 N BELAIR RD	SUITE 1C	EVANS	GA	308093188	0.5150023729	25
1356555114	WOO-WHETSTONE	MELISSA		1061 HARMON AVE	BUILDING 30	FORT STEWART	GA	313145641	0.5153614266	25
1720109945	BAIRD	CHRISTINE	TANJUTCO	1120 15TH ST		AUGUSTA	GA	309120004	0.5155241683	25
1134117609	DELAY	DOUGLAS	BRADLEY	1114 PROFESSIONAL BLVD		DALTON	GA	307202588	0.5155953614	25
1962667915	LABADY	ANTONY		1467 JOHN ROBERT DR. SUITE B		MORROW	GA	302601513	0.5165056333	25
1881683001	ORQUIA	AMBER	JO	3707 LARGENT WAY NW		MARIETTA	GA	300641672	0.5165092603	25
1144413980	KOLODEJ	VERA	A	8725 ROSUELL RD.	SUITE 0 #21	SANDY SPRINGS	GA	30350	0.516717993	25
1679575997	RUSSELL	WENDY	KIAH	3999 AUSTELL RD SUITE 901	WELLSTREET	AUSTELL	GA	30106	0.5167497124	25
1780782078	SOLT	GARY	RONALD	309 VERNON ST		LAGRANGE	GA	302403162	0.5169639259	25
1649288077	LYNCH	S KENDRA	THOMASTON	1178 5TH ST SE		CAIRO	GA	398283141	0.5169890833	25
1164885901	ANTONIOS	MARIAM	NEMATALLA	665 DULUTH HWY STE 501		LAWRENCEVILLE	GA	300468709	0.5171584708	25
1154330843	CAPO	GEORGE	L	80 VININGS DR		MCDONOUGH	GA	302535994	0.5171589765	25
1851475396	KUZIO	DANIEL	JOHN	5150 STILESBORO RD NW	SUITE 120	KENNESAW	GA	301527744	0.5176235365	25
1518038991	SYED	HUMAIRA		1143 ALPHARETTA ST		ROSWELL	GA	300753603	0.5176841638	25
1184004103	MACKLIN	LEAH	EVE MICKE	4720 NELSON BROGDON BLVD		SUGAR HILL	GA	30518	0.5179895496	25
1619962610	KIRK	LAWRENCE	F	200 HIGHWAY 49 SOUTH		BYRON	GA	310086937	0.5180756247	25
1578556619	SMITH	WENDELL		5294 ADAMS ST NE		COVINGTON	GA	300142628	0.5180826408	25
1538621172	REDDY-MILLER	MICHAEL	PRASAD	3780 EISENHOWER PKWY		MACON	GA	312060800	0.5182235583	25
1831181403	PHILLIPS	ROBERT	L.	330 PEACHTREE ST		JESUP	GA	315450244	0.518251857	25
1386148518	MANER	AILEEN	I	677 CHURCH ST NE		MARIETTA	GA	300601101	0.5183735287	25
1770680571	JONES	DON	WITHERALL	1250 PLANTERS TRL		GREENSBORO	GA	306423981	0.5185611898	25
1720353881	MALMAD	JESSICA	LAINE	5462 MEMORIAL DR STE 202		STONE MOUNTAIN	GA	300833239	0.5190907226	25
1093001018	NAQVI	SHEBA		240 N HIGHLAND AVE NE STE E		ATLANTA	GA	303075627	0.5194882809	25
1538292040	REZNIK	JEFFREY	M.	4062 PEACHTREE RD NE STE C		BROOKHAVEN	GA	303193021	0.5196380487	25
1801906177	HOBBS	JOSEPH	A.	1120 15TH ST		AUGUSTA	GA	309120004	0.5197455476	25
1457626855	MASTROGIANAKI	GENA	MARIE	3595 CANTON RD STE 116-289		MARIETTA	GA	300662658	0.5204145967	25
1245312057	PIERCE	DAVID	M	2412 N OAK ST		VALDOSTA	GA	316022567	0.5204624722	25
1265425896	PEKARSKI	ERIC	J	230 DUNCAN DR	TUTTLE AHC,	HUNTER AAF	GA	314095102	0.5206039955	25
1700373503	GOYAL	AAKASH		808 MOSS CREEK PLANTATION		DULUTH	GA	300975958	0.5209256711	25
1982625075	MCROBERTS	MARTIN	L	410 MALL BLVD.	SUITE E	SAVANNAH	GA	314064869	0.521197682	25
1922454701	BERNADIN	TASHINEA		730 GLYNN ST S		FAYETTEVILLE	GA	30214	0.5217943157	25
1447220298	STREIFF	IRWIN		159 W. RAILROAD STREET		SAVANNAH	GA	312210190	0.5220028798	25
1952363277	HAGINS	DEBBIE	P	2 WHEELER ST		SAVANNAH	GA	314055700	0.5222955232	25
1255474409	NGUYEN	XAVIER	ANH	4897 BUFORD HWY	SUITE 167	CHAMBLEE	GA	303413667	0.5227529726	25
1164583126	PATINO	JOSE	MANUEL	3193 HOWELL MILL ROAD NW	SUITE 204	ATLANTA	GA	30327	0.5227704353	25
1578765855	RODGERS	MATTHEW	DALE	1061 HARMON AVE STE 1D03		FORT STEWART	GA	313145641	0.5230999936	25
1619187887	MEYERS	GARRETT	JOHN	7950 MARTIN LOOP	FAMILY MEDI	FORT BENNING	GA	319055647	0.5232523664	25
1164483871	SIRUVELLA	SRIDEVI		705 BREEDLOVE DR	SUITE 800	MONROE	GA	306552090	0.5241515457	25
1477903961	VO	BRYAN	D	1863 MEMORIAL DR SE		ATLANTA	GA	303172103	0.5242578995	25
1083142558	HALL	JAMES	REGINALD	1120 15TH ST		AUGUSTA	GA	309120004	0.5243127595	25
1053391490	REISMAN	ANDREW	BRADLEY	4222 FAIRBANKS DR		OAKWOOD	GA	305662811	0.5243861971	25
1114212552	MARIS	GABRIELLA	ELIESE	1000 CORPORATE CENTER DR	SUITE 200	MORROW	GA	302604180	0.5249761033	25
1932725694	TAUHIDUL	LINIYA		1459 LANEY WALKER BLVD		AUGUSTA	GA	309120002	0.5249850878	25
1073536439	EARHART	MARK	ALAN	1747 LANGFORD DR BLDG 400-105		WATKINSVILLE	GA	306777370	0.5257535142	25
1720418841	GOBER	JAIME		3747 ROSWELL RD STE 216		MARIETTA	GA	30062	0.5257809975	25
1356385181	OBOHO	KITEFRE	OKITEFRE	1701 HARDEE AVENUE SW	VA FORT MCP	ATLANTA	GA	30310	0.5259240142	25
1396302246	AKAMIRO	KELECHI		1120 15TH ST		AUGUSTA	GA	309120004	0.526366682	25
1730217381	LINDSEY	LETICIA	ANNE	240 N HIGHLAND AVE NE STE E		ATLANTA	GA	303075627	0.5270623395	25
1639153422	SYROP	TAMA	LYNN	4775 JIMMY CARTER BLVD	STE. 201	NORCROSS	GA	300933760	0.5270746213	25
1376809665	DUGGAN	LORETTA		215 N COLEMAN ST		SWAINSBORO	GA	304013530	0.527498944	25
1164598710	HAMPTON	KIRSTEN	J	4310 HARTLEY BRIDGE RD		MACON	GA	31216	0.5275795336	25
1053612325	WEEKS	WOODWIN	MICHAEL	9 HOSPITAL PARK		MOULTRIE	GA	317686772	0.5281795149	25
1922149848	WALLENTINE	BRETT		800 OAKHURST DR		EVANS	GA	308093650	0.5284027087	25
1871550707	BAGGETT	KEVIN	J.	500 SPILLERS WAY		WARNER ROBINS	GA	310880513	0.5287982605	25
1285275958	WEST	VALERIE		4039 GATEWAY BLVD		GROVETOWN	GA	308133195	0.5294369508	25
1033149091	SNODDY	ROBERT	O'NEIL	610 19TH ST		COLUMBUS	GA	319011528	0.5294614055	25
1326258583	TENDOLKAR	SANJEEV	S	4589 LAWRENCEVILLE RD		LOGANVILLE	GA	300527320	0.5294807411	25
1528178068	FELZ	MICHAEL	W.	1120 15TH ST		AUGUSTA	GA	309120004	0.5299199403	25
1942479530	MOORE	DAVID	KEITH	1061 HARMON AVE		FORT STEWART	GA	313145641	0.5303909362	25
1528452471	SNYDER	JESSICA	CRISTINA	4919 ATLANTA HWY		FLOWERY BRANCH	GA	30542	0.5304369985	25
1790849057	BURNS	JAMES	ROY	675 WHITE SULPHUR RD	SUITE 170	GAINESVILLE	GA	30501	0.5304857434	25
1124235791	FELEKE	BELETE	TIRUNEH	7741 ROSWELL RD		SANDY SPRINGS	GA	303504845	0.5305518962	25
1336130111	GREEN	DANIEL	JOSEPH	865 S 1ST ST		JESUP	GA	315450210	0.5306451402	25
1871837518	RANSOME	TINISHA	TIFFANY	5015 FLOYD RD SW STE 710		MABLETON	GA	301261674	0.5306644866	25
1518057645	BOWMAN	ROBERT	C	130 MOORE ST		OMEGA	GA	317753075	0.5307105326	25
1255658191	EPANCHIN	DANIELLE	YVONNE	1107 MEMORIAL DR STE 200		DALTON	GA	307208662	0.5312674206	25
1033234315	SHEFFIELD	JERI	LYNN	3548B NORTHCROSSING CIR		VALDOSTA	GA	316021067	0.5313787635	25
1265902092	WALLACE	GREGORY	STEPHEN	1042 MASON WOODS DR NE		ATLANTA	GA	303293802	0.5314286763	25
1063038388	SONNTAG	JOSEPH	G	2336 DAWSON RD STE 2200		ALBANY	GA	317072801	0.5320364402	25
1215935507	KASSAM	MOHAMED	H	2020 HONEY CREEK PKWY SE		CONYERS	GA	300132974	0.5323104689	25
1700883659	DANIEL	MARK	LASSITER	109 COLLEGE AVE		ELBERTON	GA	306351705	0.5325876868	25
1881872000	VAN GALLERA	ROBERT		1480 BAXTER ST		ATHENS	GA	306066393	0.5326105354	25
1912944083	HARDING-MARIN	EASTLYN	E	211 FAIRVIEW RD		ELLENWOOD	GA	302942721	0.5328445474	25
1154308740	GREENE	CHRISTOPH	M	4700 BATTLEFIELD PKWY	SUITE 200	RINGGOLD	GA	307365166	0.5329110765	25
1366415481	FIORANELLI	BARRY	ALAN	141 PIEDMONT AVE NE STE D		ATLANTA	GA	303032417	0.5329839823	25
1063582039	LEE	SUSAN	C	28 JOHN DAVENPORT DR NW		ROME	GA	301652536	0.5332846295	25
1184623720	FOSTER	GRANT	ALLAN	58 GRACE CT		RICHMOND HILL	GA	313244812	0.5336662189	25
1841372653	SMITH	LEON	F	2412 N OAK ST		VALDOSTA	GA	316022567	0.5336715162	25
1154401107	GARCIA	VERA	C	4370 KINGS WAY STE E		VALDOSTA	GA	31602	0.5337666108	25
1720428618	KESAVAN	PRASAND		1120 15TH ST		AUGUSTA	GA	309120004	0.5348055281	25
1669607008	GHOSE	NEENA	DESAI	200 CRESCENT CENTER PARKWAY	KAISER PERM	TUCKER	GA	30084	0.5348204554	25
1700171261	RAZZAK	SAMAN		101 QUARTZ DR	SUITE 201	VILLA RICA	GA	301803255	0.5349499688	25
1831163898	JUSTINIANO-AY	JOSE	R	205 JENKINS RD		ROSSVILLE	GA	30741	0.535052906	25
1477789493	POYNTER	ELISHA	JACKSON	106 BROAD ST STE 300		LOGANVILLE	GA	300527463	0.5350782687	25
1366882136	PATWA	SUFIYAN	MOHAMED	1800 10TH AVE		COLUMBUS	GA	319011513	0.5353021694	25
1316518475	JOHNSON	TEMEKA	L	1023 ROCK HILL PKWY		LITHIA SPRINGS	GA	301223636	0.5356224545	25
1235692815	YANES CANALES	GERMAN		1859 BUFORD HWY STE C		BUFORD	GA	305183644	0.5368144254	25
1801056569	ZADEH	BAHAR	H.	3400 OLD MILTON PKWY	STE A130	ALPHARETTA	GA	300053707	0.5369915783	25
1215936323	WATSON	RAQUEL	MARIA	5300 MEMORIAL DR STE 121		STONE MOUNTAIN	GA	300833154	0.5372218222	25
1912956707	SHAH	MEENA	J	475 PHILIP BLVD	STE 100	LAWRENCEVILLE	GA	300468737	0.537419976	25
1013002203	RENTA	DANA	K	7950 MARTIN LOOP		FORT BENNING	GA	319055647	0.5375364858	25
1275552143	PALLAY	ROBERT	M.	1107 E 66TH ST		SAVANNAH	GA	314045701	0.5378618178	25
1285854158	LIAO	SHIN LONG		3950 AUSTELL RD		AUSTELL	GA	301061121	0.5381759794	25
1710084793	DANIELSEN	LEA	A	5435 OAKRUN CIR		CUMMING	GA	300401211	0.5382123974	25
1184894859	KAPOOR	SHAILENDR		1100 LAKE HEARN DRIVE, NE SUITES 250 & 500	KAISER PERM	SANDY SPRINGS	GA	30342	0.5383275061	25
1376543595	HACKER	YOLANDA	ELOINE	1920 JOHN E WESLEY AVE		COLLEGE PARK	GA	30337	0.5390198997	25
1952716219	NGUYEN	TRUC	PHUONG	665 DULUTH HWY STE 501		LAWRENCEVILLE	GA	300468709	0.5392186239	25
1548341928	MCPHAIL	JOHN	ALEXANDER	115 ECHOLS AVE		SAVANNAH	GA	314062527	0.5392958841	25
1922096882	HULL	BARRY	KENTON	115 HABERSHAM DRIVE		FAYETTEVILLE	GA	30214	0.5394932393	25
1184986671	ROLISON	CORTIE	J	26 W JACKSON COMMONS DR		HOSCHTON	GA	305481897	0.5396280342	25
1104910157	SUAREZ	ADOLFO	RANDOLPH	687 HOSPITAL RD		COMMERCE	GA	305291146	0.5396511539	25
1750601894	BUXTON	DAVIDA		777 HEMLOCK ST		MACON	GA	312012102	0.539984307	25
1487763538	SWART	KUMI	D	51 GORDON RD		JASPER	GA	301437104	0.5401360172	25
1144535576	MOBOLAJI	AFOLAKE	O	1800 HOWELL MILL RD NW STE 275		ATLANTA	GA	303183098	0.5402838381	25
1962059402	TAYLOR	TABITHA	MARIE	1538 13TH AVE	SUITE C-200	COLUMBUS	GA	31901	0.5405999108	25
1033126578	SERGILE	ELIZABETH	T	3400 OLD MILTON PKWY	STE A130	ALPHARETTA	GA	300053707	0.5406386925	25
1952466583	MOODY	MICHAEL	SHANNON	8464 ADAIR SREET		DOUGLASVILLE	GA	301341877	0.5407398807	25
1508951112	WADE	YOLANDA		510 SWANSON RD		TYRONE	GA	302906900	0.5411624911	25
1215005053	SHARPTON	JULIAN	DOUGLAS	891 CHURCH STREET		ROYSTON	GA	30662	0.5413780015	25
1144708553	AN	AMANDA		2336 DAWSON RD STE 2200		ALBANY	GA	317072801	0.5418982271	25
1194944033	PELOQUIN	DORTHE	RAUHOLT	4344 HARDY MCMANUS RD		EVANS	GA	308095016	0.5422399508	25
1861541898	KARISNY	THOMAS	KEVIN	202 HOSPITAL RD		BLAIRSVILLE	GA	305123139	0.5423221172	25
1164421780	LEPOR	SCOTT	E	400 TIMMS RD NE		CALHOUN	GA	307012067	0.5423636094	25
1013244664	MAULDIN	BURGESS	MURRAY	2336 DAWSON RD		ALBANY	GA	317072800	0.5429222712	25
1225151723	DZIABIS	STEVEN	PAUL	3200 HIGHLANDS PKWY SE	SUITE 300	SMYRNA	GA	300825166	0.5429232128	25
1598084386	GUADIANA	LAURA		3374 GREYSTONE WAY		VALDOSTA	GA	316051096	0.5430079538	25
1346298262	PRUITT	JIMMY		5610 BETHELVIEW RD STE 500A		CUMMING	GA	300407530	0.543291976	25
1083937908	SWARTZENTRUBE	GARY	WADE	8 LAUREL CT		MOULTRIE	GA	317686889	0.5438700181	25
1215921770	DAVID	MARC	FREDERIQU	823 E 66TH ST	I CARE FAMI	SAVANNAH	GA	314054507	0.5444929747	25
1053515338	JENKINS	LONI	ELISE	3579 HIGHWAY 138 SE	SUITE 101	STOCKBRIDGE	GA	302814142	0.544839402	25
1578598371	WEHUNT	GREGORY	LAWRENCE	290 MERCHANTS SQ STE C		DALLAS	GA	301320930	0.5449398796	25
1063440774	NUSSBAUM	DAVID	M.	303 FRASER DR		HINESVILLE	GA	31313	0.5453629268	25
1427437755	CHOO-YICK	SARAH		3780 EISENHOWER PKWY		MACON	GA	31206	0.5454181221	25
1639100480	DONOHUE	JEFFREY	ALLEN	3755 SIXES RD	SUITE 202	CANTON	GA	301147842	0.5454841212	25
1609931781	SULLIVAN	ROBERT	EMMETT	115 N CENTRAL AVENUE		ADAIRSVILLE	GA	301032467	0.5456730731	25
1033125596	ADLER	MICHELLE	RENEE	1600 CLIFTON RD NE	MS-E04	ATLANTA	GA	303294018	0.5459242964	25
1023151313	WORDLAW-WATKI	SANDRA		1720 PHOENIX BLVD		COLLEGE PARK	GA	303495594	0.5473738916	25
1780673038	ALLIA	HOURIA	J	750 TOWN PARK LANE	KAISER PERM	KENNESAW	GA	30144	0.5475054158	25
1992238620	ASHER	DANIEL		1800 10TH AVE		COLUMBUS	GA	319011529	0.5476998354	25
1093708802	TATE	DAVID	L	908 HILLCREST PKWY		DUBLIN	GA	310214206	0.5477429314	25
1104812361	HARRELL	BENJAMIN	L	458 NEWBERRY RD		WHIGHAM	GA	398972924	0.5478380423	25
1114023892	THOMAS	EDD	DEAN	655 RIVER KNOLL DR SE		MARIETTA	GA	300674748	0.548604016	25
1578098240	QUINN	IAN	CHRISTOPH	1270 FRIENDSHIP RD.		BRASELTON	GA	305173051	0.5488985244	25
1063470896	CLARKE	SUZANNE	DIMPLE	1061 HARMON AVE		FORT STEWART	GA	313145641	0.5490370176	25
1457379711	CARTER	MAYA	JAMILAH	3355 CASCADE RD SW	SUITE 100	ATLANTA	GA	303113678	0.5491429575	25
1336140334	CARROLL	HENRY	BANKS	3934 WOODRUFF RD		COLUMBUS	GA	319046818	0.5491917886	25
1386869410	JOHNSON	ALTEE	S	101 YORKTOWN DR	SUITE110	FAYETTEVILLE	GA	302141578	0.5494023639	25
1821436999	KINDREGAN	PATRICK	CODY	3970 DEPUTY BILL CANTRELL MEMORIAL ROAD	SUITE 150	CUMMING	GA	30040	0.5494988163	25
1386804441	GEORGE	VIJIA	P.	1674 CHATHAM PKWY		SAVANNAH	GA	314051350	0.5496171585	25
1457495103	WASDEN	HOWELL	ANDERSON	5919 SPRING STREET		WARM SPRINGS	GA	318300447	0.5497985648	25
1033640511	KARR	DEREK		814 RADFORD BLVD BLDG 7000		ALBANY	GA	317045005	0.5498378927	25
1356559801	MOODY	RAYMOND	AVERY	3567 VAL-TECH RD.	VALDOSTA ST	VALDOSTA	GA	31602	0.5503506346	25
1912984808	AL HUSEIN	IYAD		301 OSIGIAN BLVD		WARNER ROBINS	GA	310888953	0.550544665	25
1629184395	MARSHBURN	ROBERT	P	45 MEDICAL CENTER CT		COMMERCE	GA	305291085	0.5517682301	25
1871909523	VARGAS	ISAAC		233 N HOUSTON RD STE 140A		WARNER ROBINS	GA	31093	0.552235517	25
1255357067	BALBOA-MARCIA	PABLO	E	100 HOSPITAL CT		CALHOUN	GA	307012077	0.5522433368	25
1790799740	TANNER	LYDIA	CHANEY	100 DOCTORS DR STE G		DOUGLAS	GA	315332211	0.5523259475	25
1710986690	TARPEY	MICHAEL	JOSEPH	1061 HARMON AVE		FORT STEWART	GA	313145674	0.5528988985	25
1497853873	BARR	SARAH	ANN	3679 STEAM MILL RD		COLUMBUS	GA	319064360	0.55306314	25
1811947443	ANDERSON	HENRY	HARRISON	5530B OLD NATIONAL HWY		COLLEGE PARK	GA	303493344	0.5532870793	25
1639354434	PANDYA	TANYA	OBEROI	3925 JOHNS CREEK CT	SUITE A	SUWANEE	GA	300246618	0.5535801796	25
1033185681	THOMPSON	THERON	WAYNE	1825 MARTHA BERRY BLVD NW		ROME	GA	301651625	0.5539345669	25
1285668574	PARIS	RAY	B.	101 COMMERCE PL	SUITE 1	BARNESVILLE	GA	302041680	0.554128656	25
1174509145	LYNN	WILLERT	HOWARD	800 TOWNE PARK DR	SUITE 400	RINCON	GA	313265156	0.5543341174	25
1780170548	HERMAN	ELIZABETH	JANE	4770 BUFORD HWY		CHAMBLEE	GA	303413717	0.5544374681	25
1033113360	WRIGHT	ANGELA	OVERSTREE	2607 COMMONS BLVD		AUGUSTA	GA	309096059	0.5546855403	25
1568463206	SWOFFORD	WILLIAM		210 W MAIN ST	STE 4	COLQUITT	GA	398373433	0.5547717198	25
1316928138	MITCHELL	KYLE	DARREN	960 WOODSTOCK PKWY	STE 300	WOODSTOCK	GA	30188	0.5550424757	25
1699756890	SHY	JOE	A	116 CARRIAGE WAY SE		ROME	GA	301615503	0.5555406658	25
1629063771	MORRIS	HENRY	PHILIP	1450 B. BARNETT SHOALS RD		ATHENS	GA	30605	0.5559609158	25
1386821726	SIDDAPPA	JALAJA	P	3073 PANTHERSVILLE RD	PATIENT ACC	DECATUR	GA	300343828	0.5560195118	25
1720045552	WING	DALE		2621 E PINETREE BLVD		THOMASVILLE	GA	317924840	0.556170997	25
1790839983	HUDSON	THERESA	MARJORIE	2700 HIGHWAY 34 E	BLDG 300	NEWNAN	GA	302652315	0.5564760377	25
1437163946	O'HERON	SARA	ALLISON	1201 GEORGIAN PARK		PEACHTREE CITY	GA	302696972	0.556769925	25
1760747729	ANDERSON	ANDREW	CHRISTOPH	1800 10TH AVE		COLUMBUS	GA	319011513	0.5571341303	25
1699733386	SABOM	MICHAEL	SHAY	11180 STATE BRIDGE RD		ALPHARETTA	GA	300227482	0.557397512	25
1154320794	BYERS	JOHN	J	7950 MARTIN LOOP	DEPARTMENT	FORT BENNING	GA	319055647	0.5574343873	25
1730206269	ROBINSON	CHARLENE	Y	1462 MONTREAL ROAD	SUITE 201	TUCKER	GA	300846931	0.5576285816	25
1801831797	DODANI	HEMAN	B	6185 BUFORD HWY	SUITE E-400	NORCROSS	GA	300712350	0.5576400745	25
1487653168	WEEKS	ROBERT	LAVON	1326 EISENHOWER DR		SAVANNAH	GA	314063928	0.5578273337	25
1649247834	IBRAHEEM	MUSIBAU	A	5322 SNAPFINGER PARK DR		DECATUR	GA	300354040	0.5588309097	25
1053318808	REZK	MAGDY	W	3203 S CHEROKEE LN.	STE 220 WEA	WOODSTOCK	GA	301884461	0.558961578	25
1467540062	WILLIAMS	STEPHANIE	L	2402 OSLER COURT		ALBANY	GA	317070205	0.5591254474	25
1295720332	JONES	GARRIS	TRIPPE	1550 MARS HILL RD		WATKINSVILLE	GA	306774836	0.5591928286	25
1740394428	RABER	PAUL	EDWARD	1550 EATONTON RD		MADISON	GA	306504627	0.5594753593	25
1730679051	JONES	LISA	RENEE	3778 G 42		LOCUS GROVE	GA	30248	0.5594886823	25
1154416345	GODFREY	WILLIAM		3525 BUSBEE DR NW	SUITE 100	KENNESAW	GA	301445677	0.56061812	25
1649812272	VASWANI	ROMA		3660 MARKET ST		CLARKSTON	GA	300211246	0.5606825382	25
1508810227	OWENS	CRYSTAL	D	144 EAST MAIN ST		IRWINTON	GA	310422611	0.5610375863	25
1851650816	PANDEY	ABHILASHA		2000 10TH AVE		COLUMBUS	GA	319013700	0.5611715506	25
1871955914	PARIKH	VRATI		720 WESTVIEW DR SW	MOREHOUSE S	ATLANTA	GA	303101458	0.561493872	25
1508206319	DANIEL	MITHUN	SAM	960 JOHNSON FY RD NE	SUITE 300	ATLANTA	GA	303421631	0.5616789863	25
1073584504	BUSMAN	MICHAEL	SHANE	922 E JEFFERSON ST	SUITE B	AMERICUS	GA	317094780	0.5619083622	25
1851460125	MOSSMAN	PAUL	A	2410 INGLESIDE AVE		MACON	GA	312042036	0.562193618	25
1356410112	BOHNSTENGEL	SANDRA	KAY	340 EISENHOWER DRIVE	STE.610	SAVANNAH	GA	314065828	0.5622236261	25
1720427388	COURSON	WILLIAM	EANES	110 OAK HILL BLVD		NEWNAN	GA	302652313	0.5623058521	25
1558430280	ANDREWS	FAITH	ADONIS	525 FOREST PKWY	SUITE 100	FOREST PARK	GA	302972149	0.5624949679	25
1326082298	BROWN	JAMES	T	454 SMITH AVE		THOMASVILLE	GA	31792	0.5625707682	25
1902972995	SEEHUSEN	DEAN	ALLEN	1120 15TH ST		AUGUSTA	GA	30912	0.5628962869	25
1881854594	KARAKATTU	MONIKA	S	3707 LARGENT WAY NW		MARIETTA	GA	300645981	0.5629633933	25
1528356771	MENDOZA	JULISSA		300 W HOSPITAL RD	EISENHOWER	FORT GORDON	GA	309055741	0.5633118081	25
1467892224	FELICIANO	MARIHA	NATIVIDAD	1800 10TH AVE		COLUMBUS	GA	319011513	0.5635023241	25
1326309121	SHELTON	DANIELLE		3222 SHRINE RD STE A		BRUNSWICK	GA	315204357	0.5638865356	25
1306820253	MOTIWALA	SHABBIR		4000 SAINT MARYS RD		COLUMBUS	GA	319076258	0.5639318999	25
1780986570	BAILEY	JONATHAN	DANIEL	1061 HARMON AVE		FORT STEWART	GA	313145641	0.5641344849	25
1972986768	KIM	SUSAN		145 N MEDICAL PKWY		WOODSTOCK	GA	301897031	0.5642047653	25
1093700866	BRAMLETT	DANNY	JOE	500 W MAIN ST		THOMASTON	GA	302866209	0.564338432	25
1881667855	CASS	DAVID	ALAN	MACH/EMERGENCY DEPARTMENT	7950 MARTIN	FORT BENNING	GA	31905	0.564468053	25
1982614665	QIDWAI	ANILA		1570 OLD ALABAMA RD	SUITE#105	ROSWELL	GA	300762108	0.5649517437	25
1457397382	CURVIN	FRANK	DAVID	320 SPRING CREEK LN		ATLANTA	GA	303503844	0.565688167	25
1396761987	WROBEL	PETER		1718 REYNOLDS STREET		WAYCROSS	GA	315014574	0.5657790948	25
1780971556	CLARK	JANEEN		1000 CORPORATE CENTER DR STE 200		MORROW	GA	302604129	0.5661638764	25
1770691818	NGUYEN	CHRISTINA	NGOC	4754 MARTIN RD		FLOWERY BRANCH	GA	305423507	0.5661662582	25
1992888960	BOONE	ARLIE	GORDON	102 BOWENS MILL RD		DOUGLAS	GA	315332250	0.5664190741	25
1245253236	DYER	DUSKA	V	4855 RIVER GREEN PKWY	SUITE 700	DULUTH	GA	300968336	0.5673303872	25
1003854738	BEAIRD	BRENT	ALAN	1061 DOWDY RD	SUITE 100	ATHENS	GA	306065700	0.5674681834	25
1174578223	PORTER	CEDRIC	ELMER	124 VICTORY DRIVE		SWAINSBORO	GA	30401	0.5675227812	25
1982869814	GEE	MICHAEL		500 ASHWOOD PKWY BLDG E		ATLANTA	GA	303386906	0.5677774863	25
1700402013	SERNA-GONZALE	JUAN	S	2336 DAWSON RD STE 2200		ALBANY	GA	317072801	0.5678100509	25
1073511861	GEFFEN	THEODORE		1326 EISENHOWER DR		SAVANNAH	GA	314063928	0.567832452	25
1639455165	GOYETTE	EVA	FLORENCE	3650 STEVE REYNOLDS BLVD	KIASER PERM	DULUTH	GA	30096	0.5678536862	25
1174665657	RANA	ATIYA	KASHIF	1861 PEELER RD		DUNWOODY	GA	303385714	0.5681449634	25
1992784433	RINGER	DAVE	A	1041 PARK DR		GREENSBORO	GA	306423465	0.5685013382	25
1356315337	NELSON	ROGER	F.	315 FLUKER ST		THOMSON	GA	308242108	0.5685246636	25
1760672281	LEVARITY-CONL	KRISTY	Z	1175 CASCADE PARKWAY	KAISER PERM	ATLANTA	GA	30311	0.5685482936	25
1801991773	SMITH	IVY	YVONNE	120 HANDLEY RD	STE 410	TYRONE	GA	302901625	0.5687617308	25
1205884020	HARRISON	GEORGE	E	150 E PEACOCK ST	SUITE A	COCHRAN	GA	310147847	0.5688812884	25
1396844908	HUTCHINGS	WARREN	S	3780 EISENHOWER PKWY		MACON	GA	312060800	0.570367845	25
1437318524	CHAND	GOTAM		215 N COLEMAN ST		SWAINSBORO	GA	304013530	0.5703754251	25
1760476774	WILDER	DORIS	LOUISE	1010 W FRANKLIN ST		SYLVESTER	GA	317911900	0.5704744265	25
1538159603	GEARHARD	THOMAS		1790 MULKEY RD STE 8A		AUSTELL	GA	301061122	0.5705870765	25
1881677458	JENKINS	MICHELLE	RENEE	1800 NORTHSIDE FORSYTH DR STE 450		CUMMING	GA	300418483	0.5705972368	25
1548371206	HAIR	THOMAS	JAMES	1061 HARMON AVE		FORT STEWART	GA	313145641	0.5707880988	25
1225573348	MAGAT	MICHAEL		3131 S MAIN ST		MOULTRIE	GA	317686925	0.5711063075	25
1871697516	MCGHEE	PHILLIP	LANIER	2906 FRANKLIN PARKWAY		FRANKLIN	GA	30217	0.5712098589	25
1891778932	LEVINE	SUNISA	V.	1670 CLAIRMONT RD		DECATUR	GA	300334004	0.5713249559	25
1972899912	MEDEIROS	ROBERT		1120 15TH ST		AUGUSTA	GA	309120004	0.5714822219	25
1790040756	CUNNINGHAM	BRIAN	MITCHELL	447 N BELAIR RD	STE # 101	EVANS	GA	308093090	0.5716796646	25
1124438619	MCFALL	KELSAY		1025 KEITH DR		PERRY	GA	31069	0.571765052	25
1033220132	MERCANDO	NOREEN	A	900 TOWNE LAKE PARKWAY, SUITE 410	TOWNE LAKE	WOODSTOCK	GA	30189	0.5723296681	25
1689671323	WEEKS	WALLACE	R	1107 MEMORIAL DR	SUITE 300	DALTON	GA	307208662	0.5724597003	25
1225084049	FOOTE	JOHN	H	970 WOODSTOCK PARKWAY	SUITE 100	WOODSTOCK	GA	30188	0.5726762216	25
1801979398	TURNER	KIMBERLY	STANCIL	521 GREAT OAKS DRIVE		MONROE	GA	30655	0.5727382608	25
1881861839	WIEGMAN	KATHERINE	ELEANOR	48 MAIN ST STE 3A		SENOIA	GA	302761895	0.5729866156	25
[truncated: 1,424 more rows]
