# Supplementary material for: Prevalence and Correlates of COVID-19 Vaccine Information on Family Medicine Practices’ Websites in the United States: Cross-sectional Website Content Analysis
Source: JMIR Form Res. 2022 Nov 17;6(11):e38425. doi: 10.2196/38425 (PMC9671487; doi:10.2196/38425)
Supplement: Multimedia Appendix 1 [file formative_v6i11e38425_app1.zip › NPI datasets/HI_NPI.csv]

NPI	last_name	first_name	middle_name	address_line1	address_line2	city	state	zip	r	target_sample
1366857955	CRELLIN	HOLLY		1 JARRETT WHITE RD	TRIPLER ARM	TRIPLER ARMY M	HI	968595001	0.0060741063	4
1649219437	STOLLEY	BRIAN	A	1445 S KIHEI RD		KIHEI	HI	967538107	0.0062802108	4
1013256072	FOO	DESMOND		41-1347 KALANIANAOLE HWY	KALO CLINIC	WAIMANALO	HI	967951247	0.0067383326	4
1053471797	NISHIKAWA	OWEN	KOH	321 N KUAKINI STREET	SUITE 304	HONOLULU	HI	96817	0.0116244988	4
1700970621	SHLACHTER	MARC	BRIAN	55-510 KAMEHAMEHA HWY		LAIE	HI	967621138	0.0134899658	4
1053496455	NAVICKAS	JONAS	A	2239 N SCHOOL ST		HONOLULU	HI	968192539	0.0161480447	4
1275916405	ONO	JESSICA	A.	401 KAMOKILA BLVD		KAPOLEI	HI	96707	0.0193111622	4
1184723561	GREGG	LOIS	L. W.	67-1185 MAMALAHOA HWY		KAMUELA	HI	967437304	0.019629159	4
1255727004	WORTHEN	DAVID	RYAN	1100 WARD AVE STE 700		HONOLULU	HI	96814	0.0198778487	4
1124112123	MCKINNEY	MELISSA	A	915 N KING ST		HONOLULU	HI	968174544	0.0217327164	4
1346516580	YARAWAMAI	MIKELA	HALDEMAN	98-1079 MOANALUA RD STE 600		AIEA	HI	967014716	0.0266031241	4
1770692642	PALMER	WESLEY		755 SCOTT CIR		HICKAM AFB	HI	968535399	0.0268391953	4
1386723344	NAM	FRANCES	Y.	7192 KALANIANAOLE HWY		HONOLULU	HI	968251800	0.028009715	4
1962766972	BAUTISTA	RAINIER D	DIMAANDAL	3216 ELUA ST		LIHUE	HI	967661213	0.0286552943	4
1578035671	BADUA	JONELEE		1329 LUSITANA ST STE B1		HONOLULU	HI	968132401	0.0293119643	4
1407035132	LAM	HOWMAN		1188 BISHOP ST	STE 2103	HONOLULU	HI	968133308	0.0339204269	4
1396891297	SAKAMOTO	CHARLES	K	94-1480 MOANIANI ST		WAIPAHU	HI	967974632	0.0382443285	4
1801323951	KIM	JI EUN		550 S BERETANIA ST STE 601		HONOLULU	HI	968132423	0.0383627	4
1114944832	BIEDEL	ANNE		130 PRISON ST		LAHAINA	HI	967611299	0.0436556475	4
1730184300	HESLINGA	DAN		2386 LILOA RISE		HONOLULU	HI	96822	0.0437417277	4
1083798722	LEE	MALIA-SUS	L	86-260 FARRINGTON HWY		WAIANAE	HI	967923128	0.0457443167	4
1366508277	LEE	BRADLEY	KAIPOLEIM	590 FARRINGTON HWY	UNIT 526A	KAPOLEI	HI	967072034	0.0489157113	4
1306372693	BALDAUF	ASHLEY		86-260 FARRINGTON HWY		WAIANAE	HI	967923128	0.0568708647	4
1538191358	HOLLANDER	ROBERT	B	65-1235A OPELO RD	SUITE 6 HA'	KAMUELA	HI	96743	0.0581648257	4
1265589543	MAGASINY	SAMUEL		4-901 KUHIO HWY	SUITE M	KAPAA	HI	967461576	0.0617060443	4
1417937830	LEE	DAMON	F	41-1347 KALANIANAOLE HWY		WAIMANALO	HI	967951247	0.064019836	4
1629399316	THEOBALD	SHANA		4590 HANA HWY		HANA	HI	96713	0.0642250274	4
1649351156	ROWE	ANNA	M.	1292 WAIANUENUE AVE		HILO	HI	967201228	0.0655558706	4
1740669894	YORITA	BROOKE	T.	98-1079 MOANALUA RD		AIEA	HI	967014713	0.0691662948	4
1154498665	BEJENARU	HEATHER	IRENE	2180 MAIN ST		WAILUKU	HI	967931625	0.0705974102	4
1902126618	MINER	HEATHER		75-5751 KUAKINI HWY STE 101A		KAILUA KONA	HI	967401705	0.072362897	4
1033373048	TAMAI	ANNA		95-390 KUAHELANI AVENUE	THE PHYSICI	MILILANI	HI	96789	0.0732852384	4
1548330657	MURRAY	JOSEPH	M.	5371 KOLOA RD		KOLOA	HI	96756	0.0755001032	4
1295825750	ONISHI	ANNELLE	E	161 WAILEA IKE PL STE D102		KIHEI	HI	967536523	0.0804698388	4
1932777935	ORIAS	DANIELLA	BINONGCAL	98-1005 MOANALUA RD		AIEA	HI	967014777	0.0841889028	4
1346864998	MURATA	KAYLA		98-1005 MOANALUA RD		AIEA	HI	967014777	0.0850983984	4
1932372265	SEE	SARAH	E	221 PIIKEA AVE	SUITE A	KIHEI	HI	967538268	0.0867017224	4
1043888282	WO	KELLIE		98-1005 MOANALUA RD SPC 3030		AIEA	HI	967014735	0.0897854004	4
1932414588	HIROTA	SHERRIE	WAI YEE D	1100 WARD AVE STE 700		HONOLULU	HI	968141617	0.090296567	4
1265495774	SUMERS	MARK	ROBERT	1 JARRETT WHITE RD	TRIPLER ARM	TAMC	HI	968595001	0.0916647125	4
1043749872	GLENN	BRADLEY	HOLMAN	85 MAUI LANI PKWY		WAILUKU	HI	967932416	0.0920074643	4
1427483569	RAMONES	DARLENE		599 FARRINGTON HWY		KAPOLEI	HI	967072028	0.0936611011	4
1548352180	TAKAI	AMANDA	N. S.	1010 PENSACOLA ST		HONOLULU	HI	968142118	0.0942310449	4
1710978531	FLOYD	DAVID	WILLIAM	ACUTE CARE CLINIC BLDG 684	SCHOFIELD B	SCHOFIELD BARR	HI	96786	0.0961465706	4
1194875955	CATANZARO	ELIZABETH	A.	81-6587 MAMALAHOA HWY # C201		KEALAKEKUA	HI	967508133	0.1023482224	4
1902821341	WRIGHT	MEGAN	P.	55 MAUI LANI PKWY		WAILUKU	HI	967932416	0.1069945535	4
1548233380	ANKRUM	LAURA	J	75-5751 KUAKINI HWY STE 101A		KAILUA KONA	HI	967401705	0.1094724262	4
1336295633	ABBOTT	SHARITA	B. A.	910 WAINEE ST		LAHAINA	HI	967611622	0.1100305776	4
1366550865	KOBASHIGAWA	IZUMI	SIDNEY	321 N KUAKINI STREET	SUITE 310	HONOLULU	HI	968172360	0.1119268919	4
1134202526	PESCADOR-CHUN	MARIE	E.	94-1480 MOANIANI ST		WAIPAHU	HI	967974632	0.1154834997	4
1871551507	LEBAMOFF	STEPHAN		56-117 PUALALEA ST		KAHUKU	HI	967312052	0.1163012293	4
1720068976	QUINTANA	RICHARD	DALE	15TH MEDICAL GROUP	HICKAM AFB	HONOLULU	HI	96853	0.1181557491	4
1184904104	SUMNER	EMILY	N.	401 KAMOKILA BLVD		KAPOLEI	HI	96707	0.1222275529	4
1730228842	LUM	LANDIS	W L	201 HAMAKUA DR		KAILUA	HI	967343984	0.1231933255	4
1710093042	HORI	ARTHUR	R	377 KEAHOLE ST		HONOLULU	HI	968253405	0.1286604447	4
1174758536	MARSHALL	CARRIE	SUZANNE	95-390 KUAHELANI AVE		MILILANI	HI	967891192	0.1290472062	4
1235273616	OLSEN	DOUGLAS	CRAIG	670 PONAHAWAI ST	SUITE 208	HILO	HI	967202660	0.1299433141	4
1629054614	NGUYEN	OANH		480 CENTRAL AVE		PEARL HARBOR	HI	968604908	0.1303757271	4
1386754257	GENIO	DOMINADOR	DIOKNO	75-5995 KUAKINI HWY	SUITE #427	KAILUA KONA	HI	967402144	0.1323443382	4
1053421693	ANDL	STEPHEN		75-5751 KUAKINI HWY	SUITE 104	KAILUA KONA	HI	967401752	0.1323604952	4
1912977216	NAKAMURA	JASON	MASAO	1 JARRETT WHITE RD	TRIPLER ARM	TRIPLER AMC	HI	968595001	0.1364145494	4
1588750905	MEINKE	WILLIAM	B	15-2866 PAHOA VILLAGE RD		PAHOA	HI	967787720	0.1369322953	4
1831315951	LUND	KIMBERLY	KAY	970 N KALAHEO AVE	SUITE C306	KAILUA	HI	967341866	0.1390904138	4
1457482473	TAPRYAL	PRITAM		50 S BERETANIA ST	C#119A	HONOLULU	HI	968132208	0.1392297396	4
1689768921	CHANG	MIRIAM	M	46-001 KAMEHAMEHA HWY		KANEOHE	HI	967443711	0.1430960461	4
1396108221	CHOWCHUVECH	BRYN		280 HOMEOLU PLACE		KAUNAKAKAI	HI	967480408	0.1449117042	4
1053734194	LE	JASON		95-390 KUAHELANI AVE		MILILANI	HI	967891192	0.1459509945	4
1023167947	PARKER	RUSSELL	ALAN	64-1032 MAMALAHOA HWY STE 306		KAMUELA	HI	967438441	0.1492155186	4
1285757690	SWIFT	JEAN	ANN	65-1267 KAWAIHAE RD		KAMUELA	HI	967438406	0.1531416649	4
1982044756	CARO	REBECCA	JEAN	1 JARRETT WHITE RD		TRIPLER ARMY M	HI	968595001	0.1535647861	4
1992923049	BURR	NAOMI	LYNNEA	280 HOME'OLU PLACE		KAUNAKAKAI	HI	78256	0.1542183967	4
1326149337	ROSEN	JAMES	M.	87-2116 FARRINGTON HWY		WAIANAE	HI	967923854	0.1552308123	4
1558718908	LINDEN	MATTHEW		86-260 FARRINGTON HWY		WAIANAE	HI	967923128	0.1556868894	4
1801908439	VEGA	RENE	A.	1010 PENSACOLA ST		HONOLULU	HI	968142118	0.1609458081	4
1134163629	JOHNSON	ROBERT	CLARENCE	15-2866 PAHOA VILLAGE RD	BLDG C	PAHOA	HI	967787720	0.1670369921	4
1104147677	HAYASHI	TSUNEARI		347 N KUAKINI ST	HPM-9	HONOLULU	HI	968172336	0.1685955595	4
1477121614	MORIMOTO	RUI		98-1005 MOANALUA ROAD	SUITE 3030	AIEA	HI	96701	0.1704908559	4
1891895629	DILCHER	THORNTON	VERN	66-037 KAMEHAMEHA HWY STE 103		HALEIWA	HI	967121415	0.1714670747	4
1396796504	GUPTON	SEAN	S.	305 KEAWE ST	SUITE 507	LAHAINA	HI	967612734	0.1715038326	4
1912386715	JAVIER	JOHANNA		599 FARRINGTON HWY STE 201		KAPOLEI	HI	967072028	0.1718524993	4
1649370412	GILLESPIE	LILY	J.	1292 WAIANUENUE AVE		HILO	HI	967201228	0.1735627745	4
1326161175	TOGASHI	LISA	KEIKO	98-1079 MOANALUA RD	STE 610	AIEA	HI	967014716	0.1744190958	4
1326121815	FONG	CAROL	Y.	401 KAMOKILA BLVD		KAPOLEI	HI	96707	0.1748531755	4
1740267145	NEUDORF	HOWARD		94-239 WAIPAHU DEPOT ST	106	WAIPAHU	HI	967973056	0.1749705138	4
1164592077	LEE LOY	LAMBERT	K	78-6831 ALII DR STE 116		KAILUA KONA	HI	967402440	0.1758087539	4
1164537759	SCHNELLBACHER	SEBASTIAN	R	1 JARRETT WHITE RD		TAMC	HI	968595001	0.1760744193	4
1598859811	CHRISTENSEN	ROYDEN	E.	55-220 KULANUI ST	BRIGHAM YOU	LAIE	HI	967621293	0.17726052	4
1952482507	MARTINEZ	BENJAMIN	A.	80 MAHALANI ST		WAILUKU	HI	967932531	0.1802980877	4
1114152501	CHONG-HANSSEN	DAMIEN	KAPONO	4643 WAIMEA CANYON DRIVE	SUITE B	WAIMEA	HI	967961192	0.185672341	4
1578570628	WISCHMAN	KIM	M	UHSM 1710 EAST WEST ROAD		HONOLULU	HI	96822	0.192163725	4
1841274222	ROGERS	THOMAS	JAMES	SCHOFIELD BARRACKS TROOP MEDICAL CLINIC		SCHOFIELD BARR	HI	96857	0.1972041955	4
1497726772	WONG	VANESSA	S	95 390 KUAHELANI AVE		MILILANI	HI	96789	0.1989953808	4
1518390251	SULTANOFF	BARRY	ALAN	2401 UMI PL		HAIKU	HI	967085834	0.1993875709	4
1942512744	ARTER	JOEL		990 ALA NANALA ST APT 22A		HONOLULU	HI	968182963	0.2000559923	4
1578519229	KUROHARA	KEVIN	KIYOSHI	75 PUUHONU PLACE	SUITE 205	HILO	HI	96720	0.201731247	4
1205918646	SMITH	JEFF	D.	56-565 KAMEHAMEHA HWY		KAHUKU	HI	967312202	0.2048973712	4
1154785368	HOLMES	NATALIYA	V	95-1249 MEHEULA PKWY		MILILANI	HI	967891779	0.211237854	4
1235517210	YANG	KARSHA		3-3420 KUHIO HWY STE B		LIHUE	HI	96766	0.2135904577	4
1306909676	YOUNG	CHRISTOPH	T	401 KAMOKILA BLVD		KAPOLEI	HI	967075607	0.2161112303	4
1487698924	ROGOFF	STEVEN		2460 OKA ST		KILAUEA	HI	967545308	0.2167424803	4
1124110507	TIMTIM	JOHN	K.	6700 KALANIANAOLE HWY STE 111		HONOLULU	HI	968251278	0.2167813835	4
1295726420	DEWEESE	NATHAN	EARL	1 JARRETT WHITE RD	TRIPLER ARM	TRIPLER AMC	HI	968595001	0.2170723273	4
1164511309	KOGA	ROY		670 PONAHAWAI ST STE 120		HILO	HI	967202660	0.2201654754	4
1548207319	DOLAN	LYNDA	M.	409 KILAUEA AVE		HILO	HI	967203009	0.2229001071	4
1578084505	AGAPITO	ANGELICA		2239 N SCHOOL ST		HONOLULU	HI	968192539	0.2239375898	4
1245300904	YAMADA	SEIJI		95-390 KUAHELANI AVE		MILILANI	HI	967891192	0.2255671761	4
1386087534	KENISON	JEREMY	ROWE	480 CENTRAL AVE		PEARL HARBOR	HI	968604908	0.2256448903	4
1386680916	HAYES	CAROL DEX		1 KAMANI STREET		PAHALA	HI	967770000	0.2268925543	4
1962846311	RONEY	BENJAMIN	J	550 S BERETANIA ST STE 401		HONOLULU	HI	968132496	0.2275253386	4
1013407816	CHINN	COREY	C	95-390 KUAHELANI AVE		MILILANI	HI	967891192	0.2284693784	4
1730678392	GREGERSON	ANDREA	ANN BUCCI	95-390 KUAHELANI AVE		MILILANI	HI	967891192	0.2324823147	4
1598846933	WURR	CHLOE		67-1185 MAMALAHOA HWY		KAMUELA	HI	967437304	0.2339013797	4
1851686646	DIENER	VONA	B	55 MAUI LANI PKWY		WAILUKU	HI	967932416	0.2340528002	4
1427036516	LESSER	DAVID	SHIELDS	7003 LOCH ST		PEARL CITY	HI	967823450	0.2353131102	4
1073883807	MOORE	EUGENE	FIELD	75-233 NANI KAILUA DR	UNIT # 97	KAILUA KONA	HI	967402033	0.239515693	4
1558353920	HORTON	CYNTHIA	DELL	4346 WAIMEA CANYON DRIVE		WAIMEA	HI	967960337	0.2404206	4
1043607336	SPIVAK	BRITTNEY	H.	67-1125 MAMALAHOA HWY		KAMUELA	HI	96743	0.2405522052	4
1255432167	SANDOR	JOHN	M.	BLDG. 3089 AVE. D	MARINE CORP	KANEOHE	HI	96863	0.2432182051	4
1356328413	RUSSELL	DAWN	C	970 N KALAHEO AVE STE C306		KAILUA	HI	967341873	0.2465913455	4
1467413740	WITHY	KELLEY	M	95-390 KUAHELANI AVE		MILILANI	HI	96789	0.247089082	4
1497106231	LEE	BORAM	SUNNY	46-001 KAMEHAMEHA HWY STE 401		KANEOHE	HI	967443788	0.2500324702	4
1295174175	HOBBS	NOELANI	C	94-216 PUPUKAHI ST		WAIPAHU	HI	967972606	0.251543644	4
1770719098	VOULGARIDIS	MARIOS	GEORGIOS	347 N KUAKINI ST		HONOLULU	HI	968172336	0.251828747	4
1992796627	HARDING	NEAL	EDWARD	1 JARRETT WHITE RD	TRIPLER ARM	TRIPLER AMC	HI	968595001	0.2529495145	4
1225157902	DALY	STEPHEN	D	221 PIIKEA AVE STE A		KIHEI	HI	967538268	0.2532402595	4
1730389933	EGLOFF	JASON	R.	55 MAUI LANI PKWY		WAILUKU	HI	967932416	0.2548743585	4
1598866519	PATEL	SAMIR	A.	87-2116 FARRINGTON HWY		WAIANAE	HI	967923854	0.2562047933	4
1861680431	RAMIREZ	LEOVIGILD		1712 LILIHA ST STE 304		HONOLULU	HI	968173114	0.2563612905	4
1821251059	HAWKINS	MII	A.	45-602 KAMEHAMEHA HWY		KANEOHE	HI	967442017	0.2600680391	4
1114149853	FLAIM	ALLISON	M	1 JARRETT WHITE RD	TRIPLER ARM	TRIPLER ARMY M	HI	968595001	0.2601322286	4
1932305620	BRYANT-GREENW	BIANCA		1380 LUSITANA ST	SUITE 509	HONOLULU	HI	968132449	0.2601928647	4
1215981477	SUNAMOTO	KENNETH	M	321 N KUAKINI ST	SUITE 813	HONOLULU	HI	968172362	0.2607232743	4
1710935424	POSA	IDALEE PI	CABALLERO	45-549 PLUMERIA ST		HONOKAA	HI	967276902	0.2620749777	4
1114909876	STOMBAUGH	DANA	DODSON	480 CENTRAL AVE	NHCLH	PEARL HARBOR	HI	968604908	0.2628747654	4
1174730667	LAZATIN	BIEN	O.	55 MAUI LANI PKWY		WAILUKU	HI	967932416	0.2630790385	4
1700059417	HAYNES	COLEEN	MARIE	415 DAIRY RD # 320		KAHULUI	HI	967322348	0.2670806075	4
1326019704	CHRISTENSEN	SUSAN	MARGARET	970 N KALAHEO AVE STE C306		KAILUA	HI	967341873	0.2683193704	4
1124092507	HADEN	KEITH		1 JARRETT WHITE RD	TRIPLER ARM	TRIPLER AMC	HI	968595001	0.2709333157	4
1275893109	YEPISHIN	ILYA	VLADIMIR	736 HAWAII ST	APT. A	HONOLULU	HI	968177327	0.2736208077	4
1720069412	SMILEY	NANCY	JEANETTE	500 ALA MOANA BLVD STE 230		HONOLULU	HI	968134920	0.2737687702	4
1023270394	OKAMOTO	LAUREN	I	347 N KUAKINI ST	HPM 9	HONOLULU	HI	968172336	0.2756980431	4
1518356609	YANG	RYAN		3-3420 KUHIO HWY STE B		LIHUE	HI	96766	0.2757174309	4
1255566816	DYKEMA	MATTHEW	S.	1248 KINOOLE ST	SUITE 101	HILO	HI	967204171	0.2760547806	4
1497846349	MULLEN	PATRICIA	LYNN	1 KAMANI ST		PAHALA	HI	96777	0.2805093305	4
1568598894	JACOBS	JOSHUA	L	45-602 KAMEHAMEHA HWY		KANEOHE	HI	967442017	0.2815622237	4
1013164409	SHOJA	PANTEA		1860 ALA MOANA BLVD	#101	HONOLULU	HI	968151632	0.2819702445	4
1679673388	LATARE	PEGGY	A.	3288 MOANALUA RD		HONOLULU	HI	968191469	0.2826863356	4
1013321892	BAIN	RANDY		677 MCCORNACK RD		SCHOFIELD BARR	HI	96857	0.2831449617	4
1851559744	MAYER	JAMES	SANFORD	7860 KULA HWY		KULA	HI	967907404	0.2839094132	4
1457443467	GINGRICH	SAMUEL	P	407 ULUNIU ST	4TH FLOOR	KAILUA	HI	967342519	0.2878206113	4
1821161746	CLEVENGER	WILLIAM	E.	94-1480 MOANIANI ST		WAIPAHU	HI	967974632	0.289490651	4
1770761355	FARIS	JAY	R.	55 MAUI LANI PKWY		WAILUKU	HI	967932416	0.2902961715	4
1578610168	ALQUERO	EDWARD	A	94-141 PUPUPUHI ST		WAIPAHU	HI	967972510	0.2912301162	4
1508185240	SOIN	KOMAL	SINGH	94-1480 MOANIANI ST		WAIPAHU	HI	967974632	0.2952500578	4
1891237970	SCHNURR	CLARE		915 N KING ST		HONOLULU	HI	96817	0.296270853	4
1912469198	CASILLAS	ANNA	MARIE	409 KILAUEA AVE		HILO	HI	96720	0.2966666391	4
1306826151	HIXON	ALLEN	L	95390 KUAHELANI AVE		MILILANI	HI	96789	0.3003676926	4
1417038522	DODGE	FREDERICK	A	86-260 FARRINGTON HWY		WAIANAE	HI	967923128	0.3071995691	4
1386939866	NAKANO	CHEYNIE	M.	1010 PENSACOLA ST		HONOLULU	HI	968142118	0.3076761166	4
1013012707	SCHEPPERS	DENNIS	R.	3216 ELUA ST		LIHUE	HI	967661213	0.3093439044	4
1528079134	OTAKA	DEAN	K.	98-1247 KAAHUMANU ST	SUITE 115	AIEA	HI	967015311	0.3093633811	4
1639227812	AZMAN	BEN	KAMARUDIN	2435 KAANAPALI PKWY	SUITE H-7	LAHAINA	HI	967611980	0.3100192185	4
1588757066	NITTA	RANDALL	JIRO	98-1247 KAAHUMANU ST STE 306		AIEA	HI	967015301	0.3119322072	4
1023107844	MASTROIANNI	ROBERT	P	81 MAKAWAO AVE STE 25		MAKAWAO	HI	967688859	0.3173023794	4
1073596250	OKAMOTO	JAMES	KEN	94-849 LUMIAINA ST	WAIKELE PRO	WAIPAHU	HI	967975025	0.3189569397	4
1760579189	THOURSON	KENNETH	T	86-260 FARRINGTON HWY		WAIANAE	HI	967923128	0.3208489475	4
1720116809	JUN	ANDREW	KYU-HONG	1401 S BERETANIA ST STE 500		HONOLULU	HI	968141873	0.3209844168	4
1215381124	KONG	ASHLEY		599 FARRINGTON HWY STE 100		KAPOLEI	HI	967072028	0.3213003009	4
1265902555	KOBAYASHI	LIANA	TSURUKO	98-1005 MOANALUA RD SPC 3030		AIEA	HI	967014735	0.322324386	4
1275878050	LAM	EDWARD		1188 BISHOP ST STE 3208		HONOLULU	HI	968133313	0.322554954	4
1144484528	BELL	ADRIANE	E	1 JARRETT WHITE RD		TRIPLER AMC	HI	96859	0.3244078817	4
1184724882	AMONG	JANINE	Y.	45-602 KAMEHAMEHA HWY		KANEOHE	HI	967442017	0.3245556999	4
1629281225	KIM	JONATHAN	TAI KOOK	590 FARRINGTON HWY	UNIT 526A	KAPOLEI	HI	967072009	0.3251102242	4
1861486417	DUKELOW	MICHAEL	HARRY	2420 KALAKAUA AVE	STE 401	HONOLULU	HI	968156209	0.3252887853	4
1700443777	ANDERSON	NICHOLAS	WILSON	98-1005 MOANALUA RD SPC 3030		AIEA	HI	967014735	0.3257498356	4
1700800588	ATKINSON	DEBBIE	L	86-260 FARRINGTON HWY		WAIANAE	HI	967923128	0.3268169865	4
1588282420	YEUNG	DOUGLAS		98-1005 MOANALUA RD SPC 3030		AIEA	HI	967014735	0.3272226408	4
1518358613	TRASK-BATTI	MILILANI		633 PONAHAWAI ST STE C		HILO	HI	967207601	0.3312825376	4
1215197348	WANG	WALTER	J	74-5620 PALANI RD	SUITE 100	KAILUA-KONA	HI	96740	0.3315649821	4
1124073259	LUM	WAYLAND	TUCK CHIN	459 PATTERSON RD		HONOLULU	HI	968191522	0.3329479058	4
1730184748	PARASKEVAS	JAMES	G.	3288 MOANALUA RD		HONOLULU	HI	968191469	0.3345242512	4
1972708055	KUSHI	JOSEPH	S	1 JARRETT WHITE RD		TRIPLER AMC	HI	968595001	0.33523752	4
1235342957	BLACK	CHRISTOPH	D	2490 OKA ST		KILAUEA	HI	967545332	0.3361045366	4
1700176179	QUATTLEBAUM	THOMAS	HENRY NGU	95-390 KUAHELANI AVE		MILILANI	HI	967891192	0.3402128854	4
1942266010	LAU	CHUEN	PO	583 KAMOKU ST	#2907	HONOLULU	HI	968265251	0.3438151834	4
1376638734	ADEE	ALICE	C	50 ULULANI STREET		HILO	HI	967202933	0.3438315482	4
1770660565	SOFIO	ELLEN	H	302 CALIFORNIA AVE	STE 210	WAHIAWA	HI	967861841	0.3444457424	4
1245386325	KOBAYASHI	BARBARA	D	3360 KAOHINANI DR		HONOLULU	HI	968171043	0.3495664635	4
1497856140	HASE	MICHAEL	FREDERICK	98-715 IHO PL # 4-905		AIEA	HI	967012514	0.3501019652	4
1992182570	MARZO	CHRISTINA	VIGGIANO	405 N KUAKINI ST		HONOLULU	HI	96817	0.3503080231	4
1598834780	KUBO	TODD	T.	46-056 KAMEHAMEHA HWY	SUITE G-1	KANEOHE	HI	967443755	0.3541354189	4
1689775173	BLOOM	MELISSA	M	1314 S KING ST	SUITE 514	HONOLULU	HI	968141956	0.3553608625	4
1912033945	BERG	JAMES	HOWARD	55-2247 KYNNERSLEY RD.		KAPPAU	HI	96755	0.3570413866	4
1225127590	NESVACIL	LEON	JEROME	80 MAHALANI ST		WAILUKU	HI	967932531	0.3607427517	4
1245339639	TOLAN	JEFFREY	R.	67-1185 MAMALAHOA HWY		KAMUELA	HI	967437304	0.3630394765	4
1851553556	WILHELM	KATHERINE	CHRISTINE	15-2866 PAHOA VILLAGE RD	BLDG C	PAHOA	HI	967787720	0.3635966458	4
1659592764	PODOLNY	RICHARD		1188 BISHOP ST	STE 3306	HONOLULU	HI	968133301	0.3683696382	4
1811303605	LAO	EUGENE		95-390 KUAHELANI AVE		MILILANI	HI	967891192	0.3689260899	4
1649345638	DEVILBISS	LAURA	C	2239 N SCHOOL ST		HONOLULU	HI	968192539	0.3690333163	4
1710145792	RANFT	ELIZABETH	A.	3288 MOANALUA RD		HONOLULU	HI	968191469	0.3690363417	4
1619075769	TAKAI	MASAKI		94-1480 MOANIANI ST		WAIPAHU	HI	967974632	0.3697088353	4
1760566913	MICKELS	ELLEN	K.	46-056 KAMEHAMEHA HWY	SUITE 221	KANEOHE	HI	967443755	0.3708063752	4
1154525368	TSANG	CATHERINE	JOANNE SI	86-260 FARRINGTON HWY		WAIANAE	HI	967923128	0.3711001186	4
1801000518	SPEAR	HAROLD	C	3897 HANAPEPE RD		HANAPEPE	HI	96716	0.3724784494	4
1154632578	MEDEIROS	KAPUA	K.	4366 KUKUI GROVE ST STE 101		LIHUE	HI	967662006	0.3745558403	4
1083691174	KIM	HELEN	HAEKYUNG	1401 S BERETANIA ST STE 350		HONOLULU	HI	968141871	0.3769197214	4
1639304124	KIM	ELIZABETH		95-390 KUAHELANI AVE		MILILANI	HI	967891192	0.3785217849	4
1548697295	FIELDS	MEILEE		15-2866 PAHOA VILLAGE RD BLDG C		PAHOA	HI	967787720	0.3820937878	4
1669442851	BUENCONSEJO-L	LEE	E	95-390 KUAHELANI AVE		MILILANI	HI	967891192	0.3824677972	4
1477539591	KEENEY	TAWN	I	45 549 PLUMERIA STREET	HAMAKUA HEA	HONOKAA	HI	967276902	0.3853123045	4
1033162854	YOUNG-AJOSE	DENISE	M.	915 N KING ST		HONOLULU	HI	968174544	0.3860339357	4
1265451405	TOKESHI	JINICHI		405 N KUAKINI ST	SUITE 707	HONOLULU	HI	968176300	0.3864931541	4
1043259047	LEON	VINCENT	T	1301 PUNCHBOWL ST		HONOLULU	HI	968132402	0.3871886336	4
1467450486	TETOR	LINDA	M	221 PIIKEA AVE SUITE A		KIHEI	HI	967537313	0.3877684341	4
1437232311	LABEDZ	GORDON		55 MAUILANI PKWY		WAILUKU	HI	967932416	0.3930795786	4
1740380518	GILBERT	DARCEL	S.	910 WAINEE ST		LAHAINA	HI	967611622	0.3934997182	4
1972716348	LEDFORD	ALIN	VAUNPONO	16-192 PILI MUA ST		KEAAU	HI	967498134	0.3951546007	4
1386027472	CHAPPLE	WILL		1190 WAIANUENUE AVENUE		HILO	HI	96720	0.398368966	4
1215913892	LANIER	JEFFREY	BRIAN	1 JARRETT WHITE RD	TRIPLER ARM	TRIPLER AMC	HI	968595001	0.3985627305	4
1194351544	ABE	JENNIFER	KIMI	91-1360 KARAYAN ST		EWA BEACH	HI	967061985	0.3993522033	4
1164422986	MEYER	BERNARD	C.	110 PIIMAUNA ST		MAKAWAO	HI	967688868	0.399488629	4
1992805691	AU	VINCENT	E.	6700 KALANIANAOLE HWY STE 111		HONOLULU	HI	968251278	0.4004726663	4
1326028416	HERNANDEZ	KAZU		JARRETT WHITE RD	TRIPLER ARM	TRIPLER AMC	HI	968595001	0.4025293032	4
1124073184	CROW	EMILANI	J.	94-1480 MOANIANI ST		WAIPAHU	HI	967974632	0.4035729232	4
1043382005	SAMSAMI	DAVID	M	45-1151 KAMEHAMEHA HWY STE C		KANEOHE	HI	967443211	0.4059734672	4
1871573626	DONNELLY	PETER	RP	95-390 KUAHELANI AVE		MILILANI	HI	96789	0.4063612988	4
1649313776	OSTROFF	DIANA	JOY	5283 KIMOKEO ST		HONOLULU	HI	968211739	0.4067747357	4
1265775415	SELLS	JUDE	D	56-119 PUALALEA ST		KAHUKU	HI	967312052	0.4102755354	4
1083687693	LEWAN	RICHARD	B.	9611 WAENA ROAD		WAIMEA	HI	96796	0.4104606595	4
1023462090	GIANI	VINCENT		56-119 PUALALEA ST		KAHUKU	HI	967312052	0.4146879955	4
1932212370	TORTOLINI	RACHEL		91-896 MAKULE RD	SUITE 102	EWA BEACH	HI	967062543	0.4174900429	4
1922455054	ANDAYA	JANUARY M		98-151 PALI MOMI ST STE 142		AIEA	HI	967014333	0.4178029645	4
1881905388	AMANO	MASAHISA		66-125 KAMEHAMEHA HWY	HALEIWA FAM	HALEIWA	HI	967121601	0.4180542819	4
1407351034	YEUNG	KEVIN	JAMES	1329 LUSITANA ST STE 609		HONOLULU	HI	968132431	0.4225135895	4
1043314511	CAZIN	ANTOINE	JEAN	4211 WAIALAE AVE	#507	HONOLULU	HI	968165306	0.4235336447	4
1700394160	HUGHES	MICHAEL		75-169 HUALALAI RD STE 301		KAILUA KONA	HI	967403722	0.4250974597	4
1205130655	DOMINGO	GLORIA ED	GUERRERO	94-239 WAIPAHU DEPOT ST STE 110		WAIPAHU	HI	967973056	0.4253662342	4
1144314683	AHUNA	WILLIAM	R.	94-1480 MOANIANI ST		WAIPAHU	HI	967974632	0.4311697117	4
1538184221	GUZMAN	MA ROSARI		85 MAUI LANI PKWY		WAILUKU	HI	967932416	0.4313987561	4
1689781718	CARLISLE	ROBERT	T	1 JARRETT WHITE RD		TRIPLER ARMY M	HI	968595001	0.4318965466	4
1295836120	RAFFELSON	CHERIE	L S	401 KAMOKILA BLVD		KAPOLEI	HI	967075607	0.4334269648	4
1306971049	CHRISTENSON	ELIZABETH	CHEN	934 MAUNAWILI CIR		KAILUA	HI	967344619	0.4341112671	4
1699859314	BORMAN	PATRICIA	L.	642 ULUKAHIKI ST STE 300		KAILUA	HI	967344439	0.4343539041	4
1942298450	DEEDMAN	ROBERT	ARTHUR	SCHOFIELD BARRACKS	WARRIOR TRA	WAHIAWA	HI	96786	0.4366045773	4
1033463948	EDMONDS	ROBERT	PETER	75-5751 KUAKINI HWY	SUITE 101	KAILUA KONA	HI	967401752	0.4372380182	4
1184694382	OMORI	JILL	SM	95-390 KUAHELANI AVE		MILILANI	HI	967891192	0.4385734705	4
1578643912	DOAN	THUY		95-1153 ANUANU ST		MILILANI	HI	967898525	0.4408569124	4
1649227026	CHRISTENSEN	EMBER	A.	55-220 KULANUI ST. #1728		LALE	HI	967621293	0.4422908767	4
1245394816	WONG	LUCY	M. H. F.	94-1480 MOANIANI ST		WAIPAHU	HI	967974632	0.4447116547	4
1467689992	ROSALES	CHERRY RO	R.	94-1480 MOANIANI ST		WAIPAHU	HI	967974632	0.447376989	4
1982086385	DENTON	HEIDI		130 PRISON ST		LAHAINA	HI	967611299	0.4481938493	4
1356577555	AKINA	KRISTEN		550 S BERETANIA ST	SUITE 502	HONOLULU	HI	968132414	0.448734272	4
1124550736	MONTGOMERY	KALLAN	SIAN	1285 WAIANUENUE AVE		HILO	HI	967201209	0.4504618051	4
1720028533	LEVITZ	INESA		94-229 WAIPAHU DEPOT ST	SUITE 402	WAIPAHU	HI	967973031	0.4518362486	4
1669777512	STEVENSON	TRACI	LYNN	28 KAMOI ST	SUITE 600	KAUNAKAKAI	HI	967482040	0.4569637438	4
1114113495	KAAWALOA	JEREM	NOHEA	868 ULULANI ST	SUITE 106	HILO	HI	967203913	0.4573010953	4
1851718340	REED	SERENA	A.	74-517 HONOKOHAU ST		KAILUA KONA	HI	967402715	0.4582518826	4
1720474265	NAKATA	JENA	Y.	602 KAILUA RD STE 200		KAILUA	HI	96734	0.4594941886	4
1750481560	CHUN	ALLAN	B.	201 HAMAKUA DR		KAILUA	HI	967343984	0.4601536474	4
1083703177	SWANSON	DAVID	LYN	98-1079 MOANALUA RD		AIEA	HI	967014713	0.460832352	4
1578512331	DUPREE	RALPH		243 KEOKEO ROAD		ELEELE	HI	967050900	0.4608969015	4
1023097128	WALKER	JENNIFER	JUNNILA	1 JARRETT WHITE ROAD, TRIPLER AMC	STRIPER ARM	HONOLULU	HI	968595000	0.4625762778	4
1396816567	FESTERLING	BUDDY	KARL	73 PUUHONU PL	SUITE 200	HILO	HI	967202060	0.4627369421	4
1366428781	WOODRING	JOSEPH	VINCENT	98-1494 HOOMAHIE LOOP		PEARL CITY	HI	967822325	0.4638139305	4
1770862039	LUK	BRANDON		449 KAPAHULU AVE STE 104		HONOLULU	HI	968153850	0.4641273932	4
1083796197	YATES	JOHNNIE	A.	3288 MOANALUA RD		HONOLULU	HI	968191469	0.4644888833	4
1578679668	TERUYA	SUMMER	REIKO	66-125 KAMEHAMEHA HWY		HALEIWA	HI	967121420	0.4649874524	4
1497855191	KOGUT	AMY	B.	328 ULUNIU ST	SUITE 103	KAILUA	HI	967342547	0.4650634073	4
1104832468	LINDES	DOROTHYAN	M	850 W HIND DR	STE 110 EAS	HONOLULU	HI	96821	0.4667528423	4
1518495324	KOBAYASHI	YUSUKE		95-1249 MEHEULA PKWY	STE 129	MILILANI	HI	967891787	0.4684738067	4
1386685352	PATEL	BHAWESH		888 S KING ST		HONOLULU	HI	968133097	0.4687944909	4
1508035015	MEE	CAROLINE	MAPUANA	321 N KUAKINI ST	SUITE 308	HONOLULU	HI	968172364	0.4694374867	4
1447874094	QUIBELAN	BRITNEY		98-1005 MOANALUA RD SPC 3030		AIEA	HI	967014735	0.4706688442	4
1679094585	HASEBE	KOHEI		95-390 KUAHELANI AVE		MILILANI	HI	967891192	0.4708714855	4
1598708125	ADLAWAN	JACQUELIN	FERNANDEZ	98-1005 MOANALUA ROAD	SUITE 3030	AIEA	HI	967014735	0.4723527136	4
1316288111	COLES	KRISTEN	ANNA	438 HOBRON LN	SUITE 314	HONOLULU	HI	968151233	0.4760304603	4
1649275561	ESAKI	PAUL	T.	4-1461 KUHIO HWY		KAPAA	HI	967461715	0.4777199218	4
1093735037	MORRISON	GLENN	JOSEPH	1380 LUSITANA ST	SUITE 904	HONOLULU	HI	968132421	0.4784678693	4
1053568923	ADLER	ADAM	H	1292 WAIANUENUE AVE		HILO	HI	967201228	0.4789412885	4
1912076902	AOKI	JOHN	E.	602 KAILUA RD	2ND FLOOR	KAILUA	HI	967342841	0.4802022905	4
1497842827	KREBS	CLARA	T	3-3420 KUHIO HWY	SUITE B	LIHUE	HI	967661042	0.4826401973	4
1386737138	PAYLOR	SHAUNA		1178 KINOOLE ST		HILO	HI	967207206	0.4846385398	4
1205976685	DELCARMEN	GLENN	R	3288 MOANALUA RD		HONOLULU	HI	968191469	0.4866851696	4
1558341156	REDDY	RAVI		128 LEHUA ST		WAHIAWA	HI	967862036	0.4902679005	4
1699094391	MOUERY	KYLE	E.	910 WAINEE ST		LAHAINA	HI	967611622	0.4904169135	4
1902973662	QUIRK	MIKE		1150 S KING ST STE 906		HONOLULU	HI	968141953	0.4912314287	4
1033206180	GAYNOR	MARY	KATHLEEN	1132 BISHOP ST	SUITE 1900	HONOLULU	HI	968132807	0.4935246792	4
1922162791	MANZOKU-KANJA	KATHY	M.	1010 PENSACOLA ST		HONOLULU	HI	968142118	0.4937129642	4
1366542060	ALIK	WILFRED	C.	1292 WAIANUENUE AVE		HILO	HI	967201228	0.4967850561	4
1053483099	SUZUKA	RANDALL		66-125 KAMEHAMEHA HWY		HALEIWA	HI	967121420	0.4997103328	4
1699343590	KALEI	TRACE		98-1005 MOANALUA RD SPC 3030		AIEA	HI	967014735	0.5004033076	4
1013211135	POON	CHRISTINA	L	2226 LILIHA ST STE 308		HONOLULU	HI	968171605	0.5007779326	4
1043775570	JEZESKI	SAMANTHA	FRANCES	100 WAILEA IKE DR		KIHEI	HI	967539514	0.5010738613	4
1407944051	LAU	STACY	MIYAMOTO	599 FARRINGTON HWY	SUITE 100	KAPOLEI	HI	967072001	0.5040322838	4
1003844465	MEISEL	JOHN	G	55 MAUI LANI PKWY		WAILUKU	HI	967932416	0.5083786489	4
1487751285	YEO	CHOON	KIA	1650 LILIHA ST	#101	HONOLULU	HI	96817	0.508799501	4
1801840525	GEDAYLOO	SHEAREEN		1248 KINOOLE ST STE 103		HILO	HI	967204171	0.5145083589	4
1184288102	ROH	YOONHWAN		95-390 KUAHELANI AVE # J1		MILILANI	HI	967891192	0.5149111541	4
1760583884	ORR	CAROL	ANN	688 KINOOLE ST STE 120		HILO	HI	967203811	0.5186066905	4
1417091893	OKAHARA	KARA	MITSUYO	670 PONAHAWAI ST	SUITE 208	HILO	HI	967202660	0.5201323296	4
1942246160	LEE	NATALIE	LEINANI R	3-3420 KUHIO HWY		LIHUE	HI	96766	0.5233324517	4
1528157757	KAUHANE	AARON	D.	95-1249 MEHEULA PKWY	UNIT 187	MILILANI	HI	967891779	0.5264156226	4
1316039860	TAKASHIMA	WILLIAM	S.	360 MAMALA BAY DR BLDG 3417		JB PEARL HARBO	HI	968531801	0.5296460048	4
1184159949	CURRY	DONALD	JOSEPH	75-5995 KUAKINI HWY	UNIT 213	KAILUA KONA	HI	967402144	0.5313980563	4
1871682989	KWAN	SIULING	Y.	95-1249 MEHEULA PKWY	UNIT 187	MILILANI	HI	967891779	0.5363793576	4
1467457382	AYABE	SHARON	S.	4-1461 KUHIO HWY		KAPAA	HI	967461715	0.5387699472	4
1336717537	GOMES	EDY	KALEIMOMI	98-1005 MOANALUA RD SPC 3030		AIEA	HI	967014735	0.5405981487	4
1235239930	INAO	JAN	N.	87-2116 FARRINGTON HWY		WAIANAE	HI	967923854	0.5446328258	4
1093758633	JOHNSON	GARY	ROY	46-401 HOLOKAA ST		KANEOHE	HI	967444217	0.5451281269	4
1992717854	ABERIN	ALEX	M	2100 KANOELEHUA AVE	SUITE B-9	HILO	HI	967206500	0.5466453985	4
1063459311	CHELIUS	GRAHAM	T	4643B WAIMEA CANYON RD		WAIMEA	HI	967960669	0.5476243573	4
1801870878	RATLIFF	KAREN		6031 KOLOPUA ST		KAPAA	HI	967469420	0.5555276557	4
1023469632	TAN	ANH		1001 QUEEN ST STE 102		HONOLULU	HI	968145243	0.5557114368	4
1508346651	HERRMANN	LISA		1120A MAKAWAO AVE		MAKAWAO	HI	967689448	0.5558230465	4
1164782371	PAYANAL	MELANIE	MOANIKEAL	95-390 KUAHELANI AVE		MILILANI	HI	967891192	0.5568308744	4
1700234135	KOHLES	NICHOLAS		1 JARRETT WHITE RD	TRIPLER ARM	TRIPLER ARMY M	HI	968595001	0.5573585627	4
1790120970	YOSHIZAWA	ANNE	H.	55 MAUI LANI PKWY		WAILUKU	HI	967932416	0.5613487249	4
1871812578	HUR	BEN	I.	1441 KAPIOLANI BLVD		HONOLULU	HI	968144402	0.5632256519	4
1588617492	VINZONS	GAVINO	TAGALA	2055 NORTH KING STREET	SUITE 102	HONOLULU	HI	96819	0.5667144882	4
1962491324	BARR	PHYLLIS	HOEFLICH	480 CENTRAL AVE		PEARL HARBOR	HI	968604908	0.5675565491	4
1942435441	KURIYAMA	DAWN	KIYOMI	66125 KAMEHAMEHA HWY		HALEIWA	HI	96712	0.5706348389	4
1386928323	KAYNE	TINA	CHEUNG	888 S KING ST		HONOLULU	HI	968133097	0.5758482472	4
1376863712	GONZALEZ	MARILOU		1 JARRETT WHITE RD	TRIPLER ARM	TRIPLER ARMY M	HI	968595001	0.5761958345	4
1134387186	FORTUNE	MARK	ANTHONY	2463 S KIHEI RD # 406		KIHEI	HI	967537285	0.5762843469	4
1902975683	TABA	MARTI	Y.	602 KAILUA RD	2ND FLOOR	KAILUA	HI	967342841	0.5763562129	4
1629272414	JUN	CHRISTY	MI SOON	1860 ALA MOANA BLVD STE 101	US MED URGE	HONOLULU	HI	968151677	0.5784413147	4
1811178288	LOPEZ	ELIZETH		74-517 HONOKOHAU ST		KAILUA KONA	HI	967402715	0.5787838868	4
1457494445	SCHUSSER	ELIZABETH	WRIGHT	180 DICKENSON ST STE 103		LAHAINA	HI	967611215	0.5817650503	4
1609221886	MARTELLY	MEGHANN	LAU	86-260 FARRINGTON HWY		WAIANAE	HI	96792	0.5827103795	4
1053433441	DUERLER	TIMOTHY	S	75 PUUHONU PL	STE 205	HILO	HI	967202000	0.5864034391	4
1912904681	APOLIONA	NICOLE	M.	100 KEOKEA PL		KULA	HI	967907450	0.5893687362	4
1962026435	DEVANO	GLADYS		98-1005 MOANALUA RD SPC 3030		AIEA	HI	967014735	0.5894005506	4
1053703645	FYRBERG	JANE	STEPHENS	2459 PARKER PLACE		HONOLULU	HI	96822	0.5913634368	4
1699180299	SCHIFF	TERESA		95-390 KUAHELANI AVE		MILILANI	HI	967891192	0.5966116565	4
1508073586	DAVIES	MATTHEW	C	1292 WAIANUENUE AVE		HILO	HI	967201228	0.598559141	4
1992919104	BRICENO	JOSE	V	449 KAPAHULU AVE STE 104		HONOLULU	HI	968153850	0.5987524216	4
1770645608	TENHAVE	ANDREW	GEORGE	62-3600 AMAUI PL	# 3202	KAMUELA	HI	967437734	0.5994086087	4
1053365700	YOUNG	WESLEY	K	1778 ALA MOANA BLVD	UL5	HONOLULU	HI	968151605	0.6021186759	4
1649475963	HANDBURY	JOSHUA	D	459 PATTERSON RD		HONOLULU	HI	968191522	0.6035583152	4
1043209026	SNYDER	MARCUS	STEFAN	755 SCOTT CIRCLE		HONOLULU	HI	96818	0.604300794	4
1477042026	SONIDO	CHARLES	D	94-837 WAIPAHU ST		WAIPAHU	HI	967973320	0.6066942381	4
1306085147	KWON	EDWARD	YONGWOOK	1 JARRETT WHITE RD	TRIPLER ARM	TRIPLER ARMY M	HI	968595001	0.609483227	4
1639514573	HUNT	ERIN	L.	3288 MOANALUA RD		HONOLULU	HI	96819	0.6108610652	4
1508836271	MADJAR GALANT	JUTTA		2424 KALAKAUA AVE	4TH FLOOR,	HONOLULU	HI	96815	0.6122247314	4
1679779730	MITCHELL	MICHELLE	ANNE	633 PONAHAWAI ST STE 101		HILO	HI	967207601	0.6131343216	4
1598817421	MCKAY	ANASTASIA	MARIE	1 JARRETT WHITE RD	TRIPLER ARM	TAMC	HI	968595001	0.6156419258	4
1710040977	IIZUKA	KATSUYA	ANDREW	602 KAILUA RD	SUITE 200	KAILUA	HI	967342841	0.616369346	4
1558551432	CHANDOKE	MEGHA		55 MAUI LANI PKWY		WAILUKU	HI	967932416	0.6191901465	4
1558526004	KOO	WINSON	F	95-390 KUAHELANI AVE		MILILANI	HI	967891192	0.6200760122	4
1174996029	CHUNG	ARIEL	ANN	1 JARRETT WHITE RD		TRIPLER ARMY M	HI	96859	0.6208780429	4
1174693212	WOLFGRAMM	VICTORIA	L.	4590 HANA HWY		HANA	HI	967130807	0.6224407729	4
1598853012	GOZUN	BENJAMIN	VICTOR	94-216 FARRINGTON HWY	SUITE B2-10	WAIPAHU	HI	967971922	0.6245351292	4
1669961322	DAVID	MICAH		928 NUUANU AVE STE 104		HONOLULU	HI	968175193	0.624997882	4
1932203080	SONNENSCHEIN	SYLVIA	R	53-3925 AKONI PULE HWY	KOHALA FAMI	KAPAAU	HI	96755	0.6250427731	4
1548550114	HWANG	IRENE		56-119 PUALALEA ST		KAHUKU	HI	967312052	0.6261571812	4
1780629543	SVOBODA	ALICE	C	100 KEOKEA PL		KULA	HI	967907450	0.627374938	4
1770155251	BIRKMEYER	BAYLEE		98-1079 MOANALUA RD		AIEA	HI	967014713	0.6287887127	4
1407944523	LIN	PAUL	Y.	98-211 PALI MOMI ST	SUITE 830	AIEA	HI	967014301	0.6297264884	4
1598803306	SALCEDO	GINA MARI		1178 KINOOLE ST		HILO	HI	967207206	0.6308897224	4
1043315757	BEST	JAMES	R	599 FARRINGTON HWY		KAPOLEI	HI	967072028	0.631281168	4
1760522361	YEUNG	K.	C.	205 VINEYARD ST # 205		HONOLULU	HI	968132451	0.635011419	4
1205072055	QUINIO	ANNA-LIA	GARCIA	45-602 KAMEHAMEHA HIGHWAY		KANEOHE	HI	96744	0.6361411734	4
1710049903	YASUI	STEVE	T.	1010 PENSACOLA ST		HONOLULU	HI	968142118	0.6385935869	4
1598713471	HARMELING	STEFAN	CARL	69 LANIHULI ST		HILO	HI	967204142	0.6405983938	4
1003899618	BLASKOWSKI	PAUL	LEO	USA HC, BLD 682	FAMILY PRAC	SCHOFIELD BARR	HI	968575460	0.6458781337	4
1104918002	GOSLAND	MELISSA	S	67-1185 MAMALAHOA HWY		KAMUELA	HI	967437304	0.6459560528	4
1700985207	MORRISON	JAMES	STEVEN	407 ULUNIU ST	4TH FLOOR	KAILUA	HI	967342519	0.6521717513	4
1922414721	KNAPP	JEREMIAH		1380 LUSITANA ST STE 804		HONOLULU	HI	968132444	0.653804526	4
1033198783	BENSON	JOHN	ALBION	1 JARRETT WHITE RD	TRIPLER ARM	HONOLULU	HI	968595000	0.6639586965	4
1689736423	RAUSCH	SANDRA		3288 MOANALUA RD		HONOLULU	HI	968191469	0.6666602211	4
1730488909	CABAL-AMISOLA	RENNIA		55 MAUI LANI PKWY		WAILUKU	HI	967932416	0.6669230352	4
1275943755	CHEUNG KATZ	MONICA	YAN NEI	550 S BERETANIA ST STE 601		HONOLULU	HI	968132423	0.6803621942	4
1205175718	HANCOCK	WILLIAM	THANE	61-2755 KOHALA MOUNTAIN RD		KAMUELA	HI	96743	0.6864628688	4
1366615239	WELCH	KATHLEEN		5071 HANA HWY		HAIKU	HI	967085954	0.6886404416	4
1235170689	DAVIDE	CAROLINA	DOMINICA	85-910 FARRINGTON HWY	SUITE 102	WAIANAE	HI	967922651	0.6918637523	4
1295881332	O'SULLIVAN	GABRIELLE	A	1881 NANI STREET		WAILUKU	HI	96793	0.6928798541	4
1902872625	SCOTT	JERALD	R	91-3633 KAULUAKOKO UNIT 406		EWA BEACH	HI	967065867	0.6934269325	4
1063774040	HURLEY	SUSAN	GRAY	94-1480 MOANIANI ST		WAIPAHU	HI	967974632	0.6935613214	4
1790211431	WITTEN	NASH	ALLEN KAW	2239 N SCHOOL ST		HONOLULU	HI	968192539	0.6943546895	4
1306045331	DECHENNE	KARI	MELISSA	86-260 FARRINGTON HWY		WAIANAE	HI	967923128	0.6957765234	4
1205924057	SPHEERIS	THOMAS	W.	98-1079 MOANALUA RD		AIEA	HI	967014713	0.6968979718	4
1366646275	PARSA	NATALIE	NILOUFAR	1329 LUSITANA ST	#807	HONOLULU	HI	968132429	0.6976990424	4
1689242687	KAWAMURA	CHERISSE	LOHELANI	98-1005 MOANALUA RD SPC 3030		AIEA	HI	967014735	0.7021033264	4
1104919620	MCEWAN	DAVID		1100 WARD AVE	700	HONOLULU	HI	968141600	0.7035390496	4
1144456724	KURAP	JOHN	MICHAEL	1178 KINOOLE ST	HILO FAMILY	HILO	HI	967207206	0.7039090119	4
1316930548	BUNTUYAN	ERROL	T	55 MAUI LANI PKWY		WAILUKU	HI	967932416	0.7057587233	4
1437491669	SHINN	RICHARD	S	1292 WAIANUENUE AVE		HILO	HI	967201228	0.7070784395	4
1770998726	LIQUIDO	FERNANDO		7192 KALANIANAOLE HWY STE A200		HONOLULU	HI	968251845	0.7125668594	4
1962407668	FUJIMOTO	RONALD	Y	3-3295 KUHIO HWY		LIHUE	HI	967661040	0.7141073792	4
1912183971	MEDROSO	MELANIE	A	BLDG 683, 1ST FLOOR	SB FAMILY M	SCHOFIELD BARR	HI	96857	0.7161527871	4
1033394838	GROOM	JED	A	64-1066 MAMALAHOA HWY UNIT B		KAMUELA	HI	967437309	0.7166053088	4
1184828964	REGIS	LOUELLA	M	55 MAUILANI PKWY		WAILUKU	HI	967932416	0.7172786671	4
1144256603	NAGASAKA	DIANE		2180 MAIN ST		WAILUKU	HI	967931625	0.7186271384	4
1700076957	DONAUGH	DOEDE	DEAWN	928691 LOTUS BLOSSOM LANE	#6-7	OCEAN VIEW	HI	967376065	0.7201495155	4
1275691131	JOHNSON	GREGORY	JAY	1 JARRETT WHITE RD		TRIPLER ARMY M	HI	968595001	0.7218365361	4
1417217456	SOLES	MEREDITH	K.	1010 PENSACOLA ST		HONOLULU	HI	968142118	0.721858227	4
1427080878	MARTINEZ	RAYMOND	J.	3-3295 KUHIO HWY		LIHUE	HI	967661040	0.7286624772	4
1104911189	IVERS	GRETA	M	75-5751 KUAKINI HWY STE 101A		KAILUA KONA	HI	967401705	0.7291167866	4
1508324484	WAXENBAUM	JOSHUA	ALEX	1 JARRETT WHITE RD		TRIPLER ARMY M	HI	968595001	0.7301515516	4
1467557009	YEE	ERIC	K.S.	7192 KALANIANAOLE HWY	SUITE A200	HONOLULU	HI	968251800	0.7322029577	4
1215132915	ADAMS	CHRISTINA	K.K.	86-260 FARRINGTON HWY		WAIANAE	HI	967923128	0.7346313958	4
1578680567	KRIEKENBEEK	MARIA	S	100 KEOKEA PL		KULA	HI	967907450	0.735413147	4
1649290545	SHIOTANI	GLENN	M	55 MAUILANI PKWY		WAILUKU	HI	967932416	0.7406670622	4
1457558074	LAWINSKI	CHRISTOPH	S	110 HAILI ST		HILO	HI	967202804	0.7409270088	4
1043668452	JANNINGS	AARON	CHARLES	1 JARRETT WHITE RD	TRIPLER ARM	TRIPLER ARMY M	HI	968595001	0.7415591268	4
1477896629	OWAN	BRENNEN	L. C.	401 KAMOKILA BLVD		KAPOLEI	HI	96707	0.7416785889	4
1053439612	CHRISTMAN	CLAUDIA	ANN	75-5995 KUAKINI HWY	MALAMA PONO	KAILUA KONA	HI	967402144	0.7440151939	4
1982057816	KUSTERMANN	JOHN	ALOIS	490 CENTRAL AVENUE BLDG 281	HONOLULU MI	PEARL HARBOR	HI	96860	0.7507621924	4
1992800403	COLLINS	BRIDGET		3-3420 KUHIO HWY	SUITE B	LIHUE	HI	967661042	0.7522210343	4
1104052620	JONES	JAMES	PATRICK	91-2135 FORT WEAVER RD STE 150		EWA BEACH	HI	967061929	0.7522971331	4
1154417756	KAKUGAWA	TERRI	E	86-260 FARRINGTON HWY		WAIANAE	HI	967923128	0.7540020574	4
1821174848	ALULI	NOA	E.	39 ALAMALAMA STREET		KAUNAKAKAI	HI	96748	0.7552759395	4
1730567173	THOMPSON	AREN	J	75-5751 KUAKINI HWY STE 101A		KAILUA KONA	HI	967401705	0.755498479	4
1851481360	RESNICK	RONALD	B	55 MAKAWAO AVE		MAKAWAO	HI	967688836	0.7557241375	4
1346307097	DAO	LELAND	HENRY	66-150 KAMEHAMEHA HWY		HALEIWA	HI	967121440	0.7579508786	4
1437514643	STOLTZMAN	ELIZABETH	KAHOALOHA	45-1144 KAMEHAMEHA HWY	#500	KANEOHE	HI	967443244	0.7588059398	4
1700024536	PAN	PATRICK	E	1710 E WEST RD		HONOLULU	HI	96822	0.7588653335	4
1033592126	YAMAGUCHI	GAKU		1438 KILAUEA AVE		HILO	HI	967204286	0.7603110651	4
1225126741	GOZUN	FORTUNATA	NARVAEZ	91-6390 KAPOLEI PKWY STE 200		EWA BEACH	HI	96706	0.7615041056	4
1598057200	SOKOLOWSKI	ANNA		55 MAUI LANI PKWY		WAILUKU	HI	967932416	0.7623899326	4
1891736641	MENEZES	MELINDA	JOYCE	3145 AKAHI ST STE A		LIHUE	HI	967661183	0.7629238832	4
1972673416	CHUNG	MARK	WR	40 AULIKE ST	SUITE 412	KAILUA	HI	96734	0.7631757198	4
1720061476	COLE	JASMIN	KILAYKO	755 SCOTT CIR		HICKAM AFB	HI	968535399	0.7633109771	4
1508955055	ARRINGTON	CLIFTON	W	79-7266 MAMALAHOA HWY	SUITE 3 HON	KEALAKEKUA	HI	96750	0.7655927743	4
1710184155	LEMES	FRANK	DOLIM	1178 KINOOLE ST		HILO	HI	967207206	0.7673720046	4
1871790824	TAGAWA	CHELSEA	WALKER	1 JARRETT WHITE RD		TRIPLER ARMY M	HI	968595001	0.7694537448	4
1366537615	KOVACH	DREW	A.	415 SOUTH ST	SUITE 3404	HONOLULU	HI	968135052	0.7711329594	4
1588082259	CANYON	SARAH		328 ULUNIU ST STE 103		KAILUA	HI	96734	0.7751309289	4
1881217586	CHANG	KAPONO		98-1005 MOANALUA RD SPC 3030		AIEA	HI	967014735	0.7756594293	4
1770843674	EVANS	JOSHUA	WARREN	41-1295 KALANIANAOLE HWY		WAIMANALO	HI	96795	0.7769820959	4
1831578764	BRUCE	ADRIANN		KAISER LIHUE CLINIC	4366 KUKUI	LIHUE	HI	967662006	0.7808742857	4
1255437232	HORI	YASUSHI	JOHN	2155 KALAKAUA AVE	SUITE 308	HONOLULU	HI	968152351	0.7816413375	4
1104982909	MCCANDLESS	DAVID		78-6831 ALII DR STE 418		KAILUA KONA	HI	967405403	0.7822350817	4
1659320307	NUANEZ	PAZ	C.	94-1480 MOANIANI ST		WAIPAHU	HI	967974632	0.7831475594	4
1033640297	GUYTON	AMY		4643 WAIMEA CANYTON DR.		WAIMEA	HI	96796	0.7831686539	4
1033118971	WOODLIFF	DAVID	MARVIN	75-5751 KUAKINI HWY	STE 203	KAILUA KONA	HI	967401752	0.7834897767	4
1669573507	SHON	KATHRYN	M.	94-1480 MOANIANI ST		WAIPAHU	HI	967974632	0.7850154572	4
1679555866	ETCUBANEZ	EDWIN	F	2100 KANOELEHUA AVE	B9	HILO	HI	967206500	0.7977379504	4
1659478519	RYAN	JOHN	JEFFREY	30 AULIKE ST STE 405		KAILUA	HI	967342751	0.799887854	4
1164505970	YAP	GARY	G.	201 HAMAKUA DR		KAILUA	HI	967343984	0.7999496003	4
1497714406	WADE	NICOLE	L	100 KEOKEA PL		KULA	HI	967907450	0.8012717659	4
1891765301	MONZON	PAMELA	A.	1010 PENSACOLA ST		HONOLULU	HI	968142118	0.8030391949	4
1639157647	NING	LILY	--	1710 EAST-WEST RD		HONOLULU	HI	968222367	0.8076638001	4
1497725683	BERRY	SHAUN	P	571 KAIMALINO ST		KAILUA	HI	967341611	0.8085758154	4
1669474698	BAYSA	NORBERTO		302 CALIFORNIA AVE	SUITE 106	WAHIAWA	HI	967861841	0.8091961433	4
1639299142	DEALDAY	RUBY		2452 TUSITALA ST PH 3		HONOLULU	HI	968153130	0.8097530318	4
1164633954	KANAYAMA-TRIV	STACY	K	480 CENTRAL AVE	DEPARTMENT	JBPHH	HI	968604908	0.8101744227	4
1427552470	HASHIMOTO	JENNIFER	K	65-1267 KAWAIHAE RD		KAMUELA	HI	967437345	0.8105980786	4
1780061358	PHAM	BAO		1100 WARD AVE STE 700		HONOLULU	HI	96814	0.8106058006	4
1346730553	JEFFRIES	ALICE	MARIE	1190 WAIANUENUE AVE		HILO	HI	96720	0.8123943181	4
1568849610	LEE	HEIDI	Y.	100 KEOKEA PL		KULA	HI	967907450	0.8124879449	4
1841343373	YONAHARA	MARIA	SACHIKO	602 KAILUA RD STE 200		KAILUA	HI	967342841	0.8147071487	4
1447205620	TSUJI	JAMES	SHINOBU	1380 LUSITANA ST.	SUITE 903	HONOLULU	HI	968132448	0.8147343629	4
1699106096	NGUYEN	TUY-NGOC	BINH	1444 WAILUKU DR		HILO	HI	967201254	0.8176513732	4
1609162833	KRAMER	STEVEN	K. K.	3288 MOANALUA RD		HONOLULU	HI	968191469	0.8206482757	4
1558317099	KROON	EUGENE		4800 KAWAIHAU RD		KAPAA	HI	967461964	0.8207784886	4
1457313736	NISHIMURA	GWENDOLYN	YUEN	480 CENTRAL AVE		PEARL HARBOR	HI	968604908	0.8211910482	4
1487751640	ONG	SHARON	HIU	1710 E WEST RD		HONOLULU	HI	968222317	0.8224939391	4
1548482623	NISHIYAMA	JUNEDALE	YUKA	91-1010 SHANGRILA ST STE 100		KAPOLEI	HI	967072176	0.8231189571	4
1245313287	HOUSER	JAN	L.	1292 WAIANUENUE AVE		HILO	HI	967201228	0.8236149483	4
1679633291	MCNAUGHTON	DAVID	HUGH	67-1123 MAMALAHOA HWY	STE 128	KAMUELA	HI	967438451	0.8241217909	4
1124435821	TAKEMOTO-GENT	KRISHANNA		2632 S KING ST		HONOLULU	HI	968263243	0.8273688046	4
1679772693	EVANS	JACOB		16-192 PILI MUA ST		KEAAU	HI	967498134	0.8308748993	4
1669826400	SAKAMOTO-CHUN	MEGAN	HOKULANI	91-5431 KAPOLEI PKWY STE 1706		KAPOLEI	HI	967075000	0.8316866382	4
1225164544	WONG	LAWRENCE	Y W	3705 WAIALAE AVE #209		HONOLULU	HI	96816	0.8319408427	4
1548316482	AU	MELINDA	L	2180 MAIN ST		WAILUKU	HI	967931625	0.834155695	4
1477555449	KOBAYASHI	LLOYD	T	98-1079 MOANALUA RD	SUITE 450	AIEA	HI	967014713	0.8341685565	4
1861441487	STEFANELLI	TAMMARA	S.	3288 MOANALUA RD		HONOLULU	HI	968191469	0.8351949397	4
1831135169	TAKEMOTO- GEN	CURTIS		2632 S KING ST		HONOLULU	HI	968263243	0.8352726474	4
1982693503	KNEWTSON	TRENTON	E	77-311 SUNSET DR		KAILUA KONA	HI	967409754	0.8369007017	4
1093731002	PHILLIPS	DELANA	JEAN	77-311 SUNSET DR		KAILUA KONA	HI	967409754	0.8372462633	4
1013006196	MAAG	JESSE	C.	1292 WAIANUENUE AVE		HILO	HI	967201228	0.8374451808	4
1710272430	KALUA	ERIN	ALICE KAA	409 KILAUEA AVE		HILO	HI	967203009	0.8399483598	4
1376635268	BATOL	MARIASTEL	KALALO	65-1267 KAWAIHAE RD		KAMUELA	HI	967437345	0.8408989393	4
1609219112	OTA	EMI		2250 KALAKAUA AVE STE 407		HONOLULU	HI	968152546	0.8412488507	4
1104865658	LANIER	TERESA	M	4643 WAIMEA CANYON DRIVE		WAIMEA	HI	967960337	0.8421438243	4
1396846309	RUMBAOA	DONNA	C.	599 FARRINGTON HWY		KAPOLEI	HI	967072001	0.8429926708	4
1396940292	CROOKHAM	JASON		95-390 KUAHELANI AVE		MILILANI	HI	967891192	0.8442970178	4
1568021541	IMASA	ARCELITA	C	95-390 KUAHELANI AVE # J1		MILILANI	HI	967891192	0.8446290921	4
1336246693	BLOEDON	WILLIAM	EDWARD	1279 S KIHEI RD	SUITE # 120	KIHEI	HI	967535222	0.8455521561	4
1548577836	BJORDAHL	RODNEY	GEORGE	221 MAHALANI ST		WAILUKU	HI	96793	0.8455988457	4
1447201769	JOHNSON	LYNNE	WHITE	VAPIHCS	459 PATTERS	HONOLULU	HI	968191522	0.8461875114	4
1225153083	KATO	BICH-HA	N.	169 MAA ST	SUITE B	KAHULUI	HI	967323603	0.8469039955	4
1134359961	PANG	CORILYN	K. S.	94-1480 MOANIANI ST		WAIPAHU	HI	967974632	0.8510369774	4
1083605588	BARR	RICHARD	STEVEN	1 JARRETT WHITE RD	SCHOFIELD B	TRIPLER AMC	HI	968595001	0.8521301606	4
1881770352	ROBINSON	KAREN	M	2180 MAIN ST		WAILUKU	HI	967931625	0.8524680826	4
1295841104	CUNANAN	ANGEL	CASTRO	87-1784 FARRINGTON HWY		WAIANAE	HI	96792	0.8543405118	4
1548241276	CINCO	JOHN		755 SCOTT CIR	SGH	HICKAM AFB	HI	968535399	0.8553010253	4
1588643258	MARQUETTE	CATHERINE	A	45-549 PLUMERIA ST		HONOKAA	HI	967276902	0.8555692001	4
1881651271	BOSSIAN	JOHN	LEON	15TH MDOS JBPH	CIRCLE ROAD	PEARL HARBOR	HI	96734	0.8559919246	4
1942227517	DEAN	DAVID	S	305 KEAWE ST STE 507		LAHAINA	HI	967612734	0.8574824672	4
1093241218	KAYO	NINA	HO	98-1079 MOANALUA RD		AIEA	HI	967014713	0.8600334664	4
1700151297	METLER	RONALD		1645 ALA WAI BLVD	1305	HONOLULU	HI	968151065	0.8614376224	4
1205325958	RIDDLE	CAROLINE	MARIE	95-390 KUAHELANI AVE		MILILANI	HI	967891192	0.8625149372	4
1215107883	ZIVOTOFSKY	JACOB		28 KAMOI	SUITE 600	KAUNAKAKAI	HI	967480001	0.8628196157	4
1023170610	ARAKAKI	MELANIE	R	670 PONAHAWAI ST	STE 216 HIL	HILO	HI	967202660	0.8629128462	4
1891825014	LEE	LE	KIM	970 N KALAHEO AVE STE C306		KAILUA	HI	967341873	0.8663997435	4
1780748582	OUCHI	KIMMIE	S.	910 WAINEE ST		LAHAINA	HI	967611622	0.8664539595	4
1730568460	KIMURA	JENNIFER	M.	94-1480 MOANIANI ST		WAIPAHU	HI	967974632	0.8721860083	4
1669460713	SCHULTE	JEFFREY	JAY	480 CENTRAL AVE		PEARL HARBOR	HI	968604908	0.8726456123	4
1881701076	CAULEY	SUSAN	MARGARET	82 PUUHONU PL	SUITE 202	HILO	HI	967202010	0.8741878573	4
1083778179	CHANG	LAURA	K	1010 PENSACOLA ST		HONOLULU	HI	968142118	0.8752650809	4
1336415041	WANG	ALINA		550 S BERETANIA ST	SUITE 401	HONOLULU	HI	968132414	0.8757037296	4
1245767235	MCMURRY	TYLER	SCOTT	449 KAPAHULU AVE STE 104		HONOLULU	HI	968153850	0.8781243031	4
1255770624	YAP	BERNICE	CO	3216 ELUA ST		LIHUE	HI	967661213	0.8797071673	4
1285756650	BAUMAN	KAY	ANGELA	919 ALA MOANA BLVD	RM. 407	HONOLULU	HI	968144920	0.8802151046	4
1932189784	CHEN	TAI-HO		95-390 KUAHELANI AVE		MILILANI	HI	96789	0.883086977	4
1346221280	NEUFELDT	ROBERT	CHRISTOPH	1 JARRETT ROAD	SCHOFIELD B	TAMC	HI	968595000	0.8850892251	4
1437250453	PANG	JENNIFER	K.	94-1480 MOANIANI ST		WAIPAHU	HI	967974632	0.8852823171	4
1497874705	BOULANGE	CHRIS	A	53 A NORTH MARKET ST.		WAILUKU	HI	967932155	0.8857182133	4
1912977109	PALAFOX	NEAL	A	95-390 KUAHELANI AVE		MILILANI	HI	967891192	0.8863745653	4
1235234303	PENNER	STEVEN	J.	4382 WAIALO ROAD		ELEELE	HI	96705	0.8864321261	4
1841566064	PRICE-SCHWART	SHANNON		74-5214 KEANALEHU DR		KAILUA KONA	HI	96740	0.8881633025	4
1962591552	GLENN	DALE	M.	602 KAILUA RD	2ND FLOOR	KAILUA	HI	967342841	0.8901292947	4
1619530367	RICHTER	MADELINE		1 JARRETT WHITE RD		TRIPLER ARMY M	HI	968595001	0.8903415133	4
1376613158	AGSALDA-ROSEN	VANESSA	MAE	66-125 KAMEHAMEHA HWY		HALEIWA	HI	967121420	0.890856618	4
1538244058	LEE	CHRISTINA	K.	94-1480 MOANIANI ST		WAIPAHU	HI	967974632	0.8908864795	4
1194992073	BRUNKEN	JANETTE	M.	401 KAMOKILA BLVD		KAPOLEI	HI	96707	0.8935618666	4
1124004502	BARTON	JERRY	QUINN	480 CENTRAL AVE		PEARL HARBOR	HI	968604908	0.8937172219	4
1033524004	AHMADINIA	HAMED		45 MOHOULI ST STE 201		HILO	HI	967207210	0.8942140857	4
1841729670	GLENN	TRAVIS	WAGNER	85 MAUI LANI PKWY		WAILUKU	HI	967932416	0.8964709658	4
1730150624	TAYLOR	JOHN	THOMAS	480 CENTRAL AVE		PEARL HARBOR	HI	968604908	0.8977685035	4
1134619083	KANAGUSUKU	LEIMOMI		86-260 FARRINGTON HWY		WAIANAE	HI	967923128	0.8986781761	4
1811047467	WINCHELL	JILLIENE	L	1292 WAIANUENUE AVE		HILO	HI	967201228	0.8990856371	4
1376161133	LIU	YUPENG		98-1005 MOANALUA RD SPC 3030		AIEA	HI	967014735	0.8991122078	4
1235224635	LIN	JEFFREY	M	321 N KUAKINI ST STE 607		HONOLULU	HI	968172361	0.9007454286	4
1033161641	TSAI	JOHN	Y. F.	3288 MOANALUA RD		HONOLULU	HI	968191469	0.9022255153	4
1285717710	KANG	RAYMOND	Y	1481 S KING ST	#422	HONOLULU	HI	968142600	0.9023692789	4
1487782736	MASAKI TESORO	TRACI	T	1401 S BERETANIA ST STE 500		HONOLULU	HI	968141873	0.905540876	4
1497829139	WILLIAMSON	THOMAS	B.	4382 WAIALO RD		ELEELE	HI	96705	0.9065526537	4
1114073277	WONG	NATHAN	A	94-1480 MOANIANI ST		WAIPAHU	HI	967974632	0.9104818352	4
1124321690	QUIRK	NINU ALEX		45 MOHOULI STREET	HILO URGENT	HILO	HI	96720	0.9141542958	4
1003988759	CRAIG	JESSICA	S.	75-5751 KUAKINI HWY	SUITE 104	KAILUA KONA	HI	967401752	0.9167307219	4
1699161158	BARTOLOME	DALE		46-056 KAMEHAMEHA HWY		KANEOHE	HI	967443755	0.9193505155	4
1497809032	SOMA	YOICHI	CHRISTOPH	88 PIIKOI ST	#1308	HONOLULU	HI	968144245	0.9229931198	4
1285647826	DUNDAS	CHARLES	GLENN	346 WAIANUENUE AVE		HILO	HI	967202447	0.923981531	4
1558335042	MITO	DEREK	I	599 FARRINGTON HWY STE 201		KAPOLEI	HI	967072028	0.9246481973	4
1811088065	FERRI	MARK	J	122 ONEAWA ST	101	KAILUA	HI	967342524	0.9266225705	4
1215461819	BRADHAM	MEGAN	ELIZABETH	970 N KALAHEO AVE STE C306		KAILUA	HI	967341873	0.9285084116	4
1700224524	MURRAY	MATTHEW	T.	74-517 HONOKOHAU ST STE 3700		KAILUA KONA	HI	967402715	0.9318196694	4
1336116581	TSENG	CHIEN-WEN		95-390 KUAHELANI AVE		MILILANI	HI	967891192	0.931856641	4
1699899500	BEKKUM	CURTIS		4950 UAKEA RD		HANA	HI	967130278	0.9321189141	4
1992366264	JOHAL	RYAN		95-390 KUAHELANI AVE		MILILANI	HI	967891192	0.9326399001	4
1356565774	THAL	ALAN	DAVID	55-3327 AKONI PULE HIGHWAY		HAWI	HI	96719	0.9346528575	4
1538620893	GRESHAM	ERIC	GONZAGUE	1 JARRETT WHITE RD		TRIPLER ARMY M	HI	968595001	0.9356139195	4
1386804177	PATEL	YOGI	R.	45-602 KAMEHAMEHA HWY		KANEOHE	HI	967442017	0.9401183226	4
1699874172	WIGER	GALEN	A.	910 WAINEE ST		LAHAINA	HI	967611622	0.9413149249	4
1639589450	CHRISTENSEN	SARA		128 LEHUA STREET		WAHIAWA	HI	96786	0.9430347513	4
1235424318	SATTERBERG	JENNY	MARIE	970 N KALAHEO AVE	SUITE C-306	KAILUA	HI	967341866	0.9437565999	4
1477993863	BEVIS	ZACHARY		1 JARRETT WHITE RD	TRIPLER ARM	TRIPLER ARMY M	HI	968595001	0.9445573287	4
1295880854	MCGUIRE	DANIEL	STEPHEN	130 KAM V HWY		KAUNAKAKAI	HI	96748	0.9458971102	4
1700366366	KRAEMER	AURELINA		1441 KAPIOLANI BLVD STE 608		HONOLULU	HI	968144403	0.9463627417	4
1902240245	KAPONO	OLIVIA	DOTE	2239 N SCHOOL ST		HONOLULU	HI	968192539	0.9500453188	4
1477530244	SHULTZ	SHARYL	N. T.	94-1480 MOANIANI ST		WAIPAHU	HI	967974632	0.9515119232	4
1174630727	LEE-CHING	RICHARD		780 LAUKAPU ST		HILO	HI	96720	0.9523441861	4
1437506896	CHAN	CHRISTINE		1190 WAIANUENUE AVE		HILO	HI	967202089	0.9536124463	4
1912240821	DAVIS	SARA	FISCHLOWI	1245 KUALA ST	SUITE 103	PEARL CITY	HI	967823900	0.9562486135	4
1770536443	RAMO	VICENTE	SEPARA	634 KALIHI ST	SUITE 201	HONOLULU	HI	968194000	0.9562628264	4
1164446050	PEDERSON	JONATHAN		580 ULUHAKU ST		KAILUA	HI	967344411	0.9563541352	4
1225020720	FINK	KENNETH	S	1887 MAKUAKANE ST		HONOLULU	HI	968171800	0.9620072767	4
1114589900	MAEJI	KANA		95-390 KUAHELANI AVE		MILILANI	HI	967891192	0.9621714782	4
1356652192	OSTRANDER	SCOTT	R.	1 JARRETT WHITE RD	TRIPLER ARM	TRIPLER ARMY M	HI	968595001	0.96234514	4
1467449173	WANG	THERESA	IHSIN	75-5751 KUAKINI HWY	SUITE 101A	KAILUA KONA	HI	967401752	0.9628599533	4
1588711048	CONCEPCION	LEHUALANI	KEALOHI	602 KAILUA RD STE 200		KAILUA	HI	967342841	0.9630787973	4
1528048360	KAU	KENNETH	KH	2756 WOODLAWN DR	SUITE 6-202	HONOLULU	HI	968221856	0.9648257661	4
1568669240	TUBIANOSA	MICHAEL	V	95-390 KUAHELANI AVE		MILILANI	HI	967891192	0.9677735744	4
1194887067	NAKAMURA	DAVID	Y	670 PONAHAWAI ST	STE 216 HIL	HILO	HI	967202660	0.9687478621	4
1306258272	SHCHEDRINA	SVETLANA		45 MOHOULI ST STE 201		HILO	HI	967207210	0.9696267634	4
1487143962	BAKER	NINA	L.	67-1185 MAMALAHOA HWY		KAMUELA	HI	967437304	0.970453145	4
1982759833	HATAKEYAMA	DEANE		41-1347 KALANIANAOLE HWY		WAIMANALO	HI	967951247	0.9749537459	4
1427031525	KISER	WILLIAM	ROBERT	480 CENTRAL AVE	NAVAL HEALT	PEARL HARBOR	HI	968604908	0.9760845522	4
1669529400	MISCOVICH	SCOTT	JOHN	45-1144 KAMEHAMEHA HWY	SUITE 500	KANEOHE	HI	967443244	0.9766084379	4
1619357373	TRESCH	MAURA	I	99-902 MOANALUA RD		AIEA	HI	967015605	0.9768693796	4
1649256769	GIASOLLI	ANTHONY	R	45-549 PLUMERIA ST	HAMAKUA HEA	HONOKAA	HI	967276902	0.9769360949	4
1639159114	SUSSMAN	ROBERT	B	660 KAILUA RD		KAILUA	HI	96734	0.9774211952	4
1215195680	CAPATI	CHRISSY	ALLYN	16-192 PILIMUA ST.		KEAAU	HI	96749	0.9828387704	4
1730540659	CHEN	MINDY		55 S KUKUI ST STE C108		HONOLULU	HI	968132328	0.9829153567	4
1013370949	NGUYEN	JENNIFER	P	39 ALA MALAMA ST		KAUNAKAKAI	HI	967489674	0.9861921016	4
1356333512	KIMURA	BRADON	YOSHIO	81-937 HALEKII ST	SUITE 4	KEALAKEKUA	HI	967508182	0.9862659648	4
1114450129	HAUTZINGER	COLLEEN		915 N KING ST		HONOLULU	HI	968174544	0.9881880572	4
1356395834	HOPMAN	LAURIE	W.	409 KILAUEA AVE		HILO	HI	967203009	0.9912945558	4
1174622567	STAHL	GLENN	M	46-001 KAMEHAMEHA HWY	SUITE 410	KANEOHE	HI	967443711	0.9923152276	4
1780979047	GUNAWARDANE	KAMAL	JANAKA	95-390 KUAHELANI AVE	4 C	MILILANI	HI	967891192	0.9935463192	4
1972609519	CHUN	BERNARD	K	1329 LUSITANA ST STE 102		HONOLULU	HI	968132401	0.9951502886	4
1932153111	ARTHURS	DAVID	A	81-6587 MAMALAHOA HWY # C201		KEALAKEKUA	HI	967508133	0.9973378796	4
