# Supplementary material for: Prevalence and Correlates of COVID-19 Vaccine Information on Family Medicine Practices’ Websites in the United States: Cross-sectional Website Content Analysis
Source: JMIR Form Res. 2022 Nov 17;6(11):e38425. doi: 10.2196/38425 (PMC9671487; doi:10.2196/38425)
Supplement: Multimedia Appendix 1 [file formative_v6i11e38425_app1.zip › NPI datasets/IA_NPI.csv]

NPI	last_name	first_name	middle_name	address_line1	address_line2	city	state	zip	r	target_sample
1386653707	RAHNER	KEVIN		3815 STANGE RD		AMES	IA	500103914	0.0008528256	16
1346256179	CHANDANI	ILLA		5900 E UNIVERSITY AVE	SUITE 200	PLEASANT HILL	IA	503278457	0.001194742	16
1407841653	MCCORMICK	MICHAEL	J	125 SCHOOL ST	PO BOX F	CARLISLE	IA	500478702	0.0025410955	16
1255349049	AQUADRO	NANCY		1350 DES MOINES ST	SUITE 110	DES MOINES	IA	503095502	0.002961379	16
1255345492	HANSEN	BRIAN	J	1720 CENTRAL AVE E	SUITE FMC	HAMPTON	IA	504411859	0.0039326861	16
1982664082	MILLER	LORI	L.	800 COLONIAL CIR	SUITE 200	NORWALK	IA	502119637	0.0040591452	16
1689645368	MCHOSE	RONALD	RAY	507 14TH STREET		DALLAS CENTER	IA	50063	0.0042736479	16
1417304403	MCKENNA	TRISTAN	JOSEPH	2605 SW WHITE BIRCH DR		ANKENY	IA	500237204	0.0047058943	16
1972582856	PRANGER	ROBERT	STEPHEN	220 SOUTHBROOKE DR		WATERLOO	IA	507025802	0.0047581899	16
1306812904	MAJOR	ROBERT	HAROLD	119 19TH ST	SUITE 106	WEST DES MOINE	IA	502654226	0.005226484	16
1265410450	MAHER	WILLIAM	F	4631 MERLE HAY RD		DES MOINES	IA	503221962	0.0052452185	16
1609432350	ALUMNO	ELAINA		1010 4TH ST SW STE 340		MASON CITY	IA	504012856	0.005299028	16
1043229446	FULTON	AMY		5615 NW 86TH ST		JOHNSTON	IA	501311738	0.0053360765	16
1861050262	TRAN	VALERY		2501 PIERCE ST		SIOUX CITY	IA	511043725	0.0064239246	16
1194856542	SNYDER	SUSAN	JANE	4116 UNIVERSITY AVE		DES MOINES	IA	503113533	0.0064991447	16
1295315356	GOMEZ	DINORAH	MARIE	2055 KIMBALL AVE STE 101		WATERLOO	IA	507025047	0.0066722408	16
1447231824	SKINNER	DONALD	LEIGH	3600 WEST LINCOLNWAY	MCFARLAND C	AMES	IA	500103014	0.0071775103	16
1215581251	THROCKMORTON	ANNA	MARIE	1229 C AVE E		OSKALOOSA	IA	525774246	0.0076321834	16
1649839465	MASALA	SWARNA	LATHA	1345 W CENTRAL PARK AVE		DAVENPORT	IA	528041844	0.0081406366	16
1164653820	EHN	NICOLE	L.	2350 HOSPITAL DR		WEBSTER CITY	IA	505956600	0.0083736144	16
1558353219	WATTLEWORTH	ROBERTA	ANN	3200 GRAND AVE		DES MOINES	IA	503124104	0.0087631471	16
1902219835	SCHANTZEN	JOHN	MICHAEL	1519 S PHILLIPS ST		ALGONA	IA	505113649	0.0088671297	16
1417921040	LIDDIARD	SUSAN	LYNN	601 HIGHWAY 6 W		IOWA CITY	IA	522462209	0.0094243917	16
1326201377	JORDISON	BRADLEY	J.	3815 STANGE ROAD	MCFARLAND C	AMES	IA	500103014	0.0095080491	16
1891754941	AHRENS	DAVID	R	502 MAIN	GUTHRIE FAM	GUTHRIE CENTER	IA	50115	0.009794401	16
1972735298	LABERGE	ROBERT	JOHN	200 HAWKINS DR		IOWA CITY	IA	522421009	0.0107419179	16
1952423469	BYRNES	MATTHEW	JOHN	5800 S WINWOOD DR		JOHNSTON	IA	501311616	0.011093833	16
1003004136	KIMBALL	JAMES	DAVID	1015 LAKESHORE DR		OSCEOLA	IA	502131604	0.0111715319	16
1114914520	BERNARD	PIERRE	RENE'	230 SOUTH 6TH STREET		NEVADA	IA	502012534	0.0117412531	16
1750318499	SINGER	GREG	MICHAEL	269 N 1ST AVE	SUITE 102	IOWA CITY	IA	522453616	0.0120036234	16
1033157482	KAO	ROSANNA		269 N 1ST AVE		IOWA CITY	IA	522453616	0.0135096381	16
1235423377	SCHIERBROCK	CATHERINE	LYNN	2140 53RD AVE		BETTENDORF	IA	527226279	0.0135904863	16
1578581534	AHLUWALIA	RAMINDER	S	1228 E RUSHOLME ST	MOB 1 SUITE	DAVENPORT	IA	528032467	0.013593242	16
1417915208	DE LA ROSA	JENNIFER	BAGWELL	1201 W AGENCY RD		WEST BURLINGTO	IA	526551645	0.0136677628	16
1366417735	VERNON	THADDEAUS		2501 PIERCE ST		SIOUX CITY	IA	511043725	0.0139016695	16
1053792648	PETERSEN	JOSEPH	DAVID	532 1ST ST NW		BRITT	IA	504231227	0.0142976991	16
1740395722	HENDERSON	VICKI	L.	905 FRANKLIN ST		WATERLOO	IA	507034407	0.0152177229	16
1679525521	ALEXANDER	ZACHARY	C	300 N 4TH AVE E	STE 200	NEWTON	IA	502083155	0.0156901972	16
1194392829	MARKER	SAVANNAH		1801 HICKMAN RD		DES MOINES	IA	503141597	0.0160999703	16
1528128444	NYSTROM	DALE		645 S MAIN AVE		SIOUX CENTER	IA	512501347	0.0163872079	16
1154382513	BRADY	JOHN		1801 US HIGHWAY 18 E		CLEAR LAKE	IA	504282162	0.0165199102	16
1366964678	MOOR	SAMEET		2055 KIMBALL AVE STE 101		WATERLOO	IA	507025047	0.0193133233	16
1669148367	DE WIT	APRIL	RENAE	605 S CARROLL ST		ROCK RAPIDS	IA	512461854	0.0200115917	16
1952314171	GERNES	MARLENE		1601 NW 114TH ST		CLIVE	IA	503257007	0.0205228618	16
1437726502	DESAI	MEHA		200 HAWKINS DR		IOWA CITY	IA	522421009	0.0206041858	16
1891803508	LARSON	DAVID	KENT	2000 SOUTH MAIN STREET	STE C	FAIRFIELD	IA	525563739	0.020645652	16
1346235199	CHEN	IFAN		1021 NEBRASKA ST		SIOUX CITY	IA	511051436	0.0209670221	16
1760007488	NWADIKE	OBIDIKE	P	1111 6TH AVE		DES MOINES	IA	503142613	0.0211909511	16
1659379279	HARTNETT	JANE	A	613 W MAIN ST		MANCHESTER	IA	520571527	0.0220895694	16
1922098482	MCQUEEN	JAMES	R.	1214 SOUTH GRANT ROAD	MCFARLAND C	CARROLL	IA	514013047	0.0223870454	16
1528029170	JENNINGS	MICHAEL	A	4545 SERGEANT RD		SIOUX CITY	IA	511064706	0.0229427302	16
1194217893	THOMPSON	HANNAH	C	1801 HICKMAN RD		DES MOINES	IA	503141505	0.0231626728	16
1285660357	STANLEY	GERARD	J	220 ESSIE DAVISON DR		CLARINDA	IA	516322915	0.0233347579	16
1629490123	ELLIOTT	ANGELA		1518 MULBERRY AVE		MUSCATINE	IA	527613433	0.023599051	16
1346214228	HELLBUSCH	ANNE		405 MONROE ST		PELLA	IA	502191189	0.0236564637	16
1730123332	SESSA	CHRISTIAN	F	600 9TH AVE N		SIBLEY	IA	512491012	0.0243825675	16
1710973391	MYER	PHILIP	L	1550 6TH STREET		MANNING	IA	514551004	0.0245450763	16
1710556030	KAUTZA	ANALISSA	M	1405 LOWELL CIR		BOONE	IA	500361676	0.0252791857	16
1841238771	LOB	MARY	A	122 W 8TH ST		LOGAN	IA	515461416	0.0265069939	16
1922360346	BERG	JOSEPH	RANDALL	1801 HICKMAN RD		DES MOINES	IA	503141505	0.0269728894	16
1730175571	EVANS	ERIC	R	4189 WESTLAWN S		IOWA CITY	IA	522421100	0.0276828623	16
1659360816	BYBEE	JERALD	W	206 NORTH ARCADE		MAQUOKETA	IA	520602022	0.028229224	16
1548209919	LEIDAL	REBECCA	R	200 HAWKINS DR	2 BOYD TOWE	IOWA CITY	IA	522421007	0.0282919482	16
1831452531	ALGRIM	SAMANTHA		6520 SE 14TH ST		DES MOINES	IA	503201846	0.0285644345	16
1871589754	KLISE	KURT	J	250 SW BROOKSIDE DR		GRIMES	IA	501114900	0.0289318958	16
1669826640	PATEL	SAPNA		2140 LOGAN AVE STE C		WATERLOO	IA	507031002	0.0297012571	16
1326336934	SELIM	SOMAIA		312 EAST MAIN		MARSHALLTOWN	IA	501581992	0.0298763905	16
1396853750	CUTLER	DARRON	PAUL	2616 ORCHARD DR	SUITE C	CEDAR FALLS	IA	506135812	0.0303537012	16
1669455473	WOODHOUSE	DONALD	JOHN	903 WILLSON AVE		WEBSTER CITY	IA	505952214	0.0304409405	16
1548484165	GRADY	CARRIE	LYNN	122 W 8TH ST	ALEGENT HEA	LOGAN	IA	515461416	0.0307122981	16
1245217223	WATTS	REBECCA	A	1000 LANGWORTHY ST		DUBUQUE	IA	520017313	0.0311099356	16
1932637907	NORD	LESA	M	1801 HICKMAN RD		DES MOINES	IA	503141505	0.0314612445	16
1063896298	VAN KLEY	BRETT	DOUGLAS	2055 KIMBALL AVE	SUITE 101	WATERLOO	IA	507025047	0.0314944103	16
1700306974	FUHS	AVERILL		2301 HIGHWAY 71 STE C		SPIRIT LAKE	IA	513601184	0.0320041888	16
1275852907	EKEN	JOSHUA	LUTHER	200 HAWKINS DR		IOWA CITY	IA	522421007	0.0321900346	16
1518223361	MEYERS	KATHERINE	I	1791 HIGHWAY 64 E		ANAMOSA	IA	522052112	0.033118011	16
1902437940	FALTAS	LAUREL	ANNE	2515 WOODLAND AVE		WEST DES MOINE	IA	502662122	0.0333631425	16
1548751555	WOODSON-DEFAU	NICOLE		200 HAWKINS DR.	DEPT OF FAM	IOWA CITY	IA	522421009	0.0337728933	16
1952307407	LYONS	THOMAS	E	3200 W KIMBERLY RD		DAVENPORT	IA	528063059	0.0338216238	16
1669480463	SCHOSSOW	DARWIN		5612 CODY DR		WEST DES MOINE	IA	502666393	0.0339576476	16
1003817073	RUISCH	ABBIE	D	5501 NW 86TH ST	SUITE 300	JOHNSTON	IA	50131	0.0342640574	16
1295793719	MAGLE	PATRICIA	K	302 NE 14TH ST		LEON	IA	501441206	0.0347906854	16
1265547053	HILL	DONAL	DEAN	2000B SOUTH MAIN ST		FAIRFIELD	IA	525563740	0.0351295211	16
1750333464	O'SHEA	JOHN	M	915 13TH AVE N		CLINTON	IA	527325067	0.0352842175	16
1083691190	DAHLQUIST	CLAY	R	80 AMHEARST BLVD	SUITE 400	NASHUA	IA	506589712	0.0354708322	16
1942298088	JENSEN	CHRIS	ROBERT	301 E HILLCREST AVE		INDIANOLA	IA	501259027	0.0357672889	16
1821048059	CAYLOR	DUANE	KENT	1000 LANGWORTHY ST		DUBUQUE	IA	520017313	0.03636909	16
1326244690	GREINER	JAMIE	ANN	2055 OAKDALE RD		CORALVILLE	IA	522414704	0.036403643	16
1639289655	HABERMAN	ANALISA	R	621 S ILLINOIS AVE	SUITE 100	MASON CITY	IA	504015489	0.0364254061	16
1578571188	HILL	KRISTA	L	3135 W BROADWAY		COUNCIL BLUFFS	IA	51501	0.0364988512	16
1932411212	SWENKA	ERIN	E	250 SW BROOKSIDE DR		GRIMES	IA	50111	0.0365457465	16
1295762292	FERGUSON	DAVID	RAY	3200 GRAND AVE		DES MOINES	IA	503124104	0.0367594138	16
1508996307	ZOUTENDAM	RONALD	LEE	800 OAK ST		SHELDON	IA	512011242	0.0371760717	16
1093792962	FEJFAR	JENNIFER	L	6000 UNIVERSITY AVE	SUITE 101	WEST DES MOINE	IA	502668203	0.0373462867	16
1831126184	CHARRLIN	LYNN	L	513 S MUCKEY ST		MAPLETON	IA	510341055	0.037588404	16
1427285071	BUTLER	NICHOLAS	RYAN	920 E 2ND AVE STE 201B		CORALVILLE	IA	522412225	0.0377014382	16
1952412611	CHAN	ANTHONY	W.	905 FRANKLIN ST		WATERLOO	IA	507034407	0.0384203461	16
1588642367	VANDENBOSCH	DANIEL	T	2375 EDGEWOOD RD SW		CEDAR RAPIDS	IA	524044736	0.038729711	16
1699841411	MURPHY	JEREMY	R	1201 W AGENCY RD		WEST BURLINGTO	IA	526551645	0.0402095402	16
1568431880	KUMAR	POMILLA		4017 DEVILS GLEN RD	SUITE 200	BETTENDORF	IA	527227221	0.0404261425	16
1144298555	VANDE ZANDE	GALYN	W	405 MONROE ST		PELLA	IA	502191189	0.0420829649	16
1437155322	SEITZ	DAVID	W	4480 UTICA RIDGE RD	STE. 160	BETTENDORF	IA	527221656	0.0427361126	16
1366435877	TAN CRETI	DAVID	MARC	1820 HWY 30 E		DENISON	IA	514422139	0.0427762242	16
1023678976	MOATS-BIECHLE	MARY		1010 4TH ST SW STE 340		MASON CITY	IA	504012856	0.0429801089	16
1396766937	KELLY	MICHAEL	J	1820 W 3RD ST	GENESIS HEA	DAVENPORT	IA	528021812	0.0430440391	16
1437148285	LANTERNIER	MATTHEW	L	3640 MIDDLEBURY RD		IOWA CITY	IA	522452712	0.0431415639	16
1700877164	POLLPETER	JOSEPH	CLAIR	312 E MAIN ST		MARSHALLTOWN	IA	501581888	0.0436769459	16
1003222043	EBERLE	TODD		1111 6TH AVE		DES MOINES	IA	503142613	0.0441932823	16
1174532865	CALLAHAN	ROBERT		4326 HICKMAN RD	SUITE 100	DES MOINES	IA	50310	0.0441967459	16
1013171891	MARTINEZ	DENISE	A	3640 MIDDLEBURY RD		IOWA CITY	IA	522452712	0.0442248718	16
1639188022	HOOD	SHANNON	C.	120 NW 36TH ST		ANKENY	IA	500238411	0.0443614321	16
1831537810	WATERS	THOMAS	S	2501 PIERCE ST		SIOUX CITY	IA	511043725	0.044571566	16
1427369222	VITAMVAS	JAMIE		807 MAIN ST STE D		HULL	IA	512397204	0.0449560071	16
1679142954	CHRISTENSEN	SPENCER	R	2501 PIERCE ST		SIOUX CITY	IA	511043725	0.0463259835	16
1518349539	BAROSY	RUTH		5409 AVENUE O		FORT MADISON	IA	526279601	0.0464529074	16
1982084463	ABUKHALIL	SAFA		1765 LININGER LN		NORTH LIBERTY	IA	523172335	0.0468735276	16
1225014624	JUGUILON	SEAN	A	3600 WEST LINCOLNWAY		AMES	IA	500103014	0.0485058101	16
1902896707	SHEN	WENDY	W	200 HAWKINS DR		IOWA CITY	IA	522421009	0.0491953818	16
1508150103	LAYMOUN	ABEER		1201 3RD AVE SE		CEDAR RAPIDS	IA	524034009	0.0494892397	16
1639794803	BIEDERMAN	THOMAS	DAVID	1801 HICKMAN RD		DES MOINES	IA	503141548	0.0508663613	16
1881250926	SIEBERT	KALE	JOSEPH	200 HAWKINS DR	DEPARTMENT	IOWA CITY	IA	522421009	0.0525680501	16
1871156224	AHRAR	SHADA		1010 4TH ST SW STE 340		MASON CITY	IA	504012856	0.0531925676	16
1275502007	NAYERI	JUDITH	LYNNE	1701 22ND ST	SUITE 201	WEST DES MOINE	IA	502661443	0.0532628899	16
1942235619	BOILEAU	ANNE	M	269 N 1ST AVE		IOWA CITY	IA	522453616	0.0534393876	16
1275545816	RICHARDS	STEPHEN	D	1519 S PHILLIPS ST		ALGONA	IA	505113649	0.0534684947	16
1679199673	SMIRLIS	ALEXIS		1010 4TH ST SW STE 340		MASON CITY	IA	504012856	0.0537403827	16
1629415922	LAKIN	ALYSSA		206 N ARCADE		MAQUOKETA	IA	520602022	0.054083189	16
1760897698	HOQUE	CYNTHIA		840 E UNIVERSITY AVE		DES MOINES	IA	503162304	0.0540846442	16
1366424970	LAMP	FRANK	LEE	405 6TH ST		GRUNDY CENTER	IA	506381529	0.0541408323	16
1871565192	PEK	ZOLTAN	L	301 HIGHLAND AVE		SAC CITY	IA	505832411	0.0548940921	16
1427379627	GEHA	ANDREW	J	714 LINCOLN ST NE		LE MARS	IA	510313314	0.0549079338	16
1881691608	TEW	AMANDA	R	215 13TH AVE SW		CLARION	IA	505252078	0.0549171479	16
1144889544	BREKKEN	MCKENZIE		1010 4TH ST SW STE 340		MASON CITY	IA	504012856	0.0549734882	16
1306825922	ROOF	JOHN	D	1030 5TH AVE SE	SUITE 1400	CEDAR RAPIDS	IA	524032464	0.0557490997	16
1295230068	PAGAN	ALLISON	MARIE	809 ELM ST		MISSOURI VALLE	IA	515551140	0.0558093996	16
1649286386	VANDER LEEST	STEVEN	PAUL	2700 23RD ST	STE C	SPIRIT LAKE	IA	513601158	0.0558434432	16
1679988448	BAYRAMGALIN	RAFAEL		1201 3RD AVE SE	EASTERN IOW	CEDAR RAPIDS	IA	524034009	0.0558684999	16
1699185801	GALEY	AMBER		301 N 4TH AVE		ELDRIDGE	IA	527481113	0.0562527282	16
1740233659	PIEARSON	TIMOTHY		609 SE KENT ST		GREENFIELD	IA	508499454	0.0568096652	16
1255391926	EIDBO	WALTER	BJORN	4821 SW 9TH ST		DES MOINES	IA	503153802	0.0574542834	16
1801982475	WALLACE	MICHAEL	H	788 8TH AVENUE SE	SUITE 204	CEDAR RAPIDS	IA	52401	0.0580567597	16
1891074803	SURABHI	PRANITH		3135 W BROADWAY	SUITE 100	COUNCIL BLUFFS	IA	515013359	0.0580704683	16
1760410013	GRAUERHOLZ	KATHLEEN	A.N.	226 BLUEBELL RD		CEDAR FALLS	IA	506136328	0.0583796613	16
1417241621	MATHES	ASHLEY	LYNNE	1801 HICKMAN RD		DES MOINES	IA	503141505	0.0590501116	16
1023244076	JONES	EDWARD	G.	800 E 1ST ST	STE: 1700	ANKENY	IA	500212077	0.0601708358	16
1508423344	SCHNADT	DANIEL	J	1801 HICKMAN RD		DES MOINES	IA	503141505	0.0615094961	16
1225071640	LAUGHLIN	MARY	C	503 3RD ST		KALONA	IA	522479526	0.0616944707	16
1740839042	ZINNEL	JASON		116 E 11TH ST STE 101		SPENCER	IA	513014365	0.0617694152	16
1740255736	HAYDEN	KIMBERLY	A	2769 HEARTLAND DR	SUITE 205	CORALVILLE	IA	522412732	0.0626773974	16
1982124103	MARTINEZ	SABRINA	MARIE	620 NORTHWESTERN DR		STORM LAKE	IA	505882935	0.0632743431	16
1780700641	FILIPPONE	MARIA	CRISTINA	1616 CASADY DR		DES MOINES	IA	503151828	0.0634478042	16
1720426166	CARLSEN	HANNAH	L	516 DIVISION ST STE 110		CEDAR FALLS	IA	506132381	0.06383225	16
1659711349	FEDDERSEN	GARRETT	JAMES	1525 W 5TH ST		STORM LAKE	IA	50588	0.0639189948	16
1558357186	HAAS	GERALD	L	6582 165TH ST		ALBIA	IA	525318793	0.0645543514	16
1093076036	CARPENTER	JOSHUA		1345 W CENTRAL PARK AVE		DAVENPORT	IA	528041844	0.0652209483	16
1982649018	FAGRE	LEE	O	217 20TH ST NW		WAVERLY	IA	506772017	0.0656954944	16
1437479771	SCHUSTER	CHRISTOPH	CALLAHAN	269 N 1ST AVE		IOWA CITY	IA	522453616	0.0664794804	16
1295186328	GINGERICH-BOB	D	PIERRE	2055 KIMBALL AVE STE 101		WATERLOO	IA	507025047	0.0668541021	16
1073712683	KHAN	MOHSIN	ALI	1111 W KIMBERLY RD		DAVENPORT	IA	528065711	0.0671569235	16
1356352611	REHMANN	JOSHUA	J	840 E UNIVERSITY AVE		DES MOINES	IA	503162304	0.0684785713	16
1457578171	EPPERLY	JOHN	ROBERT	301 N MAPLE		NEW HAMPTON	IA	50659	0.0688142721	16
1912966763	KASNER	SHANE		1790 BLAIRS FERRY RD		HIAWATHA	IA	522332033	0.0689454996	16
1467010330	ISSA	AHMED		1111 6TH AVE		DES MOINES	IA	503142613	0.0690354738	16
1346636586	TRIVEDI	ARPIT		1227 E RUSHOLME ST		DAVENPORT	IA	528032459	0.0692102248	16
1528134343	PETERS	DOUGLAS	W	1201 W AGENCY RD		WEST BURLINGTO	IA	526551645	0.069839336	16
1538367925	LAVADIE-GOMEZ	ELEANOR	LISA	3640 MIDDLEBURY RD		IOWA CITY	IA	522452712	0.0707415366	16
1902912520	SPITZENBERGER	MATTHEW		1801 HICKMAN RD		DES MOINES	IA	503141548	0.0710172593	16
1710917026	BABE	HEATHER	LEE	1 JACK FOSTER DR		SHENANDOAH	IA	516014586	0.0714806654	16
1558333898	SECOR	JANET	E	126 N 10TH ST		FORT DODGE	IA	505013915	0.071979512	16
1629112040	CHOWATTUKUNNE	THOMAS	THOMAS	1345 W CENTRAL PARK AVE		DAVENPORT	IA	528041844	0.0731244013	16
1790215804	HIRCOCK	TAYLOR		1214 S GRANT RD		CARROLL	IA	514013102	0.0739167435	16
1922078369	HAGEDORN	DAVID	J	2101 KIMBALL AVENUE	SUITE 401	WATERLOO	IA	50702	0.0743148332	16
1578705653	MOTTO	AMANDA	M	5359 EASTERN AVE		DAVENPORT	IA	528072738	0.0751657458	16
1972918894	ABENDROTH	MATTHEW		3709 SOUTHERN HILLS DR		DES MOINES	IA	503211324	0.0756192734	16
1043424591	MCINTOSH	THOMAS	JOSEPH	947 14TH AVE SE		CEDAR RAPIDS	IA	524012610	0.0757744993	16
1710391503	HOWARD	BENJAMIN		1111 6TH AVE		DES MOINES	IA	503142613	0.0758263697	16
1417242587	LALLY	MARY	C	901 MONTGOMERY ST		DECORAH	IA	521012325	0.0759903081	16
1184663684	PRIHODA	MATTHEW	JOHN	1230 S IOWA AVE		WASHINGTON	IA	523531144	0.0764780837	16
1912987439	KOOB	PAUL	HENRY	918 W PLATT ST # 1		MAQUOKETA	IA	520602038	0.0767768859	16
1730169962	PETERSON	JEFFRY	RAYMOND	116 E 11TH ST	SUITE 101	SPENCER	IA	513014364	0.0768413027	16
1972580066	YOUNG	MARK	R	1504 N 1ST ST		INDIANOLA	IA	501253702	0.076873859	16
1134325988	TAYLOR	SAMUEL	CLAYTON	1801 HICKMAN RD		DES MOINES	IA	503141548	0.0775531009	16
1609434281	CHOWDAVARAPU	SHALINI		NE IA FAMILY PRACTICE CENTER	2055 KIMBAL	WATERLOO	IA	507025070	0.0777910124	16
1295728707	MASON	ROSE	MARY	1820 HWY 30 E		DENISON	IA	514422139	0.0794490488	16
1649623711	KEADY	SAMANTHA		1002 S LINCOLN ST		KNOXVILLE	IA	501383121	0.0794545729	16
1164497137	ROBERTS	JOHN	HAFFELE	4230 HAMILTON BLVD		SIOUX CITY	IA	511041137	0.0796707091	16
1467942227	LIED	INGER	JOHANNE	2055 KIMBALL AVE STE 101		WATERLOO	IA	507025047	0.0801556227	16
1699744045	JOHNSON	JENNIFER	A	4189 WESTLAWN S	STUDENT HEA	IOWA CITY	IA	522421100	0.0806722264	16
1114368115	WEBB	JESSICA		840 E UNIVERSITY AVE		DES MOINES	IA	503162304	0.0807974381	16
1881672046	MUNJAL	RITU		202 10TH STREET SE		CEDAR RAPIDS	IA	524032404	0.081083776	16
1972731388	RAMSEY	AUDRA		1801 HICKMAN RD		DES MOINES	IA	503141505	0.0819870276	16
1063669968	GOBLE	WILLIAM	B	5950 UNIVERSITY AVE STE 105		WEST DES MOINE	IA	502667756	0.0822747257	16
1154375608	HANISCH	DENISE	S	2720 STONE PARK BLVD	UNITYPOINT	SIOUX CITY	IA	511043734	0.0825762763	16
1487642716	BISCHOFF	ROBERT	ALLYN	105 9TH AVE		BELLE PLAINE	IA	522082200	0.0828568805	16
1497247688	STREETER	SETH		840 E UNIVERSITY AVE		DES MOINES	IA	503162304	0.0830598292	16
1144481441	EVERETT	CASE	CALVIN	210 4TH AVE		GRINNELL	IA	501121898	0.0833172598	16
1710956727	SHANKS	CANDACE	F	1008 11TH ST		DE WITT	IA	527421210	0.0842951741	16
1225015670	NELSON	MARY	ANNE	411 10TH ST SE	STE 1400	CEDAR RAPIDS	IA	524032467	0.0843008692	16
1841340270	CUNNINGHAM	JAMES	MICHAEL	515 PACIFIC AVE STE 2		AUDUBON	IA	500251056	0.0846316005	16
1609360205	STANDARD	JOSEPH	TABB	1345 W CENTRAL PARK AVE		DAVENPORT	IA	528041844	0.0848527709	16
1467504597	JOHNSON	CHERYL	K	585 W CHERRY ST		NORTH LIBERTY	IA	523179797	0.0860986598	16
1215504410	SANTORO-PETER	LAURA		108 DELFT DR		PELLA	IA	502197521	0.0862761983	16
1174509228	BEBENSEE	JEFFREY	L	4631 MERLE HAY RD		DES MOINES	IA	503221962	0.0874078274	16
1720087406	BAER	MONIQUE		15398 STACIE CT	DUBUQUE	DUBUQUE	IA	520029424	0.0880463343	16
1821478439	ELKIN	JENNIFER		1208 N LINCOLN ST		KNOXVILLE	IA	50138	0.0884039444	16
1417515685	BOECKMAN	AUSTIN		840 E UNIVERSITY AVE		DES MOINES	IA	503162304	0.0887219827	16
1396038261	RAY	BRIGIT	ELIZABETH	200 HAWKINS DRIVE	UIHC DEPART	IOWA CITY	IA	522421009	0.0893314956	16
1326608944	PHAM-WIGHTMAN	CHELSEA		200 HAWKINS DR		IOWA CITY	IA	522421009	0.0894510257	16
1003803701	PERRI	GINA	M	275 10TH ST SE		CEDAR RAPIDS	IA	524032450	0.0897365059	16
1295746311	HALLING	H	WILLIAM	230 S 68TH ST	SUITE 1203	WEST DES MOINE	IA	502668176	0.0897894651	16
1619404613	STREB	DYLAN	ROBERTS	EASTERN IOWA HEALTH CENTER	1201 THIRD	CEDAR RAPIDS	IA	52403	0.0900494387	16
1245308998	DAFT	WILLIAM	S	1201 W AGENCY RD		WEST BURLINGTO	IA	526551645	0.0900753988	16
1184244584	DEFRANCE	MARY	ANN	1345 W CENTRAL PARK AVE		DAVENPORT	IA	528041844	0.090201831	16
1366433310	MEYER	SCOTT	R	5900 NW 86TH ST	STE 100	JOHNSTON	IA	501312284	0.0913971598	16
1518495589	SIMONS	MICHAEL	G	1801 HICKMAN RD		DES MOINES	IA	503141505	0.091615167	16
1376070383	ALI	ASGHAR		1201 3RD AVE SE		CEDAR RAPIDS	IA	524034009	0.0916487384	16
1821076886	KOSTERS	GREGORY	JAY	600 9TH AVE N		SIBLEY	IA	512491012	0.0920899027	16
1982826905	MEHTA	NILESH	R.	4480 UTICA RIDGE RD	SUITE 2236	BETTENDORF	IA	527221656	0.0943779946	16
1568468007	LOCASCIO	ALEXANDER		210 W 53RD ST		DAVENPORT	IA	528062251	0.094501263	16
1194721332	DUDLEY	PAUL	EDWARD	1614 DIAMOND STREET PL		ONAWA	IA	510401554	0.0946458891	16
1114936713	GUPTA	SUDEEP		4326 HICKMAN RD	SUITE 100	DES MOINES	IA	503103333	0.0949213976	16
1750370011	WALLER	ROGER	R	206 NORTH ARCADE		MAQUOKETA	IA	520602022	0.0951568513	16
1447350939	HANSEN	KEITH	L	1720 CENTRAL AVE E		HAMPTON	IA	504411869	0.0951655712	16
1629416144	SKEENS	MATTHEW		2624 ORCHARD DR		CEDAR FALLS	IA	506135845	0.0956786834	16
1841427564	ROCA	MEL	F.	2201 W BROADWAY	SUITE 9	COUNCIL BLUFFS	IA	515013605	0.0971829868	16
1144202730	SMITH	CANDICE	N	307 E SCENIC VALLEY AVE		INDIANOLA	IA	501254865	0.0974919429	16
1003883372	ILES	LYNETTE	IRENE	301 SOUTH IOWA AVE		WASHINGTON	IA	523531753	0.0977136512	16
1578120044	WAYMAN	ELI	J	2501 PIERCE ST		SIOUX CITY	IA	511043725	0.0985637689	16
1295724037	HOFFMANN	JEFFREY	J	200 MAIN ST		GUTTENBERG	IA	520529108	0.0987542659	16
1053322263	ECKSTAT	STEPHEN		1601 NW 114TH ST		CLIVE	IA	503257007	0.0994075998	16
1871571273	LINDO	BRIAN	A	1030 5TH AVE SE	SUITE 1400	CEDAR RAPIDS	IA	524032464	0.0997294132	16
1982766705	GORE	MALHAR	S	510 W MAIN ST	#A	SOLON	IA	523339764	0.0998474551	16
1164424701	WOOLLEN	TODD	A.	2016 1ST AVE S		DENISON	IA	514422210	0.1001469656	16
1215926571	GIESWEIN	KIRK	R	2055 OAKDALE ROAD		CORALVILLE	IA	52241	0.1003850471	16
1134782584	BAUMANN	TRAVIS		1010 4TH ST SW STE 340		MASON CITY	IA	504012856	0.1006668043	16
1255772257	OLSON	CHRISTINA		840 E UNIVERSITY AVE		DES MOINES	IA	503162304	0.1007331848	16
1689929507	FULTS	ANGELA		105 9TH AVE		BELLE PLAINE	IA	522082200	0.1008337853	16
1497313902	BRIGGS	JESSICA		1111 6TH AVE		DES MOINES	IA	503142613	0.1013154593	16
1801404603	GAREKIS	ROBERT		2501 PIERCE ST		SIOUX CITY	IA	511043725	0.1014995799	16
1336185586	OPHEIM	KENT	R	2710 SAINT FRANCIS DR	SUITE 210	WATERLOO	IA	507025619	0.1016422841	16
1033645189	SOLEIMANI	MINA		202 10TH ST SE		CEDAR RAPIDS	IA	524032414	0.1017124625	16
1518936897	RICHARDSON-CO	TAMRA	L	1360 NW 18TH ST STE 102		ANKENY	IA	500239074	0.1021618904	16
1184703571	O'BRIEN	TAMMY	A	500 8TH AVE SE		CEDAR RAPIDS	IA	524012134	0.1024226486	16
1831154822	BERGSTROM	JOSEPH	EDWARD	3200 W KIMBERLY RD		DAVENPORT	IA	528063059	0.1026721113	16
1902804529	GENTRY	TEDD	W	901 MONTGOMERY ST		DECORAH	IA	521012325	0.1027783724	16
1366429177	ALLEN	RHEA		1518 MULBERRY AVE		MUSCATINE	IA	527613433	0.102863445	16
1982670485	COPPOLA	JOSEPH	WILLIAM	753 8TH ST SW		ALTOONA	IA	50009	0.1030853899	16
1932685013	MANN	CHRISTIAN	ANN	826 BASSWOOD LN		IOWA CITY	IA	522465810	0.1033044453	16
1760898795	NICHOLSON	MATTHEW		160 ADVENTURELAND DR NW STE C		ALTOONA	IA	50009	0.1037093774	16
1922118090	PISNEY	FRANCIS	LOUIS	322 1/2 COLLEGE AVE		IOWA FALLS	IA	501262106	0.1037280513	16
1629029822	BRODALE	SEAN	D	18754 US HIGHWAY 63		BLOOMFIELD	IA	525376803	0.1038814006	16
1437599701	DHARWADKAR	MITALEE	R.	220 ESSIE DAVISON DR		CLARINDA	IA	51632	0.1053445	16
1376501429	LIVERMORE	URSULA	C.	1201 3RD AVE SE		CEDAR RAPIDS	IA	524034005	0.1057108678	16
1770935322	PYLE	MARISSA		5900 E UNIVERSITY AVE STE 100		PLEASANT HILL	IA	503278467	0.1067046025	16
1689805517	PAZHOOR	SURAJ	GEORGE	MERCYONE NORTH IOWA		MASON CITY	IA	50401	0.1067387239	16
1578573846	MIXDORF	TRACY	M	1410 6TH AVE S		CLEAR LAKE	IA	504282606	0.1069770721	16
1689855926	GOODNER	SUSAN	MARY	504 C. AVENUE		KALONA	IA	522479743	0.1071923832	16
1427624030	JOHNSON	ZACHARY		1111 6TH AVE		DES MOINES	IA	503142613	0.1075267196	16
1346205010	CHAPMAN	DALE	A	308 N MAPLE AVE		NEW HAMPTON	IA	506591142	0.1075387742	16
1710187406	TOOMBS-WITHER	SHAYLA	MONIQUE	902 S 6TH ST		COUNCIL BLUFFS	IA	515016441	0.1082646032	16
1134189764	JOLIVETTE	DUANE	M	300 N 4TH AVE E	STE 200	NEWTON	IA	502083155	0.1083767168	16
1174672026	IKEZUAGU	OJIAKU	BALEWA	417 S EAST ST	SUITE #100	CORYDON	IA	500601860	0.1089155176	16
1982197968	ROBINSON	ANNE		200 HAWKINS DR		IOWA CITY	IA	522421009	0.1093290197	16
1689087595	LING	SARAH	BEISSER	1801 HICKMAN RD		DES MOINES	IA	503141505	0.1101718373	16
1255568119	MILLER	LONNY	D	1610 W TOWNLINE ST		CRESTON	IA	508011066	0.1103731031	16
1033220058	HANSON	DAVID	H	101 S TAYLOR AVE		MASON CITY	IA	504012849	0.1105972077	16
1427589944	RIEFE	AUBREY		4317 E 53RD ST		DAVENPORT	IA	528073860	0.1121173744	16
1235621327	CLARK	JUSTIN	M	1801 HICKMAN RD		DES MOINES	IA	503141505	0.1122518704	16
1194790659	RIEF-ELKS	AMY	MARIE	2501 PIERCE ST		SIOUX CITY	IA	511043725	0.1126990016	16
1326530593	MAYLOTT	KRISTEN	ANN	2501 PIERCE ST		SIOUX CITY	IA	511043725	0.1127827541	16
1215925268	SANDELL	JULIE	RENEE	226 BLUEBELL RD		CEDAR FALLS	IA	506136328	0.1135932529	16
1689348633	ERNST	SHONA	RAE	1737 HIGHWAY 67		CLINTON	IA	527329542	0.115221778	16
1922444751	HARMS	HEATHER		308 N MAPLE AVE		NEW HAMPTON	IA	506591142	0.1154000834	16
1831194307	HUETTMAN	PACKY	A	3200 WEST KIMBERLY ROAD	SUITE 200	DAVENPORT	IA	52806	0.1155632819	16
1255304515	REYNOLDS	DOROTHY	L	101 W MAIN ST		ZEARING	IA	50278	0.1158676022	16
1457333957	ZIMMERMAN	THOMAS	A.	230 S. 6TH ST.		NEVADA	IA	502012534	0.1167547615	16
1730199431	SOENEN	ANN	K	1201 3RD AVE SE		CEDAR RAPIDS	IA	524034009	0.1170993373	16
1750761383	CLOOS	MICHAEL		1008 11TH ST		DE WITT	IA	527421210	0.1173697333	16
1962706168	MISCHEL	JOYCE		1801 HICKMAN ROAD		DES MOINES	IA	503141975	0.1175899371	16
1699740159	MARINO	FRANK	S	2600 OUTER DRIVE N		SIOUX CITY	IA	51104	0.1191585782	16
1720034796	BATRA	CHANDRAMO	P	250 LAUREL ST		DES MOINES	IA	503143024	0.119696688	16
1013904812	COUSE	BRIAN	E.	1400 SENATE AVE	PCI - RED O	RED OAK	IA	515661271	0.1197138671	16
1184650905	MOELLER	LAURA	ELIZABETH	IOWA STATE UNIVERSITY 2647 UNION DRIVE		AMES	IA	500112029	0.1202838473	16
1720086275	BOOM	RALPH	RIED	709 W MAIN ST		MANCHESTER	IA	520571526	0.1206030497	16
1588746515	BADBERG	AMY	MARGRETA	800 OAK ST		SHELDON	IA	512011242	0.1208307911	16
1326008822	NEU	STACEY	K	840 E UNIVERSITY AVE		DES MOINES	IA	503162304	0.1211688566	16
1093339285	FISHBEIN	ELLIE		200 HAWKINS DR		IOWA CITY	IA	522421009	0.1211985858	16
1518938406	SCHRADER	JANE		2100 NW 100TH ST	STE 100	DES MOINES	IA	503255329	0.1212464083	16
1902871106	REVEIZ	EDUARDO		815 DES MOINES ST		WEBSTER CITY	IA	505952119	0.1215748843	16
1013971092	GORDON	DONAL	KEVIN	1201 3RD AVE SE		CEDAR RAPIDS	IA	524034009	0.1218179158	16
1063647071	YOUNGER	CLETE	B	1030 5TH AVE SE	SUITE 1400	CEDAR RAPIDS	IA	524032464	0.1222196166	16
1992780696	HEAD	JONATHAN	M	1610 W TOWNLINE ST	SUITE 200	CRESTON	IA	508011066	0.1229668214	16
1790854370	BREACH	JILL	R	1610 W TOWNLINE ST		CRESTON	IA	508011066	0.1232076306	16
1881044089	THOMAS	NATHAN	MICHAEL	1801 HICKMAN RD		DES MOINES	IA	503141505	0.1232757345	16
1811322548	ADAMS	KRISTIN	MARIE	802 KENYON RD		FORT DODGE	IA	505015740	0.1234568633	16
1336431055	BECKER	RYAN	JAMES	118 N 7TH AVE		SHELDON	IA	512011235	0.1237869962	16
1780795393	BOEDEKER	JOHN	L	1010 4TH ST SW		MASON CITY	IA	50401	0.124434528	16
1700237161	CROSSLEY	TANNER		6582 156TH STREET		ALBIA	IA	52531	0.124990705	16
1710247507	PRICE	JESSICA		701 10TH ST SE		CEDAR RAPIDS	IA	524031251	0.1252741488	16
1205813805	JESSEN	THOMAS	E	300 N 4TH AVE E	STE 140A	NEWTON	IA	502083155	0.1259276565	16
1730671470	BE	MICHAEL		1801 HICKMAN RD		DES MOINES	IA	503141505	0.1271039355	16
1144208752	JANDA	JEROME	W	6911 C AVE NE		CEDAR RAPIDS	IA	524021349	0.1274651276	16
1316976764	HILL	STEVEN	C.	300 N 4TH AVE E	SUITE 200	NEWTON	IA	502083155	0.1276726858	16
1194702241	WESTON	MICHAEL	B	740 E OAK ST		MONTICELLO	IA	523101745	0.1281954274	16
1861452633	BROWNELL	JOHN		75 SHORT ST NW		CEDAR RAPIDS	IA	524054203	0.1287990958	16
1184292096	LEE	TERRY	J	1111 6TH AVE		DES MOINES	IA	503142613	0.128815542	16
1437411451	VOGEL	JOHN		901 MONTGOMERY ST		DECORAH	IA	521012325	0.1295225225	16
1609902550	BROKKE	JAMES	D	107 S JEFFERSON ST		EXIRA	IA	500767726	0.1299209111	16
1700318037	MORRIS	KIEL	ADAM	1801 HICKMAN RD		DES MOINES	IA	503141505	0.1311435416	16
1336219112	BURNS	MICHAEL	LEE	1040 WILLIAM		IOWA CITY	IA	522406633	0.1314332188	16
1932467214	JACOBITZ-KIZZ	SARAH		320 N GRANDVIEW AVE	STE D	DUBUQUE	IA	520016328	0.1324961438	16
1962643478	BARLEY	THEOPHILE		220 ESSIE DAVISON DR		CLARINDA	IA	516322915	0.1325410586	16
1063471720	NEWLAND	PATRICIA	K.	800 COLONIAL CIR	STE 200	NORWALK	IA	502119637	0.1327552847	16
1508923921	NOMURA	STEPHANIE		5264 COUNCIL ST NE		CEDAR RAPIDS	IA	524022471	0.1327701812	16
1609840834	CHELLI	NAOMI		3540 E 46TH ST	CONCENTRA	DAVENPORT	IA	528073403	0.1329997569	16
1134108004	PARSONS	SASCHA		120 S STORY ST		BOONE	IA	500364739	0.1334692869	16
1255311833	CRESWELL	RONALD	JAMES	116 E 11TH ST	SUITE 101	SPENCER	IA	513014364	0.1337440308	16
1629055678	CARLSTONE	SPENCER	L	405 MONROE ST		PELLA	IA	502191189	0.1340217991	16
1396301040	ALUMNO	MARC		1010 4TH ST SW STE 340		MASON CITY	IA	504012856	0.1340420084	16
1720080237	MIEDEMA	DOUGLAS	JAE	600 9TH AVE N		SIBLEY	IA	512491012	0.1342167967	16
1669793808	KEITH	DAVID	STEPHEN	116 E 11TH ST	SUITE 101	SPENCER	IA	513014300	0.1357837264	16
1013913904	SCHRECK	MICHEAL	E	301 N 4TH AVE		ELDRIDGE	IA	527481113	0.1361582345	16
1396195970	WOLF	CHRISTOPH		2501 PIERCE ST		SIOUX CITY	IA	511043725	0.136238508	16
1356904205	KELM	NOAH	ERIC	1111 6TH AVE		DES MOINES	IA	503142613	0.1379061365	16
1174522320	MARCOWITZ	DAVID	HAROLD	1200 N 7TH ST	SUITE 100	CHARITON	IA	500491210	0.1380777537	16
1902912538	JONES	CHRISTIAN		1 EDMUNDSON PL		COUNCIL BLUFFS	IA	515034658	0.1383405273	16
1750386439	JONES	JEFFREY	F	740 ELLIOTT CT		IOWA CITY	IA	522461824	0.1390476097	16
1013177484	ROSS	BENJAMIN	W.	105 E. MAIN STREET		WAUKON	IA	521721735	0.1390677253	16
1659358471	SOJKA	MATTHEW	LYNN	400 OVESEN DR		WILTON	IA	52778	0.1394344969	16
1972023331	PRICE	MICAH	LARVIN	1111 6TH AVE		DES MOINES	IA	503142613	0.1402455909	16
1295753531	DODGE	JAIME	KENT	2501 PIERCE ST		SIOUX CITY	IA	511043725	0.1403906528	16
1265403216	VAN OORT	TERRY	DALE	302 SW WALNUT ST		ANKENY	IA	500233042	0.1409551106	16
1124009618	SEMLER	CHARLES	ELWIN	705 8TH ST		STORY CITY	IA	502481301	0.1422589841	16
1508111402	SHEFF	DAVID	R	1401 CREES ST		WEST LIBERTY	IA	527761029	0.1427235702	16
1356756266	DAVIS	CHRISTINE	SCHAPLOWS	155 BEL AIRE DR		WAUKEE	IA	502639771	0.1428736724	16
1467940825	MASSAD	AMANDA	HANHAN	1111 6TH AVE		DES MOINES	IA	503142613	0.1429292798	16
1689769432	TINGLE	MICHELE		9128 87TH LN		INDIANOLA	IA	50125	0.1430334519	16
1558342535	REINERTSON	JOHN	EDWARD	3 S 4TH AVE		MARSHALLTOWN	IA	501582924	0.1445075921	16
1861401572	VANGORP	DAVID	L	920 SOUTH OAK STREET	SUITE 1	IOWA FALLS	IA	501269506	0.1454770747	16
1578540241	GILL	JAMES	STEWART	313 N MOUNT VERNON DR		IOWA CITY	IA	522453715	0.1456618058	16
1336122449	OCHOA	MARTHA	ANN	BUILDING 0221		CEDAR FALLS	IA	506140001	0.1458756966	16
1134571516	SYED	NAYAB		1111 6TH AVE		DES MOINES	IA	503142613	0.1459632349	16
1073663076	WHALEN	JAMES		1751 MADISON AVE		COUNCIL BLUFFS	IA	515035246	0.1459776359	16
1023099835	SLATTERY	MICHAEL	JOHN	1214 SOUTH GRANT ROAD	MCFARLAND C	CARROLL	IA	514013047	0.1467112886	16
1902964505	TOWNSEND	HEIDI	ELIZABETH	1000 LANGWORTHY ST		DUBUQUE	IA	520017313	0.1467343495	16
1710988159	VEIT	STEPHEN	J	212 E BOW DR		CHEROKEE	IA	510121215	0.1476155115	16
1164538674	WANZEK	JOSEPH	M	3434 W BROADWAY	SUITE 100	COUNCIL BLUFFS	IA	515013291	0.1478147535	16
1962489989	WEBER	PAUL	H	160 E MAIN ST		DENVER	IA	506229612	0.1483194065	16
1184645426	STUBBLEFIELD	JOSHUA		1801 HICKMAN RD		DES MOINES	IA	503141548	0.1485834965	16
1093178824	RODRIGUEZ HER	ALBERTO		250 MERCY DR		DUBUQUE	IA	520017320	0.1492358559	16
1053520403	SUNDQUIST	PHILIP	DEWAIN	1030 N 7TH ST		CHARITON	IA	500491206	0.1500199163	16
1790215994	BINKLEY	MITCHELL		1345 W CENTRAL PARK AVE		DAVENPORT	IA	528041844	0.1507818052	16
1922685924	CHEN	JACK	SZUWEI	200 HAWKINS DR		IOWA CITY	IA	522421009	0.1533837091	16
1689676926	PELLETT	PAUL	D	1830 STATE HIGHWAY 9		DECORAH	IA	521017301	0.1534982445	16
1780998450	LAPINID	MARICRIS	ENRIQUEZ	1201 W AGENCY RD		WEST BURLINGTO	IA	526551645	0.1538507608	16
1033524681	IRWIN	DANIEL		2501 PIERCE ST		SIOUX CITY	IA	511043725	0.1539779995	16
1689680183	LARSON	KIMBERLY	A	1421 4TH ST SW		MASON CITY	IA	504012856	0.1544223275	16
1285602920	WITTENBERG	CRAIG	A.	405 MONROE ST		PELLA	IA	502191189	0.1551457984	16
1184797888	ZEHR	JOHN	MARK	1227 W 27TH ST		CEDAR FALLS	IA	506140221	0.155159128	16
1205838984	INGRAM	JOHN	D.	2016 1ST AVE S		DENISON	IA	514422210	0.1552719461	16
1336633031	SMITH	SARAH	JAYNE	5950 UNIVERSITY AVE STE 220		WEST DES MOINE	IA	502668231	0.1555020503	16
1902336548	OVERCASH	CAMERON	WILLIAM	2103 INGERSOLL AVE		DES MOINES	IA	503125227	0.155637764	16
1992757116	HEPPLEWHITE	DANIEL	A	2720 8TH ST SW		ALTOONA	IA	500091028	0.1556413784	16
1912902404	FRYZEK	ROBERT	KENNETH	PO BOX 69		GLENWOOD	IA	515340069	0.1565508508	16
1851959258	MITTRA	TRICIA	MARIE	1801 HICKMAN RD		DES MOINES	IA	503141505	0.1565999594	16
1932107448	DREYER	RONALD	H	415 AVENUE C		DENISON	IA	514422709	0.1572347973	16
1780680272	MCLAUGHLIN	CHRISTA	S	3200 W KIMBERLY RD		DAVENPORT	IA	528063059	0.1575060697	16
1174503957	HILSABECK	JOHN	EDWIN	116 E 11TH ST	SUITE 101	SPENCER	IA	513014364	0.1587110884	16
1992716203	PICK	RON	J	6200 AURORA AVE		URBANDALE	IA	503222800	0.1590119289	16
1861452708	BAST	KELLY	SCOTT	2901 86TH ST		URBANDALE	IA	503224201	0.1591634341	16
1811974934	WICKHAM	NEIL	E	4612 PRAIRIE PARKWAY		CEDAR FALLS	IA	50613	0.1595523423	16
1992901268	DANIELS	BENJAMIN	HARRISON	200 VIRGIL AVE SE		MOUNT VERNON	IA	523141589	0.1596800271	16
1144280355	TULL	JANET	RUTH	1501 S MAIN ST, SUITE 6		CHARLES CITY	IA	506163444	0.1601013495	16
1538681309	DEL ROSARIO	CATHERINE	ALEXANDRA	2755 GATEWAY DR		CARLISLE	IA	500472302	0.1610677848	16
1205493962	MOHAMED	YUSUF		1111 6TH AVE		DES MOINES	IA	503142613	0.161075167	16
1043633233	CHAKRALA	KARTHIK		4480 UTICA RIDGE RD	SUITE 160	BETTENDORF	IA	527221656	0.1611707239	16
1396799078	WALKER	DANIEL	E	1610 W TOWNLINE ST	SUITE 200	CRESTON	IA	508011066	0.1615215499	16
1467663674	RIAD ZAKY	WAHID	ALFONSE	905 FRANKLIN ST		WATERLOO	IA	507034407	0.1618017155	16
1649250390	MEYER	NATHANIEL	AMIEL	116 E 11TH ST	SUITE 101	SPENCER	IA	513014364	0.1621345441	16
1669405528	LAWLOR	DONNA		911 CARTER ST NW		ELKADER	IA	520439016	0.1643483351	16
1619538634	OBERFOELL	BETHANY		301 N 4TH AVE		ELDRIDGE	IA	527481113	0.1647936097	16
1487646642	SCHWEIZER	DAVID	GEORGE	1501 S MAIN ST STE 6		CHARLES CITY	IA	506163444	0.1663567033	16
1962025593	ORVIS	SAMUEL		200 HAWKINS DR		IOWA CITY	IA	522421009	0.1664251448	16
1235246539	KLITGAARD	DONALD	R	1220 CHATBURN AVE		HARLAN	IA	515372009	0.1667236975	16
1598080145	HOPPER	KATHERINE	ROSE MCKE	500 8TH AVE SE		CEDAR RAPIDS	IA	524012134	0.1680801465	16
1629039359	LEE	DELNA	E	4545 SERGEANT RD		SIOUX CITY	IA	511064706	0.1683327035	16
1982803334	JAYATILLEKA	NIMALKA	PANAMULLA	621 S ILLINOIS AVE	SUITE 100	MASON CITY	IA	504015489	0.1688438976	16
1780672634	PONCY	PAUL	DAVID	236 W MAPLE ST		CENTERVILLE	IA	525442222	0.1692938521	16
1912966532	NELSON	BRIAN	J.	320 N GRANDVIEW AVE	SUITE D	DUBUQUE	IA	520016328	0.1698585843	16
1467525030	KRUSE	ADAM	D	25 W HICKMAN RD		WAUKEE	IA	502635020	0.1698848029	16
1760005110	FAUX	BARBRA	ELLEN	1007 W 3RD AVE APT 115		INDIANOLA	IA	501253172	0.1700006924	16
1770746620	BENDORF	ROBERT	ADAM	1220 CHATBURN AVE		HARLAN	IA	515372009	0.1716775648	16
1417039447	ZOELLE	SARA	LYNN	800 OAK ST		SHELDON	IA	512011242	0.1716887314	16
1205806817	GOERSS	JEFFREY	JOHN	2700 23RD ST		SPIRIT LAKE	IA	513601158	0.1717182836	16
1548220668	QUINN	TIMOTHY		1790 BLAIRS FERRY RD		HIAWATHA	IA	522332033	0.1721020374	16
1104860592	BRINDLE	CHARLES		403 FIRST STREET SE		BELMOND	IA	504211201	0.1729686512	16
1265099907	HARKIN	SAMIA	ABDULRAHI	1801 HICKMAN RD		DES MOINES	IA	503141505	0.173808015	16
1790342434	MCKINNEY	MATTHEW	ANTHONY	1801 HICKMAN RD		DES MOINES	IA	503141505	0.1743349704	16
1750613618	DE CALERO	LURIS	CECILIA	801 HARMONY ST	MEDICAL BUI	COUNCIL BLUFFS	IA	515033106	0.1750215763	16
1013328483	JOCHIMS	AMY	C	116 E 11TH ST STE 101		SPENCER	IA	513014365	0.1750415574	16
1942269402	BAGBY	MARTIN	D	1000 LANGWORTHY ST		DUBUQUE	IA	520017313	0.1750646192	16
1780891382	STEFFEN	KENNETH	FRANCIS	1500 ASSOCIATES DR		DUBUQUE	IA	520022201	0.17570708	16
1013915750	FRIEDMAN	ROBERT	L	2055 KIMBALL AVE	SUITE 101	WATERLOO	IA	507025047	0.1764806603	16
1558317842	TOMAS	ROBERT	STANLEY	1121 3RD ST SW		DYERSVILLE	IA	520401725	0.176607404	16
1174558860	BUTLER	CATHERINE	E	532 1ST ST NW		BRITT	IA	504231227	0.1766237296	16
1467430181	HORRIGAN	TIMOTHY	C	217 20TH ST NW		WAVERLY	IA	50677	0.1767913644	16
1790771152	GARRETT	ROBERT	E	200 HAWKINS DR		IOWA CITY	IA	522421009	0.1776377215	16
1558379107	GAUMER	BEN		112 E DETROIT AVE		INDIANOLA	IA	501251860	0.1787265447	16
1891763389	DOSE	RONALD	W	505 39TH AVE		AMANA	IA	522038229	0.17923975	16
1386297489	HOWE	ERIN		410 NW 4TH ST		EARLHAM	IA	500721012	0.1795283701	16
1942564893	ERRTHUM	MARTHA	C	840 E UNIVERSITY AVE		DES MOINES	IA	503162304	0.1797084604	16
1134109507	CLARK	DANIELLE	K	405 MONROE ST		PELLA	IA	502191189	0.1809576178	16
1447329313	METCALF	KENT	F	501 S WHITE ST	SUITE ONE	MT PLEASANT	IA	526412600	0.1815477564	16
1285131383	BLAND	SCOTT	RYAN	MOUNT AYR MEDICAL CLINIC	504 N. CLEV	MT AYR	IA	50854	0.1816584175	16
1235119736	COHEN	GREG	D	1200 N 7TH ST		CHARITON	IA	500491210	0.1818327537	16
1235124470	ROBINSON	LINDA	J	210 S MAIN ST		LENOX	IA	508511242	0.1818860658	16
1154366904	MOYER	GAROLD	L	2710 SAINT FRANCIS DR	SUITE 111	WATERLOO	IA	507025619	0.1825763938	16
1841392750	SIEH	SUSAN	E	1631 4TH ST SW STE 114B		MASON CITY	IA	504011612	0.1831363357	16
1477584092	FAGERHOLM	ROBERT	JAMES	1000 4TH ST SW		MASON CITY	IA	504012800	0.1833188288	16
1376581868	NOVAK	THOMAS	A	206 COOKSON DR		WEST BRANCH	IA	523589632	0.1834149138	16
1881603405	FILLMAN	DONALD		603 E MAIN ST		PANORA	IA	502164700	0.1836226323	16
1215536636	COOK	DARCIE	MARIE	8285 TURKEY VALLEY LN		DUBUQUE	IA	520039749	0.1842177367	16
1598711244	BALDWIN	TONIA	M	2000 N 16TH ST		CLARINDA	IA	516321174	0.1846514122	16
1326034117	JOGERST	GERALD	J	200 HAWKINS DR		IOWA CITY	IA	522421009	0.1848580917	16
1699752790	WOODARD	THOMAS	S	6000 UNIVERSITY AVE	SUITE 101	WEST DES MOINE	IA	502668203	0.1851068876	16
1760442529	ZITTERGRUEN	JOHN	HARLAN	6010 MILLS CIVIC PKWY	SUITE 200	WEST DES MOINE	IA	502668345	0.1851118548	16
1861480139	GERST	TIMOTHY	P	709 W MAIN ST		MANCHESTER	IA	520570359	0.1853087112	16
1528159068	ABLER	JENNIFER	M	5900 E UNIVERSITY AVE	SUITE 200	PLEASANT HILL	IA	503278457	0.1856331333	16
1245388743	SWINTON	TIMOTHY	WAYNE	412 E CHURCH ST		MARSHALLTOWN	IA	501582947	0.1868390595	16
1407841273	BEATY	LARRY		5950 UNIVERSITY AVE	STE 105	WEST DES MOINE	IA	502668216	0.1870340566	16
1164410445	RICHMOND	SHAWN	MICHAEL	410 N 12TH ST		OSKALOOSA	IA	525772495	0.1871220177	16
1154529535	TROMBLEE	JOSHWA	L	417 S EAST ST		CORYDON	IA	500601860	0.1874645251	16
1134338965	THOMA	KATE	DUCHENE	200 HAWKINS DR		IOWA CITY	IA	522421009	0.1878486393	16
1760658397	CARBONE	ANTHONY	JOSEPH	1227 E RUSHOLME ST	ADMINISTRAT	DAVENPORT	IA	52803	0.1891180594	16
1528681061	FORSYTH	APRIL	L.	840 E UNIVERSITY AVE		DES MOINES	IA	503162304	0.1892785012	16
1255869269	YUKI	KUMI		200 HAWKINS DR DEPT OF		IOWA CITY	IA	522421009	0.1895335844	16
1497743298	ECHTERNACHT	HARRIET	J	1130 SCOTT BLVD		IOWA CITY	IA	522402907	0.1895612749	16
1811984180	PARMELEE	PAUL	MARTIN	194 6TH AVE NE		LE MARS	IA	510313716	0.1895623897	16
1659323756	WULF	DALE	G	915 13TH AVE N		CLINTON	IA	527325067	0.1899714014	16
1912982075	HEILESON	BRET	D.	1220 CHATBURN AVENUE		HARLAN	IA	51537	0.1901305808	16
1598733198	FIRST	PHILIP		619 S MAIN ST		MONTICELLO	IA	523101733	0.1903701239	16
1760581730	WILCOX	TRESSA	A	1501 E 10TH ST		ATLANTIC	IA	500221936	0.1903966312	16
1366737686	NEILS	ASHLEY	A	603 ROSARY DR.		CORNING	IA	508411683	0.1906905552	16
1114410529	GOETTEL	COURTNEY	L	1010 4TH ST SW STE 340		MASON CITY	IA	504012856	0.1907727715	16
1336552306	PYMM	JOHN	HOWARD	620 NORTHWESTERN DR # 1		STORM LAKE	IA	505882935	0.1911000559	16
1730178914	KELLER	CHARLES	FRANCIS	1601 NW 114TH STREET	SUITE 257	CLIVE	IA	503257036	0.1918529492	16
1659375236	SCHILLING	SHERRI	K	1830 STATE HIGHWAY 9		DECORAH	IA	521017301	0.192192548	16
1700455599	JOZWIAKOWSKI	ANDREW	PARKER	5100 PRAIRIE PKWY STE 205		CEDAR FALLS	IA	506138155	0.1926671151	16
1558348169	JACOBS	ORVILLE	J.	5225 NE 96TH ST		ALTOONA	IA	500099493	0.1931657298	16
1699738880	GODEJOHN	ANGELA	LYNN	1229 C AVE E		OSKALOOSA	IA	525774246	0.1932733456	16
1730246745	RICHTER	DANIEL	H.	809 ELM ST		MISSOURI VALLE	IA	515551140	0.1938810275	16
1003027939	ISAACSON	TODD	MIKAEL	1 JACK FOSTER DR		SHENANDOAH	IA	516014586	0.1945041782	16
1215551411	FOLKERTS	TYLER	MICHAEL	1801 HICKMAN RD		DES MOINES	IA	503141597	0.195294621	16
1912931676	HOTH	PETER	L	920 E 2ND AVE STE 201		CORALVILLE	IA	522412225	0.1953063059	16
1891363503	MORSTORF	TRAVIS		2055 KIMBALL AVE STE 101		WATERLOO	IA	507025047	0.1954980899	16
1316046469	BERRY	ELAINE	K.	1501 E 10TH ST		ATLANTIC	IA	500221936	0.1962878174	16
1528410107	SIDDIQUI	DANIA		1111 6TH AVE		DES MOINES	IA	503142613	0.1965122364	16
1831205525	COON	TERESA	L	1004 STATE ST		BETTENDORF	IA	527224856	0.1968647704	16
1841557345	DVORAK	SAMUEL	C.	1214 SOUTH GRANT ROAD		CARROLL	IA	51401	0.1977069714	16
1093743114	BLAIR	TIMOTHY	JAMES	701 BROAD STREET	SUITE 2	KEOSAUQUA	IA	52565	0.197825288	16
1053791681	LUONG	THANG		1345 W CENTRAL PARK AVE		DAVENPORT	IA	528041844	0.1980836406	16
1841295532	RICE	TIMOTHY	G.	300 SIOUX VALLEY DR		CHEROKEE	IA	510121205	0.1983250814	16
1043282759	MACE	KEVIN	WAYNE	1208 N LINCOLN ST		KNOXVILLE	IA	501383421	0.199318172	16
1316108764	HURST	GLENN	EDWARD	201 RIDGE ST STE 201		COUNCIL BLUFFS	IA	515034643	0.1993963552	16
1295082170	NAIDU	SAROJINI	DEVI	2055 KIMBALL AVE	SUITE 101	WATERLOO	IA	507025047	0.1995020975	16
1396723623	MATLOCK	GREGORY	A	3600 30TH ST		DES MOINES	IA	503105753	0.2000784144	16
1285712497	MURAD	EDEN		250 LAUREL ST		DES MOINES	IA	503143024	0.2005107464	16
1407379159	DESJARDINS	DANIEL		518 LINCOLNWAY ST		WOODBINE	IA	515791238	0.2005249086	16
1558896621	SANCHEZ TRAUN	KARISSA		1690 ELM ST STE 300		DUBUQUE	IA	520013679	0.2009389141	16
1780033639	DUPIC	ELIZABETH	JOY	2015 W 5TH ST		STORM LAKE	IA	505883000	0.2011005279	16
1467531657	BAHADUR	SHIVENDRA		2769 HEARTLAND DR	SUITE 205	CORALVILLE	IA	522412732	0.2014767617	16
1871604835	MOCK	TERESA	A	621 S ILLINOIS AVE	SUITE 100	MASON CITY	IA	504015489	0.2015198749	16
1982960662	TANDRA	SUMAN		801 5TH ST		SIOUX CITY	IA	511011326	0.2015200738	16
1386694412	ASMAN	RANDY	C.	926 N 8TH ST		ESTHERVILLE	IA	513341300	0.20170325	16
1427064146	HARDER	MICHAEL	D.	4230 HAMILTON BLVD		SIOUX CITY	IA	511041137	0.2017770862	16
1184790909	ABOUASSALY	MICHAEL	K	1201 W AGENCY RD		WEST BURLINGTO	IA	526551645	0.2028956684	16
1003874264	GERGES	ASHRAF	ADEL SAMY	1600 DIAMOND ST		ONAWA	IA	510401548	0.2029673537	16
1073135141	CITERELLA	BETHANY		1111 6TH AVE		DES MOINES	IA	503142613	0.2031590385	16
1538329917	YANKEY	JOSEPH	M.	5950 UNIVERSITY AVE	STE 105	WEST DES MOINE	IA	50266	0.2036132464	16
1508871252	MOELLER	MARIE	B	1000 LINCOLN CIR SE	SUITE 100	ORANGE CITY	IA	510411862	0.2038492128	16
1497764005	JAGIELLO	WILLIAM		1750 48TH ST	SUITE 1	DES MOINES	IA	503101988	0.2040119349	16
1619936382	JAURON	ELIZABETH	LOUISE	5501 NW 86TH ST	STE 300	JOHNSTON	IA	50131	0.2040120336	16
1649479551	CHELLAPPA	SUMATHI		3815 STANGE RD		AMES	IA	500103914	0.2043604568	16
1437416914	DEETS	PAIGE		200 HAWKINS DR		IOWA CITY	IA	522421009	0.204622808	16
1306333968	KAUR	KIRANPRIT		1111 6TH AVE		DES MOINES	IA	503142613	0.2053799183	16
1649697632	STAHURA	ALEX		911 CARTER ST NW		ELKADER	IA	520439016	0.2055326031	16
1932102639	PAUL	JEAN		800 E. FIRST STREET	SUITE 1700	ANKENY	IA	500212100	0.2058611807	16
1427055375	MCCORMICK	RICKY	R	1600 1ST ST E		INDEPENDENCE	IA	506443155	0.2059649798	16
1669459533	FACKRELL	SCOTT	P	6000 UNIVERSITY AVE	SUITE 101	WEST DES MOINE	IA	502668203	0.2060432761	16
1881109676	SAMUELSON	LINDSAY		715 SW ANKENY RD		ANKENY	IA	500239798	0.2071092442	16
1013355759	GREENE	DYLAN	C	1021 NEBRASKA ST		SIOUX CITY	IA	511051436	0.207964623	16
1457306615	STILLE	CHRISTOPH	M	1000 LANGWORTHY ST		DUBUQUE	IA	520017313	0.2086087741	16
1538276894	ROMAN	EKATERINA		1205 COPPER CREEK DR		PLEASANT HILL	IA	503277002	0.2088685148	16
1942658919	DRYDEN	MEREDITH	K	1214 SOUTH GRANT ROAD		CARROLL	IA	51401	0.209053293	16
1922036276	STANDING	LARRY		226 BLUE BELL RD		CEDAR FALLS	IA	506130000	0.2093973277	16
1821595877	WILSON	DIVA	VITEARE	1288 VALLEY VIEW DR		COUNCIL BLUFFS	IA	515035245	0.2094462468	16
1659489227	JOHANNESEN	ROBERT	G	1000 4TH ST SW	MERCY FAMIL	MASON CITY	IA	504012800	0.2098930926	16
1477044758	NELSON	SEAN	DARRELL	2501 PIERCE ST		SIOUX CITY	IA	511043725	0.2113257471	16
1891951349	EUGENE	SHIRLEY		1515 DELHI ST		DUBUQUE	IA	520016320	0.2127767858	16
1497715262	JOHNSON	JAY	A	2103 INGERSOLL AVE		DES MOINES	IA	503125262	0.2129685335	16
1609098649	HUISENGA	JASON	A.	2015 W 5TH ST		STORM LAKE	IA	505883000	0.2133977866	16
1902245467	HUMPHREY	WILLIAM	O	1201 3RD AVE SE		CEDAR RAPIDS	IA	524034009	0.2139530537	16
1033128418	HARRISON	DAVID		800 E 1ST ST	SUITE 1700	ANKENY	IA	500212077	0.2139757803	16
1255823951	STROEH	ABBY	J	1801 HICKMAN RD		DES MOINES	IA	503141505	0.2139967248	16
1558346015	LASSEN	DELWYN	LEE	33 4TH ST NW		SIOUX CENTER	IA	512501870	0.2143105609	16
1508420027	LUFT	PATRICK		1111 6TH AVE		DES MOINES	IA	503142613	0.2144278983	16
1205947751	VENTEICHER	RACHEL	A	1519 S PHILLIPS ST		ALGONA	IA	505113649	0.2145944108	16
1326013426	PETERSON	PAUL	D	2600 OUTER DR N		SIOUX CITY	IA	511041585	0.2146516257	16
1497728661	AILABOUNI	NADER	BISHARA	4321 53RD AVE		BETTENDORF	IA	527221269	0.2149071122	16
1255956975	LANDON	GRANT		1010 4TH ST SW STE 340		MASON CITY	IA	504012856	0.2165224874	16
1902025729	QUINN	CHERYL	ANN	1314 S STUART ST STE B		SIGOURNEY	IA	525911154	0.2165881215	16
1982710794	HUNT	SAMUEL	R	1010 4TH ST SW		MASON CITY	IA	504012857	0.2174266489	16
1881647071	SORENSEN	STEPHEN	M	1345 W CENTRAL PARK AVE		DAVENPORT	IA	528041844	0.2175723795	16
1396734927	HEIKES	LARRY	G	19876 SAINT JOSEPH DR	CENTERVILLE	CENTERVILLE	IA	525448850	0.2176916572	16
1932137049	MANNING	MATTHEW	ARTHUR	304 FRANKLIN ST		KEOSAUQUA	IA	525651164	0.2177126376	16
1588288435	DEBLIECK	ELLIOT	M	1111 6TH AVE		DES MOINES	IA	503142613	0.2178892257	16
1497249098	MARK	ANNA	CHRISTINE	901 MONTGOMERY ST		DECORAH	IA	521012325	0.2181996881	16
1003876467	BELL	JAMES	RAYMOND	2901 86TH ST		URBANDALE	IA	503224201	0.2186115953	16
1881690709	SYFERT	RICHARD	L	210 W 53RD ST		DAVENPORT	IA	528062251	0.2188292533	16
1336137611	WHITIS	ANNE	K	410 N 12TH ST	SUITE 300	OSKALOOSA	IA	525772495	0.2191596666	16
1831177237	LEVY	ROCHELLE	N	4631 MERLE HAY RD		DES MOINES	IA	503221962	0.2193781362	16
1619193943	SAXENA	WILL		1314 S STUART ST		SIGOURNEY	IA	525911154	0.2195827031	16
1871572057	OTT	JAMES	WILLIAMS	901 MONTGOMERY ST		DECORAH	IA	521012325	0.2204539903	16
1902896046	VENTEICHER	ANDREA	LYNN	120 2ND AVE SE		WAUKON	IA	521722073	0.2204545607	16
1992701213	MILLER	KRISTIN	A	200 S CODY RD		LE CLAIRE	IA	527539579	0.2205145276	16
1891884029	WEBSTER	MATTHEW	K	1105 N ANKENY BLVD STE 100		ANKENY	IA	500234003	0.2211418702	16
1508066721	KOOS	STEPHANIE	R.	312 9TH ST SW	SUITE 1200	WAVERLY	IA	506772929	0.2221054729	16
1730175613	REID	ANN	E	909 W 1ST ST		SUMNER	IA	506741203	0.2222921579	16
1235335514	TRESNAK	JENNIFER	KAREN	1345 W CENTRAL PARK AVE		DAVENPORT	IA	528041844	0.2233200573	16
1386868115	MUNNS	SUZANNE	E	2055 KIMBALL AVE	SUITE 101	WATERLOO	IA	507025047	0.2236241173	16
1235190372	PATTERSON	ANDREW		2815 EDGEWOOD RD SW		CEDAR RAPIDS	IA	524043258	0.223737286	16
1225049497	BEAN	TODD	C.	1501 E 10TH ST		ATLANTIC	IA	500221936	0.2240723759	16
1568450849	NORTH	DAVID	E.	1910 CARBONADO RD		OSKALOOSA	IA	525772424	0.2245076873	16
1447231816	ANDERSON	BRIAN	SETH	1220 CHATBURN AVE		HARLAN	IA	515372009	0.2246355648	16
1518451020	FLANNAGAN	ABBY		840 E UNIVERSITY AVE		DES MOINES	IA	503162304	0.2246992598	16
1518914662	WERLING	RYAN	C	1504 N 1ST ST		INDIANOLA	IA	501253702	0.2247657665	16
1407479355	ALDRIDGE	SPENCER	JAY	1801 HICKMAN RD		DES MOINES	IA	503141597	0.2251740658	16
1811948151	STANGL	DOUGLAS	V.	926 N 8TH ST		ESTHERVILLE	IA	513341300	0.225338095	16
1366883357	HUBBELL	ALEXANDRA		840 E UNIVERSITY AVE		DES MOINES	IA	503162304	0.2256404437	16
1790780476	PARKER	WESLEY	A.	300 SIOUX VALLEY DR		CHEROKEE	IA	510121205	0.2264880474	16
1982228920	QUELLAND	SAMANTHA		1550 6TH ST		MANNING	IA	514551004	0.2274109098	16
1225117088	RYNDERS	KENT	D	501 S WHITE ST	SUITE ONE	MT PLEASANT	IA	526412600	0.2286227663	16
1578559829	MEEKER	MONICA	ANN	421 3RD AVENUE SOUTH		MOUNT VERNON	IA	52314	0.2297948833	16
1922073022	COPPOLA	LARRY	J	5731 GREENDALE RD	SUITE 100	JOHNSTON	IA	501311593	0.2301314474	16
1740265222	NEUHARTH	KIMBERLY	ANN	603 E MAIN ST		PANORA	IA	502161097	0.2304882054	16
1760445423	DESAI	SHAILESH	DHIRUBHAI	240 NORTH RERICK AVE		PRIMGHAR	IA	51245	0.2309087497	16
1700106093	ASHLER	FREDRICK	M	2959 US HIGHWAY 275		HAMBURG	IA	516405052	0.2311689394	16
1740287614	GOETSCH	NICHOLAS	J	3421 W 9TH ST		WATERLOO	IA	507025401	0.231280862	16
1477082915	ALGER	DERRICK	THOMAS	1201 3RD AVE SE		CEDAR RAPIDS	IA	524034009	0.2313445673	16
1407294630	SHELBY	LYNDLE	DUANE	1101 9TH ST SE		SIOUX CENTER	IA	512502501	0.2319693115	16
1083617385	AHN	YANG		9255 ATLANTIC DR SW		CEDAR RAPIDS	IA	524048950	0.2325587944	16
1144214248	WALZ	KRISTI	D	1021 NEBRASKA ST		SIOUX CITY	IA	511051436	0.2328642631	16
1184684854	KLEIN	JOHN	J	2815 EDGEWOOD RD SW		CEDAR RAPIDS	IA	524043258	0.2334632795	16
1801856091	LICKTEIG	JENNIFER		788 8TH AVE SE		CEDAR RAPIDS	IA	524012119	0.2335687355	16
1346400777	KINNER	AMBER	NICOLE	1801 HICKMAN RD		DES MOINES	IA	503141505	0.2342079553	16
1043360688	MAGERS	EDWARD	MICHAEL	504 N. CLEVELAND ST.		MOUNT AYR	IA	508542201	0.2344116719	16
1639516685	LARSON	SCOTT	THOMAS	200 HAWKINS DR	UIHC DEPART	IOWA CITY	IA	522421009	0.235669037	16
1346201316	JENKINS	JULIA	C	827 S JACKSON ST		OSCEOLA	IA	502131666	0.2368603862	16
1477083798	OGUNTODU	OLAKUNLE		1345 W CENTRAL PARK AVE		DAVENPORT	IA	528041844	0.2378996588	16
1053775015	TANG	KRISTIN	T	120 2ND AVE SE		WAUKON	IA	521722073	0.2380112155	16
1841439239	JAMSHIDIAN	FARZAD		1000 4TH ST SW		MASON CITY	IA	504012800	0.2389758314	16
1699062125	WEIGEL	PERRY	LEE	901 SE ORALABOR RD	APT #3	ANKENY	IA	500213952	0.2399485601	16
1073007894	DUWE	ELISE	A G	2350 HOSPITAL DR		WEBSTER CITY	IA	505956600	0.2404829255	16
1730166935	GROSSMANN	JONATHAN	C	1000 LINCOLN CIR SE	SUITE 100	ORANGE CITY	IA	510411862	0.2411291437	16
1346217916	DEHNER	MICHAEL	A	715 W MILWAUKEE AVE		STORM LAKE	IA	505881564	0.2420043658	16
1548684665	JOYLANI	CONNIE		2055 KIMBALL AVE	SUITE 101	WATERLOO	IA	507025047	0.2421480833	16
1366428526	HILLIARD	DONALD	WAYNE	411 10TH ST SE	SUITE 2500	CEDAR RAPIDS	IA	524032429	0.2422718183	16
1083626063	BELLING	WAYNE		3403 159TH ST		URBANDALE	IA	503232482	0.2424755214	16
1184139479	ROBINSON	AMANDA		405 E PLEASANT ST		MAQUOKETA	IA	520603112	0.2425287288	16
1407835283	MYERS	TONY	A	610 8TH ST SE		CEDAR RAPIDS	IA	524012143	0.2431122345	16
1801876685	FELDMANN	BRUCE	ANTHONY	116 E 11TH ST	SUITE 101	SPENCER	IA	513014364	0.2434125781	16
1306282132	HARMS	NATHAN		308 N MAPLE AVE		NEW HAMPTON	IA	506591142	0.2434182066	16
1730569369	DAVIS	BRITTANY		1345 W CENTRAL PARK AVE		DAVENPORT	IA	528041844	0.2434436266	16
1073509436	MAHARRY	MICHAEL		200 HAWKINS DR		IOWA CITY	IA	522421009	0.2445692864	16
1962418640	MONASTER	BARCLAY	A	3135 W BROADWAY		COUNCIL BLUFFS	IA	51501	0.2447040781	16
1811947211	CARR	CYNTHIA		200 MERCY DR	SUITE 106	DUBUQUE	IA	520017303	0.244800131	16
1184601890	WETTACH	DAVID	M.	1518 MULBERRY AVE		MUSCATINE	IA	527613433	0.2458052054	16
1801892351	MCCAW	PATRICIA	J	301 N 4TH AVE		ELDRIDGE	IA	527481113	0.2464697111	16
1396083531	HANSHAW	JONI	R	2000C S MAIN ST		FAIRFIELD	IA	525569572	0.246513425	16
1891783569	DANIEL	MYRA	S	2140 53RD AVE		BETTENDORF	IA	527226279	0.2466674495	16
1427625524	FISHER	ALEXIA		840 E UNIVERSITY AVE		DES MOINES	IA	503162304	0.2475458557	16
1740293588	OGAARD	GREGORY	L	920 SOUTH OAK STREET	SUITE 1	IOWA FALLS	IA	501269506	0.2485725802	16
1053398982	GRAY	MATTHEW	N	1030 5TH AVE SE	SUITE 1400	CEDAR RAPIDS	IA	524032464	0.2486171584	16
1538509443	CONE	REGAN	A	301 N 4TH AVE		ELDRIDGE	IA	527481113	0.2486268227	16
1841290996	HANSEN	ROGER	VIKE	319 E MAIN ST		PANORA	IA	502161064	0.2487117295	16
1447394879	RUPKE	DANIEL	JOHN	1345 W CENTRAL PARK AVE		DAVENPORT	IA	528041844	0.2490034389	16
1649289216	GIDDINGS	JEANNE		4326 HICKMAN RD	SUITE 100	DES MOINES	IA	503103333	0.250226793	16
1346358991	WHITMORE	ROBERT	LESTER	715 W MILWAUKEE AVE		STORM LAKE	IA	505881564	0.2510574037	16
1538146634	WOLBERS	REGAN	A	1515 DELHI ST	SUITE 100	DUBUQUE	IA	520016389	0.2512210283	16
1841729910	CHANG	JUSTIN	THEODORE	1825 LOGAN AVE STE 201		WATERLOO	IA	507031916	0.2513330878	16
1417955089	CHRISTIANSEN	SCOT	R	702 W UNION ST		EDGEWOOD	IA	520428187	0.2520572097	16
1447656046	HUMPHREY	STEVEN	J.	14961 WOODCREEK LN		CLIVE	IA	503254511	0.2523185663	16
1326606674	RAINEY	NICHOLAS	CHARLES W	200 HAWKINS DR DEPT OF		IOWA CITY	IA	522421009	0.2526300071	16
1750768339	BENSEN	WILLIAM		116 E 11TH ST STE 101		SPENCER	IA	513014365	0.2528688252	16
1881959971	DUNKER	DEVI		1115 S MARSHALL ST		BOONE	IA	500365304	0.2529433082	16
1093974172	HERRMANN	MATTHEW		6010 MILLS CIVIC PKWY	STE 200	WEST DES MOINE	IA	502668345	0.2534910968	16
1467465716	BRADY	JEFFREY	R	25 W HICKMAN RD		WAUKEE	IA	502635018	0.253566607	16
1629015177	BOELTER	NANCY	ANN	3701 KATZ DR		MARION	IA	523023871	0.2543082779	16
1821010711	RAUWOLF	ANDREW	PAUL	2979 VICTORIA ST		BETTENDORF	IA	527222784	0.2543343726	16
1275533143	MUSGRAVE	JOHN	W	7024 NORDIC DR		CEDAR FALLS	IA	506136309	0.2551529222	16
1982693941	JENNETT	GARY	LEE	7003 HIGH POINT LN		CEDAR RAPIDS	IA	524118112	0.2553663236	16
1447820006	AL HEBSHI	RAMEZ	H	1111 6TH AVE		DES MOINES	IA	503142613	0.2553923518	16
1063408326	BAUMERT	PAUL	W	3500 UNIVERSITY BLVD		AMES	IA	500108676	0.2558183364	16
1558460519	WEPPLER	ANGELA	B	1501 E 10TH ST		ATLANTIC	IA	500221936	0.2561231159	16
1457338972	DOCE	MARIA	T	411 10TH ST SE	STE 1400	CEDAR RAPIDS	IA	524032442	0.2561272174	16
1619949872	GAMACHE	JAMES	A	HIGHWAY 71 SOUTH		SPIRIT LAKE	IA	51360	0.2562309207	16
1679583363	ZACHARY	DENNIS	C	6601 SW 9TH ST		DES MOINES	IA	503156138	0.2568917024	16
1841308533	BUCK	JIM	A	2000 SOUTH MAIN STREET	STE C	FAIRFIELD	IA	525563739	0.2571247463	16
1073593703	JORGENSEN	SARAH	K	920 E 2ND AVE STE 201B		CORALVILLE	IA	522412225	0.2571731388	16
1164646691	SUTTON	SARA	ESTHER	3219 SW 39TH ST		DES MOINES	IA	503211304	0.2573796684	16
1225357585	APPENHEIMER	STACEY	ANN	200 HAWKINS DR	DEPARTMENT	IOWA CITY	IA	522421009	0.2579025767	16
1467568766	COPPOLA	ANTHONY	M	1830 STATE HIGHWAY 9		DECORAH	IA	521017301	0.2581061648	16
1598725616	SAGERS	TIMOTHY		1790 BLAIRS FERRY RD		HIAWATHA	IA	522332033	0.2591239057	16
1760457725	KISSEL	JOHN	F	4230 HAMILTON BLVD		SIOUX CITY	IA	511041137	0.2607041296	16
1992343511	SHELBY	TYLER	ALAN	1111 W KIMBERLY RD		DAVENPORT	IA	528065711	0.2607741758	16
1619936168	LOOS	GERALD	DEE	6010 MILLS CIVIC PKWY	SUITE 200	WEST DES MOINE	IA	502668345	0.2621208486	16
1811985559	DEMMEL	JAMES	DAVID	312 E MAIN ST		MARSHALLTOWN	IA	501581888	0.2633688176	16
1417991092	PRINCE	DANIELLE	DAVIDA	1125 PIERCE ST		SIOUX CITY	IA	511051485	0.2651809497	16
1124389176	KASPER	STACIE	ANN	1765 LININGER LN		NORTH LIBERTY	IA	523172335	0.2653271743	16
1750545364	BACK	HEATHER	DAWN	300 W HUTCHINGS ST		WINTERSET	IA	502732109	0.2659109571	16
1609434240	NEILL	ERIC	PAUL	840 E UNIVERSITY AVE		DES MOINES	IA	503162304	0.2664942398	16
1609812387	TARR	STEVEN	W.	2710 SAINT FRANCIS DR	SUITE 111	WATERLOO	IA	507025619	0.2665818917	16
1447392766	STEARNES	RACHEL	F.	1 EDMUNDSON PL		COUNCIL BLUFFS	IA	515034658	0.2678230886	16
1124016928	O'SHEA	NOREEN	ELLEN	2353 SE 14TH ST		DES MOINES	IA	503201109	0.2686825643	16
1043440811	NARAYANASWAMY	DIVYA		1001 N CENTER POINT RD	SUITE C	HIAWATHA	IA	522331236	0.2697922482	16
1366483547	FLORY	RONALD	D	2710 SAINT FRANCIS DR	SUITE 210	WATERLOO	IA	507025619	0.2698961591	16
1649438383	ANWAR	QADNANA	ATIF	4325 WILLIAMSA BLVD		CEDAR RAPIDS	IA	52404	0.2703089706	16
1265418644	MCGOWAN	GERALD	J	2501 PIERCE ST		SIOUX CITY	IA	511043725	0.2706898098	16
1639462443	SALOWITZ	STACIE	LYN	1345 W CENTRAL PARK AVE		DAVENPORT	IA	528041844	0.2707091464	16
1467890988	GISSELMAN	KRISTIN		250 LAUREL ST		DES MOINES	IA	503143024	0.2708644417	16
1730159229	KALKHOFF	THOMAS	F	2700 23RD ST	STE C	SPIRIT LAKE	IA	513601158	0.2713357472	16
1114902087	WELLS	JOEL	ALAN	417 S EAST ST	SUITE #100	CORYDON	IA	500601860	0.2714832617	16
1750353595	WENCK	TODD	MICHAEL	3740 UTICA RIDGE RD	STE B	BETTENDORF	IA	527221624	0.2718078751	16
1578659371	RYAL	PATRICK	L.	903 W CONGRESS		NORA SPRINGS	IA	50428	0.2724953072	16
1770554925	BASKERVILLE	STEVEN	L	2700 23RD ST	STE C	SPIRIT LAKE	IA	513601158	0.2726500944	16
1912935016	HADDEN	LAURA	LYNN	1201 W AGENCY RD		WEST BURLINGTO	IA	526551645	0.2733967287	16
1407100977	GOETZ	LARRY	W	1607 E 33RD ST		DES MOINES	IA	503172705	0.2739178977	16
1649426503	BLESSMAN	JAMES	LEROY	4200 NW 98TH AVE		POLK CITY	IA	502262089	0.2747019628	16
1225651912	HOHULIN	LINDSEY		840 E UNIVERSITY AVE		DES MOINES	IA	503162304	0.2749981514	16
1205808664	CRIPPIN	DAVID		620 NORTHWESTERN DR		STORM LAKE	IA	505882935	0.2750171019	16
1780822072	MORSE	CHRISTOPH	MICHAEL	1000 4TH ST SW		MASON CITY	IA	504012800	0.2751198845	16
1710958012	WEBB	JAMES	A	5885 SUNNYBROOK DR	SUITE E100	SIOUX CITY	IA	511064203	0.2753169817	16
1942261078	PRASKA	SHERYL		18347 170TH STREET		CRESCO	IA	521368323	0.2765220675	16
1972899573	HERGOTT	HEATHER	ANN	933 E PIERCE ST		COUNCIL BLUFFS	IA	515034626	0.2765295744	16
1295732519	EVANS	MARGARET	A	95 UNIVERSITY AVE	SUITE 8	DES MOINES	IA	503143120	0.2781002355	16
1720297716	EHM POTE	MELISSA	ANN	1410 SW TRADITION DR	STE 120	ANKENY	IA	50023	0.2786853748	16
1508433392	ALLADI	SAI SWETH		2055 KIMBALL AVE STE 101		WATERLOO	IA	507025047	0.2794251192	16
1801908405	HALVERSON	WILLIAM	G	308 N. MAPLE AVENUE		NEW HAMPTON	IA	506591154	0.2833278804	16
1003421959	MYHR	ELIZABETH	ANN	2680 NE 102ND AVE		ANKENY	IA	500219224	0.283435037	16
1104389816	MATHEW	ELIZABETH		1111 6TH AVE		DES MOINES	IA	503142613	0.2836492561	16
1841420635	TIROUNILACAND	PAZHANIAA		2055 KIMBALL AVE	SUITE 101	WATERLOO	IA	507025047	0.2840599466	16
1154337632	KAPLER	LISA	A	702 E MAIN AVE		ROCKFORD	IA	504681324	0.2841050631	16
1639142805	HUTCHISON	LAWRENCE	RONALD	3375 LAKE RIDGE DR		DUBUQUE	IA	520037864	0.284171411	16
1356350086	LAWRENCE	GARY	E	1000 10TH AVE.		ACKLEY	IA	506011456	0.2846869702	16
1063468205	RICHARDSON	GEORGE	WILLIAM	220 ESSIE DAVISON DR		CLARINDA	IA	516322915	0.2847872769	16
1831536788	MCENERNEY	CHRISTA	MARIE	1801 HICKMAN RD		DES MOINES	IA	503141505	0.2849524432	16
1881605996	BOEVERS	JENNIFER	E	608 NW 7TH ST		POCAHONTAS	IA	505741000	0.2852011161	16
1295718286	MITCHELL	AMY	BETH	2605 SW WHITE BIRCH DRIVE		ANKENY	IA	500237235	0.2858885733	16
1134197643	RICHARD	LARRY	WAYNE	302 NE 14TH ST		LEON	IA	501441206	0.2864343549	16
1154309870	HUWE	CINDY	L	2055 KIMBALL AVE STE 101		WATERLOO	IA	507025047	0.2866499365	16
1619142122	PLUNDO	DAVID	A	3200 GRAND AVE		DES MOINES	IA	503124104	0.2875234356	16
1407843220	CONNOLLY	LAURIE	LYNN	1002 LINCOLN WAY		JEFFERSON	IA	50129	0.287848218	16
1760911168	JORGENSEN	MICHAEL		200 HAWKINS DR	DEPARTMENT	IOWA CITY	IA	522421009	0.2881668346	16
1265009526	DAMM	ASHLEN		751 MAIN ST		ARLINGTON	IA	506069754	0.2885986018	16
1003887332	SKIERKA	ROGER	LELAND	513 N CHERRY ST		SHELL ROCK	IA	50670	0.2888070784	16
1770929341	RAKITA	JASON		101 S TAYLOR AVE		MASON CITY	IA	504012849	0.2891302855	16
1710959937	BULTEN	SHERRY		1010 15TH ST N		HUMBOLDT	IA	505481008	0.2896634863	16
1447220116	FORD	BRIAN	ROBERT	2700 23RD ST		SPIRIT LAKE	IA	513601158	0.2905683831	16
1407864002	MAY	EILEEN		112 E DETROIT AVE		INDIANOLA	IA	501251860	0.2912724266	16
1043206089	HOLCOMB	SHEILA	RAE	714 LINCOLN ST NE		LE MARS	IA	510313314	0.2915028512	16
1639167307	KASPER	RICHARD	B	4017 DEVILS GLEN RD	STE 100	BETTENDORF	IA	527227221	0.2928709627	16
1902809536	KHANOLKAR	KIRAN	BHASKAR	400 N 17TH ST		KEOKUK	IA	526323452	0.2929953049	16
1720101280	FLANDER	TERRY	M	1500 ASSOCIATES DR		DUBUQUE	IA	520022201	0.2934703949	16
1184623985	WIRTANEN	DONALD	RICHARD	202 N MADISON ST		BLOOMFIELD	IA	525371425	0.2935326874	16
1043297245	PALS	CYNTHIA	M	1000 LINCOLN CIR SE	SUITE 100	ORANGE CITY	IA	510411862	0.2935539672	16
1336182971	IRLAND	MARK	B.	300 W. MAY ST.		MARENGO	IA	52301	0.2937284053	16
1942261995	BINA	KIMBERLY	C	2214 SW RIDGEWAY CT		ANKENY	IA	500235424	0.2940311717	16
1174750855	STALEY	THOMAS	ROBERT	1345 W CENTRAL PARK AVE		DAVENPORT	IA	528041844	0.294495314	16
1699785477	EVERT	TIMOTHY	L	6601 SW 9TH ST		DES MOINES	IA	503156138	0.2945788993	16
1942280193	DVORAK	BRIAN	JOHN	116 E 11TH ST	SUITE 101	SPENCER	IA	513014364	0.2977122284	16
1285604728	TAYLOR	TIMOTHY	J	2700 23RD ST	STE C	SPIRIT LAKE	IA	513601158	0.297896959	16
1780644849	FOX	MATTHEW		3701 KATZ DR		MARION	IA	523023871	0.2981640661	16
1376804229	QUAM	SHAUN	STEVEN	1214 S GRANT RD		CARROLL	IA	514013102	0.2987731929	16
1952696379	NEESEN	EVAN	M.	933 E PIERCE ST		COUNCIL BLUFFS	IA	515034626	0.2990190905	16
1780632554	FLORES SCHECH	TINA		405 S CLARK ST STE 230		CARROLL	IA	514013066	0.2993378259	16
1598717688	NACHTMAN	CHADWICK	JAMES	1000 LANGWORTHY ST		DUBUQUE	IA	520017313	0.2994939379	16
1851633713	GLIENKE	KYLE	JAMES	UNITYPOINT CLINIC-FAMILY MEDICINE-BUENA VISTA	620 NORTHWE	STORM LAKE	IA	505882935	0.2995836513	16
1477781250	MINJEUR	MONICA	MARIE	6911 C AVE NE		CEDAR RAPIDS	IA	524021349	0.3001357873	16
1841209699	VANBEEK	JULIE		800 E 1ST ST	SUITE 1700	ANKENY	IA	500212077	0.3001614121	16
1669763181	KHURANA	SHERRY		3701 LAFAYETTE RD		EVANSDALE	IA	507071129	0.3003231586	16
1063468411	THOMPSON	MELISSA	J	5950 UNIVERSITY AVE	STE 220	WEST DES MOINE	IA	50266	0.3007562348	16
1093764615	KESHWANI	ANISH		840 E UNIVERSITY AVE		DES MOINES	IA	503162304	0.3008598538	16
1285693796	MITCHELL	MARIA	L	2301 E 14TH ST		DES MOINES	IA	503161901	0.3009688395	16
1083066690	FERGUSON	MATTHEW		1111 6TH AVE		DES MOINES	IA	503142613	0.3013739471	16
1114038098	MCCUNE	PHILIP	E	255 W LUCAS ST		MARENGO	IA	523011331	0.3014460696	16
1639377021	HURST	KATHERINE	L	700 W GROVE ST		MAQUOKETA	IA	520602163	0.3015521459	16
1821449521	WOODHOUSE	CRISTINA	REBECCA	312 E MAIN ST STE 1000		MARSHALLTOWN	IA	501581992	0.3015777805	16
1609870948	SCHMIESING	MICHAEL	DALE	320 EBAUGH ST		GLENWOOD	IA	515341811	0.3017902846	16
1174583843	EVANS	RICHARD	WILLIAM	4821 SW 9TH ST		DES MOINES	IA	503153802	0.3021445839	16
1164743357	OLSON	ALISA	M	2600 OUTER DR N		SIOUX CITY	IA	511041585	0.3025814599	16
1629056163	SCHUETT	CLAYTON	T	200 VIRGIL AVE SE		MOUNT VERNON	IA	523141589	0.3046397768	16
1508825233	BERTROCHE	SHARON		250 LAUREL ST		DES MOINES	IA	503143024	0.3047198566	16
1730143397	DEARDEN	MARK	J	1540 HIGH ST	SUITE 101	DES MOINES	IA	503093106	0.3048460559	16
1790879401	THORNHILL	DUDLEY	BLAIR	601 HIGHWAY 6		IOWA CITY	IA	52246	0.3050192927	16
1700870813	TAYLOR	JONATHAN	B	1021 NEBRASKA STREET		SIOUX CITY	IA	51104	0.3051549146	16
1679197867	WEAVER	AARON		200 HAWKINS DR		IOWA CITY	IA	522421009	0.3052496157	16
1013963339	CLEMONS	ROBERT	WILLARD	220 ESSIE DAVISON DR		CLARINDA	IA	516322915	0.3052550514	16
1477514453	BUTLER	JENNY	A	1795 HIGHWAY 64 E		ANAMOSA	IA	522052112	0.3062971012	16
1740242833	CURLEY	MICHAEL	JOSEPH	2751 NORTHGATE DR		IOWA CITY	IA	522459509	0.3066567827	16
1881038834	BOWEN	MISTY	D	1414 MAIN ST		KEOKUK	IA	526323926	0.3069049941	16
1881691517	FOTIADIS	GEORGE	N	827 S JACKSON ST		OSCEOLA	IA	502131666	0.3075314301	16
1922069681	MCLAWS	DOUGLAS	G	1550 6TH STREET		MANNING	IA	514551004	0.3077431076	16
1427040930	STEMMERMAN	LARAE	GAIL	905 29TH AVE		MARION	IA	523021108	0.3083845369	16
1720375199	NALLU	SANDHYA		3426 N PORT DR STE 100		MUSCATINE	IA	527612241	0.3084373825	16
1114999596	LEVALLEY	GARY	L	800 KENYON RD		FORT DODGE	IA	505015776	0.3096039436	16
1205218112	WILLCOX	KATHLEEN	QUINN	MOUNT AYR MEDICAL CLINIC	504 N. CLEV	MOUNT AYR	IA	50854	0.3099764196	16
1124552591	OLSON	MOLLY		709 W MAIN ST		MANCHESTER	IA	520571526	0.3101869297	16
1558953059	CARLSON	MACKENZIE	LYNN	1000 15TH ST N		HUMBOLDT	IA	505481008	0.3104349297	16
1376553040	HAMON	BETA	JO	803 S GREENE ST		ROCK RAPIDS	IA	512461948	0.3107055404	16
1275538746	HULL	MARK	A	3618 N DIVISION ST		DAVENPORT	IA	528065403	0.3107788681	16
1598143307	GORONGA	TATENDA		5409 AVENUE O		FORT MADISON	IA	526279601	0.3110084079	16
1396725768	BLECHLE	KEVIN	W.	5359 EASTERN AVE		DAVENPORT	IA	528072738	0.3129975904	16
1386651560	KOBLISKA	DAVID	ROBERT	2710 ST.FRANCIS DR		WATERLOO	IA	507022081	0.3130178858	16
1669469110	BIRD	MICHAEL	ROBERT	1018 DUFF AVE		AMES	IA	500105740	0.3131359594	16
1770675399	ROSS	KELLY	D	140 W 4TH ST STE 1		SAINT ANSGAR	IA	504721352	0.3133447153	16
1154311728	NYDEGGER	RENEE	ELIZABETH	4189 WESTLAWN S	STUDENT HEA	IOWA CITY	IA	522421100	0.313884196	16
1639519531	RICKERTSEN	BRANDON	BEAU	918 W PLATT ST # 1		MAQUOKETA	IA	520602038	0.3140182701	16
1851955637	ENGLUND	BAILEY	ROSE	1260 2ND AVE SE		CEDAR RAPIDS	IA	524034002	0.3140745225	16
1891868097	STRAIT	PAULA	M	601 HIGHWAY 218 N		LA PORTE CITY	IA	506511012	0.3148509149	16
1083804793	BERMEL	HOLLEY	A	2301 E 14TH ST		DES MOINES	IA	503161901	0.3150212864	16
1053600296	MCCOOL	JESSICA		1 EDMUNDSON PL		COUNCIL BLUFFS	IA	515034658	0.3155802262	16
1841279502	SAGEBIEL	ANNA		1801 HICKMAN RD		DES MOINES	IA	503141505	0.3164908724	16
1437137668	METZGER	ANN	M	2996 7TH AVE	SUITE B	MARION	IA	523023713	0.318441711	16
1285954594	HAGEMANN	JASON	CORT	4321 53RD AVE		BETTENDORF	IA	527221269	0.3184624018	16
1568437028	SCHOENFELDER	ALLISON	HAKES	1000 LINCOLN CIR SE		ORANGE CITY	IA	510411836	0.3185670624	16
1639585359	WOOSTER-PIERS	ELIZABETH	MARIE	405 MONROE ST		PELLA	IA	502191189	0.3194845544	16
1144257437	REBELSKY	MICHELLE	S	210 4TH AVE		GRINNELL	IA	501121898	0.3205608001	16
1730184003	BENOIT	GENA	L.R.	1345 W CENTRAL PARK AVE		DAVENPORT	IA	528041844	0.3206437059	16
1417916057	HAAS	STEVEN	G.	320 N GRANDVIEW AVE	SUITE D	DUBUQUE	IA	520016328	0.3207309364	16
1164835138	OLBERDING	AMANDA	SUE	709 WEST MAIN ST		MANCHESTER	IA	52057	0.3208894163	16
1114981396	FLANNERY	RYAN	ANDREW	1230 S IOWA AVE		WASHINGTON	IA	523531144	0.3212360117	16
1700946662	VAN ES	GERALD	L.	1101 9TH ST SE		SIOUX CENTER	IA	512502501	0.3212493739	16
1679065387	POGGE	LINDSEY	RENAE	840 E UNIVERSITY AVE		DES MOINES	IA	503162304	0.3216219429	16
1225444250	SINHA	ROSHAN		1111 6TH AVE		DES MOINES	IA	503142613	0.3216419049	16
1295827152	DREILING	DALE	T	1605 ASSOCIATES DR	SUITE 101	DUBUQUE	IA	520022270	0.3216963184	16
1124082706	LENZ	JEFFREY	J	1235 8TH ST		WEST DES MOINE	IA	502652623	0.3222381185	16
1477565976	BOTTJEN	BURT	J	1519 S PHILLIPS ST		ALGONA	IA	505113649	0.3223922943	16
1043434525	KENT	ROBERT	MARVIN	1203 S LOCUST ST		GLENWOOD	IA	515341872	0.3230869702	16
1295700532	PAULSON	JAMES	R	217 4TH AVE W		GRINNELL	IA	501121895	0.3246910234	16
1407882020	WITTENBERG	ERWIN	M.	300 N 4TH AVE E	SUITE 200	NEWTON	IA	502083155	0.3249135159	16
1750326864	GUNNETT	CAROL	A	1350 BOYSON ROAD	BLDG C	HIAWATHA	IA	52233	0.3252374182	16
1013923341	THOMPSON	CRAIG	B	709 W MAIN ST		MANCHESTER	IA	520570359	0.3253535919	16
1710555974	RANDEL	NICOLE		1801 HICKMAN RD		DES MOINES	IA	503141597	0.3258672959	16
1447255161	GLAWE	DENNIS	D	101 N MARYVILLE ST		CALMAR	IA	521328521	0.3267985081	16
1467612267	ANDERSEN	RICHARD	C	4545 SERGEANT RD		SIOUX CITY	IA	511064706	0.3270932554	16
1982608741	TINKER	DAVID	P	911 CARTER ST NW		ELKADER	IA	520439016	0.3284316502	16
1447273495	BOHNER	SCOTT	M	3600 W LINCOLN WAY		AMES	IA	500103014	0.3287942863	16
1336137009	EDWARDS	ANDREW	D	4017 DEVILS GLEN RD	STE 100	BETTENDORF	IA	527227221	0.3288379858	16
1437138385	OPHEIM	ERIC	F	606 E 1ST ST		GRUNDY CENTER	IA	506382046	0.3289489082	16
1821318163	KIBLER	AMY	MARIE	915 13TH AVE N		CLINTON	IA	527325067	0.3295430096	16
1467424838	GEORGE	TED	P	608 NW 7TH ST		POCAHONTAS	IA	505741000	0.3295508578	16
1902850704	MINER	THOMAS	RAY	1121 3RD ST SW		DYERSVILLE	IA	520401725	0.3300463284	16
1285636456	RASOOL	CHAUDRI	G	110 JEFFERSON ST		WEST UNION	IA	521751022	0.3304144318	16
1831503564	WALTER	ALKA	C	200 HAWKINS DR	DEPT. OF FA	IOWA CITY	IA	52242	0.3309016555	16
1396726105	OREWILER	WILDA	LEELLA	106 NE 2ND ST		STUART	IA	50250	0.3311478674	16
1932191103	ROYER	PAUL	HENRY	1501 S MAIN ST STE 6		CHARLES CITY	IA	506163444	0.3312171611	16
1982991048	MILLER	BENJAMIN		255 W LUCAS ST		MARENGO	IA	523011331	0.3314125428	16
1770923666	SHAFER	MICHELLE		1515 DELHI ST STE 100		DUBUQUE	IA	520016320	0.3316487979	16
1568894731	GARTIN	MARY	HELEN	2000C SOUTH MAIN		FAIRFIELD	IA	52556	0.3316756149	16
1013926807	AGEY	MICHAEL		9421 MARKETPLACE DR		NORWALK	IA	502112338	0.3329471104	16
1811983414	BERGUS	GEORGE	R	200 HAWKINS DR		IOWA CITY	IA	522421009	0.3331483441	16
1972173524	VANADURONGVAN	TYLER		2501 PIERCE ST		SIOUX CITY	IA	511043725	0.3333162914	16
1518222983	GOSWAMI	AASHUTOSH		933 E PIERCE ST		COUNCIL BLUFFS	IA	515034626	0.3335371992	16
1386096741	TSE	KELLY	REBECCA	2055 KIMBALL AVE STE 101		WATERLOO	IA	507025047	0.3340584865	16
1811938616	CURIEL	ALEJANDRO	S	6582 165TH ST		ALBIA	IA	525318793	0.3340662854	16
1689987919	CROSBIE	JONATHAN	M	3200 GRAND AVE		DES MOINES	IA	503124104	0.3352579876	16
1073500641	COZINE	ROBERT	LEE	1101 INWAN ST		MILFORD	IA	513517124	0.3353915253	16
1447408125	RODAWIG	DONALD	FLOYD	1003 21ST ST		MILFORD	IA	513517414	0.3355269913	16
1720219249	OLSASKY	SARAH	M	307 E SCENIC VALLEY AVE		INDIANOLA	IA	501254865	0.335693258	16
1548282775	CARDAMONE	STEPHEN	M	3421 W 9TH ST		WATERLOO	IA	507025401	0.3356974196	16
1700847365	GORDON	STEVEN	F	1021 NEBRASKA ST		SIOUX CITY	IA	511051436	0.3360047728	16
1023248614	WENNER	PAUL	G	901 MONTGOMERY STREET	WINNESHIEK	DECORAH	IA	521012325	0.3363961775	16
1427665157	ODEN	BENNETT	GRAHAM	1111 6TH AVE		DES MOINES	IA	503142613	0.3370744033	16
1790308112	TAYLOR	BRYAN		1010 4TH ST SW STE 340		MASON CITY	IA	504012856	0.3387021294	16
1104834712	SETTLES	TRINA	MARIE	509 N MADISON ST		BLOOMFIELD	IA	525371271	0.3387097117	16
1881008100	LAUGHLIN	RYAN	EDWARD	1202 W HOWARD ST		KNOXVILLE	IA	501383103	0.3390861835	16
1366553893	YOUNG	AMANDA	E	116 E 11TH ST	SUITE 101	SPENCER	IA	513014364	0.3391557836	16
1972509107	ROBERTS	STANLEY	K	6914 NOTTINGHAM LN		BETTENDORF	IA	527229705	0.339910411	16
1902838527	BUNKER	ORVILLE	W	300 N 4TH AVE E	SUITE 200	NEWTON	IA	502083155	0.3406481488	16
1093208613	NELSON	WHITNEY		2301 HIGHWAY 71		SPIRIT LAKE	IA	513601185	0.3414321418	16
1639174196	HERMANSON	MARK	E	865 LINCOLN RD	STE 400	BETTENDORF	IA	527224159	0.3415288415	16
1295709657	LETNEY	TODD	LEROY	3740 UTICA RIDGE RD	STE B	BETTENDORF	IA	527221624	0.3418232986	16
1922489020	WOOD	ROBERT		200 HAWKINS DR DEPT OF		IOWA CITY	IA	522421009	0.3422876179	16
1386634731	THOMPSON	KARA LEE	A.	800 S FILLMORE ST		OSCEOLA	IA	502131619	0.3428623259	16
1710100938	SIMON	MELISSA	M	120 2ND AVE SE		WAUKON	IA	521722073	0.3433871201	16
1760862387	JANSSEN	DAVID		1345 W CENTRAL PARK AVE		DAVENPORT	IA	528041844	0.3434544938	16
1124133640	GREINER	MICHAEL	JOSEPH	2000B SOUTH MAIN ST		FAIRFIELD	IA	525563740	0.3450660013	16
1184616633	ARGO	CHARLES	R	410 N 12TH ST	SUITE 300	OSKALOOSA	IA	525772495	0.345153778	16
1780624205	HALBUR	GREGORY	W.	3520 SINGING HILLS BLVD		SIOUX CITY	IA	511065110	0.3452631339	16
1316106529	SARGENT	MICHAEL	D	616 10TH ST		PERRY	IA	502202221	0.3456971926	16
1447225123	KANIS	STEWART	JOHN	920 N QUINCY AVE		OTTUMWA	IA	525013866	0.3464229858	16
1013144674	SMITH	JAMIE	MICHELLE	200 VIRGIL AVE SE		MOUNT VERNON	IA	523141589	0.3470814202	16
1659539427	BRINKLEY	JOSIAH	DAVID	1519 S PHILLIPS ST		ALGONA	IA	505113649	0.348594919	16
1336111657	PEIMANN	AARON	L	800 KENYON RD		FORT DODGE	IA	505015776	0.3488451938	16
1285614883	SATHER	SONIA	ALBERTSON	116 E 11TH ST	SUITE 101	SPENCER	IA	513014364	0.3493640247	16
1821083510	PETTIT	WILLIAM	ROBERT	1251 334TH ST	WOODWARD RE	WOODWARD	IA	502767509	0.3496223122	16
1982658878	SNYDER	JOSEPH	JOHN	1121 3RD ST SW		DYERSVILLE	IA	520401725	0.3504982252	16
1225071772	THOMAS	SARAH		269 N 1ST AVE		IOWA CITY	IA	522453616	0.3505651776	16
1043479355	SANKEY	BRIAN	K	2710 SAINT FRANCIS DR	SUITE 210	WATERLOO	IA	507025619	0.3507720513	16
1902974652	HINNEN	ROBERT	M	1201 W AGENCY RD		WEST BURLINGTO	IA	526551645	0.351006983	16
1457347049	FICK	DANIEL	S	200 HAWKINS DR		IOWA CITY	IA	522421009	0.3512539069	16
1184708687	DE REGNIER	KEVIN	VINCENT	60 E COURT ST		WINTERSET	IA	502731517	0.3513199544	16
1871645663	TEGGATZ	TANYA	BRUSTER	5264 COUNCIL ST NE	SUITE 100	CEDAR RAPIDS	IA	524022471	0.3523952287	16
1871586594	VANDER PLOEG	KURT	RONALD	615 WASHINGTON ST		PELLA	IA	502191538	0.3535655678	16
1790309789	DOHLMAN	ASHLEY	RENEE	5100 PRAIRIE PKWY STE 205		CEDAR FALLS	IA	506138155	0.3543337199	16
1528002938	HAMM	CHARLES	E.	111 MAIN ST		KINGSLEY	IA	510287725	0.354412052	16
1407084353	CORDOVI	ADRIAN	A.	2501 PIERCE ST		SIOUX CITY	IA	511043725	0.3545997093	16
1508856303	BURKHART	KENNETH	D	300 W BROADWAY	STE 6	COUNCIL BLUFFS	IA	51503	0.3548470113	16
1013929793	HJELLE	ALAN	R	1519 S PHILLIPS ST		ALGONA	IA	505113649	0.3548640596	16
1861508251	BERGE	DONALD	C	1410 6TH AVE S		CLEAR LAKE	IA	504282606	0.3550953955	16
1538156138	TWYNER	LAFAYETTE	J	2501 1ST AVE E STE D		NEWTON	IA	502084255	0.3562765905	16
1710967138	QUINLAN	JEFFREY	DUANE	200 HAWKINS DR		IOWA CITY	IA	522421009	0.3578578221	16
1710947346	GANSKE	CORRINE	M	840 E UNIVERSITY AVE		DES MOINES	IA	503162304	0.3592447854	16
1225015142	GEORGE	DEBORAH	L	200 VIRGIL AVE		MOUNT VERNON	IA	523141589	0.3592716597	16
1538219530	SHEPPARD	KEVIN	NEIL	3135 W BROADWAY		COUNCIL BLUFFS	IA	515013359	0.3600399235	16
1659369353	ILTIS	MARK	P	619 5TH STREET		DURANT	IA	52747	0.360352107	16
1295380400	BECKER	JENNIFER	MARIE	901 MONTGOMERY ST		DECORAH	IA	521012325	0.3606475449	16
1194712976	PIPER	SCOTT	J	1630 42ND ST NE	SUITE F	CEDAR RAPIDS	IA	524023063	0.3650250269	16
1619186475	PALLONE	STEPHEN	R	2501 PIERCE ST		SIOUX CITY	IA	511043725	0.3652108225	16
1750322103	ODDEN	TONIA		731 MAIN ST		JEWELL	IA	501302040	0.365406952	16
1225016009	VERNON	CHARLES	B	1791 HIGHWAY 64 E		ANAMOSA	IA	522052112	0.3675459057	16
1417942673	GALIOTO	NICHOLAS		1801 HICKMAN RD	BROADLAWNS	DES MOINES	IA	503141505	0.3679449285	16
1063515484	COLBY	DENNIS	E.	403 1ST ST SE		BELMOND	IA	504211201	0.3680730408	16
1710935192	MOBLEY	SHANNON	VERNNON	532 1ST ST NW		BRITT	IA	504231227	0.3682736975	16
1609836600	ROOK-ROTH	CATHERINE	M	1350 DES MOINES ST	SUITE 110	DES MOINES	IA	503095526	0.3683947299	16
1134226293	LARRISON	TRACEY	D	4821 SW 9TH ST		DES MOINES	IA	503153802	0.3685541634	16
1285687202	BARAZANJI	MAJED	WALEED	1701 22ND ST		WEST DES MOINE	IA	502661443	0.3709422272	16
1457399941	PENTICO	TODD	A	269 N 1ST AVE		IOWA CITY	IA	522453616	0.371179627	16
1245390764	RENS	SCOTT		807 MAIN STREET		HULL	IA	51239	0.3715403925	16
1427164789	OURADA	MICHAEL		1219 MAIN ST		HAMBURG	IA	516401300	0.3715756854	16
1922459494	NEUBERGER	NATHAN		1801 HICKMAN RD		DES MOINES	IA	503141597	0.3716068605	16
1285714477	LUFT	MICHAEL	P	101 2ND ST		IDA GROVE	IA	514451401	0.3718472195	16
1346211646	OLSON	BRETT	JOEL	2700 23RD ST		SPIRIT LAKE	IA	513601158	0.3735908397	16
1134101868	EGGERS	DANIEL	BRIAN	312 9TH ST SW		WAVERLY	IA	506772929	0.3740124406	16
1982820866	BAKER	CHARITY	DARA	705 ELM ST E		ROCKWELL	IA	504691035	0.3751640941	16
1043659550	KOLLER	ROBERT		101 S TAYLOR AVE		MASON CITY	IA	504012849	0.3751974084	16
1003086364	CABRERA	JASMIN	R	3740 UTICA RIDGE RD	SUITE B	BETTENDORF	IA	527221657	0.375960326	16
1174793772	KUEHNER	KATHERYN	ANNE	1015 UNION ST		BOONE	IA	500364821	0.3769151142	16
1740369131	SCHULZ	CARLA	A	500 8TH AVE SE		CEDAR RAPIDS	IA	524012134	0.3770251648	16
1396710497	COLWELL	RICK		2501 PIERCE ST		SIOUX CITY	IA	511043725	0.3770478728	16
1972653962	CUNARD	ROBERT		809 ELM ST		MISSOURI VALLE	IA	515551140	0.3772742699	16
1528029501	RAY	BRIAN	DAVID	400 S. BLAIRSFERRY CROSSING	SUITE A	HIAWATHA	IA	522337988	0.3773984082	16
1336190685	CREECH	JAMES	C.	926 N 8TH ST		ESTHERVILLE	IA	513341300	0.3775607261	16
1700847787	FASBENDER	PATRICIA	ANN	4631 MERLE HAY RD		DES MOINES	IA	503221908	0.3778353489	16
1003869058	KROHN	JEFFREY	D.	111 S MAIN ST		KINGSLEY	IA	510285021	0.3779863689	16
1336127877	MARLETT	JANA	L	6911 C AVE NE		CEDAR RAPIDS	IA	524021349	0.3781518207	16
1215914312	WOO	SUSAN	L	2624 ORCHARD DR		CEDAR FALLS	IA	506135845	0.3785458842	16
1932197951	FEDDERSEN	DANIEL	E	3600 LINCOLN WAY		AMES	IA	500147595	0.3793974008	16
1306366729	MILLER-MANCUS	DESTINY	M	714 LINCOLN ST NE		LE MARS	IA	510313341	0.379426934	16
1265434864	KANNENBERG	JAMES	G	5409 AVENUE O		FORT MADISON	IA	526279601	0.3801008576	16
1518346311	MORIARTY	KRISTEN	NICOLE	840 E UNIVERSITY AVE		DES MOINES	IA	503162304	0.3810809741	16
1285130708	ABDULLAH	BUTOOL	SABA	1111 6TH AVE		DES MOINES	IA	50314	0.3826964714	16
1861811085	COTTER	JEFFREY		2501 PIERCE ST		SIOUX CITY	IA	51104	0.3832024044	16
1639170103	LATHROP	DEBORAH		235 8TH AVE W		CRESCO	IA	521361062	0.3834758268	16
1760566327	HOLSINGER	JAMES	F	1603 MORGAN ST	SUITE 3	KEOKUK	IA	526323433	0.3840465003	16
1104497684	MOUSA	MARK		200 HAWKINS DR		IOWA CITY	IA	522421009	0.3843257713	16
1326029315	RENZE	SARAH	ELIZABETH	3500 UNIVERSITY BLVD		AMES	IA	500108676	0.3845524352	16
1801277231	MORTENS	STEFFANIE		840 E UNIVERSITY AVE		DES MOINES	IA	503162304	0.3846188255	16
1114999463	VANDERKOOI	BRUCE	J	620 NORTHWESTERN DR		STORM LAKE	IA	505882935	0.3850265962	16
1508127705	QUAM	CARLY	M.	1241 S GRANT ROAD		CARROLL	IA	51401	0.3852361629	16
1356788129	PARKER	RACHAEL	CHRISTINE	1801 HICKMAN RD		DES MOINES	IA	503141505	0.3862696511	16
1649763079	JARVIS	KATE	MARGUERIT	200 HAWKINS DR		IOWA CITY	IA	52242	0.3865207543	16
1750382347	COUNTRYMAN	KIM	K	120 NE DARTMOOR DR		WAUKEE	IA	50263	0.3865338058	16
1366438723	ELY	JOHN	W	200 HAWKINS DR		IOWA CITY	IA	522421009	0.3873674531	16
1659389260	MARKS	MAUREEN		610 8TH ST SE		CEDAR RAPIDS	IA	524012143	0.3900614648	16
1578625398	ENGSTROM	ROBYN	S	ISU THOMAS B THIELEN STUDENT HEALTH CTR	UNION & SHE	AMES	IA	500110001	0.3907571702	16
1033196498	SCHMIEG	ASHLEY		400 OVESEN DR		WILTON	IA	527789612	0.3915408633	16
1255779054	HAAS	MARY		3640 MIDDLEBURY RD		IOWA CITY	IA	522452712	0.3915987664	16
1952382384	WINTERMOTE	HEIDI	LEE	100 E. JEFFERSON		PRAIRIE CITY	IA	502280430	0.3923425392	16
1063432953	RALSTON	DEBORAH	H	6007 33RD AVENUE DR		SHELLSBURG	IA	523329569	0.3928437677	16
1396909701	GERBER	AMANDA	JEAN	602 8TH ST STE 105		BONAPARTE	IA	526209769	0.3933999596	16
1427051135	CHANCE	TAMARA	S	320 W WALNUT ST		OGDEN	IA	502123060	0.3936058117	16
1326010794	DVORAK	LAINE		1010 15TH ST N		HUMBOLDT	IA	505481008	0.3943877986	16
1396741385	LEDERMAN	MORDECHAI	D	111 S REYNOLDS ST		POSTVILLE	IA	521627737	0.3953316619	16
1225679780	ZWIEFEL	ANNA	M	3201 1ST ST		EMMETSBURG	IA	505362516	0.3955555188	16
1346867439	ALI	KINZA		2055 KIMBALL AVENUE	SUITE 101	WATERLOO	IA	50702	0.3960185383	16
1811317282	GALEY	ELLIOT		2140 53RD AVE		BETTENDORF	IA	527226279	0.3961163379	16
1497715676	BEER	BRADLEY		1790 BLAIRS FERRY RD		HIAWATHA	IA	522332033	0.3962647689	16
1659325694	SCHREIBER	THOMAS	JAMES	1515 DELHI ST STE 100		DUBUQUE	IA	520016320	0.3967217572	16
1508425182	HWANG	ALICE	YUNG-MEI	200 HAWKINS DR DEPT OF		IOWA CITY	IA	522421009	0.3968675013	16
1174752802	NOBLE	LANE	A	2055 KIMBALL AVE STE 100		WATERLOO	IA	507025014	0.3969839338	16
1437198991	FELDKAMP	MARK	A	1094 220TH ST		JESUP	IA	506489400	0.3974893635	16
1750860888	KIKUTA	ANDREW		226 BLUEBELL RD		CEDAR FALLS	IA	506136328	0.397913357	16
1407167869	HICKS	JESSICA	ANN	1001 PENNSYLVANIA AVE		OTTUMWA	IA	525016427	0.3990073662	16
1770718660	SALWITZ	MICHAEL	THEODORE	1 JACK FOSTER DR		SHENANDOAH	IA	516014586	0.3990588041	16
1841695483	MATURU	RAMYA	KRISHNA	1201 3RD AVE SE		CEDAR RAPIDS	IA	524034009	0.3992285544	16
1598775363	BORCHARDT	W	DAVID	6601 SW 9TH ST		DES MOINES	IA	503156138	0.3994901992	16
1891868980	BLAIR	SCOTT	D	3434 W BROADWAY		COUNCIL BLUFFS	IA	515013291	0.3996386055	16
1174537567	THIPPAREDDI	SATYA	S	1 JACK FOSTER DR		SHENANDOAH	IA	516014586	0.3998504721	16
1811424781	GODAR	MADELINE	CLAIRE	2515 SW STATE ST STE 200		ANKENY	IA	500237079	0.3999111524	16
1407169097	NICHOLSON	MICHAEL	P	1410 SW TRADITION DR	STE 120	ANKENY	IA	50023	0.4005927422	16
1700874054	EVANS	JOHN	PETERS	1214 SOUTH GRANT ROAD	MCFARLAND C	CARROLL	IA	514013047	0.4008782373	16
1801832191	PATTEE	THOMAS	J	226 BLUE BELL RD		CEDAR FALLS	IA	506130000	0.4016944014	16
1629089974	BREHMER	JASON	DANIEL	801 COLONIAL CIR		NORWALK	IA	502119626	0.4019879011	16
1902940323	GLAWE	CALEB	DANIEL	2350 HOSPITAL DR		WEBSTER CITY	IA	505956600	0.4022698269	16
1982264008	WILZ	LOGAN		200 HAWKINS DR		IOWA CITY	IA	522421009	0.403017631	16
1568438646	SCHULTES	ROBERT		1444 2ND AVE SE		CEDAR RAPIDS	IA	524032357	0.4031193123	16
1376645804	HUANG	WENTZY		909 ARMY POST RD		DES MOINES	IA	503155569	0.4033831635	16
1396759163	FRANCIS	IMAD	F	1601 NW 114TH ST STE 257		CLIVE	IA	503257013	0.4036465094	16
1588721401	PIGNERI	CHARLES		110 N MAIN ST.		OAKLAND	IA	51560	0.4042438196	16
1760583066	ABDULLAH	AFSANA	YASMIN	2140 53RD AVE		BETTENDORF	IA	527226279	0.40645646	16
1659862530	BROWN	KYLE	BRANDON	1111 6TH AVE		DES MOINES	IA	503142613	0.406776733	16
1205944220	DUNN	CHRISTOPH	E	1110 TALL GRASS AVE		TIFFIN	IA	523404753	0.4073702076	16
1134170137	BUNTING	DEAN	A	1345 W CENTRAL PARK AVE		DAVENPORT	IA	528041844	0.407764062	16
1427164201	GRAY	TONYA	L	1010 4TH ST SW		MASON CITY	IA	504012857	0.4082396703	16
1073691325	SOLDAT	LISA	GAIL	1801 HICKMAN ROAD		DES MOINES	IA	503141957	0.409161153	16
1407806730	DIXON	JOHN	E	1429 3RD ST		CAMANCHE	IA	527302003	0.4094642375	16
1104868348	SCHLICHTMANN	JAMES	J	444 E POLK ST		WASHINGTON	IA	523531237	0.4095994255	16
1467504506	MAXSON	JAMI	A	2815 EDGEWOOD ROAD S.W.		CEDAR RAPIDS	IA	52404	0.4098989677	16
1518129436	SWISHER	ADAM	J	1800 MAIN ST		GOWRIE	IA	505437438	0.4100252736	16
1164460200	DAY	ANTHONY	A	2055 KIMBALL AVE	SUITE 101	WATERLOO	IA	507025047	0.4102184001	16
1104213107	DUNBAR	KATIE	KAY	1501 N 1ST ST		INDIANOLA	IA	501253703	0.4102348222	16
1124383575	GOLDAMMER	JOSIAH	A.	1115 S MARSHALL ST		BOONE	IA	500365304	0.4114344206	16
1174575161	OCONNELL	MARY	MARGARET	1000 LANGWORTHY ST		DUBUQUE	IA	520017313	0.4122615244	16
1003070921	MOLAKALA	NEETHA		1200 UNIVERSITY AVE	SUITE 120	DES MOINES	IA	503142343	0.4124585392	16
1134208523	LEWIS	GINA		5900 E UNIVERSITY AVE		PLEASANT HILL	IA	503278457	0.4124845082	16
1720289598	NIKOUEIHA	NIK	M	1316 S MAIN ST		CLARION	IA	505252019	0.4126137665	16
1376804492	LONG	CASSIDY		1801 HICKMAN RD		DES MOINES	IA	503141505	0.4131041371	16
1609861749	ATZEN	ANGELIA	RENEE	160 ADVENTURELAND DR NW	STE C	ALTOONA	IA	50009	0.4132159056	16
1336255785	BRUNSTING	BRENT	E	1410 6TH AVE S		CLEAR LAKE	IA	504282606	0.4135632587	16
1205831120	ANDERSON	GARY	E	210 W 53RD ST		DAVENPORT	IA	528062251	0.4141410675	16
1518525021	DERASHRI	ADITI		1111 6TH AVE		DES MOINES	IA	503142613	0.4142021152	16
1912993387	DOBYNS	RICHARD	C	200 HAWKINS DR		IOWA CITY	IA	522421009	0.4155490954	16
1912343609	GOETZINGER	CHRISTOPH	JAMES	312 9TH ST SW	SUITE 1200	WAVERLY	IA	506772998	0.4159243975	16
1386651503	MCKEEVER	EARL	JOSEPH	1202 W HOWARD ST		KNOXVILLE	IA	501383103	0.4165886098	16
1578567947	SAKORNBUT	ELLEN	LOUISE	220 W RIDGEWAY AVE	SUITE 106	WATERLOO	IA	507014200	0.4175748119	16
1609863323	CHACKALACKAL	REBECCA	G	UNIVERSITY OF IOWA STUDENT HEALTH SERVICE	4189 WL	IOWA CITY	IA	522421100	0.4183211817	16
1114034592	DAVIDSON	ROGER	A	1220 CHATBURN AVE		HARLAN	IA	515372009	0.4186931147	16
1114918653	PERKINS	JULIE	ANN	1214 SOUTH GRANT ROAD	MCFARLAND C	CARROLL	IA	514013047	0.4196458172	16
1710501549	RAHATBECK	KUBAT		1345 W CENTRAL PARK AVE		DAVENPORT	IA	528041844	0.4219173414	16
1265489967	BERNSTROM	MITCHEL	L.	2055 KIMBALL AVE STE 400		WATERLOO	IA	50702	0.422431295	16
1548377120	CARLSON	BYRON	H	635 E US HWY		FOREST CITY	IA	504360000	0.4231002663	16
1255666020	ACKERSON	LARISSA	M	ISU THIELEN STUDENT HEALTH CENTER 2647 UNION DRIVE		AMES	IA	50011	0.4232626131	16
1891215257	JARMAKANI	HUDA	MARWAN	1410 SW TRADITION DR STE 120		ANKENY	IA	500239188	0.4239329162	16
1548619349	KAEFRING	WHITNEY		3465 MULBERRY AVE		MUSCATINE	IA	527612324	0.4260706373	16
1497285373	KUMAR	MANISHA		1345 W CENTRAL PARK AVE		DAVENPORT	IA	528041844	0.4274208124	16
1790308658	PILLON	AUSTIN		840 E UNIVERSITY AVE		DES MOINES	IA	503162304	0.4274442384	16
1043229792	WOJCIK	JOSEPH	P	1000 10TH AVE.		ACKLEY	IA	506011456	0.4274632136	16
1245218882	KETTMAN	MATTHEW	J	220 SOUTHBROOKE DR		WATERLOO	IA	507025802	0.4275131186	16
1598873523	MOMANY	TIMOTHY	D	505 39TH AVE	POB 207	AMANA	IA	522038229	0.4277256087	16
1053727487	SPIVA	SARA	D	411 10TH ST SE STE 150		CEDAR RAPIDS	IA	524032449	0.4284004012	16
1801821624	LANAGHAN	JOHN	C	520 10TH AVE	SUITE 200	CORALVILLE	IA	522411923	0.4288058632	16
1285109280	LEDBETTER	KATHRYN	M	1223 GRAND AVE		MUSCATINE	IA	527615104	0.4293674284	16
1720095276	KENNEDY	SUSAN		2353 SE 14TH ST		DES MOINES	IA	503201109	0.4294600405	16
1619056009	STERLING	JULIE	A	500 8TH AVE SE		CEDAR RAPIDS	IA	524012134	0.429742906	16
1124188040	JONGEWAARD	RICHARD		645 S MAIN AVE		SIOUX CENTER	IA	512501347	0.4299919188	16
1740260074	POOCK	JAMES	JOSEPH	2055 KIMBALL AVE	SUITE 101	WATERLOO	IA	507025047	0.4300675618	16
1851351456	HOLZWORTH	PAUL	RAY	2901 86TH ST		URBANDALE	IA	503224201	0.4307518743	16
1346258951	KAHLER	MELISSA		4325 WILLIAMS BLVD		CEDAR RAPIDS	IA	52404	0.4308042277	16
1841841624	HANSEN	EMILY	NICHOLE	3600 30TH ST		DES MOINES	IA	503105753	0.4317261593	16
1538415518	SHAIKH	RAHIL		2710 SAINT FRANCIS DR STE 210		WATERLOO	IA	507025664	0.4323912623	16
1528295680	SCHWARM	TED	LE	909 W 1ST ST		SUMNER	IA	506741203	0.4324910857	16
1043208713	GIMBEL	MICHAEL	J	4017 DEVILS GLEN RD	STE 100	BETTENDORF	IA	527227221	0.4325438423	16
1801096599	DEJONG	PAUL	W	1202 21ST AVE		ROCK VALLEY	IA	512471420	0.4326666973	16
1699118356	MARTIN	KENNETH	WAYNE	320 N GRANDVIEW AVE		DUBUQUE	IA	520016328	0.4329725152	16
1366707432	MILLER	ERIC	WILLIAM	1229 C AVE E		OSKALOOSA	IA	525774246	0.4331605283	16
1891959839	WILCINOT	RACHEL	R	600 9TH AVE N		SIBLEY	IA	512491012	0.4340762843	16
1962842872	BECHT	EDNA	S.	1501 E 10TH ST		ATLANTIC	IA	500221936	0.4341299229	16
1184696437	WALLACE	LINCOLN	R	800 KENYON RD		FORT DODGE	IA	505015776	0.4343331142	16
1952312985	SPORAA	DAUNYALE	L	3201 1ST ST		EMMETSBURG	IA	505362516	0.4343738814	16
1104206895	GONZALEZ	NICOLE	ELIZABETH	2055 KIMBALL AVE	SUITE 101	WATERLOO	IA	507025047	0.4344643296	16
1518040534	KASINATHAN	SRIRANJAN		803 S GREENE ST		ROCK RAPIDS	IA	512461948	0.43453897	16
1225473424	ABOU-ARAB	EMAD		920 E 2ND AVE STE 201		CORALVILLE	IA	522412225	0.4351416172	16
1790754695	VANDER MEIDE	JOEL	PHILIP	5900 NW 86TH ST	STE 100	JOHNSTON	IA	501312284	0.4352273007	16
1295732295	ULVEN	MATTHEW	E	200 WALNUT ST		TRAER	IA	506751142	0.4352429013	16
1154316107	PERAUD	MARY	SHARON	115 SCHULT RIDGE RD		FREDERICKSBURG	IA	506309582	0.4362968544	16
1568545960	DESOTEL	LYNNE	JANINE	312 EAST MAIN	MCFARLAND C	MARSHALLTOWN	IA	501580000	0.4368736504	16
1770702813	STILES	JAMES	FLEMING	947 14TH AVE SE		CEDAR RAPIDS	IA	524012610	0.436908432	16
1700852860	HAYES	GREG		2815 EDGEWOOD RD SW		CEDAR RAPIDS	IA	524043258	0.4370606474	16
1811904295	VANDER MEIDE	ALEXANDRA		5900 NW 86TH ST	STE 100	JOHNSTON	IA	501312284	0.4371602263	16
1821053406	MADSON	CHERYL		1751 MADISON AVE		COUNCIL BLUFFS	IA	515035246	0.4372704529	16
1164416467	DOORENBOS	ROY	A	210 4TH AVE		GRINNELL	IA	501120780	0.4379217529	16
1396706362	HORNBROOK	KAYLEEN	BETH	2515 SW STATE STREET	SUITE 200	ANKENY	IA	500237011	0.4381831104	16
1457511529	FROYUM ROISE	ADAM	J	2055 KIMBALL AVE	SUITE 101	WATERLOO	IA	507025047	0.4386149707	16
1578541116	KILBURG	KIRK	W	1791 HIGHWAY 64 E		ANAMOSA	IA	522052112	0.4386579415	16
1265811038	POWELL	ASHLEY		714 LINCOLN ST NE		LE MARS	IA	510313314	0.4387305446	16
1871595207	GRUNEWALD	DALE	MILLER	230 S 68TH ST	SUITE 1203	WEST DES MOINE	IA	502668176	0.4391119412	16
1669462099	MIRIOVSKY	MICHAEL	F.	312 E MAIN ST		MARSHALLTOWN	IA	501581888	0.4392240185	16
1649684325	KALKHOFF	MICHAEL	THOMAS	2301 HIGHWAY 71 STE C		SPIRIT LAKE	IA	513601184	0.4405340047	16
1639304348	MENKE	TYLER	C	901 MONTGOMERY ST		DECORAH	IA	521012325	0.4405395949	16
1770659591	TAEGER	VINCENT	A	1201 W AGENCY RD		WEST BURLINGTO	IA	526551645	0.4408191128	16
1174840656	DUNN JUNIUS	JOSEPHINE	MARTINA	800 OAK ST		SHELDON	IA	512011242	0.4411665324	16
1053713636	WADDELL	BEAU	E	1111 11TH ST		HAWARDEN	IA	510231903	0.4420866428	16
1063404416	PENISTEN	SCOTT	THOMAS	1105 N ANKENY BLVD STE 100		ANKENY	IA	500234003	0.4425877903	16
1750875969	WOODWARD	NATHAN		1111 6TH AVE		DES MOINES	IA	50314	0.4428175653	16
1679566293	PLATTENBERGER	ROBIN	I	400 E POLK ST	POB 909	WASHINGTON	IA	523531237	0.4431337414	16
1467833632	FAHEY	DAVID	LAWRENCE	1600 1ST ST E		INDEPENDENCE	IA	506443155	0.4451184969	16
1619927126	FOWLER	STEVEN	C	1021 11TH ST		DE WITT	IA	527421209	0.4451192899	16
1326036062	AHRENDSEN	JON	S	215 13TH AVE SW		CLARION	IA	505252078	0.4451372439	16
1134743289	SCHWAB	BEN	A	2501 PIERCE ST		SIOUX CITY	IA	511043725	0.4455409266	16
1275512113	NIEMEYER	TRACY	L	2375 EDGEWOOD RD SW		CEDAR RAPIDS	IA	524044736	0.4455595917	16
1689646036	GRANT	ROBERT	R	620 NORTHWESTERN DR		STORM LAKE	IA	505882935	0.4462107999	16
1245550094	GEORGE-PAULSE	LESLIE	ELISE	3465 MULBERRY AVE	UNIVERSITY	MUSCATINE	IA	52761	0.44698336	16
1639213051	CECIL	DEBBIE	P	1228 E RUSHOLME ST	SUITE112	DAVENPORT	IA	528032453	0.4472563166	16
1760821953	CARDENAS RAMO	ENRIQUE	EDUARDO	1350 DES MOINES ST STE 110		DES MOINES	IA	503095507	0.4473553824	16
1801998372	HANSEN-PENMAN	WENDY	M	1801 HICKMAN ROAD		DES MOINES	IA	503141597	0.4473727655	16
1427049998	NORDYKE	BILLY	RALPH	2369 120TH ST		WINFIELD	IA	526599606	0.4495755031	16
1023125796	HUNTER	JEFFREY	MICHAEL	208 N 12TH ST		BELLEVUE	IA	520311931	0.4496616844	16
1598774937	HOPKINS	DENNIS		800 E 1ST ST	SUITE 1700	ANKENY	IA	500212077	0.4504557408	16
1881088342	LEHR	MEGAN		1504 N 1ST ST		INDIANOLA	IA	50125	0.4507809106	16
1922085992	WINTERS	TIMOTHY	R	1100 35TH ST		MARION	IA	523021710	0.4509138257	16
1689868069	HOFTIEZER	TARA	NICOLE	1229 C AVE E		OSKALOOSA	IA	525774246	0.4517398632	16
1477814416	DODDS	KARI	ANN	1345 W CENTRAL PARK AVE		DAVENPORT	IA	528041844	0.4518264297	16
1285613893	JENKINS	REBECCA	LYNN	5 N FEDERAL AVE STE 104		MASON CITY	IA	504013270	0.4519633183	16
1235109067	ERLBACHER	DAVID	G.	1220 CHATBURN AVENUE		HARLAN	IA	51537	0.4524916482	16
1396793600	NETTELAND-SAN	ERIN		1601 NW 114TH ST	SUITE 247	DES MOINES	IA	503257007	0.4527511529	16
1194245506	FERGUSON	NICOLE	J	1111 6TH AVE		DES MOINES	IA	50314	0.4532644797	16
1861443863	FREIBURGER	JARED	J	1500 ASSOCIATES DR		DUBUQUE	IA	520022201	0.4545381351	16
1790309508	SARANTAKOS	JENNA		1345 W CENTRAL PARK AVE		DAVENPORT	IA	528041844	0.4550424784	16
1477122661	LEUBKA	KYLE		1345 W CENTRAL PARK AVE		DAVENPORT	IA	528041844	0.4550816456	16
1437599297	GROOM	MARA	M.	2501 PIERCE ST		SIOUX CITY	IA	511043725	0.4554632136	16
1649237298	QUAAS	MAX	A	901 MONTGOMERY ST		DECORAH	IA	521012325	0.4556716999	16
1548654189	BURKETT	CHARLES	RYAN	515 PACIFIC AVE STE 2		AUDUBON	IA	500251056	0.4560573015	16
1306836119	TORGERSON	VALERIE	KAY	3600 LINCOLN WAY		AMES	IA	500147595	0.456096071	16
1841578994	JAIN	ANSHUL		4325 WILLIAMS BLVD		CEDAR RAPIDS	IA	52404	0.4562317517	16
1558341917	BLOM	MITCHELL	LEE	405 MONROE ST		PELLA	IA	502191189	0.456245688	16
1578180360	PARKER	CARLY	MARIE	312 N FREMONT ST STE A		STUART	IA	502502083	0.4568520502	16
1699331199	BREUER	GRACE	ANTONIA	200 HAWKINS DR		IOWA CITY	IA	522421009	0.4568846335	16
1255992269	BURNISON	ERIK		2501 PIERCE ST		SIOUX CITY	IA	511043725	0.4569758887	16
1114243078	ENGBERS	JONATHAN	H	2121 HEGG DR		ROCK VALLEY	IA	512471445	0.4582148015	16
1093702912	CARLYLE	DAVID	ADAM	1018 DUFF AVE		AMES	IA	500105740	0.4584420642	16
1972586634	STEEN	SHARON		105 9TH AVE		BELLE PLAINE	IA	522082200	0.4584996945	16
1760680235	KEMP	JENNA		30 E HICKMAN RD		WAUKEE	IA	502635011	0.458945153	16
1457734600	FITZSIMMONS	DENNI		1111 6TH AVE		DES MOINES	IA	503142613	0.459261656	16
1679142293	VO	HUYNH		1801 HICKMAN RD		DES MOINES	IA	503141597	0.4596984845	16
1730156902	VAILS	JULIE	L.	1322 SHOREWAY RD		STORM LAKE	IA	505883016	0.46215492	16
1982960324	EVEN	LORAS	R	6520 SE 14TH ST		DES MOINES	IA	503201846	0.4623326345	16
1063036069	PANZU	PATRICK-J		1111 6TH AVE		DES MOINES	IA	503142613	0.4625386607	16
1497746689	RATHE	PERRY	SCOTT	230 S. 6TH ST.		NEVADA	IA	502012534	0.4629766636	16
1720053796	MITCHELL	TERRY	HOWARD	4230 HAMILTON BLVD		SIOUX CITY	IA	511041137	0.4635710039	16
1295141570	GUZMAN	MICHAEL	WAYNE	700 S HIGHWAY ST		OAKLAND	IA	515604357	0.4639078637	16
1316999865	GRANDGENETT	RYAN	L	1018 DUFF AVE	MCFARLAND C	AMES	IA	500103014	0.4640877244	16
1134141195	NAYDENOV	TZVETAN		1801 HICKMAN RD		DES MOINES	IA	503141548	0.4647455213	16
1811076201	FLORY	JILL	E	500 8TH AVE SE		CEDAR RAPIDS	IA	524012134	0.4658399003	16
1700859261	JOHNSON-ROSE	NANCY	L	7481 HIGHWAY 65 69		DES MOINES	IA	503209613	0.4664062878	16
1841464591	MASON	SUSAN	MARIE	4325 WILLIAMS BLVD		CEDAR RAPIDS	IA	52404	0.4666008709	16
1427026749	THOMAS	PAUL		900 BANK CT		CENTER POINT	IA	522139477	0.4673583538	16
1861468084	LASACK	LAURA	ELLEN	303 NICHOLAS DRIVE	MCFARLAND C	MARSHALLTOWN	IA	501580000	0.468134478	16
1427164896	ARISPE	CONNIE	J	730 W 3RD ST		GARNER	IA	504381242	0.4681631697	16
1649258815	MCKINSTRY	ANN	C	400 S BLAIRSFERRY XING		HIAWATHA	IA	522337986	0.4689500227	16
1972553170	SHAFFER	RICHARD	LEE	4314 SPRING ST		DAVENPORT	IA	528071111	0.4699236501	16
1407824725	DUNN	ROXANNE		3933 MOUNT VERNON RD SE		CEDAR RAPIDS	IA	524033869	0.4700144471	16
1871579532	LOUVAR	RICHARD	DARRELL	1515 42ND ST NE		CEDAR RAPIDS	IA	524023061	0.4700473498	16
1548789043	LEONARD	ERIN	RACHEL	504 N CLEVELAND ST		MOUNT AYR	IA	508542201	0.471367141	16
1831767516	WARHANK	MICHAEL		1345 W CENTRAL PARK AVE		DAVENPORT	IA	528041844	0.471551656	16
1417330069	HARGENS	BENSON		1010 4TH ST SW	SUITE 340	MASON CITY	IA	504012857	0.4719475817	16
1154559920	TODT	DOROTHY	J	5885 SUNNYBROOK DR	SUITE E-100	SIOUX CITY	IA	511064203	0.4721805586	16
1508356460	MUSTAFA	SHADI	SUHAIL	2055 KIMBALL AVE STE 101		WATERLOO	IA	507025047	0.4727957409	16
1336410471	SWANSON	CATHERINE	DEHAVEN	1717 WINSTON DR		IOWA CITY	IA	522456047	0.4728414107	16
1134610579	PATEL	EKTABEN	SANKET	2055 KIMBALL AVE STE 101		WATERLOO	IA	507025047	0.4737347003	16
1154325520	SAND	KEVIN	L	901 MONTGOMERY ST		DECORAH	IA	521012325	0.4740922667	16
1770571994	ERBES	GARY	MAX	1018 DUFF AVE		AMES	IA	500105740	0.474514323	16
1770515579	TAYLOR	MARK		3718 BRIAR PATH		SIOUX CITY	IA	511041323	0.4745555802	16
1225024193	ASH	ERIC	M	616 10TH ST		PERRY	IA	502202221	0.4746558994	16
1366431991	MCCONVILLE	VIRGINIA		19876 SAINT JOSEPH DR		CENTERVILLE	IA	525448850	0.4748012393	16
1710004122	HAWK	JAMEY	JOE	5950 UNIVERSITY AVE	STE 105	WEST DES MOINE	IA	50266	0.4754878126	16
1992865828	RAYBORN	MARY	YVONNE	1101 9TH ST SE		SIOUX CENTER	IA	512502501	0.475875959	16
1225341811	PETERSON	WILLIAM	TRENT	800 E 1ST ST STE 1700		ANKENY	IA	500212100	0.475992738	16
1851309082	STAUDACHER	RENEE		108 N JEFFERSON WAY		INDIANOLA	IA	501252616	0.4762397681	16
1780979666	CHRISTIANSON	LINDSEY	ANN	1801 HICKMAN RD		DES MOINES	IA	503141505	0.4763894633	16
1235764424	HARTMAN	AMBER	DAWN	20671 42ND ST		ANAMOSA	IA	522057735	0.4766432897	16
1447237318	FOELSKE	RACHEL	L	226 BLUEBELL RD	COVENANT CL	CEDAR FALLS	IA	50613	0.4767335451	16
1780869586	SHELDAHL	STEVEN	RANDALL	G11 TASF IOWA STATE UNIVERSITY		AMES	IA	500113020	0.4774728857	16
1912380445	YU	RAYMOND	YAU-CHIAN	200 HAWKINS DR	01110-D PFP	IOWA CITY	IA	522421009	0.4775013032	16
1588332050	TOUNEY	DANIEL		1316 S MAIN ST		CLARION	IA	505252019	0.4776070278	16
1912345992	WINGERT	AMY	L	SANFORD SHELDON MEDICAL CENTER	118 N 7TH A	SHELDON	IA	51201	0.4778622265	16
1285077024	ELGAR	CALLINA		4500 UTICA RIDGE RD		BETTENDORF	IA	527221626	0.4784111131	16
1942275037	SHOOK	STEVEN	L	2600 OUTER DR N		SIOUX CITY	IA	511041585	0.4792350612	16
1427028554	MAHONEY	MARK	A	2800 4TH ST SW	SUITE 8	MASON CITY	IA	504011596	0.4807102827	16
1316965387	STROM	STEVEN	M	3200 W KIMBERLY RD		DAVENPORT	IA	528063059	0.4808164115	16
1053979492	JONES	ERIC		840 E UNIVERSITY AVE		DES MOINES	IA	503162304	0.4809903356	16
1790983989	COLLAPPAKKAM	PADMALATH		2055 OAKDALE RD		CORALVILLE	IA	522414704	0.4818844453	16
1760441273	MADSON	BRANDON	E	2301 E 14TH ST		DES MOINES	IA	503161901	0.4822493123	16
1609119791	KUNZ	AARON	RICHARD	200 HAWKINS DR	DEPT OF FAM	IOWA CITY	IA	522421009	0.4826027343	16
1639117054	MANGRICH HICK	ELIZABETH	A	510 W MAIN ST	#A	SOLON	IA	523339764	0.4827963479	16
1962547919	VERNON	CHERYL	ANN	1130 S SCOTT BLVD		IOWA CITY	IA	522402907	0.4830232242	16
1396740361	ANDRESEN	ANDREW	A	1345 W CENTRAL PARK AVE		DAVENPORT	IA	528041844	0.4832957673	16
1275024663	MOHR	MARY CATH		2501 PIERCE ST		SIOUX CITY	IA	511043725	0.4839061221	16
1215594312	O'BRIEN	JACK	R	1801 HICKMAN RD		DES MOINES	IA	503141505	0.4847955278	16
1760779698	SHIRK	SAMUEL	M	840 E UNIVERSITY AVE		DES MOINES	IA	503162304	0.4855511344	16
1851914196	MILLER	CASSADY	IRENE	2501 PIERCE ST		SIOUX CITY	IA	511043725	0.4861042688	16
1417255340	PRICE	JACLYN	M	3701 KATZ DR		MARION	IA	523023871	0.4862207312	16
1376520338	WEBER	HEATHER	A	85 PAINE ST SE	SUITE B	BONDURANT	IA	500351154	0.4869738396	16
1891825311	NIELSEN	CINDY	ELAINE	1646 305TH ST		TAMA	IA	523399634	0.4881454452	16
1215934237	SAHAI	SUBHASH	C	2350 HOSPITAL DR STE A		WEBSTER CITY	IA	50595	0.488401639	16
1225080666	MARILIM	MEL	G	915 13TH AVE N		CLINTON	IA	527325067	0.4885329914	16
1710418074	EKECHUKWU	EBERECHI	CORNELIA	600 9TH AVE		SIBLEY	IA	512491022	0.4887020208	16
1831451012	MUETING	ANDREW	J.	2501 PIERCE ST		SIOUX CITY	IA	511043725	0.4891227481	16
1194711770	SKELLY	KELLY	S	200 HAWKINS DR		IOWA CITY	IA	522421009	0.4908743321	16
1174539639	LINDSTROM	MICHAEL	C	702 E MAIN AVE		ROCKFORD	IA	504681324	0.4911595175	16
1386139103	VANDE ZANDE	GIULIANA		120 NW 36TH ST		ANKENY	IA	500238411	0.4916807509	16
1194217364	SMITH	DYLAN	GRANT	2501 PIERCE ST		SIOUX CITY	IA	511043725	0.4920484556	16
1144281510	HASS	KIMBERLY	A	3600 30TH ST		DES MOINES	IA	503105753	0.4922535287	16
1568561710	BECK	ROBERT	A.	3640 MIDDLEBURY RD		IOWA CITY	IA	522452712	0.492355128	16
1396798450	EKWENA	JASON	CHINWE NK	6401 DOUGLAS AVE	SUITE 10	DES MOINES	IA	503223350	0.4926683388	16
1639520216	MCKINLEY	CLAIRE		200 HAWKINS DR	01110-D PFP	IOWA CITY	IA	522421009	0.493202883	16
1972720274	REDMOND-NORRI	CECILIA	M	2440 TOWNCREST DR		IOWA CITY	IA	522406622	0.4934293346	16
1043240526	CHRISTY	PAMELA	J	202 S 2ND ST		FARMINGTON	IA	526269105	0.4948001581	16
1861634008	ALVIS	NATHANIEL	VAUGHN	707 IOWA AVE		DUNLAP	IA	515291335	0.4948662326	16
1437137239	HEITHOFF	BRAD	E	206 COOKSON DR		WEST BRANCH	IA	523589632	0.4950338083	16
1801096979	SINGH	PRACHI		1601 NW 114TH ST	SUITE 247	CLIVE	IA	503257007	0.4951696645	16
1396704037	ZAHN-HOUSER	ARLEEN		3701 KATZ DR		MARION	IA	523023871	0.495207485	16
1043446149	ZITTERGRUEN	LISA	A.	901 MONTGOMERY ST		DECORAH	IA	521012325	0.4965876972	16
1174561476	SCHAEFFER	BRYON	JON	220 ESSIE DAVISON DR		CLARINDA	IA	516322915	0.4968608164	16
1720036676	GARCIA-DORTA	LINDA	MABEL	300 WEST BROADWAY	STE 6	COUNCIL BLUFFS	IA	515039040	0.4970323585	16
1700992401	BALCIULIS	SUSAN	KAYE	1004 STATE ST		BETTENDORF	IA	527224856	0.4970598205	16
1932588100	ABBAS	ELIZABETH	L	1830 STATE HIGHWAY 9		DECORAH	IA	52101	0.4971505103	16
1497720197	KENNEDY	SHANNON	RENEE	1614 DIAMOND STREET PL		ONAWA	IA	510401554	0.4974753589	16
1821085549	USACHEVA	MARINA	Y	UNIVERSITY OF IOWA STUDENT HEALTH SERVICES	4189 WL	IOWA CITY	IA	522421100	0.4981472038	16
1740294644	SNEAD	HENRY	WARREN	1114 FLAMMANG DR		WATERLOO	IA	507024306	0.4982482793	16
1821182676	FEE	PAUL	ARTHUR	4300 HAMILTON BLVD		SIOUX CITY	IA	511041139	0.4987759234	16
1225025679	BURKE	JAMES	ROGERS	3600 LINCOLN WAY		AMES	IA	500147595	0.4989171431	16
1043253719	CHRISTY	JOYCE	L	111 NW 9TH ST	STE 5	ANKENY	IA	500231754	0.4994077871	16
1174742985	KLINE	JACK	LITTON	308 N MAPLE AVE		NEW HAMPTON	IA	506591142	0.499997176	16
1467973420	WILSON	STEPHANIE		5264 COUNCIL ST NE		CEDAR RAPIDS	IA	524022471	0.5003378445	16
1972580892	GLASCOCK	DANIEL	G	2624 ORCHARD DR		CEDAR FALLS	IA	506135845	0.5007894028	16
1023085644	DIVISOVA	BLANKA		613 W MAIN ST		MANCHESTER	IA	520571527	0.5025596286	16
1982682621	THRONDSON	SHANNON	C	400 S BLAIRSFERRY XING		HIAWATHA	IA	522337986	0.5030174481	16
1205831211	CROME	CHRISTOPH	M	2140 53RD AVE		BETTENDORF	IA	527226279	0.5031665841	16
1801056874	DRIVER	GYOBANNA	C	2055 KIMBALL AVE	SUITE 100	WATERLOO	IA	507025014	0.5033780478	16
1760470454	CAMPBELL	MARY	M	2140 53RD AVE		BETTENDORF	IA	527226279	0.5041375414	16
1891765913	FREDRICKSON	DAVID	PAUL	405 MONROE ST		PELLA	IA	502191189	0.5043240238	16
1194163170	SONG	SEOKHAN		1305 DONELS DR		VINTON	IA	523491636	0.5048805929	16
1528057551	MARTIN-HERRIN	COLLEEN	R	1605 SE DELAWARE AVE	SUITE F	ANKENY	IA	500214594	0.5052074005	16
1447362991	KIMBALL	JOSEPH	M.	300 W HUTCHINGS ST		WINTERSET	IA	502732104	0.5052434814	16
1316998446	PROBST	KEITH	L.	926 N 8TH ST		ESTHERVILLE	IA	513341300	0.5057800373	16
1316905888	SPRAGUE	TERRY	L	222 BROADWAY	AUDUBON MED	AUDUBON	IA	50025	0.5060905481	16
1063523728	RYON	JOEL		407 S WHITE ST STE 103		MOUNT PLEASANT	IA	526412263	0.5062762231	16
1427046614	GOLDBLATT	FRED		2996 7TH AVE	SUITE B	MARION	IA	523023713	0.5064869009	16
1598031734	KONARSKE	JESSICA	ELISE	2996 7TH AVE		MARION	IA	523023713	0.5069732054	16
1164413605	PERKINS	GREG	LARRY	1214 SOUTH GRANT ROAD	MCFARLAND C	CARROLL	IA	514013047	0.5071676362	16
1942296520	KUKOYI	OLADIPO	A	200 HAWKINS DR		IOWA CITY	IA	522421009	0.5072555572	16
1720003122	HARMSEN	JODY	MARIE	308 N MAPLE AVE		NEW HAMPTON	IA	506591142	0.5075924674	16
1275948192	NOLTING	TARA		840 E UNIVERSITY AVE		DES MOINES	IA	503162304	0.5076486168	16
1972583573	KOLACIA-TIGHE	SHERRY	LYNN	116 E 11TH ST	SUITE 101	SPENCER	IA	513014364	0.5083888799	16
1437209434	THOMAS	JON	GREGORY	1288 VALLEY VIEW DR		COUNCIL BLUFFS	IA	51503	0.5087057401	16
1265008247	RICE	SYDNEY		1111 6TH AVE		DES MOINES	IA	503142613	0.5087907787	16
1841259504	CHASE	WILLIAM	W	801 COLONIAL CIR	STE 200	NORWALK	IA	502119626	0.5094053887	16
1144213836	BRELJE	TIMOTHY	E.	1220 CHATBURN AVE		HARLAN	IA	515372009	0.5094583838	16
1528227055	CUMMINGS	NICOLE	MARIE	1214 SOUTH GRANT ROAD	MCFARLAND C	CARROLL	IA	514013047	0.5097341782	16
1235190968	ROBISON	BRYCE	A	4545 SERGEANT RD		SIOUX CITY	IA	511064706	0.510782636	16
1568451367	SMITH	ANDREW	C	200 MAIN ST		GUTTENBERG	IA	520529108	0.5110658214	16
1326018524	SPRENGELMEYER	MICHELLE	M	200 S CODY RD		LE CLAIRE	IA	527539579	0.5131430815	16
1588194831	LOWE	DYLAN	J	1801 HICKMAN RD		DES MOINES	IA	503141505	0.5131680823	16
1205328531	RIETVELD	JARED	L	1801 HICKMAN RD		DES MOINES	IA	503141505	0.5133485587	16
1912498981	LINKENMEYER	KATHRYN	S	1801 HICKMAN RD		DES MOINES	IA	503141505	0.5133869948	16
1083674824	BANKS	JOHN		75 SHORT ST NW		CEDAR RAPIDS	IA	524054203	0.5134523001	16
1124035357	VANNATTA	MICHAEL	DAVID	1202 W HOWARD ST		KNOXVILLE	IA	501383103	0.5137497394	16
1992290621	RAO	NYMISHA		200 HAWKINS DR DEPT OF		IOWA CITY	IA	522421009	0.513897015	16
1316094683	CROWTHER BESS	VALERIE		610 8TH ST SE		CEDAR RAPIDS	IA	524012143	0.514012466	16
1063416394	AHN	PETER	BRYAN	9255 ATLANTIC DR SW		CEDAR RAPIDS	IA	524048950	0.5152428348	16
1063622637	BANU	HUSSAIN		920 E 2ND AVE STE 201		CORALVILLE	IA	522412225	0.5153242054	16
1487766903	BROADBENT	SHERRI	D.	300 W HUTCHINGS ST		WINTERSET	IA	502732104	0.5155438243	16
1114997731	ROSS	THOMAS	W	1000 E. ARMY POST RD		DES MOINES	IA	503155939	0.5170245788	16
1376995852	SABIC	JASMINA		4326 HICKMAN RD	STE. 100	DES MOINES	IA	503103333	0.5173499177	16
1386649341	AANESTAD	JENNIFER	R	619 5TH ST		DURANT	IA	527477737	0.5179564373	16
1114971546	PINNICK	SALLY	MARIE	1000 73RD ST	#8	WINDSOR HEIGHT	IA	503111321	0.5189729862	16
1285608778	CARLETON	ALISON	B	1011 6TH ST		NEVADA	IA	502011825	0.521286648	16
1609886282	TAPP	JOHN	C	800 E 1ST ST	STE 1700	ANKENY	IA	500212077	0.5218651702	16
1588658884	MCCAW	GUY	M	210 4TH AVE		GRINNELL	IA	501121898	0.5219909551	16
1831321579	ARASON	EINAR	K	1601 NW 114TH ST		CLIVE	IA	503257007	0.5224380491	16
1780884551	TILALA	NIRAL	HARRY	1345 W CENTRAL PARK AVE		DAVENPORT	IA	528041844	0.5225895259	16
1619032554	AMAO	CAROLINE	M.	603 ROSARY DR		CORNING	IA	508411683	0.5235938213	16
1174962500	NURMI	PAUL	LYNDON	6601 SW NINTH STREET		DES MOINES	IA	503156138	0.5241280615	16
1710947734	MOLNAR	JOSEPH	PAUL	1501 S MAIN ST, STE. 6		CHARLES CITY	IA	50616	0.5244712976	16
1205249562	RYDER	KELLY		1021 NEBRASKA ST		SIOUX CITY	IA	511051436	0.524666291	16
1740252063	DANIELS	TIMOTHY		2015 W 5TH ST		STORM LAKE	IA	505883000	0.5246834743	16
1053375022	BECK	JENNIFER	LYNN	610 8TH ST SE		CEDAR RAPIDS	IA	524012143	0.5247491554	16
1689671653	SUTHERLAND	JOHN	E	2055 KIMBALL AVE	SUITE 101	WATERLOO	IA	507025047	0.5257837905	16
1811348956	HUNTER	VIOLET	KYAKUMANY	1825 LOGAN AVE		WATERLOO	IA	50703	0.5265271727	16
1245769249	BISSEN	SAMANTHA	MARIE BAN	101 E J AVE STE 120		GRUNDY CENTER	IA	506382004	0.5268728009	16
1376587493	EISCHEN	WILLIAM	GERHARDT	1350 DES MOINES ST	SUITE: 110	DES MOINES	IA	50309	0.5275025962	16
1780945576	STREHLE	JOSHUA	G	840 E UNIVERSITY AVE		DES MOINES	IA	503162304	0.5277917616	16
1023491206	WINTERS	APRIL		2353 SE 14TH ST		DES MOINES	IA	50320	0.5279414037	16
1427279025	ANDERSEN	LORIANNE	S	1101 9TH ST SE		SIOUX CENTER	IA	512502501	0.5297150908	16
1972507895	RYAN	JANET	S	1830 STATE HIGHWAY 9		DECORAH	IA	521017301	0.5298446983	16
1407842396	PANHWAR	ABDUL	KHALIQUE	1720 CENTRAL AVE E		HAMPTON	IA	504411869	0.5299788357	16
1891801916	PAISLEY	ALISA	ANNE	1820 E 54TH ST STE B		DAVENPORT	IA	528072797	0.5302708487	16
1194757310	MITCHELL	LOU	ANN	1646 305TH ST		TAMA	IA	523399698	0.5303580046	16
1033777610	PURSLEY	EMILY	ROSE	MEDICAL ARTS BLDG.	2055 KIMBAL	WATERLOO	IA	507025070	0.5315709014	16
1205949302	ARTHERHOLT	WILLIAM	G	4 OAK KNOLL RD	SUITE 105	RED OAK	IA	515661271	0.5321141828	16
1093318792	MAHONEY	JENA	NICHOLE	714 LINCOLN ST NE		LE MARS	IA	510313314	0.5321496104	16
1003807900	OLBERDING	MARIA	L.M.	303 NICHOLAS DR		MARSHALLTOWN	IA	501584443	0.5322873581	16
1053340661	FROST	LEIGHTON	E.	300 N 4TH AVE E	SUITE 200	NEWTON	IA	502083155	0.5324696044	16
1447713607	HINSON	ADDIE	MAE	3817 FLETCHER BLVD		AMES	IA	500104168	0.533278045	16
1063408870	MCGEE	PAUL	MICHAEL	321 E 3RD ST N		NEWTON	IA	502083210	0.5343272381	16
1952751539	SAVIO	KATHLEEN		2501 PIERCE ST		SIOUX CITY	IA	511043725	0.5346253605	16
1912134693	COPE	ANDREW	LLOYD	300 N 4TH AVE E STE 200		NEWTON	IA	502083122	0.5355111582	16
1700409828	EBLE	DEMI	LOUISE	840 E UNIVERSITY AVE		DES MOINES	IA	503162304	0.5355971607	16
1669451308	SCHULTE	WILLIAM	JOSEPH	1603 MORGAN ST	SUITE 6	KEOKUK	IA	526323433	0.5366040261	16
1316930779	HANAWALT	CINDY	L	1570 42ND ST NE STE 1		CEDAR RAPIDS	IA	524023073	0.5374104951	16
1073176533	BADYAL	SANDEEP		NE IA FAMILY MEDICINE RESIDENCY PROGRAM	2055 KIMBAL	WATERLOO	IA	50702	0.5375222198	16
1396979217	SUTTON	MATTHEW	ALAN	5950 UNIVERSITY AVE STE 220		WEST DES MOINE	IA	502668231	0.5378333118	16
1245855089	JOHNSON	TAYLOR	JO	1801 HICKMAN RD		DES MOINES	IA	503141597	0.5380863815	16
1033198908	ARNOLD	DANIEL	J	4480 UTICA RIDGE RD STE 160		BETTENDORF	IA	527221637	0.538097231	16
1235159716	NACOS	GEORGE	DAVID	1230 S IOWA AVE		WASHINGTON	IA	523531144	0.5384060347	16
1992777890	BARTO	EILEEN	M	319 SERGEANT SQUARE DR		SERGEANT BLUFF	IA	510547729	0.5390422379	16
1942241039	BARTON	NANCY		19942 SAINT JOSEPH DR		CENTERVILLE	IA	525448849	0.5398834653	16
1396783726	FORSLUND	DARREL	RICHARD	1915 W 4TH ST		SPENCER	IA	513013006	0.540224083	16
1083609044	PERAUD	JOSEPH	BERNARD	115 SCHULT RIDGE RD		FREDERICKSBURG	IA	506309582	0.5403077498	16
1124240064	FLYNN	JAMES	RAPHAEL	947 14TH AVE SE		CEDAR RAPIDS	IA	524012610	0.5407211681	16
1760052906	BRAU	PATRICK	L	2501 PIERCE ST		SIOUX CITY	IA	511043725	0.5416210604	16
1225001647	SCHEMMEL	LEASHA		132D FIGHTER WING IAANG/132MDG	3100 MCKINL	DES MOINES	IA	503212799	0.5418150651	16
1851708481	LUKE	ANDREW	ROBERT GR	2710 SAINT FRANCIS DR STE 210		WATERLOO	IA	507025664	0.5421500362	16
1316392723	MUNRO	AMBROSE		1525 GRAND AVE		WEST DES MOINE	IA	502653412	0.5424276178	16
1437312485	GERRIETTS	JENNIFER	LINN	5615 NW 86TH ST		JOHNSTON	IA	501311738	0.5426445243	16
1457974347	CARVER	KYLE	EDWARD	1345 W CENTRAL PARK AVE		DAVENPORT	IA	528041844	0.5426941875	16
1497298327	MOLIN	MATTHEW		2103 INGERSOLL AVE		DES MOINES	IA	503125227	0.5430424393	16
1821319955	KERCHNER	ANGELA	MARIE	185 CEDAR MUSCATINE RD		WEST BRANCH	IA	523588621	0.5438596721	16
1811085848	LANGE	KATHLEEN	A	707 S MAIN ST		CENTERVILLE	IA	525442421	0.5450556928	16
1497990667	TERRONEZ	JARED	A	3740 UTICA RIDGE RD	SUITE B	BETTENDORF	IA	527221657	0.5451299332	16
1508929100	MILLER	PAULINE		ISU THOMAS B. THIELEN STUDENT HEALTH CENTER	UNION & SHE	AMES	IA	500112260	0.545557481	16
1578132031	GYAMFI	ANGELLA		200 HAWKINS DR		IOWA CITY	IA	522421009	0.5457502345	16
1518228683	SWAMPILLAI	ARUNTHA	R.	2501 PIERCE ST		SIOUX CITY	IA	511043725	0.5462604368	16
1487613931	TIMBOE	DOUGLAS	M	6010 MILLS CIVIC PKWY	SUITE 200	WEST DES MOINE	IA	502668345	0.5475373089	16
1275916678	DAVIS	JESSIE		1010 4TH ST SW	SUITE 340	MASON CITY	IA	504012857	0.5476430299	16
1538681622	CASSIDY	ROSALIE		2055 KIMBALL AVE STE 101		WATERLOO	IA	507025047	0.5495125407	16
1356861835	CHAUDHRY	MERYEM	M	1111 6TH AVE		DES MOINES	IA	503142613	0.5509436948	16
1033340567	ROENFANZ	KELLI	A	840 EAST UNIVERSITY AVENUE		DES MOINES	IA	503162304	0.5522057277	16
1730716838	MARQUEZ	DIEGO	ARMANDO	1111 6TH AVE		DES MOINES	IA	503142613	0.5523256127	16
1548608029	KAKANI	ARVIND		1350 DES MOINES ST	SUITE 110	DES MOINES	IA	503095507	0.5541311123	16
1265753669	SCHALLER	NATALIE	KAY	715 W MILWAUKEE AVE		STORM LAKE	IA	505881564	0.5551075575	16
1174951560	PORTER	AUDREY		2413 71ST ST		URBANDALE	IA	503224862	0.5555469615	16
1962479162	GERHART	CRAIG	SCOTT	215 SW WALNUT		ANKENY	IA	50023	0.5556602918	16
1972094837	GALLAGHER	MARY	KATHLEEN	3465 MULBERRY AVE		MUSCATINE	IA	527612324	0.5562490893	16
1609989789	SWIFT	SUSAN	L	5100 PRAIRIE PKWY STE 301		CEDAR FALLS	IA	506138155	0.5567381124	16
1972697803	REAVIS	DENIS		800 E 1ST ST	SUITE 1700	ANKENY	IA	500212077	0.5569814716	16
1629057377	BISHOP	ELLIE	LYNN	1601 NW 114TH ST	SUITE: 255	CLIVE	IA	503257036	0.5580125677	16
1790721686	PRESTON	ELIZABETH	M	300 N 4TH AVE E	SUITE 200	NEWTON	IA	502083155	0.5583600572	16
1952979239	HANSHAW	DAISY	GILLIAN	1345 W CENTRAL PARK AVE		DAVENPORT	IA	528041844	0.5583987993	16
1508843384	WALCZYK	JEFFREY	S	3385 DEXTER CT	SUITE 103	DAVENPORT	IA	528073471	0.5584184232	16
1184248361	STEIN	HANNAH	ELYSE	200 HAWKINS DR		IOWA CITY	IA	522421009	0.5591340207	16
1467440263	POWERS	JASON		3 LIONS DR		NORTH LIBERTY	IA	523179575	0.5592749159	16
1912074667	SELENKE	GREGORY	ALAN	421 MAIN ST		REINBECK	IA	506691049	0.5592812987	16
1306460019	HUBER	DAVID		1111 6TH AVE		DES MOINES	IA	503142613	0.5593432242	16
1902069875	IMBOREK	KATHERINE	L	3640 MIDDLEBURY RD		IOWA CITY	IA	522452712	0.5612671704	16
1871755793	TOPE	LAURIE	KAY	901 MONTGOMERY ST		DECORAH	IA	521012325	0.5615991939	16
1225656556	GREEN	LESLEY	ANNA	2055 KIMBALL AVE STE 101		WATERLOO	IA	507025047	0.5624699991	16
1568698389	CRAIG	MICHELLE	SARAH	2710 ST. FRANCIS DRIVE	SUITE 210	WATERLOO	IA	507025401	0.5626206755	16
1801884184	PETERSON	ALLAN	E	410 N 12TH ST		OSKALOOSA	IA	525772495	0.5627984789	16
1538368170	MATSON	CHRISTOPH	R	1801 HICKMAN RD		DES MOINES	IA	503141505	0.5628483009	16
1104817683	SNIPES	JAMES	DANIEL	104 BROADWAY PL		ANAMOSA	IA	522051100	0.5633514526	16
1821583253	MURPHY	TIERNAN	PATRICK	1201 3RD AVE SE		CEDAR RAPIDS	IA	524034009	0.5637192556	16
1568464220	HOFFMAN	SCOTT	D.	307 E SCENIC VALLEY AVE		INDIANOLA	IA	501254865	0.5640850144	16
1750398988	STRANG	STEVEN		5900 E UNIVERSITY AVE	SUITE 200	PLEASANT HILL	IA	503278457	0.5646671097	16
1013229236	SCHUPP	WILLIAM	H	842 NE ALICES RD		WAUKEE	IA	502638857	0.5647115263	16
1477558799	ANDERSEN	KURT	A	1345 W CENTRAL PARK AVE		DAVENPORT	IA	528041844	0.5649679641	16
1073035549	KHAN	SHAMIM	S	2055 KIMBALL AVE STE 101		WATERLOO	IA	507025047	0.565308708	16
1760442768	OLMSTEAD	SUE	ANN	6400 HICKMAN RD		WINDSOR HEIGHT	IA	503245001	0.5654602649	16
1972162519	PICKTHORN	STEPHANIE	ANNE	200 HAWKINS DR DEPT FAMILY		IOWA CITY	IA	522421009	0.5666063435	16
1568483980	AKINS	NANCY	MARIE	3200 GRAND AVE		DES MOINES	IA	503124198	0.5677984387	16
1043304736	MOUNCE	KERI	L	56 CEDAR ST		TIPTON	IA	527721705	0.5680992257	16
1730755513	DOLLEY	AMANDA	LYNN	840 E UNIVERSITY AVE		DES MOINES	IA	503162304	0.5683883357	16
1154989291	KIM	PETER		1345 W CENTRAL PARK AVE		DAVENPORT	IA	528041844	0.5696806934	16
1336599869	LEE	JOHN	JONGHYUN	1345 W CENTRAL PARK AVE		DAVENPORT	IA	52804	0.5696916965	16
1699754879	ZIMMER	JOHN		300 W BROADWAY	SUITE 6	COUNCIL BLUFFS	IA	515039045	0.5697279729	16
1629157409	WIDMER	JAMES	C	501 S WHITE ST	SUITE ONE	MT PLEASANT	IA	526412600	0.5698016135	16
1891059606	JEWELL	BRIANNA	D	1010 4TH ST SW	SUITE 340	MASON CITY	IA	504012857	0.5710904457	16
1508837972	MARCZEWSKI	LESZEK	J	301 HIGHLAND AVE		SAC CITY	IA	505832411	0.5711448698	16
1609876507	SMITH	MATTHEW	J	1753 W RIDGEWAY AVE STE 103A		WATERLOO	IA	507014521	0.5721796782	16
1528681392	WINTERS	MICHAEL	JOHN	1801 HICKMAN RD		DES MOINES	IA	503141597	0.5725270694	16
1760053821	OSWALD	DANIEL	SCOTT	2055 KIMBALL AVE STE 210		WATERLOO	IA	507025047	0.5727413979	16
1255391983	PETERSON	KIRK	KEVIN	305 S HWY 69		HUXLEY	IA	501248095	0.5747715126	16
1134279128	FISHER	ALAN		933 E PIERCE ST		COUNCIL BLUFFS	IA	515034626	0.5751983414	16
1184655904	OTIS	MATTHEW	MICHAEL	1410 SW TRADITION DR	STE 110	ANKENY	IA	50023	0.5757595592	16
1427046804	HIRL	EDWARD	C	410 N 12TH ST		OSKALOOSA	IA	525772495	0.575901097	16
1609812064	SOLBERG	MUREEMA	M.	300 N 4TH AVE E	SUITE 200	NEWTON	IA	502083155	0.5766205856	16
1255331401	KONTOS	ANNIE	MARIE	305 E SAN MARNAN DR		WATERLOO	IA	507025837	0.5768532001	16
1629280839	MEENA	HEMLATA		2501 PIERCE ST		SIOUX CITY	IA	511043725	0.5780123549	16
1861711459	JOHNSON	AMANDA	LEE	4323 NW URBANDALE DRIVE		URBANDALE	IA	50322	0.5782901205	16
1487145629	HOVLAND	MARK		1010 4TH ST SW STE 340		MASON CITY	IA	504012856	0.5784505702	16
1750357265	MOHR	JENNIFER	MARIE	1500 ASSOCIATES DR		DUBUQUE	IA	520022201	0.5787745046	16
1073951570	COURTNEY	PATRICK	ALAN	1010 4TH ST SW STE 240		MASON CITY	IA	504012856	0.5788150228	16
1619956398	VANDIVIER	WILLIAM		2605 SW WHITE BIRCH DRIVE		ANKENY	IA	500237145	0.5789066034	16
1285611681	WEBER	JOHN	C	1000 LINCOLN CIR SE	SUITE 100	ORANGE CITY	IA	510411862	0.5794730692	16
1083873756	COOK	ANTHONY	FERILLO	926 N 8TH ST		ESTHERVILLE	IA	513341300	0.5795371433	16
1467683565	QUAM	SETH	R	101 SE DESTINATION DR		GRIMES	IA	501116608	0.5801589534	16
1942468111	KOVAR	ALLISON	LEE	1614 DIAMOND STREET PL		ONAWA	IA	510401554	0.5804603368	16
1134417694	DEAN	ASHLEY	JAE	926 N 8TH ST		ESTHERVILLE	IA	513341300	0.5808185593	16
1033157813	CASEY	KRISTINA	L	1720 CENTRAL AVE E		HAMPTON	IA	504411859	0.5808964547	16
1679527428	HAINES	DEBORAH	A	2720 8TH ST SW		ALTOONA	IA	500091028	0.5810408288	16
1922447234	NIELSEN	LAURA	KAY	801 COLONIAL CIR		NORWALK	IA	502119626	0.5810919002	16
1396754784	NOWAK	STEPHEN		800 E 1ST ST	SUITE 1700	ANKENY	IA	500212077	0.5812636523	16
1811975691	HALLBERG	CLAY	F	204 8TH AVE SE		OELWEIN	IA	506622448	0.5818344204	16
1386630663	GOEDKEN	MARK	J	811 5TH AVE SE		CEDAR RAPIDS	IA	524032421	0.5818603228	16
1245218023	VOLKER	PAUL	B	3200 GRAND AVE		DES MOINES	IA	503124104	0.5821394364	16
1356338610	ENDRES	JILL	J	200 HAWKINS DR		IOWA CITY	IA	522421009	0.5841999788	16
1265584312	JOHNSON	LISA	R	420 COMMUNITY DR STE 1		NORTH LIBERTY	IA	523176706	0.5846823033	16
1841640190	NAFE	AHMAD	M	1227 E RUSHOLME ST		DAVENPORT	IA	528032459	0.5847179571	16
1811378086	KOLB	APRIL	NICOLE	842 NE ALICES RD		WAUKEE	IA	502638857	0.5849247736	16
1790939288	BUCHKINA	JULIA	RENEE	1130 S SCOTT BLVD		IOWA CITY	IA	522402907	0.5855984216	16
1477530129	HOSTETLER	COLETTE	N.	1518 MULBERRY AVE		MUSCATINE	IA	527613433	0.586127206	16
1497981666	LEDDIN	NATALIE	K	1525 GRAND AVE		WEST DES MOINE	IA	502653412	0.5863937836	16
1841331253	MIXDORF	JAY	D	1501 4TH ST SW		MASON CITY	IA	504012737	0.5864697409	16
1336252097	BAER	THOMAS	M	307 MAIN ST		MALVERN	IA	515518032	0.5865284747	16
1427043744	CLEMENS	JAMES	L	1000 LINCOLN CIR SE	SUITE 100	ORANGE CITY	IA	510411862	0.5865959919	16
1154308278	DALY	MICHAEL	J	1208 N LINCOLN ST		KNOXVILLE	IA	501383421	0.5878092165	16
1568411817	CLINE-CAMPBEL	DOROTHY		607 W JEFFERSON ST		BLOOMFIELD	IA	525371516	0.5879111507	16
1912915257	MORAN	ROBERT		307 E. SCENIC VALLEY AVENUE		INDIANOLA	IA	501254865	0.5895245083	16
1598710584	NANDA	SHELLY		800 MERCY DR	SUITE 120	COUNCIL BLUFFS	IA	515033128	0.5899088749	16
1356780647	RIDLEN	JENNA	L W	1350 DES MOINES STREET	SUITE 110	DES MOINES	IA	503095507	0.5899177499	16
1528056207	KNUDSON	ROBERT	J	4321 53RD AVE		BETTENDORF	IA	527221269	0.5900292949	16
1598769945	MAHER	JON	DAVID	321 8TH AVE W		CRESCO	IA	521361064	0.5903182293	16
1720059173	GYANO	BERNADETT	K	301 HIGHLAND AVE		SAC CITY	IA	505832411	0.5905283618	16
1780766659	BADGER	CHESTER	ROBERT	1789 ELM ST	SUITE A	DUBUQUE	IA	520012256	0.5914005915	16
1699269431	HOWSARE	DANIELLE	RENEE'	920 E 2ND AVE STE 201B		CORALVILLE	IA	522412225	0.591584747	16
1447273743	MILLER	DANIEL		2000B SOUTH MAIN ST		FAIRFIELD	IA	525563740	0.5917572838	16
1467532929	LEE	JOHN	W	484 MESSENGER RD		KEOKUK	IA	526322115	0.592868252	16
1063474005	TYLER	MARK		2815 EDGEWOOD RD SW		CEDAR RAPIDS	IA	524043258	0.5929488729	16
1770803082	BROWN	ERIKA	NICOLE LE	1610 W TOWNLINE ST		CRESTON	IA	508011066	0.5930241503	16
1801803549	BARNETT	ROBIN	W	4005 NW URBANDALE DRIVE		URBANDALE	IA	503227914	0.5940783567	16
1750764916	KETTER	CHRISTOPH		2515 SW STATE ST STE 200		ANKENY	IA	500237079	0.5942621811	16
1073594768	FLATT	JERROLD	VERLIN	1301 PENN AVE	SUITE #316	DES MOINES	IA	503162350	0.5943686979	16
1740241942	JENSEN	MALEA	ANN	1000 73RD ST STE 23		WEST DES MOINE	IA	502651321	0.5946288265	16
1851344634	HARDER	STEVEN	F	3200 GRAND AVE		DES MOINES	IA	503124104	0.5946738113	16
1316350218	SCHANTZEN	AMY	KATHLEEN	1519 S PHILLIPS ST		ALGONA	IA	505113649	0.5950734506	16
1053544585	PATTERSON	ANN	E	206 NORTH ARCADE		MAQUOKETA	IA	520602022	0.5958639624	16
1760469589	GOEBEL	CHRISTINA		5409 AVE O	SUITE126	FORT MADISON	IA	526279601	0.5958741818	16
1215504071	HEFNER	MAGGIE	BRYNN	840 E UNIVERSITY AVE		DES MOINES	IA	503162304	0.5962722607	16
1811993348	LANGLEY	WILLIAM	M	865 LINCOLN RD	STE L10	BETTENDORF	IA	527224159	0.5963972037	16
1346397619	SHARP	LARISA	A	503 3RD STREET		KALONA	IA	52247	0.5964021062	16
1740896828	SWANSON	LISA	MARIE	1609 N ANKENY BLVD # 200		ANKENY	IA	500234159	0.5964774818	16
1598733891	WILLE	JERRY		402 SIEGEL ST		TAMA	IA	523392302	0.5971319082	16
1497821318	BELL	TRACY	L	1201 W AGENCY RD		WEST BURLINGTO	IA	526551645	0.5974232026	16
1255303145	ANDRAWIS	AMIR	A	4545 SERGEANT RD		SIOUX CITY	IA	511064706	0.597591799	16
1821005430	REED	KELLY		4323 NW URBANDALE DRIVE		URBANDALE	IA	50322	0.597780234	16
1578665873	PALTZER	WILLIAM	B	1000 4TH ST SW		MASON CITY	IA	504012800	0.5978266278	16
1306469721	ORR	ELIZABETH		1010 4TH ST SW STE 340		MASON CITY	IA	504012856	0.5978963769	16
1134191018	SMITH	DUSTIN	R	115 S PARK AVE		EAGLE GROVE	IA	505332219	0.5991834279	16
1609443985	MARINELLI	ROSETTA		1111 6TH AVE		DES MOINES	IA	503142613	0.599359005	16
1386607737	WOLFF	CYNTHIA	K.	714 LINCOLN ST NE		LE MARS	IA	510313314	0.5998377342	16
1225297757	DAY	BRIANNE	NICOLE	25 W HICKMAN ROAD		WAUKEE	IA	502635018	0.600060425	16
1962439604	KEISER	JOHN	W	226 BLUE BELL RD		CEDAR FALLS	IA	506130000	0.6002866801	16
1033372347	OLSON	MATTHEW	D.	1229 C AVE E		OSKALOOSA	IA	525774246	0.6006157401	16
1457664799	HOLZER	ANNA	RUTH	3770 8TH ST SW	SUITE B	ALTOONA	IA	500091048	0.6009832428	16
1811908288	HARVEY	MICHAEL	K.	6601 SW 9TH ST		DES MOINES	IA	503156138	0.6021873195	16
1427313527	ABELS	LAURA		1350 DES MOINES ST	SUITE 110	DES MOINES	IA	503095507	0.6021950923	16
1598746679	OLSON	KENNETH	R	105 E MAIN ST		WAUKON	IA	521721735	0.6022107632	16
1447544580	HARKER	SHEENA	LEA	1345 W CENTRAL PARK AVE		DAVENPORT	IA	528041844	0.6022459458	16
1316139769	HEMKEN	ABIGAIL	M.	701 WASHINGTON AVE	MCFARLAND C	IOWA FALLS	IA	501262100	0.6023909303	16
1194704718	SCHMIDT	KELLY	JAY	5100 PRAIRIE PKWY STE 101		CEDAR FALLS	IA	506138155	0.6024483315	16
1174937494	PERKINS MAHAN	STEPHANIE	JO	417 S EAST ST		CORYDON	IA	500601860	0.6028044352	16
1811378557	GROSS	MAGAN	ANN	1801 HICKMAN RD		DES MOINES	IA	503141505	0.6030587953	16
1891362661	WALLER	MOLLIE		1801 HICKMAN RD		DES MOINES	IA	503141597	0.6033454862	16
1346537560	WALLER	CALLIE	A	801 COLONIAL CIR		NORWALK	IA	502119626	0.6046288813	16
1043207939	MEYER	BRADLEY	RUSSELL	2301 HIGHWAY 71 STE C		SPIRIT LAKE	IA	513601184	0.6052120158	16
1699747444	GORSKI	MICHAEL		101 E MAIN ST		SAINT CHARLES	IA	502401522	0.6053733139	16
1629036546	SIMISON	ANITA	T	4251 RIVER CENTER CT NE		CEDAR RAPIDS	IA	524027549	0.6058227958	16
1386655447	BANWART	PATRICIA		3201 1/2 1ST ST		EMMETSBURG	IA	505360000	0.6064162038	16
1851333942	MASONHOLDER	BRIAN	D	109 E WALNUT ST		COLUMBUS JUNCT	IA	527381014	0.6064551983	16
1649353681	SPRINGER	DAVID	JAMES	803 S GREENE ST		ROCK RAPIDS	IA	512461948	0.6064713665	16
1841454659	TACKE	MAUREEN		250 LAUREL ST		DES MOINES	IA	503143024	0.6065823578	16
1326059353	VELTRI	FRANK	E	3201 1/2 1ST ST		EMMETSBURG	IA	505360000	0.6068944738	16
1679565303	KAVANAGH	COLIN		3200 GRAND AVE		DES MOINES	IA	503124104	0.6069520407	16
1710948088	GALLI	JANICE	K	4545 SERGEANT RD		SIOUX CITY	IA	511064706	0.6075882486	16
1083066815	SWENSON	MEREDITH		6010 MILLS CIVIC PKWY		WEST DES MOINE	IA	502668345	0.6076782977	16
1912361338	TALIAFERRO	ASHLEY	R	160 ADVENTURELAND DR NW STE C		ALTOONA	IA	500094232	0.6080115692	16
1902891021	SEVERIDT	LARRY		1801 HICKMAN RD	BROADLAWNS	DES MOINES	IA	503141505	0.6089351995	16
1437211174	FRITZSCHE	REBECCA		ISU THOMAS B STUDENT HEALTH CENTER	UNION & SHE	AMES	IA	500112260	0.6090602645	16
1174595714	LARGEN	THOMAS	HOMER	1219 MAIN ST		HAMBURG	IA	516401300	0.6092849917	16
1871554857	HORNBACK	SUSAN	A	1351 W MAIN ST		LAKE CITY	IA	514491585	0.6094498334	16
1932180437	HASSAN	BASIL	S.	230 S 68TH ST	SUITE 1203	WEST DES MOINE	IA	502668176	0.6096139479	16
1679562474	MERRICK	ROBERT	J	200 MAIN ST		GUTTENBERG	IA	520529108	0.6115172685	16
1932696242	BEM	OLEKSANDR		1201 3RD AVE SE		CEDAR RAPIDS	IA	524034009	0.6118881063	16
1194723098	DELOUIS	DONNA	J	4116 UNIVERSITY AVE		DES MOINES	IA	503113533	0.6126589182	16
1578541108	KAMHAWY	AMR	S	6000 UNIVERSITY AVE	SUITE 101	WEST DES MOINE	IA	502668203	0.6128128942	16
1205327392	JAMNADAS	JEETEN	P	1111 6TH AVE		DES MOINES	IA	503142613	0.6135381966	16
1578944476	PASSINI	ANN		2140 53RD AVE		BETTENDORF	IA	52722	0.6144550888	16
1144843087	JAY	TIMOTHY	MICHAEL	1801 HICKMAN RD		DES MOINES	IA	503141597	0.614529202	16
1538480660	RUCKMAN	LISA	NOELLE	1229 C AVE E		OSKALOOSA	IA	525774246	0.6148204662	16
1326527284	SALIB	RAMY		1000 OAKCREST ST		IOWA CITY	IA	522465194	0.6149686466	16
1043257496	ZUERCHER	GERALYN	R	110 JEFFERSON ST		WEST UNION	IA	521751022	0.6149838053	16
1417331646	WAWER	ALEXANDER		2055 KIMBALL AVE	SUITE 101	WATERLOO	IA	507025047	0.6153772118	16
1306108907	SWEAT	SHANE	K	200 HAWKINS DR	UIHC DEPART	IOWA CITY	IA	522421009	0.6159897794	16
1053792887	SCHMITT	WILLIAM	JOSEPH	1600 1ST ST E		INDEPENDENCE	IA	506443155	0.6160097023	16
1033182209	MILLER	DENNIS	GEORGE	1706 W AGENCY RD		WEST BURLINGTO	IA	526551667	0.6162286376	16
1083908263	CUMMINGS	CLINTON	THOMAS	709 W MAIN ST		MANCHESTER	IA	520571526	0.6164601867	16
1306809504	DOWNS	FRANK		1115 SOUTH MARSHALL STREET	BOONE COUNT	BOONE	IA	500365304	0.616573728	16
1528075165	LOCKARD	THEODORE		2605 SW WHITE BIRCH DR		ANKENY	IA	500237204	0.6170062379	16
1326033978	GOODEMOTE	PATRICIA	LYNN	1501 E 10TH ST		ATLANTIC	IA	500221936	0.6179949071	16
1205824000	MARCUSSEN	BRITT		200 HAWKINS DR		IOWA CITY	IA	522421009	0.6188365243	16
1134104250	VERBIK	ELSIE		1160 3RD ST		LAKE VIEW	IA	514507474	0.6200845431	16
1609433796	WALLER	BRADLEY	B	1801 HICKMAN RD		DES MOINES	IA	503141505	0.6204455996	16
1538239074	BROOKS	ADAM	CHRISTOPH	2140 53RD AVE		BETTENDORF	IA	527226279	0.6207207011	16
1952349268	SHELTON	WILLIAM	JOHN	220 ESSIE DAVISON DR		CLARINDA	IA	516322915	0.6214208727	16
1619080116	HOWELL	DAWN	RACHEL	601 HIGHWAY 6 W		IOWA CITY	IA	522462292	0.6215462441	16
1124129127	LICHTY	SCOTT	ALAN	800 OAK ST		SHELDON	IA	512011242	0.622323307	16
1033295308	KAWAMITSU	TAKASHI		1 EDMUNDSON PL		COUNCIL BLUFFS	IA	515034658	0.622375178	16
1992793202	MINEART	STEPHEN	M	410 N 12TH ST	SUITE 300	OSKALOOSA	IA	525772495	0.6228063109	16
1053322404	KIES	LISA	M	903 W CONGRESS		NORA SPRINGS	IA	504587747	0.6230382228	16
1750811535	SHAKIR	NADER		200 HAWKINS DR DEPT OF		IOWA CITY	IA	522421009	0.6230848351	16
1134194558	SCHRYVER	THOMAS	E	4230 HAMILTON BLVD		SIOUX CITY	IA	511041137	0.6246317423	16
1053374488	REHM	NATALIE	A	IOWA STATE UNIVERSITY THIELEN STUDENT HEALTH CENTER	2647 UNION	AMES	IA	500112029	0.6249971495	16
1508156159	MAY	NIKOLAS	S	709 W MAIN ST		MANCHESTER	IA	520571526	0.6255163283	16
1134116684	JOHNSON	BRADLEY	W	1345 W CENTRAL PARK AVE		DAVENPORT	IA	528041844	0.6259166489	16
1700370624	MUHLBAUER	ERICKA	MARIE	1214 S GRANT RD		CARROLL	IA	514013102	0.6259812683	16
1437345329	ACHARYA-GUPTA	SONIA		3135 W BROADWAY	SUITE 100	COUNCIL BLUFFS	IA	515013359	0.6260013797	16
1962422873	BOEVERS	JESSICA		309 S CHERRY STREET		SHELL ROCK	IA	50670	0.6261357561	16
1073667606	MCCURDY	ELIZABETH		3510 LINCOLN WAY		AMES	IA	50014	0.6261690178	16
1417958489	LEE	ROBERT	A	5501 NW 86TH ST	SUITE 300	JOHNSTON	IA	50131	0.6263022775	16
1407828759	STITT	MICHAEL	W	1428 2ND AVE N		FORT DODGE	IA	505014119	0.6270820986	16
1679008502	MULKEY	BRETT		1010 4TH ST SW STE 120		MASON CITY	IA	504012856	0.6271812327	16
1124112503	LOETSCHER	SARA		1000 LANGWORTHY ST		DUBUQUE	IA	520017313	0.62727086	16
1801988415	HAGANMAN	MARK	J	620 N 8TH ST		OSAGE	IA	504611456	0.6273078707	16
1114919867	OHNEMUS	BARBARA	JEAN	2213 GRAND AVE		DES MOINES	IA	503125305	0.6275584589	16
1922090778	SLICE	ROY	THOMAS	255 16TH ST SW		SIOUX CENTER	IA	512502959	0.6283012683	16
1699131474	CROOKSTON	CARINA		110 JEFFERSON ST		WEST UNION	IA	521751022	0.6283120437	16
1619237849	THURMAN	JOHN		1225 S GEAR AVE	SUITE NUMBE	WEST BURLINGTO	IA	526551691	0.6297175123	16
1750342721	MORENO	AMANDA	J	1229 C AVE E		OSKALOOSA	IA	525774246	0.6300777549	16
1326095399	BREWER	LON	RUSSELL	1924 NW 88TH CT		CLIVE	IA	503255463	0.6304020573	16
1134499742	EVANS	THOMAS	CHARLES	7005 NW BEAVER DR		JOHNSTON	IA	501311249	0.6305334762	16
1992765994	HOCKETT	GLENN	ERIC	5700 HICKMAN RD		DES MOINES	IA	503101121	0.6310267777	16
1932239332	HEGDE	SAVITA	V.	4325 WILLIAMS BLVD		CEDAR RAPIDS	IA	52404	0.631372352	16
1144679788	JACOB	ALEXANDRE	MARIE	1801 HICKMAN RD		DES MOINES	IA	503141505	0.6319167864	16
1487764957	DUNCAN	DEREK	L	1351 W MAIN ST		LAKE CITY	IA	514491585	0.6325673031	16
1548214190	GOODNER	ANDY	GLEE	901 MONTGOMERY ST	SUITE 1	DECORAH	IA	521012325	0.6335445706	16
1780253856	GERHART	THOMAS	J	1111 6TH AVE		DES MOINES	IA	503142613	0.6351694347	16
1093772584	SVESTKA	KENT	WILLIAM	901 MONTGOMERY ST		DECORAH	IA	521012325	0.6358567391	16
1164805651	NAIK	NEAL		1111 6TH AVE		DES MOINES	IA	503142613	0.6369598958	16
1699939538	ARMBRUSTER	JAMIE		3135 W BROADWAY	SUITE 100	COUNCIL BLUFFS	IA	515013359	0.6370341967	16
1730132887	ZICHAL	KENNETH	E.	911 CARTER ST NW		ELKADER	IA	520439016	0.6372776468	16
1407383870	KERMANI	ATABAK	ASVADI	200 HAWKINS DR		IOWA CITY	IA	522421009	0.6384832182	16
1023425659	GILL	MANPREET	SINGH	2055 KIMBALL AVE	SUITE 101	WATERLOO	IA	507025047	0.6388223821	16
1336100312	VANHAUEN	SARAH	J.	3500 UNIVERSITY BLVD	SUITE 1001	AMES	IA	50010	0.639381958	16
1811192560	HICKMAN	ANDREA	LEIGH	7481 HIGHWAY 65 69		DES MOINES	IA	503209613	0.6395987396	16
1386838399	HOFF	STEPHANIE	M	915 13TH AVE N		CLINTON	IA	527325067	0.6402314807	16
1508861055	HARTMANN	PAUL	R	1520 W 53RD ST	STE 1	DAVENPORT	IA	528062440	0.6406112954	16
1710206255	SCHWIEBERT	LISA	MARIE	2996 7TH AVE STE B		MARION	IA	523023713	0.6409479257	16
1487278438	AGGARWAL	TANYA		200 HAWKINS DR		IOWA CITY	IA	522421009	0.6411480078	16
1477968303	LARSON	JOSEPH		840 E UNIVERSITY AVE		DES MOINES	IA	503162304	0.6425637089	16
1306887906	BRENNAN	DAVID		2745 LINCOLN WAY	CLINTON	CLINTON	IA	527327201	0.6436192219	16
1902818594	LAMPE	MICHAEL	R	1519 S PHILLIPS ST		ALGONA	IA	505113649	0.6437574265	16
1053631317	STANTON	SAMUEL	E.	705 8TH STREET	MCFARLAND C	STORY CITY	IA	50248	0.6437850272	16
1326575317	OLSON	TYLER	STEVEN	5501 NW 86TH ST STE 300		JOHNSTON	IA	501311810	0.6438449228	16
1346706421	BARNETT	REGINA		60 E COURT AVE		WINTERSET	IA	502731517	0.6440280921	16
1730159856	OTTEMAN	WILLIAM	HENRY	918 W PLATT ST # 1		MAQUOKETA	IA	520602038	0.6440601673	16
1396181012	KRUSE	HEATHER	LYNN	1690 ELM ST STE 300		DUBUQUE	IA	520013686	0.6445699277	16
1407848054	ELLIOTT	JAMES	WARREN	3200 GRAND AVE		DES MOINES	IA	503124104	0.6451816413	16
1629239801	SHEFFLER	JASON	RAY	1115 S MARSHALL ST		BOONE	IA	500365304	0.6452957018	16
1295716934	THOMAS	DAVID	L.	303 NICHOLAS DR		MARSHALLTOWN	IA	501584443	0.6456878621	16
1053630640	DONOVAN	JENNIFER	ANN	1201 3RD AVE SE	EASTERN IOW	CEDAR RAPIDS	IA	524034009	0.6461751944	16
1700994308	MARKHAM	SCOTT	A	1220 CHATBURN AVE		HARLAN	IA	515372009	0.6461755464	16
1740279157	MCCONVILLE	JAMES	BRAD	19876 SAINT JOSEPH DR		CENTERVILLE	IA	525448850	0.6461866711	16
1649651522	HOOD	ZACHARY	MICHAEL	1201 3RD AVE SE		CEDAR RAPIDS	IA	524034009	0.6462087006	16
1386717478	SMITH	STEPHEN	C	800 MERCY DR	SUITE120	COUNCIL BLUFFS	IA	515033128	0.6473790243	16
1710963889	ALLEN	ALECIA	P	400 S BLAIRSFERRY XING	SUITE A	HIAWATHA	IA	522337988	0.6476536704	16
1003267147	LUCAS	KURTIS	ALAN	2055 KIMBALL AVE STE 101		WATERLOO	IA	507025047	0.6482561355	16
1306826441	LOWER	THOMAS	J	127 W WASHINGTON STREET		OSCEOLA	IA	502131248	0.6486182709	16
1750646253	MILLNER	PATRICIA	RENEE	1229 C AVE E		OSKALOOSA	IA	525774246	0.6490561276	16
1497062558	HOFTIEZER	PETER	KENNETH	1200 N 7TH ST		CHARITON	IA	50049	0.6490996618	16
1811909468	MOSS	KENTON	K	1519 S PHILLIPS ST		ALGONA	IA	50511	0.649740537	16
1316908437	CHAMPION	CHRISTOPH	S	840 EAST UNIVERSITY AVE		DES MOINES	IA	503162304	0.6500087705	16
1598815599	GRIESEL	JEAN	CAREY	532 1ST ST NW		BRITT	IA	504232607	0.6501395752	16
1790726362	BURNETT	BRIAN	P.	226 BLUEBELL RD		CEDAR FALLS	IA	506136328	0.6505410879	16
1518917285	MOEWS	DEAN	W.	250 LAUREL ST		DES MOINES	IA	503143024	0.6514751812	16
1629692553	WHITE	RONALD	JOSEPH	1345 W CENTRAL PARK AVE		DAVENPORT	IA	528041844	0.6518832928	16
1457385742	STROUP	CHEREEN	M	621 S ILLINOIS AVE		MASON CITY	IA	504015405	0.6520860366	16
1861460495	BOOTH	JASON		3933 MOUNT VERNON RD SE		CEDAR RAPIDS	IA	524033869	0.6525458394	16
1427053842	AGUILAR	STEVEN	J	2140 53RD AVE		BETTENDORF	IA	527226279	0.6525953033	16
1295777407	HOGAN	DANIEL	A	402 S WALNUT ST		NORTH ENGLISH	IA	523169559	0.652771293	16
1144240805	ROWLEY	DANIEL	JOSEPH	405 MONROE ST		PELLA	IA	502191189	0.653690534	16
1427169051	BOCHMANN	COURTNEY	C	312 9TH ST SW		WAVERLY	IA	506772999	0.6540482983	16
1013358019	GRINDBERG	CHRISTIAN		1519 S PHILLIPS ST		ALGONA	IA	505113649	0.654069607	16
1396730412	SCHISSEL	DAWN	MARIE	230 S 68TH ST	SUITE 220	WEST DES MOINE	IA	502668176	0.6542698874	16
1841233889	VANHOUWELING	BRUCE	R	510 W MAIN ST	#A	SOLON	IA	523339764	0.654497274	16
1821527862	EVANS	ASHLEY	NICOLE	420 COMMUNITY DR		NORTH LIBERTY	IA	523176706	0.6545057402	16
1083811087	HAGIWARA	YUYA		200 HAWKINS DR		IOWA CITY	IA	522421009	0.6550594078	16
1013369107	JONES KETTER	SARAH		840 E UNIVERSITY AVE		DES MOINES	IA	503162304	0.655412169	16
1528055886	LYNCH	ALISON	CORNELIA	200 HAWKINS DRIVE		IOWA CITY	IA	52242	0.6560681638	16
1922175660	SELENKE	JAMES	ANDREW	101 EDDYSTONE DR		HUDSON	IA	506432243	0.6571418395	16
1063499184	SHEPHERD	LISA	A	2015 W 5TH ST		STORM LAKE	IA	505883000	0.6576242734	16
1003876863	SCHOON	JEFFREY	CHARLES	6010 MILLS CIVIC PKWY	SUITE 200	WEST DES MOINE	IA	502668345	0.6580329056	16
1205845922	BRUNKHORST	JOSEPH	A	920 SOUTH OAK STREET	SUITE 1	IOWA FALLS	IA	501269506	0.6580617589	16
1568698736	KOPP	JASON	MICHAEL	2605 SW WHITE BIRCH DR		ANKENY	IA	500237204	0.6590856964	16
1538128384	HARMON	KAREN		1790 BLAIRS FERRY RD		HIAWATHA	IA	522332033	0.6593627211	16
1245494871	MASOOD	SHUMAILA		621 S ILLINOIS AVE		MASON CITY	IA	504015405	0.6602003848	16
1376585380	OSTERCAMP	TWYLA	D.	635 EAST HWY 9		FOREST CITY	IA	50436	0.6617554439	16
1790760262	ROSENKRANS	KURT	ANDRE	4230 HAMILTON BLVD		SIOUX CITY	IA	511041137	0.6620860564	16
1083717078	JACKSON	DANNETTE	M.	125 W FIRST ST		EARLHAM	IA	50072	0.662121794	16
1306827530	PLUNDO	TERRI	L	3200 GRAND AVE		DES MOINES	IA	503124104	0.6625917352	16
1891707832	KLOCK	LISA		2508 E UNIVERSITY AVE	BROADLAWNS	DES MOINES	IA	503175313	0.6626656594	16
1790794337	BRUNSEN	LAURA	J	1000 10TH AVE		ACKLEY	IA	506011456	0.6633420101	16
1720050297	JENSEN	CHRISTINE	T	101 IOWA AVE W		MARSHALLTOWN	IA	50158	0.6635828594	16
1255893483	FARZAM	KHASHAYAR		200 HAWKINS DR	DEPARTMENT	IOWA CITY	IA	52242	0.6637621939	16
1265428858	WILBUR	JASON	K	200 HAWKINS DR		IOWA CITY	IA	522421009	0.6649571753	16
1669565461	BOWERY	JOHN		300 PERSHING AVE		SHENANDOAH	IA	516012355	0.665162993	16
1336501402	SLAYMAN	TYLER	GRANT	920 E 2ND AVE STE 201B		CORALVILLE	IA	522412225	0.6652153813	16
1386938926	KERRICK	HILARY	L	116 E 11TH ST	SUITE 101	SPENCER	IA	513014300	0.6652634152	16
1932169778	ANDERSEN	AMY		1765 LININGER LN		NORTH LIBERTY	IA	523172316	0.665374508	16
1669548541	MANSHEIM	GARY	J	1201 W AGENCY RD		WEST BURLINGTO	IA	526551645	0.6656820377	16
1609982826	GHOLSTON	GLENN		1801 HICKMAN RD		DES MOINES	IA	503141548	0.6662244991	16
1558371310	SWIESKOWSKI	DAVID		411 LAUREL ST	SUITE A120	DES MOINES	IA	503143017	0.6663682278	16
1861429151	TIMPE	DONELL	M	1010 4TH ST SW		MASON CITY	IA	504012857	0.6666264886	16
1124344833	WITT	TRAVIS	J.	116 E 11TH ST	SUITE 101	SPENCER	IA	513014300	0.6667099603	16
1184601247	CATER	JEFFREY	M	1803 C AVE		VINTON	IA	523491691	0.6672044101	16
1245898394	WALBURG	JAKE		1345 W CENTRAL PARK AVE		DAVENPORT	IA	528041844	0.6676829232	16
1003100231	WILLIAMS	MATTHEW	HELMICK	1801 HICKMAN RD		DES MOINES	IA	503141505	0.6677039101	16
1376561951	SPARKS	STEPHEN	EDWARD	505 N MADISON ST		BLOOMFIELD	IA	525371247	0.6677238432	16
1013437797	EZEBUIRO	STEPHANIE	A	1111 6TH AVE		DES MOINES	IA	503142613	0.6680984817	16
1558349589	BAUSTIAN	GORDON		610 8TH ST SE		CEDAR RAPIDS	IA	524012143	0.668219107	16
1417953563	MILLER	HAROLD	W	210 W 53RD ST		DAVENPORT	IA	528062251	0.6689150043	16
1508424615	KLINGELHOFER	HEIDI	JOY	840 E UNIVERSITY AVE		DES MOINES	IA	503162304	0.668954755	16
1205820396	SCOTT	BRIAN	K	120 NW 36TH ST		ANKENY	IA	50023	0.669104996	16
1649258385	TRAN LAM	QUY	V	1803 C AVE		VINTON	IA	523491691	0.6691382931	16
1609883149	HEIMS	JOELLEN		2755 S. GATEWAY DRIVE		CARLISLE	IA	500472301	0.6698044104	16
1306852967	SHAHID	SAIMA		6520 SE 14TH ST		DES MOINES	IA	503201846	0.6708237597	16
1437681152	COFFIELD	YELENA		116 E 11TH ST		SPENCER	IA	513014300	0.6708774961	16
1063098473	DRESDEN	ALEXANDER	YOUNG-OO	200 HAWKINS DR		IOWA CITY	IA	522421009	0.6709870126	16
1750396297	STEINMETZ	DALE		1601 NW 114TH ST	SUITE 245	CLIVE	IA	503257007	0.6723728295	16
1831194794	HEINE	DAVID	JOHN	321 8TH AVE W		CRESCO	IA	521361064	0.6730871632	16
1801463302	COURTNEY	ALEXA	KATHLEEN	840 E UNIVERSITY AVE		DES MOINES	IA	503162304	0.6732259023	16
1659969970	MOSBY	KJERSTIN	LEIGH	404 N FEDERAL AVE		MASON CITY	IA	504013214	0.6734952832	16
1215341250	NIEUWENHUIS	JESSE		2501 PIERCE ST		SIOUX CITY	IA	511043725	0.6737012526	16
1568423531	CHRIST	MEREDITH	A	5100 PRAIRIE PKWY	STE 301	CEDAR FALLS	IA	506138155	0.6739176561	16
1205062239	NEWTON	CHASE	A.	5409 AVENUE O		FORT MADISON	IA	526279601	0.673997972	16
1912018649	JENSEN	PAUL	J.	321 8TH AVE W		CRESCO	IA	521361064	0.6747556826	16
1164080560	ANDREWS	ROBERT		2501 PIERCE ST		SIOUX CITY	IA	511043725	0.6749397245	16
1215934179	ROES	MATTHEW	J	754 N CENTER POINT RD		HIAWATHA	IA	522331226	0.6751483873	16
1003128141	DODD	KHUSHMAN		5100 PRAIRIE PKWY STE 301		CEDAR FALLS	IA	506138155	0.6756511101	16
1083677512	GABEL	DAVID		301 E HILLCREST AVE		INDIANOLA	IA	501259027	0.6772678381	16
1891774550	COLBY	TIMOTHY		1410 SW TRADITION DR STE 110		ANKENY	IA	500239188	0.6781760015	16
1316058910	ETNIER	RACHAEL	D	621 S ILLINOIS AVE	100	MASON CITY	IA	504015489	0.6788163002	16
1326036633	KUNZ	TONY	R	410 N 12TH ST	SUITE 300	OSKALOOSA	IA	525772495	0.6789629085	16
1649359035	ANGENEND	NANCY	M	500 8TH AVE SE		CEDAR RAPIDS	IA	524012134	0.6800606035	16
1215343082	SCHULTZ	RACHAEL		2501 PIERCE ST		SIOUX CITY	IA	511043725	0.6800907188	16
1831147818	LONGVAL	HEATHER	N.	4545 SERGEANT RD		SIOUX CITY	IA	511064706	0.6802075713	16
1295794402	ROGE	CAROL	L	4230 HAMILTON BLVD		SIOUX CITY	IA	511041137	0.6805266899	16
1689734576	CLEMENS	ROBERT		1101 9TH ST SE		SIOUX CENTER	IA	512502501	0.6809934521	16
1851915854	PETELIN	ELIZABETH	J	1111 6TH AVE		DES MOINES	IA	503142613	0.6810308237	16
1639307192	STITH	BRIAN	E	1018 DUFF AVE		AMES	IA	500105740	0.6811833171	16
1295967677	ALATORRE	KATHERINE	JOANNE	4325 WILLIAMS BLVD SW		CEDAR RAPIDS	IA	524043436	0.6813504662	16
1417941188	NEUHARTH	DEBRA	KAY	410 SOUTH LINCOLN ST		CORYDON	IA	50060	0.6818435209	16
1053844662	JAWAID	HAMMAD		701 10TH ST SE		CEDAR RAPIDS	IA	524031292	0.6820054742	16
1013925205	BICE	JAMES		ISU THIELEN STUDENT HEALTH CENTER	2647 UNION	AMES	IA	500112029	0.6821659984	16
1649255639	ELGIN	MICHELLE		504 N 9TH AVE		VINTON	IA	523492254	0.6826642997	16
1033196233	MUILENBURG	MARK	W	1000 LINCOLN CIR SE	SUITE 100	ORANGE CITY	IA	510411862	0.6838330206	16
1245506864	LEISINGER	DANIEL	JAY	2055 KIMBALL AVE STE 400		WATERLOO	IA	507025047	0.684234293	16
1194706036	WESTER	TIMOTHY	MERLE	231 N 8TH AVE W		HARTLEY	IA	513461005	0.6844146362	16
1700846474	JONES	MARK	EDWARD	5900 NW 86TH ST STE 100		JOHNSTON	IA	501312284	0.6844275108	16
1962995316	TRAXLER	MATTHEW	G	200 HAWKINS DR		IOWA CITY	IA	522421009	0.6850807866	16
1982682530	KINSKEY	JOSEPH	E	409 U LN		DIKE	IA	506249604	0.6853169406	16
1205936432	LINDSTROM	LORI	L	1327 6TH SW		MASON CITY	IA	504014815	0.6860111452	16
1043661788	MAROVETS	BRIAN		498 N HIGHLAND ST		WILLIAMSBURG	IA	523619695	0.6865482054	16
1689781676	BREMEN	GARY		1601 NW 114TH ST		CLIVE	IA	503257007	0.6867253793	16
1659523686	MCLAUGHLIN	PHILIP	ANDREW	1893 BROWN DEER RD.		CORALVILLE	IA	52241	0.6873402426	16
1134188683	STUDER	SALLY	JO	6010 MILLS CIVIC PKWY	SUITE 200	WEST DES MOINE	IA	502668345	0.6874570324	16
1386712149	BOYD	THOMAS	C	1201 W AGENCY RD		WEST BURLINGTO	IA	526551645	0.6875783124	16
1588789150	GOTTULA	RODERIC	DEAN	800 KENYON RD STE Q		FORT DODGE	IA	505015776	0.6877122464	16
1588647820	AMSPAUGH	JOHN	GREGORY	5501 NW 86TH ST	STE 300	JOHNSTON	IA	50131	0.6877901287	16
1184621922	DAHLBY ALBRIG	RYAN		224 3RD AVE		GRINNELL	IA	501121817	0.68944081	16
1952398018	CARLSON	NANCY	LOUISE	705 8TH ST		STORY CITY	IA	502481301	0.6897201695	16
1851378970	DARNOLD	DANIEL	J	312 9TH ST SW	SUITE 1200	WAVERLY	IA	506772929	0.6899428529	16
1881114213	DAVIS	EVAN	M	2501 PIERCE ST		SIOUX CITY	IA	511043725	0.6900126011	16
1598004392	HAYWARD	ERIN	ELIZABETH	200 HAWKINS DR		IOWA CITY	IA	522421009	0.6905861915	16
1083105225	TRAN	AMANDA		1010 4TH ST SW STE 340		MASON CITY	IA	504012856	0.6910924938	16
1205801115	SEEMANN	CHRISTEL	LYNN	210 W 53RD ST		DAVENPORT	IA	528062251	0.6914755873	16
1346449998	MCGARGILL	JOSEPH	PATRICK	5900 E UNIVERSITY AVE	SUITE 100	PLEASANT HILL	IA	503278457	0.6917786089	16
1699752469	ODELL	MARK	S	1518 MULBERRY AVE		MUSCATINE	IA	527613433	0.6922916615	16
1073004222	CASSIDY-WESCO	KYLE	ALAN	411 10TH ST SE		CEDAR RAPIDS	IA	524032442	0.6924148829	16
1053309856	GURWELL	ADELAIDE	M	200 HAWKINS DR		IOWA CITY	IA	522421009	0.6928388787	16
1063523090	MCCAMBRIDGE	CHAD	M	1010 4TH ST SW	SUITE 340	MASON CITY	IA	504012857	0.6931704649	16
1104891712	TRUE	CHERYL	ANN	1820 E 54TH ST	SUITE B	DAVENPORT	IA	528072763	0.6935097727	16
1306475843	YOUNGER	KACI	JO	2800 4TH ST SW STE 8		MASON CITY	IA	504011596	0.6936865452	16
1033285945	CARLSON	DAVID	W	1201 W AGENCY RD		WEST BURLINGTO	IA	526551645	0.6945777543	16
1093120826	MOORE	KATHRYN		1614 DIAMOND STREET PL		ONAWA	IA	51040	0.6948439459	16
1417573882	SYED	HARRIS		200 HAWKINS DR DEPT OF		IOWA CITY	IA	522421009	0.6949120847	16
1710093547	RUEN	DAVID	A	1010 4TH ST SW	SUITE 340	MASON CITY	IA	504012857	0.6955758048	16
1033319256	KOOS	DANIEL	C.	1410 SW TRADITION DR STE 120		ANKENY	IA	500239188	0.6956436218	16
1407906407	GRUBA	STEPHEN		601 ROSARY DR		CORNING	IA	508411683	0.6957802282	16
1942252895	THOMPSON	KIMBERLY	A	918 W PLATT ST # 1		MAQUOKETA	IA	520602038	0.6968408305	16
1295724052	JURGENS	MICHAEL	ALLEN	1000 LINCOLN CIR SE	SUITE 1	ORANGE CITY	IA	510411836	0.698476177	16
1295175271	WAGNER	CHERIELYN	S	621 S ILLINOIS AVE STE 100		MASON CITY	IA	50401	0.6985002201	16
1851852826	LEE	NICOLE	RICHELLE	802 KENYON RD		FORT DODGE	IA	505015740	0.6997647121	16
1154315976	BUCHHOLZ	TROY	K.	909 W 1ST ST		SUMNER	IA	506741203	0.7001745718	16
1457301640	NYUNT	SOE		615 N RERICK AVE		PRIMGHAR	IA	512451038	0.7002668538	16
1972554657	PUTMAN	JAMES	TYLER	200 HAWKINS DR		IOWA CITY	IA	522421009	0.7004053414	16
1619954740	WHITE	BARBARA	M	1504 N 1ST ST		INDIANOLA	IA	501253702	0.7005158526	16
1134189640	SILVERS	ANDREA	J.	801 COLONIAL CIR		NORWALK	IA	502119626	0.7009565745	16
1972541894	RITTGERS EAST	MINYON	R	404 EAST BLOOMINGTON ST		IOWA CITY	IA	52245	0.7013089409	16
1396734521	HARSWICK	CHAD	A	3815 STANGE ROAD		AMES	IA	500103014	0.7023232047	16
1205820305	HEATON	JULIA	S	1021 NEBRASKA ST		SIOUX CITY	IA	511051436	0.7024522604	16
1205823556	LANTERNIER	NATALIE	L	3056 RIVER CROSSING COURT		RIVERSIDE	IA	523274727	0.7026427946	16
1417972084	FOGGIA	MICHAEL	J	1530 E EUCLID AVE		DES MOINES	IA	503134726	0.7026548454	16
1639113145	PETERSON	JAMES	C	226 BLUE BELL RD		CEDAR FALLS	IA	506130000	0.7028673639	16
1740668144	MARBURGER	KRISTINA	A	2501 PIERCE ST		SIOUX CITY	IA	511043725	0.7045602583	16
1760681597	AGUILAR	JOSE	G	1350 DES MOINES ST.	STE 110	DES MOINES	IA	503095526	0.704632636	16
1750487922	HATCHITT	ROBERT		6601 SW 9TH ST		DES MOINES	IA	503156138	0.7052816486	16
1144575028	AGHA	MANAR		1201 3RD AVE SE		CEDAR RAPIDS	IA	524034009	0.7057492857	16
1073994059	DYKSTRA	ROBERT	SCOT	405 MONROE ST		PELLA	IA	502191189	0.7061946731	16
1215428115	SEREG	PRESTON		1801 HICKMAN RD		DES MOINES	IA	503141505	0.707832381	16
1427284645	ANDERSON	JOSHUA	JAMES	1115 S MARSHALL ST		BOONE	IA	500365304	0.7078518331	16
1952319196	SUTCLIFFE	MICHAEL		1504 N 1ST ST		INDIANOLA	IA	50125	0.7081090625	16
1619530763	QURESHI	SOPHIA	TARIQ	NE IA MEDICAL EDUCATION FOUNDATION	2055 KIMBAL	WATERLOO	IA	50702	0.7085340487	16
1063499259	TUREK	MARK	J	1000 LINCOLN CIR SE	SUITE 100	ORANGE CITY	IA	510411862	0.7088551166	16
1619966785	JEBSEN	DARRELL	A.	312 E MAIN ST		MARSHALLTOWN	IA	501581888	0.7089036203	16
1578187514	GUDENKAUF	EMILY	ANN	1345 W CENTRAL PARK AVE		DAVENPORT	IA	528041844	0.7096891155	16
1306855184	MCCOY	TIMOTHY	C	6601 SW 9TH ST		DES MOINES	IA	503156138	0.7099718581	16
1972867810	ARNEVIK	RYAN	D	19942 SAINT JOSEPH DR		CENTERVILLE	IA	525448849	0.7108904504	16
1770561359	THOMPSON	WILLIAM	R	204 8TH AVE SE		OELWEIN	IA	506622448	0.7109231948	16
1730197476	BLAESS	MICHAEL		411 LAUREL ST STE 2310		DES MOINES	IA	503143005	0.7110699018	16
1356501795	HEIM	MICHELLE	LYNN	1214 SOUTH GRANT ROAD	MCFARLAND C	CARROLL	IA	514013047	0.7114210337	16
1700884376	HARVEY	MONTE	JAMES	920 AVENUE F		HAWARDEN	IA	510232239	0.7117357439	16
1104812783	KAHL	TRACY	L	1614 DIAMOND STREET PL		ONAWA	IA	510401554	0.7118939025	16
1871582973	HUFFMAN	ROSS	O.	3 S 4TH AVE		MARSHALLTOWN	IA	501582924	0.7123405867	16
1992765002	ANAND	SUDHA		5264 COUNCIL ST NE		CEDAR RAPIDS	IA	524022471	0.7128301015	16
1174584445	LASS	RENEE	DIANE	4626 PROGRESS DR	SUITE B	DAVENPORT	IA	528073485	0.7133539429	16
1306515093	O'NEILL	ALICIA	MARIE	2946 270TH ST		CHARLES CITY	IA	506168926	0.7133832126	16
1538275219	LINK	HASMIG	SEMERDJIA	1801 HICKMAN RD		DES MOINES	IA	503141548	0.7136434455	16
1841427523	BOWSHIER	LAURA	MORGAN CA	25 W HICKMAN RD		WAUKEE	IA	502635020	0.7140740425	16
1558348284	PAULSRUD	STEVEN	G	1616 CEDAR ST		MUSCATINE	IA	527613475	0.7143849874	16
1396722468	CHRISTIASON	KYLE	P	2624 ORCHARD DR		CEDAR FALLS	IA	506135845	0.7149350963	16
1821667932	POLLPETER	JILL		840 E UNIVERSITY AVE		DES MOINES	IA	503162304	0.7151143992	16
1710979992	SCHRODT	DAVID	VERLE	1501 S MAIN ST STE 6		CHARLES CITY	IA	506163444	0.7152775599	16
1285606731	WOLTEMATH	KELLI	ELIZABETH	1219 MAIN ST		HAMBURG	IA	516401300	0.7153950798	16
1487619789	DONATELLI	JOHN	M	9255 ATLANTIC DR SW		CEDAR RAPIDS	IA	524048950	0.715571632	16
1992261002	DEN HARTOG	KELLIE	GOEDKEN	1100 S 10TH AVE		ROCK RAPIDS	IA	512462020	0.7164641473	16
1114937232	MCVICKER	ARLA		520 S PIERCE AVE	SUITE 150	MASON CITY	IA	504012749	0.7170941484	16
1780691246	MOORE	KEVIN		119 19TH ST	SUITE 106	WEST DES MOINE	IA	502654226	0.7176501964	16
1962438317	PAK	MIN	S.	300 N 4TH AVE E	SUITE 200	NEWTON	IA	502083155	0.717761332	16
1205896974	KHAN	ANILA		2103 INGERSOLL AVENUE		DES MOINES	IA	503125262	0.7178169334	16
1912977513	FREUND	JOSEPH	M	4908 FRANKLIN AVE		DES MOINES	IA	503101901	0.7178222317	16
1952417248	WIENTZEN	DANIEL	S	1830 STATE HIGHWAY 9		DECORAH	IA	521017301	0.7179929697	16
1316173347	MOTORNY	SARAH	A.	1801 HICKMAN RD		DES MOINES	IA	503141505	0.7183578088	16
1215258538	CONNETT	MEGHAN	A	920 E 2ND AVE STE 201A&B		CORALVILLE	IA	522412219	0.719320868	16
1528076361	TORIELLO	DANTE		623 E 12TH ST		DES MOINES	IA	503095515	0.7197777851	16
1205821444	OLSON	JENNIFER	MAE	2755 S. GATEWAY DRIVE		CARLISLE	IA	500472301	0.7203948953	16
1083657084	KELLOGG	JEFFREY	L.	4545 SERGEANT RD		SIOUX CITY	IA	511064706	0.7207975316	16
1598050023	JINDAL	MONIKA	R	3640 MIDDLEBURY RD		IOWA CITY	IA	522452712	0.7214059535	16
1609870260	MONAHAN	JOSEPH	LEONARD	915 13TH AVE N		CLINTON	IA	527325067	0.7214526225	16
1427090711	WOODBURY	DAVID	R.	2710 SAINT FRANCIS DR	SUITE 210	WATERLOO	IA	507025619	0.7225744402	16
1275542615	BENDEZU	RICARDO		800 E 1ST ST	SUITE 1700	ANKENY	IA	500212077	0.7235937252	16
1881255800	JEWELL	BROOKE		2140 53RD AVE		BETTENDORF	IA	527226279	0.7235960871	16
1194762849	PRUCHNO	CHARLES		202 10TH ST SE		CEDAR RAPIDS	IA	524032414	0.7249889703	16
1447744040	JULIUS	ALAN	MICHAEL	1345 W CENTRAL PARK AVE		DAVENPORT	IA	528041844	0.7251124739	16
1780655100	BIRKETT	JOHN		119 AVENUE O W		FORT DODGE	IA	505015634	0.7251455801	16
1619174638	CLARK	JANET	MARIE	601 HIGHWAY 6 W		IOWA CITY	IA	522462292	0.7264206883	16
1134157415	HARTER	GREGORY	K	125 E TOWER PARK DR		WATERLOO	IA	507019330	0.7270000771	16
1467431445	CASADY	SUSAN	MARGARET	3821 71ST ST STE B		URBANDALE	IA	503223259	0.7272587743	16
1023097912	BONNETT	VALERIE	LYNNE	713 E 1ST ST		PELLA	IA	502191632	0.7276590889	16
1952374811	PALAR	ADRIAN	L	640 S 19TH ST STE 100		NEVADA	IA	50201	0.728365905	16
1255343364	CLAUDY	FRANK	REGINALD	1227 E RUSHOLME ST	GENESIS MED	DAVENPORT	IA	52803	0.7288605313	16
1356315311	NYSTROM	DAVID		405 S CLARK ST	SUITE # 230	CARROLL	IA	514013065	0.7296551218	16
1942260559	LINDGREN	KATHRYN	JO	2901 86TH ST		URBANDALE	IA	503224201	0.7297423029	16
1013996636	INGRAM	WILLIAM	L	915 13TH AVE N		CLINTON	IA	527325067	0.7301658097	16
1265510465	SHAH	YOGESH		1801 HICKMAN RD		DES MOINES	IA	503141505	0.7313643297	16
1649249111	EASTER	MARK	E	802 ACKERLY ST		LAMONI	IA	501401544	0.7320678088	16
1043292436	WOLFE	PETER	QUINTIN	3600 WEST LINCOLNWAY		AMES	IA	500103014	0.7332661337	16
1659463628	ATKINSON	SEANN	M	1501 E 10TH ST		ATLANTIC	IA	500221936	0.7333660166	16
1922458405	ALSTON	JESSICA	LYNN	3640 MIDDLEBURY RD		IOWA CITY	IA	522452712	0.7342061846	16
1760450100	ALBERTS	WAYNE		411 10TH ST SE	SUITE 2300	CEDAR RAPIDS	IA	524032442	0.7342149116	16
1396824140	READINGER	STEVEN		501 S WHITE ST	SUITE ONE	MT PLEASANT	IA	526412600	0.734298745	16
1124353099	HICKS	BENJAMIN	J	827 S JACKSON ST		OSCEOLA	IA	502131666	0.7350290212	16
1700292364	AHSAN	AREEBA		4321 53RD AVE		BETTENDORF	IA	527221269	0.7352641028	16
1972586725	PAULSON	JAMES	B	101 W WASHINGTON ST		MONTEZUMA	IA	50171	0.7359022925	16
1770719726	RASMUSSEN	CASSIE	JEAN	1700 W TOWNLINE ST		CRESTON	IA	508011054	0.7359804282	16
1871945733	MCCLUTCHEY	ERYN		3600 30TH ST		DES MOINES	IA	503105753	0.736473427	16
1285609859	AUXTER	JACKLYN	B	6582 165TH ST		ALBIA	IA	525318793	0.7369387703	16
1225079817	BELL	JENNIFER	LYNN	1008 11TH ST		DE WITT	IA	527421210	0.7373855932	16
1366605321	WACHTER	LEIGH	ANN	840 E UNIVERSITY AVE		DES MOINES	IA	503162304	0.7374034504	16
1629038195	DANIELSON	STANTON	L	2720 8TH ST SW		ALTOONA	IA	500091028	0.7376252677	16
1295722106	GRAHAM	MICHELLE	L	2055 KIMBALL AVE	SUITE 101	WATERLOO	IA	507025047	0.7377865574	16
1932493749	BECHTOLD	NICHOLAS	C.	4545 SERGEANT RD		SIOUX CITY	IA	511064706	0.7378803188	16
1386652014	BOLDT	DONALD	E.	1903 PARK AVENUE	SUITE 1500	MUSCATINE	IA	527615456	0.7397909927	16
1891101457	VAMPOLA-RUNYA	STEPHANIE		515 PACIFIC AVE		AUDUBON	IA	500251056	0.7404008628	16
1003842592	SIDDALL	LAURIE	A.	300 N 4TH AVE E	SUITE 200	NEWTON	IA	502083155	0.7409485824	16
1477507150	HOYT	JOHN	C	1610 W TOWNLINE ST	SUITE 200	CRESTON	IA	508011066	0.7410440244	16
1801150396	ODENS	DONALD	E	714 LINCOLN ST NE		LE MARS	IA	510313314	0.741651405	16
1932142015	POWELL	ROBERT	V.	111 S MAIN ST		KINGSLEY	IA	510285021	0.7424153228	16
1750359816	THIEL	SCOTT		1115 S MARSHALL ST		BOONE	IA	500365304	0.7430693147	16
1518939867	WALLACE	KELLI	P	800 KENYON RD		FORT DODGE	IA	505015776	0.7444376516	16
1992780365	STOEBE	ELIZABETH	WEBSTER	800 KENYON RD		FORT DODGE	IA	505015776	0.7452807174	16
1821085200	DOORENBOS	DARYL	ERWIN	194 6TH AVE NE		LE MARS	IA	510313716	0.7455606953	16
1427114354	CHURCH	JAMES	T	201 S MARKET ST		OTTUMWA	IA	525012924	0.7457240418	16
1164491502	BASCOM	STEVEN	R	502 MAIN ST		GUTHRIE CENTER	IA	501151425	0.7466922913	16
1043386931	MCCABE	JAMES	E	2996 7TH AVE	STE B	MARION	IA	523023713	0.7468992303	16
1912358862	DANKLE	GEOFFREY	MARK	307 E SCENIC VALLEY AVE		INDIANOLA	IA	501254865	0.7471169786	16
1982685111	KRESNICKA	DAVID	E.	1100 MEADOWVIEW DR		MARION	IA	523025220	0.7479227398	16
1831311851	MEHTA	FALGUNI	N.	4480 UTICA RIDGE RD	SUITE 2236	BETTENDORF	IA	527221656	0.7479381406	16
1205872504	PATEL	HETAL		2710 SAINT FRANCIS DR	SUITE 210	WATERLOO	IA	507025619	0.7484649665	16
1528064052	LINDLEY	JAMES	A	3415 53RD AVE		BETTENDORF	IA	527226976	0.7488182703	16
1376526277	CRANSTON	DAVID	C	210 4TH AVE		GRINNELL	IA	501121898	0.749328297	16
1699786996	MORTENS	MARTIN		6200 AURORA AVE		URBANDALE	IA	503222800	0.7497776648	16
1083694681	STILLE	RYAN	BRADLEY	1000 LANGWORTHY ST		DUBUQUE	IA	520017313	0.7498590908	16
1811378243	MILLER	LOGAN		840 E UNIVERSITY AVE		DES MOINES	IA	503162304	0.7501764813	16
1932105855	TREIBER	KARL	D	865 LINCOLN RD	STE 400	BETTENDORF	IA	527224159	0.7502257571	16
1871942417	CORDES	JEREMY	GENE	502 3RD ST		PARKERSBURG	IA	506652063	0.7506754393	16
1386617249	SMITH	LIONEL	JOE	1603 MORGAN ST	SUITE 3	KEOKUK	IA	526323430	0.7510395766	16
1396824165	SITUMEANG	DJONGGI	W	501 S WHITE ST	SUITE 1	MT PLEASANT	IA	526412600	0.7515355338	16
1861498669	SMITH	CHARLES	A	200 S CODY RD		LE CLAIRE	IA	527539579	0.7520022675	16
1285085704	BROKLOFF	NICOLE		2140 53RD AVE		BETTENDORF	IA	527226279	0.752230503	16
1164433264	LEHR	JERRY		1504 N 1ST ST		INDIANOLA	IA	50125	0.7523000365	16
1720078421	LIEBERT	BRENT	BINKLEY	5731 GREENDALE RD	SUITE 100	JOHNSTON	IA	501311593	0.7529600583	16
1295704674	CARDOTT	RANDEL	O	4321 53RD AVE		BETTENDORF	IA	527221269	0.7534393448	16
1770699423	BEHR	JOSEPH	C	1010 4TH ST SW		MASON CITY	IA	504012857	0.7540088835	16
1801839238	CLEVELAND	MELANIE		269 N 1ST AVE		IOWA CITY	IA	522453616	0.7548415255	16
1760452205	BOLLUYT	JEREMY	E	2700 23RD ST	SUITE C	SPIRIT LAKE	IA	513601158	0.755127896	16
1750304028	BORGMAN	ROBERT		621 S ILLINOIS AVE	SUITTE 100	MASON CITY	IA	504015489	0.7554599148	16
1154318400	MEDICI FEICK	DEBORAH	L	616 10TH ST		PERRY	IA	502202221	0.7556193176	16
1619105186	BOLINGER	KRISTIN	R	1610 W TOWNLINE ST	SUITE 200	CRESTON	IA	508011066	0.7559268115	16
1740620368	RICHARDS	JEFFREY	ALLEN	106 W WASHINGTON ST STE 2		JEFFERSON	IA	501291920	0.7562060821	16
1255716809	DAVENPORT	DANIELLE	ALEXANDRA	2055 KIMBALL AVE	SUITE 101	WATERLOO	IA	507025047	0.7569922073	16
1548203524	VANDE VEGTE	SHARON	K	700 E 2ND ST	SUITE 2	IDA GROVE	IA	514451601	0.7569938492	16
1841213717	HOWELL	JOHN	TRAVIS	7755 HICKMAN RD		URBANDALE	IA	503224511	0.7570811686	16
1023013042	DARROW	JAMES	A	301 N 4TH AVE		ELDRIDGE	IA	527481113	0.7586092529	16
1649250275	TAYLOR	DAVID	L	800 KENYON RD		FORT DODGE	IA	505015776	0.7587508153	16
1205283041	GIBSON	CRAIG		920 S OAK ST STE 1		IOWA FALLS	IA	501269506	0.7588883931	16
1841234663	BURESH	WENDY	S	1953 1ST AVE SE STE A1		CEDAR RAPIDS	IA	524025328	0.7592373205	16
1821297185	REIMER	BRETT	JEFFREY	1105 N ANKENY BLVD STE 100		ANKENY	IA	500234003	0.7596285458	16
1306957394	MCSTAY	LOU ANN	M.	715 HARMONY ST	2ND FLOOR	COUNCIL BLUFFS	IA	515033147	0.759950803	16
1548270317	BROWN	JAMES	O	6601 SW 9TH ST		DES MOINES	IA	503156138	0.7602231394	16
1417516410	COWDIN	KYLIE	J	2501 PIERCE ST		SIOUX CITY	IA	511043725	0.7603679601	16
1649250002	CRAIN	DWAIN	G	207 N TAYLOR ST		MOUNT AYR	IA	508541635	0.7607375284	16
1164098125	CHABAL	GRACE		1111 6TH AVE		DES MOINES	IA	503142613	0.7608643676	16
1629458302	ELLIOTT	SHANNA	RUTH	2055 KIMBALL AVE	SUITE 101	WATERLOO	IA	50702	0.7609304249	16
1144214123	CEARLOCK	KENNETH	A	1951 51ST ST NE STE 1		CEDAR RAPIDS	IA	524022460	0.7610379848	16
1205495736	FRAEHLICH	ALISON		1345 W CENTRAL PARK AVE		DAVENPORT	IA	528041844	0.7611319301	16
1972758126	BOLLIN	REBECCA		304 FRANKLIN ST		KEOSAUQUA	IA	525651164	0.7621746006	16
1326023391	MEEKER	BRIAN	W	504 N 9TH AVE		VINTON	IA	523492254	0.7624780483	16
1063674455	HUTCHINS	SHARON	SUE	3600 30TH ST		DES MOINES	IA	503105753	0.7630991814	16
1225262538	GARTRELL	BRIAN	C	1001 RISEN SON BLVD		COUNCIL BLUFFS	IA	51503	0.7631505294	16
1063860690	ROCKAFELLOW	JESSICA	MARY	920 E 2ND AVE STE 201A&B		CORALVILLE	IA	522412219	0.7634066053	16
1588643365	NELSON	DONALD		610 8TH ST SE		CEDAR RAPIDS	IA	524012143	0.7639136267	16
1063471076	EWEN	AMY	J.	320 N GRANDVIEW AVE	SUITE D	DUBUQUE	IA	520016328	0.7648199311	16
1295701373	KEATING	COLLEEN		2815 EDGEWOOD RD SW		CEDAR RAPIDS	IA	524043258	0.764881811	16
1629325568	NGUYEN	MARIA		2055 KIMBALL AVE	SUITE 101	WATERLOO	IA	507025047	0.7651912466	16
1174759740	CORNELDER	DAVID	S.	1801 HICKMAN RD		DES MOINES	IA	503141505	0.7654957211	16
1588975361	MERRON	LAURA	MARIE	3421 W 9TH ST	SUITE 101	WATERLOO	IA	507025401	0.7666738191	16
1649439175	CLOOS	CARLA	ROSE	301 N 4TH AVE		ELDRIDGE	IA	527481113	0.7670784713	16
1720078637	COKER	CLARINE	I	201 RIDGE ST	SUITE 201	COUNCIL BLUFFS	IA	515034643	0.7672082306	16
1609828797	HEFFRON	JOHN	JOSEPH	711 S VINE ST		GLENWOOD	IA	515341927	0.7672711912	16
1427169192	KAMMERER	JON	DT	101 S TAYLOR AVE		MASON CITY	IA	504012849	0.7682171109	16
1093724460	CHENNUPATI	NEELIMA		1360 NW 18TH ST STE 102		ANKENY	IA	500239074	0.7682611126	16
1316922545	ABERNATHY	MABRA	GLENN	920 E 2ND AVE STE 201		CORALVILLE	IA	522412225	0.7682731854	16
1497766786	LAUFFER	TONI	L	1720 CENTRAL AVENUE EAST		HAMPTON	IA	50441	0.7688840906	16
1033356399	KAUR	RUPINDER		2501 PIERCE ST		SIOUX CITY	IA	511043725	0.7698250729	16
1295021392	DIAMOND	RENEE		840 W US HIGHWAY 18		GARNER	IA	504381023	0.7708138124	16
1952414914	JOHNSTON	JUDITH	K	300 SIOUX VALLEY DR		CHEROKEE	IA	510121205	0.7708769128	16
1821105537	POOLE	MICHAEL	E	2000 SOUTH MAIN STREET	STE C	FAIRFIELD	IA	525563739	0.7715447251	16
1215125315	WU	KEVIN		200 HAWKINS DR		IOWA CITY	IA	522421007	0.771711849	16
1578639779	BENJAMIN	JOSEPH		2710 SAINT FRANCIS DR	SUITE 111	WATERLOO	IA	507025619	0.7720813126	16
1770580482	GREENBERG	GARY		4116 UNIVERSITY AVE		DES MOINES	IA	503113533	0.7739264284	16
1073503082	LOWRY	TIMOTHY	COLE	230 S. 6TH ST.		NEVADA	IA	502012534	0.7739597851	16
1760455323	CHECK	ARTHUR	P	640 S 19TH ST STE 100		NEVADA	IA	50201	0.7749076354	16
1114976875	DIRKS	SUSAN	JEANNE	2409 SPRING STREET	CHC/SEIA	COLUMBUS CITY	IA	52737	0.7756867338	16
1669098653	PIRA	ABIGAIL		1010 4TH ST SW STE 340		MASON CITY	IA	504012856	0.7760572982	16
1164401949	RILEY-BURT	JANICE	R	6000 UNIVERSITY AVE	SUITE 101	WEST DES MOINE	IA	502668203	0.7769471727	16
1851689905	KENNEDY	JESSICA		4323 NW URBANDALE DR		URBANDALE	IA	50322	0.7779006868	16
1437509957	LANNING	APRIL	RAINE	2140 53RD AVE		BETTENDORF	IA	527226279	0.7781629599	16
1124078266	FLORY	DONALD	G	915 13TH AVE N		CLINTON	IA	527325067	0.7788914087	16
1083706600	TOUNEY	EDWARD	J	620 N 8TH ST		OSAGE	IA	504611456	0.7801311979	16
1215377684	ZAMAN	BULLAND		250 LAUREL ST		DES MOINES	IA	503143024	0.7803635298	16
1063441210	YASMEEN	SAMEENA		3600 30TH STREET	(451) BLDG	DES MOINES	IA	503105885	0.7814727154	16
1013918754	TOBEN	CARL	EDWARD	700 E 2ND ST		IDA GROVE	IA	514451601	0.7818712521	16
1497734321	RAMSEY	WARNE	FRANKLIN	3238 WOODLAND DR		LE CLAIRE	IA	527539353	0.7819636719	16
1871598557	VANDELUNE	CHRISTOPH	J.	115 E MAPLE ST		CHEROKEE	IA	510121814	0.7819809033	16
1235513466	ROYCHOWDHURY	ERIC		2055 KIMBALL AVE	SUITE 101	WATERLOO	IA	507025047	0.7822689632	16
1396056073	ROSKE	JEFFREY	RONALD	909 W 1ST ST		SUMNER	IA	506741203	0.7822968996	16
1003058280	STONE	JENNIFER	D	1 EDMUNDSON PL	SUITE 310	COUNCIL BLUFFS	IA	515034658	0.783260241	16
1881680130	WILKINS	JEFFREY	DAVID	1825 LOGAN AVE		WATERLOO	IA	507031916	0.7847317838	16
1487622098	LANCASTER	JOHN		900 BANK CT		CENTER POINT	IA	522139477	0.7848966987	16
1588635965	ARCHER	DAVID	R	620 NORTHWESTERN DR		STORM LAKE	IA	505882935	0.7851645382	16
1245269489	MEGIVERN	KATHLEEN	A	2710 SAINT FRANCIS DR STE 111		WATERLOO	IA	507025664	0.7858674008	16
1902884786	URBI	GORDON	B	2140 53RD AVE		BETTENDORF	IA	527226279	0.7863024332	16
1710271044	OVERTON	RACHEL	A	6010 MILLS CIVIC PKWY	STE 200	WEST DES MOINE	IA	502668345	0.786851671	16
1609921931	WIESE	REBECCA	ANDRESEN	1227 E RUSHOLME ST		DAVENPORT	IA	528032459	0.7868703966	16
1235580366	LEWIS	DANNY		2055 KIMBALL AVE STE 101		WATERLOO	IA	507025047	0.7870620893	16
1750353223	HENDERSON	JAMES	G	3415 53RD AVE		BETTENDORF	IA	527226976	0.7871565827	16
1689298176	HARTMAN	HANNAH	ALISA	840 E UNIVERSITY AVE		DES MOINES	IA	503162304	0.7878143474	16
1710177944	ROHATGI	KAVISH		3135 W BROADWAY		COUNCIL BLUFFS	IA	515013359	0.7879741116	16
1447291521	FRANKHAUSER	RICHARD	A	226 BLUE BELL RD		CEDAR FALLS	IA	506130000	0.7882551084	16
1164099362	VAN HULLE	MADISON	AMALIA	1801 HICKMAN RD		DES MOINES	IA	503141597	0.788331801	16
1265436950	SWANSON	KURT	A	1830 STATE HIGHWAY 9		DECORAH	IA	521017301	0.7888925228	16
1891797445	DONAHUE	SUSAN	LOUISE	1120 GREENE ST		ADEL	IA	500031712	0.788977126	16
1750353744	KANE	FRANCIS	LEO	3740 UTICA RIDGE RD	SUITE B	BETTENDORF	IA	527221624	0.7890893606	16
1013397058	KELLOGG	KORNELIA		2501 PIERCE ST		SIOUX CITY	IA	511043725	0.7893432857	16
1992191050	ASCHENAKI	BETHEAL	GEBREHIWO	1227 E RUSHOLME ST		DAVENPORT	IA	528032459	0.7894807769	16
1023321585	ENGEL-BROWER	JOHANNA		30 E HICKMAN RD		WAUKEE	IA	502635011	0.789525099	16
1962486985	LOTTES	PAUL	W	202 10TH ST SE		CEDAR RAPIDS	IA	524032414	0.7895585088	16
1376597542	ROSE	CRAIG	ALLEN	1000 LANGWORTHY ST		DUBUQUE	IA	520017313	0.7897064913	16
1386879724	MUSTAFIC	LYDIA		2710 SAINT FRANCIS DR STE 210		WATERLOO	IA	507025664	0.7903953771	16
1104494673	WHEAT	EMILY	CAROLINE	1345 W CENTRAL PARK AVE		DAVENPORT	IA	528041844	0.7906568943	16
1265437883	HANAS	STEVEN	J	1008 11TH ST		DE WITT	IA	527421210	0.7907352949	16
1467424739	WULFEKUHLER	W SCOTT		620 NORTHWESTERN DR		STORM LAKE	IA	505882935	0.7915912577	16
1245217421	BUTTERIS	REGINA	A	200 VIRGIL AVE		MOUNT VERNON	IA	523141589	0.7917535779	16
1356788616	BONEBRAKE	TED	ARTHUR	2055 KIMBALL AVE		WATERLOO	IA	507025014	0.7919897813	16
1407523566	STEELE	LINDSEY		1305 WADE ST		DES MOINES	IA	503156541	0.792096293	16
1790905768	MCQUILLEN	APRIL	ANN	308 N MAPLE AVE		NEW HAMPTON	IA	506591142	0.7922678375	16
1902925365	LATTERELL	JENNIFER	HOLMES	1201 3RD AVE SE		CEDAR RAPIDS	IA	524034009	0.792272482	16
1134792369	EL-DACCACHE	SANDRA		200 HAWKINS DR		IOWA CITY	IA	522421009	0.7923080599	16
1104803303	LAIRD	ALAN	E	1000 LINCOLN CIR SE	SUITE 100	ORANGE CITY	IA	510411862	0.7923960238	16
1144298019	POSTHUMA	RICHARD	DALE	405 MONROE ST		PELLA	IA	502191189	0.7928387894	16
1336142637	REGA	LAURA	ELLEN	9255 ATLANTIC DR SW		CEDAR RAPIDS	IA	524048950	0.7936866716	16
1760777296	HADEN	JENNIFER	D	19942 SAINT JOSEPH DR		CENTERVILLE	IA	525448849	0.7939968602	16
1083627236	MILLER	RANDALL		1601 NW 114TH ST		CLIVE	IA	503257007	0.7940695415	16
1598701435	CLEVENGER	PHILIP		300 N 4TH AVE E	SUITE 200	NEWTON	IA	502083155	0.7943405452	16
1275953937	SOBTI	ANJALI	KATIYAR	1201 W AGENCY RD		WEST BURLINGTO	IA	526551645	0.7943655699	16
1114915220	HOUSE	KURT	ANTHONY	1600 1ST ST E		INDEPENDENCE	IA	506443155	0.7949166818	16
1467682351	GILG GACHIANI	NICOLE	JACQLYN	1801 HICKMAN RD		DES MOINES	IA	503141505	0.7956593911	16
1952565368	ACHERKAN	DMITRIY		2104 CEDARWOOD DR	SUITE 102	MUSCATINE	IA	527612669	0.796146898	16
1437182706	JOHNSON	YULIA		1504 N 1ST ST		INDIANOLA	IA	50125	0.7980186878	16
1437114733	CARNEY	KYLA	DEANNE (S	250 LAUREL ST		DES MOINES	IA	503143024	0.7981532751	16
1255376331	STECKER	JASON	DAVID	1801 HICKMAN RD		DES MOINES	IA	503141505	0.7983365621	16
1205808979	ZOELLE	JEFFREY	T	532 1ST ST NW		BRITT	IA	504231227	0.7992114782	16
1710975347	TREIMER	TODD	A	1208 N LINCOLN ST		KNOXVILLE	IA	501383421	0.7997070033	16
1952976854	CASSELL	MELANIE	CATHLEEN	788 8TH AVE SE STE 400		CEDAR RAPIDS	IA	524012108	0.7997569143	16
1528637253	GREENFIELD	JORDAN		1801 HICKMAN RD		DES MOINES	IA	503141597	0.7998660713	16
1811981012	FRANCIS	CLAYTON	A	210 4TH AVE		GRINNELL	IA	501120780	0.799915973	16
1720367642	CHAWLA	MOHIT		321 8TH AVE W	REGIONAL HE	CRESCO	IA	52136	0.8008887776	16
1700310711	SANTOS	JOSUE		1010 4TH ST SW	SUITE 340	MASON CITY	IA	504012857	0.8010644702	16
1033569223	POTERUCHA	AUDRA	LEIGH	640 S 19TH ST STE 100		NEVADA	IA	502012902	0.8013826366	16
1972723955	MCQUILLEN	DANIEL	PAUL	308 N MAPLE AVE		NEW HAMPTON	IA	506591142	0.8021515989	16
1902474372	BUTTIMER	RACHEL	ROSE	1345 W CENTRAL PARK AVE		DAVENPORT	IA	528041844	0.8024158938	16
1023048626	QUINN	BRIAN		522 N HANCOCK ST		OTTUMWA	IA	525014231	0.8028402141	16
1053365395	MANSOUR	JAMES	E	1610 W TOWNLINE ST	SUITE 200	CRESTON	IA	508011066	0.8031309633	16
1225031883	MILLER	KENNETH	A	110 JEFFERSON ST		WEST UNION	IA	521751022	0.8032907768	16
1528030475	GARDNER	J	H	1315 FRONT ST	BOX518	BUFFALO	IA	527287764	0.8036574893	16
1851441760	RICKER	BRUCE	W.	504 N. CLEVELAND ST.		MOUNT AYR	IA	508542201	0.8039723904	16
1386796530	SHANK	GLENACE	B	2901 86TH ST		URBANDALE	IA	503224201	0.8041019024	16
1700299609	LAW	JAMES	BENJAMIN	1801 HICKMAN RD		DES MOINES	IA	503141505	0.8054079776	16
1073510715	CONNELL	PATRICIA	C	2055 KIMBALL AVE	SUITE 100	WATERLOO	IA	507025014	0.805787349	16
1437151305	ZWICKI	ROBERT	CARL	2615 W CENTRAL PARK AVE		DAVENPORT	IA	528042504	0.8061096295	16
1184005357	WESTEMEYER	BLAINE	BRIAN	3 S 4TH AVE		MARSHALLTOWN	IA	501582924	0.8071478167	16
1669459921	BOYLES	CASEY	J	2375 EDGEWOOD RD SW		CEDAR RAPIDS	IA	524044736	0.8082669698	16
1699786962	KETCHAM	TIFFANY		6200 AURORA AVE		URBANDALE	IA	503222800	0.8083418565	16
1265492458	SIXTA	DEBRA	ANN	2720 8TH ST SW		ALTOONA	IA	500091028	0.8089179079	16
1225488414	MCMURRAY	ANDREW	JOSEPH	4323 NW URBANDALE DR		URBANDALE	IA	50322	0.8093885155	16
1780241430	PATEL	UJWAL		1111 6TH AVE		DES MOINES	IA	503142613	0.8110554385	16
1679913560	GISLESON	ANDREW	W	1345 W CENTRAL PARK AVE		DAVENPORT	IA	528041844	0.8120547369	16
1972702595	JOHNSON	JILL	C	915 13TH AVE N		CLINTON	IA	527325067	0.8122085355	16
1750602140	MCCURRY	ASHLEY	M.	1801 HICKMAN RD		DES MOINES	IA	503141505	0.8124575805	16
1528059086	VERMILLION	TIMOTHY	J	1205 COPPER CREEK DR		PLEASANT HILL	IA	503277002	0.8130255648	16
1730181397	NAPIER	WILLIAM		5409 AVENUE O		FORT MADISON	IA	526279601	0.8132733781	16
1083639140	CLARK	WILLIAM	D	200 HAWKINS DR		IOWA CITY	IA	522421009	0.8133741034	16
1386654986	ANDERSEN	KENNETH	M	6200 AURORA AVE		URBANDALE	IA	503222800	0.8142866715	16
1710955877	PETERSON	ERIC	M	1115 S MARSHALL ST		BOONE	IA	500365304	0.8143028709	16
1467088823	LUTES	KARA	CHRISTINE	915 13TH AVE N		CLINTON	IA	527325067	0.8156381132	16
1518909787	HANNA	LAUREN	E	1401 CREES ST		WEST LIBERTY	IA	527761029	0.8158050914	16
1134180276	BARNETTE	KRISTEN		2815 EDGEWOOD RD SW		CEDAR RAPIDS	IA	524043258	0.8162996419	16
1750904686	DVORAK	KATHERINE	ANNE	1801 HICKMAN RD		DES MOINES	IA	503141597	0.816346201	16
1396847554	SILVIUS	RONALD	D	320 EBAUGH ST		GLENWOOD	IA	515341811	0.8164750211	16
1053604868	SHAW	NATHAN	ALAN	200 HAWKINS DR		IOWA CITY	IA	52242	0.8170928209	16
1003816984	LOUVIERE	MARK	J	212 W DALE ST		WATERLOO	IA	507031951	0.8172171283	16
1063471399	BUSSEY	DENNIS	L	101 SE DESTINATION DRIVE		GRIMES	IA	501116608	0.8173859687	16
1174841795	OLSON	GREGORY	T	4545 SERGEANT RD		SIOUX CITY	IA	511064706	0.8175124288	16
1740268002	MEHLHAUS	BRIAN	C	120 S STORY ST		BOONE	IA	500364739	0.8178577585	16
1609038082	AICH	MUKTI		2301 E 14TH ST		DES MOINES	IA	503161901	0.8197013176	16
1770599508	RUHE	PRISCILLA		5900 E UNIVERSITY AVE	SUITE 200	PLEASANT HILL	IA	503278457	0.8208052217	16
1154547073	BAKER	JOSHUA	PAUL	705 ELM ST E		ROCKWELL	IA	504691035	0.820855901	16
1316934227	INGLE	GREGORY	LEE	100 E. JEFFERSON ST.		PRAIRIE CITY	IA	502280430	0.8209018245	16
1316390974	JOHNSON	TRAVIS		1010 4TH ST SW	SUITE 340	MASON CITY	IA	504012857	0.822462005	16
1740500099	VAN MAANEN	HEIDI	LEIGH	920 N QUINCY AVE		OTTUMWA	IA	525013866	0.8238596878	16
1346349388	HOEHNS	THOMAS	BRENT	1202 W HOWARD ST		KNOXVILLE	IA	501383103	0.8240660763	16
1407834740	PERRIN	LUKE	ROBERT	210 4TH AVE		GRINNELL	IA	501121898	0.8250950914	16
1215192224	SHAIK	SHALINA		200 HAWKINS DR		IOWA CITY	IA	522421009	0.8252347865	16
1689168882	WOOD	ERIC	W	1801 HICKMAN RD		DES MOINES	IA	503141505	0.8261469653	16
1164409215	KAMSTRA	LEE	A	1000 LINCOLN CIR SE	SUITE 100	ORANGE CITY	IA	510411862	0.8262784471	16
1851811715	FAYYAZ	FARRUKH		1227 E RUSHOLME ST		DAVENPORT	IA	528032459	0.8264317102	16
1487066643	SIRUCEK	JOSH		5409 AVENUE O		FORT MADISON	IA	526279601	0.8274975297	16
1952388381	KERKHOFF	TERI	J	4189 WESTLAWN	UNIVERSITY	IOWA CITY	IA	522421100	0.8290193346	16
1386680221	BRECKENRIDGE	RICHARD	DALE	304 FRANKLIN ST		KEOSAUQUA	IA	525651164	0.8290769108	16
1710079322	NASSTROM	JEFFREY	D	620 N 8TH ST		OSAGE	IA	504611456	0.8291556751	16
1780612143	HANSEL	SHERYL	K	226 BLUE BELL RD		CEDAR FALLS	IA	506130000	0.8293995186	16
1205159688	SHI	MEI		1067 RYAN CT		IOWA CITY	IA	522462847	0.8295813444	16
1275158131	SALERNO	SHANNON		2501 PIERCE ST		SIOUX CITY	IA	511043725	0.8295868397	16
1053326496	COCHRAN	TERRY	WESLEY	2000B SOUTH MAIN ST		FAIRFIELD	IA	525563740	0.8296367372	16
1972540011	GERDES	JAMES	D	1610 W TOWNLINE ST		CRESTON	IA	50801	0.8299286127	16
1205880671	WEBER	DALE	H	915 13TH AVE N		CLINTON	IA	527325067	0.8299712659	16
1336533520	FERHUT	HAROON		504 N CLEVELAND ST		MOUNT AYR	IA	508542201	0.830329209	16
1194811307	VELTRI	ALBERT	M.	700 E 2ND ST	SUITE 2	IDA GROVE	IA	514451601	0.830924434	16
1942878186	AMADOR	DREW		200 HAWKINS DR		IOWA CITY	IA	522421009	0.831019204	16
1982918009	TAHER	ALAIDDEN		1410 N 4TH ST		CLINTON	IA	527322940	0.8312028487	16
1427052877	LOCKE	KEVIN	E	901 MONTGOMERY ST		DECORAH	IA	521012325	0.8312991372	16
1154815751	CHOKSHI	BINDI	GAUTAM	1345 W CENTRAL PARK AVE		DAVENPORT	IA	528041844	0.8327135056	16
1831178060	SALOW	NICOLE	M	709 W MAIN ST		MANCHESTER	IA	520570359	0.8329443959	16
1023096518	STITT COX	STEPHANIE	M	5950 UNIVERSITY AVE	STE 220	WEST DES MOINE	IA	50266	0.8336867745	16
1902326499	HUMAD	MOHAMED		1111 6TH AVE		DES MOINES	IA	503142613	0.8337422855	16
1083650071	DALIL	NASREDIN	A	4325 WILLIAMS BLVD SW	SUITE 100	CEDAR RAPIDS	IA	52404	0.8342716395	16
1346731031	PETERSON	MEGAN	ROSE	840 E UNIVERSITY AVE		DES MOINES	IA	503162304	0.8343572294	16
1639156722	YOUNG	STEVEN	L	200 VIRGIL AVE		MOUNT VERNON	IA	523141589	0.8344872127	16
1144205261	ILER	LINDA		515 N MAIN ST		CARROLL	IA	514012739	0.8348762416	16
1750392809	BLOMBERG	KRISTI		1601 NW 114TH ST		CLIVE	IA	503257007	0.8364936709	16
1063490654	GLANZER	JOLYNN	MARIE	411 10TH ST SE	SUITE 1400	CEDAR RAPIDS	IA	524032467	0.8374990708	16
1477539617	HUNT	JILL	M	918 W PLATT ST # 1		MAQUOKETA	IA	520602038	0.8378213206	16
1164532404	REUTER	JANET		1001 RISEN SON BLVD		COUNCIL BLUFFS	IA	515031910	0.8380290465	16
1043531197	ARCENAS	KATHERINE	C	1201 3RD AVE SE		CEDAR RAPIDS	IA	524034009	0.8387296083	16
1063437812	MILLER	DANIEL	CHARLES	12871 UNIVERSITY AVE	SUITE 130	CLIVE	IA	503258255	0.8399244188	16
1073176392	SINGH	JASPREET		1111 6TH AVE		DES MOINES	IA	503142613	0.8402868062	16
1265000624	PEDERSON	BRITTANY		1801 HICKMAN RD		DES MOINES	IA	503141597	0.8404701677	16
1154529725	KOVAR	BRANDON	L	1614 DIAMOND STREET PL		ONAWA	IA	510401554	0.8411862966	16
1922068691	MATTHEWS	LAWRENCE	W	2103 INGERSOLL AVE		DES MOINES	IA	503125262	0.8422668808	16
1992791578	WOLFE	STEVEN	L	200 HAWKINS DR		IOWA CITY	IA	52242	0.842893212	16
1326035783	JASPER	DUANE	DONALD	1600 1ST ST E		INDEPENDENCE	IA	506443155	0.843110586	16
1093911372	KURTH	JOSEPH	ADAM	4230 HAMILTON BLVD		SIOUX CITY	IA	511041137	0.8431257842	16
1447211412	ROSMAN	MARY	PAT	909 W 1ST ST		SUMNER	IA	506741203	0.8448299611	16
1902280084	JINDAL	PRACHI		1201 3RD AVE SE		CEDAR RAPIDS	IA	524034009	0.8448479608	16
1316099450	HEMPY	NATALIE	L	585 W CHERRY ST		NORTH LIBERTY	IA	523179797	0.8457475928	16
1831197607	NELSON	JERRY	ALAN	905 FRANKLIN ST		WATERLOO	IA	507034407	0.8460255679	16
1447246137	BUCKINGHAM	JOHN	A	1314 S STUART ST	UI FAMILY C	SIGOURNEY	IA	52591	0.8463179897	16
1578569091	NEIL	MATTHEW	L	301 N 4TH AVE		ELDRIDGE	IA	527481113	0.8464032751	16
1497736326	ROBINSON	RANDY	R	2027 S 21ST STREET		CLINTON	IA	52732	0.8465861789	16
1114411402	FARRUGGIA	JULIA		840 E UNIVERSITY AVE		DES MOINES	IA	503162304	0.8470430895	16
1932188380	LOUIS SAUNDER	KATHARINE	JENNIFER	1765 LININGER LN		NORTH LIBERTY	IA	523172335	0.8471897858	16
1588006613	AL-SELMIE	EMAN		226 BLUEBELL RD		CEDAR FALLS	IA	506136328	0.8479164908	16
1003874967	KIPP	RICHARD	J.	3520 SINGING HILLS BLVD		SIOUX CITY	IA	511065110	0.8480452475	16
1053383257	NILLES	JOAN	M	2015 W 5TH ST		STORM LAKE	IA	505883000	0.8481882312	16
1356485775	PERSSON	MICHAEL	CHARLES	3200 W KIMBERLY RD		DAVENPORT	IA	528063059	0.8487506676	16
1013203280	SVESTKA	ERIC	WILLIAM	901 MONTGOMERY ST		DECORAH	IA	521012325	0.8495848448	16
1407839525	HARDEN	LEWIS	BROWN	BUILDING 0221		CEDAR FALLS	IA	506140001	0.849626928	16
1255760260	FITAMO	MINTESINO		1230 E RUSHOLME ST STE 109		DAVENPORT	IA	528032400	0.8502707555	16
1346231842	GOODWILL	ROBERT	J	5 HIGH PT		FORT MADISON	IA	526273100	0.8508861367	16
1275505505	APPEL	MIKKA	MICHELLE	3740 UTICA RIDGE RD	STE B	BETTENDORF	IA	527221624	0.8513024514	16
1184917981	JAGER	LINDA	MALIZIA	1750 E 53RD ST		DAVENPORT	IA	528072707	0.8514581159	16
1902863558	GIBBS	DEBBIE	L	1230 S IOWA AVE		WASHINGTON	IA	523531144	0.8517406876	16
1457357253	THOMPSON	STEPHEN	M	210 W 53RD ST		DAVENPORT	IA	528062251	0.8518423847	16
1215378211	MAXWELL	BRITTANY		840 E UNIVERSITY AVE		DES MOINES	IA	503162304	0.8521205517	16
1548236664	SIITARI	ELIZABETH		920 N QUINCY AVE		OTTUMWA	IA	525013866	0.8536203224	16
1912906280	FINNERAN	JOHN	JOSEPH	202 N MADISON ST		BLOOMFIELD	IA	525371425	0.8538104886	16
1427108414	COHEN	ENRIQUE		707 IOWA AVE		DUNLAP	IA	515291335	0.8543100962	16
1093332389	DONOVITCH	MYRIAM	JACYNTHE	5100 PRAIRIE PKWY STE 205		CEDAR FALLS	IA	506138155	0.8544754907	16
1447206289	VON HARZ	SARAH		420 COMMUNITY DR STE 1		NORTH LIBERTY	IA	523176706	0.8548996145	16
1528329398	ROWAN	ERIN	S	2301 E 14TH ST		DES MOINES	IA	50316	0.8559506544	16
1306824115	HOLCOMB	LEONA	N	6000 UNIVERSITY AVE	SUITE 101	WEST DES MOINE	IA	502668203	0.8565807281	16
1609122233	WILLIAMS	JOSHUA	J.	1214 S GRANT RD		CARROLL	IA	514013102	0.8568045748	16
1740258235	HOGENSON	MARK		3933 MOUNT VERNON RD SE		CEDAR RAPIDS	IA	524033869	0.8572344383	16
1811969181	SCHROEDER	JULIE	MARIE	1820 E 54TH ST		DAVENPORT	IA	528072797	0.8573161186	16
1609305259	LEE	JI EUN		200 HAWKINS DR DEPT OF		IOWA CITY	IA	522421009	0.8578005595	16
1033196811	SARKAR	SHRIMA	E	1616 CEDAR ST		MUSCATINE	IA	527613475	0.8582896292	16
1275513756	ANDERSON	KENNETH	R	1200 N 7TH ST		CHARITON	IA	500491210	0.8582975035	16
1003962994	SHIU	DOMINIC		711 S VINE ST		GLENWOOD	IA	515341927	0.8589521143	16
1508844739	MILLER	RONALD	W	2230 WILEY BLVD SW		CEDAR RAPIDS	IA	524042364	0.8590425867	16
1104232131	NGUYEN	XUAN-AN		705 8TH ST		STORY CITY	IA	502481301	0.8598822722	16
1861559551	MANI	GEETHALAK		1601 NW 114TH STREET	SUITE 257	CLIVE	IA	503257036	0.8603169596	16
1629398987	ALLEN	NATHAN	B.	302 NE 14TH ST		LEON	IA	501441206	0.8607866717	16
1013986751	ALARCON-SCHRO	CARLOS		6200 AURORA AVE		URBANDALE	IA	503222800	0.8612679927	16
1730179631	KAY	JENNIFER	S	201 RIDGE ST	SUITE 201	COUNCIL BLUFFS	IA	515034643	0.8616068414	16
1558341628	MCKERNAN	GREGORY	C	1355 50TH ST	SUITE 100	WEST DES MOINE	IA	502661617	0.8617973974	16
1689291411	WEIGEL	KATIE		220 SOUTHBROOKE DR		WATERLOO	IA	507025802	0.8627570611	16
1356382923	SPRINGER	CARLA	J	1015 S HACKETT RD	SUITE 100	WATERLOO	IA	507013500	0.8630841802	16
1538517024	WELDER	EMILY	RHIANNA	920 E 2ND AVE STE 201A&B		CORALVILLE	IA	522412219	0.8631940036	16
1932215274	HAYES	WARREN	C	1400 SENATE AVE	SUITE 105	RED OAK	IA	515661271	0.8632399686	16
1356358600	RHODES	JOHN		5900 E UNIVERSITY AVE	SUITE 200	PLEASANT HILL	IA	503278457	0.8648476716	16
1528060696	PIPLANI	MICHAEL	A	1021 NEBRASKA ST		SIOUX CITY	IA	511051436	0.8650486436	16
1619186533	SARMENTERA CO	ESTEBAN	ALEJANDRO	200 HAWKINS DR		IOWA CITY	IA	522421009	0.8652669079	16
1972087518	JOHNSON	CONNIE		201 RIDGE ST STE 201		COUNCIL BLUFFS	IA	515034662	0.8669335809	16
1417363573	PALMER	WILLIAM	N	616 10TH ST		PERRY	IA	502202221	0.8670312343	16
1255368676	SUTTON	JEFFREY	J	2710 SAINT FRANCIS DR STE 111		WATERLOO	IA	507025664	0.8672968884	16
1730568353	JANSSEN	ALANNA		2501 PIERCE ST		SIOUX CITY	IA	511043725	0.8682629773	16
1598962953	VANMAANEN	RYAN	JEFFREY	1801 HICKMAN RD		DES MOINES	IA	503141548	0.8683066288	16
1891725834	DANKLE	MARK	D	1631 4TH ST SW STE 114A		MASON CITY	IA	504011649	0.8687444194	16
1861872376	SCHABILION	ROSE		1201 3RD AVE SE		CEDAR RAPIDS	IA	524034009	0.8694064142	16
1083239081	REICHE	MAX	E	1111 6TH AVE		DES MOINES	IA	503142613	0.8700390709	16
1598717449	MIXSELL	ROBERT		1345 W CENTRAL PARK AVE		DAVENPORT	IA	528041844	0.8711581868	16
1992781793	BERSTLER	MICHAEL	T	312 9TH ST SW	SUITE 1200	WAVERLY	IA	506772929	0.8714369241	16
1518017508	CARTER	THOMAS		1751 MADISON AVE		COUNCIL BLUFFS	IA	515035246	0.871520711	16
1396732566	DURBIN	WILLIAM	E	502 3RD ST		PARKERSBURG	IA	506652063	0.8717300733	16
1417391830	ANYANWU	JULIANA	CHIBUZOR	1201 3RD AVE SE		CEDAR RAPIDS	IA	524034009	0.8718039067	16
1255387148	SLY	DAVID	J.	12 37TH STREET PL		SIOUX CITY	IA	511042102	0.8722911956	16
1437187077	RUGGLE	PAUL	E.	300 N 4TH AVE E	SUITE 200	NEWTON	IA	502083155	0.8732535531	16
1144290313	ROBISON	DAVID	PAUL	116 E 11TH ST	SUITE 101	SPENCER	IA	513014364	0.8742491858	16
1538697164	HEINEN	SARAH	JO	104 BUNCOMBE DR		ROCK RAPIDS	IA	512461003	0.8750663702	16
1124464185	WILLENBRING	BRAD	MICHAEL	320 N GRANDVIEW AVE STE D		DUBUQUE	IA	520016328	0.8754035383	16
1518055847	BUMGARNER	DONALD	L	1 JACK FOSTER DR		SHENANDOAH	IA	516014586	0.8755890326	16
1164952941	SAHAKYAN	MARTIN	ARAYIKOVI	1201 3RD AVE SE		CEDAR RAPIDS	IA	524034009	0.8756996476	16
1306834577	DAWSON	SHAWN		1013 PENNSYLVANIA AVE	SUITE A-C	OTTUMWA	IA	52501	0.8758225953	16
1881663847	BIRKHOLTZ-WIE	MARLENE	S	220 ESSIE DAVISON DR		CLARINDA	IA	516322915	0.8759235525	16
1427019561	KENNEDY	JOSEPH		2815 EDGEWOOD RD SW		CEDAR RAPIDS	IA	524043258	0.8759614811	16
1962061242	ASNER	AVIGDOR	GREGORY	1345 W CENTRAL PARK AVE		DAVENPORT	IA	528041844	0.8761920421	16
1598328858	RISLEY	GARRETT		1111 6TH AVE		DES MOINES	IA	503142613	0.8780238297	16
1841456316	KAAPURAALA	ABHISHAKE		1610 COLLINS ST	WEBSTER CIT	WEBSTER CITY	IA	505952623	0.8785028345	16
1255955308	EVANS	KATHERINE	ANN	2501 PIERCE ST		SIOUX CITY	IA	511043725	0.8785357414	16
1932768959	JOHNSON	BROOKE	E	1801 HICKMAN RD		DES MOINES	IA	503141505	0.8787561063	16
1063670735	OWEN	BRENT	DAVID	1519 S PHILLIPS ST		ALGONA	IA	505113649	0.8803673805	16
1396808960	SCALLON	COSETTE		ISU THOMAS B THIELEN STUDENT HEALTH CENTER	UNION & SHE	AMES	IA	500112260	0.8805633704	16
1023053972	MUTCHLER	BRYANT	A.	3200 W KIMBERLY RD STE 200		DAVENPORT	IA	528063059	0.8806142127	16
1740579333	DAVID	AISHA	M	920 E 2ND AVE STE 201A&B		CORALVILLE	IA	522412219	0.8807111433	16
1649384868	BUTZ	WILLIAM		1400 SENATE AVE	SUITE 105	RED OAK	IA	515661271	0.8810479966	16
1518233782	KANG	MYONG	JIN	915 13TH AVE N		CLINTON	IA	527325067	0.8814401756	16
1801892328	NEIL	ANJI	A	2535 MAPLECREST RD	STE 10	BETTENDORF	IA	527222799	0.8829555222	16
1437358041	THOMPSON	MATTHEW	R	1830 STATE HIGHWAY 9		DECORAH	IA	521017301	0.8840252063	16
1003826181	HODNE	BARBARA		1410 SW TRADITION DR	STE 120	ANKENY	IA	50023	0.8862506607	16
1508913146	HARTE	SUSAN	ELIZABETH	1229 C AVE E		OSKALOOSA	IA	525774246	0.8863599305	16
1558353474	HAWKINS	RONNIE		3509 E 29TH ST		DES MOINES	IA	503174253	0.8871492147	16
1780644286	RUNDE	STEPHEN	L	5264 COUNCIL ST NE		CEDAR RAPIDS	IA	524022471	0.8886255193	16
1003043035	NATHOO	SAMEER	BHARAT	1201 3RD AVE SE		CEDAR RAPIDS	IA	524034009	0.8889742959	16
1891176228	MORTENS	ERIK		840 E UNIVERSITY AVE		DES MOINES	IA	503162304	0.8890728186	16
1194924886	MILLARD	NIGEL		1000 LINCOLN CIR SE		ORANGE CITY	IA	510411836	0.8892307137	16
1033402375	FILIPIAK	TRISHIA	A	120 S STORY ST		BOONE	IA	500364739	0.8893826561	16
1982674750	HAMILTON	RAYMOND	MCKENZIE	918 W PLATT ST # 1		MAQUOKETA	IA	520602038	0.8897175458	16
1538100508	WITTICH	KATHLEEN	SUE	4189 WESTLAWN S		IOWA CITY	IA	522421100	0.8912553647	16
[truncated: 221 more rows]
