# Supplementary material for: Prevalence and Correlates of COVID-19 Vaccine Information on Family Medicine Practices’ Websites in the United States: Cross-sectional Website Content Analysis
Source: JMIR Form Res. 2022 Nov 17;6(11):e38425. doi: 10.2196/38425 (PMC9671487; doi:10.2196/38425)
Supplement: Multimedia Appendix 1 [file formative_v6i11e38425_app1.zip › NPI datasets/ID_NPI.csv]

NPI	last_name	first_name	middle_name	address_line1	address_line2	city	state	zip	r	target_sample
1124414305	CLARK	TYLER		222 SOUTHWAY AVE STE C		LEWISTON	ID	835012703	0.0008126618	8
1427491737	PORTER	SARAH		9850 ST LUKES DR	SUITE 329	NAMPA	ID	836877912	0.0018558409	8
1770147159	BARNES	EMILY	F	777 N RAYMOND ST		BOISE	ID	837049251	0.0022360557	8
1023514163	FOX	ANNA		132 5TH AVE W STE 1		JEROME	ID	833381825	0.0027876864	8
1952721011	WRIGHT	VANESSA	SUSAN	925 E POLSTON AVE		POST FALLS	ID	838549049	0.0034390274	8
1285217489	LIOTTA	NEIL	H	777 N RAYMOND ST		BOISE	ID	837049251	0.0038186912	8
1164463964	ADRIAN	LOIS		1450 AVIATION DR	SUITE 100	HAILEY	ID	833338785	0.0038423254	8
1306862792	IPPOLITO	JOSEPH	W	526 SHOUP AVE W	SUITE F	TWIN FALLS	ID	833016050	0.0050823465	8
1639669641	RICHARDSON	ELLEN		777 N RAYMOND ST		BOISE	ID	837049251	0.0054211956	8
1104289883	ROBERTSON	TYLER		777 HOSPITAL WAY		POCATELLO	ID	832015175	0.0059512132	8
1326106279	PUFFER	STEVEN	C	1327 SUPERIOR ST		SANDPOINT	ID	838641735	0.0063918396	8
1871580209	SCHMITT	DON	J	1110 W IRONWOOD DR		COEUR D ALENE	ID	838142475	0.0084574102	8
1285644955	SAMUEL	RICHARD	R	8880 N HESS ST	SUITE 1	HAYDEN	ID	838358716	0.0085572773	8
1831155365	JOHNSON	MARK	C	3301 N SAWGRASS WAY		BOISE	ID	837044493	0.0087069753	8
1194820852	GLASS	JUSTIN	A	777 N RAYMOND ST		BOISE	ID	837049251	0.0088565983	8
1740576495	HOKE	ABIGAIL	SANDERS	777 N RAYMOND ST		BOISE	ID	837049251	0.0092650624	8
1851612600	SMITH	JUSTIN	G	132 5TH AVE W	SUITE 1	JEROME	ID	833381825	0.0095042051	8
1255386082	SOUCIE	GARY	W	1441 PARKWAY DR		BLACKFOOT	ID	832211667	0.0098912478	8
1295764900	CARRELL	KENNETH	KEITH	1441 NE 10TH AVE		PAYETTE	ID	836615420	0.009909444	8
1528049905	FRANSON	JOHN	K	300 S 3RD W		SODA SPRINGS	ID	832761559	0.0105935326	8
1144237975	THOMAS	SCOTT	D	4971 W OVERLAND RD		BOISE	ID	837052822	0.0134447822	8
1235217506	WARD	REED	IVOL	3425 POTOMAC WAY		IDAHO FALLS	ID	834044970	0.0155370291	8
1922110188	STACKLE	ERIC	GERAND	2429 NORTH COLE ROAD		BOISE	ID	837045907	0.0167409009	8
1225124936	BAILEY	JORDAN	LYLE	151 N 4TH AVE	SUITE B	POCATELLO	ID	832016300	0.0184615161	8
1609989359	KNOUF	GERALD	L	190 W BURNSIDE AVE	SUITE C	CHUBBUCK	ID	83202	0.0187585023	8
1871607523	ENSMINGER	MARK	RANDALL	486 W FIRST AVE		GLENNS FERRY	ID	836230266	0.0208406742	8
1497703169	BOWMAN	JONATHAN	LESLIE	223 16TH AVENUE NORTH		NAMPA	ID	83653	0.0219330555	8
1932330370	MACHEN	SHANE	GARY	1995 E 17TH ST		IDAHO FALLS	ID	834046493	0.0225075521	8
1538258850	CURTIN	SARAH	A.	211 FOREST ST		MCCALL	ID	836381047	0.0236163274	8
1285925602	OLSEN	JENNIFER	MARIE	267 N CANYON DR		GOODING	ID	833305500	0.0255560824	8
1508194580	KAM	JARED	M	353 N 4TH AVE STE 102		POCATELLO	ID	832016391	0.025832186	8
1144301664	DARDIS	JAMES	W	211 FOREST ST.		MCCALL	ID	836381047	0.0277984967	8
1659324499	RAGAN	JOSEPH	NEIL	465 MEMORIAL DR		POCATELLO	ID	832014008	0.0298670237	8
1689036063	LASKOW	BARI		215 E HAWAII AVE		NAMPA	ID	836866011	0.030878969	8
1831710102	ORD	NATHANIEL	D	777 N RAYMOND ST		BOISE	ID	837049251	0.0341177304	8
1013981604	RYCH	GLENN	DAVID	623 S MAIN ST		MOSCOW	ID	838432983	0.0346517358	8
1275559080	BROSA	JOHN	C	701 E PARKCENTER BLVD		BOISE	ID	837066528	0.0347110797	8
1538110234	SCHWENDIMAN	SCOTT	NOBLE	6533 W EMERALD ST		BOISE	ID	837048737	0.0348544088	8
1104112853	ROSS	DANIEL	STEVEN	777 N RAYMOND ST		BOISE	ID	837049251	0.0350022917	8
1396806410	MARGARET	HEATHER		54304 ID-200		CLARK FORK	ID	838110454	0.0352306259	8
1932369568	WEINHOLD	ANA	JOY	651 MEMORIAL DR		POCATELLO	ID	832014071	0.0355103286	8
1508206327	HOLLAND	BENJAMIN	CHARLES	777 N RAYMOND ST		BOISE	ID	837049251	0.035935998	8
1740639541	JONES	JUSTIN	LEROY	701 LEWISTON ST		COTTONWOOD	ID	835229750	0.0371624828	8
1699278010	LAWRENCE	VERONICA	CLAIRE	215 E HAWAII AVE		NAMPA	ID	836866011	0.0381412422	8
1801074232	DAVIS	ELIZABETH	A	215 E HAWAII AVE		NAMPA	ID	836866011	0.0385801816	8
1922042209	PREUCIL	JENNIFER	L	2550 ADDISON AVE E	SUITE B	TWIN FALLS	ID	833016749	0.0412560315	8
1194308387	BARDWELL	SARAH	R	9850 W ST LUKES DR STE 329		NAMPA	ID	836877912	0.0421799938	8
1922040021	BROWN	LAWRENCE	E	6533 W EMERALD ST		BOISE	ID	837048737	0.0427370495	8
1326305004	WYATT	ROGER		315 E ELM ST	STE 100	CALDWELL	ID	83605	0.0433353638	8
1134765910	CHISAUSKY	RACHEL		777 N RAYMOND ST		BOISE	ID	837049251	0.0453636688	8
1962443101	TURNER	MARK	ALAN	3041 E COPPER POINT DR		MERIDIAN	ID	836421740	0.0461968058	8
1417985029	CONGER	KENNETH		495 FIRESTONE LN		SANDPOINT	ID	838647596	0.0465828344	8
1104896000	KACZMAREK	LINDA		214 S MIDLAND BLVD		NAMPA	ID	836862602	0.0490798489	8
1720436678	ROOP	MELISSA	ARVILLA	4300 E FLAMINGO AVE		NAMPA	ID	83687	0.0496424823	8
1790368991	FITZGERALD	EMILY	M	777 N RAYMOND ST		BOISE	ID	837049251	0.049868159	8
1740283555	JONES	ANDREW	F	1775 KEUTERVILLE ROAD		COTTONWOOD	ID	835229750	0.0505624363	8
1679574487	STONE	BRYAN		207 E 12TH ST		EMMETT	ID	836173626	0.0515382439	8
1578544128	BAKER	DONALD	A	32168 N 5TH AVENUE		SPIRIT LAKE	ID	83869	0.0520260274	8
1750644456	ZIEBARTH	DUSTIN	L	388 MARTIN ST		TWIN FALLS	ID	833014544	0.0535848588	8
1659484509	BAILEY	JUSTIN	M	777 N RAYMOND ST		BOISE	ID	837049251	0.0535972538	8
1003438730	ADAMS	TRACY		777 N RAYMOND ST		BOISE	ID	837049251	0.0554677649	8
1306280029	CAMERON	JULIANNE	JEAN	16760 N HIGHWAY 41		RATHDRUM	ID	838588715	0.0558433626	8
1356450449	BRUNT	ROGER	S.	2340 VIRLOW ST		IDAHO FALLS	ID	834013323	0.0583474362	8
1598890014	FRANCISCO	PATRICIA	S	465 MEMORIAL DR		POCATELLO	ID	832090001	0.0586287086	8
1922311042	VANIA	AMBER		4971 W. OVERLAND ROAD		BOISE	ID	83705	0.0614243434	8
1902891484	BOEHMER	BERNARD	R	1335 ALBION AVE		BURLEY	ID	833181817	0.0616764026	8
1841299302	FERNANDEZ	LUIS	M	500 S. 11TH AVE	SUITE 303	POCATELLO	ID	83201	0.0619895659	8
1083297287	MCCHANE	JESSE	TYLER	777 N RAYMOND ST		BOISE	ID	837049251	0.0629828717	8
1295729085	CROWNOVER	BRIAN	KEITH	2428 N STOKESBERRY PL		MERIDIAN	ID	836465035	0.0630118945	8
1801089834	LUKENS	JOHN	SETH	301 CEDAR ST		OROFINO	ID	835449029	0.0631929208	8
1629651823	MAZE	SARAH	E	777 N RAYMOND ST		BOISE	ID	837049251	0.0644251393	8
1851903702	JOHNSON	KEITON		3425 POTOMAC WAY		IDAHO FALLS	ID	834044984	0.065321879	8
1912968892	BEACH	ANN	PENDLETON	777 N RAYMOND ST		BOISE	ID	837049251	0.065898676	8
1356784201	LEWIS	JENNIFER	KATHRYN	777 N RAYMOND ST		BOISE	ID	837049251	0.0664527593	8
1578550547	KING	JANET		1024 8TH ST		RUPERT	ID	833501306	0.06676174	8
1649589664	MCDONOUGH	KATHERINE	LEA	10717 W STATE STREET		STAR	ID	83669	0.0675118938	8
1639334048	WILSON	WALTER	WRAY	10221 GIBSON RD		HAYDEN LAKE	ID	838359567	0.0675314288	8
1679519276	MELVIN	RYAN	CHRISTOPH	2550 ADDISON AVE E	SUITE B	TWIN FALLS	ID	833016749	0.0678207316	8
1477599538	HARPER	RICHARD	T	711 RIGBY LAKE DR	SUITE 115	RIGBY	ID	834425192	0.068701149	8
1205247269	WEBSTER	LAURISA	ANN	8181 N CORNERSTONE DR		HAYDEN	ID	838358752	0.069462128	8
1922236454	OLSEN	BLAINE		1951 BENCH RD	STE B	POCATELLO	ID	832012073	0.0696059368	8
1841285590	CLIFFORD	KYLE	L	2006 BIRDIE THOMPSON DRIVE		POCATELLO	ID	83201	0.0696374672	8
1902033608	WYNN	BRAD	L	2550 ADDISON AVE E	SUITE B	TWIN FALLS	ID	833016749	0.069804722	8
1265680417	COOK	JENNIFER	KLOSS	777 N RAYMOND ST		BOISE	ID	837049251	0.0703492696	8
1356874242	RICHARDSON	STEPHEN		777 N RAYMOND ST		BOISE	ID	837049251	0.0710188598	8
1245694561	MCALPINE	MEREDITH	LIEBL	700 W IRONWOOD DR STE 120		COEUR D ALENE	ID	838144405	0.0720397681	8
1629188644	STANDER	KLINT	HOWARD	1202 E LOCAST ST	WALTER KNOX	EMMETT	ID	83617	0.072573598	8
1659319085	KOZISEK	PETER	BENSON	190 E BANNOCK ST		BOISE	ID	837126241	0.0729539404	8
1225299357	JACKSON	DEREK	DEAN	777 N RAYMOND ST		BOISE	ID	837049251	0.0736543462	8
1083246920	JOHNSON	DORA		9850 W ST LUKES DR STE 329		NAMPA	ID	836877912	0.0736671538	8
1174063036	HOTCHKISS	IAN		315 E ELM ST	STE 200	CALDWELL	ID	83605	0.0737831719	8
1700290947	POULTER	LUKE	ADAM	465 MEMORIAL DR		POCATELLO	ID	832014008	0.0747016715	8
1093830598	KOHTZ	STEVEN	A.	730 N COLLEGE RD	SUITE A	TWIN FALLS	ID	833013382	0.0750081633	8
1588669410	HARTMAN	DONALD	DAVID	1907 S BROADWAY AVE STE 101		BOISE	ID	837064229	0.0760248904	8
1336761063	NESBIT	LAUREN		132 5TH AVE W STE 2		JEROME	ID	833381825	0.0780195883	8
1225027253	HODGES	TIMOTHY	P	1648 NW 1ST STREET		MERIDIAN	ID	83642	0.0791336005	8
1932182110	RISKE	TERRANCE	A	8181 N CORNERSTONE DR		HAYDEN	ID	838358752	0.0796453576	8
1912387440	MATHER	LUKE		777 N RAYMOND ST		BOISE	ID	837049251	0.0797709879	8
1366443699	CHRISTENSEN	KELLI	DEANNE	500 S 11TH AVE	SUITE 303	POCATELLO	ID	83201	0.0810067803	8
1407922446	POTTER	STEVEN	JARED	480 RIGBY LAKE DRIVE		RIGBY	ID	83442	0.0813196716	8
1225234420	BRIZZEE	DAVID	PAUL	651 MEMORIAL DR		POCATELLO	ID	832014071	0.083315793	8
1790165116	AMES	ANDREW		90 HOPE DR BLDG 6000	FLIGHT MEDI	MOUNTAIN HOME	ID	836481062	0.0839225203	8
1164717419	WARNOCK	ZACHARY	BRYANT	1951 BENCH RD	SUITE B	POCATELLO	ID	832012013	0.0839531753	8
1205278355	LARKIN	BRIAN	JAMES	777 N RAYMOND ST		BOISE	ID	837049251	0.0857984247	8
1992782361	FOUTZ	MICHAEL	W	943 LINDER RD	SUITE 103	KUNA	ID	836343394	0.0864465484	8
1649295866	IACOBELLI	CHRISTOPH	J	307 SAINT JOHNS WAY STE 11		LEWISTON	ID	835012435	0.087121388	8
1912118928	BALDWIN	RONALD	FRANCIS	2500 W A ST STE 101		MOSCOW	ID	83843	0.0873654597	8
1720624000	AHLES	VICTORIA		619 S WASHINGTON ST		MOSCOW	ID	838433090	0.0878745034	8
1609083658	YOUNG	THOMAS	RICHARD	4815 N HIGH COUNTRY WAY		STAR	ID	836695309	0.0886544032	8
1831624691	DONAHUE	ERIC		777 N RAYMOND ST		BOISE	ID	837049251	0.0904577384	8
1104089556	BITTERS	J'CINDA	J'NAE	211 E LOGAN ST STE 301		CALDWELL	ID	836054882	0.090977504	8
1225028632	CHENORE	MICHAEL	A	215 E HAWAII AVE		NAMPA	ID	836866011	0.0911940318	8
1528140522	WOLFF	NOALL	E	360 N 2ND ST		MONTPELIER	ID	832541208	0.0912046447	8
1700885258	HORROCKS	MARK		845 W CENTER ST	SUITE 200	POCATELLO	ID	832044205	0.0916359877	8
1548795016	MCALPINE	MITCHELL		1919 LINCOLN WAY	SUITE 315	COEUR D ALENE	ID	838142527	0.0921991817	8
1164596557	LAVERGNE	BRIGITTA	S	1150 N SISTER CATHERINE WAY		NAMPA	ID	83687	0.0922022211	8
1659336691	MULDER	GERTJAN		3301 N SAWGRASS WAY		BOISE	ID	837044493	0.0928766756	8
1922456870	LUFTIG	DANIEL		1041 S DALE ST APT 302		BOISE	ID	837067641	0.093968676	8
1144213554	CREE	JONATHAN		POCATELLO (ISU) FAMILY MEDICINE	465 MEMORIA	POCATELLO	ID	832090001	0.0968197221	8
1407810393	ANSTETT	RICHARD	E	777 N RAYMOND ST		BOISE	ID	837049251	0.097947463	8
1215975677	GALVEZ	OLIVIA	ANN	777 N RAYMOND ST		BOISE	ID	837049251	0.0982330465	8
1689993271	HILL	DAVID	LYLE	3200 CHANNING WAY STE 304		IDAHO FALLS	ID	834047546	0.0984462803	8
1063402097	JONES	ARTHUR	C	3217 W BAVARIA STREET		EAGLE	ID	83616	0.0993118561	8
1194832832	AMIEL	TERRY	N	3456 E 17TH ST	SUITE 125	AMMON	ID	834066757	0.1004739576	8
1093074577	BATTAGLIA	MARISA	A	1623 WELLS AVE		MERIDIAN	ID	836425040	0.1014418719	8
1003919473	SACKMAN	IRVIN	E	130 E BOISE AVE		BOISE	ID	83706	0.1014889167	8
1407410889	BARNES	CARSON	E	777 N RAYMOND ST		BOISE	ID	837049251	0.1028956553	8
1417268574	WILSON	MARTHA	CLINTON	207 1ST ST S		NAMPA	ID	836513703	0.1041587848	8
1639791361	BASTOW	JAMESON		132 5TH AVE W STE 2		JEROME	ID	833381825	0.1055261302	8
1932199981	HANSEN	JEFFREY	A	215 E HAWAII AVE		NAMPA	ID	836866011	0.1058027931	8
1174834246	LEAVITT	JOSH		974 W CORPORATE LN STE 102		NAMPA	ID	836511930	0.1060909401	8
1720077175	LOHMANN	JAMES	D.	132 5TH AVE W	SUITE 2	JEROME	ID	833381825	0.1067894903	8
1942521109	HAWS	LUKE	N/A	2985 CORTEZ AVE STE 200		IDAHO FALLS	ID	834047554	0.106994629	8
1871753061	KINGHORN	ELISABETH	GAYLE	151 N. 4TH AVE STE B		POCATELLO	ID	83201	0.1071249187	8
1225080732	WILSON	KEVIN	J	3140 W MILANO DR	SUITE 150	MERIDIAN	ID	836467290	0.1083584182	8
1780626358	PELLANT	ANGELA	DAWN	12080 MCMILLAN RD		BOISE	ID	837132462	0.1088292413	8
1124041116	CAMPBELL	RONALD	BRET	1501 HILAND AVE	SUITE A	BURLEY	ID	833182682	0.1091953973	8
1821031758	GRAHAM	WALTER	MAITLAND	1501 HILAND AVE	STE. L2	BURLEY	ID	833182682	0.1106937877	8
1609366624	STARR	JOHN	TYLER	777 N RAYMOND ST		BOISE	ID	837049251	0.1114222399	8
1427469691	WAUTERS	MICHAEL	AARON	777 N RAYMOND ST		BOISE	ID	837049251	0.1115348423	8
1083776157	POWELL	LINDA	J	203 S DAISY ST		SALMON	ID	834674709	0.1118460666	8
1538214184	KNORPP	DANIEL	STEWART	3217 BAVARIA STREET		EAGLE	ID	836165171	0.111989595	8
1396796199	KEARL	GARY	WALKER	444 HOSPITAL WAY SUITE 801	POCATELLO V	POCATELLO	ID	83201	0.1134953085	8
1518968841	SUR	MOUSOOMI	M.	2083 E HOSPITALITY LN		BOISE	ID	837166603	0.1189475465	8
1770813917	SHOLAR	COLLEEN	PATRICIA	1055 RIVERSIDE AVE		OROFINO	ID	83544	0.1208328605	8
1750329629	HARDY	SCOTT	RUSSELL	37 S 2ND E		REXBURG	ID	834401906	0.1271099174	8
1689610842	ADAMS	REBECCA	H	2990 CORTEZ AVE		IDAHO FALLS	ID	83404	0.1282224395	8
1306948062	STONE	JANINE	ANN	5601 W CHINDEN BLVD		BOISE	ID	837141463	0.1301952736	8
1073778098	BUXTON	ROBERT	B	1510 12TH AVE RD	STE 200	NAMPA	ID	83886	0.1306269514	8
1982674438	HAUSER	BRIAN	PAUL	1474 N MERIDIAN RD		KUNA	ID	836342041	0.1307934728	8
1285785782	SENA	GARY	R	37 S 2ND E		REXBURG	ID	834401906	0.1320272168	8
1477506053	HUBELE	SUZANNA	DYANN	683 E 3RD ST		WEISER	ID	836722248	0.1325994111	8
1831140854	LOVELAND	WILLIAM	D	2083 HOSPITALITY LANE		BOISE	ID	837166695	0.1331376038	8
1336337708	SMITH	DAVID	A	5985 W STATE ST		BOISE	ID	837033039	0.1336467039	8
1003012204	CLAIR	CHARLES	MALCOLM	1071 RENEE AVE		POCATELLO	ID	832012508	0.1340768696	8
1023073897	ARCHIE	THOMAS	E	1450 AVIATION DR	SUITE 100	HAILEY	ID	833338785	0.1353985929	8
1356630941	BLANCHARD	JORDAN	V	360 E. LIBERTY		WEISER	ID	83672	0.1357226507	8
1255387874	PARIS	RICHARD	F.	1450 AVIATION DR	SUITE 100	HAILEY	ID	833338785	0.1396236355	8
1932557873	HOFSTETTER	ANNAMARIE		777 N RAYMOND ST		BOISE	ID	837049251	0.1425088351	8
1962416701	VOOK	JAMES	FRED	MISSION ROAD		FORT HALL	ID	832030717	0.142760072	8
1821384579	HAYTON	DEREK	D	2275 S EAGLE RD STE 120		MERIDIAN	ID	836422620	0.1440576423	8
1730395310	BURNS	BRITTANY	CARLETON	110 E WALLACE AVE		COEUR D ALENE	ID	838142948	0.1442507799	8
1558307280	MULLINS	JOHN		1115 12TH AVE RD		NAMPA	ID	836865738	0.1486484567	8
1780671347	HALL	D	ERIC	3090 E GENTRY WAY	SUITE 200	MERIDIAN	ID	836423501	0.1490246175	8
1407899255	RATCLIFF	REBECCA	L	201 MAIN ST.		MARSING	ID	83639	0.1497893702	8
1376168013	STEELE	MARTIN		465 MEMORIAL DR		POCATELLO	ID	832014008	0.1509938581	8
1790722841	CLINGER	STEVEN	J	1441 PARKWAY DR		BLACKFOOT	ID	832211667	0.1535756398	8
1487094108	FINK	LAURA	E	1510 12TH AVE RD	STE 200	NAMPA	ID	83686	0.154794518	8
1548482771	AXTELL	RICKY	J	3277 E. LOUISE DR., STE. 200		MERIDIAN	ID	83642	0.1566424268	8
1447632948	MENDEZ	JESSICA		730 N COLLEGE RD STE A		TWIN FALLS	ID	83301	0.1596751791	8
1760917454	MUELLER	DANIEL		777 N RAYMOND ST		BOISE	ID	837049251	0.1597556822	8
1003179706	TEEPLES	DAVID		220 BANNOCK STREET		MALAD	ID	83252	0.1597916154	8
1780797712	HOPKIN	JEFFREY	GARDNER	32 W 1ST S		REXBURG	ID	834401810	0.1626762981	8
1306157466	ROSS	ALLYSON	R	777 N RAYMOND ST		BOISE	ID	837049251	0.1639349368	8
1487649141	BOKELMANN	JEAN	M	POCATELLO (ISU) FAMILY MEDICINE	465 MEMORIA	POCATELLO	ID	832090001	0.1644109707	8
1659782829	WERTZLER	KELSEY	JANEL	2275 S EAGLE RD STE 120		MERIDIAN	ID	836422620	0.1668711836	8
1265672281	LOCKE	REBECCA		3399 E LOUISE DR STE 100		MERIDIAN	ID	836425212	0.1674216633	8
1780648485	WOOD	DAVID	ALBERT	90 HOPE DR		MOUNTAIN HOME	ID	836481057	0.1675256226	8
1003852849	VANDENBURGH	CORTNEY	A	1450 AVIATION DR	SUITE 100	HAILEY	ID	833338785	0.1677909676	8
1225483696	COX	EMILY	JO	1300 E MULLAN AVE STE 1300		POST FALLS	ID	83854	0.1679650206	8
1346709821	BROWN	ERIC	LEE	859 S YELLOWSTONE HWY STE 304		REXBURG	ID	834405294	0.1691874867	8
1851771471	ROMNEY	BENJAMIN	JOSEPH	1309 BENNETT AVE		BURLEY	ID	833182676	0.1703897618	8
1841217858	BLAKE	JAREN	H.	3200 CHANNING WAY STE 304		IDAHO FALLS	ID	834047546	0.1731226212	8
1487767174	HILL	RICHARD	CUTLER	120 N 900 W		BLACKFOOT	ID	832215343	0.1736310484	8
1598779746	SMITH	GAYLE	DIANE	1090 W PARK PL		COEUR D ALENE	ID	838142785	0.1745171683	8
1760475206	PAZ	RAYMOND	M.	213 N MAIN		MOSCOW	ID	83843	0.1745487359	8
1659454734	PACKER	MICHAEL	M	37 S 2ND E		REXBURG	ID	834401906	0.1779279356	8
1831272772	ROMNEY	KENNETH	C.	388 MARTIN ST		TWIN FALLS	ID	833014544	0.1803603117	8
1174187587	DAHLE	MARK		215 E HAWAII AVE		NAMPA	ID	836866011	0.1812386169	8
1396800314	MAYER	ALAN	D.	1090 W PARK PL		COEUR D ALENE	ID	838142785	0.1832240909	8
1336138783	JOHNSON	BRIAN	LEE	709 N LINCOLN AVE		JEROME	ID	833381851	0.183463866	8
1649216961	SANDISON	RICHARD	A	775 POLE LINE RD W	SUITE 105	TWIN FALLS	ID	833015814	0.1839664714	8
1255861514	MITCHELL	TANYA		465 MEMORIAL DR		POCATELLO	ID	832014008	0.1843465055	8
1114925286	FORD	MORGAN	D.	1220 E POLSTON AVE		POST FALLS	ID	838546056	0.184391182	8
1730711656	LETHAM	SARA	MARIE	33 S THOMPSON LANE		BLACKFOOT	ID	83221	0.1870701197	8
1396970612	HULBERT	COLEEN	D	3101 E STATE ST	STE 1100	EAGLE	ID	836166232	0.187138443	8
1073871844	BOUCHARD	JACQUES	MAURICE	623 S MAIN ST STE 1		MOSCOW	ID	838433042	0.1872040002	8
1104877364	DAVIS	CHARLES	MICHAEL	500 W FORT ST		BOISE	ID	837024501	0.1879315889	8
1184126310	CLANCY	LANGE		777 N RAYMOND ST		BOISE	ID	837049251	0.1889540205	8
1871941724	SHIPPEN	JUSTIN		450 E MAIN ST		REXBURG	ID	834402048	0.1896160688	8
1780646661	FLETCHER	THOMAS	G	30410 HIGHWAY 200		PONDERAY	ID	838529601	0.1899482516	8
1093768707	ROUSSEAU	LEANNE	M	925 E POLSTON AVE		POST FALLS	ID	838549049	0.1904594834	8
1760577308	SMITH	EDWARD	D.	111 BEVER GRADE ROAD		LAPWAI	ID	835400367	0.1968458524	8
1073535506	HASKELL	JEFFREY	C	3360 S 15TH E		IDAHO FALLS	ID	834048321	0.198476581	8
1497848766	PARTRIDGE	CHRISTOPH		207 1ST ST S		NAMPA	ID	836513703	0.1988340477	8
1740774439	TOLMAN	TYLER	JAKE	465 MEMORIAL DR		POCATELLO	ID	83201	0.2026887332	8
1093700593	GRONHOLZ-DERO	M	JILL	914 W IRONWOOD DR		COEUR D ALENE	ID	838144927	0.2027169798	8
1831206135	STARKEY	RICHARD	FREDERICK	805 N 6TH E		MOUNTAIN HOME	ID	836472207	0.2029627888	8
1235174582	HIMMLER	BRUNO		5295 W BUCKSKIN RD		POCATELLO	ID	832019124	0.2034137958	8
1881812691	BUHR COTE	JOANN	E	1441 NE 10TH AVE		PAYETTE	ID	836615420	0.2047964829	8
1083694053	NASSER	WAJEEH	E	1520 W STATE ST	STE 100	BOISE	ID	837024038	0.2076413758	8
1033603311	SMILEY	STEPHEN	PAUL	1130 W PRAIRIE AVE		COEUR D ALENE	ID	838158780	0.2080195272	8
1285642322	JOHNSON	TERESA	KAY	1995 E 17TH ST	IDAHO FALLS	IDAHO FALLS	ID	834046493	0.2095280645	8
1972549137	DANIELS	DAVID	F	72 E MAIN ST		REXBURG	ID	834401926	0.2097112589	8
1114974326	HOOFT	RAYMOND	PAUL	3041 E COPPER POINT DR		MERIDIAN	ID	836421740	0.2125173454	8
1831393461	STEIGER	IRWIN	H.	2610 E SPYGLASS CT		COEUR D ALENE	ID	838157946	0.2127930253	8
1770538514	HILVERS	ROBERT		9976 W EMERALD ST		BOISE	ID	837049769	0.2130640741	8
1013008697	RAMMELL	COREY	T	393 E 2ND N		REXBURG	ID	834401605	0.2153395467	8
1720493638	DARDINE	JADE		30410 HIGHWAY 200		PONDERAY	ID	838529601	0.2177687954	8
1265967038	SALLSTROM	JESSICA		777 N RAYMOND ST		BOISE	ID	837049251	0.2178661261	8
1891987467	DAVIS	TOBY	A	520 S EAGLE RD	STE 1222	MERIDIAN	ID	836426351	0.2179196413	8
1619169299	SATTERFIELD	TREVOR	Y	775 POLE LINE RD W	SUITE 105	TWIN FALLS	ID	833015814	0.2208218687	8
1477598258	SLADICH	LAWRENCE	J	910 NW 16TH		FRUITLAND	ID	83619	0.2211768796	8
1306920202	JOHNSON	MAYBEN	COLE	526 SHOUP AVE W		TWIN FALLS	ID	83301	0.221692409	8
1912906553	STOCKS	ALISON		845 W CENTER ST	SUITE 200	POCATELLO	ID	832044205	0.2222230915	8
1831175231	MILLER	JUD	E	SHC 100	BRIGHAM YOU	REXBURG	ID	834602010	0.2222767175	8
1407876071	MCCONNEL	PAUL	A	315 ELM STREET	SUITE 100	CALDWELL	ID	83605	0.2227154818	8
1548523020	ANDERSON	KELLY	CURTIS	1501 HILAND AVE		BURLEY	ID	833182688	0.2228665581	8
1003805037	TERRY	BEN		4400 E FLAMINGO AVE		NAMPA	ID	836879203	0.2234070419	8
1699206193	TAYLOR	MAXIMILIA		777 N RAYMOND ST		BOISE	ID	837049251	0.223449696	8
1891960233	CRANE	PETER	MELVIN	465 WASHINGTON ST		MONTPELIER	ID	832541544	0.2240206069	8
1275155905	ELY	PAIGE		777 N RAYMOND ST		BOISE	ID	837049251	0.224368434	8
1346277118	MORGAN	TRACY	L	2347 E GALA	SUITE 150	MERIDIAN	ID	83642	0.2249418279	8
1972547685	CHU	JONATHAN		3137 S MERIDIAN RD	SUITE 120	MERIDIAN	ID	836427080	0.2295117663	8
1972545465	SCANLAN	KATHLEEN	M	12273 W MCMILLAN RD		BOISE	ID	837130555	0.2317054548	8
1346232428	KING	FRAZIER		2023 SANDPOINT WEST DR		SANDPOINT	ID	838647304	0.2338512383	8
1255441135	SURIANO	CATHERINE	M	1701 LINCOLN WAY		COEUR D ALENE	ID	838142537	0.2341655512	8
1457939563	NORDMANN	SHELBY	ELIZABETH	465 MEMORIAL DR		POCATELLO	ID	832014008	0.2348822678	8
1427407824	GRAY	KATHERINE		2280 AMERICAN LEGION BLVD		MOUNTAIN HOME	ID	836473142	0.2351233523	8
1194715136	HLAVINKA	JON	L	215 E HAWAII AVE		NAMPA	ID	836866011	0.2377801185	8
1568595270	PALMER	TODD	RANDALL	777 N RAYMOND ST		BOISE	ID	837049251	0.2384245211	8
1558817494	PAUL	SUZANNE		325 LARCH STREET		POTLATCH	ID	83855	0.2400561684	8
1265482905	HODSON	ROBERT	DAVID	220 BANNOCK ST		MALAD CITY	ID	832521256	0.2405854246	8
1730169178	ASHBY	LAURIE	J	5966 W CURTISIAN AVE		BOISE	ID	83604	0.2410425573	8
1609940709	GILMAN	BRADLEY	WADE	402 OLD STATE HWY		CASCADE	ID	83611	0.2420412792	8
1104481555	SUBRAMANYAM	SUDHA		215 E HAWAII AVE		NAMPA	ID	836866011	0.2423478943	8
1679538466	JONES	ERIK	S	222 N 2ND ST	SUITE 202	BOISE	ID	837026109	0.2424600274	8
1417558263	MCCABE	TIMOTHY	MATTHEW N	1150 ALTURAS DR STE 101		MOSCOW	ID	838433263	0.2435868919	8
1164834040	MILLER	DAVID		1309 BENNETT AVE		BURLEY	ID	83318	0.2436068292	8
1215984638	HAGEN	ROBERT	W	315 W DALTON AVE STE B		COEUR D ALENE	ID	838158600	0.2444486312	8
1497715866	ROSER	LOUIS	A	1880 JUDITH LANE		BOISE	ID	837053185	0.2450598051	8
1669633798	NELSON	MATTHEW	JACOB	1907 S BROADWAY AVE STE 101		BOISE	ID	837064229	0.2455780577	8
1437103009	BASSLER	HOLLY	J	1300 E MULLAN AVE	STE 1300	POST FALLS	ID	838546052	0.2484997847	8
1982832176	GERRISH	SARAH	G.	708 E WYTHE CREEK CT STE 103		KUNA	ID	836345005	0.2488663947	8
1154996098	MILLER	TREVOR		465 MEMORIAL DR		POCATELLO	ID	832014008	0.2492368036	8
1598729824	GIES	FLORIAN	JOHN	425 IDAHO ST		GOODING	ID	83330	0.249370766	8
1407847379	GEYMAN	TROY	W	6488 CHINOOK ST		BONNERS FERRY	ID	838057523	0.2510667915	8
1306819115	SHUPE	DAVID	D	623 S MAIN ST		MOSCOW	ID	838432983	0.2517022138	8
1598720997	MILLER	FRED	P	425 IDAHO STREET		GOODING	ID	83330	0.2541832418	8
1891732319	ELSBURY	NANCY	JO	623 S MAIN ST		MOSCOW	ID	838432983	0.2547286624	8
1568432888	OLLIE	STEVEN	B	201 S 1ST AVE E		MIDDLETON	ID	836445809	0.2556739977	8
1972685626	HUYCKE	ANN		4501 ALAMOSA ST		BOISE	ID	837034325	0.2564638938	8
1437563673	CONOVER	SCOTT	P	465 MEMORIAL DR		POCATELLO	ID	832014008	0.2583972706	8
1629450218	RIPLEY	ZACHARY	S	2315 8TH ST		LEWISTON	ID	835017301	0.2587507014	8
1871904789	DAVIES	DANIELLE	LYNN	2275 S EAGLE RD STE 120		MERIDIAN	ID	836422620	0.259586611	8
1598796708	WHITING	MICHAEL	DAVID	913 W CANFIELD AVE		COEUR D ALENE	ID	838159764	0.2598667216	8
1003867094	LAMERS	STACY	JANE	3025 W CHERRY LN		MERIDIAN	ID	836421125	0.2604109111	8
1487794939	SOLBRIG	RONALD	M	465 MEMORIAL DR		POCATELLO	ID	832090001	0.2606579183	8
1528177151	SIMPSON	MCLANE	ANDREW	5789 N LA ROCHELLE DR		COEUR D ALENE	ID	838159147	0.2622726728	8
1841780293	FIELDS	MICHAEL	T	2500 W A ST STE 101		MOSCOW	ID	838436000	0.262981603	8
1912120544	BROOK	JAMES	WILLIAM	905 AUSTIN AVE		IDAHO FALLS	ID	83404	0.2636310078	8
1780941732	SINDT	CEZANNE	E	6533 EMERALD STREET		BOISE	ID	837048737	0.2652488203	8
1245522036	WILKINSON	KELLY	CATHERINE	6052 W STATE ST		BOISE	ID	837032739	0.2660016428	8
1730529546	BAILEY	CARRIE	JO	500 W FORT ST		BOISE	ID	837024501	0.2664841405	8
1366704017	MUDGE	SANDY	LEIGH	777 N RAYMOND ST		BOISE	ID	837049251	0.2671000786	8
1558300491	FENDER	FRED	W	3025 W CHERRY LANE		MERIDIAN	ID	83642	0.2671787219	8
1457648230	KROLL	BECKY	SUE	3301 N SAWGRASS WAY		BOISE	ID	837044493	0.2684882936	8
1487144473	CLAUSSEN	MICHAEL		777 N RAYMOND ST		BOISE	ID	837049251	0.2690628507	8
1831115757	BECKETT	PAUL		1441 PARKWAY DR		BLACKFOOT	ID	832211667	0.2707806846	8
1356374664	NEWHOUSE	CHUCK	LEE	6641 KANIKSU ST		BONNERS FERRY	ID	838057532	0.2716209806	8
1437771169	MCNAMEE	KEVIN		777 N RAYMOND ST		BOISE	ID	837049251	0.271947431	8
1912945742	CRITES	JOHN	D	2993 N COLE RD		BOISE	ID	837045977	0.2720185119	8
1780979914	KNAPP	STUART	G	47 N 1ST E		PRESTON	ID	83263	0.2731471114	8
1912933144	ORCHARD	DOUGLAS	H	10787 WEST USTICK		BOISE	ID	83713	0.2733901838	8
1912347303	SULLIVAN	CARA	NOELLE	207 1ST ST S		NAMPA	ID	836513703	0.273499536	8
1669588315	JOHNSON	SHAE	HAL	6533 EMERALD STREET		BOISE	ID	837048737	0.2741058587	8
1700828241	HOUSE	ANGELA	L	5601 W CHINDEN BLVD		GARDEN CITY	ID	837141463	0.2742745673	8
1730153859	GEIDL	RAMONA	SUE	505 S MOUNTAIN VIEW RD	SUITE 3	MOSCOW	ID	838439205	0.274875254	8
1790821122	CARROLL	RONALD	EUGENE	823 CENTER AVE		PAYETTE	ID	836612535	0.2759782454	8
1801882881	BARINAGA	MARY	ELIZABETH	1115 B STREET		PLUMMER	ID	83851	0.2759954572	8
1336119932	CHISHOLM	DONALD	ROBERT	920 W IRONWOOD DR		COEUR D ALENE	ID	838142463	0.2773149266	8
1073924239	TWOMEY	MICHAEL	JAMES	207 E 12TH ST		EMMETT	ID	836173626	0.2773602313	8
1114114287	KARTCHNER	BENJAMIN		2003 KOOTENAI HEALTH WAY		COEUR D ALENE	ID	838146051	0.2775439076	8
1053314864	SECREST	ALVIN	JACKSON	701 LEWISTON ST		COTTONWOOD	ID	835229750	0.2779990478	8
1427099852	LAM	LINDA		1510 12TH AVE RD	STE 200	NAMPA	ID	83686	0.2790679388	8
1700827508	FAIRES	PENNY	MICHELLE	777 N RAYMOND ST		BOISE	ID	837049251	0.2795779599	8
1487795605	WELTY	JULIE	L.	211 FOREST ST		MCCALL	ID	83638	0.2803701788	8
1265547582	HAYMORE	JEREMY	B	1501 HILAND AVE		BURLEY	ID	833182682	0.2808045835	8
1821435868	DANOWSKI	DUSTIN	ROBERT	700 CALDWELL BLVD		NAMPA	ID	836511707	0.2815942835	8
1235541699	ORME	LINDSAY	KAYE	315 E ELM	STE 100	CALDWELL	ID	83605	0.2820130793	8
1093701351	RODRIGUEZ-VAL	YOLANDA		500 S 11TH AVE	SUITE 303	POCATELLO	ID	83201	0.2832787336	8
1184930976	PORR	DARREL	ROBERT	708 E WYTHE CREEK CT STE 103		KUNA	ID	836345005	0.285866459	8
1144246950	NICHOLS	HEATHER	E	223 16TH AVE N		NAMPA	ID	836874058	0.2863494313	8
1609834621	LONG	ERIK		388 MARTIN ST		TWIN FALLS	ID	833014544	0.2863610356	8
1649385386	RENCHER	MARK	B	2610 CHANNING WAY		IDAHO FALLS	ID	83404	0.2869515779	8
1841784535	CHRISTENSEN	CHANCE	DAVIS	465 MEMORIAL DR		POCATELLO	ID	832014008	0.2879264882	8
1245210228	CYPRUS	IDALYN		1520 W STATE ST	STE 100	BOISE	ID	837024038	0.2893843503	8
1437284700	WEILAND	THERESA	ANN	222 N 2ND STREET	SUITE 201	BOISE	ID	837026130	0.2898162209	8
1407817364	GREENBERG	STEVEN	M.	1880 JUDITH LANE		BOISE	ID	837053185	0.2898527306	8
1750875449	MACINNIS	CAMERON	DUANE	465 MEMORIAL DR		POCATELLO	ID	832014008	0.2918081718	8
1902210560	ASPESI	ANTHONY	VINCENT	10255 W OVERLAND RD		BOISE	ID	83709	0.2923465461	8
1003499203	HERSHMAN	SARAH	A	777 N RAYMOND ST		BOISE	ID	837049251	0.292509427	8
1346341021	JONES	RICHARD	THOMAS	32 W 1ST S		REXBURG	ID	834401810	0.2933114242	8
1740660273	KRAHN	JANAE		777 N RAYMOND ST		BOISE	ID	837049251	0.2938081633	8
1295355279	ALLEY	PHEBE		777 N RAYMOND ST		BOISE	ID	837049251	0.2952279133	8
1548581390	FENSTERMAKER	JOHN	ABRAHAM	1951 BENCH RD	SUITE B	POCATELLO	ID	832012013	0.296167025	8
1982607669	BRUNER	JACK	CASTEEL	701 LEWISTON ST		COTTONWOOD	ID	835229750	0.2967021695	8
1194767178	BURGESS	ANNE	PATRICE	10255 W OVERLAND RD		BOISE	ID	837091430	0.2967605113	8
1467419150	DETEMPLE	MATTHEW	DAVID	1308 BENNETT AVE		BURLEY	ID	833182665	0.2969712118	8
1558370254	STIVERS	NICOLE	AUGUSTA	8971 W OVERLAND RD		BOISE	ID	837091651	0.2989123237	8
1861533135	OSTERMILLER	DANIEL	P.	211 FOREST ST.		MCCALL	ID	83638	0.2991588466	8
1114412707	THIROS	ANTHONY		215 E HAWAII AVE		NAMPA	ID	836866011	0.3013586888	8
1902948516	HALL	DAVID	A.	211 FOREST ST		MCCALL	ID	836385256	0.3017835125	8
1831143692	MCHUGH	TIMOTHY	E	3250 W CHERRY LANE		MERIDIAN	ID	83642	0.3018744715	8
1013974658	CANTY	CATHY	WHITE	388 MARTIN ST		TWIN FALLS	ID	833014544	0.3026219212	8
1285209296	SPANGENBERG	KATRINA	E	465 MEMORIAL DR		POCATELLO	ID	832014008	0.303885108	8
1619325180	BRANDENBURG	WILLIAM		777 N RAYMOND ST		BOISE	ID	837049251	0.3047201961	8
1801156351	GABICA	MARTIN	J	2323 E BUCKSKIN CT		EAGLE	ID	836162931	0.3052131656	8
1740715515	PENNINGS	JEFFREY	R	215 E HAWAII AVE		NAMPA	ID	836866011	0.3056388392	8
1952488561	ASHAYE	JAIYEOLA	A.	824 S DIAMOND ST		NAMPA	ID	836865960	0.3059115961	8
1427055813	LAWRENCE	THOMAS	L	1327 SUPERIOR ST		SANDPOINT	ID	838641735	0.3059158788	8
1023036647	GARNER MILLS	LAVONNE	R.	1951 BENCH RD		POCATELLO	ID	832012073	0.3070078531	8
1134259849	WISE	DAVID	LEO	115 S 15TH AVE		POCATELLO	ID	832014068	0.3074385902	8
1922078260	WATERS	KARA	R	606 N 3RD AVE STE 101		SANDPOINT	ID	838641594	0.307563861	8
1659844363	MALDONADO	MARTHA		1411 FILLMORE ST STE 600		TWIN FALLS	ID	833013343	0.3082843839	8
1134500515	BERBERT	AMANDA		708 E WYTHE CREEK CT STE 103		KUNA	ID	83634	0.308916194	8
1376581124	BURKE	LINDA	D	445 S FITNESS PL	STE130	EAGLE	ID	836166552	0.3094652734	8
1225095391	MILLER	EDWARD	A	794 EASTLAND DR.	FHS ATTN: A	TWIN FALLS	ID	83301	0.3100396997	8
1093155814	REED	BONNIE	MARIE	777 N RAYMOND ST		BOISE	ID	837049251	0.3121743418	8
1730317975	MAJOR	MEIKEL		8971 W OVERLAND RD		BOISE	ID	837091651	0.3134707279	8
1558300475	RULON	ELIZABETH	ANNE	777 N RAYMOND ST		BOISE	ID	837049251	0.3149061204	8
1730568262	ATNIP	ELIZABETH	E	777 N RAYMOND ST		BOISE	ID	83704	0.3152939637	8
1437109089	NOWIERSKI	SHAWN	CHRISTIAN	197 W STATE ST		EAGLE	ID	836164959	0.3183735732	8
1205057015	HENNESSY	PATRICIA	JANE	1205 HIGHWAY 2	SUITE 301	SANDPOINT	ID	838640913	0.3184547952	8
1922065325	RYAN	CATHERINE	WINFREE	223 16TH AVE N		NAMPA	ID	83653	0.3197574049	8
1669428967	BALDECK	MICHAEL	J	307 SAINT JOHNS WAY		LEWISTON	ID	835012435	0.3209718416	8
1508846353	OLSON	KARL	H.	465 MCKENNA DR		MOUNTAIN HOME	ID	836472143	0.321388859	8
1659668218	CHAGANABOYANA	SULABHA		10583 W LAKE HAZEL RD	NEW RIVER H	BOISE	ID	83709	0.3227772928	8
1811429442	CAMARATA	KATIE		402 LAKE CASCADE PKWY		CASCADE	ID	836117702	0.3231162309	8
1043322217	HEROLD	HEIDI	A	740 MCKINLEY AVE STE 100		KELLOGG	ID	838372693	0.3247802441	8
1902912256	MANGAN	JULIA	B	1112 W IRONWOOD DR		COEUR D ALENE	ID	838142474	0.3251296144	8
1750509725	SERIO	VINCENT	JOSEPH	2275 S EAGLE RD STE 120		MERIDIAN	ID	836422620	0.3280295899	8
1023007465	IRWIN	JAMES	S	132 5TH AVE W	SUITE 1	JEROME	ID	833381825	0.3293923416	8
1710541123	CARVALHO	ASHLEY		777 N RAYMOND ST		BOISE	ID	837049251	0.3296808635	8
1619402484	SAUTTER	ROBIN		777 N RAYMOND ST		BOISE	ID	837049251	0.3309617258	8
1902833031	RICH	KEVIN	T	777 N RAYMOND ST		BOISE	ID	837049251	0.3316947321	8
1790279339	COWLING	CRAIG	ROBERT	777 N RAYMOND ST		BOISE	ID	837049251	0.3333668007	8
1154714343	CHRISTENSEN	STEPHEN	ALLEN	660 UPLAND DR		SANDPOINT	ID	838647268	0.3343133253	8
1003430174	DAVIS	EMILY		465 MEMORIAL DR		POCATELLO	ID	832014008	0.3351225631	8
1598846826	SMITH	CAMILLE		370 N HAVEN DR	STE 101	TWIN FALLS	ID	833015788	0.3379199017	8
1568559029	SEBASTIAN	ROBIN	D	1102 E LOCUST ST		EMMETT	ID	836172713	0.3388102899	8
1942250972	BUTUK	DAVID		1525 E LEIGHFIELD DR	STE. 150	MERIDIAN	ID	836465371	0.3391538851	8
1043880669	HARDING	SHAYNA	LARAE	1441 PARKWAY DR		BLACKFOOT	ID	832211667	0.339807674	8
1215922182	DILL	ANDREW	B	915 W EMMA AVE		COEUR D ALENE	ID	838142531	0.3399136152	8
1912095886	GOLDEN	TONY	B	3100 CHANNING WAY		IDAHO FALLS	ID	834047533	0.3410953667	8
1245272970	SPRITZER	DAVID	M	2550 ADDISON AVE E	SUITE B	TWIN FALLS	ID	833016749	0.3425028768	8
1982268306	JENNINGS	ANN		777 N RAYMOND ST		BOISE	ID	837049251	0.3440244986	8
1710111935	MORRISON	CHELSIE	ANN	500 S 11TH AVE	SUITE 102	POCATELLO	ID	832014835	0.34593672	8
1447299888	DOWNS	HENRY		980 IRONWOOD DR	SUITE 201	COEUR D ALENE	ID	83814	0.3463228496	8
1295741239	KOCH	TRACEY		420 N SECOND AVE	SUITE 100	SANDPOINT	ID	838641565	0.3469150794	8
1033158787	LUDDERS	BEVERLY	J	5966 CURTISIAN AVE		BOISE	ID	837048801	0.3472675171	8
1063851434	BEAUFORT	BRADLEY	YAMASHITA	465 MEMORIAL DR		POCATELLO	ID	832014008	0.3474213385	8
1942864327	BEYER	CAROLINE		777 N RAYMOND ST		BOISE	ID	837049251	0.3478937994	8
1144258534	LUDWIG	JASON	SCOTT	4740 N PENNGROVE WAY STE 100		MERIDIAN	ID	836467446	0.3493034385	8
1841687324	CHASE	ANNA	M	1919 LINCOLN WAY STE 315		COEUR D ALENE	ID	83814	0.3506122638	8
1801833892	THOMPSON	CARENA	MAY	111 BEAVER GRADE ROAD		LAPWAI	ID	835400367	0.3513838907	8
1720377476	SCHNEIDER	STEVEN		3775 W QUAIL HOLLOW DR		BOISE	ID	837033869	0.3529874973	8
1811193550	GUNTHER	JULIE	K	302 WEST IDAHO STREET	SPARKMD	BOISE	ID	837026241	0.3530265248	8
1508177684	ESPLIN	ANDREA	CLARK	777 N RAYMOND ST		BOISE	ID	837049251	0.3535524813	8
1275522203	THOMPSON	ANDREA	H	745 S PROGRESS AVE		MERIDIAN	ID	836425619	0.3542018427	8
1780970491	DAVIDS	ABBY		777 N RAYMOND ST		BOISE	ID	837049251	0.3554756182	8
1881739076	HOILIEN	MICHAEL	JOSEPH	910 NW 16TH STREET	STE 101	FRUITLAND	ID	83619	0.355993441	8
1730509258	GRAVES	VANESSA		8181 N CORNERSTONE DR		HAYDEN	ID	838358752	0.357053687	8
1578509212	MORSE	JEREMY	C	15622 N HIGHWAY 41		RATHDRUM	ID	838588710	0.359486364	8
1881608644	LYONS	DOUGLAS		MISSION ROAD		FORT HALL	ID	832030717	0.3614552544	8
1902139066	REIS	LAURA	THALIA	215 E HAWAII AVE		NAMPA	ID	836866011	0.362930549	8
1538505276	LUENSMANN	ABBY	M.	11197 W FAIRVIEW AVE		BOISE	ID	837137935	0.36317398	8
1952497810	CAMPBELL	CLAY	I.	166 SO 5TH ST		MONTPELIER	ID	832541557	0.3632988848	8
1538358635	HANSEN	MULLOY	G	338 6TH ST STE 101		LEWISTON	ID	835012419	0.3643765689	8
1386698744	QUINN	HEATHER	E	7154 W STATE ST # 173		BOISE	ID	837147421	0.364618323	8
1457973182	BOWDEN	ZARA		777 N RAYMOND ST		BOISE	ID	837049251	0.365073709	8
1063521136	THOMPSON	PETER	JEFFREY	1995 E 17TH ST		IDAHO FALLS	ID	834046493	0.3664523905	8
1144212689	STUTZMAN	KIMBERLY	KAHLER	777 N RAYMOND ST		BOISE	ID	837049251	0.3679679951	8
1700172442	FRANZ	MARTHA	E	6565 W EMERALD ST		BOISE	ID	837048737	0.36810176	8
1801909122	BECKSTEAD	DAVID	BRADLEY	41 NORTH 1 EAST		PRESTON	ID	83263	0.3691945953	8
1396777520	GARDNER	LOWELL	LYNN	520 S EAGLE RD	SUITE 1241	MERIDIAN	ID	836426351	0.3726706581	8
1952579021	HARRIS	MICHAEL	THOMAS	3422 S 15TH E		IDAHO FALLS	ID	834048262	0.3731500955	8
1518372846	COOPERRIDER	JACLYN	MARIE	777 N RAYMOND ST		BOISE	ID	837049251	0.3749549032	8
1083666382	BELZER	BRUCE	L.	6052 W STATE ST		BOISE	ID	837032739	0.3751071246	8
1841780848	FLORENCE	JOEY	C	777 N RAYMOND ST		BOISE	ID	837049251	0.3759750656	8
1073952537	STANDLEY	CHRISTOPH	MICHAEL	700 S MAIN ST		MOSCOW	ID	838433056	0.3768444254	8
1407410830	KOHLHASE	DEREK		215 E HAWAII AVE		NAMPA	ID	836866011	0.3771889146	8
1346884889	WARD	J'LENE		2001 S WOODRUFF AVE STE 15B		IDAHO FALLS	ID	834046372	0.3772324512	8
1982194973	DAVIS	MATTHEW		777 N RAYMOND ST		BOISE	ID	837049251	0.3776264435	8
1245271659	TIRRELL	LAURA	L	1880 JUDITH LN		BOISE	ID	837053185	0.3781479184	8
1952308405	DUNN	SCOTT	RONALD	606 N THIRD AVE	SUITE #101	SANDPOINT	ID	838641594	0.3796219376	8
1326090754	REED	SCOTT		301 S DIVISION ST		PINEHURST	ID	838509767	0.3800309093	8
1942307640	RICHARDSON	ERIK	J	2840 S. MERIDIAN RD.		MERIDIAN	ID	83642	0.3814668187	8
1114214731	SEIBOLD	SPENCER	GARRETT	502 TYHEE AVE		AMERICAN FALLS	ID	832111224	0.382810184	8
1386677722	MALLORY	CHERYL	A	2315 8TH ST		LEWISTON	ID	835017301	0.3845545921	8
1316268295	MASON	BRYAN	C.	775 POLE LINE RD W	SUITE 105	TWIN FALLS	ID	833015814	0.3852088509	8
1255789103	SANDMANN	MEGAN		777 N RAYMOND ST		BOISE	ID	837049251	0.3860042595	8
1164477931	ERIKSON	BRAD	C	2375 E. SUNNYSIDE RD, STE J		IDAHO FALLS	ID	83404	0.3862125452	8
1972530962	GAGE	RICHARD	DANA	8312 W NORTHVIEW	STE 140	BOISE	ID	83704	0.3880314023	8
1114926136	BARRUS	PAUL	E	207 1ST ST S		NAMPA	ID	836513703	0.3886388188	8
1922233980	KLAUCKE	JILLIAN	VERBY	1323 HIGHWAY 2 STE 300		SANDPOINT	ID	838642741	0.3897476925	8
1124406186	ANDERSON	MICHAEL	A	1000 POCATELLO CREEK RD STE E10		POCATELLO	ID	832012953	0.3908046477	8
1659861276	SARGENT	STEPHANIE		1919 LINCOLN WAY STE 315		COEUR D ALENE	ID	838142527	0.3919663697	8
1033267182	MAGERS	ERICA		914 W IRONWOOD DR STE 101		COEUR D ALENE	ID	838144927	0.3933905365	8
1851337554	LOTSTEIN	ROBERT	J	332 5TH ST		LEWISTON	ID	835012419	0.393578238	8
1962588111	GARDNER	SAMUEL	D	805 MAIN ST		SALMON	ID	834670000	0.3936429836	8
1710978697	FRIESEN	JOHN		6635 COMANCHE ST		BONNERS FERRY	ID	838057523	0.3948704206	8
1164861340	KJOS	MELISSA		465 MEMORIAL DR		POCATELLO	ID	832014008	0.3949434368	8
1437531936	JENSEN	ERIC		465 MEMORIAL DR		POCATELLO	ID	832014008	0.3978208524	8
1053986059	PATTERSON	CODY	E	465 MEMORIAL DR		POCATELLO	ID	832014008	0.3983218942	8
1437231354	GARDNER	MICHELLE	HUFFMAN	315 E ELM ST	STE 100	CALDWELL	ID	836054857	0.3993593261	8
1528178472	LINDBLAD	DONALD	BLAIR	1300 E MULLAN AVE	1300	POST FALLS	ID	838546052	0.4002768227	8
1093128076	LUCAS	FELICIA	RHUCAYA	6615 COMANCHE STREET		BONNERS FERRY	ID	83805	0.4020251284	8
1912355462	BARTELS	JOSEF		215 E HAWAII AVE		NAMPA	ID	836866011	0.4022149692	8
1023128261	ZAVOTSKY	DIANE		805 MAIN ST		SALMON	ID	834670000	0.4070036539	8
1205092525	RAGAN	FREDERICK	PAUL	229 S 7TH ST		ST MARIES	ID	838611803	0.4072357688	8
1982016788	WONDERLICH	THOMAS		301 CEDAR ST		OROFINO	ID	835449029	0.4075773588	8
1619381852	GLENN	DAVID	WILLIAM	1300 E MULLAN AVE STE 1300		POST FALLS	ID	838546057	0.4088582701	8
1093078578	CLARK	SHARLA		1951 BENCH ROAD, SUITE B		POCATELLO	ID	832014008	0.4098138611	8
1497245476	BAKER	REUBEN		777 N RAYMOND ST		BOISE	ID	837049251	0.4098342068	8
1629620240	HAUGHTON	MEGAN	CLAIRE	9850 W ST LUKES DR STE 329		NAMPA	ID	836877912	0.4120954542	8
1003840034	LINDLEY	LORENE	H	13859 N REFLECTION RD		RATHDRUM	ID	838586038	0.41417516	8
1376771667	PRISSEL	JUANITA	E	120 E HOWARD ST		DRIGGS	ID	834225112	0.4142288484	8
1649837931	MISCHKOT	BROOKE	F	777 N RAYMOND ST		BOISE	ID	837049251	0.4161348573	8
1689715864	DROGE	EDDIE		211 FOREST ST		MCCALL	ID	83638	0.4169827324	8
1982620787	LYONS	JULIE	A	1450 AVIATION DR	SUITE 100	HAILEY	ID	833338785	0.4184087303	8
1598865321	GOOGE	SARAH	L	211 16TH AVE N		NAMPA	ID	836874058	0.4184431519	8
1144252099	SMITH	DEAN	TY	79 N MAIN ST		DOWNEY	ID	832344703	0.4187009169	8
1457799215	FERRARA	PETER	B	132 5TH AVE W STE 1		JEROME	ID	833381825	0.4205077847	8
1053675009	BEAN	MATTHEW	C.	1919 LINCOLN WAY STE 315		COEUR D ALENE	ID	838142527	0.4238888041	8
1598058711	PARKER	BRYN	ELISE	623 S MAIN ST STE 1		MOSCOW	ID	838432983	0.4240393072	8
1972942340	RECKON	AMIE	MICHELLE	465 MEMORIAL DR		POCATELLO	ID	832014008	0.4241587787	8
1457700262	CLYDE	TRAVIS		10583 W LAKE HAZEL RD		BOISE	ID	837096326	0.4243579588	8
1043745805	MCRAE	MICHAEL		777 N RAYMOND ST		BOISE	ID	837049251	0.4261420008	8
1396728135	BORSHEIM	MARK	P	8181 CORNERSTONE DR		HAYDEN	ID	83835	0.4264621569	8
1336554674	PHAIL	PAUL		4971 W OVERLAND RD		BOISE	ID	837052822	0.4265797233	8
1376510123	DOMANGUE-SHIF	NATALIE	A	4740 N PENNGROVE WAY	STE 100	MERIDIAN	ID	83646	0.4267774427	8
1386209716	RENFREW	ERIN		777 N RAYMOND ST		BOISE	ID	837049251	0.4272786036	8
1740232529	CRUMP	WILLIAM	L	3090 E GENTRY WAY	STE 200	MERIDIAN	ID	836423501	0.428760966	8
1083842272	DRUMM	AMY	C	1450 AVIATION DR	STE 100	HAILEY	ID	833338785	0.4292347629	8
1033595905	BAUGHER	RYAN	ANTHONY	6052 W STATE ST		BOISE	ID	837032739	0.4292598737	8
1912228768	LUNN	JOSHUA	SVEN	465 MEMORIAL DR		POCATELLO	ID	832014008	0.4295315125	8
1710183827	RIGGS	JACK	T	1701 LINCOLN WAY		COEUR D ALENE	ID	838142537	0.4310240035	8
1013571439	JOHNSTON	JASON		777 N RAYMOND ST		BOISE	ID	837049251	0.4321139247	8
1629098942	REILLY-TORRES	CHRISTINA	M	500 S 11TH AVE		POCATELLO	ID	832014835	0.4326152869	8
1154316578	BELL	RICHARD	K	914 W IRONWOOD DR		COEUR D ALENE	ID	838144927	0.4327678668	8
1497707897	CRON	ANDREW		12080 W. MCMILLAN ROAD		BOISE	ID	83713	0.4357559976	8
1154362804	MARTINEZ	STEPHEN	C	6052 W STATE ST		BOISE	ID	837032739	0.4375870924	8
1609892413	POTTER	STEPHANIE	KATHRYN	302 W IDAHO ST		BOISE	ID	837026039	0.4385559612	8
1831270073	PHELPS	KELLY	C	203 S DAISY ST		SALMON	ID	834670000	0.4389320675	8
1134363625	CROSLAND	LARON	R	701 E PARKCENTER BLVD		BOISE	ID	837066528	0.4390696499	8
1285160267	CASTAGNO	NICOLE	LORRAINE	1090 W PARK PL		COEUR D ALENE	ID	838142785	0.4395268804	8
1265693394	YOU	PHYLLIS	JENN	777 N RAYMOND ST		BOISE	ID	837049251	0.4399371061	8
1083155337	BENNETT	ERIC		2775 CHANNING WAY		IDAHO FALLS	ID	834047510	0.4402104427	8
1487637666	ESAU	ARLIE	E	8181 CORNERSTONE DRIVE		HAYDEN	ID	83835	0.4402247404	8
1861669988	CAMPBELL	KIMBERLY	JORDAN	301 CEDAR ST		OROFINO	ID	835449029	0.4403214354	8
1548824964	HEIL	CATHERINE		215 E HAWAII AVE		NAMPA	ID	836866011	0.4406953074	8
1407852270	NEMEC	NEIL	L	700 W IRONWOOD DR	STE 101	COEUR D ALENE	ID	838142666	0.4418097192	8
1104890177	SHEARER	HELEN	MARIE	623 S MAIN ST		MOSCOW	ID	838432983	0.4437185561	8
1114957362	DUSTIN	KELLY	L	21 WINN DR		REXBURG	ID	834405277	0.4439089338	8
1437294345	SMITH	OLIVER	DANIEL	3669 ELLENDALE CIRCLE		IDAHO FALLS	ID	83406	0.4457424616	8
1912356718	PACKHAM	AARON	EUGENE	465 MEMORIAL DR		POCATELLO	ID	832014008	0.4462338902	8
1881908366	ALLEN	NATHAN	KENT	2550 ADDISON AVE E	SUITE B	TWIN FALLS	ID	833016749	0.4463706005	8
1376531004	SWENSON	JEFFREY	SCOTT	1308 8TH ST STE 1		RUPERT	ID	83350	0.4475494462	8
1528004389	ROACH	MICHAEL	L	315 E ELM ST STE 200		CALDWELL	ID	836054857	0.4485422701	8
1659476844	OGLESBAY	MICHAEL	L	1110 E POLSTON AVE STE 1		POST FALLS	ID	838546139	0.4488782587	8
1689932659	BLANTON	HARRISON	DAVIS	315 E ELM STREET	STE 100	CALDWELL	ID	836054858	0.4531633344	8
1952899684	BRESSLER	KATIE	LINNAE	325 W IDAHO ST		BOISE	ID	837026040	0.4556678969	8
1619599347	MCGRATH	KIM		777 N RAYMOND ST		BOISE	ID	837049251	0.4564594908	8
1063499010	GRIFFIS	DANIEL	C	607 W MAIN ST		GRANGEVILLE	ID	835301345	0.4565431855	8
1710013628	CARSWELL	SHARON	E.	211 E LOGAN ST	SUITE 303	CALDWELL	ID	836054882	0.4569978409	8
1801902515	BOND	CARLOS	WILLIAM	307 SAINT JOHNS WAY	SUITE 7	LEWISTON	ID	835012435	0.457688078	8
1851396386	KOENIG	MICHAEL	R	856 BANKS LOWMAN RD		GARDEN VALLEY	ID	836228102	0.4576896929	8
1235192089	BARCLAY	DAVID	JAMES	3755 HIGH GROVE LN		NAMPA	ID	836879019	0.4577230552	8
1780626127	KOLTES	LISA	R	315 E ELM ST	SUITE 100	CALDWELL	ID	836054857	0.4581662447	8
1346654589	BARRUS	JONATHAN	BRET	426 HIGHWAY 16		EMMETT	ID	836179427	0.4583024501	8
1760592125	SCAROLA	CHAD	W	750 N SYRINGA ST STE 100		POST FALLS	ID	838545275	0.4585765491	8
1023543899	MURETISCH	JONATHAN		777 N RAYMOND ST		BOISE	ID	837049251	0.4588281151	8
1487229324	HENRIE	NICHOLAS	B	465 MEMORIAL DR		POCATELLO	ID	832014008	0.4593263317	8
1700927902	GRAY	JENNIFER		6533 W EMERALD STREET		BOISE	ID	83704	0.4606239998	8
1891713178	BENNETT	BARRY		2775 CHANNING WAY		IDAHO FALLS	ID	834047510	0.4617187034	8
1235199563	HUGHES	ELISE	NOEL	223 16TH AVENUE NORTH		NAMPA	ID	83653	0.4627016408	8
1154328052	GREGGAIN	DONALD	J	222 SOUTHWAY AVE STE 2A		LEWISTON	ID	83501	0.4630892083	8
1427081744	ERBELE	TARA		6651 W FRANKLIN RD		BOISE	ID	837090914	0.4640535384	8
1306925250	THOMPSON	JOAN	B.	169 CASH LN		GRANGEVILLE	ID	835305334	0.4650880389	8
1295730661	PETERSEN	PHILLIP	H	301 CEDAR ST		OROFINO	ID	835449029	0.4651270194	8
1578719027	CHRISTENSEN	SCOTT	RYAN	777 N RAYMOND ST		BOISE	ID	83704	0.4682254272	8
1386664654	MOORE	RYAN	A	11197 W FAIRVIEW AVE		BOISE	ID	837137935	0.468307601	8
1770506826	BOWLDEN	KRISTINE	H	2993 N COLE RD		BOISE	ID	837045977	0.4692906292	8
1578556833	BLACK	ELIZABETH	LEFFT	415 6TH ST		LEWISTON	ID	83501	0.4699354705	8
1619050424	PETERSEN	DAVID	A	2315 8TH ST		LEWISTON	ID	835017301	0.4737627508	8
1043277635	DAVIS	KEITH	E	113 S APPLE ST		SHOSHONE	ID	833525287	0.4739770566	8
1730340365	NIELSEN	TRAVIS	DALE	1951 BENCH RD	SUITE B	POCATELLO	ID	832012073	0.475028435	8
1346689213	HIGGINS	DEVIN	KENT	1501 HILAND AVE		BURLEY	ID	833182688	0.4755396282	8
1578503926	WATERS	JOSEPH	L	746 N COLLEGE RD	SUITE A	TWIN FALLS	ID	833013486	0.4758925077	8
1154732212	LAKY	DEVIN		3399 E LOUISE DR STE 100		MERIDIAN	ID	836425047	0.4775667188	8
1679580492	WORTHAM	REX	EMERSON	8 S 1ST W		PRESTON	ID	832631244	0.4801351286	8
1831133164	SKINNER	JOCELE		315 E ELM ST	SUITE 100	CALDWELL	ID	836054857	0.4803830928	8
1134416647	WHITAKER	TARA	S	1520 W STATE ST	SUITE 100	BOISE	ID	837024085	0.4813896625	8
1881601698	JOHNSON	SARA	L	496 SHOUP AVE W	SUITE E	TWIN FALLS	ID	83301	0.4828617561	8
1457887507	BEATTY	MADISON		1102 E LOCUST ST		EMMETT	ID	836172713	0.4830032641	8
1376707034	JOHNSON	MARK	A	1648 NW 1ST STREET		MERIDIAN	ID	83642	0.4834478076	8
1124476072	STOCKTON	BENJAMIN		777 N RAYMOND ST		BOISE	ID	837049251	0.4846025796	8
1033229307	BLOOM	JOAN	M	30544 HIGHWAY 200	SUITE 102	PONDERAY	ID	83852	0.4856285655	8
1073614160	RICE	MATTHEW		803 S MAIN ST STE 120		MOSCOW	ID	838432695	0.4872037286	8
1083653661	WOODS	KATHRYN	A	1450 AVIATION DR	SUITE 100	HAILEY	ID	833338785	0.4880002888	8
1619919933	ROMITO	KATHLEEN	M	3673 STONE CREEK WAY		BOISE	ID	83703	0.4888905596	8
1689164691	MILNE-PRICE	RYANN		777 N RAYMOND ST		BOISE	ID	837049251	0.4894426309	8
1629037866	SCHICK	ALISON		1510 12TH AVENUE RD	STE 200	NAMPA	ID	83686	0.4896258658	8
1053519553	GILLES	RYAN	JOHN	1919 LINCOLN WAY	315	COEUR D ALENE	ID	838142527	0.4903501186	8
1992327621	HARDING	KELSEY		777 N RAYMOND ST		BOISE	ID	837049251	0.493229823	8
1407925639	HORROCKS	CHAD	RODGER	283 N 1ST E		DRIGGS	ID	834225109	0.4932773898	8
1427041201	JOHNSON	STEPHEN	C	895 N 6TH E		MOUNTAIN HOME	ID	836472207	0.497785371	8
1689636011	SHAW	ALYSSA	ANES	914 W IRONWOOD DR STE 101		COEUR D ALENE	ID	83814	0.4992219631	8
1265454276	ARNDT	TODD	JAMES	211 FOREST STREET		MCCALL	ID	83686	0.5003341094	8
1760452049	WATERS	JEREMY	J	606 N 3RD AVE	SUITE 101	SANDPOINT	ID	838641594	0.5013440915	8
1730121740	CHICOINE	KEVIN	J	315 E ELM ST		CALDWELL	ID	836054857	0.5013454158	8
1205832953	DIXON	MICHAEL	A	700 W IRONWOOD DR	STE 101	COEUR D ALENE	ID	838142666	0.502060706	8
1457382244	HOUSLEY	JONATHAN	WALDEN	132 5TH AVE W		JEROME	ID	833381825	0.5022175803	8
1326431198	CHONG	JOSHUA		6051 W EMERALD ST		BOISE	ID	83704	0.5045932245	8
1124072251	BUSBY	TRACEY	L	100 HOSPITAL DRIVE	SUITE 105	KETCHUM	ID	833400000	0.5058841126	8
1902428634	AMAN	AMANDA		777 N RAYMOND ST		BOISE	ID	837049251	0.5066269531	8
1134176548	EPPERLY	TED	D	777 N RAYMOND ST		BOISE	ID	837049251	0.5066855613	8
1356385132	PORTENIER	SAMANTHA		315 E ELM ST		CALDWELL	ID	836054857	0.5068035617	8
1184669889	WESTBROOK	SHARON	E	6052 W STATE ST		BOISE	ID	837032739	0.5095113611	8
1306836267	MARTIN	DAVID	A	215 E HAWAII AVE		NAMPA	ID	836866011	0.51045565	8
1518924026	FALL	LAURA	M	801 POLE LINE RD W	SUITE 3880	TWIN FALLS	ID	833015810	0.5104630042	8
1760486138	HIGGINBOTHAM	RONALD	SCOTT	7685 W EMERALD ST		BOISE	ID	837049018	0.5112951065	8
1992778708	TING	ROBERT	MANUEL	623 S MAIN ST		MOSCOW	ID	838432983	0.5119437391	8
1609815158	DEROIN	DAVID		222 N 2ND ST	SUITE 103	BOISE	ID	837026109	0.5137090294	8
1669856118	KUSKO	MEGHAN	C.	623 S MAIN ST STE 1		MOSCOW	ID	838433042	0.5143521347	8
1417987686	MICKELSEN	BRANDON	C	1951 BENCH RD	SUITE B	POCATELLO	ID	832012073	0.5143997849	8
1528052636	KROPF	MARK	A	3140 W MILANO DR	SUITE 150	MERIDIAN	ID	836467290	0.5144879476	8
1437149887	DYE	JOEL	V	203 S DAISY ST		SALMON	ID	834670000	0.5145211055	8
1932146388	GENDLER	JULIE	LOUISE	777 N RAYMOND ST		BOISE	ID	837049251	0.5155237878	8
1578518395	DIXON	GORDON	E	1441 PARKWAY DR		BLACKFOOT	ID	832211667	0.5162190122	8
1033117296	BILLINGSLEA	CHRISTOPH	M.	1220 E POLSTON AVE		POST FALLS	ID	83854	0.5163414197	8
1356485767	SUGDEN	ELIZABETH	HART	132 5TH AVE W		JEROME	ID	833381825	0.5175299153	8
1649478645	HEAD	REX	E.	1980 CODY LN		REXBURG	ID	834404360	0.517737841	8
1700942349	NESSE	ROLF	A.	1090 W PARK PL		COEUR D ALENE	ID	838142785	0.5177618808	8
1104878610	KAYLOR	MICHAEL	A	435 S EAGLE RD		EAGLE	ID	836166067	0.5182686749	8
1285723460	KRACAW	KURT	E	910 NW 16TH ST	STE 101	FRUITLAND	ID	83619	0.5188083004	8
1346341351	BOTKIN	GREGORY	T	6640 KANIKSU ST		BONNERS FERRY	ID	838057532	0.5188694096	8
1568087435	SPETH	SYE		465 MEMORIAL DR		POCATELLO	ID	832014008	0.5193457126	8
1508824640	ACEVEDO-DANIE	SUHREI		150 2ND ST		MELBA	ID	836415199	0.5195068743	8
1407439607	HARDING	ANDREW	L	777 N RAYMOND ST		BOISE	ID	837049251	0.520718402	8
1720098577	HARTFORD	JEFFREY	FRANCES	8324 W NORTHVIEW ST	STE 101	BOISE	ID	837047184	0.5235201477	8
1356665087	HALES	GEORGE	G	1441 PARKWAY DR		BLACKFOOT	ID	832211667	0.5240059637	8
1093750200	ARMIJO	MOLLY	BETH	943 N LINDER RD	SUITE 103	KUNA	ID	836343394	0.5240806209	8
1861500613	WALKER	KRIS	M	1951 BENCH RD	SUITE B	POCATELLO	ID	832012073	0.5242100835	8
1336563063	BOEHMER	STEVEN		1335 ALBION AVE		BURLEY	ID	833181817	0.5253655634	8
1891019493	BRANCHEAU	SHAUN		925 E. POLSTON AVE.		POST FALLS	ID	83854	0.5279595216	8
1801889456	WHEELER	LARAMIE	L.	2410 E 25TH ST		IDAHO FALLS	ID	83404	0.5283327957	8
1588618219	KERN	LISA		1673 SHORELINE DR	#120	BOISE	ID	837026736	0.5285427359	8
1194723908	MCLANDRESS	RICHARD	A	1919 LINCOLN WAY	STE 315	COEUR D ALENE	ID	838142527	0.5288200511	8
1093884363	PRICE	JARED	MICHAEL	1951 BENCH RD STE B		POCATELLO	ID	832012073	0.5317062016	8
1144755901	MAKKI	ALI		777 N RAYMOND ST		BOISE	ID	837049251	0.5319895807	8
1013042779	ROMAN	DEBRA	SHEINBACH	2429 W ELLIS AVE		BOISE	ID	837022330	0.5325786618	8
1003073560	LLENOS	JOE	MARIE FRA	1906 FAIRVIEW AVE STE 230		CALDWELL	ID	836055432	0.5330346448	8
1245556141	ELLSWORTH	RON	K	402 LAKE CASCADE PKWY		CASCADE	ID	836117702	0.5330801502	8
1073541983	GEE	DAVID	L	300 E BANNOCK ST		BOISE	ID	837126207	0.5344783694	8
1679569701	YOUNG	JANE	N	1075 N CURTIS RD	SUITE 100	BOISE	ID	837061300	0.5344838516	8
1437180841	DAVIS	ASHLEY	A	222 N 2ND ST STE 204		BOISE	ID	837026130	0.5359513953	8
1770541146	MOSER	FRANCIS	BRYCE	1441 PARKWAY DR		BLACKFOOT	ID	832211667	0.5366403035	8
1588629406	KOCEMBA	RUSSELL	M	3301 N SAWGRASS WAY		BOISE	ID	837044493	0.5375543714	8
1952891947	DUNCAN	JULIE		777 N RAYMOND ST		BOISE	ID	837049251	0.537705967	8
1912959131	BRINTON	HOWARD	N	700 W IRONWOOD DR	SUITE 170E	COEUR D ALENE	ID	838142656	0.5383234138	8
1770684003	CURTIS	JACOB	KIMBALL	72 S 1ST E		REXBURG	ID	834401902	0.5394429292	8
1285696047	FALTER	CHARLES	R	314 E ALBENI HWY	SUITE 102	PRIEST RIVER	ID	838569207	0.5409975143	8
1396156675	CARLSON	CHELSEA	LYNN	6565 W EMERALD ST		BOISE	ID	837048737	0.5421035832	8
1134150998	RICHARDSON	ROSALIA		701 E PARKCENTER BLVD		BOISE	ID	837066528	0.5436348033	8
1760531859	WOODHOUSE	WILLIAM		465 MEMORIAL DR		POCATELLO	ID	832014008	0.5439894262	8
1093777856	FOWLER	JEFFREY	B	314 E ALBENI HWY	SUITE 102	PRIEST RIVER	ID	838560729	0.5443556246	8
1669445474	SPAIN	FRANCIS	KERK	623 S MAIN ST		MOSCOW	ID	838432983	0.5452961435	8
1629631700	MARBLE	JAMES	GORDON	465 MEMORIAL DR		POCATELLO	ID	832014008	0.5459812281	8
1144243619	HOLLOPETER	SARAH	M	1880 W JUDITH LANE		BOISE	ID	83705	0.5490593456	8
1295097012	HUDON	TYLER	WADDINGTO	3280 E LANARK DR		MERIDIAN	ID	836425982	0.5493365352	8
1083810287	GILLETTE	AUSTIN	C	21 WINN DR		REXBURG	ID	834405277	0.5504338544	8
1902843089	MCKINLAY	KIRT	M	1441 PARKWAY DR		BLACKFOOT	ID	832211667	0.5519052444	8
1205356144	MOCKLER	GARRETT	ALAN	2841 JUNIPER DR		LEWISTON	ID	835014719	0.5529920205	8
1982018123	MEISSNER	KHRISTINA	ASHLEY	465 MEMORIAL DR		POCATELLO	ID	832014008	0.5536300398	8
1508877788	JENCKS	CRYSTAL	L	3025 W CHERRY LN	STE B	MERIDIAN	ID	836428531	0.5551494642	8
1336669092	BILLS	AUSTIN	W	465 MEMORIAL DR		POCATELLO	ID	832014008	0.5557022987	8
1376589689	CROWNSON	ADEBAYO	O.	875 S VANGUARD WAY		MERIDIAN	ID	836427552	0.5562435303	8
1104274950	WILSON	ZECHARIAH		1375 N HAPPY VALLEY RD		NAMPA	ID	836875280	0.5564678067	8
1083696967	BAKER	WALLACE	C	1880 JOHN ADAMS PKWY		IDAHO FALLS	ID	834014315	0.5569013574	8
1457738841	GILES	TRENT	BELEW	700 CALDWELL BLVD		NAMPA	ID	836511707	0.5573427736	8
1215926407	NELSON	ALAN	S.	500 W FORT ST # 111		BOISE	ID	837024599	0.5573715584	8
1235629304	MARVIL	PATRICK		301 CEDAR ST		OROFINO	ID	835449029	0.5574249316	8
1366677759	JACOBSON	TREVOR	DEAN	166 S 5TH ST		MONTPELIER	ID	832544959	0.5579924744	8
1871522086	ROSCOE	J	CLAYTON	6565 W EMERALD ST		BOISE	ID	837048737	0.5588018929	8
1689671133	BELL	JUDY	ANN	1327 SUPERIOR ST		SANDPOINT	ID	838641735	0.5616460273	8
1871553248	VON FLUE	STEVEN	CARY	223 16TH AVE N		NAMPA	ID	83653	0.5617421253	8
1356425946	LEVANGER	NATHAN	B	120 EAST HOWARD AVENUE	TETON VALLE	DRIGGS	ID	834225112	0.5624817831	8
1235540865	HENBEST	DANIEL	MATTHEW	1090 W PARK PLACE		COEUR D ALENE	ID	838142785	0.5634766904	8
1669405791	THAYNE	ANDREW		1951 BENCH RD	SUITE B	POCATELLO	ID	832012073	0.563620318	8
1275197691	JACK	EMILY		777 N RAYMOND ST		BOISE	ID	837049251	0.5643359491	8
1699112482	THOMASON	BENTLEY	JESSICA M	218 W NEZ PERCE		JEROME	ID	833385193	0.5645712761	8
1699723569	CALL	THOMAS		9 AIRPORT RD		BLACKFOOT	ID	832211702	0.564620862	8
1598837031	BROADWAY	ANNE	L	2730 CHANNING WAY		IDAHO FALLS	ID	834045049	0.5650078303	8
1285672733	MCCONNEHEY	BROCK		888 N COLE RD		BOISE	ID	837048638	0.5651057361	8
1669416137	GRAJCAR	MARK	S	2640 S EAGLE RD		MERIDIAN	ID	836426704	0.5667465183	8
1467035501	ALLMAN	ABIGAIL	C	777 N RAYMOND ST		BOISE	ID	837049251	0.5673479482	8
1730131038	BATEMAN	WADE	M	12080 W. MCMILLAN RD		BOISE	ID	83713	0.5674490638	8
1902848922	WELLS	WENDELL	LEE	1501 HILAND AVE	SUITE L-1	BURLEY	ID	833182682	0.5678825754	8
1265812796	SMITH	JACOB		1900 W CHINDEN BLVD		MERIDIAN	ID	836466690	0.568137687	8
1083069322	LINK	CHRISTOPH	S	6565 W EMERALD ST		BOISE	ID	837048737	0.5681798321	8
1972529790	BROWN	STEPHEN	MICHAEL	777 N RAYMOND ST		BOISE	ID	837049251	0.5699551611	8
1154406429	CIFRESE	ROCCO	P	1995 E 17TH ST		IDAHO FALLS	ID	83404	0.570392377	8
1699712034	LYONS	ROBERT	A	1623 S. WELLS AVENUE		MERIDIAN	ID	83642	0.5704400863	8
1912956806	WIBERG	RALENE		211 16TH AVE N		NAMPA	ID	836874058	0.5729601079	8
1881033256	MENDENHALL	MITCHELL	A	11035 KARCHER RD		NAMPA	ID	836518200	0.5730938858	8
1326538331	MARKUSON	ANTHONY		777 N RAYMOND ST		BOISE	ID	837049251	0.575922427	8
1316143886	RINGO	SHELLEY	R	6052 W STATE ST		BOISE	ID	837032739	0.5759323889	8
1932259892	PACKER	FLINT	R.	3614 WASHINGTON PKWY		IDAHO FALLS	ID	834047573	0.5779572756	8
1891784245	JOHNSON	ELIZABETH	JO	801 POLE LINE RD W	SUITE 3810	TWIN FALLS	ID	833015810	0.5780771047	8
1972562841	LEON	RICHARD	SCOTT	2315 8TH ST		LEWISTON	ID	835017301	0.57826327	8
1811006091	MAGUIRE	JAMES	F	2315 8TH ST		LEWISTON	ID	835017301	0.5796962439	8
1578613337	SOUTHWICK	BOYD	K	3614 WASHINGTON PKWY		IDAHO FALLS	ID	834047573	0.5799724271	8
1972127942	JAGGI	TYSHAE		465 MEMORIAL DR		POCATELLO	ID	832014008	0.5810228682	8
1750490660	WEST	BRANDON	A.	1133 CALL PL STE A		POCATELLO	ID	832013076	0.581497547	8
1730180092	CABRERA	NANI	JANE	1107 NW 11TH ST		FRUITLAND	ID	836192255	0.5817208768	8
1184707952	LOTT	VICKY	M	623 SOUTH MAIN STREET		MOSCOW	ID	83843	0.5826815025	8
1235440314	KING	ASHLEY	JOY	777 N RAYMOND ST		BOISE	ID	837049251	0.5827995332	8
1134113251	MANSFIELD	MARK	L	110 VISTA DR		POCATELLO	ID	832015824	0.5828523983	8
1558309393	BLUE	MICHAEL	STUART	2315 8TH ST		LEWISTON	ID	835017301	0.5837365964	8
1972693786	RUTHERFORD	MARK	A	130 E BOISE AVE		BOISE	ID	83706	0.5839732553	8
1497773196	HUSNEY	ADAM	C	6533 W EMERALD ST		BOISE	ID	837048737	0.5845458436	8
1306873435	MCGUFFEY	TINA	A	426 HIGHWAY 16		EMMETT	ID	836179461	0.5853274635	8
1194174995	SHIPPEN	SKYLER	SHANE	465 MEMORIAL DR		POCATELLO	ID	832014008	0.5856479945	8
1780621128	MICHAUD	MARK		1907 S BROADWAY AVE STE 101		BOISE	ID	837064201	0.5858900801	8
1912224890	CURREY	JONATHAN	M	1000 STATE ST		MCCALL	ID	836383704	0.5863729527	8
1053405969	JACOBSEN	ERIC	S	10798 W. OVERLAND RD	BOISE FAMIL	BOISE	ID	837091329	0.5865296235	8
1841258621	LEVIN	DONALD		21 E MAPLE ST	SUITE A	HAILEY	ID	833334900	0.5871623822	8
1083688576	ROBINSON	JANET	GAIL	6565 W EMERALD ST		BOISE	ID	837048737	0.5886233922	8
1689626921	GUTH	LEONARD	D	700 W IRONWOOD DR	SUITE 170E	COEUR D ALENE	ID	838142656	0.590632126	8
1043520489	THOMAS	STEPHANIE	CHAMBERS	465 MEMORIAL DR		POCATELLO	ID	832014008	0.5932597204	8
1376504498	PRICE-MILLER	MARCIA	D	100 COTTONWOOD CT	SUITE 150	EAGLE	ID	836166545	0.5937477055	8
1558709121	BENTLEY	GARRETT	A	2550 ADDISON AVE E STE B		TWIN FALLS	ID	833016748	0.5939008731	8
1578825022	MALY	GEOFFREY	SCOTT	777 N RAYMOND ST		BOISE	ID	837049251	0.5947458002	8
1205129897	BEESLEY	BRIAN	PAUL	37 S 2ND E		REXBURG	ID	834401906	0.5958739289	8
1841725918	ELTING	MITCHELL		1919 LINCOLN WAY STE 315		COEUR D ALENE	ID	838142527	0.5975582919	8
1083665129	MALLORY	NANCY		435 S EAGLE RD		EAGLE	ID	836166067	0.5976234081	8
1366064099	CHASE	JEFFREY		777 N RAYMOND ST		BOISE	ID	837049251	0.598409856	8
1023216538	SOUTHARD	JENNIFER	A.	6533 EMERALD STREET		BOISE	ID	837048737	0.5984327083	8
1124073077	MOHR	JOHN	J	3301 TERRA DR		BOISE	ID	837093835	0.598442958	8
1093337727	BANGS	ANGELA		777 N RAYMOND ST		BOISE	ID	837049251	0.5994460148	8
1609306968	HANSEN	BRIAN		465 MEMORIAL DR		POCATELLO	ID	832014008	0.5999645011	8
1821108317	RILEY	MARI	A	875 S VANGUARD WAY		MERIDIAN	ID	836427552	0.6000637117	8
1972540870	THOMAS	GEORGE	W	1900 W CHINDEN BLVD		MERIDIAN	ID	836466690	0.6011998689	8
1265541494	BRUMFIELD	TROY	R	2725 CHANNING WAY		IDAHO FALLS	ID	834047510	0.6013650939	8
1053585166	BRILLHART	PAUL	F	1110 E POLSTON AVE	SUITE 1	POST FALLS	ID	838546409	0.6016735251	8
1437350774	JENNINGS-PETE	DAWN		402 6TH ST		RUPERT	ID	833501619	0.6061478092	8
1427583285	LACKMAN	KENA		777 N RAYMOND ST		BOISE	ID	837049251	0.6062180566	8
1023672409	BLOECHER	PATRICK		777 N RAYMOND ST		BOISE	ID	837049251	0.6064712562	8
1124464615	FREEMAN	LEAH		701 E PARKCENTER BLVD		BOISE	ID	837066528	0.6076769478	8
1639556574	WEST	JAMES		1300 E MULLAN AVE STE 1300		POST FALLS	ID	83854	0.6078451372	8
1730529553	PARKINSON	JUSTIN	LOREN	757 E WYTHE CREEK CT		KUNA	ID	836345006	0.6095767112	8
1023019957	RUDEEN	W	SCOTT	260 FALLS AVE STE C		TWIN FALLS	ID	833013370	0.6096557512	8
1871523951	CHRISTENSEN	KAY	LINFORD	2775 CHANNING WAY		IDAHO FALLS	ID	834047510	0.6104782157	8
1336597152	HENDERSON	JARED		777 N RAYMOND ST		BOISE	ID	837049251	0.6108885261	8
1609818228	HUTCHINGS	RANDALL	R	1510 12TH AVE RD	STE 200	NAMPA	ID	83686	0.6111872837	8
1568466167	HOLTZ	ANDREW	F	3080 E GENTRY WAY	STE 200	MERIDIAN	ID	836423544	0.6113723389	8
1649275587	SHAPPARD	SCOTT	ALLEN	10255 W. OVERLAND RD		BOISE	ID	837091430	0.6121694677	8
1326128612	BROWN	AARON	B	730 N COLLEGE RD	SUITE A	TWIN FALLS	ID	833013382	0.6139406956	8
1053398578	MARCIANO	PATRICIA	N.	623 S MAIN ST		MOSCOW	ID	838432983	0.6148705043	8
1952712242	DOYLE	CATHERINE	ANDREA	777 N RAYMOND ST		BOISE	ID	837049251	0.6159829989	8
1780919829	BONTRAGER	GORDON	SCOTT	465 MEMORIAL DR		POCATELLO	ID	83201	0.6160958594	8
1922053172	WOOLL	VICKI	L	1281 E. IRON EAGLE DR.		EAGLE	ID	83616	0.6165145778	8
1871905562	MILLS	HOLLIE		1919 LINCOLN WAY STE 315		COEUR D ALENE	ID	838142527	0.6177989676	8
1902891518	EMRY	GEOFFREY	THOMAS	920 W IRONWOOD DR STE 101		COEUR D ALENE	ID	838142464	0.6178935113	8
1073774196	JESSUP	TEMA	LYNN	617 W NORTH 2ND ST STE 2		GRANGEVILLE	ID	835301243	0.6181143292	8
1518051366	HOLLOPETER	WAYNE	L	721 W. NORTH STREET		GRANGEVILLE	ID	83530	0.6181890446	8
1518492388	WATERS	TY		777 N RAYMOND ST		BOISE	ID	837049251	0.6192865449	8
1487967089	WARD	NATHAN	J	3115 E FLORENCE DR		MERIDIAN	ID	836421586	0.6195588054	8
1205887288	ADAMS	BRENDA	J	3090 E GENTRY WAY	SUITE 200	MERIDIAN	ID	836423501	0.6212541329	8
1215971593	PREUCIL	DANIEL	G	775 POLE LINE RD W	SUITE 105	TWIN FALLS	ID	833015814	0.6224841772	8
1174756340	LAKKO	ROBERT	JORDAN	1090 W PARK PL		COEUR D ALENE	ID	838142785	0.6240126512	8
1215972831	VINCENT	JENNIFER	M	11197 W FAIRVIEW AVE		BOISE	ID	837137935	0.624212154	8
1316901275	MILLS	DENISE	A	3115 E FLORENCE DR		MERIDIAN	ID	836421586	0.6248440354	8
1932144748	SLICKERS	RANDALL	J	550 POLK ST	SUITE B	TWIN FALLS	ID	833013916	0.6251333666	8
1982657375	WICK	JOHN	M	703 S AMERICANA BLVD STE 120		BOISE	ID	837026754	0.6254674609	8
1659504314	CHENEY	MARK	B	3025 W CHERRY LANE		MERIDIAN	ID	83642	0.6254916958	8
1124288758	FARNWORTH	MARC	VAN	777 HOSPITAL WAY		POCATELLO	ID	832015175	0.6255078831	8
1891879094	PETRIE	JENNIFER		2001 E QUAIL RUN RD		EMMETT	ID	836175059	0.6255624362	8
1073657482	MENA	ROBERT	MICHAEL	1100 N LINCOLN AVE		JEROME	ID	833381856	0.625685768	8
1205272986	WALIZADA	SHAHLA		2141 E PARKCENTER BLVD	SAMG BHP FA	BOISE	ID	83706	0.6258739017	8
1265454680	CANOVA	GARY		2993 N COLE RD		BOISE	ID	837045977	0.6265532042	8
1457842940	ENGDALL	PETER		777 N RAYMOND ST		BOISE	ID	837049251	0.6270158773	8
1649610528	BALDWIN	BRENTON	DAVID	315 E ELM	STE 100	CALDWELL	ID	83605	0.6270523521	8
1255602918	MACDONALD	FRANK	DUNCAN	5601 W CHINDEN BLVD		GARDEN CITY	ID	837141463	0.6302454712	8
1922592617	WEBSTER	STEVEN	JEFFREY	500 S. 11TH AVE	SUITE 303	POCATELLO	ID	83201	0.6308317271	8
1265792238	MCCOY	JUSTIN		777 N RAYMOND ST		BOISE	ID	837049251	0.6346575737	8
1760464127	WILLIAMS	DEAN	L	590 GIFFORD AVE		AMERICAN FALLS	ID	832111314	0.635141752	8
1033288865	PARRY MD., PC	NANCY		BOX 2359		KETCHUM	ID	833402359	0.6352703924	8
1386795565	CHAVEZ	CELSO	R	1522 17TH ST		LEWISTON	ID	835013652	0.6357889877	8
1396203428	FROST	AMBER		777 HOSPITAL WAY		POCATELLO	ID	832015175	0.6372167294	8
1922684067	SHAVER	KYLA	ASHLEY	3520 E LOUISE DR		MERIDIAN	ID	836426304	0.6373460054	8
1538233796	NICHOLSON	DOUGLAS	JOHN	315 W DALTON AVE STE B		COEUR D ALENE	ID	838158600	0.6385172632	8
1740774900	STERNER	DANIEL		465 MEMORIAL DR		POCATELLO	ID	832014008	0.6387558964	8
1386646610	ADAMSON	THERAN	BRADFORD	493 EASTLAND DRIVE		TWIN FALLS	ID	83301	0.6388819062	8
1861620262	HANSEN	LANCE	A	465 WASHINGTON ST		MONTPELIER	ID	832541544	0.6389922316	8
1033329842	DILLION	APRIL		300 W MYRTLE ST	SUITE 100	BOISE	ID	837027690	0.6393497934	8
1578591053	WATTS	KARL	N	10255 OVERLAND RD		BOISE	ID	837091430	0.6409751748	8
1780927251	CROWELL	MARY	S	2841 JUNIPER DR		LEWISTON	ID	835014719	0.6416365242	8
1588738769	WRIGHT	DEREK	LAYNE	465 MEMORIAL DR		POCATELLO	ID	832014008	0.6431737242	8
1760453781	THOMSON	JAMES	F.	1102 E LOCUST ST		EMMETT	ID	836172713	0.6434916973	8
1477627982	BIRD	JACE	A	145 W IDAHO ST		BLACKFOOT	ID	832212255	0.6438963663	8
1942298054	MONOHAN	MICHAEL	W	1220 E. POLSTON AVE		POST FALLS	ID	83854	0.6450062858	8
1255387908	MAY	MATTHEW	JOIHN	8971 W OVERLAND RD		BOISE	ID	837091651	0.6451389956	8
1942671979	NARVER	ANDREW	KENNETH	777 N RAYMOND ST		BOISE	ID	837049251	0.6456033642	8
1508969973	JOHNSON	GREG	W	130 E BOISE AVE		BOISE	ID	83706	0.6477824285	8
1669871398	DICKERSON	EMILY	ANNE	777 N RAYMOND ST		BOISE	ID	837049251	0.6479406178	8
1114996428	LIBSCH	KAREN	D	229 S 8TH ST		ST MARIES	ID	838611813	0.6480753346	8
1790269389	LOVE MCDERMOT	ERIN	MICHELLE	2402 W JEFFERSON ST		BOISE	ID	837024811	0.6494906101	8
1164872115	WILSON	KELBY	JON	607 W MAIN ST		GRANGEVILLE	ID	835301345	0.6507871662	8
1003819509	JENSEN	JULIA	MARIE	223 16TH AVE N		NAMPA	ID	836874058	0.6517081101	8
1164440814	CANTU	AMADOR	RAMIREZ	354 S 1000 W		BLACKFOOT	ID	832216085	0.6518283545	8
1669455770	HARTWIG	ROXIE	KIM	111 BEVER GRADE RD		LAPWAI	ID	835400367	0.6520023451	8
1235583733	AKER	NICHOLE		325 W IDAHO ST		BOISE	ID	837026040	0.6526881557	8
1962898510	BLANCHARD	JEREMY		215 E HAWAII AVE		NAMPA	ID	836866011	0.6533977541	8
1396760385	PAGE	TRAVIS	LEE	2523 S 10TH AVE STE 103		CALDWELL	ID	836056760	0.6554374446	8
1942566195	MOELLMER	EDWARD	GREGORY	6640 KANIKSU ST		BONNERS FERRY	ID	838057532	0.6573632437	8
1831248962	DESANO	EDWARD		465 MEMORIAL DR		POCATELLO	ID	832014008	0.6599732817	8
1215968045	FACKRELL	MATTHEW	J	1441 PARKWAY DR		BLACKFOOT	ID	832211667	0.6609738509	8
1538421094	ABUL-HUSN	NINA	KELLIE LA	777 N RAYMOND ST		BOISE	ID	837049251	0.6614128126	8
1902967243	FULLEN	COY		427 N 12TH ST		PLUMMER	ID	83851	0.6615267557	8
1306038997	BLEWETT	KIMBERLEY	D	623 SOUTH MAIN STREET		MOSCOW	ID	83843	0.6660654161	8
1689936882	SILAKOSKI	JENNA		8880 N HESS ST STE 1		HAYDEN	ID	838358716	0.6662340572	8
1487753067	FRANKLIN	ROBERT	M	520 S EAGLE RD	SUITE 1241	MERIDIAN	ID	836426351	0.6669082235	8
1336140664	WATSON	JOSEPH		393 E 2ND N		REXBURG	ID	834401605	0.6669454196	8
1912008095	BROWN	JOHN	BARCLAY	700 S MAIN ST		MOSCOW	ID	838433056	0.6696126962	8
1265015457	DURMAN	GIOVANNA	L	132 5TH AVE W STE 1		JEROME	ID	833381825	0.6700824702	8
1477864932	OLUPONA	DAMILOLA	EWONUBARI	338 6TH ST STE 101		LEWISTON	ID	835012419	0.6702238669	8
1326070665	BOWMAN	BRADLEY	P	3355 FOOTHILL RD		MOSCOW	ID	838438765	0.6704030734	8
1821034562	SPEAKMAN	WILLIAM	BRAD	72 E MAIN ST		REXBURG	ID	834401926	0.6714091318	8
1922453414	JOHNSTON	JENNIFER		1055 RIVERSIDE AVE		OROFINO	ID	83544	0.6735868113	8
1699717793	AUGUSTUS	RICHARD	A	1717 ARLINGTON AVE		CALDWELL	ID	836054802	0.6744044459	8
1710988894	PERTTULA	ERIC	W.	2001 S WOODRUFF AVE	SUITE 5	IDAHO FALLS	ID	834046374	0.6761543293	8
1730123043	KEEFE	TRICIA	L	3165 E GREENHURST RD		NAMPA	ID	83686	0.6770402713	8
1891996054	COLLINS	DEBORAH	A	213 N MAIN		MOSCOW	ID	83843	0.6777800963	8
1710974191	DAVENPORT	TERRY	EVERT	229 S 8TH ST	ST MARIES F	ST MARIES	ID	838611813	0.6780672291	8
1538549068	SCHWEITZER	ANDREW		777 N RAYMOND ST		BOISE	ID	837049251	0.6780841507	8
1043650633	ABRAHAM	PETER	VOSS	507 S FITNESS PL	SUITE 110	EAGLE	ID	836166552	0.678870018	8
1437132479	KANTAYYA	VIVEK		300 S 23RD ST		BOISE	ID	837029100	0.6809196932	8
1740286723	POGUE	BRYAN	C	9850 ST LUKES DR		NAMPA	ID	836877912	0.6812333077	8
1053465559	GIBBON	LAWRENCE	KAY	185 W 4TH AVENUE	SUITE B	POST FALLS	ID	838547298	0.681702922	8
1598707226	HEMPHILL	BRYON	D	360 E LIBERTY ST		WEISER	ID	836722261	0.6824764431	8
1144321753	LOFGRAN	REID	WAYNE	267 N CANYON DR		GOODING	ID	833305500	0.6825180849	8
1851334817	BLAUER	WAYNE	H	1501 HILAND AVE		BURLEY	ID	833182688	0.6829539284	8
1245241561	HAYNES	PAUL	B.	16760 N HIGHWAY 41		RATHDRUM	ID	838588715	0.6847995262	8
1609847615	BURNS	TIMOTHY	FRANCIS	920 W IRONWOOD DR		COEUR D ALENE	ID	838142463	0.685940883	8
1396278958	RUTSCHKE	SEAN	MICHAEL	9850 W ST LUKES DR STE 290		NAMPA	ID	836877912	0.686424502	8
1093818239	BURTON	BRADLEY	MARK	2006 BIRDIE THOMPSON DRIVE		POCATELLO	ID	83201	0.6865667806	8
1447598362	WAGNER	JACQUELIN	LEE	1713 E SHERMAN AVE		COEUR D ALENE	ID	838145326	0.6886584562	8
1871557991	LAYEUX	SUSAN	J	6641 KANIKSU ST	SUITE A	BONNERS FERRY	ID	838057532	0.6913235391	8
1730283250	HICKS	LAURENCE	V	236 MARTIN ST		TWIN FALLS	ID	833014542	0.6913449861	8
1164629887	HALVERSON	NICHOLE	S	526 SHOUP AVE W STE F		TWIN FALLS	ID	833015050	0.6913885361	8
1407204225	WATERMAN	SARAH	M	9850 W ST LUKES DR STE 329		NAMPA	ID	836877912	0.6918929702	8
1427109321	AGLER	DAVID		6533 W EMERALD ST		BOISE	ID	837048737	0.6927805551	8
1487760740	LITTLE	TERRY	M	4750 N FIVE MILE RD		BOISE	ID	837132715	0.6934944562	8
1881127330	WEATHERLY	LEAH		920 W IRONWOOD DR STE 101		COEUR D ALENE	ID	838142464	0.6951573182	8
1134296106	REDD	PHILLIP	JAMES	1150 N SISTER CATHERINE WAY		NAMPA	ID	83687	0.6974465813	8
1760610950	SHEPHERDSON	NIKOLE	A	777 N RAYMOND ST		BOISE	ID	837049251	0.6982760069	8
1316032261	BARR	DELAND	RAY	683 E 3RD ST		WEISER	ID	836722248	0.6984212947	8
1760744403	MOULTON	TRAVIS	REED	1906 FAIRVIEW AVE	STE 230	CALDWELL	ID	836055407	0.6992601923	8
1366403396	OSTRANDER	JEREMY	D	701 LEWISTON ST		COTTONWOOD	ID	835229750	0.6998785086	8
1417241597	SHUPE	JONATHAN	MOORE	1919 LINCOLN WAY	315	COEUR D ALENE	ID	838142527	0.7005812259	8
1528178977	MINAS	MICHAEL	R,	100 COTTONWOOD CT	SUITE 150	EAGLE	ID	836166545	0.705799782	8
1598798282	SAUREY	KERRY	W	1218 9TH ST	STE 7	RUPERT	ID	83350	0.7073117493	8
1255866026	PENNINGS	KELLY		777 N RAYMOND ST		BOISE	ID	837049251	0.7097649494	8
1417901638	TORQUATO	JOHN	L.	265 W. PRAIRIE AVE.		HAYDEN	ID	838358442	0.7113353949	8
1902391857	HEYWOOD	MASON	C	315 E ELM ST STE 100		CALDWELL	ID	836054858	0.7120917326	8
1598792863	LAITINEN	WILLIAM	THOMAS	223 16TH AVE N		NAMPA	ID	836874058	0.7137242983	8
1558491936	TRIPP	JONATHAN	PAUL	1411 FILLMORE ST	STE 600	TWIN FALLS	ID	833013343	0.7146781463	8
1275795270	MCAVINEY	HATTIE		90 HOPE DR		MOUNTAIN HOME	ID	836481057	0.7155783292	8
1053406488	SHIELDS	HEIDI	ELIZABETH	1150 N SISTER CATHERINE WAY		NAMPA	ID	83687	0.7162230097	8
1740593862	VANIA	CYRUS	H	8971 W OVERLAND RD		BOISE	ID	837091651	0.7178447865	8
1578825501	BROWN	MATTHEW	CHRISTIAN	90 HOPE DR BLDG 6000		MOUNTAIN HOME	ID	83648	0.7192335179	8
1164952420	LEWIS	ANDREW	WILLIAM	880 W QUINN RD		POCATELLO	ID	832022454	0.720287206	8
1427256841	CHASIN	JUDITH	LAUREN	435 S EAGLE RD	SUITE 100	EAGLE	ID	836166067	0.7224999549	8
1619990017	LORION	SARAH	JESSY	1110 W IRONWOOD DR		COEUR D ALENE	ID	838142475	0.7254149815	8
1720077753	SIEGERSMA	WENDY	M.	215 E HAWAII AVE		NAMPA	ID	836866011	0.7265543857	8
1891918629	WAGNER	DRUE	O.	619 S WASHINGTON ST	SUITE 203	MOSCOW	ID	838433090	0.7266092434	8
1912928136	STENHOUSE	FAINE		1300 E MULLAN AVE	1300	POST FALLS	ID	838546052	0.728459509	8
1548228844	GRAHAM	AUSTIN	J.	824 S DIAMOND ST		NAMPA	ID	836865960	0.7299923751	8
1588695944	RUTH	TIMOTHY	M	701 E PARKCENTER BLVD		BOISE	ID	837066528	0.7314685675	8
1669038220	KLINGINSMITH	SAVANNAH	M	CENTRAL DISTRICT HEALTH	707 N ARMST	BOISE	ID	83704	0.7357908062	8
1346505807	HOCHBERG	HOWARD	MARTIN	1712 BOBWHITE LANE		POST FALLS	ID	838544942	0.7362437796	8
1295769842	MCLAUGHLIN	DANIEL	WILLIAM	2775 CHANNING WAY		IDAHO FALLS	ID	834047510	0.7370020029	8
1023246550	PAYNE	MATTHEW	SCOTT	3200 CHANNING WAY STE 304		IDAHO FALLS	ID	834047546	0.7379925268	8
1386647212	SIGLER	RONALD	L	701 LEWISTON ST		COTTONWOOD	ID	835229750	0.73835405	8
1093705022	DAVIDSON	ELAINE	M.	875 S VANGUARD WAY		MERIDIAN	ID	836427552	0.7385125983	8
1952395063	MAYNARD	RICHARD	M	110 VISTA DR		POCATELLO	ID	832015824	0.7390834469	8
1699879072	COLBERT	DANA	L	980 W IRONWOOD DR STE 201		COEUR D ALENE	ID	838142668	0.7391573632	8
1417397001	KRAKKER	JOSEPH	JAMES	203 S DAISY ST		SALMON	ID	834674709	0.7394892693	8
1801926035	SUMMERS	JACK	PEARSON	5418 W BUCKSKIN RD		POCATELLO	ID	832019126	0.741838327	8
1952735037	DOBSON	PEPPER		1910 UNIVERSITY DR		BOISE	ID	837251351	0.7435913224	8
1134417272	BAUTISTA	CARLOS		777 N RAYMOND ST		BOISE	ID	837049251	0.7443644408	8
1710509443	HAWKER	RORY		215 E HAWAII AVE		NAMPA	ID	836866011	0.7447483543	8
1366939423	GALLOWAY	KINDRA		700 CALDWELL BLVD		NAMPA	ID	836511707	0.7450440557	8
1568920080	PETERSEN	WILEY	DREW	717 MISSION RD		FORT HALL	ID	83203	0.7453820113	8
1932674553	PRICE	RAYMOND	DALE	2100 ALAN ST		IDAHO FALLS	ID	834045801	0.7457884116	8
1285782805	COX	CRAIG	H	623 SOUTH MAIN STREET		MOSCOW	ID	83843	0.7460588388	8
1316236466	ARAGONA	ERIKA		3217 W BAVARIA STREET		EAGLE	ID	83616	0.7493049767	8
1679869325	KATZMAN	REBECCA	SUSAN	301 CEDAR ST		OROFINO	ID	835449029	0.7496699191	8
1548210552	RIBBENS	TERRY	G.	2083 HOSPITALITY LANE		BOISE	ID	837166695	0.749695185	8
1043598477	BROWN	BRADLY	KENNETH L	2730 CHANNING WAY		IDAHO FALLS	ID	834045049	0.7513580982	8
1184114175	CRISP	LADDIE		777 N RAYMOND ST		BOISE	ID	837049251	0.7515000467	8
1013961143	BATCHA	FRANK	M	1450 AVIATION DR	SUITE 100	HAILEY	ID	833338785	0.7515367636	8
1437724432	PETERSEN	JAMES	D	465 MEMORIAL DR		POCATELLO	ID	832014008	0.752804676	8
1619397064	ANEY	SARA	JANE	4949 S HILLSDALE AVE		MERIDIAN	ID	836427586	0.7530921329	8
1215907704	SCHANTZ	SHANNON	D.	1441 NE 10TH AVE		PAYETTE	ID	836615420	0.7558406292	8
1295266401	SUP	JACOB		2005 ARLINGTON AVE		CALDWELL	ID	836054808	0.7575132906	8
1700376712	SMITH	ELYNN	E	9850 W ST LUKES DR # 329		NAMPA	ID	836877912	0.7577252899	8
1700977170	BRANZ	ANTHONY	J	801 E MULLAN AVENUE		OSBURN	ID	838490707	0.7601789584	8
1326152927	PRINCE	CLAY	CHRISTIAN	10 MADISON PROFESSIONAL PARK		REXBURG	ID	834402058	0.7601999667	8
1780610071	CARBOL	COURTLAND	REID	880 W QUINN RD		CHUBBUCK	ID	832022454	0.7619646	8
1063807097	WILSON	MATTHEW		300 S 23RD ST		BOISE	ID	837029100	0.7621673037	8
1467403733	ADAMS	WILLIAM	D	711 RIGBY LAKE DR	SUITE 115	RIGBY	ID	834425192	0.7626138096	8
1811938285	SEPPI	DAVID	KURT	630 ADDISON AVE W	SUITE100	TWIN FALLS	ID	833015491	0.7627921578	8
1932463494	SLAPPEY	KRISTEN		6051 W EMERALD ST		BOISE	ID	83704	0.7648152941	8
1871598862	DENNY	STUART	BRUCE	1112 W IRONWOOD DR		COEUR D ALENE	ID	838142474	0.7669628778	8
1669414728	CADWALLADER	KARA	LANE	777 N RAYMOND ST		BOISE	ID	837049251	0.7671238602	8
1023656782	ATWOOD	RYAN		707 N ARMSTRONG PL		BOISE	ID	837040825	0.7672212654	8
1700078581	ABRAHAMS	MICHAEL	DAVID	15622 N HIGHWAY 41		RATHDRUM	ID	838588710	0.7674328009	8
1295804425	CURTIS	LARRY	T	167 E 1ST S		RIGBY	ID	834421401	0.7687502987	8
1174819825	SEXTON	JEREMY	ELLIOT	777 N RAYMOND ST		BOISE	ID	837049251	0.7694067451	8
1720017247	ALLEN	DANIEL	JUDE	381 S MIDDLETON RD STE B		MIDDLETON	ID	836445369	0.7700843559	8
1689238016	PENDLETON	JOSEPH		777 N RAYMOND ST		BOISE	ID	837049251	0.7711657196	8
1164402681	JOHNSON	JOHN	A.	3165 E GREENHURST RD		NAMPA	ID	83686	0.7725056143	8
1922079235	NEAL	THOMAS	ARTHUR	315 W DALTON AVE STE B		COEUR D ALENE	ID	838158600	0.7730924062	8
1740307479	WORTH	DUSTIN	K	111 BEVER GRADE ROAD		LAPWAI	ID	835400367	0.7732728248	8
1881189827	HANLON	LAUREN	TERESA	777 N RAYMOND ST		BOISE	ID	837049251	0.7766260108	8
1851912992	SMITH	MIRANDA	ROCHELLE	777 N RAYMOND ST		BOISE	ID	837049251	0.776965171	8
1649280256	YOUNG	GERALD	L	366 S 3RD W		SODA SPRINGS	ID	832761559	0.7777314301	8
1659376010	CRECELIUS	PETER	W	301 CEDAR ST		OROFINO	ID	835449029	0.7782674319	8
1366453524	SCHELHAAS	KRISTYN	A	1375 N HAPPY VALLEY RD		NAMPA	ID	836875280	0.7786994133	8
1952321606	CULPEPPER	SCOTT	ALEX	1475 N COLE RD		BOISE	ID	837048537	0.7798199047	8
1225066707	MILLER	KATHERINE	E	2141 E PARK CENTER BLVD		BOISE	ID	837066701	0.780343858	8
1306836077	KONRAD	DONALD	J	1224 8TH ST		RUPERT	ID	833501527	0.7811235589	8
1972709103	MANGAN	MARTIN	A	98 N CAMBRIDGE DR		RIGBY	ID	834425298	0.7838791496	8
1497338685	BEATTIE	ALEXANDRA	E	777 N RAYMOND ST		BOISE	ID	837049251	0.7866257945	8
1669513859	HARRIS	SCOTT	S.	211 FOREST ST		MCCALL	ID	836385256	0.7883557849	8
1518540723	SORENSON	TAYLOR	J	777 N RAYMOND ST		BOISE	ID	837049251	0.7900108918	8
1578556965	ALSTON	NANCY		POCATELLO (ISU) FAMILY MEDICINE	465 MEMORIA	POCATELLO	ID	832090001	0.790277705	8
1225147200	YOVICHIN	MARK	DANIEL	750 N SYRINGA ST STE 100		POST FALLS	ID	838545275	0.7905022678	8
1497864326	WICK	RONALD	C	750 N SYRINGA ST STE 100		POST FALLS	ID	838545275	0.7910525639	8
1033148044	ECK	JOHN	J	300 E BANNOCK ST		BOISE	ID	837126207	0.7928300164	8
1689603219	GRAFF	MICHAEL	EDWARD	1880 W JUDITH LANE		BOISE	ID	83705	0.7932503791	8
1114581535	GRIFFIN	ALYSSA		215 E HAWAII AVE		NAMPA	ID	836866011	0.7941467538	8
1922081041	BROSOSKY	BRAD	W	8181 CORNERSTONE DR		HAYDEN	ID	83835	0.7950879656	8
1285607085	RUBY	WAYNE	LAVERN	623 S MAIN ST		MOSCOW	ID	838432983	0.7959437956	8
1861447245	HESTON	THOMAS	F	25 JACOBS GULCH RD		KELLOGG	ID	838372023	0.7963766771	8
1427102938	JACOBSEN	CHER	A	185 W 4TH AVENUE	SUITE B	POST FALLS	ID	838544979	0.8001261027	8
1659324358	DEVITT, MD	ANGELINE	S	1673 SHORELINE DR	STE 120	BOISE	ID	837026749	0.8015674054	8
1740530302	JACKSON	WILLIAM		1441 NE 10TH AVE		PAYETTE	ID	836615420	0.8029152489	8
1710477500	STEINER	CRAIG	G.	3820 CRESTWOOD LN		IDAHO FALLS	ID	834044979	0.8060362659	8
1619936549	SCHMIDT	DAN	J	803 S MAIN ST STE 120		MOSCOW	ID	83843	0.8070371821	8
1457481343	MOORE	RICHARD	CHARLES	309 EAST SPRUCE		HAILEY	ID	833333530	0.8073840555	8
1922482470	MCKELLIPS	KATRINA	M.	209 FOREST ST		MCCALL	ID	836385256	0.8075163964	8
1477718716	TOLD	MATTHEW	W.	607 W MAIN ST		GRANGEVILLE	ID	835301345	0.8075685309	8
1104855188	PANOS	CRAIG	JAMES	700 W IRONWOOD DR	SUITE 272E	COEUR D ALENE	ID	838142656	0.8078204169	8
1104868884	REYNOLDS	CATHERINE	J	2347 E GALA	SUITE 150	MERIDIAN	ID	83642	0.8084545931	8
1578566253	EDWARDS	JEFFREY	KARL	777 N RAYMOND ST		BOISE	ID	837049251	0.8088319468	8
1134124506	MEZA	MICHAEL	G	3400 E FERNAN HILL RD		COEUR D ALENE	ID	838147588	0.809140881	8
1437148467	KUNZ	HAROLD	V	215 E HAWAII AVE		NAMPA	ID	836866011	0.8118239147	8
1861075061	GIRI	AJAY		9850 W ST LUKES DR STE 329		NAMPA	ID	836877912	0.8145646401	8
1093077760	PYRAK	CRYSTAL	LEE	1919 LINCOLN WAY	STE 315	COEUR D ALENE	ID	838142527	0.8168355621	8
1144264011	DRAKE	BRYAN	L	360 E LIBERTY ST		WEISER	ID	836722261	0.8168482146	8
1265477962	YERGER	JAMES	M	435 S EAGLE RD	SUITE 100	EAGLE	ID	836166067	0.8179917381	8
1831539220	SCHWIND	ADAM	RICHARD	1055 N CURTIS ROAD		BOISE	ID	83706	0.8187362593	8
1851494223	ERWIN	ANN	E	130 E BOISE AVE		BOISE	ID	83706	0.8193867383	8
1467016873	HARRISON	MATTHEW		777 N RAYMOND ST		BOISE	ID	837049251	0.821545368	8
1730275876	GARDNER	JAMES	WILLIAM	315 E ELM ST	STE 100	CALDWELL	ID	83605	0.8216285472	8
1871973198	TERRY	BRADLEY	WESCOTT	360 E LIBERTY ST		WEISER	ID	836722261	0.8236050572	8
1003296724	MCCORMICK	MOLLY	M	708 E WYTHE CREEK CT STE 103		KUNA	ID	836345005	0.8238989459	8
1295755403	EBERHARTER RA	GAIL	M	3858 N GARDEN CENTER WAY	SUITE 100	BOISE	ID	837035008	0.8248084494	8
1861690745	BIGGERSTAFF	JENNIFER	E	1880 W JUDITH LANE		BOISE	ID	837053185	0.8269970942	8
1114907524	JONAKIN	WILLIAM	L	1520 W STATE ST	SUITE 100	BOISE	ID	837024038	0.8270014412	8
1932365533	ALVISO	MARVIN	CARSON	777 N RAYMOND ST		BOISE	ID	837049251	0.8273220266	8
1073196283	SCHWEHR	MEGAN	A	777 N RAYMOND ST		BOISE	ID	837049251	0.8287428533	8
1063415404	SCHALLER	CHRISTINE	C	2315 8TH ST		LEWISTON	ID	835017301	0.8289891429	8
1386872810	MUIR	BRIAN	R	1308 8TH ST STE 1		RUPERT	ID	83350	0.8292963918	8
1730290545	BUZZARD	TRAVIS	L	1300 E MULLAN AVE STE 1300		POST FALLS	ID	838546057	0.8295357054	8
1477936862	ADAMS	LANCE	SPENCER	465 MEMORIAL DR		POCATELLO	ID	832014008	0.8297728728	8
1225693666	ROBERTS	AMMON		777 N RAYMOND ST		BOISE	ID	837049251	0.8299087267	8
1821107889	BEINE	KIMBERLY	A	1052 W MILL AVE		COEUR D ALENE	ID	838142444	0.8308847658	8
1235170713	MORSE	LUCINDA	LEIGH	1450 AVIATION DR	SUITE 100	HAILEY	ID	833338785	0.8313217693	8
1306880844	PEARCE	JOHN	R	1825 S KIMBALL AVE		CALDWELL	ID	836054828	0.8316815164	8
1295774149	COTHERN	BRIAN	E.	3165 E GREENHURST RD		NAMPA	ID	836868655	0.8317917785	8
1053379461	TORO	PEGGY		315 W IDAHO ST		BLACKFOOT	ID	832211711	0.8325683814	8
1609498336	REYNOLDS	HOUSTON		215 E HAWAII AVE		NAMPA	ID	836866011	0.8329220255	8
1255351458	SPENCE	WILLIAM	SCOTT	229 S. 7TH STREET		ST. MARIES	ID	83861	0.833369804	8
1295707099	JONES	JUDY	LEE	2001 S WOODRUFF	SUITE 19	IDAHO FALLS	ID	83404	0.8351436629	8
1306865464	CAMPBELL	DEREK	R	765 S UTAH AVE		IDAHO FALLS	ID	834025093	0.837455992	8
1063412534	SNYDER	MICHAEL	D	6641 KANIKSU ST		BONNERS FERRY	ID	838057532	0.8389822458	8
1588036396	BENNETT	ANDREW	LEON	5102 HOWARD LN		NAMPA	ID	836878659	0.8399663185	8
1487949475	LINN	ERIK	STEVEN	11035 W. KARCHER ROAD		NAMPA	ID	83651	0.8401737562	8
1912580127	TURULJA	AMNERSA		9850 W ST LUKES DR STE 329		NAMPA	ID	836877912	0.842464074	8
1396953196	MASON	NATHAN	R.	10717 W STATE ST		STAR	ID	836696046	0.8428046419	8
1922029412	WILLEY	JAY	WARREN	495 YELLOWSTONE AVE		POCATELLO	ID	832014531	0.8432704801	8
1548619356	CURTIS	RICHARD	NIELSON	465 MEMORIAL DR		POCATELLO	ID	832014008	0.8436932251	8
1902848989	TUBBS	GARY	ARTHUR	6023 N EAGLE RD		BOISE	ID	837130997	0.8439142424	8
1033105994	HARRIES	LARRY	DEAN	307 ST JOHNS WAY	STE 4	LEWISTON	ID	83501	0.8439315557	8
1336101633	SCHWARTZ	TROY	M	90 HOPE DR BLDG 6000		MOUNTAIN HOME	ID	83648	0.845048773	8
1124069828	TOLMAN	MONT	B	130 E BOISE AVE		BOISE	ID	837064302	0.848075326	8
1801107974	DUNAY	MEGAN	ANDREW	500 W FORT ST		BOISE	ID	837024501	0.8491079206	8
1043217599	MEULENBERG	DANIEL	JACK	606 N 3RD AVE STE 101		SANDPOINT	ID	838641594	0.8508270485	8
1982968665	KIPP	ADAM	PAUL	777 N RAYMOND ST		BOISE	ID	837049251	0.8512283549	8
1114961042	DEBLIECK	TIMOTHY	MORRIS	777 N RAYMOND ST		BOISE	ID	837049251	0.851387917	8
1568506988	TANGEN	LORRAINE	MARIE	1100 N LINCOLN AVE		JEROME	ID	833381856	0.8518067826	8
1013194208	DURHAM	JOSHUA		6533 W EMERALD		BOISE	ID	83704	0.8520207232	8
1982832093	SIEMERS	REBECCA	EVANS	1919 LINCOLN WAY	SUITE 315	COEUR D ALENE	ID	838142527	0.8520982698	8
1225476450	NORTH	STEWART	RAYMOND	1501 HILAND AVE		BURLEY	ID	833182688	0.8524624854	8
1326121286	JEFFERSON	GLENN	E	2315 8TH ST		LEWISTON	ID	835017301	0.8544911942	8
1437103934	BEARDMORE	DAVID	F	1055 N CURTIS RD		BOISE	ID	837061352	0.8545957039	8
1356916209	ANDERSON	LOGAN		465 MEMORIAL DR		POCATELLO	ID	832014008	0.8546930057	8
1881654820	BALLANCE	DAVID	ALAN	1075 N CURTIS RD	SUITE 100	BOISE	ID	837061300	0.8554379134	8
1598701757	WEISS	JAMES	L	500 W FORT ST		BOISE	ID	83702	0.855776098	8
1821065368	STOLPE	MARK	M	1907 S BROADWAY AVE # 101		BOISE	ID	837064201	0.8560237772	8
1457300279	CARRIGAN	BRIAN		326 POPLAR ST		BLACKFOOT	ID	832211741	0.8581277853	8
1790742898	DUFFY	MICHAEL	K	388 MARTIN ST		TWIN FALLS	ID	833014544	0.8583396053	8
1487218814	PERKINS	LOGAN		132 5TH AVE W STE 2		JEROME	ID	833381825	0.8610580647	8
1699871368	SCHANTZEN	GAYLE	WHITMER	2480 HIGHWAY 52		PAYETTE	ID	836615536	0.8616740107	8
1497719728	SPENCER	MARK	D	425 IDAHO STREET		GOODING	ID	83330	0.8625490954	8
1194112375	BAILEY	JAMES		185 W 4TH AVE STE B		POST FALLS	ID	83854	0.8653457071	8
1780978320	LIMA	ANN		301 CEDAR ST		OROFINO	ID	835449029	0.8677532193	8
1861411126	MILLER, JR.	JOSEPH	BAYARD	610 CEDAR ST		WALLACE	ID	83873	0.868107804	8
1295764405	GUSTAFSON	CAITLIN	J.	211 FOREST ST		MCCALL	ID	83638	0.8685951284	8
1821106899	KLETT	MICHAEL	P	1252 BENNETT AVE.	STE B	BURLEY	ID	833182664	0.8688513967	8
1720022239	STOWELL	PATRICK	D	512 N 21ST AVE		CALDWELL	ID	836054368	0.8692680899	8
1699719807	REED	DANIEL	C	435 S EAGLE RD		EAGLE	ID	836166067	0.8695134143	8
1982714820	MULLEN	JAMES	P	750 N SYRINGA ST STE 100		POST FALLS	ID	838545275	0.8697538371	8
1912963828	MAIER	MICHAEL	K	3301 N SAWGRASS WAY		BOISE	ID	837044493	0.8698614649	8
1154760528	SYVERSON	JOSIE	MARIE	465 MEMORIAL DR		POCATELLO	ID	832014008	0.87023303	8
1568789980	ADAMS	JOSHUA	ALLEN	1907 S BROADWAY AVE STE 101		BOISE	ID	837064229	0.8712929095	8
1205870417	CURTIS	MARY	BETH	730 N COLLEGE RD	SUITE A	TWIN FALLS	ID	833013382	0.8715171441	8
1235122714	WILLIAMS	JOHN	D	777 N RAYMOND ST		BOISE	ID	837049251	0.8747646892	8
1245490390	PATTEN	DANIEL	YUGI	47 N. 1ST E.		PRESTON	ID	83263	0.8757225102	8
1669414975	LEWER	GREGORY		10255 W OVERLAND RD		BOISE	ID	837091430	0.875966154	8
1568026961	BRAID	MELISSA		215 E HAWAII AVE		NAMPA	ID	836866011	0.8783449889	8
1346224821	BEIER	RAFAEL	L	107 CHURCH ST.		PINEHUSRT	ID	838500945	0.8812695778	8
1215948351	MOCK	DALE	L	10798 W. OVERLAND RD	BOISE FAMIL	BOISE	ID	837091329	0.8817613362	8
1609255116	MATTHEWS	MICHAEL		607 W MAIN ST		GRANGEVILLE	ID	835301345	0.8824599618	8
1538198098	STERLING	HUGH	G	6000 W OVERLAND RD		BOISE	ID	837093013	0.8833939917	8
1922004878	NISKA	LOIS	R.	1907 S BROADWAY AVE		BOISE	ID	837064228	0.883626121	8
1164860078	STRINGAM	JOSHUA	TED	725 FAIR ST		BUHL	ID	833166442	0.883762327	8
1073834974	RINDFLEISCH	DALLAS	GEORGE	3155 CHANNING WAY STE A		IDAHO FALLS	ID	834047875	0.8848603237	8
1265693386	BAKER	BRIDGETTE	M	1150 N SISTER CATHERINE WAY		NAMPA	ID	83687	0.8868184713	8
1780078857	PATEE	CALEB		910 NW 16TH	SUITE 101	FRUITLAND	ID	83619	0.8906920752	8
1295816502	BROWN	VANESSA	KIMBERLY	301 CEDAR ST		OROFINO	ID	835449029	0.8917122036	8
1841875895	PINKERTON	LAURA		187 E 13TH ST		IDAHO FALLS	ID	834045305	0.8937676148	8
1457934648	DOUGLASS	ELLEN	J	9850 W ST LUKES DR STE 329		NAMPA	ID	836877912	0.8969482053	8
1326335134	JOHNSON	KOLBY	V	465 MEMORIAL DR		POCATELLO	ID	832014008	0.89834332	8
1275979346	SARA	MATTHEW	ROBERT	1648 NW 1ST ST		MERIDIAN	ID	836422212	0.8987653749	8
1366436677	DRURY	BRADLEY	C	914 W IRONWOOD DR STE 101		COEUR D ALENE	ID	83814	0.899067108	8
1821039017	HAISLEY	KATHLEEN	EGAN	100 HOSPITAL DRIVE		KETCHUM	ID	83340	0.9023560816	8
1285689034	DOCKTER	LISA	L	3280 E LANARK DR		MERIDIAN	ID	836425982	0.9031875627	8
1932420783	HYATT	BRAD	LEON	2550 ADDISON AVE E	SUITE F	TWIN FALLS	ID	833016749	0.9051062595	8
1902169485	HALVERSEN	ZACHARY	PAUL	606 N 3RD AVENUE	#101	SANDPOINT	ID	83864	0.905233684	8
1902941750	DUERSCH	MATTHEW		114 PIONEER CT		JEROME	ID	833385193	0.9056324185	8
1093149429	PHOUTRIDES	ELENA	KATHERINE	325 W IDAHO ST		BOISE	ID	837026040	0.905768827	8
1053351361	BLACK	STUART	AUSTIN	223 16TH AVE N		NAMPA	ID	836874058	0.9083296982	8
1689618126	PALMER	FRANCIS	F	3071 E FRANKLIN RD	SUITE 301	MERIDIAN	ID	836422376	0.9111985704	8
1689037129	SCOGGINS	TINA		23 S 8TH ST		ASHTON	ID	834205211	0.9120095386	8
1538415351	MIX	JESSE	WILLIAM	500 W FORT ST	# 111	BOISE	ID	83702	0.9131524502	8
1285731794	CIFRESE	SARA	ASHMAN	1995 E 17TH ST		IDAHO FALLS	ID	83404	0.913243459	8
1841219987	HAMMAR	BRYAN		167 E 1ST S		RIGBY	ID	834421401	0.9133859546	8
1275911356	AGUIRRE	KATE		427 12TH ST		PLUMMER	ID	838514000	0.9165758798	8
1699717926	WEITEMIER	KENNETH	H	701 E PARKCENTER BLVD		BOISE	ID	837066528	0.9169287537	8
1902809205	ROBERTS	LAYNE	D.	2000 AMERICAN LEGION BLVD		MOUNTAIN HOME	ID	836473138	0.918400784	8
1952412702	BRUS	NANCY	A	6023 N EAGLE RD		BOISE	ID	837130997	0.9188746637	8
1669786653	BONNETT	JESSICA	E	2500 W A ST STE 101		MOSCOW	ID	838436000	0.9200443048	8
1336450402	STALLER	SARAH	REID	777 N RAYMOND ST		BOISE	ID	837049251	0.9200598281	8
1790105518	YOUNG	KRISTEN		1150 N SISTER CATHERINE WAY		NAMPA	ID	83687	0.9203468081	8
1164801692	CROUCH	ROBERT		121 E FORT ST		BOISE	ID	837126322	0.920424567	8
1245206648	PRODZINSKI	KIRK	D	3077 E BARBER VALLEY DR		BOISE	ID	837164747	0.9215892027	8
1114937661	WICKENKAMP	CAROLYN	KAY	8795 W DRIFTWOOD DR		COEUR D ALENE	ID	838149602	0.9216394694	8
1558309526	MCCONNEHEY	DIANE		6650 W EMERALD ST		BOISE	ID	837048738	0.9216816052	8
1790458768	NEBEKER	JACE		3760 WASHINGTON PKWY		IDAHO FALLS	ID	834047593	0.922719656	8
1619020005	ROSE	SHERRYL	K.	2153 N LEANN WAY		MERIDIAN	ID	836421227	0.9235454015	8
1801831235	VOLYN	GLEN	P.	1701 LINCOLN WAY		COEUR D ALENE	ID	838142537	0.92362499	8
1003499211	SZUMSKI	SUMMER	E	777 N RAYMOND ST		BOISE	ID	837049251	0.9239665269	8
1427619998	FREY	MICHAELA		777 N RAYMOND ST		BOISE	ID	837049251	0.9262913614	8
1295974368	HOGAN	WILLIAM	E	651 MEMORIAL DR		POCATELLO	ID	832014071	0.9283369463	8
1992873327	ONTIVEROS	DAVID		1501 HILAND AVE		BURLEY	ID	833182682	0.9313603271	8
1174145809	KNACKSTEDT	CAROLYN		215 E HAWAII AVE		NAMPA	ID	836866011	0.932366332	8
1114086048	BOMSTA	LARRY	DAVID	467 WASHINGTON ST		MONTPELIER	ID	832541544	0.9326315536	8
1801837141	GOLDBERG	MARCEL	ALEXANDER	3025 WEST CHERRY LANE	SUITE B	MERIDIAN	ID	836428531	0.9336573789	8
1699771469	MCFARLAND	ROBERT	M	700 W IRONWOOD DR	STE 101	COEUR D ALENE	ID	838142666	0.9350273511	8
1043261803	PERKO	ROBERT		12273 W MCMILLAN RD		BOISE	ID	837130555	0.9355197292	8
1699723072	CLUKEY	KRISTI	ANN	6052 W STATE ST		BOISE	ID	837032739	0.9374488536	8
1871584755	REINHARDT	LIGEIA	A	30410 HIGHWAY 200		PONDERAY	ID	838529601	0.9374939846	8
1144244054	KERR	MARY	R	215 E HAWAII AVE		NAMPA	ID	836866011	0.9382010027	8
1629457155	COLSON	LOREN	T	6565 W EMERALD ST		BOISE	ID	83704	0.9387862226	8
1114504594	ROWE	NATHAN	T.	110 VISTA DR		POCATELLO	ID	832015824	0.9391529378	8
1821180134	LINFORD	DOUGLAS	SEAN	566 W PRAIRIE AVE		COEUR D ALENE	ID	838157766	0.9418105422	8
1790870400	HOLMSTEAD	EARL	EVAN	2006 BIRDIE THOMPSON DRIVE		POCATELLO	ID	83201	0.9418270322	8
1881951903	PARKS	MICHAEL	RYAN	90 HOPE DR BLDG 6000		MOUNTAIN HOME	ID	836481062	0.9459070619	8
1720293749	NELSON	KELLY	M	566 W PRAIRIE AVE		COEUR D ALENE	ID	838157766	0.9466836462	8
1851786990	BEASLEY	BRITTA		1919 LINCOLN WAY STE 315		COEUR D ALENE	ID	83814	0.9475286905	8
1811345374	BREISH	DAKOTA		90 HOPE DR BLDG 6000		MOUNTAIN HOME	ID	836481062	0.9475818402	8
1538320676	HOLLIDAY	JENNIFER	LYNNE	777 N RAYMOND ST		BOISE	ID	837049251	0.9481862616	8
1124120050	TIMMONS	BRET	ANDREW	510 ROOSEVELT ST		AMERICAN FALLS	ID	832111362	0.9491168805	8
1841731155	RENO	ADAM	L	381 S MIDDLETON RD STE B		MIDDLETON	ID	836445369	0.9491934851	8
1497759088	SWEET	YVETTE	RENE	1441 NE 10TH AVE		PAYETTE	ID	836615420	0.9492440996	8
1649216805	SUMMERS	SAMUEL	M	315 E ELM ST	SUITE 100	CALDWELL	ID	836054857	0.9513114565	8
1972093979	KLIPPENSTEIN	KADE		777 N RAYMOND ST		BOISE	ID	837049251	0.9544108691	8
1831154707	MAIER	ERIC	L	3301 N SAWGRASS WAY		BOISE	ID	837044493	0.955177811	8
1871556514	SWANSON	TODD	KEITH	370 S HAINES PL		BOISE	ID	837128360	0.9575543441	8
1972508497	ROBINSON	CHARITY	D	301 CEDAR ST		OROFINO	ID	835449029	0.9580429112	8
1457416224	HERNANDEZ	MARK	EDWARD	302 S 1ST AVE		SANDPOINT	ID	838641258	0.9582262584	8
1992775480	VETTER	WILLIAM	H.	1102 E LOCUST ST		EMMETT	ID	836172713	0.9590364708	8
1275735045	PICKETT	JAMES	WILLIAM	220 BANNOCK ST		MALAD CITY	ID	832525068	0.9592904667	8
1366486003	KERN	JOSHUA	WILLIAM	132 5TH AVE W	SUITE 1	JEROME	ID	833381825	0.9599624886	8
1609871060	MCGRATH	KELLY		301 CEDAR ST		OROFINO	ID	835449029	0.9600974642	8
1932495686	SUN RHODES	LISA	SKY	777 N RAYMOND ST		BOISE	ID	837049251	0.9601156805	8
1508899295	BOETTCHER	GREG	C	267 N CANYON DR		GOODING	ID	83330	0.9602391124	8
1811964570	SCOTT	JEFFREY	LEE	3025 W CHERRY LANE	STE B	MERIDIAN	ID	836428531	0.9612130662	8
1447295480	HARRIS	KENNETH	E	775 POLE LINE RD W	SUITE 105	TWIN FALLS	ID	833015814	0.9614896173	8
1477586162	MUNN	STACIA	S	777 N RAYMOND ST		BOISE	ID	837049251	0.962176911	8
1699769471	CLINGER	MARK	B	260 S TEN MILE RD		MERIDIAN	ID	836426100	0.9626971995	8
1538322854	BURKE	BRIANT	E.	8100 W EMERALD ST STE 180		BOISE	ID	837049069	0.9643067359	8
1346283991	CALDWELL	RICHARD	B	700 IRONWOOD DR	SUITE 170E	COEUR D ALENE	ID	83814	0.9645366394	8
1255383055	BATTAGLIA	SAM	G	1623 S WELLS AVE		MERIDIAN	ID	836425040	0.9659622265	8
1568490340	ALLEN	GINGER	A.	1900 W CHINDEN BLVD		MERIDIAN	ID	836466690	0.9664960373	8
1558341594	CROSSLEY	DENNIS	DAN	465 MCKENNA DR		MOUNTAIN HOME	ID	836472143	0.967001854	8
1295728897	BALDRIDGE	SCOTT	ALAN	365 MCKENNA DR		MOUNTAIN HOME	ID	83647	0.9673486524	8
1770688426	ROISUM	TONY	CRAIG	3360 WASHINGTON PKWY	SUITE 1	IDAHO FALLS	ID	834048332	0.9674360761	8
1033117205	PETERS	ANTHONY	D	1220 E POLSTON AVE		POST FALLS	ID	83854	0.9700223873	8
1508021726	ANDERSON	ANTHONY	J	1501 HILAND AVE STE A		BURLEY	ID	833182682	0.9701281688	8
1912486176	KENT	VICTORIA	ALLISON	777 N RAYMOND ST		BOISE	ID	837049251	0.9725525207	8
1790713204	HAMBLIN	DEREK	B	4815 CLEVELAND BLVD		CALDWELL	ID	836056501	0.9727615123	8
1528472552	HILBORN	KEVIN		465 MEMORIAL DR		POCATELLO	ID	832014008	0.9729882921	8
1346286044	ALLEN	SUZANNE	M	777 N RAYMOND ST		BOISE	ID	837049251	0.9745737044	8
1720341209	MAYO	TYLER	FORREST	465 MEMORIAL DR		POCATELLO	ID	832014008	0.9755769344	8
1649894692	JOHN	RICHARD		465 MEMORIAL DR		POCATELLO	ID	832014008	0.9759564414	8
1902286438	PLUSKAL	MARGARET-		777 N RAYMOND ST		BOISE	ID	837049251	0.9764438826	8
1134743628	COMISH	BRANDON	DEAN	465 MEMORIAL DR		POCATELLO	ID	832014008	0.9766260995	8
1013957802	GIFFEN	SHEILA	M	471 BAYBROOK CT		BOISE	ID	837063900	0.9774109749	8
1326045865	LEEDY	W	HUGH	1327 SUPERIOR ST		SANDPOINT	ID	838641735	0.9775949884	8
1386938165	LUNDBERG	JOSHUA	ERIC	1401 E CENTRAL DR		MERIDIAN	ID	836428046	0.9796626279	8
1427314475	BALL	KATHERINE	LATHAM	1150 N SISTER CATHERINE WAY		NAMPA	ID	83687	0.9814916365	8
1144212549	JORDAN	ANTHONY	SCOTT	12080 MCMILLAN RD		BOISE	ID	837132462	0.9817709592	8
1316940232	MINNEHAN	HALEY	J	701 LEWISTON ST		COTTONWOOD	ID	835229750	0.9821659592	8
1649365404	WOOTTON	LORE	BETH	683 E 3RD ST		WEISER	ID	836722248	0.9822844658	8
1689602914	MOORHOUSE	AARON	DREW	4740 N. PENNGROVE WAY	STE. 100	MERIDIAN	ID	83646	0.9834971786	8
1548259575	GOLTRY	VICTORIA	H	215 E HAWAII AVE		NAMPA	ID	836866011	0.9855433367	8
1073043337	ALLAN	MARC		465 MEMORIAL DR		POCATELLO	ID	832014008	0.9863553215	8
1457388290	SMITH	ROBERT	F	701 E PARKCENTER BLVD		BOISE	ID	837067539	0.9868516535	8
1295720779	REISNER	TERRY	R	427 N 12TH		PLUMMER	ID	838510388	0.9869502578	8
1356965396	KOKKONEN	JOKKE		465 MEMORIAL DR		POCATELLO	ID	832014008	0.9871881748	8
1497098891	PRATT	MICHAEL		1501 HILAND AVE		BURLEY	ID	833182688	0.9876267575	8
1932557782	WEISS	ZACHARY		1510 12TH AVE RD STE 200		NAMPA	ID	836866008	0.9893248309	8
1881259240	TALBUTT	VICTORIA		132 5TH AVE W STE 2		JEROME	ID	833381825	0.9914978608	8
1427670157	SUP	ALI		215 E HAWAII AVE		NAMPA	ID	836866011	0.9915968194	8
1124390687	ESHENAUR	JAMESD	ELWOOD	981 N ELKRIVER WAY		EAGLE	ID	836165448	0.9916294478	8
1639533847	BELLEM	ALEXANDRA		1090 W PARK PL		COEUR D ALENE	ID	838142785	0.991818958	8
1164862058	BASTIAN	ALLISON	BROOKE	777 N RAYMOND ST		BOISE	ID	837049251	0.9920650003	8
1356320915	MOORE	HAROLD	GUY	1880 W JUDITH LANE		BOISE	ID	837055221	0.9933986003	8
1538422019	WILDE	TREVOR	GLADE	335 E MAIN ST		SAINT ANTHONY	ID	834451546	0.9934403631	8
1003890732	GIVENS	JEFFERY	STUART	700 W IRONWOOD DR	SUITE 170E	COEUR D ALENE	ID	838142656	0.9949834784	8
1356348015	HOLLAND	ROBERT	E.	520 S EAGLE RD	STE 1241	MERIDIAN	ID	836426351	0.9950994872	8
1629540422	RIVERA	MARIA	G.	1501 HILAND AVE		BURLEY	ID	833182688	0.995973323	8
1215900865	BONINE	TIMOTHY	RAY	1309 PONDEROSA DR	SUITE 103	SANDPOINT	ID	838648278	0.9960271451	8
1518532464	HAMMON	JORDAN	T	465 MEMORIAL DR		POCATELLO	ID	832014008	0.9971160362	8
1700857729	CHAMBERS	DAVID	LYNN	920 W IRONWOOD DR	SUITE 101	COEUR D ALENE	ID	838142463	0.9996620254	8
