# Supplementary material for: Prevalence and Correlates of COVID-19 Vaccine Information on Family Medicine Practices’ Websites in the United States: Cross-sectional Website Content Analysis
Source: JMIR Form Res. 2022 Nov 17;6(11):e38425. doi: 10.2196/38425 (PMC9671487; doi:10.2196/38425)
Supplement: Multimedia Appendix 1 [file formative_v6i11e38425_app1.zip › NPI datasets/IL_NPI.csv]

NPI	last_name	first_name	middle_name	address_line1	address_line2	city	state	zip	r	target_sample
1326073073	HATLEY	THOMAS		20613 N BROAD ST		CARLINVILLE	IL	62626	0.0002051303	41
1831118264	KELLY	RICHARD	P	80 TEMPLETON DR		OSWEGO	IL	605437000	0.0002273978	41
1629612817	YANKELLOW	IRENE		3000 N HALSTED ST STE 509		CHICAGO	IL	606575194	0.0002454715	41
1487147435	LATON	MATTHEW		1431 N WESTERN AVE STE 406		CHICAGO	IL	606221774	0.0003195731	41
1114412053	SANTILLI	KRISTA		1901 W HARRISON ST		CHICAGO	IL	606123714	0.0006964998	41
1629502687	PAYLOR	YOLANDA		5359 W FULLERTON AVE		CHICAGO	IL	606391450	0.0013506743	41
1972509594	HENIFF	COLLEEN	ANN	2850 W 95TH ST	SUITE 205	EVERGREEN PARK	IL	608052735	0.0017140596	41
1598857278	SHEPPARD	SUSAN		2200 FORT JESSE RD	SUITE 110	NORMAL	IL	617616286	0.0020472468	41
1043266307	TEMPLE	LESLIE	MENDOZA	2400 CHESTNUT AVE	SUITE A	GLENVIEW	IL	600268321	0.0023969882	41
1043693831	WATTS	KARI	BETH	815 MAIN ST		PEORIA	IL	61602	0.0024573798	41
1104991413	LUNA	JULIETA	JOSON	5906 WEST MONTROSE AVENUE		CHICAGO	IL	606341625	0.0025237766	41
1821251570	KROENING	EMILY		1044 N MOZART ST	203	CHICAGO	IL	606222789	0.0025322195	41
1134440969	SHAH	NIRAJ		1414 CROSS ST STE 210		SHILOH	IL	622692988	0.0026412345	41
1457883969	DEPIETRO	REGINA		9831 S WESTERN AVE		CHICAGO	IL	606431740	0.0026869052	41
1346362688	YU	YAN	KING	2800 S CALIFORNIA AVE		CHICAGO	IL	606085107	0.0027603894	41
1316252489	PAVILONIS	DINA		965 LAKE ST		OAK PARK	IL	603011292	0.0029439218	41
1851957120	BELTZ	DANYELLE	NICOLE	3 ST. ELIZABETH'S BLVD.	SUITE 4000	O'FALLON	IL	622691284	0.0031241621	41
1891770350	MULLER	MERLE	HENRY	612 N 11TH ST		QUINCY	IL	623012662	0.0033666524	41
1174029284	PALOMO	MARCO		3210 GRAND AVE		WAUKEGAN	IL	600852204	0.0039134598	41
1285710590	SUDBRACK	LUIZ	CARLOS	4020 W ARMITAGE AVE		CHICAGO	IL	606393739	0.0041635726	41
1790191328	NADARAJAH	SANGEETHA		612 N 11TH ST		QUINCY	IL	623012662	0.0044617159	41
1609143288	LO	BETTY	PEI FEN	126 BIESTERFIELD RD		ELK GROVE VILL	IL	600073657	0.0044695609	41
1891015004	LEIFER	ARIEL		14 LAKE ST		OAK PARK	IL	603022606	0.0045120437	41
1699707851	SABAHAT	ALVIA		2424 W PETERSON AVE		CHICAGO	IL	606594100	0.0045967414	41
1710991633	GOLEMON	JOAN		815 MAIN ST		PEORIA	IL	616021076	0.0046251947	41
1235471327	CHAUS	FARAH	M	1775 BALLARD RD		PARK RIDGE	IL	600681005	0.0046366495	41
1811480908	RODRIGUEZ	HERIBERTO		3010 W 26TH ST		CHICAGO	IL	606234128	0.004733677	41
1720344914	LEONARD	JAMES	C	611 W PARK ST		URBANA	IL	618012500	0.0047769481	41
1043239247	MUNOZ	KRISHNAMU		208 W WASHINGTON ST APT 1006		CHICAGO	IL	606063574	0.0051562884	41
1467831867	CRIHFIELD	ANASTASIA		5359 W FULLERTON AVE		CHICAGO	IL	60639	0.0051742503	41
1588713374	CORWIN	BRUCE	C	15728 S ROUTE 59		PLAINFIELD	IL	605442693	0.005285488	41
1467437939	PAREJA	AUGUSTO	N	3232 W 55TH ST		CHICAGO	IL	606322638	0.0054205847	41
1093815342	SELLETT	JOHN	R	1701 W CURTIS ROAD	FAMILY MEDI	CHAMPAIGN	IL	61822	0.005748915	41
1790774826	DAVIDSON	ROBERT	J	13 N WALNUT ST		PINCKNEYVILLE	IL	622741050	0.0058329995	41
1124000179	LECHNER	ALISON	E	431 LAKEVIEW CT	SUITE D	MOUNT PROSPECT	IL	600566048	0.0058382107	41
1477527604	MODERT	CHRISTOPH	WILSON	1 DOCTORS PARK RD STE C		MOUNT VERNON	IL	628646251	0.0061370679	41
1194756023	CARSTEN	JAMES	F	1800 N MAIN ST STE 102		WHEATON	IL	601873112	0.0061442489	41
1235766684	BODEPUDI	SREEVIDYA		1475 E. BELVIDERE ROAD, SUITE 385		GRAYSLAKE	IL	600302012	0.0062710447	41
1366501140	RODGERS	BLAKE	CONLEY	1414 CROSS ST STE 230		SHILOH	IL	622692988	0.0063708918	41
1629043195	COSTABILE	DOMINIC		1315 MACOM DR	SUITE 005	NAPERVILLE	IL	605649358	0.0064322697	41
1033200928	PATEL	JUMUNA		1120 E WAR MEMORIAL DR		PEORIA HEIGHTS	IL	616167757	0.0064631449	41
1659395259	CONKLIN	CHAD	M	3335 N STERLING AVE		PEORIA	IL	616041837	0.0065354225	41
1285921767	RULEY	ADAM	THOMAS	180 S 3RD ST	SUITE 400	BELLEVILLE	IL	622201952	0.0067865956	41
1538367586	CARREON	SARAH	MARIA	14 LAKE ST		OAK PARK	IL	603022606	0.0070051625	41
1114580115	BOUNYONG	NATHAN		5145 N CALIFORNIA AVE		CHICAGO	IL	606253687	0.0070389356	41
1588959662	JOVANOVICH	ALEXANDAR		355 N CANAL ST		CHICAGO	IL	606061207	0.0071418751	41
1063754158	KOWALSKA	ANETA	MONIKA	3915 BARRING TRCE		PEORIA	IL	616152500	0.0073269126	41
1336123165	GOGGIN	ANDREW	S	308 W COLLEGE AVE		GREENVILLE	IL	62246	0.0076116463	41
1366453839	TURK	FARAH		13550 S RTE 30	SUITE 100	PLAINFIELD	IL	605445686	0.0077587385	41
1700981693	LAVACCARE	JENNIFER		1775 DEMPSTER ST		PARK RIDGE	IL	60068	0.0078402092	41
1063643187	BRUNNER	DAWN		1001 COMMERCIAL DR		MAHOMET	IL	618538625	0.0081815338	41
1154769081	KELLY	JEANNETTE	SUZANNE C	180 N MICHIGAN AVE STE 1605		CHICAGO	IL	606017478	0.0086056958	41
1730702564	FAVIA	KATHERINE	ANNE	611 W PARK ST		URBANA	IL	618012529	0.008757459	41
1902843345	SHUTTARI	ZAHID	SYED	149 N WEBER RD		BOLINGBROOK	IL	604901504	0.0092877252	41
1699941930	OSINEME	CHIDINMA	I	115 N PARKSIDE AVE		CHICAGO	IL	606443040	0.0094599603	41
1316908759	SWEET-ALBORES	MICHELLE		8 SALT CREEK LN STE 301		HINSDALE	IL	605212903	0.0096194157	41
1508031758	SHRESTHA	NIRANJAN		1050 M L KING DR STE 111		CENTRALIA	IL	628013060	0.0096898237	41
1235362971	LISTON	MICHAEL	JAMES	100 GORE RD		MORRIS	IL	604509466	0.0097683002	41
1851406037	ARMBRUST	STEVEN	M	2001 N GARY AVE	SUITE 210	WHEATON	IL	601873055	0.0098598008	41
1437167277	BENTKOWSKI	MAREK	S	5605 E. ROCKTON ROAD	NORTHPOINTE	ROSCOE	IL	610737601	0.0100379153	41
1821522376	MENSEN	TROY	JOSEPH	3134 N CLARK ST		CHICAGO	IL	606574414	0.0101589034	41
1700974821	KNOX	TIMOTHY	E	10627 S PULASKI RD		CHICAGO	IL	606553827	0.01021335	41
1548225212	MATHEU	JOSEPH	M	5669 W 95TH STREET		OAK LAWN	IL	60453	0.0103377122	41
1255451803	CONKLIN	DARREN		815 MAIN ST		PEORIA	IL	616021076	0.0104672541	41
1245235100	KEMP	ROBERT		150 E WILLOW AVE STE 300		WHEATON	IL	601875529	0.0106181023	41
1114450988	EA	DENNIS		1044 N MOZART ST STE 100		CHICAGO	IL	606223644	0.0107525736	41
1366490146	GUTHRIE	MARJORIE	H.	3 SAINT ELIZABETH BLVD STE 4000		O FALLON	IL	622691284	0.0111830435	41
1811993470	GILBERTSON	JULIE	A	1329 N. WOLF RD		MOUNT PROSPECT	IL	60056	0.0111854314	41
1770530024	RETHORST	RICHARD		201 BAILEY LN		BENTON	IL	628121969	0.0112619135	41
1184902363	NGWUBE	CHIZOBA		200 HEALTH CARE DR		GREENVILLE	IL	622461154	0.0113514275	41
1154345635	GONCALVES	ABINA		3525 S MICHIGAN AVE		CHICAGO	IL	606531019	0.0114265438	41
1144660440	HUSSAIN	FATIMA		181 W MADISON ST STE 4550		CHICAGO	IL	606024636	0.0121639608	41
1932583432	MURPHY	CHAD		5100 RELIABLE PKWY		CHICAGO	IL	606860051	0.0125230183	41
1659803997	VO	NHAT LINH		1285 HARTREY AVE		EVANSTON	IL	602021056	0.0125690657	41
1710472964	EIBEN	TANNER	CRAIG	612 N 11TH ST		QUINCY	IL	623012662	0.0125853275	41
1144216185	SANTIAGO	JULIO	A	1007 NW 3RD ST		ALEDO	IL	61231	0.0132124154	41
1104843739	LI	YANBING		360 STATION DR		CRYSTAL LAKE	IL	600147978	0.0132547962	41
1174018048	KARIUS	ABIGAIL		102 E CENTER ST		LE ROY	IL	617521900	0.0132714929	41
1811908775	CADY	BRIAN	J	1280 E TREMONT ST		HILLSBORO	IL	620491912	0.013300796	41
1962480798	BRUK	ARON		224 BRADFORD LN	SUITE A	WATERLOO	IL	622983267	0.0133560435	41
1700809373	GROTRIAN	TRACY	L	1701 W CURTIS ROAD	FAMILY MEDI	CHAMPAIGN	IL	61822	0.0144636994	41
1902915796	WILCOSKI	SUSAN		2740 W FOSTER AVE	SUITE 307	CHICAGO	IL	606253500	0.014539721	41
1619917713	KHAN	KALEEM		1331 W 75TH ST STE 202		NAPERVILLE	IL	605409311	0.0145966485	41
1699981365	RAJESH	TARA	VISWAMBHA	6326 CERMAK RD		BERWYN	IL	604022304	0.0146747222	41
1063430783	WIEDMANN	MARGARET	ANNE	4600 N RAVENSWOOD AVE FL 2		CHICAGO	IL	606404510	0.0149680376	41
1427077841	LOCKE	SUSAN	MARIE	7255 W GRAND AVE		ELMWOOD PARK	IL	607072028	0.0150427814	41
1922081249	MARSHALL	JACOB	C.	103 N OAK ST		O FALLON	IL	622691165	0.0151252607	41
1659678076	KADIYALA	LOLICHAND		110 W CALENDAR AVE	L	LA GRANGE	IL	605252325	0.0151347369	41
1497803969	WRIGHT	JIFUNZA	CHARLENE	11110 S SAWYER AVE		CHICAGO	IL	606552724	0.0152750709	41
1972563583	TOWERS	JOSEPH		7409 WOODRIDGE DR		WOODRIDGE	IL	605172249	0.0162196839	41
1518920073	HARRISON	BRIAN		203 BAILEY LN STE 1		BENTON	IL	628122266	0.0163862319	41
1922685635	MAGANA	AARON	JAMES	4600 N RAVENSWOOD AVE		CHICAGO	IL	606404510	0.0167389838	41
1689960650	FORD	CLAYTON	T	3106 OUTER DR		MARION	IL	629595270	0.0171823916	41
1861680050	CURTIS	H	MICHAEL	2200 W TOUHY AVE		CHICAGO	IL	606453412	0.0177939814	41
1801843156	DONATELLO	FRANK	A.	6360 W. 159TH STREET	SUITES D &	OAK FOREST	IL	604522725	0.0179885146	41
1184001778	SNYDER	COURTNEY		1200 W ALGONQUIN RD BLDG M		PALATINE	IL	60067	0.0180286625	41
1366070021	PATTERSON	LEILA	NICOLE	9555 S 52ND AVE STE F		OAK LAWN	IL	604533054	0.0180649455	41
1811574320	GARCIA	BIANCA	GINA	1775 BALLARD RD		PARK RIDGE	IL	600681005	0.0181706608	41
1295359503	MARKOSYAN	ADRINE	A	102 W KENWOOD AVE STE 100		DECATUR	IL	625264379	0.0183246848	41
1275568289	MCGRAW	MICHAEL	J	245 S GARY AVE	SUITE 100	BLOOMINGDALE	IL	601082200	0.01835609	41
1811488679	BEATTY	MORGAN	COLLEEN	14 LAKE ST		OAK PARK	IL	603022606	0.0184191042	41
1194010496	SODVADIYA	JITENDRAK		727 E COURT ST		PARIS	IL	619442460	0.0187597205	41
1619396371	RIVERA	LUIS		3348 W 87TH ST		CHICAGO	IL	606523767	0.018861026	41
1376551960	PLONKA	CATHERINE	ANN	4600 N RAVENSWOOD AVE		CHICAGO	IL	606404510	0.0195495975	41
1962619429	WELLS	CHRISTINA	DENISE	7131 S JEFFERY BLVD		CHICAGO	IL	606492191	0.0196869825	41
1326067075	CHEN	CHAO		6259 S COTTAGE GROVE AVE		CHICAGO	IL	606372529	0.0198185621	41
1306131925	KIM	JUDY	YOO JIN	6810 N MCCORMICK BLVD		LINCOLNWOOD	IL	60712	0.0199794085	41
1801981022	SHAH	PRAVIN		600 W FULTON ST	SUITE 200	CHICAGO	IL	606611259	0.0200808947	41
1477502862	BARCLAY	SCOTT	I	1300 N MARKET ST		SPARTA	IL	622861048	0.0202106317	41
1114581501	FOURNIER	CHELSEA	LEIGH	2160 S 1ST AVE		MAYWOOD	IL	601533328	0.0204679035	41
1154982254	CHAMBERLAIN	LUCAS		2020 OGDEN AVE STE 330		AURORA	IL	605045897	0.0204929491	41
1245672054	LEE	WON WOO	CHRISTOPH	2050 PFINGSTEN RD	SUITE 200	GLENVIEW	IL	600261324	0.0206491696	41
1619985702	ALI	ZAKIAH	S.	636 HAMPSHIRE ST	SUITE 201	QUINCY	IL	623013054	0.0206708559	41
1841203486	PLUNDO	GARY		20110 GOVERNORS HWY		OLYMPIA FIELDS	IL	604611030	0.0207433268	41
1992790877	RUBE	STEVEN	H	1317 W DIVERSEY PKWY		CHICAGO	IL	606141207	0.0217192457	41
1124228853	KLEMINE	LUBOV	A	2222 W DIVISION ST	SUITE 200	CHICAGO	IL	606222717	0.0231593298	41
1336671569	SCHOENHOFEN	THOMAS		205 S NORTHWEST HWY		PARK RIDGE	IL	600685802	0.0231936197	41
1174905574	YAZDANI	SAHAR		125 E PLUMMER BLVD STE A		CHATHAM	IL	62629	0.0235303119	41
1639277569	BILLINGSLEA	CAMILLE	LANE	500 E 51ST ST		CHICAGO	IL	606152400	0.024133889	41
1376646984	MARCHEL	RYSZARD		5036 S ARCHER AVE		CHICAGO	IL	60632	0.0246134075	41
1063491207	SWENIE	DENNIS	M	205 S 3RD ST		GIRARD	IL	626401547	0.0246486715	41
1225170749	GONZALEZ	CARLOS	ANTONIO	4311 S KEDVALE AVE		CHICAGO	IL	606324004	0.024745544	41
1215900519	SCHLEICH	JEFFREY	P	1010 FAIRWAY DR		FREEPORT	IL	610326600	0.0247554546	41
1407989106	KELLY	DEREK	JOSEPH	2740 W FOSTER AVE	SUITE 209	CHICAGO	IL	606253500	0.0248941248	41
1336533264	HARRISON	MARGO	HELENE	2645 W LAWRENCE AVE		CHICAGO	IL	60625	0.0249938802	41
1578653994	PEREZ-GUERRA	RAFAEL	A	16003 EXECUTIVE DR		CREST HILL	IL	604030500	0.025062372	41
1902243215	PATEL	BHAKTI		2320 E 93RD ST		CHICAGO	IL	606173909	0.0251928517	41
1831287887	LICUDINE	NORMITA	MADAMBA	4758 WEST WASHINGTON BLVD		CHICAGO	IL	60644	0.0254312763	41
1861439663	KESWANI	ABDULHAMI	S	7531 S STONY ISLAND AVE		CHICAGO	IL	60649	0.0255754953	41
1841649662	HOWARD	ASHLEY	NICOLE	520 N 4TH ST		SPRINGFIELD	IL	627025238	0.0255889907	41
1437788122	HERRERA	NOHEMI		2750 W NORTH AVE		CHICAGO	IL	606475247	0.0256195371	41
1881643948	ROSBOROUGH	BRIAN	S	1614 E NORRIS DR		OTTAWA	IL	613503681	0.0261727488	41
1306845045	DEYOUNG	MARK	B	904 E MAIN ST		KNOXVILLE	IL	614481539	0.0265770089	41
1477194447	SZTUKOWSKI	RUSSELL	A	213 NW 10TH ST STE A		FAIRFIELD	IL	628371219	0.0269758776	41
1881651461	MANTELL	SUSAN	K	501 N LINCOLN ST		PHILO	IL	618649653	0.0271202228	41
1083141667	JOSEPH	JESU		2404 CHARLES ST		ROCKFORD	IL	611081602	0.02714229	41
1275574527	KUEBRICH	CHRISTOPH	T.	230 REGIONAL DR		ALTON	IL	620025942	0.0280036652	41
1508951351	DEFUNIAK	ANDREW	QUINBY	2800 S CALIFORNIA AVE	MED/SURG OF	CHICAGO	IL	606085107	0.028097752	41
1417114620	SURAVARAM	SMITHA		121 FAIRFIELD WAY	STE 207	BLOOMINGDALE	IL	601081588	0.0281688664	41
1013355973	IYENGAR	HARI		520 N 4TH ST		SPRINGFIELD	IL	627025238	0.0282098241	41
1699744920	HULESCH	WILLIAM	S	4900 MAIN ST		DOWNERS GROVE	IL	605153611	0.0283163171	41
1063703064	UZOSIKE	EZECHINYE	D	2050 PFINGSTEN RD	SUITE 200	GLENVIEW	IL	600261324	0.0283557549	41
1417160714	USMAN	ANJUM		603 E DIEHL RD STE 135		NAPERVILLE	IL	605634906	0.0287262243	41
1316476823	PRICE	SAMUEL		612 N 11TH ST		QUINCY	IL	623012662	0.028743695	41
1437796133	TARNAUSKAS	SKAISTE		2003 W FULTON ST STE 303		CHICAGO	IL	606122345	0.0288010496	41
1619039328	PATEL	DHARMESH	KANUBHAI	2025 S CHICAGO ST		JOLIET	IL	604363172	0.0293249823	41
1689694408	KUPCHICK	ERIC		29 ORLAND SQUARE DR		ORLAND PARK	IL	604623206	0.029363106	41
1396368759	WILLIAMS	TYLER		2650 RIDGE AVE STE 1304		EVANSTON	IL	602011700	0.0294323973	41
1629332127	FRAZIER	WENDY	DEVONNE	310 W LOSEY ST		SCOTT AFB	IL	622255250	0.0294936877	41
1215953559	STRIEGEL	PAUL	G	15300 WEST AVE		ORLAND PARK	IL	604624600	0.0295512816	41
1376993626	NUNE	KARTHIK		7531 S STONY ISLAND AVE		CHICAGO	IL	606493954	0.0295939208	41
1508893595	WILLIAMS	TIMOTHY	J	901 W WALNUT ST		METAMORA	IL	615488637	0.0295985411	41
1275522666	RICHIE	ANNA	M	520 N 4TH ST		SPRINGFIELD	IL	627025238	0.0297016497	41
1013062058	NADHAN	KRISHNA	V	1720 W ALGONQUIN RD	104	MOUNT PROSPECT	IL	600565400	0.0300281528	41
1265454607	PILCHER	STEPHEN	C.	9 HEARTLAND DR	SUITE C	BLOOMINGTON	IL	617047732	0.0302530965	41
1689886202	SMITH	ROXANNE	E	9555 S 52ND AVE STE F		OAK LAWN	IL	604533054	0.0303737545	41
1811195597	GRANT	DIANNA		2545 S KING DR		CHICAGO	IL	606162441	0.0305045918	41
1114058849	SHAPIRO	RICHARD	ALAN	700 N SACRAMENTO BLVD	STE 201	CHICAGO	IL	60612	0.0307383309	41
1295779239	ISONIEMI	MARK	K	1800 N MAIN ST		WHEATON	IL	601873112	0.0308736903	41
1033371554	THAN	BABY	MIN	2000 LAKE AVE		WOODSTOCK	IL	60098	0.0310369781	41
1043732340	HUI	JASON CHA		612 N 11TH ST		QUINCY	IL	623012662	0.0310815103	41
1588978241	TAILLEFER	MARGUERIT	SIMONNE	225 S CONGRESS ST		RUSHVILLE	IL	626811409	0.031115341	41
1942681150	KENNEDY	SEAN		2972 INDIAN TRAIL RD STE A		AURORA	IL	605029408	0.0311283269	41
1851851927	JONES-KING	JOYCE	MARIE	1475 E BELVIDERE RD		GRAYSLAKE	IL	600302012	0.0313628321	41
1780896381	BATRA	DIVYA		1025 MAINE ST		QUINCY	IL	623014038	0.031417558	41
1790070803	WALLIN	GREGORY	S	430 WARRENVILLE RD STE 310		LISLE	IL	605321348	0.0315196067	41
1285620518	LIM	MOO	UNG	707 RAILROAD AVE		ROUND LAKE	IL	600733237	0.0316397175	41
1053349720	LLERENA	REINHOLD		530 N HOUGH ST STE 110		BARRINGTON	IL	600103176	0.0319583537	41
1609101054	SONG	JAE	HYUN	8440 CALLIE AVE UNIT 311		MORTON GROVE	IL	600535017	0.0320522338	41
1124079538	FISHER	AMY	ELAINE	1285 FRANCISCAN DR		LITCHFIELD	IL	620561778	0.0321644871	41
1053305557	VALEK	JAMES	PAUL	9119S EXCHANGE AVE		CHICAGO	IL	606174225	0.0322393319	41
1154999878	GUILLAUME	DIANA		102 W KENWOOD AVE STE 100		DECATUR	IL	625264379	0.0325935921	41
1851885586	LAW	TAB	ANTHONY	612 N 11TH ST		QUINCY	IL	623012662	0.0328111155	41
1447249875	THOMAS	CYNTHIA	G	520 N 4TH ST		SPRINGFIELD	IL	627025238	0.0328121786	41
1598025298	JONES	JULIE	MIACZYNSK	16519 S RTE 59		PLAINFIELD	IL	605862606	0.0328835203	41
1073511143	CARDENAS	YOLANDA		1111 SUPERIOR ST STE 101		MELROSE PARK	IL	601604100	0.0331243677	41
1972733103	ABBAS	SYED		1200 W STATE ST		ROCKFORD	IL	611022112	0.0333842756	41
1447539622	OSMANI	SABA	FARHIN	5201 WILLOW SPRINGS RD STE 160		LA GRANGE HIGH	IL	605256558	0.0334953605	41
1407818545	DACUYCUY	WILFREDO	GARDUQUE	1809 SHERIDAN RD		NORTH CHICAGO	IL	600642235	0.0338292304	41
1114423043	CHANG	FRANKLIN		755 N YORK ST		ELMHURST	IL	601261607	0.0339511153	41
1093971806	DONOHUE	BRIAN		7447 W TALCOTT AVE	SUITE 182	CHICAGO	IL	606313745	0.0341036595	41
1295825594	CAFFERY	DENNIS		143 FORD AVE		HOPEDALE	IL	617479485	0.0341408691	41
1447394374	BALODIS	ANITA		103 HAVEN RD		ELMHURST	IL	60126	0.0344429775	41
1518075282	HARMS	JAY	S	900 MAIN ST STE 210		PEORIA	IL	616025005	0.0345258145	41
1912403478	CHACKO	STEVE	JACOB	415 NORTH LASALLE DRIVE	SUITE 100	CHICAGO	IL	606546065	0.0347459954	41
1831112978	GUTHMANN	RICHARD	ALAN	4600 N RAVENSWOOD AVE		CHICAGO	IL	606404510	0.0349628423	41
1922170265	MARIANI	KATHLEEN	MARIE	431 W LIBERTY ST		WAUCONDA	IL	600842452	0.035054687	41
1427616036	CHAN	WIEN		1044 N FRANCISCO AVE		CHICAGO	IL	606222743	0.0351609448	41
1821558990	QASEM	ZAHRA		1475 E BELVIDERE RD		GRAYSLAKE	IL	600302012	0.0352813862	41
1225085590	URDANETA	ALFONSO	E	705 SOUTH GRAND AVENUE		NASHVILLE	IL	622631534	0.0353728747	41
1699801472	NEMETH	JOSEPH	M	122 S COUNTY FARM RD	STE A	WHEATON	IL	601874594	0.0354927974	41
1760485007	AKINTILO	OLATUNJI	R	1701 E COURT ST		KANKAKEE	IL	609012670	0.0359046618	41
1295762417	BAIS	KIRAN	RAM	2127 S 17TH AVE		BROADVIEW	IL	60155	0.0360274255	41
1093286643	OSHODI	ENIOLA		1725 S WABASH AVE		CHICAGO	IL	606161219	0.0361905196	41
1164457032	MISTRY	MARILYN		640 S WASHINGTON ST	STE 350	NAPERVILLE	IL	605406603	0.0362626412	41
1952421042	AUGUSTIN	JOEL		1700 W VAN BUREN ST		CHICAGO	IL	606125500	0.0362974499	41
1508976747	GEIGER	RICHARD	H	10743 WEST 165TH STREET		ORLAND PARK	IL	60467	0.0364697394	41
1255306767	CASTLE	CARL	A	1510 SUNSET DR		VANDALIA	IL	624713228	0.0365683343	41
1700901303	SHETH	RAKHEE	M	2050 PFINGSTEN RD STE 330		GLENVIEW	IL	600261300	0.0365875694	41
1134210834	KOECHER	BRIAN	STEVEN	220 E LAKE ST	SUITE 100	ADDISON	IL	601012887	0.0367508303	41
1770744476	MATHEN	SHAUN	KURIAKOSE	8 HEALTH SERVICES DR		DEKALB	IL	601159647	0.0368038747	41
1083662795	SZYFER	MALGORZAT		3401 N. CENTRAL AVE		CHICAGO	IL	60634	0.036845922	41
1306367818	OSWALD	DEVON		611 W PARK ST		URBANA	IL	618012529	0.0369728729	41
1033297023	GREENSPAN	AARON		850 W IRVING PARK RD		CHICAGO	IL	606133077	0.0373287047	41
1336670017	HU	KEVIN	SHAWN CHE	2653 W OGDEN AVE		CHICAGO	IL	606081647	0.0374460225	41
1215956602	LATTA	RALPH	I	501 N DUQUOIN		BENTON	IL	628125228	0.0374462484	41
1083642557	PATTERSON	JILL	A	11148 FRONT ST		MOKENA	IL	604481525	0.0374655994	41
1619060977	SWINK	TRAVIS		105 S JOHN ST		DWIGHT	IL	604201413	0.0375395357	41
1063462646	CHOI	CAROLINE	J.	1614 WEST CENTRAL AVE	SUITE 202	ARLINGTON HTS	IL	600051534	0.0377130518	41
1972551513	LOFTHOUSE	GERALD		402 W BOUGHTON RD STE F1		BOLINGBROOK	IL	604401984	0.0379019119	41
1790700110	KAPLAN	BRUCE	W	1540 E. GROVE STREET		RANTOUL	IL	61866	0.0379089788	41
1164644266	GRASSO-KNIGHT	GUIDO		630 E NORTH AVE		CAROL STREAM	IL	601882127	0.0384422201	41
1104311968	WILLIAMS	SHANNAE		1901 W HARRISON ST		CHICAGO	IL	606123714	0.0384841771	41
1063603033	CHOPRA	MANJU		808 N. ROUTE,MEIJER INCORPORATED	COMMUNITY H	AURORA	IL	60504	0.0387317655	41
1003936766	CADET-SAINTIL	KAREN		5111 N GLEN PARK PLACE RD		PEORIA	IL	616144675	0.0387830963	41
1962062141	RENNIE	ROCHELLE		1901 W HARRISON ST		CHICAGO	IL	606123714	0.0387910721	41
1538479332	SHARMA	AMIT		801 N CASS AVE STE 300		WESTMONT	IL	605591193	0.0390275284	41
1053758557	WELCH	SARAH KAY		1325 COMMUNITY MEMORIAL DR		LA GRANGE	IL	605252659	0.0393675594	41
1710945852	MCGARRY	JAMES	V	3700 W 203RD ST	SUITE 301	OLYMPIA FIELDS	IL	604611180	0.0394163998	41
1518079243	LUCAS-FOSTER	HEATHER	L	6010 BOND AVE		CENTREVILLE	IL	622072328	0.0397016709	41
1922494061	EGUIA	MARY		755 N YORK ST		ELMHURST	IL	601261607	0.03972875	41
1306980743	STESLOW	RICHARD		2020 OGDEN AVE.	SUITE 400	AURORA	IL	605044386	0.0401926981	41
1629224076	SALAKO	BABATUNDE	ADEBANJO	500 E 51ST ST		CHICAGO	IL	606152400	0.0405464168	41
1891894622	MAERE	JANINE		211 LANDMARK DR	SUITE E1	NORMAL	IL	617612160	0.0407914883	41
1104937622	HANLON	MATTHEW	SCOTT	2850 W 95TH ST	SUITE 403	EVERGREEN PARK	IL	608052735	0.0408418863	41
1083693428	MONESTERSKY	JESSE	HARRIS	3001A SIXTH STREET	NAVAL HEALT	GREAT LAKES	IL	60088	0.0409904388	41
1376507657	VANDERBILT	JULIE	G	2320 HIGH ST		BLUE ISLAND	IL	604062426	0.0413642582	41
1083796239	FERNANDEZ	ANTHONY	M	7409 WOODRIDGE DR		WOODRIDGE	IL	605172249	0.0414819587	41
1144847963	TRIVEDI	ANUJA		7531 S STONY ISLAND AVE		CHICAGO	IL	606493954	0.0418542358	41
1891112306	TAN	WILLIAM	SENG	20060 GOVERNORS DR STE 204		OLYMPIA FIELDS	IL	604611099	0.0423344621	41
1699094995	BIGGS	ROBERT	D.	241 W SPRINGFIELD RD		ARCOLA	IL	619101202	0.0426170277	41
1023512001	VOLKEMA	KEVIN	ARTHUR	351 DELNOR DR STE 100		GENEVA	IL	601344229	0.0427117837	41
1689692659	SALGADO	HUGO		3775 N MULFORD RD		ROCKFORD	IL	611145632	0.0427203402	41
1679004956	SADIK	ADAM		2800 N SHERIDAN RD STE 606		CHICAGO	IL	606576159	0.0430290234	41
1114366788	STOCK	TYSON		3000 N HALSTED ST STE 401		CHICAGO	IL	606579268	0.0430701045	41
1225698624	BADESHA	NAVPREET	SINGH	520 N 4TH ST		SPRINGFIELD	IL	627025238	0.0434244233	41
1104239847	SCHIFELING	ERIN		14 LAKE ST		OAK PARK	IL	603022606	0.0436811024	41
1891744892	KUMAR	KIRAN		412 63RD ST	SUITE 103	DOWNERS GROVE	IL	605162000	0.0440020729	41
1972814267	SENEVIRATNE	KRISHANTH	DILRUKSHI	415 E CONGRESS PKWY STE A		CRYSTAL LAKE	IL	600146248	0.0440101251	41
1619981370	GOLEMON	THOMAS		815 MAIN ST		PEORIA	IL	616021076	0.0440599565	41
1124018817	DABROWSKI	SARA	V	1220 HOBSON RD	SUITE 104	NAPERVILLE	IL	605408139	0.0442715846	41
1013058841	KATZ	MARCIA		1015 W LAWRENCE AVE		CHICAGO	IL	606405017	0.0443466553	41
1780650176	HERNANDEZ	JUAN	C	102 S HENNEPIN AVE		DIXON	IL	61021	0.0443786076	41
1811978059	SABREE	LATIFAH		8541 S STATE ST	SUITE 8	CHICAGO	IL	606195665	0.0446037576	41
1720179773	BHATIA	PREM	L	9118 N LINDBERGH DR		PEORIA	IL	616151422	0.0446059923	41
1588776884	OTERO	WILLIAM	ENRIQUE	2363 N CALIFORNIA AVE		CHICAGO	IL	606472939	0.0446800394	41
1528637857	MINNICINO	JOSEPHINE		612 N 11TH ST		QUINCY	IL	623012662	0.0457279179	41
1053557025	DALBIK	KHALDOUN		2050 PFINGSTEN RD		GLENVIEW	IL	600261324	0.0465527745	41
1356381271	LOPATIN	ERIC	DEAN	301 EDWARDSVILLE ROAD		TROY	IL	62294	0.0467004106	41
1508913534	PRESUTTI	CRISTIAN	JOSEPH	1025 MAINE ST		QUINCY	IL	623014096	0.0471026893	41
1558366591	CVENGROS	TERESA		2800 N SHERIDAN RD	STE G2	CHICAGO	IL	606576163	0.0472554532	41
1144661083	PATEL	SAMIT		815 MAIN ST		PEORIA	IL	616021076	0.0473732283	41
1508855040	MASLOVSKY	SEMYON		500 PARK AVE	STE 104	LAKE VILLA	IL	600466556	0.0475738887	41
1386660355	KUBE	BRENDA	A.	911 S CHESTNUT ST		LE ROY	IL	617521894	0.0476453211	41
1689802282	KELLEY-MUHAMM	JACARA		1111 SUPERIOR ST STE 101		MELROSE PARK	IL	601604100	0.0480468045	41
1871528570	CONNER	DAVID	P	1701 W CURTIS ROAD	FAMILY MEDI	CHAMPAIGN	IL	61822	0.0485131312	41
1801101555	BLANKEMEIER	JULIE	RYAN	6703 S STEWART AVE	SUITE 206	CHICAGO	IL	606213116	0.0485630422	41
1124274063	BOKKA	JAGAN MOH	REDDY	1000 HEALTH CENTER DR		MATTOON	IL	619389261	0.0487804623	41
1245755958	SOTOLONGO JIM	DAN		1818 E WINDSOR RD		URBANA	IL	618029566	0.0488377363	41
1700838745	NELSON	KENNETH		2434 WOLF RD		WESTCHESTER	IL	601545634	0.0490979851	41
1598878373	HARMS	CRAIG	KENNETH	163 E BETHALTO DR		BETHALTO	IL	620101801	0.0494930004	41
1730403387	DIAZ	TIFFANY	JESSICA	25 E SCHAUMBURG RD	SUITE 200	SCHAUMBURG	IL	601943550	0.0495632906	41
1700981750	SU	NA		2401 W MAIN ST		MARION	IL	629591188	0.0506661376	41
1811418627	ABIOYE	ALISHKA		1901 W HARRISON ST		CHICAGO	IL	606123714	0.0507947924	41
1245257112	MAGUIRE	WALTER		602 W UNIVERSITY AVE		URBANA	IL	618012530	0.0510028233	41
1306340625	WITTKE	EVAN		711 W NORTH AVE STE 209		CHICAGO	IL	606101042	0.0510822037	41
1942473350	CHERNY	SVETLANA		6539 N DRAKE AVE		LINCOLNWOOD	IL	607124017	0.0511791413	41
1174519664	KINSELLA-STAL	PATRICIA		2972 INDIAN TRAIL RD		AURORA	IL	605029408	0.0515549504	41
1649325614	WOLLIN	WARREN	DALE	361 W GOLF RD		SCHAUMBURG	IL	601953607	0.0515702656	41
1740486489	DOMINIAK	ERIN	BETH	1610 LUTHER LN		PARK RIDGE	IL	600681243	0.0516356444	41
1962630178	ABRAHAM	NAVEEN		4901 W 79TH ST		BURBANK	IL	604591554	0.0516633559	41
1588612626	O'CONNELL	JOHN		1835 ROHLWING RD	SUITE A	ROLLING MEADOW	IL	600081394	0.0516726137	41
1497757306	MOK	CHUNG	Z	3535 W LAWRENCE AVE		CHICAGO	IL	606255627	0.0517259808	41
1801896329	NEUBAUER	JOSEPH	M	2425 FARGO BLVD		GENEVA	IL	601343591	0.0518755284	41
1306901400	GIACCHINO	JOSEPH	L	1252 WINSTON PLAZA		MELROSE PARK	IL	60160	0.0521856249	41
1932377249	JUBINSKI	STEPHEN		1512 N GREEN MOUNT RD	SUITE 108	O FALLON	IL	622691953	0.0523527134	41
1003430208	KEALY	JARED		1044 N FRANCISCO AVE		CHICAGO	IL	606222743	0.0525964345	41
1023680642	DENSON	DIANE	ELIZABETH	126 W LAKE ST UPPR		BLOOMINGDALE	IL	601081004	0.0527641587	41
1639481591	DASGUPTA	KRANTI	GOLLAPUDI	825 E GOLF RD	2ND FL.	ARLINGTON HEIG	IL	600055700	0.0528499121	41
1710332895	LIANG BURNS	CHERYL		211 E ONTARIO ST STE 200		CHICAGO	IL	606113284	0.0536333435	41
1003808858	ABEL	WALLACE	K	311 W LINCOLN ST STE 200		BELLEVILLE	IL	622201902	0.0536962427	41
1255825212	RAFI	TAAHA	S	520 N 4TH ST		SPRINGFIELD	IL	627025238	0.0540501359	41
1649739913	HALE	EVAN	JUSTIN	300 RANDALL RD		GENEVA	IL	601344200	0.0541615738	41
1861415747	BATHALA	KAVITHA		6703 159TH ST	SUITE 110	TINLEY PARK	IL	604771781	0.0542680738	41
1992736284	KRUSE	DANIEL	J	2900 FOXFIELD RD	SUITE 200	ST CHARLES	IL	601745799	0.0544247702	41
1255587275	GIANAKAKOS	ANASTASIA		ADVOCATE MEDICAL GROUP	1412 WAUKEG	GLENVIEW	IL	600252121	0.054487594	41
1538480017	BELLO	AGUSTIN		5359 W FULLERTON AVE		CHICAGO	IL	606391450	0.0551438928	41
1730618927	PARECKI	DANIEL	EVAN	800 BIESTERFIELD RD STE 505		ELK GROVE VILL	IL	600073362	0.0554674729	41
1558798561	HAAN	ALAN	MARSHAL	150 N MADISON ST		OSWEGO	IL	605439470	0.0555290338	41
1114599370	DRAKE	JORDYN	AUDREY	300 W OAK ST		CARBONDALE	IL	629011400	0.0556935217	41
1063413326	AYUB	ASMA	M	172 E SCHILLER ST		ELMHURST	IL	601262816	0.0557218376	41
1710142740	MARTENS	MONICA	ANN	9951 ROCK CUT XING		LOVES PARK	IL	611111999	0.0561527363	41
1093782146	SHAIKH-ABBASI	IRAM		6900 S MADISON ST STE 101		WILLOWBROOK	IL	605278433	0.0567445304	41
1386853471	WOJNARSKI	AGNES	I	5140 N CALIFORNIA AVE	SUITE 575	CHICAGO	IL	606253645	0.0567506678	41
1508442427	NG	JASON		1000 N WESTMORELAND RD		LAKE FOREST	IL	600451658	0.0568585508	41
1033523972	BLOOM	ALON		4140 SOUTHWEST HWY	ADVOCATE CH	HOMETOWN	IL	604561135	0.0570683298	41
1679788772	BERNER-HOLMBE	LOUISE		130 WASHINGTON AVE		HIGHWOOD	IL	600401122	0.0572149647	41
1396204525	RIVARD	CHRISTOPH	MICHAEL	1475 E BELVIDERE RD	SUITE 385	GRAYSLAKE	IL	600302012	0.0574835576	41
1063470029	DESAI	MRUDULA		2137 OAK PARK AVE		BERWYN	IL	604021718	0.0575243458	41
1821581034	NORMAN	LAUREN	WHITNEY	3 SAINT ELIZABETH BLVD STE 4000		O FALLON	IL	622691284	0.0576532367	41
1407075856	HENNES	CHARMAINE	M	6322 N CICERO AVE		CHICAGO	IL	606464422	0.05767099	41
1992753172	SCRIBNER	KENNETH	W	241 W WEAVER RD	#190	FORSYTH	IL	625359799	0.0578350942	41
1669606281	MILLER	KIMBERLY	ANNE	1200 W STATE ST		ROCKFORD	IL	611022112	0.0580764013	41
1376534420	MANINT	JAMES	E	1000 MEDICAL CENTER DR		MONTICELLO	IL	618562116	0.0582226618	41
1497252407	MARTIN	ALEXA		2231 E 95TH ST		CHICAGO	IL	606174804	0.0584807592	41
1023239258	GORHAM	STEPHANIE	ANN	1700 HENRY LUCKOW LN		BELVIDERE	IL	61008	0.058788626	41
1972667186	VANDERBERG-DE	SUSAN		1653 W CONGRESS PKWY	527 ARMOUR	CHICAGO	IL	606123833	0.0588477771	41
1952690422	DADIVAS	JESUS	RENE	730 S DEARBORN ST		CHICAGO	IL	606051838	0.0589592043	41
1407146103	CAMBALIK	STEPHEN		500 E 51ST ST	ROOM 7044	CHICAGO	IL	606152400	0.0591492532	41
1437175148	NEPOMUCENO	JENNIFER	PABLO	475 BROWN BLVD	SUITE 106	BOURBONNAIS	IL	609142325	0.0603902149	41
1568638989	TREMB	RYAN	JOSEPH	1614 E NORRIS DR		OTTAWA	IL	613503681	0.0603908408	41
1205220597	SIWAK	JENNAH	LAHOOD	1475 E BELVIDERE RD	PAVILLION C	GRAYSLAKE	IL	60030	0.0604911349	41
1730517996	KACHA	KARSHANDA		910 S MICHIGAN AVE	APT # 1606	CHICAGO	IL	606052356	0.0609443733	41
1821023714	IYENGAR	RAJESH	T	400 E 41ST ST	SUITE 103	CHICAGO	IL	606533071	0.0609904477	41
1558333633	GERBERDING	ALLEN	G	1515 W WALNUT ST		JACKSONVILLE	IL	626501150	0.0609936244	41
1215044367	PARKS	JEFFREY	D	405 RUSHING DRIVE		HERRIN	IL	629483730	0.061109419	41
1336151752	LARSEN	CAMILLA	Z	2160 S 1ST AVE		MAYWOOD	IL	601533328	0.061428933	41
1235385220	MALEK	NICOLE	AMALIA	3500 W PETERSON AVE STE 300		CHICAGO	IL	606593307	0.0617230633	41
1669582854	MCDONALD	BRYAN	A.	2300 N ROCKTON AVE		ROCKFORD	IL	611033619	0.0621509524	41
1013154327	HUMAYUN	WASAY		5140 N CALIFORNIA AVE	STE 700	CHICAGO	IL	606253657	0.0622288077	41
1891222097	KROSCHEL	KATHARYN	LOUISE	125 S WILKE RD STE 100		ARLINGTON HEIG	IL	600051521	0.0623598416	41
1851740930	GHOUSE	AMRIEN		150 E HURON ST STE 1100		CHICAGO	IL	606112948	0.0623952411	41
1477118883	SUNG	AUDREY	SOOJUNG	600 S PAULINA ST STE 403		CHICAGO	IL	606123806	0.0624049623	41
1215991161	MCPHERSON	JULITA	MARIE	3525 S MICHIGAN AVE		CHICAGO	IL	606531019	0.0625217408	41
1285251892	OO	SOE LWIN		1625 E 75TH ST # 1		CHICAGO	IL	606493603	0.0625455822	41
1669463618	LEE	KEW-JUNG		830 W DIVERSEY PKWY		CHICAGO	IL	606141454	0.0626713583	41
1639522576	KADIA	KHYATI	VIJAY	102 S HENNEPIN AVE		DIXON	IL	610213013	0.0626739576	41
1548217086	NATESH	RUPA		1100 ESSINGTON RD	SUITE 6	JOLIET	IL	604358425	0.0627839519	41
1194173658	VOGELER	KENDALL		900 N 2ND ST		ROCHELLE	IL	61068	0.0627956139	41
1558375030	AUSTIN	TONJA	R	16650 HARLEM AVE STE 1		TINLEY PARK	IL	604771847	0.0634353604	41
1245221134	AL-SARAF	ABBAS		2300 N ROCKTON AVE		ROCKFORD	IL	611033619	0.063511597	41
1144384165	LAKHANI	ASHOK	M	816 COVENTRY LN		OAK BROOK	IL	605231444	0.0635245806	41
1447604780	GRINBERG	STANISLAV		1875 DEMPSTER ST STE 110		PARK RIDGE	IL	600681125	0.0636255229	41
1801201538	HASSAN	TASMEER		400 S LEWIS LN		CARBONDALE	IL	629013547	0.0637497478	41
1245496835	BABBAR	DIVYA		2380 S ELMHURST RD		MOUNT PROSPECT	IL	600565805	0.0639838511	41
1437357563	DEHOEK	REBECCA	CHRISTINE	6201 ROOSEVELT RD		BERWYN	IL	604021108	0.0644618515	41
1366442881	LOVELL	JOHN	E	105 S LOCUST ST		TREMONT	IL	615680187	0.0645146063	41
1649807504	PLANTE	KYLE		251 E HURON ST		CHICAGO	IL	606112908	0.0647995258	41
1588751366	GLADSON	MARINA		1215 OLD MCHENRY RD	130A	BUFFALO GROVE	IL	60089	0.0649473924	41
1942560172	BUTT	AWAIS		3022 S PARK AVE		HERRIN	IL	629483721	0.0651894901	41
1083827802	WINGER	JAMES	MICHAEL	2166 GLADSTONE CT	SUITE A	GLENDALE HEIGH	IL	601391653	0.0652707611	41
1689788630	DAVIS	DENNON	W	502 W SAINT LOUIS ST STE 4		WEST FRANKFORT	IL	628961968	0.0653187554	41
1881673952	KLEPEK	JANNETTE		16660 S 107TH AVENUE		ORLAND PARK	IL	60467	0.0654094057	41
1376627745	CRISOSTOMO	ANTONIO	M	333 S STATE STREET	REVENUE #20	CHICAGO	IL	60604	0.0654985579	41
1942327994	SAJID	NAOSHIBA	AZIZ	1215 N ALPINE RD		ROCKFORD	IL	611072201	0.0655380525	41
1780726273	SILVER	DENNIS		360 STATION DR		CRYSTAL LAKE	IL	600147978	0.065641759	41
1881898617	CISZEK	BENEDICT	E	7447 W TALCOTT AVE STE 121		CHICAGO	IL	606313712	0.0657875468	41
1831140797	DULCE	HUGO	E	580 E LAKE STREET		ADDISON	IL	60101	0.0662002382	41
1700370988	THIPPARTHI	MONICA	R.	1 ERIE CT		OAK PARK	IL	603022566	0.0662258612	41
1831292069	OSMANI	BASITH	MAHMOOD	1219 CURRENCY CT		ROCHELLE	IL	610682321	0.0663353927	41
1154458321	NOVAK	RICHARD	BOGUMIL	401 E NORTH AVE		VILLA PARK	IL	601811218	0.0664566462	41
1164538617	CUNNAR	JAMES	GEORGE	2272 W 95TH ST	SUITE 325	NAPERVILLE	IL	605648942	0.0664915196	41
1861424244	ZAMOJSKI	DIANA	T	4301 W 95TH STREET		OAK LAWN	IL	604532670	0.0666158479	41
1417122813	WALKER	JEROME	ROBERT	12432 PHEASANT RIDGE DR		HUNTLEY	IL	601427465	0.0669394792	41
1821005448	ZAIDI	HASHIM	RAZA	692 N MAPLE ST		HERSCHER	IL	609419785	0.067047766	41
1871779744	SHEN	EMILY		350 E CONGRESS PKWY		CRYSTAL LAKE	IL	600146284	0.067084888	41
1104189802	GENTRY	STEVE		1701 W. CURTIS RD.		CHAMPAIGN	IL	618229678	0.0677843807	41
1053750851	MACDONALD	ASHLEY	PATRICIA	520 N FOURTH ST		SPRINGFIELD	IL	627949670	0.0678589633	41
1700206331	AYLOO	AMBA		18 CHICAGO AVE		OAK PARK	IL	603022402	0.0679139449	41
1295998748	COKER	OLUSEGUN	ADEBAYO	4 MEMORIAL DR STE 230B		ALTON	IL	620026705	0.0679241116	41
1760560064	MALENCH	ANTHONY		10 PROFESSIONAL PARK DR		MARYVILLE	IL	620625672	0.068214831	41
1730490111	PARKER	JUSTIN	D	250 W KENWOOD AVE		DECATUR	IL	625264371	0.0682494603	41
1700315520	CREECH	JULIE	ANN	3 SAINT ELIZABETH BLVD STE 4000		O FALLON	IL	622691284	0.0687972904	41
1689666992	LODD	SHUBHANGI		150 W HALF DAY RD	SUITE NUMBE	BUFFALO GROVE	IL	600896591	0.069103336	41
1285713362	MERCOLA	JOSEPH		3200 W HIGGINS RD		HOFFMAN ESTATE	IL	601692064	0.0691434089	41
1316950496	OOSTMAN	BRIAN	D	80 TEMPLETON DR		OSWEGO	IL	605437000	0.0692234519	41
1477561744	SHAH	ASHVIN	N	2315 E 93RD ST STE 340		CHICAGO	IL	606173948	0.0692840503	41
1619189859	PETRO	LACIE		1302 FRANKLIN AVE STE 1100		NORMAL	IL	617610016	0.0693833907	41
1831325505	CHASTINE	CHERYL		917 S OAK PARK AVE	SUITE B	OAK PARK	IL	603041950	0.069608497	41
1447514971	HANSON	CHRISTOPH	JAMES	207 W JACKSON ST STE 202		CARBONDALE	IL	629011408	0.069804404	41
1427542067	GREER	MICHAEL		102 S HENNEPIN AVE		DIXON	IL	610213013	0.0699997982	41
1184729253	KOUCHIS	NICK	S	3540 SEVEN BRIDGES DR	SUITE 290	WOODRIDGE	IL	605171221	0.070575282	41
1447412366	CABANILLA	CHRISTABE	B	1111 SUPERIOR ST	101	MELROSE PARK	IL	601604138	0.0714664674	41
1427088061	WOLLNER	TIMOTHY	S	2850 W 95TH ST	SUITE 101	EVERGREEN PARK	IL	608052735	0.0716604703	41
1629066170	ZUMWALT	PHILIP	FRANK	125 S 4TH ST		WATSEKA	IL	609701673	0.0719307457	41
1063072502	PLASCENCIA OL	SILVIA	ESTEFANIA	1901 W HARRISON ST		CHICAGO	IL	606123714	0.0719792173	41
1235659335	BRIGGS	KEMBERLY		7531 S STONY ISLAND AVE		CHICAGO	IL	606493954	0.0723453886	41
1154700938	AGEE	SCOTT		14 LAKE ST		OAK PARK	IL	60302	0.0724861515	41
1467715169	DOVER	SHEENA		200 E FAIRMAN AVE		WATSEKA	IL	609701644	0.0727161658	41
1861654857	SANCHEZ	DOMINIQUE		331 S MAIN ST		VIRGINIA	IL	626911519	0.0728602363	41
1447283908	PURI	JIGNASA		2285 SEQUOIA DR		AURORA	IL	605066209	0.0729533416	41
1770557472	BLAISE	DALE	W	19 E SHAWNEE DRIVE		MURPHYSBORO	IL	62966	0.0729923677	41
1700225810	PAJARES	MARICRUZ	JACKELINE	220 SPRINGFIELD DR STE 300		BLOOMINGDALE	IL	601082215	0.0730505977	41
1891007696	LASSUS	CAITLIN	ELIZABETH	4747 N KEDZIE AVE		CHICAGO	IL	606254420	0.073334219	41
1083669519	NELSON	CHRISTOPH	D	1001 HEATHER DRIVE		MAHOMET	IL	61853	0.0741799889	41
1609815414	SHAH	SHEFALI	K	2526 N LINCOLN AVE		CHICAGO	IL	606142353	0.074708324	41
1649581471	GEORGE	NAJAT	SHABA	2004 N PULASKI RD		CHICAGO	IL	606393767	0.0748261558	41
1992065130	CHOI	HANNAH	EUNKYUNG	2473 MCFARLAND RD		ROCKFORD	IL	611076824	0.0750923041	41
1184946568	CISNEROS	MARIA	ROSARIO	1500 S CALIFORNIA AVE		CHICAGO	IL	606081729	0.0753363273	41
1548240328	PHILLIPS	OFELIA		360 W BUTTERFIELD RD	140	ELMHURST	IL	601265068	0.0753550153	41
1669556593	JURICA	JOHN	V	375 N WALL ST	SUITE P510	KANKAKEE	IL	609013483	0.0754174535	41
1598116196	BELL	AURORA		612 N 11TH ST		QUINCY	IL	623012662	0.0760713751	41
1336246800	HORNER	TIMOTHY	H.	3545 N VERMILION ST		DANVILLE	IL	618321100	0.0762951607	41
1558673152	PALEPU	SAI PRASH		611 SOUTH MARSHALL		MCLEANSBORO	IL	62859	0.0763560804	41
1063829190	WANGUI	LINDA		1501 S CALIFORNIA AVE	SUITE L1026	CHICAGO	IL	606081732	0.076481849	41
1891769311	ZEIGER	DAVID	J	1020 MILWAUKEE AVE STE 153		DEERFIELD	IL	600153580	0.0773706502	41
1669466066	ONEILL	BRIAN	A	4600 MEMORIAL DR	STE. 220	BELLEVILLE	IL	622265368	0.0776664159	41
1154394484	MCFADDEN	MICHAEL	J	725 N PEARL ST		STOCKTON	IL	610859267	0.0782118827	41
1538540984	SONG	STEVEN	WEI	4318 S STATE ST		CHICAGO	IL	606093701	0.078264928	41
1760695779	MILAN-FLANIGA	ALICIA		1127 N OAKLEY BLVD	2ND FLOOR	CHICAGO	IL	606223507	0.0782701229	41
1144327818	GOMEZ	CARLOS	A	4438 N MIWAUKEE AVE		CHICAGO	IL	606306063	0.0784239169	41
1124069455	POLAND	TIMOTHY	JOSEPH	1162 W MAPLE AVE		MUNDELEIN	IL	600601438	0.078565782	41
1669829776	SMITH	BONNIE		2355 S WESTERN AVE		CHICAGO	IL	606083837	0.0785680884	41
1790347722	JACKSON	MICHELLE	LYNN	456 CIRCLE DR		KEWANEE	IL	614433622	0.0789238746	41
1497101646	FORTE	TIFFANY		3250 N ARLINGTON HEIGHTS RD UNIT 300		ARLINGTON HEIG	IL	600041500	0.079234853	41
1972716033	ELLISON	JOSHUA		3220 ATLANTA ST		SPRINGFIELD	IL	627078801	0.0792687126	41
1467668285	HEENAN	THERESE	MARIE	23120 N LAGRANGE RD		FRANKFORT	IL	604237760	0.0792990807	41
1891883773	DALY	JEROME	T	1890 SILVER CROSS BLVD STE 265		NEW LENOX	IL	604519623	0.0793166622	41
1801233887	CHILD	DANIEL	FORREST	927 BROADWAY ST		QUINCY	IL	623012719	0.0793483076	41
1811062300	CUMBA	CESARIO	MONSANTO	219 BEDFORD RD		MORRIS	IL	604501442	0.0793555649	41
1861416455	DE PEDRO	LARRY	H	705 S DIXIE HWY		HOOPESTON	IL	609421904	0.0795131303	41
1275570889	NANNI	FREDERICA	JO	4241 HWY 14 W		CHRISTOPHER	IL	628220155	0.0797319804	41
1336113992	BALAMUNISWAMY	LATHA		106 19TH AVE	SUITE 103	MOLINE	IL	612653700	0.0797387599	41
1124330055	LASSUS	DONALD	BENJAMIN	4747 N. KEDZIE AVENUE		CHICAGO	IL	60625	0.0797677683	41
1518427418	LINDGREN	ROBERT		9555 S. 52ND AVE.	SUITE F	OAK LAWN	IL	60453	0.0798718026	41
1275557498	CARLSON	WADE		5114 N GLEN PARK PLACE RD		PEORIA	IL	616144686	0.0799639481	41
1487910295	SUBBARAO	SHANTI	PRIYA	301 E SOUTHLINE RD		TUSCOLA	IL	619532014	0.0801969814	41
1336134931	LASHER	MARIA		2020 OGDEN AVE	SUITE 330	AURORA	IL	605045894	0.0805786648	41
1003402751	WANG	AILEE		87 N AIRLITE ST		ELGIN	IL	601234988	0.0807380728	41
1639149172	JONES	LARRY	R	117 E CLARK ST		HARRISBURG	IL	62946	0.0809196979	41
1437101714	LEVY	DAVID	B.	6649 W ARCHER AVE		CHICAGO	IL	606382419	0.0818171259	41
1114033669	MARTIN	ALLISON		20110 GOVERNORS HWY		OLYMPIA FIELDS	IL	604611030	0.0818375284	41
1376656975	SHAHER	AHMAD	A.	2906 W PETERSON AVE		CHICAGO	IL	606593813	0.0819727257	41
1750383758	ALI	MOHAMMAD	MASOOD	2040 W DEVON AVE		CHICAGO	IL	606592128	0.082057342	41
1831114065	PAXTON	TODD	L	2701 PATRIOT BLVD STE 110		GLENVIEW	IL	600268039	0.0824401901	41
1629208129	PANARKER	ISHVARI	SHASHIKAN	231 E NORTHWEST HWY		PALATINE	IL	600678114	0.0825101263	41
1396738878	GRIFFIN	DONALD	LEE	14410 ROUTE 37		JOHNSTON CITY	IL	629513166	0.0825807453	41
1851303945	JABLONSKA	URSZULA	BOLENA	5605 W. GUNNISON ST.		CHICAGO	IL	60630	0.0830100812	41
1811524713	LAUBER	RACHEL		9718 S HALSTED ST		CHICAGO	IL	606281007	0.0832402385	41
1023085172	BANAAD-OMIOTE	MARIA LOU	GERALDINE	6201 W TOUHY AVE		CHICAGO	IL	606461100	0.0832598135	41
1578976205	RODRIGUEZ	LIZBETH		5359 W FULLERTON AVE		CHICAGO	IL	606391450	0.0833131541	41
1245619667	NGUYEN	ANNA		5215 N CALIFORNIA AVE FL 7		CHICAGO	IL	60625	0.083718848	41
1831728658	ROWE	DESMOND	MUNNERLYN	1901 W HARRISON ST		CHICAGO	IL	606123714	0.0841253773	41
1003122151	LIS	TOMASZ	PIOTR	2233 W DIVISION ST		CHICAGO	IL	606228151	0.0842409213	41
1003873431	CARBON	PATRICK		610 S MAPLE AVE	SUITE 2100	OAK PARK	IL	603041091	0.0845861715	41
1538650056	HADLEY	JANELLE	KALA	4140 SOUTHWEST HWY		HOMETOWN	IL	604561135	0.0848453311	41
1871506352	DALINKA	JEROME	FRANK	1634 W POLK ST	UNION HEALT	CHICAGO	IL	606124352	0.0848522885	41
1265894711	WOJCIECHOWSKI	AMANDA	JANE	825 S MILWAUKEE AVE		LIBERTYVILLE	IL	600483218	0.0849549901	41
1780809152	SAJJAD	MOHAMMED		6337N KEATING AVE		CHICAGO	IL	606464425	0.0852688826	41
1689679599	NORRIS	NICOLE	EDITH	600 E 1ST ST		SPRING VALLEY	IL	613621512	0.0852714912	41
1477797645	HILL	JUSTIN	BRADLEY	610 TEXAS BLVD		BETHALTO	IL	620101754	0.085275482	41
1033199369	D'COSTA	MOLLY	M	2710 111TH STREET		NAPERVILLE	IL	605651189	0.085463102	41
1912973900	GARCIA	ARNEL	A	409 EAST BROADWAY		TRENTON	IL	622931780	0.0855610404	41
1790028298	MILNER	CLAYTON		1740 W TAYLOR ST		CHICAGO	IL	606127232	0.0858540391	41
1689150179	RATRA	VASMEEN		102 W KENWOOD AVE STE 100		DECATUR	IL	625264379	0.0858693961	41
1427495241	SAGE	ALISON	LINN	932 LAKE ST STE 300		OAK PARK	IL	603011204	0.0863037012	41
1972730059	GREEN	JILL	C	114 W ROCKLAND RD	SUITE 201	LIBERTYVILLE	IL	600482700	0.0863943384	41
1699264622	MOOSA	SAMIRALY		1044 N. FRANCISCO AVENUE ATTN. GME OFFICE		CHICAGO	IL	60622	0.0864126534	41
1134203755	ROBINSON	WILLIAM	P	815 E 5TH STREET	SUITE 209	ALTON	IL	62002	0.0864833808	41
1033143227	CHAO	FRANK	C	630 E NORTH AVE	DEPT OF FAM	CAROL STREAM	IL	60188	0.0865843818	41
1215936562	BILYEU	THOMAS	MICHAEL	620 N PUTNAM ST		MOWEAQUA	IL	625509418	0.0868795729	41
1013144021	MOY	LACEY	DIVELY	1506 W REYNOLDS ST		PONTIAC	IL	617649674	0.0869487282	41
1174962732	EFAM	TOLULOPE	T	1437 E COLLEGE AVE		NORMAL	IL	617612085	0.0870178091	41
1699039545	GROVE DE ALEN	AMBER	LYNN	14 LAKE ST		OAK PARK	IL	603022606	0.0870818189	41
1033310024	GALLA-PAGADAL	ARUNA		2285 SEQUOIA DR		AURORA	IL	605066209	0.0871660812	41
1467668111	KWAK	MELISSA	N	76 W COUNTRYSIDE PKWY		YORKVILLE	IL	605601967	0.0872432827	41
1821097882	HORAN	ROSEANN	M	12701 W 143RD ST	STE 230	HOMER GLEN	IL	604917715	0.0875399579	41
1982040929	MITCHELL	DONALD	EUGENE	RR 1 BOX 102		MC LEANSBORO	IL	628599717	0.0875575603	41
1427537521	MATSIL	JACOB		7 157 CTR		EDWARDSVILLE	IL	620253657	0.087588755	41
1669538641	ELLIOTT-PEARS	WANDA		2315 E 93RD ST	SUITE440	CHICAGO	IL	606173936	0.0882377369	41
1538796750	YEO	ERICA	FUMIE	298 RANDALL RD		GENEVA	IL	601344203	0.0883324831	41
1639286131	NEIL	WILLIAM		1701 E COLLEGE AVE		BLOOMINGTON	IL	617042101	0.0885011065	41
1831517754	NAMBOODIRI	SREELA		150 E HURON ST FL 11		CHICAGO	IL	606112999	0.0887034946	41
1164498366	MILLER	TERRY	L	3001 HIGHLAND VIEW DR		FREEPORT	IL	610326942	0.0887314813	41
1326064387	BUNDRA	STEPHEN	J	1921 LAKE AVE STE B		WILMETTE	IL	600911480	0.0888121324	41
1205885688	WONG	CHU-KWAN		2043 W 35TH ST		CHICAGO	IL	606091103	0.088829455	41
1780642736	GIGANTE	JOSEPH	D	7912 W COUNTRY CLUB LN		ELMWOOD PARK	IL	607073532	0.0889222725	41
1336360296	VOGEL	ANN	E	99 PARK AVE	SUITE 102	CLARENDON HILL	IL	605141492	0.0889512678	41
1548362841	WINKELER	BRETT	MICHAEL	251 MARKETPLACE DR	SUITE 1	FREEBURG	IL	622434082	0.0891106297	41
1477993053	ARNOLD	NICOLE	L	1001 HEATHER DR		MAHOMET	IL	618532754	0.0891112169	41
1306292412	JOSHI	NEERJA	SHAILESH	1740 W TAYLOR ST		CHICAGO	IL	606127232	0.0893029259	41
1902836414	MCCARTHY	WILLIAM	D	801 E. ORANGE ST.		HOOPESTON	IL	609421802	0.0894680708	41
1639264625	WASCHULL	AMY	S	505 E GRANT ST	SUITE 110	MACOMB	IL	614553352	0.0895062196	41
1336231836	GINNETTI	RICHARD		308 SAINT JOSEPH DR		BLOOMINGTON	IL	617013506	0.0898380974	41
1619983558	SHUKLA	MANISH	M	3943 W 31ST ST	ST JUDE MED	CHICAGO	IL	606234936	0.0900775283	41
1881715480	REYES	EDGARDO	APOSTOL	816 FEATHERSTONE RD		ROCKFORD	IL	611076300	0.0903357463	41
1982836730	KIRKWOOD	JONATHAN	R.	701 N 1ST ST		SPRINGFIELD	IL	627810001	0.0906140577	41
1306869557	RIPPERDA	JEFFREY		7 SOUTH HOSPITAL DRIVE		MURPHYSBORO	IL	629663333	0.0907457052	41
1407879398	BEITNER	GALIA	L	6400 W COLLEGE DR	SUITE 200	PALOS HEIGHTS	IL	604631785	0.0910591628	41
1154302297	GROCHOWSKA	EUGENIA		5647 W LAWRENCE AVE		CHICAGO	IL	606303219	0.0924970094	41
1386212199	MOHIUDDIN	HIBA		2020 OGDEN AVE STE 330		AURORA	IL	605045897	0.0927971905	41
1467942409	GHANAYEM KUBI	KATHRYN	MARIA	1220 HOBSON RD STE 104		NAPERVILLE	IL	605408137	0.0929658972	41
1881046050	RANGANATH	ANURADHA		708 15TH AVE		EAST MOLINE	IL	612442134	0.0931680603	41
1265797021	FERNANDEZ	GARY RAY		711 W NORTH AVE		CHICAGO	IL	606101174	0.0933963834	41
1689298366	OLAPOJU	IBUKUNOLU	OLUWATONI	520 N 4TH ST		SPRINGFIELD	IL	62702	0.0940082218	41
1174598189	CHIRILA	MONICA		1124 STEARNS RD		BARTLETT	IL	60103	0.0940858797	41
1790366342	ABARICIA	NIKKA		1950 W POLK ST		CHICAGO	IL	606123723	0.0941098566	41
1750541454	CHAU	SYLVIE		400 N HIGHLAND AVE		AURORA	IL	605063814	0.0941098622	41
1659371276	TRANCHINA	SARA	EILEEN	2323 GRAND AVE		WAUKEGAN	IL	600853312	0.0941781402	41
1669600870	SHETH	MANSI		80 TEMPLETON DR		OSWEGO	IL	605437000	0.0941850767	41
1255862157	GIBBERT	WESLEY		4747 N KEDZIE AVE		CHICAGO	IL	606254420	0.0945285229	41
1699751156	HENNECKE	ELLEN	M	3927 W 95TH ST		EVERGREEN PARK	IL	608051903	0.0947484994	41
1801825450	MURPHY	YVONNE	T	3231 S. EUCLID AVE	FLOOR 5	BERWYN	IL	604024603	0.0948036071	41
1487941944	CHANDRAN	BINITA		110 S 17TH ST		ST CHARLES	IL	601742526	0.0949739134	41
1336213677	GALPERIN	MIKHAIL		20570 N MILWAUKEE		DEERFIELD	IL	600153693	0.0951816249	41
1922085372	LINDSAY	SHERRILL	CHARLES	CANCER TREATMENT CENTERS OF AMERICA	2520 ELISHA	ZION	IL	60099	0.0952427425	41
1811377617	BETHUNE	SERENE	ANTOINETT	1200 W STATE ST		ROCKFORD	IL	61102	0.0955317514	41
1568654812	KOKOR	WINFRED	KOFI	5101 WILLOW SPRINGS RD		LA GRANGE	IL	605252600	0.0957911243	41
1134391881	FONS	DOMINIQUE	K	611 W PARK ST		URBANA	IL	618012500	0.0960512562	41
1831205749	KREMER	MARLENE		200 RICHMOND AVE E		MATTOON	IL	619384652	0.0960541047	41
1093975419	GRANDHI	SANDHYA	RANI	2601 W MAIN ST		CARBONDALE	IL	629011031	0.0961052804	41
1588145197	PATEL	RITA	D	858 PAPOOSE CT.		CAROL STREAM	IL	60188	0.0964534744	41
1043227598	KURAMOTO	ROBERT	K.	101 W UNIVERSITY AVE		CHAMPAIGN	IL	618203909	0.0968047097	41
1679763023	SHIH	JENNIFER		5660 W 95TH ST	SUITE 1	OAK LAWN	IL	604532380	0.0970160673	41
1255370979	JIMENEZ	YVONNE	MARIE	3700 W 203RD ST	SUITE 301	OLYMPIA FIELDS	IL	604611180	0.0973312622	41
1073558466	JAVERI	ASAVARI		2100 GLENWOOD AVE		JOLIET	IL	604355487	0.0973609421	41
1649436098	WENGER	RACHEL	MARIE	401 S CLAY ST		FAIRBURY	IL	617391481	0.0973987682	41
1992909071	SAEED	MADIHA	M	3925 75TH ST	STE 105	AURORA	IL	605048000	0.0974037345	41
1538105861	JAHARIS	STEVEN	M	750 GREEN BAY RD		WINNETKA	IL	600931938	0.0974466918	41
1063594554	RUMILLA	ALFREDO	ESTEVAN	2554 W FULLERTON AVE		CHICAGO	IL	606473148	0.0979936412	41
1467546218	STONER	GREGG	D	1701 W GARDEN ST		PEORIA	IL	616053531	0.09801069	41
1972123503	AKHIGBE	EHIWE		1901 W HARRISON ST		CHICAGO	IL	606123714	0.0980906594	41
1104137801	LAGOUROS	MEREDITH	VIOLET	9010 N ALLEN RD		PEORIA	IL	616151573	0.0982203866	41
1457304156	WARGO	MARK	A	109 E ELM ST		STREATOR	IL	613642223	0.0984074208	41
1134357023	SHAH	BINISA	B	635 N FAIRBANKS CT STE		CHICAGO	IL	606115435	0.0986849098	41
1407424286	QURESHI	ZOHAIB		1304 FRANKLIN AVE		NORMAL	IL	617613558	0.0989560099	41
1194755843	HEREDIA	ELIZABETH	W	2900 FOXFIELD RD		ST CHARLES	IL	601745799	0.0990603385	41
1417440256	MISBAH	SAMAN		611 W PARK ST		URBANA	IL	618012529	0.0990748397	41
1164422663	BUFFEY	TIMOTHY	J	1300 FRANKLIN AVE	SUITE 100	NORMAL	IL	617613592	0.0991314454	41
1902018104	ALMASRI	HUSSAM		12632 S HARLEM AVE		PALOS HEIGHTS	IL	604631428	0.099169462	41
1801336995	BLOMBERG	MARK		400 S CENTER ST		DURAND	IL	610249590	0.0994100953	41
1366419210	VARANASI	BALAVITTA		936 M L KING DR		CENTRALIA	IL	628013058	0.0996837798	41
1679703797	KHAN	MOHAMMED	MUDASSER	19 OLT AVE		PEKIN	IL	615546214	0.0997352847	41
1568811321	HENNON	MARCUS	R	180 S 3RD ST		BELLEVILLE	IL	622201952	0.1001734953	41
1083933261	BRANTA	JEFFREY	W	100 W 162ND ST		SOUTH HOLLAND	IL	604732003	0.1002597521	41
1700861937	FARR	CURTIS	CORMAN	505 E GRANT ST	FAMILY PRAC	MACOMB	IL	614553352	0.1004001676	41
1699116186	RAO	AMRIT	KAUR	3 ERIE CT STE 1300		OAK PARK	IL	603022519	0.1004990815	41
1275996118	QUIEN	NICOLE	ASHLEY	2418 W DIVISION ST		CHICAGO	IL	606222940	0.1005112157	41
1659362150	SIEBERG	SCOTT		1770 E LAKE SHORE DR	SUITE 203	DECATUR	IL	625213832	0.1005250249	41
1023002383	KRUCKMEYER	WARREN	G	224 BROWN ST		WAUCONDA	IL	600841747	0.1007296797	41
1821042151	BUCKWALTER	DAVID	R	2001 BUTTERFIELD RD	SUITE 300	DOWNERS GROVE	IL	605151050	0.1009318335	41
1376583658	ABRAHAM	MARIETTA	P	10350 HALIGUS RD		HUNTLEY	IL	601429545	0.100975073	41
1992805808	VENCE	INDU	MANJU	800 E WOODFIELD RD	SUITE 101	SCHAUMBURG	IL	601734718	0.1010024492	41
1427210319	KELLENBERGER	NEAL		1700 HENRY LUCKOW LN		BELVIDERE	IL	61008	0.1012588512	41
1639319387	BEREDA	DAVID	EDWARD	1512 N GREEN MOUNT RD		O FALLON	IL	622692083	0.1018704293	41
1326171729	GUIDI	JOSEPH	G	3815 HIGHLAND AVE		DOWNERS GROVE	IL	60515	0.1019237312	41
1952864977	LAMONICA	KANDACE		3 SAINT ELIZABETH BLVD STE 4000		O FALLON	IL	622691284	0.1019731253	41
1396739462	AUSTMAN	KATHERINE	M	122 E WABASH AVE		FORREST	IL	617410058	0.1023024926	41
1992931661	FRAZIER	MATTHEW	J	3259 S WELLS STREET		CHICAGO	IL	60616	0.1024141997	41
1962664243	SHAH	ALAP	PRADIP	1325 COMMUNITY MEMORIAL DR		LA GRANGE	IL	605252659	0.1024547169	41
1295176675	KHAN	TARIQ	HASIN	111 SPRING ST	3RD FLOOR	STREATOR	IL	613643332	0.1024619202	41
1447664107	SOWARDS	CLINT	RYAN	612 N 11TH ST		QUINCY	IL	623012662	0.102927832	41
1205828084	JUNKER	JESSIE	ANN	250 W KENWOOD AVE		DECATUR	IL	62656	0.1029778822	41
1316009855	THOMPSON	MARK		370 SUMMIT ST		ELGIN	IL	601203843	0.1030275869	41
1588169718	LIM	CHANG HYU		5657 N MAGNOLIA AVE APT 1E		CHICAGO	IL	606604153	0.1032238724	41
1679576029	GERSHBERG	MICHAEL		6840 WINDSOR AVE		BERWYN	IL	604023441	0.1034161738	41
1205405503	HASHMI	MIR MANNA		1625 E 75TH ST FL 1		CHICAGO	IL	606493603	0.1035736562	41
1336255157	SCHLAGHECK	DAVID	J	600 E 1ST ST		SPRING VALLEY	IL	613621512	0.1038263464	41
1114360013	SMITH	STEVEN		1514 E 87TH ST		CHICAGO	IL	606196525	0.1041876511	41
1285715136	HAIDO	SUSAN		2740 W FOSTER AVE	SUITE # 211	CHICAGO	IL	606253500	0.104734602	41
1972517191	O'DONNELL	DAVID		520 W WALNUT ST		OGLESBY	IL	613481400	0.1047709198	41
1609935436	DUCH	ROBERT	JOSEPH	6101 S COUNTY LINE RD		BURR RIDGE	IL	605278132	0.1047918024	41
1083697171	DELEOZ	JOY		698 FEATHERSTONE RD		ROCKFORD	IL	611076303	0.1050411389	41
1497901292	VORMITTAG	KARA	ANN	199 W RAND RD		MOUNT PROSPECT	IL	600561151	0.1052490995	41
1871028423	SYED	NAUSHEEN		1325 N HIGHLAND AVE		AURORA	IL	605061449	0.105562137	41
1497833511	CLARK	DANIEL	LEE	14831 W 159TH ST	HARRIS BANK	LOCKPORT	IL	60491	0.1056439085	41
1215478466	JONKHEER	IMA	VERA	1775 BALLARD RD		PARK RIDGE	IL	600681005	0.1058234731	41
1497136733	OKEREKE	GLORIA	ONYEKACHI	1600 167TH ST STE 500		CALUMET CITY	IL	60409	0.1058258741	41
1609862135	MIRANZADEH	B FLORIAN		3718 N ASHLAND AVE		CHICAGO	IL	606134793	0.1060633795	41
1780824037	DIVIS	MARA		4747 N KEDZIE AVE		CHICAGO	IL	606254420	0.1061304254	41
1649464652	KOEHLER	DELANEY		1890 SILVER CROSS BLVD	SUITE 370	NEW LENOX	IL	604519508	0.1062617805	41
1093701294	NEWMAN	LISA	ANNE	1800 HOLLISTER DR	SUITE 102	LIBERTYVILLE	IL	600485263	0.1063949336	41
1407842958	POTERMIN	ALEXANDER	V.	1120 THOMPSON BLVD		BUFFALO GROVE	IL	600891021	0.106475344	41
1497754436	WILLIAMS	BONNIE		834 N SEMINARY ST	201	GALESBURG	IL	614012852	0.106990357	41
1164877882	BRODERICK	STEVEN		40 S CLAY ST STE 210		HINSDALE	IL	60521	0.107033331	41
1740246834	MARKLEY	MICHAEL	SCOTT	1000 W MORTON AVE		JACKSONVILLE	IL	626503152	0.107059991	41
1780206094	LONG	PATRICK	HALE	520 N 4TH ST		SPRINGFIELD	IL	627025238	0.1070724684	41
1245424217	MEGHJI	MOHAMED		301 N 8TH ST	PAV-3A158	SPRINGFIELD	IL	627011041	0.1077644667	41
1609895499	FRANZEN	THOMAS	L	1540 E. GROVE STREET		RANTOUL	IL	61866	0.1078422727	41
1356414049	BRANDON	MATTHEW	J	455 BRIARGATE DR.		SOUTH ELGIN	IL	60177	0.1078662677	41
1164455978	KAISERUDDIN	MOHAMMED	ALTAF	2744 W 63RD ST		CHICAGO	IL	606292343	0.1082812078	41
1184945206	LARA	REBECCA	F	2020 OGDEN AVE STE 330		AURORA	IL	605045897	0.1086615967	41
1205814100	SATTAYATAM	PRICHA		1200 E TREMONT ST		HILLSBORO	IL	620491912	0.1087721144	41
1063685451	MEROK	JOSHUA	ROBERT	180 N MICHIGAN AVE	SUITE 1605	CHICAGO	IL	606017478	0.1089411001	41
1518909977	TCHAPTCHET	ERIC		2315 E 93RD STREET		CHICAGO	IL	606173948	0.1092251088	41
1750357620	ZIMMERMAN	PHIL	G	405 CHARLES ST		MT MORRIS	IL	610541646	0.1092261328	41
1881840833	STARKMAN	JOSEPH		1029 W PARK AVE		LIBERTYVILLE	IL	600482550	0.1093836143	41
1881074599	OSMAN	ZOHEB		911 N ELM ST STE 301		HINSDALE	IL	60521	0.1094678324	41
1548468127	GHANI	AMBEREEN		959 WEST GOLF ROAD		SCHAUMBURG	IL	601941329	0.1095404779	41
1508398173	ROONEY	VANESSA	ETHEL	1740 W TAYLOR ST		CHICAGO	IL	606127232	0.1095957375	41
1053380683	NEAL	CHARLES	W	4117 S WATER TOWER PL	SUITE D	MOUNT VERNON	IL	628646293	0.110005118	41
1518154186	TAPARIA	UMA		6900 S MADISON ST	#101	WILLOWBROOK	IL	60527	0.1101077502	41
1104991017	SANGHAVI	REMA		1512 N GREEN MOUNT RD STE 108		O FALLON	IL	62269	0.1104113968	41
1750333241	MILLER	ANDREA		1007 US ROUTE 45		ELDORADO	IL	62930	0.1106485897	41
1073134425	NGUYEN	JENNIFER	HUYNH	251 E HURON ST		CHICAGO	IL	606112908	0.1107288339	41
1013968239	SIA	IMELDA	ANDAYA	113 W LAKE ST		BLOOMINGDALE	IL	601081006	0.1110682171	41
1679773980	NIELSEN	JANET	MARIE	701 W NORTH AVE		MELROSE PARK	IL	601601612	0.1110851202	41
1528110228	DELACRUZ	MARCO		2835 N SHEFFIELD AVE	SUITE 104	CHICAGO	IL	606575081	0.1111642877	41
1467588640	DAWDY	THOMAS	DANIEL	6 SPRING HILL DR		GREENVILLE	IL	622461200	0.1113860584	41
1881957611	BAIG	YOUSUF		20201 CRAWFORD AVE		OLYMPIA FIELDS	IL	604611010	0.1114577731	41
1750518775	SMITH	LAURA		815 MAIN ST STE A		PEORIA	IL	61602	0.1115964172	41
1760416531	KIRBY	KARL	A	4003 S ROUTE 59		NAPERVILLE	IL	605645802	0.1118100961	41
1255307468	REESE	DAVID	L	602 W OLYMPIC DR		LANARK	IL	610469105	0.1118705031	41
1851315469	KANAGARAJU	BALA		7914 S ASHLAND		CHICAGO	IL	60620	0.1119778865	41
1407317787	DOBBINS	AMANDA	DAUFAE	4440 W 95TH ST		OAK LAWN	IL	60453	0.1120365384	41
1851704043	KHADER	SHAGUFTA	NAAZ	630 E NORTH AVE	DEPT OF FAM	CAROL STREAM	IL	60188	0.1121012332	41
1083134779	CONG	LANA		520 N 4TH ST		SPRINGFIELD	IL	627025238	0.112170999	41
1346536638	ALEKSANDROVA	IRYNA		5215 N CALIFORNIA AVE	604	CHICAGO	IL	606257014	0.1122941231	41
1083813596	MUNSHI	SHIBANI		150 E HURON ST STE 1110	NORTHWESTER	CHICAGO	IL	606112999	0.1123734341	41
1710941331	FISHER	CURTIS	WILLIAM	2401 BROADWAY ST STE B		PEKIN	IL	615543905	0.112381158	41
1932377660	SIDIKI	ZENABU		2000 GLENWOOD AVE	SUITE 107	JOLIET	IL	604355676	0.1125081257	41
1639100464	MAHAN	KATHLEEN	A	1801 S HIGHLAND AVE STE 130		LOMBARD	IL	601484932	0.1125116819	41
1396853008	JERABEK	JASON	B	506 W LINCOLN AVE	SUITE 200 A	CHARLESTON	IL	619202453	0.1125315605	41
1043536428	LARSEN	JANE	ELIZABETH	7 BLANCHARD CIR		WHEATON	IL	601892039	0.112547854	41
1346760188	COMER	SHIRLEY	KATHLEEN	606 E COURT ST		KANKAKEE	IL	609014011	0.1126992088	41
1861788994	FRANCO	JOHN	CARLOS	1044 N MOZART ST	SUITE 100	CHICAGO	IL	606222789	0.1128256484	41
1851324289	QUART	REGINALD	DINAN	4423 MANCHESTER DR		ROCKFORD	IL	611091655	0.1129499958	41
1891751210	REDDY	SUKANYA		975 E NERGE RD STE N40		ROSELLE	IL	601724809	0.1129605598	41
1811174105	KHAN	HUMAIRA		2310 YORK STREET	2A PAVILION	BLUE ISLAND	IL	604062428	0.1132838382	41
1548827124	CROUSE	MAX		305 W JACKSON ST STE 200		CARBONDALE	IL	629011474	0.1133959177	41
1245219443	OLIVER	RANDY	EUGENE	1203 W 10TH ST		METROPOLIS	IL	629602433	0.1136807972	41
1144258542	BERGESON	BRENDA		1124 W STEARNS RD		BARTLETT	IL	601034546	0.1137356768	41
1366822975	SHAH	IMARI	PATEL	2001 N GARY AVE STE 110		WHEATON	IL	601873055	0.1139338478	41
1902062862	KUMARAGURU	PRIYA		2 SAINT ANTHONYS WAY	SUITE 205	ALTON	IL	620024569	0.1140813539	41
1508831520	LEON	JEFFREY	A	209 E 5TH ST		BOWEN	IL	62316	0.1141387271	41
1932287315	JARAMILLO	JANNETH		2610 W DIVISION ST		CHICAGO	IL	606222850	0.1142600254	41
1366785107	WOLFF	CAROLINE		1701 W SUPERIOR ST		CHICAGO	IL	606225646	0.1143711363	41
1124199617	SCHIAPPA	JEFFREY	ANTHONY	10260 W. 191ST STREET		MOKENA	IL	604488013	0.1144253212	41
1679580930	BASS	MURRY	ALAN	4085 N BROADWAY ST		CHICAGO	IL	606132117	0.1147458563	41
1952544710	MARTIN	ROBERT		4600 N RAVENSWOOD AVE	AMG FAMILY	CHICAGO	IL	60640	0.1148396666	41
1144215708	KRALL	DIANE	C.	105 S LOCUST ST		TREMONT	IL	615680187	0.1150040664	41
1124605985	POCHEDLY	NICHOLAS		1775 BALLARD RD		PARK RIDGE	IL	600681005	0.1150291437	41
1992918726	RICHARDSON	LISA	K.	18636 DIXIE HWY		HOMEWOOD	IL	604303741	0.1151251253	41
1932349040	PEREIRO	FRANCISCO		2320 HIGH ST		BLUE ISLAND	IL	604062426	0.1152777747	41
1881634061	MARAVILLA	IRMA		5645 W. ADDISON STREET	OUR LADY OF	CHICAGO	IL	60634	0.1153315958	41
1770686248	KHANDAKER	DILARA		3880 SALEM LAKE DR STE F		LONG GROVE	IL	60047	0.1153656343	41
1093866485	ERNEST	OPELLA	FINLEY	600 E 1ST ST		SPRING VALLEY	IL	613621512	0.1156233824	41
1083724405	VALES	JAMES	STEVEN	109 VERONICA WAY		NORMAL	IL	617611854	0.1156399642	41
1962512046	SCHROEDER	AMY		1701 W SUPERIOR ST		CHICAGO	IL	606225646	0.1158447429	41
1467992636	SCHELBY	THOMAS		180 S 3RD ST STE 300		BELLEVILLE	IL	622201952	0.1160241203	41
1831136027	JOHANSSON	KRISTER	M	5215 N CALIFORNIA AVE	SUITE 604	CHICAGO	IL	606257014	0.1160364617	41
1639582562	SKOLARZ	ANDREW		7447 W TALCOTT AVE STE 366		CHICAGO	IL	60631	0.116716092	41
1619138682	CARMICHEAL	CRYSTAL	MARIE	200 HEALTH CARE DR		GREENVILLE	IL	622461154	0.1168517201	41
1003445099	LAM	TIMTIM		611 W PARK ST		URBANA	IL	618012529	0.1170395916	41
1043604952	QUIEN	MICHAEL		3231 EUCLID AVE FL 5		BERWYN	IL	604024603	0.1171900901	41
1518228170	OBSZANSKI	JAIME	REBECCA	1414 CROSS ST STE 210		O FALLON	IL	62269	0.1172531909	41
1407816044	FLYNN	SEAN	F.	512 N MAPLE ST		EFFINGHAM	IL	624012005	0.1172616631	41
1285816710	CULLINEY	EMILY	MARIE	3 SAINT ELIZABETH BLVD STE 4000		O FALLON	IL	622691284	0.1174396971	41
1750361333	CHILDS	DONALD	S	610 S MAPLE AVE	SUITE 2500	OAK PARK	IL	603041091	0.1175338622	41
1811338783	MEHTA	RAVI		612 N 11TH ST		QUINCY	IL	623012662	0.1177220462	41
1598929853	GOVINDARAJAN	HEMAMAHES		7 BLANCHARD CIR STE 102		WHEATON	IL	601892038	0.1178879589	41
1811078793	SIMON	MARK		6300 N RIDGE AVE		CHICAGO	IL	606601017	0.1179896962	41
1336190529	THOMAS-THEVAT	IRENE		3080 OGDEN AVE STE 204		LISLE	IL	605321694	0.1182543487	41
1932384955	PATEL	AMISH	V.	900 MAIN ST STE 100		PEORIA	IL	616025003	0.1186666564	41
1598713034	DANIELS	ALICE		7000 W 111TH ST	SUITE 210	WORTH	IL	604821851	0.1188218115	41
1508858713	MORRISON	SCOTT	F	310 N SEVEN HILLS RD		O FALLON	IL	622694111	0.1189103141	41
1811987886	NIKA	VASIL		1511 N BLACKHAWK BLVD	UNIVERSITY	ROCKTON	IL	610721513	0.1189660258	41
1437500402	NAWAZ	SARIYA		7531 S STONY ISLAND AVE		CHICAGO	IL	606493954	0.1189984	41
1841850120	ACOSTA OWENS	ALEXANDRA	KATHLEEN	1901 W HARRISON ST		CHICAGO	IL	606123714	0.1191786691	41
1154558732	MOY	CALVIN		1506 W REYNOLDS ST		PONTIAC	IL	617649674	0.1192086945	41
1174557532	RAFFAELLI	DEAN	A	47 W POLK ST		CHICAGO	IL	606052000	0.1193703539	41
1487892865	JALIPARTHI	SWARNALAT		301 E. SOUTHLINE ROAD		TUSCOLA	IL	61953	0.1194314948	41
1114039831	PECHEREK-ROGE	TERESA		24012 W RENWICK RD	SUITE 14	PLAINFIELD	IL	605442108	0.1196273831	41
1700100690	BAEZA	GABRIELA		1740 W TAYLOR ST		CHICAGO	IL	606127232	0.1197586922	41
1114131778	SHARMA	JOHN	A.	1000 N ALLEN ST		ROBINSON	IL	624541167	0.119889645	41
1407416084	ALANIS	PHILLIP		1901 W HARRISON ST		CHICAGO	IL	606123714	0.1202512272	41
1245321330	MEHTA	ANNU	P	15900 SOUTH CICERO OAK FOREST HEALTH CENTER	COOK COUNTY	OAK FOREST	IL	60452	0.1202906678	41
1992849137	HEFELE	KIRSTEN	G	2800 N SHERIDAN RD STE 309		CHICAGO	IL	606576160	0.1205204554	41
1790947554	MODY	JAINI	VIREN	1089 N SALEM DR		SCHAUMBURG	IL	601941331	0.1208317793	41
1891771945	BECKER	SHARI	L	600 N COLLEGE AVE	SUITE 120	GENESEO	IL	612541091	0.1211392964	41
1982266110	RANDHAWA	NOREEN		SWEDISH HOSPITAL PART OF NORTH SHORE	5145 N. CAL	CHICAGO	IL	60625	0.1214546436	41
1043750144	SALIK	FAARIA		1001 HEATHER DR		MAHOMET	IL	618532754	0.121603929	41
1912910563	PARRA	SAMUEL		901 SOUTHWIND DR		SPRINGFIELD	IL	627035125	0.1224178412	41
1144516097	LARSON	JEFFREY	DONALD	14 LAKE ST		OAK PARK	IL	603022606	0.1224934045	41
1437139896	CHEN	SHIN		1003 LOGAN AVE		BELVIDERE	IL	610083955	0.1227790504	41
1780780114	MEDAVARAM	RAMA		1851 SIBLEY BLVD		CALUMET CITY	IL	604092252	0.1232579873	41
1205835881	KOSTINSKY	NATALIE		360 STATION DR		CRYSTAL LAKE	IL	60014	0.1232660204	41
1821038720	LYNCH	KATHERINE	D	1100 LAKE ST STE 230		OAK PARK	IL	603011095	0.1234482243	41
1063511004	MATHEW	MANAPURAT		40 N AIRLITE ST	SUITE 4	ELGIN	IL	601234965	0.1235919302	41
1275764235	ALLAMREDDY	SWAPNA RE		2239 E COOK ST		SPRINGFIELD	IL	627031944	0.1236269852	41
1578880068	HERBERT	RYAN	THOMAS	2007 95TH ST		NAPERVILLE	IL	605648459	0.1238177894	41
1598784829	GOMEZ	RAYMOND		410 E NORTHWEST HWY		MOUNT PROSPECT	IL	600563305	0.1244188254	41
1760638381	BORRACCINI	CRISTINA	LAURETE	2233 W DIVISION ST		CHICAGO	IL	606228151	0.1245392231	41
1235396201	WALKER	KATHRYN	ANN	1247 RICKERT DR	STE 201	NAPERVILLE	IL	605401008	0.1247040029	41
1679670194	RACHO	ZENAIDA	E	1431 N WESTERN AVE	SUITE 309	CHICAGO	IL	606221797	0.1247934104	41
1871688853	MCKNIGHT	DAMIEN	J	822 S MILLER ST		CHICAGO	IL	606074207	0.1248096335	41
1912932161	DUBOIS	THIERRY	J	813 W UNIVERSITY LN		CHICAGO	IL	606081037	0.1252006093	41
1154615797	REDICAN	ELIZABETH		3860 W OGDEN AVE		CHICAGO	IL	606232460	0.1255682093	41
1750597811	ANSARI	YASMEEN		199 S ADDISON RD	SUITE 108	WOOD DALE	IL	601911929	0.1257034266	41
1114212917	WHITE VANGOMP	EMILY	C	1285 HARTREY AVE		EVANSTON	IL	602021056	0.1260103156	41
1881187078	NAIK	AMOL	B	5841 S MARYLAND AVE STE MC7082		CHICAGO	IL	606371465	0.1265944057	41
1710070057	KENNEY	TOM		1405 EASTLAND DR		BLOOMINGTON	IL	617013514	0.1267310237	41
1881824704	ABRAHAM	SONIA		1585 BARRINGTON RD	DOCTORS BLD	HOFFMAN ESTATE	IL	601691090	0.1267809468	41
1487683793	ANTONIOU	NIKOLAS	J.	7900 ROLLINS RD STE 1100		GURNEE	IL	600311512	0.1268126849	41
1144320037	CARAG	HENRY		2915 W CERMAK RD		CHICAGO	IL	606233402	0.1269536992	41
1568457455	OSORIO	LUIS	ANTONIO	7503 W CERMAK RD		NORTH RIVERSID	IL	605461405	0.1270579929	41
1760844583	COTTRELL	JONATHAN		2 W TALCOTT RD STE 16		PARK RIDGE	IL	600685558	0.1272113743	41
1437544806	GHAI	AASHIMA		1775 BALLARD RD		PARK RIDGE	IL	60068	0.1274830471	41
1245599984	KOHLHAPP	CAROLINE		6810 N MCCORMICK BLVD		LINCOLNWOOD	IL	607122709	0.1281883377	41
1366706491	DEGREVE	ANNE	KATHRYN	612 N 11TH ST		QUINCY	IL	623012662	0.1283925558	41
1609085273	SISON	GENEROSO	NAJERA	600 S 13TH ST	SUITE I	PEKIN	IL	615544936	0.1285232474	41
1609894500	LAPID	SUSANA	C.	5999 NEW WILKE RD STE 200		ROLLING MEADOW	IL	60008	0.1285449709	41
1568524098	EDWARDS	ELENA		3295 N ARLINGTON HEIGHTS RD STE 102		ARLINGTON HEIG	IL	600041588	0.1288147295	41
1942378047	SACKS	LEE	BERNARD	2025 WINDSOR DR		OAK BROOK	IL	605231586	0.128942641	41
1871015214	BRODZIK	PAUL		5635 W BELMONT AVE		CHICAGO	IL	606344384	0.1289481056	41
1164590808	RIAZI	ALI		1431 NORTH CLAIRMONT		CHICAGO	IL	60622	0.1291176575	41
1386764090	MARTIN	ALFRED	JOSEPH	5912 W CERMAK RD		CICERO	IL	608042135	0.1291634162	41
1841509304	VARDAROS	ISIDOROS		1025 MAINE ST		QUINCY	IL	623014038	0.1295494275	41
1366439234	NOONAN	COLLEEN	J	720 BROM CT	STE 203	NAPERVILLE	IL	605406531	0.1298167487	41
1033558283	RIZZO	ANTHONY	FRANCIS	7447 W TALCOTT AVE	STE. 182	CHICAGO	IL	606313745	0.1305813739	41
1568420172	PANAGAS	ROSEMARIE		911 N ELM ST	SUITE 123	HINSDALE	IL	605213634	0.1306521465	41
1083609747	MONTGOMERY	BENJAMIN	E.	1606 W LAFAYETTE AVE STE D		JACKSONVILLE	IL	626503710	0.1306867516	41
1962817494	HAN	ANKITABEN		7000 W 111TH ST STE 210		WORTH	IL	604821851	0.1315088114	41
1760593032	LESSER	MICHAEL		1095 PINGREE RD	SUITE 108	CRYSTAL LAKE	IL	600141725	0.1317877174	41
1770545717	PEPLOW	RONALD	J	7107 W BELMONT AVE	S-10	CHICAGO	IL	606344688	0.132305204	41
1750487666	FABER	MARTIN		530 PARK AVE E		PRINCETON	IL	613563901	0.1323432676	41
1275525990	BOWERS	DORIS	ANN	1215 W MAIN ST		SHELBYVILLE	IL	62565	0.1327565369	41
1609821826	TOBAR	ADRIANA		3505 N BELL SCHOOL RD		ROCKFORD	IL	611146624	0.1329977681	41
1114272945	SKOLARZ	KATHRYN		7447 W TALCOTT AVE	#366	CHICAGO	IL	606313745	0.1331445096	41
1356488621	KENDREGAN	REGAN	LANE	400 N WALL ST	STE 510	KANKAKEE	IL	609012940	0.1331465762	41
1588621601	MARIN	THELMA	S	7530 WOODWARD AVE	SUITE A	WOODRIDGE	IL	605173100	0.1331711934	41
1164743241	DSCHIDA	DOROTHY		2750 W NORTH AVE		CHICAGO	IL	606475247	0.1332463427	41
1164636825	LYONS	TIMOTHY		2 MYRTLE LANE		HARDIN	IL	62047	0.13365233	41
1104837285	MEHTA	HARSHA	SHRIKANT	575 N KELLOGG ST	SUITE 2	GALESBURG	IL	61401	0.1338847774	41
1982851192	ANOZIE	CHIDINMA		500 E 51ST ST	APT # 403	CHICAGO	IL	606152400	0.1341700066	41
1184661076	HEIGHTON	DOUGLAS	ALAN	630 LOCUST ST		CARTHAGE	IL	623211459	0.1344734147	41
1760562177	LEONARD	RONALD		235 EAST PENN AVENUE		ROSEVILLE	IL	61473	0.1344769849	41
1801003991	ARCHBOLD	EDGAR	E	6917 W CERMAK RD		BERWYN	IL	60408	0.1345116804	41
1770533259	WUJEK	DANIEL	A	1285 FRANCISCAN DR		LITCHFIELD	IL	620561778	0.1345686541	41
1841330693	VADE	SURESH		134 W MAIN ST		DWIGHT	IL	604201322	0.134648128	41
1538303177	BENJAMIN	JESSICA	L	1645 W SCHOOL ST		CHICAGO	IL	606572157	0.1347898753	41
1891851622	KIM	HEE	H	7531 S STONY ISLAND AVE	SUITE 153	CHICAGO	IL	606493954	0.1350271535	41
1770777658	KHATUA	SANJEEB		16519 S RTE 59		PLAINFIELD	IL	605862606	0.1352723381	41
1427324201	WALTON	JASMINE	MARIE	3433 W MADISON ST		CHICAGO	IL	606242895	0.1353908694	41
1407862022	MILLER	GLENN		815 MAIN ST		PEORIA	IL	616021076	0.1354973126	41
1508811555	PATEL	NATVARLAL	P	743 S PULASKI RD		CHICAGO	IL	606244059	0.1355218804	41
1073574299	SCHULER	BRIN	E	1109 S LINCOLN AVE		URBANA	IL	618014703	0.1360207159	41
1891831566	BAGINSKI	SEBASTIAN		320 N MADISON ST		PITTSFIELD	IL	623631412	0.1360415151	41
1932587797	GABEL	ELIZABETH		2321 N WISCONSIN AVE		PEORIA	IL	616035613	0.136085935	41
1033290481	TINFANG	RODRIGUE	MEYOU	4909 W DIVISION ST STE 503		CHICAGO	IL	606513161	0.136284187	41
1861572869	TOTH	PETER		101 E MILLER RD		STERLING	IL	610811252	0.136350079	41
1346355260	FIOR	TIMOTHY	WILLIAM	400 E 22ND ST	SUITE F	LOMBARD	IL	601486104	0.1366282125	41
1851354187	CARLINO	ANTONIO	PAOLO	550 E BOUGHTON RD	265	BOLINGBROOK	IL	604402100	0.1367617911	41
1013184233	CAPPS	ANTHONY	DAVID	47 W POLK ST	STE 301	CHICAGO	IL	606052171	0.1368209334	41
1962441659	LIGHTFOOT	JOHN	DALE	1941 ROHLWING RD		ROLLING MEADOW	IL	600081338	0.1369224806	41
1578535704	KALK	ALEXANDER	T	401 N YORK RD STE 4		ELMHURST	IL	601265510	0.1369304034	41
1366899619	PAEK	AERI		14 LAKE ST		OAK PARK	IL	603022606	0.1369819944	41
1932227725	FISCHER	CALVIN	H	1555 BARRINGTON RD	SUITE 3450	HOFFMAN ESTATE	IL	60169	0.1371669914	41
1023181088	MAZHARUDDIN	FARKHUNDA		1802 W CHICAGO AVE STE 5		CHICAGO	IL	606225512	0.1372643165	41
1154704336	JAVAID	AREEJ		612 N 11TH ST		QUINCY	IL	623012662	0.1377638141	41
1508954736	GLADFELTER	TOM		CHICAGO DEPARTMENT OF PUBLIC HEALTH	333 S STATE	CHICAGO	IL	60604	0.1381639615	41
1437304888	YOUSSEF	NANCY	HANY	9830 RIDGELAND AVE STE 9A		CHICAGO RIDGE	IL	604152668	0.1382197086	41
1710340252	LAPINSKI	JESSICA	DIANE	298 RANDALL RD		GENEVA	IL	601344203	0.1384176855	41
1588755409	RIAZUDDIN	MOHAMMED		219 LAKE ST		OAK PARK	IL	603022608	0.1384639797	41
1043431661	FUNG	FRANK	B	235 S GARY AVENUE		BLOOMINGDALE	IL	60108	0.1387653109	41
1528478559	FEATHER	RENEE	BARNES	400 S LEWIS LN		CARBONDALE	IL	629013547	0.138948523	41
1821007345	NIELSEN	DONNA	J	3860 W OGDEN AVE		CHICAGO	IL	606232460	0.138972702	41
1083108955	ALLEN	HEATHER	ELIZABETH	1901 W HARRISON ST		CHICAGO	IL	606123714	0.139087474	41
1174789820	KATZ PHAM	LAUREN	BROOKE	231 E NORTHWEST HWY		PALATINE	IL	600678114	0.139096859	41
1346770377	LEUNG	HERMAN	GAHING	612 N 11TH ST		QUINCY	IL	623012662	0.1392680049	41
1073136057	CHEN	DIANA		1950 W POLK ST		CHICAGO	IL	606123723	0.1393765109	41
1063788107	TOMMASO	LAURA	HALEY	1538 N ARLINGTON HEIGHTS RD		ARLINGTON HEIG	IL	600043906	0.1397587774	41
1558034520	RICHARD	MARTIN	PAUL	300 W OAK ST STE 200		CARBONDALE	IL	629011400	0.1402692814	41
1588045017	MITCHELL	CALEB	J	1340 IL HIGHWAY 1 STE E		CARMI	IL	62821	0.1404395579	41
1669047460	SHEWMAKE	ALLISON	K	6700 S BRAINARD AVE APT 421		COUNTRYSIDE	IL	605253020	0.1405762463	41
1609436245	PINKERTON	AUDRIS	YVONNE	1901 W HARRISON ST		CHICAGO	IL	606123714	0.1410504175	41
1124339833	ROQUIZ	ELISEO	ROSEL	640 S WASHINGTON ST	350	NAPERVILLE	IL	605406603	0.1413447709	41
1245844489	NASSOLO	JOVITA	ZALWANGO	116 1/2 N BENTON ST APT 2D		WOODSTOCK	IL	600983272	0.1413492771	41
1326154188	BAISA	MARIA	LENNIE	1801 WINDSOR RD		CHAMPAIGN	IL	618226217	0.1414511698	41
1477590735	SHARIF	SITARA	B	4121 FAIRVIEW AVE	STE L1, OGD	DOWNERS GROVE	IL	60515	0.1416816377	41
1891897773	MCNEILL	LELAND	E.	506 W LINCOLN AVE	SUITES 200	CHARLESTON	IL	619202453	0.1418226464	41
1699273771	PRAKASH	RASHMI		1044 N FRANCISCO AVENUE	ATTN: GME O	CHICAGO	IL	60622	0.1420854452	41
1497098289	EDWARDS	SHAMECKA	N	2160 S 1ST AVE	LOYOLA OUTP	MAYWOOD	IL	601533328	0.1421529232	41
1811995566	ALT	SUZANNE	E	4230 LINCOLNSHIRE DR STE G		MOUNT VERNON	IL	628642189	0.1422507973	41
1306405642	AURIEMMA	NICHOLAS	MICHAEL	2434 WOLF RD		WESTCHESTER	IL	601545634	0.1424380476	41
1861597502	GEORGE	RITA	M	333 S. STATE STREET	REVENUE #20	CHICAGO	IL	60604	0.1424492002	41
1316331481	KHAPEKAR	RAHUL		1775 BALLARD RD		PARK RIDGE	IL	60068	0.1424755175	41
1912578253	MAHDY	AHMED	TAREK	1500 S FAIRFIELD AVE		CHICAGO	IL	606081782	0.1428707652	41
1750402350	RICHARDSON	STAMATIA	ZIMIANITI	1901 W HARRISON ST		CHICAGO	IL	606123714	0.1432744419	41
1518311919	NAGARAJAN	PRIYA		2650 RIDGE AVE STE 1304		EVANSTON	IL	602011700	0.1433990631	41
1013027945	LEFEBVRE	ROCH	ANDRE	9401 HOLY CROSS LN	SUITE 112	BREESE	IL	622303510	0.1434539739	41
1437347879	NATANAUAN	JANUARIO	LEE	1215 N ALPINE RD		ROCKFORD	IL	611072201	0.1437567259	41
1629115928	LUNA	LUIS	E	1160 E. SCHAUMBURG RD		STREAMWOOD	IL	60107	0.1439322052	41
1356442347	FANN	BRENDA	K.	2020 OGDEN AVE	SUITE 330	AURORA	IL	605045894	0.1444332968	41
1639189129	SHOOLIN	JOEL	STEVEN	1255 MILWAUKEE AVE		GLENVIEW	IL	600252425	0.1445353754	41
1033173893	MCGOWAN	THOMAS	MICHAEL	3021 FALLING WATERS BLVD	SUITE A	LINDENHURST	IL	600466793	0.1450726107	41
1992739981	FABER	WILLIAM		4025 N WESTERN AVE		CHICAGO	IL	606183726	0.1450878322	41
1982699955	STEVENS	AMY	JAYNE	267 E SAINT LOUIS ST		NASHVILLE	IL	622631702	0.1450940138	41
1861637217	MCLAUGHLIN	ERIK	JON	4140 SOUTHWEST HIGHWAY		HOMETOWN	IL	60456	0.1452469533	41
1598294696	BUKEY	BENJAMIN		927 BROADWAY ST		QUINCY	IL	623012719	0.1453304087	41
1740380385	DOWDEN	LAWRENCE		2200 FORT JESSE RD		NORMAL	IL	617616286	0.1453753985	41
1003972753	ABANDO	NAPOLEON	P	2000 LAKE AVE		WOODSTOCK	IL	600987401	0.1455374361	41
1861999344	STREET	MARCIA	ANN	500 S SCOTT AVE		NEWTON	IL	624481665	0.1456008149	41
1255398715	MASKALL	PHILIP	ALEXANDER	3623 W CHICAGO AVE		CHICAGO	IL	606513934	0.1459169971	41
1740697853	MAYUGA	VALERIE	VISITACIO	2233 W DIVISION ST		CHICAGO	IL	606228151	0.1461728421	41
1790798593	WELLENDORF	LARRY	LEE	650 S RANDALL RD		ALGONQUIN	IL	601025944	0.1462877938	41
1023065984	INDYK	ANDRZEJ	P	4920 N CENTRAL AVE	SUITE 2B	CHICAGO	IL	60630	0.1463809671	41
1558593137	LO	JOANNA		1340 S DAMEN AVE	SUITE 210	CHICAGO	IL	606081169	0.1464275653	41
1942662291	DELCONTE	ADAM		40 75TH ST		WILLOWBROOK	IL	605272325	0.1465150831	41
1083107007	LI	JINGPIN		1901 W HARRISON ST		CHICAGO	IL	606123714	0.1466064198	41
1114260304	SEYFERT	JONATHAN		1329 N WOLF RD		MOUNT PROSPECT	IL	600561500	0.1469315096	41
1245413574	AVALOS	FRANCISCO		6001 W CERMAK RD		CICERO	IL	608042018	0.1472911156	41
1992904221	GARCIA OTANO	ANGEL	M	2940 ROLLINGRIDGE RD	SUITE 100	NAPERVILLE	IL	605644231	0.1475608987	41
1578749164	DYNDA	MICHAL		520 N 4TH ST		SPRINGFIELD	IL	627025238	0.1475797785	41
1699772251	MANNAN-HILALY	SALMA		4600 MEMORIAL DR	STE. 160	BELLEVILLE	IL	622265368	0.1476264052	41
1801042999	SHAHER	MAASAL	MOHAMMED	3462 W LAWRENCE AVENUE		CHICAGO	IL	60625	0.1476434367	41
1225418981	DAMROW	TIMOTHY	WARREN	395 N LOCUST ST		MANTENO	IL	60950	0.1480982993	41
1003378357	HENSON	MOLLY	MEGHANN	3 SAINT ELIZABETH BLVD STE 4000		O FALLON	IL	622691284	0.1483300096	41
1194382739	NG	ARTHUR		1775 BALLARD RD		PARK RIDGE	IL	600681005	0.1484135213	41
1831100569	KHAN	SALEHA		9465 EST FALLINGWATER DRIVE		BURR RIDGE	IL	60521	0.1484816485	41
1376578799	CRAWFORD	TAIS	V.	13450 S KEDZIE AVE	ROBBINS HEA	ROBBINS	IL	604721639	0.1486012783	41
1568561199	BAER	PHILIP	HENRY	50 VALLEY FORGE RD		WASHINGTON	IL	615712372	0.1486554021	41
1710484332	GILBERT-GORTM	JALEESA		2 MEMORIAL DR STE 220		ALTON	IL	620026723	0.1488287897	41
1699850610	IMLACH	WILLIAM		4001 VOLLMER RD.		OLYMPIA FIELDS	IL	604611073	0.1491236962	41
1346348265	PETZING	CHRISTINE		3375 N SEMINARY ST		GALESBURG	IL	614011251	0.1492027827	41
1215986062	MAXOURIS	KATE LYNN		5140 N CALIFORNIA AVE	SUITE 635/6	CHICAGO	IL	606253645	0.149214977	41
1952747388	GARTNER	JAMES	RICHARD	3 WOODLAND DR		EFFINGHAM	IL	62401	0.1495998894	41
1982050985	CHANG	TIFFANY		3860 W OGDEN AVE		CHICAGO	IL	606232460	0.14999547	41
1528595576	GRABER	EMILY	ERIN	1740 W TAYLOR ST		CHICAGO	IL	606127232	0.1500472753	41
1508474818	MESSIHA	ANTHONY	ADLY	1500 S FAIRFIELD AVE		CHICAGO	IL	606081782	0.1501713177	41
1639310949	KOSINSKAYA	EKATERINA	V	1127 N OAKLEY BLVD		CHICAGO	IL	606223507	0.1502090139	41
1871698860	HALPIN	MAURICE	J	16641 RIDGELAND AVE		TINLEY PARK	IL	604771869	0.1502299575	41
1982281572	WANG	SOPHIA	LIYI	9555 S 52ND AVE		OAK LAWN	IL	604533054	0.1512233471	41
1477709277	TORRES	BERLINDA		2355 S WESTERN AVE		CHICAGO	IL	606083837	0.1513705292	41
1750347803	GLANTSMAN	BELA		333 E IL ROUTE 83 STE 105		MUNDELEIN	IL	600604278	0.1514375532	41
1265409197	LOVE	SCOTT		1948 THREE FARMS AVE		NAPERVILLE	IL	605401105	0.1522361739	41
1740311349	TELLEZ	MAXOIIM		1 CENTRE DR		PETERSBURG	IL	626759467	0.1524170531	41
1073590204	BUZZARD	TERRY		11475 N 2ND ST		MACHESNEY PARK	IL	611151285	0.1524538808	41
1588018337	GHOUS	FARAH		2734 W 87TH ST		CHICAGO	IL	606523937	0.1529559233	41
1669691986	CARRIER	LAURIE	ANNE	2200 W TOUHY AVE		CHICAGO	IL	606453412	0.1529848618	41
1780687301	KERSTAN	PETER	D	205 S NORTHWEST HWY STE 130		PARK RIDGE	IL	600685802	0.1531735091	41
1861658460	GRIZA	CARMEN	LUMINITA	150 N RIVER RD	SUITE 310	DES PLAINES	IL	600161272	0.153567249	41
1932182003	CLOR	MONA		2 TRANSAM PLAZA DR STE 410		OAKBROOK TERRA	IL	601814290	0.1535794931	41
1609808518	MCNAIR	HOWARD	K	2301 E 93RD ST	2ND FL	CHICAGO	IL	606173913	0.1538273623	41
1467912501	BOLZ	SAMANTHA	ANNE	3231 EUCLID AVE FL 5		BERWYN	IL	604024603	0.1539924141	41
1144336223	LONG	WILLIAM	E	11 SALT CREEK LN STE 125	STE 125	HINSDALE	IL	605212902	0.1540502711	41
1962513523	ABELLA	CLARENCE		1106 NEAL AVE		JOLIET	IL	604332548	0.154052429	41
1770589012	MILLER	KEVIN	E	1491 VALLE VISTA BLVD		PEKIN	IL	615546241	0.1543344963	41
1649269887	GLEASON	CHRISTOPH	L	520 N 4TH ST		SPRINGFIELD	IL	627025238	0.154367453	41
1215958905	MARTY	ANN	C	1002 MEDICAL CENTER DR		MONTICELLO	IL	618562116	0.1545314785	41
1013912005	COTTONE	MICHAEL	A	855 ILLINI DR	STE 300	SILVIS	IL	612822904	0.1545605139	41
1023160488	GUPTA	ALEEA		211 W CHICAGO AVE STE 210		HINSDALE	IL	60521	0.1547213281	41
1982686358	DAVIS PHILLPO	BETH		675 W NORTH AVE	SUITE 414	MELROSE PARK	IL	601601634	0.1548977295	41
1083845945	PATEL	NIRAL	B	360 STATION DR		CRYSTAL LAKE	IL	60014	0.1549068457	41
1538728886	NIRANKARI	RONIKA		102 W KENWOOD AVE STE 100		DECATUR	IL	625264379	0.154972442	41
1003349697	CHING	WILSON		1740 W TAYLOR ST		CHICAGO	IL	606127232	0.1549810502	41
1700232634	MOLINA	ALBA	CARDENAS	3231 EUCLID AVE	5TH FLOOR	BERWYN	IL	604023471	0.1550882334	41
1245344357	MILICEVIC	DRAGICA	NIKOLIC	600 N MAIN ST		TAYLORVILLE	IL	625681668	0.1550949463	41
1811061146	GALPERIN	TATYANA		20570 N MILWAUKEE		DEERFIELD	IL	600153693	0.1551230136	41
1588693345	BALTASAR	BENJAMIN		543 E MAIN ST		EAST DUNDEE	IL	601182469	0.1556288559	41
1164742227	SWEIGART	CHRISTOPH	NEIL	180 S 3RD ST		BELLEVILLE	IL	622201952	0.1556395693	41
1649613134	WITT	DOYLE	THOMAS	2319 OLD PLANK RD		CHESTER	IL	622331153	0.1557555409	41
1528084886	METROU	BESSIE	NICHOLAS	1051 ESSINGTON RD		JOLIET	IL	604352801	0.1559230653	41
1275893976	VASILOFF	ROSANNE	D	1333 W BELMONT AVE	SUITE 100 &	CHICAGO	IL	606575785	0.1560932021	41
1740446392	SPANIK	CARLI	THERESE	80 TEMPLETON DR		OSWEGO	IL	605437000	0.1561471117	41
1659364305	JANOTA	ERIC	J	1 E COUNTYLINE RD		SANDWICH	IL	605482178	0.1563263639	41
1871722751	VENATTA	ADREE		168 COURTYARD SQUARE	SBL TOLEDO	TOLEDO	IL	62468	0.1566071064	41
1356901482	DU	JUSTIN	LEVON	102 S HENNEPIN AVE		DIXON	IL	610213013	0.1568347812	41
1962484923	GALLUP	RICHARD	E	250 W KENSINGTON RD	SUITE 1 A	MOUNT PROSPECT	IL	600561293	0.1569412021	41
1942457221	AYALA	JOSE	A	500 E. 51ST.	DEPTMT OF F	CHICAGO	IL	60615	0.1571141803	41
1780786301	LIN	BILLIE	S	2473 MCFARLAND RD		ROCKFORD	IL	61107	0.1573198518	41
1598049645	BROWNE	ROSANNE	J	150 E WILLOW AVE STE 300		WHEATON	IL	601875529	0.1573433225	41
1427174069	RISNER	RICHARD	C	2900 N LAKE SHORE DR		CHICAGO	IL	606575640	0.1574151344	41
1013967322	KOENIG	LEO		1325 COMMUNITY MEMORIAL DR		LA GRANGE	IL	605252659	0.1577010989	41
1760583629	GUPTA	VANITA		87 N AIRLITE ST STE 130		ELGIN	IL	601234991	0.1579163941	41
1538133350	SUCHOMSKI	GERALD	D	101 E PLUMMER BLVD		CHATHAM	IL	626298047	0.15795103	41
1346863479	BROWN	KATELYNN		611 W PARK ST		URBANA	IL	618012529	0.1580019841	41
1477620417	WINKLER	BETH	M	1220 HOBSON ROAD	SUITE 204	NAPERVILLE	IL	60540	0.1582051726	41
1518987528	BAGDON	JEFFREY	D	2000 LAKE AVE		WOODSTOCK	IL	600987401	0.158329195	41
1548426174	SALVADOR	BERNARD	BAYLON	7 BLANCHARD CIR		WHEATON	IL	601892039	0.158483293	41
1285740571	EMENECKER	MARK		116 W BUCHANAN AVE		CHARLESTON	IL	619202522	0.158840051	41
1093973893	BUTLER	MAUREEN	THERESA	4061 W 95TH ST STE 3		OAK LAWN	IL	604532611	0.1591503076	41
1578547113	CAMERON	MARIAH		330 MADISON ST		JOLIET	IL	604356565	0.1596158534	41
1487643763	O'CONNOR	DEBRA		2835 N SHEFFIELD AVE	SUITE 104	CHICAGO	IL	606750001	0.1598995259	41
1285165795	MARCUS	JILL		836 W WELLINGTON AVE		CHICAGO	IL	606575147	0.1601338839	41
1952925273	VATTI	NIKHIL	R	102 W KENWOOD AVE STE 100		DECATUR	IL	625264379	0.1602216112	41
1790731610	BOLMEY	CARLOS		9651 IRVING PARK RD		SCHILLER PARK	IL	601761905	0.1604557592	41
1922520022	PEREZ-GARCIA	AMANDA		380 E IL ROUTE 38		ROCHELLE	IL	610689694	0.1604613011	41
1154326007	TONG	EDWARD		105 E BURLINGTON ST	STE C	RIVERSIDE	IL	605462382	0.1604880496	41
1568445112	MURCIANO	ELIAS		3924 W FULLERTON AVE		CHICAGO	IL	606472228	0.1604961265	41
1356492227	BAHMANBEIGI	KHOJASTEH		7464 N CLARK ST		CHICAGO	IL	606261620	0.1606698032	41
1386755973	LOWRY-ROHLFIN	LISA	A	2319 OLD PLANK RD		CHESTER	IL	622331153	0.1611831939	41
1871021584	THOBE	BRADLEY	JOSEPH	611 W PARK ST		URBANA	IL	618012529	0.1611993332	41
1194084236	MOONESINGHE	KUSHAN	D.	305 W JACKSON ST	STE 200	CARBONDALE	IL	629011474	0.1612065985	41
1861505562	MEHTA	MADHUMATI		1301 N PLUM GROVE RD		SCHAUMBURG	IL	601734547	0.161359639	41
1235232489	BRUNO	ROBERT	J	9555 S 52ND AVE		OAK LAWN	IL	604533054	0.1615699856	41
1427098870	BRECK	ARTHUR	J	220 W BLACKHAWK DR		BYRON	IL	610108988	0.161597211	41
1588687404	TALWAR	VIVEK		7 BLANCHARD CIR		WHEATON	IL	601872039	0.1617119876	41
1063445559	FUGETT	MARY	D	15300 WEST AVE		ORLAND PARK	IL	604624600	0.1618225943	41
1598865008	REID	JAMES	CALVIN	712 COLLEGE ST		GREENFIELD	IL	620441409	0.1620613109	41
1508870601	ANTONSEN	INGRID	C.	1801 WINDSOR RD		CHAMPAIGN	IL	618226217	0.1622702676	41
1174730659	ADAMS	GREGORY	C	15728 S ROUTE 59		PLAINFIELD	IL	605442693	0.1623940985	41
1609033133	LIU	LISA		1100 LAKE ST	SUITE 150	OAK PARK	IL	603011015	0.1626155983	41
1184600967	AYRES	ROBERT	A	6616 CENTER GROVE RD		EDWARDSVILLE	IL	620252802	0.1626950005	41
1891781613	ASBURY	KATHY	B	1025 MAINE ST		QUINCY	IL	623014038	0.1627182659	41
1174635718	ORGAIN	JAVETTE	C.	2555 S KING DR	FLAWLESS IN	CHICAGO	IL	606162419	0.1628302947	41
1023055704	MILLER	DAVID	R	3860 W OGDEN AVE		CHICAGO	IL	606232460	0.1629272733	41
1164629531	VASQUEZ	MICHELLE		920 WEST ST	SUITE 311	PERU	IL	613542763	0.162954134	41
1275829178	SCHULTHEIS	MARTINE	A.	621 ROXBURY RD		ROCKFORD	IL	611075077	0.1632173276	41
1942287230	PALU-AY	PEDRO		2606 ELISHA AVE		ZION	IL	600992608	0.1634412809	41
1164634267	RAY	BERNADETT		227 N MARKET ST		PAXTON	IL	609571123	0.1634550603	41
1487031068	CHEUNG	KHENYIAN		333 MADISON ST		JOLIET	IL	604358200	0.1634554165	41
1891859468	ETTNER	FREDERIC	MARK	7126 N LINCOLN AVE		LINCOLNWOOD	IL	607122234	0.1635593782	41
1003135377	BUCKLEY	TIMOTHY	ANTHONY	1300 W. DEVON AVENUE		CHICAGO	IL	60660	0.163669122	41
1205035201	YANG	WEN-HO		2355 S WESTERN AVE		CHICAGO	IL	606083837	0.1636962733	41
1447382783	KUZLIK	MICHAEL	STAN	RT 6		JOLIET	IL	60434	0.1642545583	41
1609850957	HOEHNE	TERRY	GLENN	310 W LOSEY ST		SCOTT AFB	IL	622255250	0.1643113597	41
1982847810	NANDANAN MOOR	MYDHILI		76 W COUNTRYSIDE PKWY		YORKVILLE	IL	605601967	0.1643456906	41
1053769992	BAKER	MICHELLE		180 S 3RD ST		BELLEVILLE	IL	622201952	0.1645178628	41
1427251792	MILIK	SHERIF	A	14 LAKE ST		OAK PARK	IL	603022606	0.1645854074	41
1508954926	THOMPSON	VALERIE	S	2901 OLD JACKSONVILLE RD	SUITE B4	SPRINGFIELD	IL	627047437	0.1647479065	41
1639116528	ECKERSLEY	JULIA	E	5359 W FULLERTON		CHICAGO	IL	60639	0.1649173755	41
1912004912	CASPER	KATHLEEN		3235 W 111TH ST		CHICAGO	IL	606552730	0.1653126791	41
1902802747	PANEK	SUSAN	MARIE	1905 E 31ST ST		LA GRANGE PARK	IL	605261324	0.1653499101	41
1912267147	PHAN	TINA		3231 EUCLID AVE FL 5		BERWYN	IL	604024603	0.1655024552	41
1790300176	PATEL	NIKHIL		300 W OAK ST STE 200		CARBONDALE	IL	629011400	0.1656399528	41
1972721686	CRISOSTOMO	POMPOSA	L	750 S STATE ST		ELGIN	IL	601237612	0.1657904764	41
1245630961	WANG	AMY	Y.	750 N LAKE SHORE DR	11TH FLOOR	CHICAGO	IL	606113152	0.1658141218	41
1972694685	HARRIS	ANGIE	MILLS	4 MEMORIAL DR STE 230B		ALTON	IL	620026705	0.1665450359	41
1235293051	DEMKE	ROBERT	CRAIG	8 N BARRINGTON RD		STREAMWOOD	IL	601071901	0.1665738584	41
1366450520	TROIANO	CYNTHIA	M.	1801 WINDSOR RD		CHAMPAIGN	IL	618226217	0.1666682908	41
1346393428	CURTIN	JOHN	M	1650 MIDTOWN RD		PERU	IL	613541274	0.1667097971	41
1205824406	FONSECA	LUVIANCA	J.	4255 W 63RD ST		CHICAGO	IL	606295041	0.1668450493	41
1730373747	GRAZIANO	J	JAMES	1206 E 9TH ST		LOCKPORT	IL	604412404	0.1669180594	41
1699390344	MELO	CLAIRE	FRANCESCA	300 W OAK ST		CARBONDALE	IL	629011400	0.1669216553	41
1134199458	BANDERA	ROBERT	M	1301 S. KIWANIS DR.		FREEPORT	IL	61032	0.1671682923	41
1154348951	HINES-MAYS	CRYSTAL	D.	2231 E 95TH ST STE 210		CHICAGO	IL	606174804	0.1673011757	41
1942422944	MILLIAN	NORMAN		1900 E MAIN ST		DANVILLE	IL	618325100	0.1673301785	41
1790032852	MOROLIA	PRASHANT		4775 E MARYLAND ST		DECATUR	IL	62521	0.1674596342	41
1518176601	MULTANI	SUKHWINDE	S	19 OLT AVE		PEKIN	IL	615546214	0.1675126325	41
1679533616	PATEL	MUKESHCHA	D	475 N FARNSWORTH AVE		AURORA	IL	605053004	0.1676042933	41
1427131820	CHEN	MING-CHUN		5159 S ASHLAND AVE		CHICAGO	IL	606095322	0.1677744413	41
1235519901	PENDERGAST	JAYNEE	ELLISE	1345 EDWARDS ST STE 2		MORRIS	IL	604501692	0.1678898997	41
1225617764	JAIMES-HERRER	STACEY		2750 W NORTH AVE		CHICAGO	IL	606475247	0.1679061494	41
1104857473	RITTMANN	STEPHEN	P	361 W GOLF RD	SCHAUMBURG	SCHAUMBURG	IL	601953607	0.1680594255	41
1215227574	CRAIOVEANU	ANNA	ELIZABETH	716 S MILWAUKEE AVE		LIBERTYVILLE	IL	600483225	0.1681306135	41
1114389160	GUTSELL	PHILIP	CHARLES	836 W WELLINGTON AVE		CHICAGO	IL	606575147	0.168609724	41
1245228881	BEGUELIN	JERRY		205 HURON STREET		IRVINGTON	IL	628483348	0.1688529636	41
1649225988	ENNIS	WILLIAM	J	1801 W TAYLOR ST		CHICAGO	IL	60612	0.169324115	41
1255331229	JOHNSON	RONALD	L	320 N MADISON		PITTSFIELD	IL	62363	0.1695080661	41
1295178358	CHAUDHRY	LUBNA		675 W CENTRAL RD	SUITE 101	ARLINGTON HEIG	IL	600052376	0.1696458991	41
1174614176	CARTER	WENDELL		2535 E WASHINGTON ST		EAST PEORIA	IL	616111863	0.1699401029	41
1871780809	JESANI	MIRZA		8727 W BRYN MAWR AVE	SUITE 709	CHICAGO	IL	606313740	0.170076348	41
1942422928	HARADA	NOBUHARU		301 N 8TH	PAV-3A158	SPRINGFIELD	IL	62701	0.1701211674	41
1023011467	WAINER	BRADFORD	S.	6840 WINDSOR AVE		BERWYN	IL	604023441	0.170158445	41
1861485930	SHAH	DILIP	KANTILAL	1 S GREENLEAF ST	SUITE D	GURNEE	IL	600313370	0.1707824651	41
1568426849	NAGHDI CIACIU	FIROUZEH		7425 JANES AVE		WOODRIDGE	IL	605172356	0.1712655016	41
1760507651	SIMPKINS	JANITA		654 E 47TH ST		CHICAGO	IL	606534224	0.1713578329	41
1780612465	STILES	BRUCE	L	3505 N. BELL SCHOOL RD.		ROCKFORD	IL	61108	0.1715906477	41
1295276418	AZIM	IRUM		611 W PARK ST		URBANA	IL	618012529	0.1717302306	41
1598781577	TEMIYASATHIT	SRIRAT		911 S CHESTNUT ST		LE ROY	IL	617521894	0.1718672696	41
1851596720	WOOD	RYAN		7342 STATE ROUTE 162		TROY	IL	622943162	0.1719643968	41
1336776400	CHRISTIANSEN	HOPE		300 RANDALL RD		GENEVA	IL	601344200	0.1719647121	41
1972165918	VANSCOYK	ANDREW	JEFFRY	305 W JACKSON ST STE 200		CARBONDALE	IL	629011474	0.1721940968	41
1205885282	COMROV	STEVEN		4444 W MONTROSE AVE		CHICAGO	IL	606412023	0.1722192271	41
1386747574	THALJI	OSAMA		1501 S CALIFORNIA AVE		CHICAGO	IL	606081732	0.1724216096	41
1629007737	KALINOWSKA	HALINA		800 BIESTERFIELD RD	SUITE 3007	ELK GROVE VILL	IL	600073361	0.1728228737	41
1346346236	COVAULT	JOAN	M	305 VINE ST		NEW LENOX	IL	60451	0.1729936	41
1164856506	CLAYTON	CHARLOTTE	CHRISTIE	7505 N EDGEWILD DR		PEORIA	IL	616142117	0.1730144928	41
1366524050	ALAM	MOHAMMAD		1542 W DEVON AVE		CHICAGO	IL	606601344	0.1730671302	41
1548273253	LAKEMAKER	BERNARD	ERIC	2525 WAUKEGAN RD	STE 275	BANNOCKBURN	IL	600155507	0.1734221569	41
1750384186	WAINER	GARY		6840 WINDSOR AVE		BERWYN	IL	604023441	0.1738224813	41
1598867707	SCOTT	MARK	DAVID	1110 ARBOR DR	SUITE D	DECATUR	IL	625269285	0.1741960916	41
1629141601	PATEL	JASHBHAI	M	30 E 15TH ST	SUITE 202	CHICAGO HEIGHT	IL	604113459	0.1743110321	41
1982693925	CARR	SUSAN		1315 LEHMEN DR		CHESTER	IL	622332542	0.1744385558	41
1386099133	AKHTAR	OMAR		1890 SILVER CROSS BLVD STE 275		NEW LENOX	IL	604519528	0.1745172987	41
1376553875	ROBERTSON	SCOTT	DUNCAN	5201 S WILLOW SPRINGS ROAD	SUITE 300	LA GRANGE	IL	605256537	0.1747636097	41
1922172006	AHMED	KHALID	F	6449 S. PULASKI		CHICAGO	IL	60629	0.1748990469	41
1285016410	STOMBAUGH	SARAH		2050 PFINGSTEN RD	SUITE 200	GLENVIEW	IL	600261324	0.1754637301	41
1841262367	DUNBAR	PATRICIA		555 VALLEY VIEW DR	CONCENTRA	MOLINE	IL	612656138	0.1756387503	41
1659536852	BAJWA	ALI	MUSTAFA	701 N 1ST ST		SPRINGFIELD	IL	627810001	0.1756678369	41
1134483936	TENEGRA	JOHNNY	C	250 W KENWOOD AVE		DECATUR	IL	625264371	0.1757313633	41
1225059413	AKWA	KARLA	R	2422 E WASHINGTON ST	SUITE 204	BLOOMINGTON	IL	617044478	0.1758215498	41
1972979094	GUNARATNAM	MYUREN		1500 S. CALIFORNIA AVE.		CHICAGO	IL	60608	0.1759892596	41
1295779585	ZAMIROWSKI	THADDEUS	ANDREW	1792 E OAKTON ST		DES PLAINES	IL	600182110	0.1763180355	41
1720080534	PATRICIO	MYRNA	M	1431 N WESTERN AVE	#101	CHICAGO	IL	606221797	0.1763977689	41
1639445331	LIRA	SOREL		2875 W 19TH ST		CHICAGO	IL	606233501	0.176712358	41
1851589527	GRIVOIS-SHAH	RAVI	P	1276 N CLYBOURN AVE		CHICAGO	IL	606102089	0.1767645582	41
1003804519	POULOS	DOROTHEA		87 N AIRLITE ST STE 130		ELGIN	IL	601234991	0.1767776879	41
1922685056	STERLING	DAVID	ARTHUR	2750 W NORTH AVE		CHICAGO	IL	606475247	0.17680207	41
1518944248	ARGUELLES	CESAR	S	612 N 11TH ST		QUINCY	IL	623012662	0.1769474476	41
1457492274	CHOUCAIR	BECHARA		1015 W LAWRENCE AVE		CHICAGO	IL	606405017	0.1770565934	41
1093794745	RUDY	PAUL	M	110 S DEPOT ST		ANNAWAN	IL	612347768	0.1774663675	41
1497733091	REAL	LANCE	DAVID	109 BUCKHORN RD		MT STERLING	IL	623531403	0.1777280989	41
1962572982	ZATA	VICENTE	SANTIAGO	106 S WATER STREET		HARDIN	IL	620470106	0.1778620515	41
1740253277	DYKSTRA	ARTHUR	M.	1025 MAINE ST		QUINCY	IL	623014038	0.1780870171	41
1184064917	MOTLEY	MARA		1701 W SUPERIOR ST FL 3		CHICAGO	IL	60622	0.1781201126	41
1023005097	PETERS	MICHAEL	E	3360 LACROSSE LN	SUITE 106	NAPERVILLE	IL	605648136	0.1783357156	41
1194776377	BAIG	MIRZA KHA	M	1206 E 9TH ST STE 320		LOCKPORT	IL	604412404	0.1784963902	41
1740590231	PATEL	BHAVESH		619 EDWARDSVILLE RD		TROY	IL	622941441	0.1787656761	41
1124131966	POWELL	JENNIFER	MELISSA	3761 N STATE ROUTE 1 17		MOMENCE	IL	609542400	0.1797074285	41
1063593382	CASH	JASON	W	1701 EAST COLLEGE AVENUE		BLOOMINGTON	IL	61701	0.1798287761	41
1255475570	LEARY	FREDRIC	DONALD	1135 S GROVE AVE		OAK PARK	IL	603041908	0.1798410277	41
1619130317	YE	LU		311 W. FAIRCHILD ST.		DANVILLE	IL	618323803	0.1798673869	41
1730434879	MOORE	MARY ELLE		4140 SOUTHWEST HWY		HOMETOWN	IL	604561135	0.1803789428	41
1346505278	EUSTACE	NICOLE		102 S HENNEPIN AVE		DIXON	IL	610213083	0.180663101	41
1225126808	SURABHI	SRINIVAS	RAO	686 W BOUGHTON RD		BOLINGBROOK	IL	604401520	0.180810737	41
1790764371	YOKANA	MYRIAM		2930 MANNHEIM RD	SUITE # 2	FRANKLIN PARK	IL	601312265	0.1816624185	41
1073926234	SCHUMACHER	THOMAS		5145 N CALIFORNIA AVE	ATTN: GME O	CHICAGO	IL	606253661	0.1824049601	41
1538116975	LASALA	FRANK	THOMAS	1000 W HARLEM AVE		MONMOUTH	IL	614621007	0.1826898452	41
1457519472	PAUL	REENA		500 E 51ST ST	FAMILY MEDI	CHICAGO	IL	606152400	0.1827074481	41
1215316278	MOIZ	MOHAMMAD	ARSHAD	2233 W DIVISION ST		CHICAGO	IL	606228151	0.1827599505	41
1720120462	GRAHAM	ERIC	SEAN	2703 17TH ST APT D		MARION	IL	629594912	0.1827803907	41
1376982777	RUBINO	JESSICA	LOUISE	711 W NORTH AVE		CHICAGO	IL	606101174	0.1829216313	41
1710078563	SUMNER	RONALD		1120 E WAR MEMORIAL DR		PEORIA HEIGHTS	IL	616167757	0.1829431794	41
1972549426	JAMES	AMY	C	410 N 2ND ST		MARSHALL	IL	624411010	0.1831333643	41
1497374417	KOCHAT	SUJITH		9555 S 52ND AVE STE F		OAK LAWN	IL	604533054	0.1834850592	41
1700981727	WU	STANLEY	S	1818 E. WINDSOR RD.		URBANA	IL	618029566	0.1835372826	41
1598359051	SPENCER	BARBARA	NICHOLE	19487 N 1050TH ST		HIDALGO	IL	624322205	0.1836197135	41
1255694691	RITTER	KATHERINE	SONYA	235 S GARY AVE		BLOOMINGDALE	IL	60108	0.183656456	41
1730611898	BRUTMAN	DANIELLA	DAVIDA	711 W NORTH AVE		CHICAGO	IL	606101174	0.1838800913	41
1801101720	SERAG	EVELYN GR	NARTATEZ	3224 W ARMITAGE AVE		CHICAGO	IL	606473716	0.1839156417	41
1013108422	LEE	OTTO	K	7020 W 79TH ST		BRIDGEVIEW	IL	604554030	0.1839695844	41
1952352254	ZEKIOS	ANGELA		2434 WOLF RD		WESTCHESTER	IL	601545634	0.1841289914	41
1134415391	ABOOD	ADEL	A	611 W. PARK ST.		URBANA	IL	618012500	0.1844592133	41
1558506196	SERRANO	BELINDA		25259 S REED ST		CHANNAHON	IL	604106003	0.1848076643	41
1154476299	HIGGINS	PATRICIA		6800 N FRONTAGE RD		BURR RIDGE	IL	605277819	0.1852025456	41
1679914675	HAMMEL	MITCHELL		100 W WASHINGTON ST STE 101		MONTICELLO	IL	618561713	0.1853389746	41
1184843328	SOIFER	ELIZABETH		543 ORCHARD ST		ANTIOCH	IL	600023107	0.1854060396	41
1932140118	CHEN	CHONG		12251 S HALSTED ST		CHICAGO	IL	606286427	0.1855758709	41
1780788851	BLAIR	AMY	B	2160 S FIRST AVE	(1211 ROOSE	MAYWOOD	IL	60153	0.1859783489	41
1447633888	THOMAS	ROBERT		612 N 11TH ST		QUINCY	IL	623012662	0.1862480464	41
1467582338	WAUGH	DARCY	ANN	5114 N GLEN PARK PLACE RD		PEORIA	IL	616144686	0.1862662249	41
1497808604	SZELAG	FRANK		1127 N OAKLEY BLVD		CHICAGO	IL	606223507	0.1863984406	41
1205872462	FITZPATRICK	CAROLYN	ELAINE	1 ERIE CT	SUITE 6160	OAK PARK	IL	603022566	0.1864120463	41
1316094030	VLAHOS	MARIA	F	3922 MERCY DR		MCHENRY	IL	600503151	0.1865766706	41
1811256399	GUPTA	SHRUTI		3880 SALEM LAKE DR	STE F	LONG GROVE	IL	600475292	0.1866196437	41
1528113818	COX	ELIZABETH	MEDINA	7 BLANCHARD CIR	SUITE 102	WHEATON	IL	601871037	0.1872942272	41
1497803118	PETERSON	ROBERT	J	3001 GREEN BAY RD		NORTH CHICAGO	IL	60064	0.1874165149	41
1982618930	DAWALIBI	ANTOINE		6831 N PEARTREE LN		PEORIA	IL	616152400	0.1874743049	41
1417914557	CHUNG	DAVID	TAEWOONG	1300 N MARKET ST		SPARTA	IL	622861048	0.1876619324	41
1134186141	NEWCOME	KRISTIN	K	5160 HICKORY POINT FRONTAGE RD		DECATUR	IL	625269778	0.1878201725	41
1467520924	RUMILLA	ALFREDO		2810 W FULLERTON AVE		CHICAGO	IL	606472915	0.1879754561	41
1750390381	AHMED	SAQUIB	MAJEED	15 TOWER CT STE 300		GURNEE	IL	600313346	0.1881492032	41
1134357056	LEMAN	JEFFREY	S.	815 MAIN ST STE C		PEORIA	IL	616021080	0.1883643075	41
1982992715	MULCHANDANI	AMIT	JAIRAJ	610 S MAPLE AVE	SUITE 2500	OAK PARK	IL	603041091	0.1883881461	41
1609800481	STUCK	GARY	D	4301 W 95TH STREET		OAK LAWN	IL	604532670	0.1885043304	41
1043889637	HAN	THAW		1625 E 75TH ST		CHICAGO	IL	606493603	0.1886064872	41
1154551620	HOLLAND	TIFFANY	NICOLE	25 TOWER CT STE B		GURNEE	IL	600313318	0.1889986867	41
1265667810	LAMASTER	ZACHARY	PHILIP	4600 N RAVENSWOOD AVE FL 2		CHICAGO	IL	60640	0.189337554	41
1992754709	SOOFI	RASHEED		1112 W NORTHWEST HWY		PALATINE	IL	600672214	0.1899334575	41
1699353581	HILL	MATTHEW	ROBERT	2160 S 1ST AVE		MAYWOOD	IL	601533328	0.1899508094	41
1508487786	SCHIRMER	JACK	STEVEN	3249 OAK PARK AVE		BERWYN	IL	604023429	0.1901145522	41
1255567574	WILLIS	MICHELLE	DIANNE	12151 REGENCY PKWY STE 155		HUNTLEY	IL	601427644	0.1903080936	41
1366016065	SMITH	MIRANDA	OLIVIA	612 N 11TH ST		QUINCY	IL	623012662	0.1903549853	41
1275952731	MANTHA	AVINASH		3046 127TH ST		BLUE ISLAND	IL	604061827	0.1904036031	41
1396907796	ARELLANO	CHRISTINA		5700 W CERMAK RD		CICERO	IL	608042128	0.1905119276	41
1124003462	SHAH	VANDNA	A	3530 W 159TH ST		MARKHAM	IL	604284047	0.1905666018	41
1801418975	MATHUS	JANELL	MONEE	1901 W HARRISON ST		CHICAGO	IL	606123714	0.1909259372	41
1356907570	COBB	BRADLEY		815 MAIN ST STE C		PEORIA	IL	616021080	0.1912835209	41
1831537760	FRYE	GIGI	CHERISSE	5425 W LAKE ST		CHICAGO	IL	606442342	0.1914583143	41
1447305727	CORDERO	HENRY	LOPEZ	2002 N DAMEN AVE		CHICAGO	IL	606474527	0.1916094777	41
1134582521	MIHELCIC	JOHN	AMBROSE	1285 FRANCISCAN DR		LITCHFIELD	IL	620561778	0.1917647082	41
1336254515	DERSE	THEODORE	S	3115 LEWIS AVE		ZION	IL	600993099	0.1919558692	41
1184624280	LIZER	ROBERT	ALLAN	5401 N KNOXVILLE AVE	SUITE 412	PEORIA	IL	616145098	0.1920880462	41
1245240662	MCDONIEL	CATHERINE	ANN	15300 WEST AVE	STE 22	ORLAND PARK	IL	604624600	0.1921348652	41
1528687324	CORREDOR	DANIEL		2160 S 1ST AVE		MAYWOOD	IL	601533328	0.1930358937	41
1235542077	JAWED	SAMEENA		1345 RYAN PKWY		ALGONQUIN	IL	601024530	0.1930671358	41
1164453601	OSWALD	LAURA	A	7 BLANCHARD CIR	SUITE 200	WHEATON	IL	601872039	0.1930842563	41
1528287620	PATEL	ANKITA		200 FOX GLEN CT		BARRINGTON	IL	600101809	0.1931951694	41
1790995728	WEINTRAUB	ELIZABETH		7 BLANCHARD CIR	SUITE 102	WHEATON	IL	601871037	0.1938513407	41
1134616204	NWEKE	CHIENYEM	ADAOBI	3 SAINT ELIZABETH BLVD STE 4000		O FALLON	IL	62269	0.1944758376	41
1982041745	MALICAY	MARGARET		1512 N NAPER BLVD STE 176		NAPERVILLE	IL	605639369	0.1945066537	41
1780024125	KIMBELL	KAYLA		5665 N JUNCTION WAY		DAVIS JUNCTION	IL	610209433	0.1948902384	41
1467452755	CLADIS	PETER	D	2425 FARGO BLVD		GENEVA	IL	601343591	0.1949165222	41
1407018484	RAJENDRAN	AMANDA	MATHIAS	385 WIRTZ DR.		DEKALB	IL	601156118	0.1949615195	41
1174800155	NEVILLE	MICHAEL	JOHN	1948 THREE FARMS AVE		NAPERVILLE	IL	605401105	0.1951175226	41
1710063292	SAQIB	ZAHID		402 S PLUM		CARMI	IL	62821	0.1951202122	41
1275520934	GIORDANO	JOSEPH	A	2007 95TH ST	STE 105	NAPERVILLE	IL	605648459	0.1955881981	41
1598105769	BARREDO	JOEL	A	9977 WOODS DR FL 1		SKOKIE	IL	600771057	0.1958952822	41
1700348349	BEHRENDS	VALERIE	L	304 ANNA ST		BRIGHTON	IL	620121204	0.1961076861	41
1417185984	ELOSIEBO	MECHELLE	E	3 SAINT ELIZABETH BLVD STE 4000		O FALLON	IL	622691284	0.1962999148	41
1578672325	PIPER	PATRICK	MCGOVERN	1775 BALLARD RD		PARK RIDGE	IL	600681005	0.1964343009	41
1386185957	UTTERMANN	REBECCA	A	3231 EUCLID AVE FL 5		BERWYN	IL	60402	0.1966285357	41
1205901832	BILSKEY	PATRICK	LOUIS	472 N. RTE. 47		SUGAR GROVE	IL	60554	0.1966700457	41
1730342379	ANTONOVA	SVITLANA		611 W. PARK STREET	HOSPITALIST	URBANA	IL	61801	0.1967624501	41
1164451456	O'MALLEY	BERNARD	EDWARD	13539 IL ROUTE 76		POPLAR GROVE	IL	610658815	0.1970273076	41
1568643864	JOHNSON	MATTHEW	TODD	344 VICTORY DR		PARK FOREST	IL	604662003	0.1972466052	41
1780258087	FREDERICK	ADRIANA		1901 W HARRISON ST		CHICAGO	IL	606123714	0.197784429	41
1467938738	NAEEM	ASAD		102 W KENWOOD AVE STE 100		DECATUR	IL	625264379	0.1979054428	41
1447926860	WILLIAMS	WALTER	R.	40 SMOKE TREE RD		HILLSBORO	IL	620492104	0.1980671646	41
1003866104	CRIST	GENE	ALLEN	10988 BARTEL BLVD		GALENA	IL	610368222	0.1984856479	41
1912080912	SANDOVAL	WILLIAM		1747 HENRY LUCKOW LN		BELVIDERE	IL	610081702	0.1985599609	41
1427205400	HAMAD	DENA	ZAHIR	4900 N CUMBERLAND AVE		NORRIDGE	IL	607062916	0.1988780234	41
1629058102	FARMER	ROBERT	T.	211 E HANOVER ST		NEW BADEN	IL	622651811	0.1989613684	41
1033364849	PANJWANI	SAMEER		415 N LASALLE STREET	SUITE 100	CHICAGO	IL	60654	0.1992707626	41
1083725923	BUCHANAN	SUSAN		1740 W TAYLOR ST		CHICAGO	IL	606127232	0.1993100435	41
1952830036	NOLL	STANLEY	JAY	180 S 3RD ST STE 300		BELLEVILLE	IL	622201952	0.1993376018	41
1881089662	JOHNSON	LAURA		2511 N KEDZIE BLVD		CHICAGO	IL	60647	0.1995497305	41
1548263130	WIACEK	JAN		3204 N OAK PARK AVE		CHICAGO	IL	606344640	0.1998068472	41
1215166319	BRUNNER	MICHAEL		1041 W STEARNS RD		BARTLETT	IL	601034509	0.1998828124	41
1013164391	CHAKEER	RIDHA		3825 HIGHLAND AVE STE 2B		DOWNERS GROVE	IL	605151548	0.2001846112	41
1023221157	SHIVAKUMAR	DEEPTI		675 W NORTH AVE	SUITE 416	MELROSE PARK	IL	601601634	0.2008374805	41
1518301399	BENAVENTE	CHRISTOPH		2418 W DIVISION ST		CHICAGO	IL	606222940	0.2008473404	41
1487883831	HENDRICKS	GINNY	L	2850 W 95TH ST	SUITE 101	EVERGREEN PARK	IL	608052735	0.2009174662	41
1760453187	GARG	AMIT		1640 1ST AVE		OTTAWA	IL	613509214	0.2009758536	41
1093704439	CACCOPOLA	JEANENE	MARIE	550 FOX GLEN CT		BARRINGTON	IL	600101833	0.201293863	41
1376541763	CHUDIK	BRIAN	J	600 S RANDALL RD		ALGONQUIN	IL	601025996	0.2013650165	41
1962519744	MOST	KEVIN	PAUL	636 RAYMOND DR	SUITE 106	NAPERVILLE	IL	605639789	0.201667274	41
1225144306	VANDENBOSCH	CHRISTINA	E	11 SALT CREEK LN STE 125		HINSDALE	IL	605212902	0.2016999844	41
1285856278	BAIRSETTY	ADARSH		550 SOUTHLAND DR	SUITE 1	DECATUR	IL	625214080	0.2020405425	41
1568013928	WALTON	SAMANTHA		150 E HURON ST STE 900		CHICAGO	IL	606112946	0.2021388752	41
1962452193	OGANWU	RITA	N	203030 S. CRAWFORD AVE STE 110		OLYMPIA FIELDS	IL	60461	0.2025301541	41
1821016429	MEHTA	DEEPAK	S	104 N STAFFIRE DR		SCHAUMBURG	IL	601943826	0.2026243825	41
1164648614	WALSH	JEAN	L	741 E LINCOLN AVE		HINCKLEY	IL	605209500	0.2026317349	41
1760450134	WEISGERBER	GLEN	A	100 S 5TH ST		AUBURN	IL	626151402	0.2028720208	41
1538162102	CLANCY	JAMES	P	2306 W. TOUHY AVENUE		CHICAGO	IL	60645	0.203030822	41
1508012527	HOPKINS	KELSEY	MICHAEL	1000 RED BALL TRL		GREENVILLE	IL	622462781	0.2031000025	41
1417124769	JACOVER	BRIAN		1051 W RAND RD STE 110		ARLINGTON HEIG	IL	600042315	0.2031359976	41
1205937281	WILSON	MICHAEL	J.	1025 S 6TH ST		SPRINGFIELD	IL	627032403	0.2032003031	41
1134396112	KIM	MIKE	TAE SEOK	840 W IRVING PARK RD	STE 201	CHICAGO	IL	606133011	0.2032696475	41
1477822955	GULBRANDSEN	ERIK	PAUL	305 W JACKSON ST	SUITE 200	CARBONDALE	IL	629011474	0.203408633	41
1033309653	PIOTROWSKI	ROBERT	PIOTR	4211 N CICERO AVE STE 308		CHICAGO	IL	606411649	0.2034889451	41
1003269846	BAN	SUYEUN		1501 S CALIFORNIA AVE STE L1026		CHICAGO	IL	606081732	0.2035194427	41
1518050095	DIMONDO	JOHN	P	250 W KENWOOD AVE		DECATUR	IL	625264371	0.2036739077	41
1497915391	DAMBROSIO	ROBERT	PAUL	1864 TORREY PKWY		LIBERTYVILLE	IL	600481034	0.2042354779	41
1518958651	NITZ	STEPHEN	T	7177 CRIMSON RIDGE DR	STE 5	ROCKFORD	IL	611076235	0.2042481374	41
1003993148	POPP	JASON	C	900 N 2ND ST	SUITE 200	ROCHELLE	IL	610681717	0.2043044107	41
1316971005	SHAH	BHARAT	K	3414 W PETERSON	SUITE A	CHICAGO	IL	60659	0.2043252993	41
1326084468	MAHMUD	HAMID		1610 N BROADWAY		SALEM	IL	628814233	0.2043726436	41
1922386374	LANGCAUON	HAZEL	J	5775 E STATE ROUTE 113		COAL CITY	IL	604167111	0.204556984	41
1841239787	PECTOR	ELIZABETH	A	1331 W 75TH ST STE 202		NAPERVILLE	IL	605409311	0.2045735229	41
1356832273	MOELLER	DARCIE	DENISE	2020 W HARRISON ST		CHICAGO	IL	606123741	0.204832452	41
1891711958	DORMAN	DOUGLAS	G	1500 SYCAMORE RD	SUITE 1000	YORKVILLE	IL	605601906	0.2049627556	41
1427459957	MILLER	PETER		520 N 4TH ST		SPRINGFIELD	IL	627025238	0.2050168725	41
1013954296	GREELEY	KARA	W	3860 W OGDEN AVE		CHICAGO	IL	606232460	0.2051102129	41
1144893124	SEBASTIAN	ASHLEY	ROCHELLE	1500 S FAIRFIELD AVE		CHICAGO	IL	606081782	0.2051926461	41
1679860605	MALCZEWSKI	RUBINDER	KAUR	2020 OGDEN AVE	SUITE 325	AURORA	IL	605045894	0.2052716856	41
1275732091	BOPARAI	GURPREET	KAUR	2404 CHARLES ST		ROCKFORD	IL	61108	0.2056059303	41
1285717678	BRETTS	KENNETH		3303 W. 26TH ST.		CHICAGO	IL	606234036	0.205635002	41
1528486727	URIOSTEGUI	RICARDO		2160 S 1ST AVE		MAYWOOD	IL	601533328	0.2061489412	41
1568994044	KURZROK	SAMANTHA		259 E ERIE ST STE 2350		CHICAGO	IL	606113370	0.2063166817	41
1679797120	NOWAK	WALDEMAR		6106 S CENTRAL AVE		CHICAGO	IL	606384508	0.2063751445	41
1588630529	ANDREWS	STEVE	LUCIEN	2160 S 1ST AVE		MAYWOOD	IL	601533328	0.2069234472	41
1376651802	DAY	JOHN	HOWARD	180 S MAIN ST		CANTON	IL	615202670	0.2072026945	41
1255907127	ZANDO	HELEAN		6050 OAKTON ST		MORTON GROVE	IL	600532717	0.2072335986	41
1629160965	RILEY	LORI	M	6020 S HALSTED ST		CHICAGO	IL	606212112	0.2077545804	41
1609920768	PALMER	DENNIS	D	1007 NW 3RD ST		ALEDO	IL	612311317	0.2081729352	41
1982820643	WYNN	DAISY		2418 W DIVISION ST		CHICAGO	IL	606222940	0.2081922191	41
1346703295	DAUM	GREGORY		3 SAINT ELIZABETH BLVD STE 4000		O FALLON	IL	622691284	0.2082981776	41
1568405710	YOUNAN	JONATHAN		5140 N CALIFORNIA AVE		CHICAGO	IL	606253645	0.2085775538	41
1891175576	MONNEY	KARISSA	LEEANN	1310 N MAIN ST STE 200		SANDWICH	IL	60548	0.2087036023	41
1700390861	KWARCIAK	DYMAN	CHRISTIAN	606 POTTER RD		DES PLAINES	IL	600165337	0.2092473559	41
1679511901	DOHSE	DAVID	A	12701 W 143RD ST	SUITE 250	HOMER GLEN	IL	604917715	0.2092803452	41
1821048760	MALKI	AFREM		100 E. LEFEVRE ROAD		STERLING	IL	610811279	0.2096499117	41
1669568630	PATERAKOS	STELLA		CHICAGO DEPARTMENT OF PUBLIC HEALTH	333 S STATE	CHICAGO	IL	60604	0.2098936887	41
1861506073	ZUMHAGEN	MARK		2000 GOLF RD		ROLLING MEADOW	IL	600084216	0.2100736653	41
1760442776	HOOD	ALEC	BRUCE	611 S MARSHALL AVE		MCLEANSBORO	IL	62859	0.2100975505	41
1356313779	GOMEZ	ERIC	MARTIN	3001 A SIXTH ST.	GREAT LAKES	GREAT LAKES	IL	60088	0.2103021039	41
1467093088	MINIET	ASHLEY	ELIZABETH	15505 E 127TH ST STE 150		LEMONT	IL	604394433	0.2105051885	41
1265542260	RAMIREZ-DOLLE	RACQUEL	NORADA	781 MCHENRY AVE		CRYSTAL LAKE	IL	600147444	0.2105478948	41
1386850071	PHILLIPS	PAUL		1025 S 6TH ST		SPRINGFIELD	IL	627032403	0.2106824686	41
1447834635	SHELTON	TAYLER	ALEXIS	520 N 4TH ST		SPRINGFIELD	IL	627025238	0.2106943374	41
1437154507	CARROLL	JOSIAH	F.K.	855 ILLINI DR	STE 300	SILVIS	IL	612822904	0.2111327374	41
1013066257	MITRAKUL	WIMOL	ANN	1239 WINDHAM PKWY		ROMEOVILLE	IL	604461608	0.2112116493	41
1528202256	BROWN	TIFFANY	A	2401 W MAIN ST		MARION	IL	629591188	0.2115481762	41
1710947148	MCGRATH	ROSEMARY		11243 LA PORTE RD		MOKENA	IL	604481374	0.2115691431	41
1720490741	FATYGA	DIANA	MARTA	800 AUSTIN ST STE 505		EVANSTON	IL	602023439	0.2116885969	41
1780883843	OLDHAM	NATHAN		1201 PINE ST		ELDORADO	IL	629301634	0.2117219014	41
1881739753	SASSETTI	MARIAN	ROSE	1010 LAKE ST	SUITE 500	OAK PARK	IL	603011147	0.211751205	41
1972664902	SCHREDER	TONYA		2 TRANSAM PLAZA DR STE 410		OAKBROOK TERRA	IL	60181	0.2117699549	41
1144665654	PAPUGA	ALYSSA	LEA	1247 RICKERT DR	SUITE 201	NAPERVILLE	IL	605401008	0.211987841	41
1871566653	WALLACE	ERNEST		1025 MAINE ST		QUINCY	IL	623014038	0.21224522	41
1114056363	CUNNINGTON	LAURIE		101 EAST NINTH ST		PANA	IL	62557	0.2122714199	41
1447558390	MULKANOOR	SHALINI		1100 E. LINCOLNSHIRE BLVD.	SUITE 200	SPRINGFIELD	IL	62703	0.2123454871	41
1750393310	BANG	MORIAH		525 E CONGRESS PKWY	SUITE 250	CRYSTAL LAKE	IL	600146245	0.2125827815	41
1093715518	BLAIR	HOBART	DON	105 S LOCUST ST		TREMONT	IL	615680187	0.2128369162	41
1548280787	CASTILLO	FRANK	MICHAEL	181 W MADISON ST STE 3825		CHICAGO	IL	606024500	0.2133275299	41
1881193001	GAMEZ	JOCELIN		180 N MICHIGAN AVE STE 1605		CHICAGO	IL	606017478	0.2136883103	41
1952354250	WALINSKI	LISA		1222 N EOLA RD		AURORA	IL	605029409	0.2137005	41
1922146414	FONSECA	JAVIER		1111 W DUNDEE RD		WHEELING	IL	600903936	0.2137690625	41
1972179984	SAUER	JOSEPH	RONALD	CARLE FOUNDATION HOSPITAL	FAMILY MEDI	URBANA	IL	61801	0.2138238671	41
1144208349	CYCHOLL	BRANDON		929 STACEY BURK DR	CLAY COUNTY	FLORA	IL	628393241	0.2139369986	41
1487975066	BOLLAERT	MICHAEL		525 VALLEY VIEW DR		MOLINE	IL	612656138	0.2140579718	41
1639158728	PILDITCH	MATTHEW	E	3080 OGDEN AVE STE 204		LISLE	IL	605321694	0.2141593174	41
1053527184	CHACKO	RON		7000 CERMAK RD		BERWYN	IL	604022112	0.2142621866	41
1255786430	SCHULTHEISS	CHRISTINE	ELAINE	6201 ROOSEVELT RD		BERWYN	IL	604021108	0.2143083728	41
1932109352	RENIVA	AMANDO	A	6315 N MILWAUKEE AVE # A		CHICAGO	IL	606463760	0.2143636012	41
1164006557	VICKERS	ADRIENNE		1901 W HARRISON ST		CHICAGO	IL	606123714	0.2144156435	41
1457399636	ALI	MAJAD		2020 OGDEN AVE STE 400		AURORA	IL	605045898	0.2144991756	41
1518976323	SUSARLA	SAVITHA		860 SUMMIT ST	STE 123	ELGIN	IL	601205145	0.2146732082	41
1013495878	WALLMAN	JAMIE		520 N 4TH ST		SPRINGFIELD	IL	627025238	0.2151245387	41
1902205107	NA	INYOUNG		5999 NEW WILKE RD BLDG 2		ROLLING MEADOW	IL	600084506	0.2152308981	41
1073589461	HUNG	STEPHEN		801 N CASS AVE	STE 300	WESTMONT	IL	60559	0.2153233752	41
1376749002	AUGSPURGER	JOHN	E	5815 N. ASPENWOOD DRIVE	#5205	PEORIA	IL	61615	0.2153913897	41
1932338050	SKYBA	NICHOLAS		1051 W RAND RD STE 110		ARLINGTON HEIG	IL	600042315	0.2155810512	41
1083985154	LONG	ROBERT	WAYNE	525 TYLER RD		ST CHARLES	IL	601743305	0.21559991	41
1033645023	YORK	JACK	ARMSTRONG	2323 GRAND AVE		WAUKEGAN	IL	600853312	0.2156309091	41
1730133505	RILEY	PATRICK	L	119 GAS PLANT ROAD	REA CLINIC	DUQUOIN	IL	62832	0.2156789509	41
1740802693	OGUN	HAROUN	BABAJIDE	520 N 4TH ST		SPRINGFIELD	IL	627025238	0.2159181909	41
1891150686	CHIANG	DAVID	WEI-YUN	5215 N CALIFORNIA AVE FL 7		CHICAGO	IL	606257014	0.215927858	41
1689780769	MIDGLEY	DEBORAH	ELIZABETH	2750 W NORTH AVE		CHICAGO	IL	606475247	0.2159468132	41
1790983831	LENGYEL	ULRIKE	ZENKE	180 N MICHIGAN AVE	SUITE 1605	CHICAGO	IL	606017401	0.2159668581	41
1609871540	CAJIGAL	ARTEMIO	L	202 PICARD STREET		ALPHA	IL	61413	0.216123283	41
1740376763	PATARI	KIRIT	K	77 E IRVING PARK RD		STREAMWOOD	IL	601072930	0.2161667627	41
1255628723	BIRBAL-JAIN	ADITYA		311 W. FAIRCHILD ST.		DANVILLE	IL	61832	0.2163037817	41
1336501337	SWAKOW	JAMES	ARTHUR	722 W MAXWELL ST STE 235		CHICAGO	IL	606075002	0.2163294559	41
1548311954	REIS	JADER	R D	1431 N WESTERN AVE	STE 208	CHICAGO	IL	606227712	0.2163635149	41
1851516660	GONG	KENNETH	HONG	104 S MICHIGAN AVE	SUITE 905	CHICAGO	IL	60603	0.2165295813	41
1225304322	BLAKE	KATHERINE	M	1860 W WINCHESTER RD STE 109		LIBERTYVILLE	IL	600485312	0.2169125239	41
1518151679	DINKHA	JOSEPHINE	Y.	4861 W 95TH ST	SOUTHWEST M	OAK LAWN	IL	60453	0.2171010078	41
1831227941	LEUNG	SAMUEL	D	2142 S ARCHER AVE		CHICAGO	IL	606161514	0.2171328511	41
1174960934	TU	MICHAEL	JENG-MING	1325 HOWARD ST	SUITE 200	EVANSTON	IL	602023766	0.2171764375	41
1801953211	GUPTA	ANIL		2712 BROADWAY ST		MOUNT VERNON	IL	628642342	0.2174243928	41
1013238609	AZIZUDDIN	ASFIYA	T	1 ERIE CT	SUITE 4010	OAK PARK	IL	603022566	0.2175982554	41
1063517035	KASSAM	SALIM		1756 SIBLEY BLVD		CALUMET CITY	IL	604092215	0.2177448325	41
1528682630	WILLIMANN	ALLYSON		612 N 11TH ST		QUINCY	IL	623012662	0.2181746123	41
1134136336	MALALIS	JANE	R	1401 DUGDALE CIRCLE	ANN KICEY C	WAUKEGAN	IL	60085	0.2182890965	41
1518974310	KHAN	NASREEN		4633 N CLARK ST		CHICAGO	IL	606404619	0.2186080293	41
1891016499	MUHR	ASHLEY	T	351 DELNOR DR		GENEVA	IL	601344222	0.2187937806	41
1144269093	MCTABI	WAEL		1719 GLENWOOD AVE		JOLIET	IL	604355835	0.2190964274	41
1578754958	SANDIFORD	SHELLEY	ALLISON	8541 S STATE ST		CHICAGO	IL	60619	0.2198346007	41
1346360369	ALFONSO	ORLANDO		2233 W DIVISION ST	SAINTS MARY	CHICAGO	IL	606223043	0.2199164518	41
1659617405	FORESTER	JANE	ANN	770 BLUFF ST		GLENCOE	IL	600221505	0.2199666813	41
1134135627	MORSE	JAMES		2076 N MAIN ST		CANTON	IL	615201054	0.2202341832	41
1164838868	PATEL	DHAVAL	N	7531 S STONY ISLAND AVE		CHICAGO	IL	606493954	0.2205500585	41
1164198925	RATCLIFF	ROBERT	A	308 KIMBERLY CT		AURORA	IL	605046505	0.2206041479	41
1922036441	DOYLE	SANDRA	VALINO	126 BIESTERFIELD RD		ELK GROVE VLG	IL	600073657	0.2208934167	41
1831330877	SHROFF	PRANAVKUM	PRADYUMAN	1141 E MAIN ST	SUITE 105	EAST DUNDEE	IL	601182440	0.2213454611	41
1164787263	AHMED	FATIMA		87 N AIRLITE ST STE 130		ELGIN	IL	601234991	0.2216130808	41
1023110731	PACE	JOHN	BLAISE	560 BELMONT LN		CAROL STREAM	IL	60188	0.2217547899	41
1013303692	THESING	CLAIRE	ELIZABETH	7037 S STONY ISLAND AVE		CHICAGO	IL	60649	0.2217725568	41
1609019538	GROEN	TIFFANY	EILEEN	1900 SILVER CROSS BLVD STE 120		NEW LENOX	IL	604519509	0.221778609	41
1710365358	MERLO	ALEX		640 W WASHINGTON ST		PITTSFIELD	IL	623631350	0.2220983539	41
1811976988	MICHELFELDER	AARON		2160 S FIRST AVE	( 1211 ROOS	MAYWOOD	IL	60153	0.2223220925	41
1831629401	BERG	ETHAN	PATRICK	520 N 4TH ST		SPRINGFIELD	IL	627025238	0.2224356766	41
1245257781	DUONG	HUNG		965 LAKE ST		OAK PARK	IL	60301	0.2226157189	41
1750302253	CHINN	MARY	M	1404 WASHINGTON ST		MENDOTA	IL	613421471	0.2226615512	41
1053364349	AGUERO-MEDINA	CARLOS		301 E STATE ST		ROCKFORD	IL	611041012	0.2231310221	41
1609074657	THOMAS	ALISHA	TAWANDA	5425 W LAKE ST		CHICAGO	IL	606442342	0.2232534998	41
1114247202	LEE	GEORGE		1775 W DEMPSTER ST		PARK RIDGE	IL	600681143	0.223258807	41
1437109204	MCDERMOTT	ANN		5140 N CALIFORNIA AVE	SUITE 635/6	CHICAGO	IL	606253645	0.2232934196	41
1083604185	GAONKAR	TUSHAR	R	1948 THREE FARMS AVE		NAPERVILLE	IL	605401105	0.2236116264	41
1104388065	VANDERKELEN	SIERRA		1775 BALLARD RD		PARK RIDGE	IL	600681005	0.2237050064	41
1306322664	BYAMBAA	TUMENDEMB		5000 S 5TH AVE # MC181		HINES	IL	601413030	0.2239184278	41
1245307289	QUADRI	SYED	J	750 FLETCHER DR	SUITE 305	ELGIN	IL	601234703	0.2242020556	41
1407167356	RUIZ	GONZALO	E	1701 W. CURTIS		CHAMPAIGN	IL	618012500	0.2242264316	41
1730317702	BHOOMA	VINAY	KUMAR	3 SAINT ELIZABETH BLVD STE 4000		O FALLON	IL	622691284	0.2245589347	41
1710252465	SHAHEEN	SARWAT		11600 S KEDZIE AVE		MERRIONETTE PA	IL	608036307	0.2245689734	41
1396363727	STEVENSON	KRISTINA	A	102 S HENNEPIN AVE		DIXON	IL	610213013	0.224652323	41
1174812853	THAKKAR	RUCHIR		5741 W CERMAK RD		CICERO	IL	608042129	0.2248139587	41
1700232733	HARRIETT	LAUREN		115 N PARKSIDE AVE		CHICAGO	IL	606443040	0.2250155542	41
1154422673	SUTTER	ROSANNE	L	211 S 3RD ST		BELLEVILLE	IL	622201915	0.2254422969	41
1487114831	SNYDER	THEODORE		3231 EUCLID AVE FL 5		BERWYN	IL	604024603	0.2256763918	41
1194068700	BARNES	PAULA	R	460 QUAIL RIDGE DR		WESTMONT	IL	605596145	0.2258428942	41
1649806548	SIDDIQUI	SAAD		2750 W NORTH AVE		CHICAGO	IL	606475247	0.2258595201	41
1114094851	ALEXANDER	JAMES	O	901 S COMMERCIAL ST		HARRISBURG	IL	629462640	0.2258884847	41
1407956170	MORTON	SCOTT	A.	2200 WABASH AVE		SPRINGFIELD	IL	627045352	0.226135125	41
1962646687	ANSAL	ASHISH	MANI	2045 W. WASHINGTON BLVD		CHICAGO	IL	606122428	0.226141831	41
1386747822	CORDERO	KATRINA	R.	3 ERIE CT	SUITE 1300	OAK PARK	IL	603022519	0.2261875361	41
1336208347	SPANGLER	MARK	M	3 DOCTORS PARK		GIBSON CITY	IL	609362000	0.2263391703	41
1528021987	MCMILLIN	MATTHEW		221 NE GLEN OAK AVE		PEORIA	IL	616034307	0.2264108175	41
1255711271	PATEL	VISHAL		1701 CURTIS RD		CHAMPAIGN	IL	618229678	0.2264227123	41
1235148693	DEVASGUNAWARD	ANNESLEY	T	102 COMMERCE DR		CLIFTON	IL	609279501	0.2267482156	41
1093822595	SELVAM	M	PANNIR	946 W 79TH STREET		CHICAGO	IL	60620	0.2269026722	41
1760457253	DRUGAS	GINA		3011 BUTTERFIELD RD	STE 240	OAK BROOK	IL	605231192	0.2271444575	41
1851775340	MIREBRAHIMI	NAHEED		5100 RELIABLE PKWY		CHICAGO	IL	606860051	0.2271524282	41
1760470868	NEMETH	STEFAN	J	330 MADISON ST STE 103		JOLIET	IL	604356572	0.2274354879	41
1306004247	SCHAFFERT	ERIC	PAUL	101 E MILLER RD		STERLING	IL	610811252	0.2276985167	41
1568698918	NAWAB	HINA		3100 SYCAMORE RD	SUITE 1024	DEKALB	IL	601159621	0.2279531575	41
1568534907	SAVVAS	GEORGE	PETER	212 WEST SPRINGFIELD AVENUE		CHAMPAIGN	IL	618204832	0.2283391073	41
1063526242	BELL	EVELYN	MICHELE	9831 S WESTERN AVE		CHICAGO	IL	606431791	0.2286243174	41
1659529527	SACHDEV	POONAM		102 S HENNEPIN AVE		DIXON	IL	610213083	0.2286569137	41
1437101409	SHASTRI	PRIYA		17901 GOVERNORS HWY STE 100		HOMEWOOD	IL	604301145	0.2288190365	41
1164819215	JAMES	BRITTANI		1536 VINCENNES AVE		CHICAGO HEIGHT	IL	604113458	0.2289331375	41
1154341709	FATIMA	ANEES		1008 W FOSTER AVE		CHICAGO	IL	606402404	0.2289737427	41
1528411683	PATEL	HEMA		102 W KENWOOD AVE	SUITE 100	DECATUR	IL	625264368	0.2290698109	41
1548820228	MIN	AUNG	NAING	7531 S STONY ISLAND AVE		CHICAGO	IL	606493954	0.2294812446	41
1366485906	LOVELL	LAYNE	T.	530 NE GLEN OAK AVE		PEORIA	IL	616370001	0.2295244998	41
1568597565	COSAS	CRISALE		2100 MADISON AVE		GRANITE CITY	IL	620404701	0.2297081143	41
1578556544	KYLE	MICHAEL	L	1100 LAKE ST		OAK PARK	IL	60301	0.2297549128	41
1669822318	MOHAMED	BILAL	ALI	1300 FRANKLIN AVE STE 110		NORMAL	IL	617613799	0.2299468975	41
1053847186	CARLSON-DEXTE	PHILIP		2909 N MAIN ST		ROCKFORD	IL	611033100	0.2305167114	41
1306839055	SIKIC	DANIEL	S	76 W COUNTRYSIDE PKWY		YORKVILLE	IL	605601815	0.2306494025	41
1205928397	SAN GERMAN	HENRY	ANTHONY	6339 N BIG HOLLOW RD		PEORIA	IL	616152907	0.2310906072	41
1457985350	RADOWSKA	KINGA		251 E HURON ST		CHICAGO	IL	606112908	0.2312015627	41
1508071309	MUHAMMEDKARIM	FOUZIA		535 FAIRWAY DR	SUITE #107	NAPERVILLE	IL	605633938	0.2314450728	41
1275543696	LIPINSKI	GARY		120 N OAK ST		HINSDALE	IL	605213829	0.231812534	41
1902892037	HINCHEN	JAMES	EDWARD	1602 W LAFAYETTE AVE		JACKSONVILLE	IL	626501007	0.2318829439	41
1053383992	ZAHEDI	SYEDA	H	1431 N WESTERN AVE	SUITE 112	CHICAGO	IL	606221797	0.2321612775	41
1295902286	TAHER	SAMARA		1135 S DELANO CT E	#A201	CHICAGO	IL	606053457	0.2326720875	41
1467030395	NWAUKONI	JANET	NKEMDILIM	251 E HURON ST		CHICAGO	IL	606112908	0.2327072999	41
1033542022	DESAI	KUSH	M	2011 YORK RD		OAK BROOK	IL	60523	0.2329884526	41
1528290376	KAUR	JASLEEN		250 W KENWOOD AVE		DECATUR	IL	625264371	0.2330117087	41
1013327303	BARCHAM	SAMIH		611 W PARK ST		URBANA	IL	618012529	0.2331800117	41
1497339162	PATEL	PAYAL		520 N 4TH ST		SPRINGFIELD	IL	627025238	0.2332118616	41
1679885529	BARRETO	JESSICA		2424 S PULASKI RD		CHICAGO	IL	606233718	0.2340806416	41
1275562712	DEMING	RICHARD	E	2404 CHARLES ST		ROCKFORD	IL	611081602	0.2343668669	41
1467865873	BOJEDLA	KIRAN		9555 SOUTH 52ND AVE		OAK LAWN	IL	60453	0.2344257986	41
1811217391	PAL	BHARAT		2020 OGDEN AVE	SUITE 325	AURORA	IL	605045894	0.2348093205	41
1821615030	TRASLAVINA	FERNANDO	ANDRES	1500 S FAIRFIELD AVE		CHICAGO	IL	606081782	0.2351010801	41
1770687279	BOURAND	JEAN	E	5025 W FULLERTON AVE		CHICAGO	IL	60639	0.2351390329	41
1912935214	BOGEN	JOHN		126 BIESTERFIELD RD		ELK GROVE VILL	IL	600073657	0.2351628604	41
1083742324	DAWIS	IMELDA		364 N FARNSWORTH AVE		AURORA	IL	605053083	0.2351866994	41
1760481220	FISHER	MICHAEL	ALAN	7900 N MILWAUKEE AVE	234	NILES	IL	607143159	0.2352246904	41
1457764177	ENNIS	PATRICK	KEVIN	2800 S CALIFORNIA AVE		CHICAGO	IL	606085107	0.2354875283	41
1609225150	RAMAIYA	TORAL		1221 E STATE ST		ROCKFORD	IL	611042231	0.2355561556	41
1114063120	CHIKHMAN	ALLA		4108 N SHERIDAN RD		CHICAGO	IL	606132007	0.2357191128	41
1942695507	MACDONALD	JENNIFER		835 N ROCKWELL ST APT 1		CHICAGO	IL	606224553	0.2359640772	41
1295229573	METIAS	MENA		4 MEMORIAL DR STE 210		ALTON	IL	620026704	0.2362159436	41
1487682977	ROSS	JOSEPH	E	1221 E STATE ST		ROCKFORD	IL	611042231	0.236248308	41
1801823240	PATEL	KOKILA		7447 W TALCOTT AVE	SUITE 216	CHICAGO	IL	606313745	0.2364309017	41
1407377609	JIWAN	RAHEEL		102 W KENWOOD AVE STE 100		DECATUR	IL	625264379	0.2364831289	41
1942524962	AHMED	MOHAMMED	SIDDIQUE	611 W PARK ST		URBANA	IL	618012529	0.2368504741	41
1700869450	CHAVEZ	MILTON	C	2222 W DIVISION ST	SUITE #320	CHICAGO	IL	606222717	0.2368580924	41
1679095210	ANDANI	ANIL		1501 S CALIFORNIA AVE # L1026		CHICAGO	IL	606081732	0.2371976004	41
1386825537	GRIBOVICH	GALINA		5131 N LINCOLN AVE		CHICAGO	IL	606252585	0.2373587877	41
1295110146	LIAO	TSAI LING		1221 E STATE ST		ROCKFORD	IL	611042231	0.2374187788	41
1437125648	PEDRERA	CARLOS	FRANK	1431 N WESTERN AVE STE 502		CHICAGO	IL	606221774	0.2374565542	41
1063496875	BAXTER	WILLIAM		920 W PRAIRIE DR	SUITE J	SYCAMORE	IL	601783123	0.2376527503	41
1134218027	TAUFEN	NEIL		1855 SHERMER ROAD	NORTHSHORE	NORTHBROOK	IL	60062	0.2377217627	41
1427214931	WILLIAMS	HELEN	TEMIDAYO	2301 E 93RD ST	3RD FLOOR	CHICAGO	IL	606173913	0.238168113	41
1972680353	KOEHLER	THOMAS	C	26 W WEST NEWELL RD		DANVILLE	IL	618347488	0.2383831657	41
1457423626	OKOLO	NGOZI OKE	U	836 TURNBERRY LN		WILLOWBROOK	IL	605275390	0.2383933241	41
1225379498	LACH	JOSEPH	MICHAEL	1051 ESSINGTON RD STE 265		JOLIET	IL	604352801	0.2384333938	41
1386615607	MOHAMMED	YOUSUF		410 E LINCOLN HWY STE 251		NEW LENOX	IL	60451	0.2385989494	41
1912950916	DIPASQUO	RAYMOND	P	12701 W 143RD ST	SUITE 250	HOMER GLEN	IL	604917715	0.2387578284	41
1073622957	EDOIGIAWERIE	CHARLES		500 E 51ST ST		CHICAGO	IL	606152400	0.2388197324	41
1851387096	HOMAN	DIANE		2020 OGDEN AVE	SUITE 330	AURORA	IL	605045894	0.2389912448	41
1437561909	SWEISS	MAJD		909 DAVIS ST STE 200		EVANSTON	IL	602013664	0.2390702768	41
1700866258	MODERT	SARA	KNEEDLER	1 DOCTORS PARK RD STE C		MOUNT VERNON	IL	62864	0.2390875464	41
1366470510	SHARP	JASON	E.	927 BROADWAY ST		QUINCY	IL	623012719	0.2392419657	41
1902804628	HOHNER	JOHN	G	15300 WEST AVE		ORLAND PARK	IL	604624600	0.2393069515	41
1821060757	GALERA	MERRILL	KEN	17W300 22ND ST	SUITE 320	OAKBROOK TERRA	IL	601814405	0.2393897703	41
1558331207	WINKLEMAN	LAURA	M	117 E CLARK ST		HARRISBURG	IL	629462702	0.2393998211	41
1518251115	DELATORRE	ROCIO		2320 HIGH ST		BLUE ISLAND	IL	604062426	0.239736674	41
1467767566	DELA CRUZ	MAUREEN	OCHOA	13415 S ROUTE 59		PLAINFIELD	IL	605855676	0.2401473989	41
1538375530	ALTIMARI	MARIE	THERESA	1649 N PULASKI RD		CHICAGO	IL	606395207	0.2401664179	41
1417994013	GANDHI	BHAVESH	R	16151 WEBER ROAD	SUITE 101	CREST HILL	IL	604030000	0.2401752631	41
1851484075	GRADY	CLYDE		104 S BROAD ST		KNOXVILLE	IL	614481339	0.2402438215	41
1700308640	CHICO	ERIKA LAR	DAYANGHIR	1501 S CALIFORNIA AVE STE L1026		CHICAGO	IL	606081732	0.2405678827	41
1487970471	DELGADO	GABRIELA	MARITZA	2850 W 95TH ST	SUITE 403	EVERGREEN PARK	IL	608052735	0.2408309724	41
1235753369	ORAHAM	DANIEL		612 N 11TH ST		QUINCY	IL	623012662	0.241031034	41
1669415055	WONG	SEIT		333 S ASHLAND AVE		CHICAGO	IL	60607	0.2411924853	41
1043423197	SMILEY	THOMAS	MICHAEL	221 KINGSPORT DR		SCHAUMBURG	IL	601934118	0.2413564754	41
1750365169	MUNOZ	JOSE	N.	4235 W NORTH AVE		CHICAGO	IL	606394852	0.2414719487	41
1972625333	WHITELEY	MIRIAM		1285 HARTREY AVE		EVANSTON	IL	602021056	0.2414842021	41
1053407221	JAVIER	REMEDIOS	LAVILLA	CHICAGO DEPARTMENT OF PUBLIC HEALTH	333 S STATE	CHICAGO	IL	60604	0.241785626	41
1104822725	SWEET-FRIEND	ELIZABETH	M	209 NW 11TH ST		FAIRFIELD	IL	628371218	0.2420260269	41
1922087725	SAMUELS	VICKI	R	680 N LAKE SHORE DR	SUITE 1000	CHICAGO	IL	606114546	0.2421646748	41
1023050150	RUSCO	SCOTT	J.	6360 159TH ST	SUITES D& E	OAK FOREST	IL	604522725	0.2421647023	41
1326112061	LAMBIASI	CARL	J	3356 W 26TH ST		CHICAGO	IL	606234037	0.242448669	41
1215458955	JAMKHOU	PEJMAN		102 W KENWOOD AVE STE 100		DECATUR	IL	625264379	0.2424922633	41
1881221497	TRIVEDI	BIRVA		1044 N FRANCISCO AVE		CHICAGO	IL	606222743	0.2432481741	41
1477641645	EPPERLY	WILLIAM	L	245 S GARY AVE STE 207		BLOOMINGDALE	IL	601082218	0.2432749142	41
1639638612	RODRIGUEZ	LUCIA		2750 W NORTH AVE		CHICAGO	IL	606475247	0.2441288071	41
1245264183	CARR	GARY	D	11020 STATE ROUTE 250		LAWRENCEVILLE	IL	624393379	0.2449672926	41
1073968418	WOSS	KERRY		99 PARK AVE STE 102		CLARENDON HILL	IL	605141494	0.2450258514	41
1023330628	WINTERS	RONALD	J	2350 ROYAL BLVD STE 300		ELGIN	IL	601234718	0.245248227	41
1649240888	CHUNG	DONG JOON		1701 W MONTEREY AVE		CHICAGO	IL	606434257	0.2452762449	41
1669798542	SYED	HASSNAIN	SAFDAR	603 W MONDAMIN ST		MINOOKA	IL	604479057	0.2453604072	41
1295725174	HITCHCOCK	JAMES	M	311 W LINCOLN ST STE 200		BELLEVILLE	IL	622201902	0.2455889388	41
1881272599	ZURAVEL	REBECCA	LEE	1979 MC DOWELL RD STE 103		NAPERVILLE	IL	605636512	0.245616655	41
1982823837	MAHONE	SYLVIA		3820 EDGEWATER DR		HAZEL CREST	IL	604292436	0.2459850918	41
1922328624	MURPHY	DANIEL		1969 W OGDEN AVE		CHICAGO	IL	606123765	0.2461448308	41
1124381769	RAVENNA	PAUL	ANTHONY	1333 W BELMONT AVE	NORTHWESTER	CHICAGO	IL	606575785	0.2462253758	41
1033556998	PERRINO	ERICA	DAVIS	116 W BUCHANAN AVE		CHARLESTON	IL	619202522	0.2462492321	41
1730123902	MERCADO	SERGIO		1180 W WILSON ST	STE E	BATAVIA	IL	605107611	0.2463635654	41
1457441537	DRYNAN	KRISTIN	DAWN	2285 SEQUOIA DR		AURORA	IL	605066209	0.2465060517	41
1821105057	DREXLER	MARK	ALLEN	2550 COMPASS RD	SUITE A-B	GLENVIEW	IL	600268031	0.246678765	41
1851424881	INOCENCIO	RUBEN		4801 W LAKE ST		CHICAGO	IL	606442609	0.2473584112	41
1861683187	VARGO	ADAM	M	117 E CLARK ST		HARRISBURG	IL	629462702	0.247410928	41
1568453272	KOITA	MUNIRA	M	205 E BUTTERFIELD RD		ELMHURST	IL	60126	0.2474643235	41
1124078357	TESSALEE	DAPHNE		1325 COMMUNITY MEMORIAL DR		LA GRANGE	IL	605252659	0.2478418212	41
1770824112	BORDEAUX	DEAN	ROBERT	7614 N PATTON LN		PEORIA	IL	616141828	0.2480667542	41
1144253212	CHELLI	HEPHZIBAH	ESTHER	555 VALLEY VIEW DR		MOLINE	IL	612656138	0.2484802344	41
1568723583	SUSAN	PAOLA		4025 N WESTERN AVE		CHICAGO	IL	606183726	0.2492607302	41
1447667100	RAMLAL	VANESSA		250 W KENWOOD AVE		DECATUR	IL	625264371	0.2493305375	41
1336588342	DANIEL	CALEB	ALBERT	1925 HUNTLEY RD		WEST DUNDEE	IL	60118	0.2493333878	41
1639128358	DRENDEL	MARK	ALLAN	954 WEST STATE STREET		SYCAMORE	IL	60118	0.2499102877	41
1922092394	ONEILL	DAVID	A	4600 MEMORIAL DR STE 400		BELLEVILLE	IL	622265366	0.2501356538	41
1265732176	ALI	SYEDA	KULSOOM	4901 W 79TH ST FLOOR 2		BURBANK	IL	60459	0.2501542704	41
1609216548	FORE	LAUREN	L	727 E COURT ST		PARIS	IL	619442460	0.2502325271	41
1811146483	ANDERSON	KENNETH	PAUL	2650 RIDGE AVE		EVANSTON	IL	602011718	0.25088507	41
1821401274	MARTIN	ERIN		850 N DEWITT PL APT 8I		CHICAGO	IL	60611	0.2509502444	41
1114504479	MINK	CAITLIN		1000 N WESTMORELAND RD		LAKE FOREST	IL	600451658	0.2509706948	41
1306331384	OESTERLING	BENJAMIN	M	520 N 4TH ST		SPRINGFIELD	IL	627025238	0.2511487232	41
1427368935	JARADAH	BASIL	EID	1200 W STATE ST		ROCKFORD	IL	611022112	0.2520517289	41
1407433055	BRENNAN	MEGAN	ELIZABETH	1775 BALLARD RD		PARK RIDGE	IL	600681005	0.2521510321	41
1346689411	FITZGERALD	RYAN		16615 S ROUTE 59		PLAINFIELD	IL	605862921	0.2522924404	41
1720013766	WARD	EDWARD	J	2900 FOXFIELD RD	SUITE 200	ST CHARLES	IL	601745799	0.2527300898	41
1306990080	GOYAL	VIJAY	L	1640 N ARLINGTON HEIGHTS RD	SUITE 110	ARLINGTON HEIG	IL	600043985	0.2529889998	41
1386635225	WUJEK	ROGER	ALAN	1285 FRANCISCAN DR		LITCHFIELD	IL	620561778	0.2530411655	41
1457369662	GILLARD	WILLIAM	H	3752 W 16TH ST		CHICAGO	IL	606232028	0.2531338033	41
1760442214	RUNDE	CHARLES	W.	206 N PEARL ST		TEUTOPOLIS	IL	624671134	0.2533534315	41
1659530467	RAJENDRAM	WINSTON	D	1600 N RANDALL RD STE 225		ELGIN	IL	601237805	0.2533581519	41
1285641530	ROGERS	JARED		1801 WINDSOR RD		CHAMPAIGN	IL	618226217	0.2534555505	41
1326031196	RICHARDSON	AUDREY	C	1800 N MAIN ST		WHEATON	IL	601873112	0.2535833601	41
1407945827	DERRICK	MELODY	JOY	25 N WINFIELD RD		WINFIELD	IL	601901295	0.2537844601	41
1851512909	ERAZO	LILIANA	M	201 PENNY AVE	SUITE 100	EAST DUNDEE	IL	601181431	0.2541904958	41
1942879135	HANSEN	JACLYN	MARIE	612 N 11TH ST		QUINCY	IL	623012662	0.2546681525	41
1407433857	KELSO	ISCHEL	GONZALEZ	298 RANDALL RD		GENEVA	IL	601344203	0.2547951686	41
1548288327	HAUTER	MARCIA	K.	1302 FRANKLIN AVE LOWR LEVEL		NORMAL	IL	617613551	0.2548808289	41
1376685636	YUNEZ	SAMUEL	MANUEL	1111 SUPERIOR ST	SUITE 306	MELROSE PARK	IL	601604138	0.2553349725	41
1508283722	ROSENBLATT	JEFFREY		5359 W FULLERTON AVE		CHICAGO	IL	606391450	0.2561885949	41
1407882038	STOCKER	ROSE	M	2909 N MAIN ST		ROCKFORD	IL	611033100	0.2562088604	41
1750310363	HEYER	JOHN	C	40 75TH ST		WILLOWBROOK	IL	605272325	0.2567165379	41
1013950419	WALSH	KATHERINE	ANN	7411 LAKE ST	SUITE 1120	RIVER FOREST	IL	603051876	0.2568597213	41
1033420690	MOORE	TAYLOR	J.	1025 MAINE ST		QUINCY	IL	623014038	0.2570950004	41
1306952098	ALTHOFF	JAMES	C	251 MARKET PLACE DRIVE	SUITE 100	FREEBURG	IL	622431393	0.257294878	41
1275733073	KELLENBERGER	BRYAN	J.	400 SAINT JOHNS DR		SHERMAN	IL	626849779	0.2574280665	41
1821199530	CLAIBORNE	SAUNDRA	D	9977 WOODS DR STE 100		SKOKIE	IL	600771057	0.2574930555	41
1457359739	DEMARCO-PAITL	LAURA		1710 N RANDALL RD	SUITE 200	ELGIN	IL	601234717	0.2575140937	41
1447562269	FYIE	NICOLE		213 NW 10TH ST STE A		FAIRFIELD	IL	628371219	0.2575310502	41
1992226831	RASPANTI	JAMES		1901 W HARRISON ST		CHICAGO	IL	606123714	0.257595962	41
1881608313	LOPEZ	FE		9831 S WESTERN AVE		CHICAGO	IL	606431791	0.2577263085	41
1447713409	SCHENCK	JEFFREY	MICHAEL	3 SAINT ELIZABETH BLVD STE 4000		O FALLON	IL	622691284	0.2581102393	41
1760701007	VERZAL	RHONDA	R.	2401 HARNISH DR		ALGONQUIN	IL	60102	0.2581226804	41
1447781521	FAVILA	MICHAEL		16650 HARLEM AVE STE 6		TINLEY PARK	IL	604771847	0.2583376729	41
1538401849	SHAH	RIDDHI	RUPESH	3475 S ALPINE RD		ROCKFORD	IL	611092604	0.2585594059	41
1508850819	GALIZIA	CELESTE	M	4 EXECUTIVE CT	SUITE 3	SOUTH BARRINGT	IL	600109519	0.2587906016	41
1568535110	STOKES	COSTELLO	C	333 S STATE STREET REVENUE #200	CHICAGO DEP	CHICAGO	IL	60604	0.2588557034	41
1376601468	AYIRALA	HEMALATHA		101 S BROADWAY		AURORA	IL	605054276	0.2592107455	41
1356351811	OBRIEN	DANIEL	K	2901 OLD JACKSONVILLE RD		SPRINGFIELD	IL	627047437	0.2592229486	41
1699896498	LIESEN	KENNETH	J	606 RIVERSIDE AVE		ST CHARLES	IL	601742969	0.259243155	41
1538269717	BILINSKI	ROBERT		1634 W POLK ST		CHICAGO	IL	606124352	0.2594279108	41
1316193543	JAFFER	ASIM	K	405 WEST JACKSON	MEMORIAL HO	CARBONDALE	IL	62901	0.2595023826	41
1265726327	BOCKER	EMILEE	JO	305 E JOE DR		AMBOY	IL	61310	0.2601195365	41
1760583652	TAYLOR	KAREN	ELIZABETH	1029 E 130TH STREET		CHICAGO	IL	60628	0.2604874644	41
1114502259	NIETO	FABIOLA		1602 S 49TH CT		CICERO	IL	608041542	0.2606598391	41
1316173164	BITNER	BETHANY	L	615 N PROMENADE ST		HAVANA	IL	626441243	0.2608935578	41
1619068046	RYAN	NORMAN		1700 W VAN BUREN ST	SUITE 470	CHICAGO	IL	606123218	0.2610316441	41
1619108040	LIAW	ANDREW		1010 BUNKER LN		DECATUR	IL	625269318	0.261739194	41
1326308248	SADANALA	USHA	KIRAN	1441 W BROADWAY		CENTRALIA	IL	628015613	0.2618091769	41
1346504867	GUEVARA	JAVIER		211 E ONTARIO ST STE 200		CHICAGO	IL	606113284	0.2621356949	41
1497861702	DETERS	GREGORY		200 RICHMOND AVE E		MATTOON	IL	619384652	0.2623332689	41
1326025347	ANDERSON	CRAIG	S	801 N CASS AVE STE 300		WESTMONT	IL	605591193	0.2623986189	41
1831547959	SZETO	SPENCER		9977 WOODS DR FL 1		SKOKIE	IL	60077	0.2626345885	41
1265000574	COX	TIMOTHY	WILLIAM	300 W OAK ST STE 200		CARBONDALE	IL	629011400	0.2627827638	41
1780813840	MATSUMOTO	KOJIRO		1436 DEERFIELD RD		DEERFIELD	IL	600152758	0.2629540447	41
1508887860	STOECKER	BRAD	A.	401 N MAIN ST		ROANOKE	IL	615617516	0.2630314456	41
1417217415	STRANGE	JEHU		6155 GRAND AVE STE 100		GURNEE	IL	600311651	0.2631054289	41
1346253630	BERNAL	ALEJANDRO	B	1515 36TH STREET		PERU	IL	61354	0.2631610233	41
1023247699	WANG	PEGGY		2050 PFINGSTEN RD STE 200		GLENVIEW	IL	600261373	0.2631617055	41
1457368318	PATTON	LARRY	STEPHEN	107 E JEFFERSON ST		MORTON	IL	615500180	0.2631795715	41
1033788484	COLLINS	THOMAS		612 N 11TH ST		QUINCY	IL	623012662	0.263252372	41
1831157452	BROWN	JOEL		911 N ELM ST	SUITE 301	HINSDALE	IL	605213634	0.2633605121	41
1790337988	OGUN	AMINAT		520 N 4TH ST # 62702		SPRINGFIELD	IL	627025238	0.2635264733	41
1598779233	JONES	FORREST		2231 E. 95TH STREET	JENCARE NEI	CHICAGO	IL	606173913	0.2635333376	41
1831768571	RANDHAWA	JASDEEP		102 W KENWOOD AVE STE 100		DECATUR	IL	625264379	0.2637073399	41
1336168699	CRABTREE	CATHERINE		345 N MAIN ST		CHATHAM	IL	626291702	0.263880558	41
1700347242	AHN	YOON JI		2650 RIDGE AVE STE 1304		EVANSTON	IL	602011700	0.2639792912	41
1538272133	COOK	DAVID	E	702 W CHESTNUT ST		BLOOMINGTON	IL	61701	0.2642281858	41
1649479296	MAGIDOW	MICHAEL	J	355 W DUNDEE RD	SUITE 219	BUFFALO GROVE	IL	600893500	0.2642286598	41
1891176830	GAW	JODIE	LYNNE	5101 WILLOW SPRINGS RD	2ND FLOOR	LA GRANGE	IL	605252600	0.2643984683	41
1396906749	DIEMER	KATHERINE	A	1301 KIWANIS DR		FREEPORT	IL	610326907	0.2647200237	41
1114156213	PATEL	CHEERAG		370 SUMMIT ST.		ELGIN	IL	60120	0.2648646428	41
1649682675	XIE	SHAN SHAN		3700 S WALLACE ST		CHICAGO	IL	60609	0.265571715	41
1528689486	ROBERTSON	THURMAN	J	1950 W. POLK STREET, 7TH FLOOR		CHICAGO	IL	606123714	0.2657046268	41
1497283774	CIATLOS-DEAK	LARISA	GEORGY	4965 E LOST BRIDGE RD		DECATUR	IL	625215139	0.2658120055	41
1598346934	SARAMADIS	PAVLOS-IO		1285 HARTREY AVE		EVANSTON	IL	602021056	0.2658802761	41
1083671341	FRANCO	MANUEL	ALBERTO	1431 N WESTERN AVE	508	CHICAGO	IL	606221797	0.2659407711	41
1487097838	STACKHOUSE	NATHAN	JOSEPH	1740 W TAYLOR ST		CHICAGO	IL	606127232	0.2660267517	41
1477510717	JONES	JENNIFER	L	1499 LAKEWOOD DR STE C		MORRIS	IL	604501740	0.2660297832	41
1154959435	PATEL	KAVITA	PRAVIN	3249 OAK PARK AVE		BERWYN	IL	604023429	0.2663313561	41
1164916706	MICHELINI	PAULO ROB	KOSSATZ	221 NE GLEN OAK AVE		PEORIA	IL	616360001	0.2664662959	41
1295099125	ANWISYE-MASHE	IMANI		1818 E WINDSOR RD		URBANA	IL	618029566	0.266740299	41
1144858457	HAMMER	SARA	HELEN	836 W WELLINGTON AVE		CHICAGO	IL	606575147	0.2668991579	41
1891891636	HEIM	DENNIS	O.	250 W KENWOOD AVE		DECATUR	IL	625264371	0.2670773027	41
1770924664	GARCIA	RICHARD		5145 N CALIFORNIA AVE	SWEDISH COV	CHICAGO	IL	606253661	0.2671235214	41
1255826814	YODER	HAYLEY		2 W ADAMS ST		SULLIVAN	IL	619511943	0.2675101428	41
1154995223	VAIDYA	ASHAY		520 N 4TH ST		SPRINGFIELD	IL	627025238	0.2675114019	41
1275037400	KNAZZE	LAUREN		2750 W NORTH AVE		CHICAGO	IL	606475247	0.2676366536	41
1184610651	MCAFEE	MARY		2020 OGDEN AVE STE 400		AURORA	IL	605045898	0.2677876233	41
1922112184	CALIMAG	DAVID	MICHAEL	250 E MAPLE ST		NEW LENOX	IL	604511871	0.2678601892	41
1376999847	KALARI	SARAH	ELIZABETH	1948 THREE FARMS AVE		NAPERVILLE	IL	605401105	0.267957504	41
1194384057	KAUL	ISHA		520 N 4TH ST		SPRINGFIELD	IL	627025238	0.2680099636	41
1609969138	CALAYAG	BENJAMIN		2400 BELVIDERE RD.		WAUKEGAN	IL	60085	0.2681144305	41
1053380295	AMBROSE	JACQUELIN	L	4900 MAIN ST		DOWNERS GROVE	IL	605153611	0.2681503935	41
1174084958	SHABANI	MERIME		11840 BATES CT		ORLAND PARK	IL	604671701	0.2683785652	41
1356389381	LIMA	ALEX		2834 N MILWAUKEE AVE		CHICAGO	IL	606187401	0.2685418698	41
1417953316	MULLIGAN	MICHAEL	E	3 JUNCTION DR W		GLEN CARBON	IL	620342916	0.2686007681	41
1578623195	SCHROEDER	PAUL	R.	3401 N PERRYVILLE RD		ROCKFORD	IL	611148011	0.2686425356	41
1386803716	KIRLEY	KATHERINE	A	1704 MAPLE AVE	SUITE 100	EVANSTON	IL	602013134	0.268914506	41
1235322215	AHMED	NAUSHEEN		2160 S 1ST AVE		MAYWOOD	IL	601533328	0.2691487732	41
1700180015	RODRIGO	YASAS		602 W UNIVERSITY AVE	2ND FLOOR,	URBANA	IL	618012530	0.269399719	41
1376561084	JONSON	VIRGILIO	ILAGAN	11101 S STATE STREET		CHICAGO	IL	606284206	0.2695886648	41
1790865327	COLLINS	KATHLEEN	MARIE	28373 DAVIS PKWY	SUITE 500	WARRENVILLE	IL	605553029	0.2702257863	41
1144752403	MARTINEZ	KEVIN		636 RAYMOND DR STE 200		NAPERVILLE	IL	605639791	0.2702280191	41
1699735266	BISHOP	ROGER	E.	512 N MAPLE ST		EFFINGHAM	IL	624012005	0.2702650392	41
1265871750	HUTCHERSON	BRETT	LYNN	325 SPRING STREET		RED BUD	IL	62278	0.2702723803	41
1447375886	DAVIS	RONALD	EDWIN	4625 N. UNIVERSITY ST.		PEORIA	IL	61614	0.2707070491	41
1720053077	PLATT	STEPHEN	M	2319 OLD PLANK RD		CHESTER	IL	622331153	0.2707719581	41
1720009228	JOSEPH	JINCY	K	2201 RANDALL RD		CARPENTERSVILL	IL	601103355	0.2708661581	41
1467638932	WAHEED	KHALID		521 E MAIN ST		MT STERLING	IL	623531378	0.2710139264	41
1154900199	LYSON	PETER		2160 S 1ST AVE		MAYWOOD	IL	601533328	0.2711572588	41
1841645843	QUALKINBUSH	TESSA		2900 N LAKE SHORE DR		CHICAGO	IL	606575640	0.271270414	41
1285659573	CHRISTOFERSEN	JON	E	1221 N HIGHLAND AVE		AURORA	IL	605061404	0.2714769418	41
1780116848	TARKEY	MICHAEL		1740 W TAYLOR ST		CHICAGO	IL	606127232	0.2715262092	41
1437565561	GODER	TAARIQ		815 MAIN ST STE A		PEORIA	IL	616021080	0.2718111934	41
1336111897	JOHNSON	LESLIE	E	6339 N BIG HOLLOW RD		PEORIA	IL	616152908	0.2718475532	41
1144335373	MUNRO	CATHY	L	2001 S WIESBROOK RD		WHEATON	IL	60189	0.2718518429	41
1588847800	BUTLER	DOUGLAS	JOHN	515 NORTH STATE STREET	ATTENTION J	CHICAGO	IL	60610	0.2719445044	41
1285196725	LIFSON	MICHAEL	DAVID	7447 W TALCOTT AVE STE 182		CHICAGO	IL	606313712	0.2721192875	41
1154401750	LIU	ESTHER	YI-HSIU	7900 ROLLINS RD STE 1100		GURNEE	IL	600311512	0.2723171186	41
1669558037	GEISMAR	DEBORAH		7900 N MILWAUKEE AVE	SUITE 233	NILES	IL	607143159	0.2726758948	41
1942208087	OLTMAN	PAUL	D.	905 N MAPLE ST		EFFINGHAM	IL	624016433	0.2728735233	41
1760429146	LUTCHKA	DARLENE	S	400 S LEWIS LANE		CARBONDALE	IL	629011409	0.273093694	41
1316916067	SLEDZ	EVA	D	4900 MAIN ST		DOWNERS GROVE	IL	605153611	0.2731621686	41
1841214749	MEYER-MCLOONE	TRACEY	IRENE	515 VALLEY VIEW DR	SUITE 103	MOLINE	IL	612656175	0.2734023143	41
1477780625	ABBOTT	KRISTIN		633 EMERSON ST		EVANSTON	IL	602080844	0.2734663432	41
1538697248	KHAN	MIRZA ALI	U	1954 GATEWAY CENTER DR		BELVIDERE	IL	610089303	0.2735558503	41
1720003049	MANN	CURTIS	G	15300 WEST AVE		ORLAND PARK	IL	604624600	0.2736348464	41
1558351643	ARONS	JAMES	M	830 W DIVERSEY PKWY		CHICAGO	IL	606141454	0.2737180345	41
1801907902	HUYNH	TAI TAN		1740 W TAYLOR ST		CHICAGO	IL	606127232	0.2739706646	41
1255917290	DENNISON	LENA	FRANZISKA	1000 N WESTMORELAND RD		LAKE FOREST	IL	600451658	0.2739939644	41
1295145167	ORGAN	BROOKE	E	3 SAINT ELIZABETH BLVD STE 4000		O FALLON	IL	622691284	0.2742225045	41
1790780344	WATKINS	ROBERT	C	2555 LINCOLN HWY	SUITE 206	OLYMPIA FIELDS	IL	604611936	0.274447723	41
1811077902	MCANDREW	PHILIP	EUGENE	800 AUSTIN ST		EVANSTON	IL	602023439	0.2745382708	41
1992847586	FLORES	LYNNELLE	MORALES	1375 E SCHAUMBURG RD STE 100		SCHAUMBURG	IL	601943643	0.27476348	41
1164522850	SCHOENBURG	KIM	Y.	1100 CENTRE WEST DR		SPRINGFIELD	IL	627042100	0.27522764	41
1518058619	AUSFAHL	JAMES	D	1120 E WAR MEMORIAL DR		PEORIA HEIGHTS	IL	616167757	0.2753782544	41
1215913181	NAING	KYAW	T	305 W JACKSON ST	STE 200	CARBONDALE	IL	629011474	0.2755892828	41
1760638878	OKOCHI	CHIMEZIE	UZODIMMA	16134 HILLCREST CIR		ORLAND PARK	IL	604675565	0.2756931108	41
1588921951	BAJWA	KHYLDOON	SELIM	2813 STONEGATE DR		CRYSTAL LAKE	IL	600121033	0.2757483382	41
1043448111	SHANMUGAM	RAJU	M	3401 N PERRYVILLE RD		ROCKFORD	IL	611148011	0.2759379513	41
1669977104	LONG	ZACHARY	JAMES	3245 N HALSTED ST		CHICAGO	IL	606573419	0.2759629419	41
1730134073	RICCA	GLEN	L	109 E ELM ST		STREATOR	IL	613642223	0.2760320279	41
1205931318	SPRINGER	DAVID	GLENN	711 W JOHN GWYNN AVE		PEORIA	IL	616052270	0.2763829451	41
1740362565	ALEXANDRE	EVE	MARIE	318 MADISON ST		MAYWOOD	IL	601532151	0.2765457459	41
1619325578	KOVARIK	MADALYN	CECILE	3030 N MOBILE AVE		CHICAGO	IL	606344041	0.276576826	41
1255905923	LISTER	EMILY	LU	520 N 4TH ST		SPRINGFIELD	IL	627025238	0.276635823	41
1215925193	BRAK	BRENDA	L	400 FOX GLEN CT		BARRINGTON	IL	600101824	0.2768732609	41
1992859789	THOMAS	SAJJINI	G	7447 W TALCOTT AVE	SUITE 182	CHICAGO	IL	606313745	0.277036993	41
1750834966	RAMIREZ-FLAME	VILMA		1200 W STATE ST		ROCKFORD	IL	611022112	0.2771744683	41
1104171149	SAEED	OMAR		221 FOREST TRL		OAK BROOK	IL	605231412	0.2772211937	41
1376849109	HALL	EMILY		722 W MAXWELL ST		CHICAGO	IL	606075002	0.2781815418	41
1659313989	PINE-MATTAS	DENISE		410 N 2ND ST		MARSHALL	IL	624411010	0.2784612473	41
1942239447	HARTL	ERICA	E	825 E GOLF RD		ARLINGTON HEIG	IL	600055700	0.2785292404	41
1013958388	GARG	ASHWANI	KUMAR	2200 W HIGGINS RD	SUITE 225	HOFFMAN ESTATE	IL	601692426	0.2785368265	41
1114955960	IMBURGIA	DOMINIC	CHARLES	901 N MAPLE ST		EFFINGHAM	IL	624016401	0.2786546016	41
1629614631	PATEL	SUKETU		620 CARROLL SQ APT 1E		ELK GROVE VILL	IL	600071521	0.2788314271	41
1760072144	OGORZALEK	OLIWIA	DAGMARA	416 KNOLL CREST DR		BARTLETT	IL	601031213	0.2791771112	41
1760461818	OBESO	MARY	BETH	1100 LAKE ST	SUITE 210	OAK PARK	IL	603011015	0.2794509103	41
1255320578	LUANGJAMEKORN	MENA	M	4 MEMORIAL DR	STE 230	ALTON	IL	620026751	0.2795489851	41
1881734572	NAVARRO	NICANOR	JUAN	102 MAIN ST		WEST CHICAGO	IL	601852835	0.2799260226	41
1588057988	RAAB	DHUHA		3132 OLD JACKSONVILLE RD STE 200		SPRINGFIELD	IL	627047401	0.27995512	41
1639317217	KOSTIV	ALEX		565 LAKEVIEW PKWY	SUITE 190	VERNON HILLS	IL	600611857	0.2800667888	41
1609989912	DAYON	DOMINADOR	L	7906 S CRANDON AVE	SUITE #4	CHICAGO	IL	606171146	0.280651542	41
1467458869	POULSEN	LINDSEY	C	1491 VALLE VISTA BLVD		PEKIN	IL	615546241	0.2811467337	41
1659369163	COLIN	VICTOR	H	87 N AIRLITE ST STE 130		ELGIN	IL	601234991	0.281305988	41
1720064660	ZAHEER	BADAR		1196 S MAIN ST		LOMBARD	IL	601483951	0.2818246271	41
1225279979	HUEZO FUNES	SARA		4235 W NORTH AVE		CHICAGO	IL	606394852	0.2819364948	41
1154366839	ELSER	JOHN	C	2850 W 95TH ST	SUITE 101	EVERGREEN PARK	IL	608052735	0.2820873239	41
1417368226	GUZMAN	ANDREW		1931 N HALSTED ST		CHICAGO	IL	606145008	0.2822860131	41
1811929474	GITTLER	MANDY	L	5215 N CALIFORNIA AVE	7TH FLOOR	CHICAGO	IL	606257014	0.282361338	41
1205458650	BRANDON	JOSHUA		520 N 4TH ST		SPRINGFIELD	IL	627025238	0.2825290627	41
1922007418	ALANIS	DIANA	ELIZABETH	461 N MULFORD RD STE 3		ROCKFORD	IL	611075165	0.2826043881	41
1770561870	PARIKH	NEHA	R	820 ROUTE 59		BARTLETT	IL	601031300	0.2827542626	41
1417907031	GINDI	MARY	Y	511 W FAIRCHILD ST		DANVILLE	IL	618323801	0.2828110737	41
1710306469	UMAR	USMAN		800 E 55TH ST		CHICAGO	IL	60615	0.2829150862	41
1174560353	KABATAY-LEE H	MARIA	RHODORA	600 S 13TH ST	SUITE I	PEKIN	IL	615544936	0.2829887584	41
1992806988	YAFFE	STUART	A.	1100 CENTRE WEST DR		SPRINGFIELD	IL	627042100	0.2830235405	41
1780648543	SLUSINSKI	BERNARD		5680 S ARCHER AVE		CHICAGO	IL	606381659	0.2831992261	41
1689689168	TRINH	ROGER	NGUYEN	4025 N SHERIDAN RD		CHICAGO	IL	606132010	0.2834082522	41
1407887979	GLASER	JOSEPHINE	LEE AGUHO	6616 CENTER GROVE		EDWARDSVILLE	IL	62025	0.2837331017	41
1548359656	STEINKE	PAUL		101 E MILLER RD		STERLING	IL	610811252	0.2837453183	41
1548796683	O'NEILL	JORDAN		7447 W TALCOTT AVE	RESURRECTIO	CHICAGO	IL	606313745	0.2840374859	41
1487764163	SKOLARZ	MARIAN		7447 W TALCOTT AVE	SUITE 366	CHICAGO	IL	606313719	0.284489643	41
1306933320	FLACH	THOMAS	STEPHEN	512 HILLGROVE AVE		WESTERN SPRING	IL	60558	0.2847577731	41
1548485873	LANE	JOSEPH		1005 BROADWAY ST		QUINCY	IL	623012834	0.2852548232	41
1255375515	MORTHLAND	TIMOTHY	E	100 DR WARREN TUTTLE DR		HARRISBURG	IL	629462718	0.2853312699	41
1801273362	KHUDAI	JAYDEEP		2320 HIGH ST		BLUE ISLAND	IL	604062426	0.2853562735	41
1972523892	GHODSIZADEH	EBRAHIM		4438 N MILWAUKEE AVE		CHICAGO	IL	606303743	0.2856488769	41
1518036979	MINTER	RICHARD	EARL	505 E GRANT ST STE 202		MACOMB	IL	614553373	0.2857521797	41
1700922267	PHOENIX	JAMES	W	1747 HENRY LUCKOW LN		BELVIDERE	IL	610081702	0.2857878079	41
1760584569	GIRI	NIRANJANA	K	8319 W NORTH AVE		MELROSE PARK	IL	601601605	0.286574518	41
1295754984	ZACHARIAS	AMY		105 S MAJOR ST		EUREKA	IL	615301246	0.2866803218	41
1740256700	BAYLOR	MARK	C	120 W MAIN STREET		ELMWOOD	IL	61529	0.2867937248	41
1407872500	BILOTTA	ANTHONY	LOUIS	535 PLAINFIELD RD	SUITE C	WILLOWBROOK	IL	605277607	0.2868433638	41
1619922705	HAMPSON	BRETT	M.	801 N CASS AVE STE 300		WESTMONT	IL	605591193	0.2874323308	41
1447358726	KIEL	DAVID	J.	2300 N EDWARD ST		DECATUR	IL	625264163	0.2876595893	41
1700966116	FERNANDEZ	ANGELITO		1506 W REYNOLDS ST		PONTIAC	IL	61764	0.2877787358	41
1851823462	CANO-GARCIA	ANGELA	MARIA	2231 E 95TH ST		CHICAGO	IL	606174804	0.2879967104	41
1912285081	ANTONATOS	MIGUEL	R	660 N WESTMORELAND RD		LAKE FOREST	IL	60045	0.2881013063	41
1790044477	GANDHI	NAYAN	V	213 INDIAN TRAIL RD		OAK BROOK	IL	605232797	0.2882177012	41
1336156751	HANNON	MARGARET	MARY	5600 WOLF RD	SUITE 110	WESTERN SPRING	IL	605582254	0.2883501334	41
1124130083	CASTILLO	RAMON	MERCADO	21W480 ARMY TRAIL RD		ADDISON	IL	601011404	0.288991057	41
1023102472	SCOTT	LASHONDA		6434 W NORTH AVE		CHICAGO	IL	607074030	0.2890084895	41
1740543818	SACHDEV	NEHA		330 N WABASH AVE		CHICAGO	IL	60611	0.2890683609	41
1013203686	SIM	YUNG	CHUL	3348 W 87TH ST		CHICAGO	IL	606523767	0.2892000579	41
1033430624	ALVARADO	JOAN	V	116 W BUCHANAN AVE		CHARLESTON	IL	619202522	0.2894026634	41
1417074774	PITHADIA	ANISH	PRAVIN	199 W RAND RD		MOUNT PROSPECT	IL	600561129	0.2898197483	41
1770696767	HYDERI	ABBAS	A	1740 W TAYLOR ST		CHICAGO	IL	606127232	0.2899013093	41
1396772661	MARK	MY	N	5660 W 95TH ST		OAK LAWN	IL	604532380	0.2899859749	41
1144675596	SALVIA	CARRIE		4140 SOUTHWEST HWY		HOMETOWN	IL	604561135	0.2904510844	41
1770004616	THOMAS SMITH	SHAWDAE		1969 W OGDEN AVE		CHICAGO	IL	606123765	0.2904668689	41
1700996568	BAJAJ	RENU		901 W LINCOLN AVE		CHARLESTON	IL	619202413	0.2906449741	41
1679624688	MAURER	ALBERT	SCHULTEIS	502 TREMONT ST		HOPEDALE	IL	617470295	0.290655058	41
1841877693	SAMAD	SAMRIN		4600 N RAVENSWOOD AVE		CHICAGO	IL	606404510	0.2907471998	41
1063578854	SNEBOLD	MACKIE	A	3920 N JOHNSBURG RD		JOHNSBURG	IL	600516320	0.2907563216	41
1053970442	GILMAN	WADE		1650 RIDGE AVE	STE 1304	EVANSTON	IL	60201	0.2909082367	41
1386930428	MALLICK	NADIR		20180 S LAGRANGE RD		FRANKFORT	IL	604233153	0.2910143367	41
1760641773	HUTCHINSON	CARRIE	A	4600 N RAVENSWOOD AVE		CHICAGO	IL	606404510	0.2911484401	41
1740418227	KAPIL	NEHA		1100 VETERANS PARKWAY	SUITE 200	YORKVILLE	IL	60560	0.2912130986	41
1821020124	OMASTIAK	PAUL	R	4301 W 95TH STREET		OAK LAWN	IL	604532670	0.2913070444	41
1538185095	HERSKOVIC	ARNOLD	M	680 N LAKE SHORE DR	418	CHICAGO	IL	606114546	0.2913148633	41
1578719316	RAFFERTY	CARLA	MARIE	1818 E WINDSOR RD		URBANA	IL	618029566	0.2913835525	41
1386640399	WADE	JAMES	P	3701 MEMORIAL DR		BELLEVILLE	IL	622265412	0.2913984029	41
1639127459	WAICKUS	CYNTHIA	M	7000 W 111TH ST	SUITE 210	WORTH	IL	604821851	0.2914101799	41
1386868826	REYES	HERNAN		5610 W CERMAK RD	UNIT #2	CICERO	IL	608042219	0.2919027755	41
1043486954	ZHU	CHUNLIU		9977 WOODS DR STE 100		SKOKIE	IL	600771057	0.291926175	41
1578537973	SANDERS	JAMES	JOSEPH	2900 FOXFIELD RD		ST CHARLES	IL	601745799	0.2919382422	41
1689992885	PARIKH	RUCHI		9951 ROCK CUT XING		LOVES PARK	IL	611111999	0.2924205821	41
1841388378	JIMBO	MASAHITO		UNIVERSITY OF ILLINOIS HOSPITAL	1740 W. TAY	CHICAGO	IL	60612	0.2925138093	41
1932131992	NAYAK	LEENA	H	1135 S DELANO CT E STE A201		CHICAGO	IL	60605	0.2926674673	41
1417942822	SALAZAR	LUIS	I	1425 N HUNT CLUB RD STE 100		GURNEE	IL	600312632	0.2928337926	41
1851399976	HARTMAN	JOHN	D	201 BAILEY LANE		BENTON	IL	628120000	0.2928689338	41
1295152205	HUANG	EVELYN		1000 MEDICAL CENTER DR		MONTICELLO	IL	618562116	0.2928713305	41
1366609323	BEDNARZ	ANITA	KINGA	1800 N MAIN ST		WHEATON	IL	601873112	0.2930459591	41
1033131479	POLLASTRINI	JOHN	A.	1302 FRANKLIN AVE STE 1100		NORMAL	IL	617610016	0.2934675847	41
1275652240	MORKER	KETAN	N	954 W STATE ST		SYCAMORE	IL	601781335	0.2935837257	41
1417043464	GOMEZ	VICTORIA	P	CHICAGO DEPARTMENT OF PUBLIC HEALTH	333 S STATE	CHICAGO	IL	60604	0.2936030753	41
1386057743	NARASIMHAN	SHOBHA	RENGA	415 N LASALLE	STE 100	CHICAGO	IL	606542327	0.2937432636	41
1376856559	LIDVALL	JOHN		815 MAIN ST		PEORIA	IL	616021076	0.2943306786	41
1508382375	KUTA	PETER		561 N HOWARD AVE		ELMHURST	IL	601262024	0.2943987554	41
1609438753	HUTCHINGS	SARAH	A	520 N 4TH ST		SPRINGFIELD	IL	627025238	0.2944107024	41
1730260324	GOLEC	JANUSZ	EDWARD	5344 N MILWAUKEE AVE		CHICAGO	IL	606301250	0.294634143	41
1689780876	BELFER	EVAN	TEP	801 N 14TH ST		MURPHYSBORO	IL	62966	0.2950707796	41
1962480657	MCKEIGUE	MARK	E	10755 W 163RD PLACE		ORLAND PARK	IL	604678861	0.2953497932	41
1831149228	PASS	RANDALL	S.	1506 S. SIOUX DR		MARION	IL	629590000	0.2955261414	41
1932273554	PAWLOWSKI	RONALD	C	1250 BAMBURG CT		HANOVER PARK	IL	601335257	0.2956103879	41
1356793459	ONI	OMOMENGBE		815 MAIN ST		PEORIA	IL	616021076	0.2960608286	41
1629188958	BLAND	GEOFFREY	A.	2200 WABASH AVE		SPRINGFIELD	IL	627045352	0.2961339542	41
1437185980	TALSANIA	KIRTIKUMA	P	5 YELLOW STAR CT		WOODRIDGE	IL	605171702	0.2965572892	41
1871568931	BROWN	MICHAEL	LOUIS	HEALTH SERVICES	NORTHERN IL	DEKALB	IL	60115	0.2967098617	41
1114319852	CHMIELEWSKI	JOSEPH		300 RANDALL RD		GENEVA	IL	601344200	0.2967849329	41
1871889063	PANBEHI	BEHNAM		1005 BROADWAY ST		QUINCY	IL	623012834	0.296895337	41
1487662656	HONG	JIM		104 MAGNOLIA DR STE A		GLEN CARBON	IL	620341595	0.2969943971	41
1760430722	SOBOLEWSKI	JILL		911 N ELM ST	STE 123	HINSDALE	IL	605213634	0.2970840341	41
1174548408	MURPHY	KAREN	M	15300 WEST AVE		ORLAND PARK	IL	604624600	0.297189972	41
1750381729	BIANCHI	LUCIE	M	2350 ROYAL BLVD	SUITE 300	ELGIN	IL	601234719	0.2973063115	41
1992142483	MALIK	NIDA		135 N OAK ST		HINSDALE	IL	605213860	0.2973483751	41
1194921114	KABATAY	ROMEO	VILLEGAS	600 SOUTH 13TH ST		PEKIN	IL	61554	0.2977735793	41
1982692158	BUSTAMANTE	GUADALUPE		4007 W 63RD ST		CHICAGO	IL	606294605	0.2978510644	41
1760743363	ANGEL	JOSEPH		1740 W TAYLOR ST		CHICAGO	IL	606127232	0.2982797135	41
1700204740	JASMIN	WILNISE		333 S STATE ST STE 200		CHICAGO	IL	606043946	0.2983561798	41
1205946498	LOWE ROBERTS	JUNE		406 W BOUGHTON RD STE A		BOLINGBROOK	IL	604403721	0.2984115893	41
1639150121	HAILE	ZEWDU		135 N OAK ST		HINSDALE	IL	605213860	0.2984421269	41
1013354588	WITTY	SHANNON	ERIN	180 S 3RD ST STE 400		BELLEVILLE	IL	622201952	0.2985969387	41
1851881296	MIRZA	NOVEERA	ABEER	1135 S DELANO CT E STE A201		CHICAGO	IL	606053482	0.298760818	41
1053351353	DELOS SANTOS	MIGDONIA	M	2024 W. 79TH STREET		CHICAGO	IL	60620	0.2988620025	41
1720092273	CANNONIE	MICHAEL	F	2000 MCDONALD RD		SOUTH ELGIN	IL	601773323	0.2988809293	41
1326147935	AGNE	MARY	C.	2900 FRANK SCOTT PKWY W STE 980		BELLEVILLE	IL	622235000	0.2988943869	41
1124032784	PALOYAN	DANIEL		333 CHESTNUT ST	#L03	HINSDALE	IL	605213247	0.2990953863	41
1851449060	GUNARATNAM	LETTRICIA	RAJIE	2143 W WELLINGTON AVE STE 100		CHICAGO	IL	606188288	0.2991267253	41
1639109879	BEITEL	JOYCE	W	1701 W CURTIS ROAD	FAMILY MEDI	CHAMPAIGN	IL	61822	0.2992090337	41
1265963383	MOLITOR	CHRISTOPH	THOMAS	825 S MILWAUKEE AVE		LIBERTYVILLE	IL	600483218	0.2992211372	41
1548847114	CROSS	KATHERINE		4600 N RAVENSWOOD AVE		CHICAGO	IL	606404510	0.2997620522	41
1598874398	GARCIA	LUIS	T	711 W NORTH AVE		CHICAGO	IL	606101174	0.299804269	41
1306853858	GRANT	PETER	JAMES	610 S MAPLE AVE	SUITE 3000	OAK PARK	IL	603041091	0.2998572426	41
1538512280	O' CONNOR	KAREN		1431 N WESTERN AVE STE 406		CHICAGO	IL	606221774	0.299862296	41
1891805099	BYERS	DOUGLAS	M.	1250 E TREMONT ST		HILLSBORO	IL	620491912	0.3000833808	41
1790774172	EWART	ROBERT	M	520 N 4TH ST		SPRINGFIELD	IL	627025238	0.3001418334	41
1821290164	MIRZA	ISHRAT	ALI	2635 CHURCH RD STE 101		AURORA	IL	605028943	0.3002166046	41
1104846963	CYRIAC	JOSEPH		3435 W VAN BUREN ST		CHICAGO	IL	606243312	0.300272498	41
1962865675	RAZZAQ	HUMA		635 N DEARBORN ST STE 100		CHICAGO	IL	606544618	0.3003379713	41
1568572931	ALBRACHT	BRYAN	J.	2200 WABASH AVE		SPRINGFIELD	IL	627045352	0.3004654927	41
1598321317	NGUYEN	KIM THANH	VU	1044 N FRANCISCO AVE		CHICAGO	IL	606222743	0.3007476187	41
1326144015	WONG	PHILIP	KA-HING	500 E 51ST ST		CHICAGO	IL	606152400	0.3007996647	41
1316022809	MERAI	GHANSHYAM	V	5208 W 95TH ST		OAK LAWN	IL	604532443	0.3009629619	41
1538334727	ONG	EGEN		5140 W CHICAGO AVE		CHICAGO	IL	606512903	0.3011439705	41
1528309879	HOHNER	ELITA	LOIS	2363 63RD ST		WOODRIDGE	IL	605171369	0.3012184218	41
1417943499	GOLDEN	JOHN	W.	319 18TH ST		ROCK ISLAND	IL	612018715	0.3012274892	41
1568408698	WILSON	YVONNE	J	2535 E WASHINGTON ST		EAST PEORIA	IL	616111863	0.3012610405	41
1396766218	LABAK	SANDRA	T	741 E LINCOLN AVE		HINCKLEY	IL	605209500	0.3013300646	41
1154426021	MELERO	OTILIO	N	4055 N KOLMAR AVE		CHICAGO	IL	606411917	0.3014903438	41
1952490062	BIRD	WILLIAM		105 S HEATON ST		MORRISON	IL	612702007	0.3015641013	41
1366415671	NOBLE	RICHARD	K	1025 MAINE ST		QUINCY	IL	623014038	0.3021272646	41
1235144056	JONGERIUS	NICOLAAS	MICHAEL	5016 UNIVERSITY AVENUE SUITE 107		PEORIA	IL	61614	0.3024028127	41
1679859755	MEMIJE	ROMEO	RODRIGUEZ	1610 ASTOR AVE		OAKBROOK TERRA	IL	60181	0.3024529052	41
1013058379	BURGOS	MIGUEL		229 W GRAND AVENUE	SUITE QW	BENSENVILLE	IL	60106	0.3026494814	41
1417001108	HERNAEZ	EDWARD	E	7124 W TOUHY AVE		NILES	IL	607144526	0.3029439544	41
1306818216	MALIK	MOHAMMAD		3001 6TH ST		GREAT LAKES	IL	600882833	0.303044181	41
1033571591	ZHANG	ALICE		836 W WELLINGTON AVE		CHICAGO	IL	606575147	0.3034138485	41
1669720017	AHN	JIN		1701 W. CURTIS RD	FAMILY MEDI	CHAMPAIGN	IL	618229678	0.3036736964	41
1457425290	DABROWSKI	SLAWOMIR	SZYMON	7447 W TALCOTT AVE	SUITE 448	CHICAGO	IL	606313745	0.3039276797	41
1083148464	WEIMER	KATRINA		14 LAKE ST		OAK PARK	IL	603022606	0.3045150406	41
1568921435	PLATT	CAROL	ESTHER	2750 W NORTH AVE		CHICAGO	IL	606475247	0.3045264754	41
1295710697	ZHONG	LIPING	LAURA	3775 N MULFORD RD		ROCKFORD	IL	611145632	0.3048427227	41
1255743787	PATTON	BRADLEY		5145 N CALIFORNIA AVE	ATTN GME OF	CHICAGO	IL	606253661	0.3050205541	41
1700981537	YEOM	YANG	W	8965 GOLF ROAD		NILES	IL	60714	0.3051063089	41
1376608059	KANDALA	RAJIV		7531 S. STONY ISLAND AVE	#164	CHICAGO	IL	606493954	0.3051285331	41
1740711050	PATEL	ARPIT	DEVENDRA	16519 S ROUTE 59		PLAINFIELD	IL	605862607	0.3053635709	41
1962638148	GILLEON	CHERIE	RENEE	5149 N ASHLAND AVE		CHICAGO	IL	606402831	0.3054361978	41
1689770646	LUPENA	MYRNA	R	CHICAGO DEPARTMENT OF PUBLIC HEALTH	333 S STATE	CHICAGO	IL	60604	0.3059718159	41
1154958627	LO	MATTHEW	JOSEPH	3249 OAK PARK AVE		BERWYN	IL	604023429	0.3060847965	41
1801870845	LIPSKY	MARTIN	S	1221 E STATE ST	UNIVERSITY	ROCKFORD	IL	611042231	0.3062389089	41
1225037989	KAMEN	MARCY		1885 SHERMER RD		NORTHBROOK	IL	600625317	0.3064850575	41
1053342204	CANO	MARIELA		4600 N RAVENSWOOD AVE	2ND FLR	CHICAGO	IL	606404510	0.3065299826	41
1770528481	PAVIC	SANDRA	VERA	6439 WEST 63RD STREET	APT 1C	CHICAGO	IL	606384148	0.3080570993	41
1770044174	CHANG	KEVIN	WESLEY	2650 RIDGE AVE STE 1304		EVANSTON	IL	602011700	0.3084500322	41
1457791741	PADILLA	NICOLE	MARIE	1925 HUNTLEY RD		WEST DUNDEE	IL	60118	0.3088150333	41
1760430524	SATKAUSKAS	REMIGIJUS		101 S GALENA AVE		WYOMING	IL	614911470	0.3090748085	41
1417908583	SPIEWAK	MATTHEW		172 E SCHILLER ST		ELMHURST	IL	601262816	0.3093408478	41
1710058961	LATTIMORE	SEAN	DAVID	1000 ELEVEN S STE 4A		COLUMBIA	IL	622361077	0.3093944743	41
1326173618	MARTINEZ	ESTELLA	FAVIOLA	3550 E 118TH ST		CHICAGO	IL	606177314	0.3096488972	41
1487649067	SENSINTAFFAR	LOWELL	GREY	1116 HARTMAN LN		SHILOH	IL	622217921	0.309979234	41
1083846836	KAMATH	AMISHA		250 W KENWOOD AVE		DECATUR	IL	625264371	0.3100804711	41
1780905869	SHOKUNBI	SYLVIA	ADENIKE	4700 S CALIFORNIA AVE		CHICAGO	IL	606322016	0.3101247453	41
1689785305	SWEARINGEN	JEFFREY	V	1818 E WINDSOR RD	FAMILY MEDI	URBANA	IL	618029566	0.3105635146	41
1891298626	PATEL	KAJAL		1475 E BELVIDERE RD UNIT 385		GRAYSLAKE	IL	600302026	0.3107841473	41
1437245677	TIBAYAN	CARMEN	L	333 S STATE STREET REVENUE #200	CHICAGO DEP	CHICAGO	IL	60604	0.3108924568	41
1578559324	KOTTEMANN	STEVEN	D	515 N COLLEGE ST		LINCOLN	IL	626561401	0.3114066461	41
1215215744	SORIANO	CHRISTINA	TAN	6824 NEWBURG RD		ROCKFORD	IL	611084330	0.3117420167	41
1841211380	SCHOLL	DAVID	A	1405 EAST 12TH STREET	SUITE 600	MENDOTA	IL	613429216	0.3119784744	41
1982707857	LEBEAU	DAVID	P	7210 W MAIN ST		BELLEVILLE	IL	622233038	0.3123271634	41
1578663241	MULCH	ROBERT	F.	1250 E TREMONT ST		HILLSBORO	IL	620491912	0.3123629025	41
1881770816	GONZALES	ROSALINA	R.	ROUTE 29 SOUTH		TAYLORVILLE	IL	62568	0.312698478	41
1124384789	SHANKER-PATEL	KAVITA		245 S GARY AVE		BLOOMINGDALE	IL	601082228	0.3131668192	41
1952693707	MCCONKEY	ISHA	L	390 MAPLE SUMMIT RD	ILLINI BLDG	JERSEYVILLE	IL	62052	0.3131845031	41
1366519134	AL-SINAWI	LUBNA	A.	430 MUIRFIELD LN		RIVERWOODS	IL	600153880	0.3132877482	41
1023082807	WELLS	MICHAEL	J	1 MEDICAL CENTER DR		GALENA	IL	610368118	0.3133118988	41
1619152014	HARRIS	JULIA		395 N LOCUST ST		MANTENO	IL	609501222	0.3133606349	41
1548309982	PARKER	JONATHAN	CHARLES	815 N RANDALL RD		BATAVIA	IL	605101992	0.3142315905	41
1790453702	MACHNACKI	ANDREA	NOELLE	11320 N SYCAMORE CREEK DR		DUNLAP	IL	615252518	0.3143227623	41
1316909021	ZAHOOR	MAHVISH		1250 W WHITTAKER ST		SALEM	IL	628811917	0.3146771506	41
1184614760	ALLEN	JAMISON	D	2560 HAUSER ROSS DR	SUITE 450	SYCAMORE	IL	601783150	0.3147232199	41
1902853526	FORNARIS	IGNACIO	H	1044 N FRANCISCO AVE		CHICAGO	IL	606222743	0.3147757912	41
1063587087	WILLIAMS	NANCY	SUE	900 N 2ND ST STE 200		ROCHELLE	IL	610681764	0.3147903259	41
1215224779	RAHMANI	KAVEH		4742 CAL SAG RD		CRESTWOOD	IL	604451423	0.3150349331	41
1356510804	BATRA	SACHIN		2300 N EDWARD ST	DECATUR MEM	DECATUR	IL	62526	0.3153758321	41
1609870591	WEBER	BRUCE	FRANK	715 BROADWAY ST		GILLESPIE	IL	620331166	0.3156928897	41
1770924672	CHANDRARATNE	SAMITHA	C	250 W KENWOOD AVE		DECATUR	IL	625264371	0.3156966084	41
1265068159	GRANADILLO CA	MARIA	ISABEL	251 E HURON ST		CHICAGO	IL	606112908	0.3157702383	41
1457468019	IKEDIONWU	CHUKWUELO		500 E 51ST ST		CHICAGO	IL	606152400	0.3159793896	41
1811181712	THOMAS	JENNIFER	L	389 E MAIN ST		BRAIDWOOD	IL	604082010	0.3163533622	41
1457573818	MARTIN	ERIN		815 MAIN ST		PEORIA	IL	616021076	0.3163698196	41
1154492312	ECKBURG	JOSEPH	J	2300 N ROCKTON AVE	ROCKFORD HE	ROCKFORD	IL	611033619	0.316595955	41
1699137828	DAUL	GAGANDEEP		9977 WOODS DR # 100		SKOKIE	IL	600771057	0.3166603676	41
1285643825	BOCK	JAMES	MICHAEL	113 E. SEIBERLING STREET		BLUE MOUND	IL	625130260	0.3166969616	41
1689640005	JELINEK	CHRISTOPH	W	3001 HIGHLAND VIEW DR		FREEPORT	IL	610326942	0.3167163373	41
1073991345	DU	YIFEI		16650 HARLEM AVE STE 6		TINLEY PARK	IL	604771847	0.3167705188	41
1114038965	SUNTRA	SATHIEN		50 S 9TH ST		EAST ALTON	IL	620241715	0.3168933831	41
1992803985	ADAMS	AUGUST	GLENN	20613 N BROAD ST	SUITE B	CARLINVILLE	IL	626263717	0.3169344828	41
1003136276	HENRY	KAITLIN	DELANEY	2200 WABASH AVE		SPRINGFIELD	IL	62704	0.3172241185	41
1700922648	LASQUITE	CONCEPTA		1817 S LOOMIS ST		CHICAGO	IL	606083018	0.3173776191	41
1124280383	LAFIKES	MARLA	K	213 NW 10TH ST	SUITE A	FAIRFIELD	IL	628371219	0.3175409871	41
1609289636	KIM	MICHAEL	JIN	180 S 3RD ST STE 300		BELLEVILLE	IL	622201952	0.3175531809	41
1942441027	KIMBER	SARAH	TITUS	318 WALNUT ST		SAINT CHARLES	IL	601742725	0.3175642222	41
1285264523	LEMAN	DANIEL	C	5114 N GLEN PARK PLACE RD STE 110		PEORIA	IL	616144686	0.317632334	41
1467913962	TOUT	WALA		2650 RIDGE AVE STE 1304		EVANSTON	IL	602011700	0.3177314789	41
1760027999	GOMEZ	NAYELY		153 1/2 N 19TH AVE		MELROSE PARK	IL	60160	0.3179648259	41
1770534026	TELLEZ	JUAN	L	9206 S COMMERCIAL AVE		CHICAGO	IL	606174508	0.3180611675	41
1174028971	PENCE	ARI	ALEXANDRA	251 E HURON ST		CHICAGO	IL	606113055	0.3181760382	41
1629201512	CAMACHO	DAGOBERTO		1044 N FRANCISCO AVE		CHICAGO	IL	606222743	0.3183011479	41
1447784517	KHAN	MASOOD		2231 E 95TH ST		CHICAGO	IL	606174804	0.3183059978	41
1326434648	MUTUA	MWIA		5843 S WESTERN AVE		CHICAGO	IL	606361526	0.3185229699	41
1679748552	DASAR RAJU	JAYASRI		21160 S LAGRANGE RD		FRANKFORT	IL	604232010	0.3186629947	41
1235343674	GLASSGOW	SARA		1051 W SOUTH ST		KEWANEE	IL	614438354	0.3188721283	41
1871550798	HOLMES	LISA		911 N ELM ST	STE 123	HINSDALE	IL	605213634	0.3189606379	41
1194982413	MUGHAL	NABEELA		3010 GRAND AVE		WAUKEGAN	IL	600852321	0.3193422888	41
1902045990	BOUTROS	VERA		2050 PFINGSTEN RD	SUITE 200	GLENVIEW	IL	600261324	0.3197189236	41
1033317086	VEST HART	ALYSSA	JEANNE	711 W NORTH AVE		CHICAGO	IL	606101174	0.3198108488	41
1205911237	BROOKENTHAL	HEIDI	SHARON	2545 S KING DR		CHICAGO	IL	606162441	0.3200407835	41
1235217381	AGHA	FARIHA		600 ENTERPRISE DR	STE 218	OAK BROOK	IL	605234200	0.3200479771	41
1457326324	BLOOM	PATRICIA	JEAN	444 N NORTHWEST HWY		PARK RIDGE	IL	600683263	0.3201286105	41
1770556672	PEDERSEN	REBECCA	L	3001 HIGHLAND VIEW DR		FREEPORT	IL	610326942	0.3201849276	41
1922151117	FOREMAN	MICHAEL	TRENT	7531 SO STONY ISLAND	ST 176	CHICAGO	IL	60649	0.3205916487	41
1154482438	PEARSON	LINDEN	R	4230 LINCOLNSHIRE DR STE G		MOUNT VERNON	IL	628642189	0.3206711026	41
1487910675	GBOTOSHO	AYODEJI	OLALEKAN	500 E 51ST ST		CHICAGO	IL	606152400	0.3209017316	41
1730649229	ANIS	BUSHRA		2750 W NORTH AVE		CHICAGO	IL	606475247	0.3209781485	41
1497899835	HUTCHINSON	JOHN	B	600 LINCOLN AVE		CHARLESTON	IL	619203011	0.3211786083	41
1194094086	ESMAIL	ZULFIKAR		1616 FOREST PL		EVANSTON	IL	602014663	0.3212019672	41
1932284700	LONG	JEFFERY		692 N. MAPLE		HERSCHER	IL	60941	0.3215675821	41
1821227976	ROYEEN	ABDUL	WAHID	331 S MAIN ST		VIRGINIA	IL	62691	0.3216412982	41
1861488009	ROSENBERG	DIANA		1100 VETERANS PARKWAY	SUITE 200	YORKVILLE	IL	605601095	0.3217613214	41
1205932332	DRAGISIC	PETER	B.	4201 W 95TH ST		OAK LAWN	IL	604532615	0.3217834194	41
1649299611	LOJEWSKI	ELZBIETA		7900 N MILWAUKEE AVE	STE 2-26	NILES	IL	607143159	0.3218404792	41
1750678769	FANG	JONATHAN	HWA	4140 SOUTHWEST HIGHWAY		HOMETOWN	IL	60456	0.3222836909	41
1679572630	WILL	KAREN	F	18210 LA GRANGE RD	STE 200	TINLEY PARK	IL	604777722	0.3223104949	41
1992962146	MUNOZ	VICTOR		5129 N AUSTIN AVE		CHICAGO	IL	606301902	0.3224364046	41
1467548248	SCHAAP	PAUL	A	1001 HEATHER DRIVE		MAHOMET	IL	61853	0.322620602	41
1700847191	DAVIS	DEAN	RYAN	241 W WEAVER RD STE 145A		FORSYTH	IL	625359765	0.3227523716	41
1720491343	HOPE	KATINA	RENE	9831 S WESTERN AVE		CHICAGO	IL	606431740	0.3234613134	41
1669430567	KHAN	FAZAL		10350 HALIGUS RD		HUNTLEY	IL	601429558	0.3235279617	41
1982673190	DUENSING	WILLIAM	J	834 N SEMINARY ST	STE 404	GALESBURG	IL	614010500	0.323534209	41
1780764084	JAMES-SILVA	MARIA	SOCORRO	2001 S CALIFORNIA AVE	SUITE 100	CHICAGO	IL	606082486	0.3236356784	41
1871090142	THOMA	JONATHAN	WILLIAM	3 SAINT ELIZABETH BLVD STE 4000		O FALLON	IL	62269	0.3238154782	41
1992781710	SCOTT	QUINCY	O	305 W JACKSON ST	SUITE 200	CARBONDALE	IL	629011474	0.3238471981	41
1760555775	DADIVAS	JESUS	RENE	3426 W ARMITAGE AVE		CHICAGO	IL	606473720	0.3239075226	41
1225536816	PARK	JUSTIN		820 S IL ROUTE 59 STE A		BARTLETT	IL	601031694	0.3240220721	41
1871647925	KWIECINSKI	PAWEL	K	5356 W DIVERSEY AVE		CHICAGO	IL	606391513	0.3241896105	41
1932201555	WOODMAN	JAMES	L	2000 LAKE AVE		WOODSTOCK	IL	600987401	0.3245247609	41
1952530073	SALCEDO	HECTOR		3132 W NORTH AVE		CHICAGO	IL	606478415	0.3249035749	41
1376571026	ARIAS	RENATO	M	1415 W LAKE ST		ADDISON	IL	601011870	0.3249991095	41
1558341933	WARREN	L	ROBERT	205 CADILLAC CT		BELVIDERE	IL	610081733	0.3250790459	41
1376591933	DUMITRESCU	ADRIANA	P	1614 E NORRIS DR		OTTAWA	IL	613503681	0.3251560029	41
1598262594	BABUJI	ANGELINE		2923 N CALIFORNIA AVE STE 200		CHICAGO	IL	606187702	0.3255508078	41
1811977408	JUDGE	JAMES		2160 S FIRST AVE	( 1211 ROOS	MAYWOOD	IL	60153	0.3256913914	41
1083830822	AZHAR	ASMA		222 N CANAL ST		CHICAGO	IL	606061206	0.3258040391	41
1740494236	PERUMAL	SINDHU	V	4309 W MEDICAL CENTER DR STE B300		MCHENRY	IL	60050	0.3259678	41
1013439025	THARMAKULASIN	SARANYA		102 W KENWOOD AVE STE 100		DECATUR	IL	625264379	0.326209807	41
1831127224	HOLTAN	JOHN	MARK	5713 STRATHMOOR DR	SUITE 1	ROCKFORD	IL	611077093	0.326608923	41
1467707463	NGUYEN	THUY	KHANH	250 W KENWOOD AVE		DECATUR	IL	625264371	0.3268699317	41
1770925729	SINGH	SIMREN		2020 OGDEN AVENUE	SUITE 330	AURORA	IL	60504	0.3272058821	41
1053403055	RUDAWSKI	STEPHEN	M	611 W. PARK ST.		URBANA	IL	618012500	0.3272608855	41
1972612760	BATISTA	TATIANA	A	5346 N CLARK ST		CHICAGO	IL	606402120	0.3274296952	41
1407123664	SWAICH	AMANPREET		611 W PARK ST	CARLE FOUND	URBANA	IL	61801	0.3276342602	41
1104387885	DEWEY	RACHEL	ELIZABETH	300 RANDALL RD		GENEVA	IL	601344200	0.3276753367	41
1992780266	DURAN	MARINA		9977 WOODS DR FL 1		SKOKIE	IL	60077	0.3277377255	41
1164439980	WHITFORD	MICHAEL		901 W WALNUT STREET		METAMORA	IL	61548	0.3279731475	41
1831333814	SOODAN	HARVEEN	KAUR	4177 S ARCHER AVE		CHICAGO	IL	606321849	0.3280035552	41
1609443696	KLARICH	JONATHAN		4 MEMORIAL DR STE 210		ALTON	IL	620026704	0.3281221233	41
1154528388	LAKHSSASSI	MOHAMMED		507 WASHINGTON ST		BEARDSTOWN	IL	626181558	0.3281650587	41
1952499832	CHEMELLO	PAUL	A	21160 S LAGRANGE RD		FRANKFORT	IL	604232010	0.3283947731	41
1750902003	KIM	PETER		3249 OAK PARK AVE		BERWYN	IL	604020715	0.3285523613	41
1104310457	SHEPHERD	JULIE	ANNE	612 N 11TH ST		QUINCY	IL	623012662	0.328815974	41
1528321551	PHILLIPS	ELIZABETH	FURGAT	11 SALT CREEK LN STE 125		HINSDALE	IL	605213041	0.3289085628	41
1154327526	ARNOLD	JOHN	M	1150 N COLE ST		BUSHNELL	IL	614229503	0.3290360134	41
1043694045	LASALA	JULIETA		711 W NORTH AVE		CHICAGO	IL	606101174	0.3291013629	41
1073831533	TAYLOR	STEVEN	ALLEN	1512 N GREEN MOUNT RD STE 108		O FALLON	IL	622692083	0.3292803696	41
1750721254	YANGER	THOMAS	STEVEN	2 TRANSAM PLAZA DR	STE 410	OAKBROOK TERRA	IL	601814823	0.3295167719	41
1477758571	DAIGLE	CARRIE	A	509 HAMACHER ST	SUITE 103	WATERLOO	IL	622981592	0.3296235904	41
1295731230	DEVARE	DORIA	L	581 E GOLF RD		DES PLAINES	IL	600162349	0.3298970192	41
1982655692	WACHTER	JAMES	E	1006 S DIVISION ST		CARTERVILLE	IL	629181539	0.3300538446	41
1033161054	MOSKOP	GREGORY	T	5111 N GLEN PARK PLACE RD		PEORIA	IL	616144675	0.3300639304	41
1457611683	SKERRETT	JACQUELYN	NEREIDA	6425 CERMAK RD		BERWYN	IL	60402	0.3303380652	41
1932165537	CRUZ	LOURDES	M	20613 N BROAD ST	SUITE B	CARLINVILLE	IL	626263717	0.3308659053	41
1437445947	NIGAM	GAURAV		911 STACY BURK DRIVE		FLORA	IL	62839	0.3311624976	41
1093385627	SEHAT	MATIULLAH		7531 S STONY ISLAND AVE		CHICAGO	IL	606493993	0.3312276487	41
1609361195	HU	THOMAS	QUINN	612 N 11TH ST		QUINCY	IL	62301	0.3313293715	41
1831179423	LEE	KIT		2160 S FIRST AVE	( 1211 ROOS	MAYWOOD	IL	60153	0.3314568244	41
1871889329	PATEL	AMIT	D	19550 GOVERNORS HWY	SUITE 2000	FLOSSMOOR	IL	604222125	0.3314726024	41
1437378569	RAJASEKHAR	SMITHA		911 N ELM ST	STE 123	HINSDALE	IL	605213634	0.3315736313	41
1669979456	GILBERT	MOLLY	ETLING	1250 E TREMONT ST		HILLSBORO	IL	620491912	0.3319323996	41
1124171244	MIEZIO	DONALD	STANLEY	347 E BURLINGTON ST		RIVERSIDE	IL	605462149	0.3319985673	41
1255969168	SHROFF	NIKITA	ASHWIN	9555 S 52ND AVE		OAK LAWN	IL	604533054	0.3320176189	41
1487638953	FRIEDMAN	MICHAEL	H	1431 N WESTERN AVE	SUITE #406	CHICAGO	IL	606221797	0.3321530783	41
1962686600	STEINBERG	RICHARD	CHARLES W	1100 W. CENTRAL ROAD	SUITE 305	ARLINGTON HEIG	IL	600052466	0.332387698	41
1255957163	DE SOUZA	COURTNEY	MARGARET	5145 N CALIFORNIA AVE		CHICAGO	IL	60625	0.332471783	41
1982658373	BARAL	IRENE		3172 N MILWAUKEE AVE		CHICAGO	IL	606186633	0.3325801857	41
1114037413	BHAKTA	NANDANA	C.	6283 S ARCHER AVE		CHICAGO	IL	606382505	0.3325882504	41
1831128412	GULLONE	ELIZABETH	ANN	ONE MEDICAL CENTER DR		GALENA	IL	61036	0.3327800554	41
1770936692	DEVASENATHIPA	BAVITHIRA	ABIVARSHI	201 HEALTH CARE DR		GREENVILLE	IL	62246	0.3327816321	41
1831186964	ODONNELL	PATRICK	J	1220 HOBSON RD	STE 104	NAPERVILLE	IL	605408137	0.3327902743	41
1114052297	SWARTZ	CHRISTINE		5425 W LAKE ST		CHICAGO	IL	606442342	0.3328031694	41
1992806509	GILLIS	MARK	CHRISTOPH	150 E WILLOW AVE		WHEATON	IL	601875476	0.3329352524	41
1922258276	VALVERDE	JUANITA		4849 W FULLERTON AVE		CHICAGO	IL	606392503	0.3329867536	41
1427426931	SIMON	NOAH	JAMES	9951 ROCK CUT XING		LOVES PARK	IL	611111999	0.3330982781	41
1104310325	LIBERTIN	RACHAEL		2050 PFINGSTEN RD		GLENVIEW	IL	600261324	0.3331252757	41
1245226497	DAVINE	JOHN		2020 OGDEN AVE STE 400		AURORA	IL	605045898	0.3331445937	41
1295810547	MOIDUDDIN	SHAKIR		7530 W COLLEGE DR	SUITE C	PALOS HEIGHTS	IL	60463	0.3332622449	41
1205834934	LIBOON	ROGELIO	N	1937 W 35TH ST		CHICAGO	IL	606091206	0.3334458523	41
1073602660	AQUINO	LINA	L	2222 W DIVISION	RM 350	CHICAGO	IL	60622	0.3336120538	41
1538188818	CRABTREE	JAMES	T	125 E PLUMMER BLVD STE A		CHATHAM	IL	626298136	0.3338265411	41
1154324515	BROWN	MATTHEW	ALEXANDER	7447 W TALCOTT AVE STE 182		CHICAGO	IL	606313712	0.3342583628	41
1669551099	VYDAS	HECTOR		1900 W POLK ST	13TH FLOOR	CHICAGO	IL	606123723	0.3343842869	41
1447546874	MIROI	ROXANA	MARIA FLO	825 E GOLF RD		ARLINGTON HEIG	IL	600055700	0.3346408942	41
1316034143	CLIMACO	GREGORY	CESAR	1512 N GREEN MOUNT RD	SUITE 108	O'FALLON	IL	622691953	0.3346735087	41
1689872707	BOND	ANGELA	YOLANDA	329 REMINGTON BLVD	SUITE 100	BOLINGBROOK	IL	604405827	0.3346987452	41
1578563854	WONG	NELSON	KIRK	13245 KESSLER RD		CAIRO	IL	629143101	0.3347195472	41
1508342189	SHARMA	SHIVANI		12860 TROXLER AVE		HIGHLAND	IL	622492898	0.3351862111	41
1093833873	FENSKE	GREGG	R	1555 BARRINGTON RD	SUITE 3450	HOFFMAN ESTATE	IL	601941019	0.3355115849	41
1609878131	FIELDS	MARK	H	716 S MILWAUKEE AVE		LIBERTYVILLE	IL	600483225	0.3358732026	41
1245204312	FAIRBROTHER	RICHARD	J	2001 W ADDISON ST		CHICAGO	IL	606186132	0.3360788591	41
1891809810	BROWN	RUSSELL	W	405 RUSHING DR		HERRIN	IL	629483730	0.3361026074	41
1962053413	HOWARD	CHERLONDA		4001 VOLLMER RD		OLYMPIA FIELDS	IL	604613168	0.3362379015	41
1962428128	INGALSBE	STEVEN	C.	385 S ORANGE ST		EL PASO	IL	617381613	0.3362521344	41
1730204405	ROTMAN MD	DAVID	D	1002 N ALLEN ST		ROBINSON	IL	624541145	0.3366404042	41
1922206929	WELCH	ELAINE		2200 FORT JESSE RD STE 110		NORMAL	IL	617616286	0.3367709887	41
1508842352	ADAMS	DONALD	G.	333 S ILLINOIS ST	STE. A	BELLEVILLE	IL	622202153	0.3368131688	41
1316574262	PATEL	DHARA		251 E HURON ST		CHICAGO	IL	606112908	0.3368177914	41
1427161678	COLEMAN	DEBORAH	K	5112 CHOKEBERRY DR		NAPERVILLE	IL	605645396	0.3368658057	41
1801856117	BALOCKI	JOHN	S	185 HERITAGE DRIVE	SUITE 3	CRYSTAL LAKE	IL	60014	0.3370281106	41
1205000452	NAIDU	VASANTHAN	G	504 S DRAPER AVE		CHAMPAIGN	IL	618213842	0.3370816425	41
1073620175	SZETO	ANITA	N	10350 HALIGUS RD STE 200		HUNTLEY	IL	60142	0.3372126377	41
1942304456	DORONILA-HUGH	KATERINA	C	4682 E ROCKTON RD	SUITE 102	ROSCOE	IL	610737475	0.3373163987	41
1487877999	NORGAN	REAGAN	SALIFU	1431 N WESTERN AVE		CHICAGO	IL	606221797	0.3373400054	41
1285631838	SAGAN-BLAUSIU	ANNA		4321 S PULASKI ROAD		CHICAGO	IL	60632	0.3375150121	41
1295198372	YAO	SHUANG	ANNIE	4600 N RAVENSWOOD AVE		CHICAGO	IL	606404510	0.3380131732	41
1477756732	KUNCHALA	VINITHA		703 E 9TH ST UNIT 101		LOCKPORT	IL	604413929	0.3384240504	41
1528404407	YASIN	JAMIL	RAFIK	1000 HEALTH CENTER DR		MATTOON	IL	619389261	0.3385314836	41
1386746311	KIM	REGINA	J	150 E HURON ST STE 1100		CHICAGO	IL	606112948	0.338614111	41
1588855498	BARILYAK	OKSANA		4753 N ELSTON AVE		CHICAGO	IL	606304002	0.3387449823	41
1033159157	SCARAMELLA	JOHN	G	4920 N CENTRAL AVE	SUITE 2B	CHICAGO	IL	606302338	0.3389981256	41
1982130159	HOSSAIN	MUHAMMAD	MOSHFEQ	4140 SOUTHWEST HWY		HOMETOWN	IL	604561135	0.3391591475	41
1982773701	PORTER	DONALD	W	628 N 14TH ST		MURPHYSBORO	IL	629661807	0.3395451095	41
1225084197	PRITCHETT	STEVEN	D	739 N JEFFERSON ST	SUITE 200	MASCOUTAH	IL	622581447	0.3396779491	41
1144671496	PARUPALLI	RAHUL		7531 S STONY ISLAND AVE		CHICAGO	IL	606493954	0.3400055144	41
1821589821	JOHNSON	DREW		1010 FAIRWAY DR		FREEPORT	IL	610326600	0.3400268519	41
1700855871	STRACK	KAREN		513 N MAIN ST		ANNA	IL	629061668	0.3400594459	41
1003337817	GAY	GABRIELLE	DENISE	5425 W LAKE ST		CHICAGO	IL	606442342	0.3400649872	41
1366762759	NEKKANTI	NARESH		2512 HURST DR	STE 120	MATTOON	IL	619389200	0.3404112222	41
1376566539	MATHEIS-SOLIM	AMY		1405 EAST 12TH STREET	SUITE 600	MENDOTA	IL	613429216	0.3407620449	41
1871531103	DEJONG	RICHARD	J	5841 S MARYLAND AVE		CHICAGO	IL	606371447	0.3407944023	41
1780670018	NHO	JAI	JUNG	707 RAILROAD AVE		ROUND LAKE	IL	600733237	0.3408193841	41
1427046648	RUIZ	OSCAR		4007 W 63RD ST		CHICAGO	IL	606294605	0.3408341419	41
1184658643	SY	ALFREDO	P.	1044 N MOZART ST	SUITE 203	CHICAGO	IL	606222789	0.3416182894	41
1750496923	AAGAARD	JON	P	2001 N GARY AVE	SUITE 210	WHEATON	IL	601873055	0.3418909653	41
1023515921	GILBERT	DAKOTA	L	1250 E TREMONT ST		HILLSBORO	IL	620491912	0.3421426254	41
1851356414	LUNING	PAUL	S	14 W LAKE ST		OAK PARK	IL	603022606	0.3421790057	41
1295728988	BARNETT	JASON	E	6812 STATE ROUTE 162	SUITE 120	MARYVILLE	IL	620628553	0.3425010076	41
1548899123	AHMED	ALIYAH	Y	9555 S 52ND AVE		OAK LAWN	IL	604533054	0.3429129312	41
1972066751	MROCZEK	AMANDA		9555 52ND AVENUE	SUITE F	OAK LAWN	IL	60453	0.343485546	41
1417591173	RESCH	DIMI	DAWN	373 ROANOKE DR		BELLEVILLE	IL	622215723	0.3436985981	41
1700228947	KHAPER	BHUPINDER		1490 E WALNUT ST	SUITE A	WATSEKA	IL	609701806	0.3445747254	41
1659808483	LAGATTUTA	CAROLYN		4140 SOUTHWEST HWY	ADVOCATE CH	HOMETOWN	IL	604561135	0.3447653606	41
1942512827	PALLAN	TONY	VARGHESE	2425 W 22ND ST	SUITE 211	OAK BROOK	IL	605231245	0.3450873966	41
1669422333	CUTINELLO	ANTHONY	JOHN	10 SAINT CLARE CT STE 100		WASHINGTON	IL	615719239	0.345229305	41
1033120134	YAP	ENRIQUE	T	5082 POPLAR LANE		METROPOLIS	IL	62960	0.3453319424	41
1124115852	NEAFSEY	JUDITH		CHICAGO DEPARTMENT OF PUBLIC HEALTH	333 S STATE	CHICAGO	IL	60604	0.3454608537	41
1972681708	YOUKHANA	JOSEPH	B.	3420 ILLINOIS ST	USS TRANQUI	GREAT LAKES	IL	600883120	0.3454670111	41
1740579820	GIBSON	JONATHAN	THOMAS	1247 RICKERT DR	SUITE 201	NAPERVILLE	IL	605401008	0.345508265	41
1407077258	TINFANG	CHANTAL S	M	500 E 51ST ST		CHICAGO	IL	606152400	0.3457398905	41
1427081272	BEHNKE	STEPHEN	P	25 E SCHAUMBURG RD	SUITE 200	SCHAUMBURG	IL	601943550	0.3457786517	41
1912219478	VISTA	RAMON	ANDAYA	311 W FAIRCHILD ST		DANVILLE	IL	618323876	0.3457951538	41
1104811058	BOYER	AARON	TAYLOR	6831 N PEARTREE LN		PEORIA	IL	616152472	0.3458255838	41
1245895507	WALTON	JOHN	CLAUDE	251 E HURON ST		CHICAGO	IL	606112908	0.3460354024	41
1093949240	ZUBRYCKY	TETIANA		2233 W DIVISION ST. HOSPITALIST OFFICE-ROOM 111W	ST. MARY AN	CHICAGO	IL	60622	0.3461110789	41
1568579571	GONZALEZ	RAMON	A	12525 REGENCY PKWY	SUITE F	HUNTLEY	IL	601426500	0.3465271766	41
1508818055	GAWRYSZ	MAREK		6318 W IRVING PARK ROAD		CHICAGO	IL	60634	0.346611066	41
1457939043	SALAMATIPOUR	ASHKAN		1775 BALLARD RD		PARK RIDGE	IL	600681005	0.3468477574	41
1760941991	WILLIAMS	MUSA	AJAMU	2750 W NORTH AVE		CHICAGO	IL	606475247	0.3471295076	41
1902913908	OESTMANN	KEVIN	D	405 RUSHING DRIVE		HERRIN	IL	62948	0.3471423762	41
1417941725	AHMAD	SHAD	S	350 SURRYSE RD	SUITE 100	LAKE ZURICH	IL	60047	0.3472837249	41
1376792648	SAMUELSON	DENNIS	RAY	1300 W ADAMS ST		MACOMB	IL	614551235	0.3473980321	41
1033307863	MARTINEZ	RICARDO		303 W LAKE ST STE 200		ADDISON	IL	601012500	0.3477692811	41
1548374192	MAGNER	JOHN	M	100 N 8TH ST STE 232		EAST SAINT LOU	IL	622012989	0.3481478078	41
1811943632	BOSKOV	TANJA	S	172 SCHILLER ST		ELMHURST	IL	601262885	0.348288532	41
1255325676	JABBOUR	JEROME	ANTOUN	2310 YORK ST	SUITE 2 C	BLUE ISLAND	IL	604062411	0.3482925283	41
1700292828	SINGH	PRABHJOT		815 MAIN ST STE A		PEORIA	IL	616021080	0.3483662891	41
1669609897	HALAJIAN	ELISE	BARRETT	4600 N RAVENSWOOD AVE	2ND FLOOR	CHICAGO	IL	606404510	0.3485029658	41
1902149982	SHAH	MAULIN	G	107 WATTERS DR		DWIGHT	IL	60420	0.3485136201	41
1619133493	ELAZEGUI	ROZEL		7447 W TALCOTT AVE	SUITE 182	CHICAGO	IL	606313745	0.348961204	41
1649350521	BERENDI	ERLINDA	BAYAUA	4801 W PETERSON AVE	STE 400A	CHICAGO	IL	606465713	0.3491115092	41
1306964044	MCHUGH	ROSEMARY	EILEEN	101 S BROADWAY		AURORA	IL	605054276	0.3491764536	41
1346358199	MEHTA	SHRIKANT	A	1800 23RD AVE	AVON	IL	IL	61415	0.3493249851	41
1346516655	HERMES	NESREEN		7047 NORTH AVE		OAK PARK	IL	603021015	0.3493812817	41
1386686012	KRAVETS	SERGEI	A	330 MADISON ST	SUITE 104	JOLIET	IL	604356565	0.3494456882	41
1558503318	MULUMBA	SINDY		311 W. FAIRCHILD ST.		DANVILLE	IL	618323876	0.3494944923	41
1669468062	GARCIA	BERNARDIN		5101 S KILDARE AVE		CHICAGO	IL	606324608	0.3495142825	41
1528353620	BRIGGS	BRIAN	A	630 E NORTH AVE		CAROL STREAM	IL	601882127	0.3496969013	41
1619968203	JALEEL	AISHA		3240 W FRANKLIN BLVD		CHICAGO	IL	606241511	0.349731317	41
1710349725	MOSCOWITZ	DORI		1931 N HALSTED ST		CHICAGO	IL	606145008	0.3502417204	41
1376643007	LOPEZ	LEONARDO		1311 MEMORIAL DR STE 500		MENDOTA	IL	613423013	0.3503942133	41
1982676656	FULTON	ZACHARY	J	1405 E 12TH ST STE 200		MENDOTA	IL	613429011	0.3504270214	41
1083623581	RAJU	SATYANARA	GANAPATHI	806 SHERIDAN ST		DANVILLE	IL	618323718	0.3508836764	41
1265763551	MCNAMARA	DONALD	ANDREW	934 CENTER ST		ELGIN	IL	601202125	0.3508847069	41
1558937086	PLEDGER	TORRY	MIQUEL	4 MEMORIAL DR STE 210		ALTON	IL	620026704	0.3517552839	41
1760669469	ALIKPALA	CHARITY	URSUA	245 S GARY AVE	SUITE LL	BLOOMINGDALE	IL	601082228	0.3517736873	41
1053516971	BILYEU	SCOTT	M	620 N PUTNAM ST		MOWEAQUA	IL	625509482	0.3518434769	41
1770841678	LEE	EUGENE	C	2160 S 1ST AVE		MAYWOOD	IL	601533328	0.3518913418	41
1194971416	SHARMA	CHETAN		2000 OGDEN AVE.	SUITE 330	AURORA	IL	605045897	0.3519886915	41
1205396124	MATTA	HARSHIL		3231 EUCLID AVE FL 5		BERWYN	IL	604024603	0.3523627959	41
1609261767	MADUEKE	IJEOMA		2160 S 1ST AVE		MAYWOOD	IL	601533328	0.3525051313	41
1578193074	TU	SANTINE		676 N SAINT CLAIR ST STE 900		CHICAGO	IL	606112977	0.3526323057	41
1477074722	CHAUDHRY	TALHAH	T	7531 S STONY ISLAND AVE		CHICAGO	IL	606493954	0.3528486832	41
1306824925	JAURON	JEFFERY	M	ROCK ISLAND ARSENAL	1 ROCK ISLA	ROCK ISLAND	IL	612997240	0.3531161134	41
1952596462	WEILER	AMY	S	1945 W WILSON AVE	SUITE 6106	CHICAGO	IL	606405255	0.3533582247	41
1508120783	MORRISON	MICHELLE		1715 E 95TH ST		CHICAGO	IL	606174708	0.3535232941	41
1790770584	MCCLEARY	MARC	DENTON	5 LUDWIG DR		FAIRVIEW HEIGH	IL	622081332	0.3535457097	41
1245221522	TURNER	JAMES	A	410 N 2ND ST		MARSHALL	IL	624411010	0.3536907967	41
1346448867	AHMED	NEELUM		2300 N ROCKTON AVE		ROCKFORD	IL	611033619	0.3536999963	41
1235137498	BRANDER	WILLIAM	J	850 BUSSE HWY		PARK RIDGE	IL	600682302	0.3537133422	41
1679593214	WELDER	WILLIAM	ROY	3420 ILLINOIS ST		GREAT LAKES	IL	600883120	0.3538618774	41
1740211911	HOUCHINS	JOHN	C	3860 W OGDEN AVE		CHICAGO	IL	606232460	0.3538810198	41
1982191920	CUNNINGHAM	MINA	MARIE	3 SAINT ELIZABETH BLVD STE 4000		O FALLON	IL	622691284	0.3540423919	41
1194758722	EDBERG	DEBORAH	LYNNE	627 S WOOD ST		CHICAGO	IL	606123821	0.3540951453	41
1598751554	KASA	PAUL	R	515 N COLLEGE ST		LINCOLN	IL	626561401	0.354303538	41
1013010297	AGULO	CASIMIRO		8800 LOCKWOOD		SKOKIE	IL	60077	0.3544759277	41
1720014673	CULLINANE	KEVIN	P.	7411 LAKE ST	SUITE 1120	RIVER FOREST	IL	603051876	0.3547326049	41
1538171574	BELLO	ALFONSO	C.	5137 W CHICAGO AVE		CHICAGO	IL	606512904	0.3548825329	41
1972887982	BENSON	JONATHAN	DAVID	1300 FRANKLIN AVENUE, SUITE 100		NORMAL	IL	61761	0.355143109	41
1245723121	WALSH	THOMAS		11 SALT CREEK LN STE 125		HINSDALE	IL	605213041	0.3551763112	41
1144336173	CISNEROS	ALFRED		4777 N HARLEM AVE		HARWOOD HEIGHT	IL	607064658	0.3553062828	41
1912990532	GLEASON	JOHN	R	1 E COUNTYLINE RD		SANDWICH	IL	605482178	0.3554852597	41
1720350689	LARY	VICTOR	HAROLD	3251 SPAULDING ORCHARD ROAD		SPRINGFIELD	IL	62711	0.3555890226	41
1881218600	HENNIG	JOSEPH	D	611 W PARK ST		URBANA	IL	618012529	0.3560557265	41
1023006913	ALBERS	JANET	R	520 N 4TH ST		SPRINGFIELD	IL	627025238	0.3562340189	41
1437414380	IMAM	FARAH	NIDA	120 W 111TH ST		CHICAGO	IL	606284215	0.3563129154	41
1003922709	REGER	PAUL	J	739 N JEFFERSON ST	SUITE 200	MASCOUTAH	IL	622581447	0.3565906763	41
1912325796	VERMA	SHELLY		7505 GRAND AVE		GURNEE	IL	60031	0.3567676481	41
1174529556	EAKIN	KENNETH	MAX	3 JUNCTION DR W		GLEN CARBON	IL	620342916	0.3572097115	41
1396838835	CARROLL	DENNIS	M	100 STAHLHUT DR		LINCOLN	IL	626565059	0.3575959687	41
1508856550	LASKOWSKI	CHESTER	G	1162 W MAPLE AVE		MUNDELEIN	IL	600601438	0.3577627201	41
1164680518	MCINTYRE	JESSICA	CARRIE DI	2160 S 1ST AVE		MAYWOOD	IL	601533328	0.3580480741	41
1144221961	MALAKER	CLAYTON	R.	824 VAN BUREN ST		BELVIDERE	IL	610082252	0.3583136217	41
1285014829	HONG	MICAH		5425 W LAKE ST		CHICAGO	IL	606442342	0.3586288292	41
1427283290	ADAWY	SOFIA	M	4747-51 WEST CERMAK ROAD		CICERO	IL	608042508	0.3586921186	41
1750436242	CARAG	GRACE		4200 N OAK PARK AVE		CHICAGO	IL	606341417	0.3590399196	41
1184626673	LOWRY	SCOTT	R	9501 171ST ST STE Q		TINLEY PARK	IL	60487	0.3593452025	41
1497759757	MITCHELL	DAVID	L	2310 COUNTRY RD		SHILOH	IL	622212570	0.3597097357	41
1578977062	FEIJOO	ANDREA	MICHELLE	2511 N KEDZIE BLVD		CHICAGO	IL	606472603	0.3597108905	41
1396000782	EDO	ROBBY		611 W PARK ST		URBANA	IL	618012500	0.3598834203	41
1659632206	CHANTACHOTE	SOELOT		2233 W DIVISION ST		CHICAGO	IL	606228151	0.360279387	41
1689994014	BRAMHAM	AMANDA	M	200 RICHMOND AVE E		MATTOON	IL	619384652	0.360382464	41
1528079803	ELLISON	LARA	M.	2007 95TH STREET	SUITE 105	NAPERVILLE	IL	605637802	0.3604370935	41
1588051122	ANDER	ROBERT		1450 BUSCH PKWY STE 100		BUFFALO GROVE	IL	60089	0.3607298375	41
1700921699	MANUS	DEBORAH	C	1010 W LAKE ST STE 500		OAK PARK	IL	603011135	0.3607421435	41
1003073735	FAIR	KERI	LEAH	4600 N RAVENSWOOD AVE	2ND FLOOR	CHICAGO	IL	606404510	0.3609012218	41
1053587964	CHEN	HONG		650 W LAKE COOK RD		BUFFALO GROVE	IL	600892082	0.3609239447	41
1740491331	RITTMANN	ALLISON	RUTH	1775 DEMPSTER ST	LUTHERAN GE	PARK RIDGE	IL	600681143	0.3610145326	41
1811082431	GORDON	KEVIN		301 MADISON ST STE 260		JOLIET	IL	604356670	0.3612204978	41
1235716192	CHRISTMAS	YEFOONAH		222 W ONTARIO ST STE 230		CHICAGO	IL	606543653	0.3615639174	41
1497743025	ELDER	DONALD		801 E ORANGE ST		HOOPESTON	IL	609421802	0.3616304409	41
1629200753	BERATIO	CATHERINE		435 MAXINE DR		MORTON	IL	615502498	0.3617023553	41
1194106849	THOMPSON	NAOMI		3860 W OGDEN AVE		CHICAGO	IL	606232460	0.3620063864	41
1144339730	FORESTIER	LINDA	KAY	233 S CONGRESS ST		RUSHVILLE	IL	626811409	0.3621441621	41
1780614503	BIRT	MAURICE	W	25 WINFIELD ROAD		WINFIELD	IL	601901295	0.3626063705	41
1568484087	GALIANO	JAIME	A.	900 NATIONAL PKWY	SUITE 200	SCHAUMBURG	IL	601735904	0.3626940019	41
1073664637	LLANO	ADOLFO	MARIO	1127 N OAKLEY BLVD		CHICAGO	IL	606223507	0.3627135993	41
1588918395	VAIDADI	RAJA KUMA		201 S 14TH ST		HERRIN	IL	629483631	0.3627484093	41
1295781607	REINERT	KENNETH	G.	1512 N GREEN MOUNT RD	SUITE 108	O FALLON	IL	622691953	0.3628318908	41
1912028192	VAZQUEZ	ALICIA		1127 N. OAKLEY	2ND FLOOR	CHICAGO	IL	606223599	0.3628361357	41
1245308048	PAYNE	JACQUELIN		4001 VOLLMER RD.		OLYMPIA FIELDS	IL	604611073	0.3629513711	41
1629098264	LIBERMAN	ALENA		16001 W WOODBINE CIR		VERNON HILLS	IL	600614110	0.3631987266	41
1447415955	SKOP	AGNIESZKA		1051 W RAND RD # 110		ARLINGTON HEIG	IL	600042315	0.363333495	41
1942562889	HOWSE	CHRISTOPH	JAMES	1231 KLEEMANN DR		CLINTON	IL	617272633	0.3634770458	41
[truncated: 3,551 more rows]
