# Supplementary material for: Prevalence and Correlates of COVID-19 Vaccine Information on Family Medicine Practices’ Websites in the United States: Cross-sectional Website Content Analysis
Source: JMIR Form Res. 2022 Nov 17;6(11):e38425. doi: 10.2196/38425 (PMC9671487; doi:10.2196/38425)
Supplement: Multimedia Appendix 1 [file formative_v6i11e38425_app1.zip › NPI datasets/IN_NPI.csv]

NPI	last_name	first_name	middle_name	address_line1	address_line2	city	state	zip	r	target_sample
1285676833	WENRICH	ROSE	ANN	1025 MANCHESTER AVE		WABASH	IN	469921496	0.0000735135	24
1184727968	LILLA	JOSEPHINE	K	3508 S LAFOUNTAIN ST		KOKOMO	IN	469023803	0.0005908329	24
1346208311	SUMABAT	MA. LUISA	S	117 S MAIN ST		BLUFFTON	IN	467142047	0.0013844641	24
1992814537	BERCOVITZ	ALAN		8414 NAAB RD STE 120		INDIANAPOLIS	IN	46260	0.0021170024	24
1790757276	ANGLEMEYER	WALTER	C	1953 WATERFALL DR	SUITE A	NAPPANEE	IN	465508961	0.0021274155	24
1750319505	MCCLURE	ROBERT	BRUCE	900 I ST FL 2		LA PORTE	IN	46350	0.0022045029	24
1770564825	ANDERSON	DEVONA	R	1160 S PERU ST		CICERO	IN	460349601	0.0022047455	24
1871944041	ALEXIS	ANNE		3801 BELLEMEADE AVE STE 200B		EVANSVILLE	IN	477140114	0.0023448719	24
1689626038	INGRAM	KRISTEN		1002 N SHELBY ST STE 1004		SALEM	IN	47167	0.0024083992	24
1275194250	AFONINA	YEKATERIN		750 BROADWAY STE 350		FORT WAYNE	IN	468021412	0.0030276491	24
1285966580	DEUTSCHER	TIMOTHY	PAUL	3630 GUION RD		INDIANAPOLIS	IN	462221616	0.0034186025	24
1366430381	ANDREWS	SHERIF	S	1000 S MAIN STREET		TIPTON	IN	460729753	0.003608637	24
1194715854	BREITWEISER	DAVID	ALLEN	115 S MURPHY AVE	SUITE A	BRAZIL	IN	478348296	0.0037716967	24
1275503815	POPLIN	ERIC	D	123 2ND ST		COLUMBUS	IN	472016705	0.0038157348	24
1457513913	KIMMEY	CHRISTOPH	L	509 CONRAD HARCOURT WAY		RUSHVILLE	IN	461731165	0.0040879282	24
1285818591	KUNA	JAROSLAW		320 S SAINT JOSEPH ST STE 300		SOUTH BEND	IN	466012308	0.0047469437	24
1013035344	CAMPBELL	FRANK		1547 OHIO AVE		ANDERSON	IN	460161917	0.0053759925	24
1811949175	STEARLEY	JOHN		3 E MAIN STREET		GOSPORT	IN	47402	0.0055438397	24
1922504034	SMITH	OLIVIA	FAYE	300 E BOYD AVE STE 100		GREENFIELD	IN	461402816	0.0056182165	24
1326047002	FOSTER	JOHN	H.	26861 COUNTY ROAD 26		ELKHART	IN	465179782	0.006175206	24
1215929062	RHODES	JEANNIE	W	5530 HOHMAN AVE		HAMMOND	IN	463201935	0.0062552257	24
1619970704	CHAMBERLAIN	RICK	ALLEN	3401 E RAYMOND ST		INDIANAPOLIS	IN	462034744	0.0066649164	24
1396792461	ALOBEID	YASER		3903 E US HIGHWAY 30		MERRILLVILLE	IN	464105810	0.0067978026	24
1649849357	RAHMAN	REHAN		415 W COLUMBIA ST STE 110		EVANSVILLE	IN	477101656	0.0071701561	24
1831105808	NOMMENSEN	MICHAEL	J	1573 N CLINE AVE		GRIFFITH	IN	463191567	0.0072853677	24
1013111376	MORIN	BRADLEY	SCOTT	225 S PINE ST	SUITE #200	SEYMOUR	IN	472742365	0.007466834	24
1639563596	GOHIL	ISHAN		118 S MERIDIAN ST		GREENTOWN	IN	469361401	0.0075834524	24
1073527735	BATTERTON	OWEN	ALBERT	708 W MAIN ST	SUITE A	BLOOMFIELD	IN	474241179	0.0075926329	24
1629431499	MEFFORD	MELISSA		1035 W MAIN ST STE 1		VEVAY	IN	470439125	0.0083129341	24
1689669640	BODE	MICHAEL	J	1411 S GREEN ST	SUITE 130	BROWNSBURG	IN	461122049	0.0083930688	24
1225521107	KEMP	DANIELLE	C	7938 W JEFFERSON BLVD		FORT WAYNE	IN	468044140	0.0085836831	24
1497849798	ZLATNISKI	NEIL		5492 N RONALD REAGAN PKWY STE 250		BROWNSBURG	IN	461125618	0.0085872216	24
1932427879	STEELE	ADAM		4200 S EAST ST		INDIANAPOLIS	IN	462271534	0.0093089449	24
1518180512	PATEL	SMITA	V	922 EAST UNIVERSITY DRIVE		GRANGER	IN	465304466	0.0095387213	24
1992169700	LARSON	MEREDITH	MARIE	301 SATORI PKWY STE 200		AVON	IN	461236407	0.0096546644	24
1588231302	PAUL	MORGAN		750 BROADWAY STE 350		FORT WAYNE	IN	468021412	0.0098684426	24
1720060643	ILMUDEEN	SANEERA		3089 W FAIRVIEW RD		GREENWOOD	IN	461428504	0.0100137075	24
1942502562	JOLLER	PETRA		1835 N MERIDIAN ST		INDIANAPOLIS	IN	462021411	0.0112142363	24
1477597094	JOHNSON	REBECCA	J.	1205 PROVIDENT DRIVE	SUITE A	WARSAW	IN	465803265	0.0113013159	24
1407836752	ROGERS	CHARLES	P	6845 E US HIGHWAY 36		AVON	IN	461238132	0.0116408449	24
1750606125	LEWIS	MAX	EARL	1650 W OAK ST STE 101		ZIONSVILLE	IN	460773835	0.011927933	24
1831459890	MOULDER	JONATHAN	D	1520 N SENATE AVE		INDIANAPOLIS	IN	462022213	0.0121978396	24
1780667014	ALLEN-BROWN	DEBORAH	LYNN	1001 BROAD RIPPLE AVE		INDIANAPOLIS	IN	462202093	0.012488341	24
1255795001	WESTERHAUSEN	JILLIAN		301 SATORI PKWY STE 200		AVON	IN	461236407	0.0125970538	24
1033367123	SADLER	AMY	K	1270 E S.R. 205, SUITE 240		COLUMBIA CITY	IN	46725	0.0127180284	24
1952414666	JOHNSON	LAURA		18051 RIVER RD STE 200		NOBLESVILLE	IN	460627092	0.0130304736	24
1013955764	DAFTARI	SANJU	J	11911 N MERIDIAN ST	SUITE 150	CARMEL	IN	460326904	0.0130758244	24
1184997421	QUIGLEY	JOSEPH	WILLIAM	6605 LOWANNA WAY		INDIANAPOLIS	IN	462204364	0.0131219295	24
1992882419	QUALLS	JEFFERSON		301 HENRY ST		NORTH VERNON	IN	472651030	0.0138770687	24
1578770863	PROPST	NEIL	DAVID	730 E WASHINGTON ST		INDIANAPOLIS	IN	462023963	0.0140058142	24
1487676813	REINOEHL	JOHN		313 FEDERAL DR NW	SUITE 200	CORYDON	IN	471123070	0.0142470873	24
1801849112	JAIN	VIPIN		4880 CENTURY PLAZA RD STE 265		INDIANAPOLIS	IN	462545471	0.0144797401	24
1245685742	BASOM	CHRISTOPH		8501 E 56TH ST STE 120		INDIANAPOLIS	IN	462162118	0.0145423692	24
1881634566	WETZEL	ELIZABETH	A	2 S PEARL ST		KNOX	IN	46534	0.0154447691	24
1750497293	SINGH	NEHAL		10020 DUPONT CIRCLE CT STE 120		FORT WAYNE	IN	468251621	0.0157996975	24
1134184112	BLACK	KENNETH	A	3630 WILLOWCREEK RD		PORTAGE	IN	463685075	0.016417902	24
1336172394	SHEDD	PHILIPPA	M.E	4001 W GOELLER BLVD STE A		COLUMBUS	IN	472018309	0.0168005377	24
1053303032	SALINAS	TRACY	LYNN	3201 MIDDLE ROAD		COLUMBUS	IN	472034427	0.0169880721	24
1679912406	MOONEY	MICHAEL	J.	965 EMERSON PKWY STE J		GREENWOOD	IN	46143	0.0172632374	24
1730103730	MAYNARD	KENNETH	MITCHUM	1045 WYATT WAY		LIZTON	IN	461499583	0.017297579	24
1912185547	ABELEDA	ARIS RODE	OLIQUINO	8820 S MERIDIAN ST	SUITE 120	INDIANAPOLIS	IN	462176056	0.0175323943	24
1629038724	JULIAN	DAVID	J	1900 W 4TH ST		MT VERNON	IN	47620	0.017652425	24
1326120957	FLEMING	JOHN	W	10122 E 10TH ST	SUITE 100	INDIANAPOLIS	IN	462292663	0.0193164242	24
1821384488	REED	MATTHEW	RUSSELL	714 N MICHIGAN ST		SOUTH BEND	IN	466011035	0.019325567	24
1437192796	GILLIN	ROSE	M	1119 S INDIANA AVE		GOSHEN	IN	465266207	0.0195532208	24
1235245002	BRICE	REBECCA	M	921 N LAKE SHORE DR		CULVER	IN	465111207	0.0195954605	24
1295708766	VYAS	SANJAY		701 E COUNTY LINE RD	SUITE 101	GREENWOOD	IN	461431070	0.0199372275	24
1922174234	MADER	GERALD	B	8 N US 31 STE A		WHITELAND	IN	461841546	0.0216870229	24
1437263944	CRISMAN	TED	J.	401 S BROAD ST	STE. B	FREMONT	IN	467372114	0.0219213488	24
1437161932	EICHORST	JOHN	PAUL	50795 INDIANA STATE ROUTE 933		SOUTH BEND	IN	466372050	0.0219419804	24
1447293436	KRATZER	JOHN	KENT	107 W PICKWICK DR	STE A	SYRACUSE	IN	465671832	0.0221241103	24
1174533160	CONNERLY	PATRICK	W	1515 HOBSON RD.		FORT WAYNE	IN	468051725	0.0222537057	24
1750368726	SIMALA	DAWN	M	1960 NORTHSIDE BLVD		SOUTH BEND	IN	46615	0.0224165232	24
1770932238	YUSUFI	LILLY		2315 GREEN VALLEY RD STE 100		NEW ALBANY	IN	471504690	0.0224924171	24
1164778379	NAM	BO RA		1201 S MAIN ST		CROWN POINT	IN	463078481	0.0225678524	24
1760417513	RICE	JAMES	ARTHUR	232 WALNUT ST		MOUNT VERNON	IN	476201857	0.0228733593	24
1831131218	ASPY	SANDRA	L	111 AMERICAN LEGION PLACE ROOM 150	HANCOCK COU	GREENFIELD	IN	46140	0.0240477324	24
1336678234	ASH	MEGAN		152 WITTENBRAKER AVE		NEW CASTLE	IN	473625000	0.0243202336	24
1487809364	MORA	JULIE	A	7651 HARVEST DR		SCHERERVILLE	IN	463753476	0.024357439	24
1679586648	MABAYOJE	JOHN	OLAKUNLE	1000 N 16TH ST		NEW CASTLE	IN	473624319	0.0245022713	24
1871569715	MACDONALD	NORMAN	GEORGE	2235 DUBOIS DR		WARSAW	IN	465803212	0.0252696159	24
1124067830	KUBLEY	JON	BERNARD	1919 LAKE AVE	SUITE 104	PLYMOUTH	IN	465637830	0.0258103446	24
1427147446	JOHNS	KAREN		10421 E COUNTY ROAD 100 N		INDIANAPOLIS	IN	462341243	0.0259927581	24
1386752178	BECK	GARY	L	3700 WASHINGTON AVE		EVANSVILLE	IN	477140542	0.0260010483	24
1386813210	VAHLE	JUDITH	C	1303 N ARLINGTON AVE	SUITE # 2	INDIANAPOLIS	IN	462198300	0.0265237014	24
1457353955	JONES	TERESA	L	300 E BOYD AVE STE 120		GREENFIELD	IN	461402832	0.0270011351	24
1205199338	HOLLAND	DUSTIN	L	1515 N MADISON AVE		ANDERSON	IN	460113453	0.0277376622	24
1033505375	GRANT	SHEREENE		333 S MADISON ST		MUNCIE	IN	47305	0.0280509661	24
1689104218	SINKHORN	CATHERINE	HAMILTON	611 E DOUGLAS RD STE 407		MISHAWAKA	IN	465451468	0.0280580744	24
1093785552	WESTFALL	MARK	A	1391 N BALDWIN AVE		MARION	IN	469521913	0.0281174239	24
1104896307	KING	BRIAN	D.	2014 S MAIN ST	SUITE B	GOSHEN	IN	465265220	0.0286251339	24
1114056439	SNYDER	CATHY	ANN	600 N JORDAN AVE		BLOOMINGTON	IN	474053190	0.0288986964	24
1467459172	JUSTUS	EUGENE	STANLEY	533 E COUNTY LINE RD STE 101		GREENWOOD	IN	461431074	0.0290765641	24
1528591658	RAO	AMBIKA		8414 NAAB RD	SUITE 120	INDIANAPOLIS	IN	462601972	0.0293754153	24
1346284999	HARRELL	LINDA	L	8820 S MERIDIAN ST	SUITE 120	INDIANAPOLIS	IN	462176057	0.0293855318	24
1659720605	SIENKIEWICZ	CAITLIN		3283 WILLOWCREEK RD		PORTAGE	IN	463685054	0.02941158	24
1346357076	BADEMOSI	ADEBAYO		7905 CALUMET AVE		MUNSTER	IN	463212549	0.0296574664	24
1720076078	GROSSMAN	JEANNE	THERESE	1263 HOSPITAL DR NW STE 250		CORYDON	IN	471122176	0.0301809283	24
1740283415	HARRIS	GARNET	R	7 MANOR DR		DANVILLE	IN	46122	0.0302827261	24
1124040464	GATES	L	T	2920 N ARLINGTON AVE	SUITE B	INDIANAPOLIS	IN	462183362	0.0306689115	24
1912276866	MEACHAM	DAWN	M	630 BROADWAY ST		MADISON	IN	47250	0.031146226	24
1710089958	NIBEL	DAVID	M	12546 E US HIGHWAY 50		LOOGOOTEE	IN	475535220	0.0315510212	24
1396126710	KOCHER	LYNNIECE	A	8600 N KENTUCKY AVENUE		EVANSVILLE	IN	47722	0.0316620874	24
1306855325	SCHLEINKOFER	ROBERT	MELVIN	3217 LAKE AVE		FORT WAYNE	IN	468055427	0.0324483705	24
1689104242	WIEGING	ANDREW		3534 BROOKLYN AVE		FORT WAYNE	IN	468091361	0.0324771321	24
1780178723	MARTZ	EMMA		415 W COLUMBIA ST STE 110		EVANSVILLE	IN	477101656	0.0331298839	24
1356419840	SARTORE	J	CHRISTOPH	1137 W MILL RD		EVANSVILLE	IN	477103807	0.0333288349	24
1801853742	ALLEN	DEBORAH	IRENE	1 AMERICAN SQ	SUITE 185	INDIANAPOLIS	IN	462820020	0.0334302457	24
1922154426	STILES WALKER	SHERRI	ANNE	1330 N COLISEUM BLVD		FORT WAYNE	IN	468055526	0.0336573143	24
1447310503	ROSCOE	JOHN	DOMINIC	2000 ROOSEVELT RD	SUITE 203	VALPARAISO	IN	463832800	0.0339381537	24
1225027535	FAWCETT	ROBERT	L	401 JOHN ST		EVANSVILLE	IN	477132733	0.0344619504	24
1932461696	AVILA	TAWNY	E	901 LINCOLNWAY	C/O NOEMI R	LA PORTE	IN	46350	0.0355371093	24
1184063331	ALEXANDER	RYAN	KEITH	5550 S EAST ST	SUITE I	INDIANAPOLIS	IN	462271979	0.0358191179	24
1376626374	GUTWEIN	HEATHER		5210 E THOMPSON RD		INDIANAPOLIS	IN	462372085	0.036131938	24
1114595394	VEERULA	VIJAY		750 BROADWAY STE 350		FORT WAYNE	IN	468021412	0.0366399554	24
1235338088	BAKER-PALMER	REBECCA	M.	1302 MINNICH RD		NEW HAVEN	IN	467742052	0.0366687849	24
1740201284	SCHULER	WILLIAM	E	2300 DUBOIS DR		WARSAW	IN	465803213	0.0367070907	24
1811960396	MILLER	DEBORAH	L	824 HUNTINGTON AVE		WARREN	IN	467929402	0.0368847843	24
1801871694	HIRSCHLER	LENORA	R.	2014 S MAIN ST STE B		GOSHEN	IN	465265235	0.0369263543	24
1922092931	STOUDER	GARY	STANLEY	8535 NORTH CLEARVIEW DRIVE	SUITE 200	MCCORDSVILLE	IN	460556055	0.0369399684	24
1891354619	PAW	IVY		415 W COLUMBIA ST STE 110		EVANSVILLE	IN	477101656	0.0369919441	24
1184790966	LAKE	LEANNE		7695 S 175 W		MILROY	IN	461569668	0.0372065273	24
1396816922	MATHISON	BARRY	A	2056 LEBANON RD		CRAWFORDSVILLE	IN	479332143	0.0378995086	24
1366426850	HARRIS BROMUN	HEIDI	LYNN	8424 NAAB RD STE 2A		INDIANAPOLIS	IN	462601966	0.0380730895	24
1184770703	PFLIEGER	MATTHEW	AARON	225 HAUENSTEIN RD		HUNTINGTON	IN	467508803	0.038848293	24
1497796809	ZATO	WILLIAM		7805 TAFT ST STE E		MERRILLVILLE	IN	464105237	0.0389980655	24
1013104546	MASSOUMI BAVI	FARDAD		5500 HOHMAN AVE	2A	HAMMOND	IN	463201965	0.03910146	24
1699702696	FIELD	THOMAS	E.	695 3RD AVE		JASPER	IN	475463602	0.0392163382	24
1104863679	STOLDT	RICHARD	A	2930 W CLEVELAND RD		SOUTH BEND	IN	466286090	0.0392484451	24
1366690208	WESOLOWSKI	MARTA		1520 N SENATE AVE		INDIANAPOLIS	IN	462022213	0.0395432031	24
1407841513	ASHABRANER	AARON	SCOTT	11725 N ILLINOIS ST	STE 595	CARMEL	IN	460323011	0.0403335458	24
1568483907	MYLES	WAYNE	J	3851 N RIVER RD		WEST LAFAYETTE	IN	479063762	0.040699292	24
1518926419	SARDESAI	NITIN		9307 CALUMET AVE	SUITE D1	MUNSTER	IN	46321	0.0411395328	24
1689642357	PORTER	BRYAN	F	202 NORTH WEST STREET		ODON	IN	47562	0.041194628	24
1518316140	DITTY	JONATHAN	EDWARDS	4440 PORTAGE AVE		SOUTH BEND	IN	466289570	0.0416280329	24
1376531798	ARTHUR	ROBERT	B	9650 E WASHINGTON ST	STE 100	INDIANAPOLIS	IN	46229	0.0416634577	24
1629575113	JONES	BRIAN	CHRISTOPH	4001 W GOELLER BLVD		COLUMBUS	IN	472018308	0.0420449632	24
1134299290	BROWN	CINDY	S	1011 MAIN ST		INDIANAPOLIS	IN	462246977	0.0429423801	24
1821057936	DOGGETT	BRIAN		651 ARMORY RD		DELPHI	IN	469231910	0.0432645357	24
1699760819	LANE	LISA	A.	125 BAUM STREET		AVILLA	IN	467100698	0.0432782201	24
1457528820	HIPPENSTEEL	JESSAMINE	A	815 HIGH ST	SUITE C	DECATUR	IN	467332351	0.0433206568	24
1275755100	ARAIN	MUHAMMAD	S.	ST.JOSEPH VA CLINIC	1540 TRINIT	MISHAWAKA	IN	46545	0.0454940526	24
1174839054	WILSON	MATTHEW	C	SCHNECK PRIMARY CARE - JACKSON PARK	1124 MEDICA	SEYMOUR	IN	47274	0.0457557216	24
1346690773	FECHER	MICHAEL	BRIAN	1811 CHARLTON CT		GOSHEN	IN	465266464	0.045848405	24
1831547124	MENZE	ANNA		10307 DUPONT CIRCLE DR W STE A		FORT WAYNE	IN	468251633	0.0464063222	24
1003992025	CHUPP	GREGORY	LEE	316 E MAUMEE ST		ANGOLA	IN	46703	0.0465475228	24
1821199431	YODER	HARLEY	WAYNE	25651 COUNTY ROAD 20		ELKHART	IN	465172310	0.0467255465	24
1942283510	CUDIAMAT	MARIA	CARMEN	120 W MCKENZIE RD STE H		GREENFIELD	IN	461401072	0.0470491923	24
1144222829	ESKONEN	JOSHUA	J	1949 HOSPITAL DR		MARTINSVILLE	IN	461511861	0.0482419837	24
1801882857	SYLER	STEPHEN	E.	109 US HIGHWAY 66 E		TELL CITY	IN	475862755	0.0487205363	24
1871592865	SZUBA	JEFFREY	T.	306 E VISTULA ST		BRISTOL	IN	465079489	0.0493154768	24
1538129184	SKIDMORE	LORI	J	121 E HIGH ST		MONTPELIER	IN	473591105	0.0495645236	24
1750382040	BOARDMAN	DAVID	C	2900 16TH ST		BEDFORD	IN	474213510	0.0502789952	24
1295872257	PUSHPALA	SHEKAR	M	1700 E 38TH ST		MARION	IN	469534568	0.0503444281	24
1114187531	ANJUM	RUBEENA		315 MULBERRY ST		EVANSVILLE	IN	477131252	0.0505257501	24
1316218571	CHUMLEY	NATHANIAL	R	5550 S EAST ST	STE I	INDIANAPOLIS	IN	462271991	0.0506702797	24
1013170430	KHAN	MUSHKBAR		2340 E 10TH ST		INDIANAPOLIS	IN	462012008	0.0506902565	24
1114923927	SIMANTIRAKIS	JAMES		12800 MISSISSIPPI ST	STE B201	CROWN POINT	IN	463076900	0.0510711405	24
1790753218	GROBNER	CAROL	JOAN	1225 E COOLSPRING AVE STE 2B		MICHIGAN CITY	IN	463606312	0.0510801128	24
1326451824	PERRY	CAROLINA		1315 N ARLINGTON AVE		INDIANAPOLIS	IN	462193278	0.0514891641	24
1710962170	FLENAR	REX	A.	130 LAKE TERRACE DR		KENDALLVILLE	IN	467551819	0.0516426042	24
1437149952	CHRIST	MATTHEW	E	12563 STATE ROAD 23		GRANGER	IN	465309226	0.0517485971	24
1336141548	DAVIDSON	THOMAS	W	8600 UNIVERSITY BLVD	RM HP0091	EVANSVILLE	IN	477123534	0.0519303298	24
1346393535	WHITEHURST	KELLY		1401 PROFESSIONAL BLVD STE 200		EVANSVILLE	IN	477148011	0.0522427759	24
1316142235	MOLINA	ALEXANDER		770 INDIAN BOUNDARY RD STE 203		CHESTERTON	IN	463041519	0.0524135377	24
1235102062	BRUCKEN	DARREN	C	2723 S 7TH STREET	SUITE C	TERRE HAUTE	IN	478023558	0.0525900666	24
1336166941	BERTONCINI	DAVID	C	4440 NORTH PORTAGE AVENUE		SOUTH BEND	IN	466289570	0.0526192663	24
1750464020	WUNDER	WILLIAM		18051 RIVER AVE	SUITE 200	NOBLESVILLE	IN	460627091	0.0527364994	24
1790914380	CARDIN	RACHEL	MAE	1513 N 6TH 1/2 ST		TERRE HAUTE	IN	478071039	0.0528350603	24
1790941086	VALERA	LAURIE	JOY BLANC	114 N. DIVISION		CAYUGA	IN	479288230	0.053176981	24
1427092212	DURELL	BRUCE	R	1001 HADLEY RD STE 101		MOORESVILLE	IN	461581884	0.05342334	24
1285606889	WEYBRIGHT	WILLIAM		226 US HIGHWAY 20		MIDDLEBURY	IN	465409713	0.053495666	24
1851548341	PEARSON	MELISSA	MAE	2600 FERRY ST		LAFAYETTE	IN	479043055	0.0537339919	24
1194768960	HEINSEN	CHARLES	EDWARD	1002 S EDGEWOOD DR		KNOX	IN	465348226	0.053814339	24
1750811956	HALL	PHILIP	N	630 BROADWAY ST		MADISON	IN	472503310	0.05426978	24
1952559007	ORR	AMANDA	JEAN	4943 ROSEBUD LN		NEWBURGH	IN	476309226	0.0548848054	24
1457799363	MORSE	JESSICA	M	125 E CHERRY ST		BLUFFTON	IN	467142002	0.0551805138	24
1053342543	MCCARDLE	STEPHANIE	A.	1411 S GREEN ST	SUITE 130	BROWNSBURG	IN	461122049	0.0558895683	24
1326427873	HATFIELD	ANGELA		1530 N 7TH ST STE 200		TERRE HAUTE	IN	478071061	0.0563736013	24
1063618445	BURSE	KELLY	R	3201 MIDDLE DR		COLUMBUS	IN	472034427	0.0569401952	24
1770585317	DEEMER	LORI	A	120 W MCKENZIE RD STE H		GREENFIELD	IN	461401072	0.0570478533	24
1023007192	BANTER	AMY	E	14540 PRAIRIE LAKES BLVD N	SUITE 102	NOBLESVILLE	IN	460604366	0.0571803958	24
1790764868	TACKET	DOUGLAS	GREGORY	206 W WARREN ST		MIDDLEBURY	IN	465409410	0.0572806541	24
1235178856	GALANES	JANET	ANN	60101 BODNAR BLVD	SUITE 100B	MISHAWAKA	IN	465449328	0.05788136	24
1891781852	MYERS	CHARLES	E	303 S MAIN ST	SUITE 108	MISHAWAKA	IN	465442159	0.0579346884	24
1346239407	BUNCH	JENNIFER	R	221 N CELIA AVE		MUNCIE	IN	473034609	0.0584306792	24
1093006496	SHULL CLAYTON	JENI	ANNE	100 N WALNUT ST		SEYMOUR	IN	472742192	0.0588613525	24
1265449649	HASEMAN	CRAIG	E	1033 E MOUNT PLEASANT RD	SUITE D	EVANSVILLE	IN	477257149	0.0590516767	24
1366067134	KROPUSHEK	RACHEL		415 W COLUMBIA ST STE 110		EVANSVILLE	IN	477101656	0.0595632824	24
1194046250	WYNCOTT	DAVID		611 E DOUGLAS RD	SUITE 407	MISHAWAKA	IN	465451464	0.0597770568	24
1760861397	WHITE	JASON	W	10122 E 10TH ST	SUITE 100	INDIANAPOLIS	IN	46229	0.0598980314	24
1184622367	PAGE	TODD	ROBERT	1306 E 7TH ST	SUITE A	AUBURN	IN	467062537	0.0602423116	24
1376112078	MORRISON	JOHN	PATRICK	415 W COLUMBIA ST STE 110		EVANSVILLE	IN	477101656	0.0606421647	24
1194802611	HALLETT	PATRICIA	ANN	106 S STATE ROAD 135 STE C		TRAFALGAR	IN	461818702	0.0606540591	24
1497119648	HARRIS	DANIELLE	NICOLE	1461 MORTHLAND DR STE A		VALPARAISO	IN	463856362	0.0610289127	24
1689697898	VINSON	ERIN	ELIZABETH	3631 N MORRISON RD		MUNCIE	IN	473045547	0.061589526	24
1366458622	ANGLEMEYER	ANDREW	P	112 S MAIN STREET		MILFORD	IN	46542	0.0619720449	24
1437160256	ELLIOTT	STEPHEN	P	11979 FISHERS CROSSING DR		FISHERS	IN	460382778	0.0620854679	24
1871798892	MEANS	NORMAN	D	125 E CHERRY ST		BLUFFTON	IN	467142002	0.0627153591	24
1902869332	SCHAEFER	LEROY	E	407 E 22ND ST		HUNTINGBURG	IN	475428964	0.0628212802	24
1306975263	JOHNSON	PHILIP	JAMES	2418 LAKE AVE		FT WAYNE	IN	46805	0.0631484567	24
1033115852	PATTERSON	DALE	ALAN	714 N MICHIGAN ST		SOUTH BEND	IN	466011035	0.0637962218	24
1336116201	PARK	SUNG	JAE	2235 DUBOIS DR		WARSAW	IN	465803212	0.0646055742	24
1972769255	SOZI	LOVE	NAKANDI	1513 N 6TH 1/2 ST		TERRE HAUTE	IN	478071039	0.0647051861	24
1376757377	SPRUNGER	ANDREW	B	8202 CLEARVISTA PKWY	SUITE 6B	INDIANAPOLIS	IN	462561442	0.0654743775	24
1861886335	SHARMA	TERESA		8414 NAAB RD		INDIANAPOLIS	IN	462601972	0.0660957331	24
1861548943	CIANCONE	MARK	T.	600 N JORDAN AVE		BLOOMINGTON	IN	474053190	0.0667856452	24
1821587874	LICHTENBARGER	AMBER		1815 E IRELAND RD		SOUTH BEND	IN	466142845	0.0674538468	24
1558531665	DILLINGHAM	ANDY	R	11725 N ILLINOIS STREET	LL050	CARMEL	IN	460323008	0.0675332463	24
1699771949	MCKISSICK	ROBERT	ALAN	1201 MICHIGAN AVE	SUITE 270	LOGANSPORT	IN	469471580	0.0678520981	24
1548242316	HOLT	WORTHE	S	8425 HARCOURT RD		INDIANAPOLIS	IN	462602036	0.0681094635	24
1447252689	RATTS	LARRY	DEAN	421 S LANDMARK AVE		BLOOMINGTON	IN	474035003	0.0685541262	24
1861415416	CLEMENTS	ROBERT	E	10935 RIDGE COURT		INDIANAPOLIS	IN	462569674	0.0690398892	24
1811985229	PEKLO	TIMOTHY	MICHAEL	601 W 2ND ST		BLOOMINGTON	IN	474032317	0.069184403	24
1164691135	HOFFHAUS	LISA		113 N CHESTNUT ST		SEYMOUR	IN	472742176	0.0699899057	24
1164580221	MOORE	THOMAS	JAMES	99 E CARMEL DRIVE	SUITE E	CARMEL	IN	46032	0.0704516131	24
1821058256	MECKLEY	JANET	SUE	535 W EATON PIKE	STATE LINE	RICHMOND	IN	473742641	0.0707652588	24
1194785980	OETTER	KENDELL		505 W LINCOLN HWY		SCHERERVILLE	IN	46375	0.0708605387	24
1235195991	SPAHR	ROGER	G.	6612 E 75TH ST	STE 110	INDIANAPOLIS	IN	462502875	0.0710258917	24
1063456234	VORHIES	STEVEN	LEE	1373 E SR 62		MADISON	IN	47250	0.0710885809	24
1306944228	PADMALINGAM	SOMASUNDE		3910 LIMA RD		FORT WAYNE	IN	468051031	0.0712138885	24
1558456632	WYANT	MARK		7151 MARSH RD STE 150		INDIANAPOLIS	IN	462781631	0.0716151218	24
1689667982	VANDENBERG	KENT	A	9011 N MERIDIAN ST	SUITE 110	INDIANAPOLIS	IN	462605378	0.071746476	24
1174730071	MANSFIELD	MYCAL	L	104 NICHOLAS PL		AVILLA	IN	467100069	0.0718530841	24
1104879477	MARCOTTE	CHRISTINE	M	15900 W 101ST AVE		DYER	IN	46311	0.0727060321	24
1891016770	MAHONE	MARION	E.	714 N MICHIGAN ST		SOUTH BEND	IN	466011035	0.0735708988	24
1720044217	MATHEW	SAGI	VARGHESE	10122 E 10TH STREET	SUITE 100	INDIANAPOLIS	IN	462292697	0.0740179555	24
1881029973	BLAIR	ERIKA		310 MEDICAL DR STE 101		CARMEL	IN	460323078	0.0742931567	24
1801808100	HUNT	DIANE		156 FLYNN ROAD		WESTVILLE	IN	463919491	0.0743073984	24
1023102308	BAIN	DAVID		5492 N RONALD REAGAN PKWY STE 250		BROWNSBURG	IN	461125618	0.0751652858	24
1861922247	WURSTA	STEPHEN	A	1530 N 7TH ST STE 200		TERRE HAUTE	IN	478071061	0.0756935715	24
1245310838	GRYSPEERDT	JOHN	ANDRE	188 STATE RD 229		BATESVILLE	IN	47006	0.0765331062	24
1700198520	KRAJEC	EMILY	B	685 VAIL ST		PRINCETON	IN	476709510	0.076540527	24
1568437572	HILTZ	JEFFREY	B	503 S TILLOTSON AVE		MUNCIE	IN	473044447	0.0767666675	24
1487668554	RUSSO	PAUL	JOHN	222 S MONTICELLO ST		WINAMAC	IN	469961543	0.0779165607	24
1881692184	KOZAR	DONNA		1808 SHERMAN DR	SUITE 2209	PRINCETON	IN	476701043	0.0784537457	24
1902842941	LEE	MATTHEW	R	1900 WEST FOURTH STREET	SUITE 4	MOUNT VERNON	IN	47620	0.0794763002	24
1952388035	SMITH	DONALD	G.	795 SIM HODGIN PKWY		RICHMOND	IN	47374	0.0796503388	24
1124129267	O'BRIEN	MARK	S	11725 N ILLINOIS ST STE 250		CARMEL	IN	460323015	0.0802812842	24
1891801312	KHO	EUSEBIO	C	137 EAST MCCLAIN AVE		SCOTTSBURG	IN	471701846	0.0804628805	24
1114926623	HEEGER	STEPHEN	C	1100 SOUTHFIELD DR	SUITE 1140	PLAINFIELD	IN	461684498	0.0812343154	24
1104137116	FISHER	DANIEL	JAMES	10122 E 10TH ST	SUITE 100	INDIANAPOLIS	IN	462292663	0.0813292591	24
1134100654	PHILLIPS	RHONDA	LYNN	8607 TEMPLE DR		FORT WAYNE	IN	468093048	0.0819448382	24
1639118839	KOLBE	ROBERT	BLAINE	1120 W SOUTH ST		BREMEN	IN	465061849	0.0834104037	24
1851580823	BODENSTEINER	SALLY		406 N 1ST ST		VINCENNES	IN	475911340	0.0835072329	24
1942613963	WILCOX	JAMES	GENE	45 W MAIN ST		AUSTIN	IN	47102	0.0840300825	24
1225025943	SCHAAK	PAUL	HENRY	8244 E US HIGHWAY 36	SUITE 1100	AVON	IN	461239575	0.0841776235	24
1619972601	VAN KOOTEN	MARY		550 S LANDMARK AVE		BLOOMINGTON	IN	474033239	0.0843868135	24
1326146580	SIVAMOHAN	DHAMAYANT		1428 N GARDNER ST		SCOTTSBURG	IN	471707751	0.0849078591	24
1427035740	MEYERS	MARK	E	3801 BELLEMEADE AVE	SUITE 200B	EVANSVILLE	IN	477140100	0.0849245545	24
1821191339	LEE	SANG KYUN		950 N MARKET ST	UNION COUNT	LIBERTY	IN	473538496	0.0854706876	24
1740446863	EKO	UJOR	UDE	11109 PARKVIEW PLAZA DR		FORT WAYNE	IN	468451701	0.0854982362	24
1326200080	RIVERA	CHRISTOPH	ERICK	515 READ ST		EVANSVILLE	IN	477101739	0.085595842	24
1376131714	TRUESDELL	LANA		2205 GREENTREE N		CLARKSVILLE	IN	471298957	0.0856555561	24
1942203104	HEATH	WILLIAM	ERIC	2229 MARY SHERMAN DR		SULLIVAN	IN	478827633	0.0857080678	24
1578586277	CLUTTER	ROBERT	E	6925 E 96TH STREET	SUITE 150	INDIANAPOLIS	IN	462503648	0.086254464	24
1104299593	MALDONADO	DAVID		1225 E COOLSPRING AVE STE 2D		MICHIGAN CITY	IN	46360	0.0867968584	24
1447394911	STREETER	WILBERT	CALVIN	2275 S 625 W		TOPEKA	IN	465719030	0.0870665275	24
1942272711	PARKER	ALTON	B	2015 JACKSON STREET		ANDERSON	IN	460164337	0.0873012226	24
1568403905	NORDYKE	CARRIE	S	8433 HARCOURT RD STE 200		INDIANAPOLIS	IN	462602195	0.0873325444	24
1447819883	KAUFFMAN	BRITTANY		750 BROADWAY STE 350		FORT WAYNE	IN	468021412	0.0873777029	24
1659356921	JOHNSON	PHILLIP	M	800 HIGHLANDER PT DR	STE 300	FLOYDS KNOBS	IN	47119	0.0877870839	24
1861471278	REICHENBACH	ERIC	D	1104 N WAYNE ST		N MANCHESTER	IN	469621001	0.0877947188	24
1255330924	HOUCK	VERLIN	T.	357 N NAPPANEE ST		NAPPANEE	IN	465501625	0.08787038	24
1295755684	SWENBERG	JESSICA	L	55 BRENDON WAY	SUITE 800	ZIONSVILLE	IN	460771955	0.0878894674	24
1457340622	PAFFORD	CARL	M	8890 E 116TH ST	SUITE 300	FISHERS	IN	460382820	0.0881914329	24
1356317291	WHITNEY	MARILYN	V	105 HILLCREST CT		OSSIAN	IN	467779053	0.0882070116	24
1033190004	HOLTON	MICHAEL	E	3124 E STATE BLVD	SUITE 2B	FORT WAYNE	IN	468054798	0.0882467628	24
1083797781	HOUSE	BRET	A	10995 ALLISONVILLE RD	SUITE 100	FISHERS	IN	460382617	0.0883360552	24
1699703108	MORTON	ANDREW	MICHAEL	313 FEDERAL DR NW	SUITE 200	CORYDON	IN	471123070	0.0884793699	24
1619144078	PERERA-ABEYSE	SURESHA		5110 N CLINTON ST		FORT WAYNE	IN	468255735	0.0889370931	24
1871795047	CAIN	MELISSA	SUE	245 W JOHNSON RD STE 7		LA PORTE	IN	463502026	0.089469269	24
1407855943	MCCULLOUGH	MARY	ROSE	955 N MICHIGAN AVE		GREENSBURG	IN	472401487	0.0904327031	24
1720048754	BLANKE	WILLIAM	JAMES	801 SAINT MARYS DR STE 505E		EVANSVILLE	IN	477140528	0.0911376146	24
1356337307	WARD	ROBERT	A	109 US HIGHWAY 66 E		TELL CITY	IN	475862755	0.091383149	24
1164691150	KENDALL	MERY	A	333 E COUNTY LINE RD	SUITE B	GREENWOOD	IN	461431046	0.0927348216	24
1821054628	HAINES	DAVID	WAYNE	2101 DUBOIS DR		WARSAW	IN	465803210	0.0930828196	24
1770568545	HESS	MATTHEW	D.	2710 LAKE AVE.		FORT WAYNE	IN	468055412	0.0933251037	24
1013998723	RIDGEWAY	KEN	O	712 W MAIN ST		GREENTOWN	IN	469361045	0.0940813511	24
1689194086	MORROW	ANDREW	ROGERS	300 E BOYD AVE STE 100		GREENFIELD	IN	461402816	0.0941300076	24
1003867771	O'BRIEN	KEVIN		2413 HIGH ST		LOGANSPORT	IN	469471637	0.0946225538	24
1447372768	STRUBLE	JOY	ELIZABETH	605 N. WALNUT STREET		NORTH MANCHEST	IN	46962	0.0948317619	24
1992140412	BEESON	SEAN	DAVID	3000 S STATE ROAD 135 STE 200		GREENWOOD	IN	461439829	0.0949286446	24
1053375295	REID-RENNER	KAREN	L	1403 E ATWATER AVE		BLOOMINGTON	IN	474013707	0.0950684757	24
1568452902	SELUZHITSKIY	ANDREY	P	8984 E US HIGHWAY 20		NEW CARLISLE	IN	465529038	0.0951558562	24
1942260864	POTTS	RICHARD	A	202 NORTH WEST ST		ODON	IN	47562	0.0954756747	24
1225011828	LODICO	PETER	J	4506 1ST AVE		EVANSVILLE	IN	477103324	0.09554022	24
1437263555	ABHYANKAR	RASHMI	R	4601 S 7TH ST		TERRE HAUTE	IN	478024522	0.0956596989	24
1710479761	WETSTEIN	MOLLIE		415 W COLUMBIA ST STE 110		EVANSVILLE	IN	477101656	0.0969697722	24
1487676706	RHOADES	TODD	A	1601 MEDICAL ARTS BLVD	SUITE 100	ANDERSON	IN	460113459	0.0972195594	24
1548205057	UHRHAMMER	DENNIS	C.	7230 ENGLE RD		FORT WAYNE	IN	46804	0.0972275413	24
1578547956	RILEY	ROBERT	JOHN	714 N MICHIGAN ST		SOUTH BEND	IN	466011035	0.0973377121	24
1538263074	YODER	CARLA	GRIEBEL	1811 CHARLTON CT		GOSHEN	IN	465266464	0.0976289451	24
1679641161	DEWEESE	ANGELA	FAYE	545 S BOEHNE CAMP RD		EVANSVILLE	IN	477123703	0.0979268603	24
1316180318	MACRI	PAUL	ANGELO CA	2012 CEDAR ST		SOUTH BEND	IN	466172542	0.0983522051	24
1750340873	COOTS	JAMES	D	473 E GREENVILLE AVE		WINCHESTER	IN	473949436	0.0983624626	24
1780645093	YU-FLEMING	CANDICE	MICHELLE	3630 WILLOWCREEK RD		PORTAGE	IN	463685075	0.0989461551	24
1598821266	MCCALLISTER	LARRY	LEE	217 S CHERRY ST		MUNCIE	IN	473051506	0.099039842	24
1386148377	NEIREITER	MEGHAN	RENEE	409 E WASHINGTON ST		BUTLER	IN	467211175	0.0992441276	24
1811989882	KLAZ	ALEXANDER		1829 BRASSICA LN		INDIANAPOLIS	IN	462177095	0.0996063184	24
1053387092	SNIDER	ROLAND	S.	2235 DUBOIS DR		WARSAW	IN	465803212	0.0996339592	24
1487065272	GALLAGHER	MICHAEL	J	51 N FORD RD		ZIONSVILLE	IN	46077	0.1000675536	24
1174052948	HENRY	ANDREW	J	1270 E STATE ROAD 205 STE 240		COLUMBIA CITY	IN	467258506	0.1002528631	24
1669583050	VITUG	CATALINO	ZARAGOZA	1700 E 38TH ST		MARION	IN	469534568	0.1005520849	24
1316907009	BASHAM	JARED	CHRISTOPH	9015 E 17TH ST		INDIANAPOLIS	IN	462292016	0.1008062996	24
1689617672	FITZSIMMONS	MARGARET	S	600 VITALITY DR		FORTVILLE	IN	460401273	0.1016145749	24
1841617701	SMITH	KIMBERLY	NICOLE WI	8414 NAAB RD STE 135		INDIANAPOLIS	IN	462601972	0.1017577644	24
1255584439	FOSTER	STEPHANIE	R	7525 E 82ND ST STE A		INDIANAPOLIS	IN	462561409	0.1018790929	24
1114455243	NONDORF	LINDSEY	ANN	747 E COUNTY LINE RD STE D		GREENWOOD	IN	461431082	0.1019527796	24
1558395079	MCAFEE	ANDREW	CLARK	6913 N MAIN ST STE 300		GRANGER	IN	465308039	0.1022253875	24
1275616633	ROGAN	JAMES	RICHARD	8475 DAUBY LANE		TELL CITY	IN	475868346	0.1024718672	24
1326018094	LEMAY	ROBERT		1225 E COOLSPRING AVE		MICHIGAN CITY	IN	463606312	0.1025651056	24
1912907445	SMITH	DENISE	M	1211 W STATE BLVD		FORT WAYNE	IN	468083103	0.1026063012	24
1992729339	ATKINS	STEVEN		701 E COUNTY LINE RD	SUITE 101	GREENWOOD	IN	461431072	0.1033088351	24
1134153463	NALE	STEPHEN	W	4101 TECHNOLOGY AVE		NEW ALBANY	IN	471508548	0.1033579195	24
1831151059	WILSON	CARLEIGH	ELISSA	2600 FERRY ST		LAFAYETTE	IN	479043055	0.1035909756	24
1831620939	HYDER	SARFARAZ		1739 N 4TH ST		TERRE HAUTE	IN	478044002	0.1039225683	24
1003295700	KIANI	AHMED	ZIA	1520 N SENATE AVE		INDIANAPOLIS	IN	462022213	0.1039312021	24
1801878947	OBEIME	MERCY		234 E SOUTHERN AVE		INDIANAPOLIS	IN	462252121	0.1039776463	24
1407026537	GUPTA	JYOTI		8414 NAAB RD	SUITE 120	INDIANAPOLIS	IN	462601922	0.1041242076	24
1346249885	FLETCHER	JENNIFER	L.	955 N MICHIGAN AVE		GREENSBURG	IN	472401487	0.1047985908	24
1174724207	THAPAR	ASHISH		2330 S DIXON RD		KOKOMO	IN	469026400	0.1052361285	24
1487675047	COLLINS-AUSTI	MICHELLE	M	10515 ILLINOIS RD		FORT WAYNE	IN	468149182	0.1055134293	24
1245317429	JACKSON	ERIC	STEED	1033 E MOUNT PLEASANT RD	SUITE D	EVANSVILLE	IN	477257149	0.1057338319	24
1326366063	SHAH	HARDIK	B	3508 S LAFOUNTAIN ST		KOKOMO	IN	469023803	0.1059231153	24
1720574403	ARMAH	JAIME		3920 ST FRANCIS WAY STE 209		LAFAYETTE	IN	479054917	0.1061516139	24
1598767782	HUGUENARD	JOSEPH	ROBERT	1700 MAGNAVOX WAY		FORT WAYNE	IN	468041560	0.1069444148	24
1891755286	JACOBS	KURT	LEON	807 S ST RD 3		RUSHVILLE	IN	46173	0.1069752081	24
1780693341	MEHTA	PRATIMA	M	5825 BROADWAY	SUITE A	MERRILLVILLE	IN	464102687	0.1073164577	24
1992786198	HOFFMAN	THERESA	K.	2516 E DUPONT RD		FORT WAYNE	IN	468251608	0.1073184154	24
1205858222	WILSON	PAUL	G	7910 E WASHINGTON ST	SUITE 200	INDIANAPOLIS	IN	462196803	0.1078047664	24
1174525018	FOLK	DAVID	M	1400 E 9TH ST		ROCHESTER	IN	469758931	0.1079682066	24
1043288822	SPARKS	RHONDA	A	885 W CONNEXION WAY		COLUMBIA CITY	IN	467251044	0.108078586	24
1659361673	BROWN	STEWART	C	533 E COUNTY LINE RD STE 101		GREENWOOD	IN	461431074	0.1081875782	24
1952300873	FELDNER	MARK	A	9660 WICKER AVE		ST JOHN	IN	463739487	0.1090175938	24
1427014455	FRIEDLIN	FORREST	J	410 W 10TH ST	SUITE 2000	INDIANAPOLIS	IN	462023010	0.1097172993	24
1518316637	ENCK	RYAN	D.	615 N MICHIGAN ST FL 1		SOUTH BEND	IN	466011033	0.1097806288	24
1164490215	SHOEMAKER	MICHAEL	L	1703 W STONES CROSSING RD STE 200		GREENWOOD	IN	46143	0.1102041281	24
1790096709	WILLIAMS	ASHLEY	PAIGE	5177 MCCARTY LN		LAFAYETTE	IN	479058764	0.11027982	24
1881994648	BURNETT	PAMELA	A	300 E BOYD AVE	SUITE 120	GREENFIELD	IN	461402834	0.1105032922	24
1245214501	CHILUKURI	KAUSALYA		4166 WYNTREE DR	SUITE A	NEWBURGH	IN	476302521	0.110804461	24
1164404893	TRIBBETT	CHARLES	R.	301 W HARRISON STREET		MONTICELLO	IN	479600000	0.1118633138	24
1629053756	FYE	JOHN	LOWRIE	225 S PINE ST	SUITE 200	SEYMOUR	IN	472742365	0.1121343514	24
1740555895	KIRSCHNER	KAREN	MARIE	8111 S. EMERSON AVE	5TH FLOOR	INDIANAPOLIS	IN	46237	0.1123229783	24
1184062085	DETTINGER	JOSHUA	A	750 BROADWAY	SUITE 350	FORT WAYNE	IN	468021411	0.1126616183	24
1124105879	GAHL	GREGORY	K	3631 N MORRISON RD		MUNCIE	IN	473045547	0.1129268916	24
1134206634	GANNON	ANTHONY		1300 W JEFFERSON ST	SUITE C	FRANKLIN	IN	461319120	0.1130211419	24
1952313314	BAJUYO	MARIA	A	5230 E STOP 11 RD STE 380		INDIANAPOLIS	IN	462376401	0.1132013579	24
1801158456	FORTUNA	FRANK	WILLIAM	461 CAMBY COURT		GREENWOOD	IN	46142	0.1134569287	24
1811949035	GEETA	MANJEET		6375 US HIGHWAY 6		PORTAGE	IN	463685111	0.1144436417	24
1194011775	JENNINGS	KRISTINE	ELIZABETH	714 N MICHIGAN ST		SOUTH BEND	IN	466011035	0.1151877354	24
1619966058	MARTIN	STEVEN	C	810 S 6TH ST		MONTICELLO	IN	479608201	0.1155710011	24
1891797007	RIEDFORD	RICHARD	A	8600 UNIVERSITY BLVD	RM HP0091	EVANSVILLE	IN	477123534	0.1156784664	24
1275517351	STECKER	ELLYN	THERESE	601 N. MICHIGAN ST.		LAKEVILLE	IN	46536	0.1162723955	24
1922441757	WITT	KEVIN	LEE	221 N CELIA AVE		MUNCIE	IN	47303	0.1166847959	24
1003898065	HERBST	BERNARD	M	5839 E WASHINGTON ST		INDIANAPOLIS	IN	462196560	0.116905849	24
1043269624	SEBASTIAN	MIKE		3801 BELLEMEADE AVE	SUITE 200-B	EVANSVILLE	IN	477140100	0.1169523332	24
1982688024	FLETCHER	MARIA	VALENA	530 W 49TH ST		INDIANAPOLIS	IN	462083480	0.1175047947	24
1902829617	TURNQUIST	ROBERT		6925 E 96TH STREET	SUITE 150	INDIANAPOLIS	IN	462503648	0.1175538144	24
1114034519	MASON	WENDY	ALLISON	8244 E US HIGHWAY 36	STE. 1100	AVON	IN	461239575	0.1177888061	24
1821593369	RUDOLPH	ADAM	R	1004 E ILLINOIS ST		PETERSBURG	IN	475678068	0.1179111815	24
1154591220	RINDERKNECHT	SETH	DAVID	2700 DR MARTIN LUTHER KING JR ST		INDIANAPOLIS	IN	462085019	0.1179433619	24
1891141974	HENNESSY	RYAN	SMITH	411 WEST TIPTON STREET		SEYMOUR	IN	47274	0.1187159285	24
1104407840	BAKKER	JESSICA	LYNN	9825 WICKER AVE		SAINT JOHN	IN	463739413	0.1190625723	24
1235459355	ANDERSON	JUSTIN	BRANDON	2401 W UNIVERSITY AVE		MUNCIE	IN	473033428	0.1197385612	24
1144268889	BRAKE	KAREN	T	100 ST MARYS EPWORTH XING	STE A300	NEWBURGH	IN	476309497	0.1201832132	24
1528018249	BHOJRAJ	DEEPAK	GOVIND	3586 N HOBART RD	SUITE C	HOBART	IN	463421442	0.120273863	24
1609899764	LAYMAN	TERRY	L	11501 CUMBERLAND RD	SUITE 500	FISHERS	IN	460377010	0.1207491523	24
1518044072	LANGSTON	EDWARD		504 W. CAMP STREET		LEBANON	IN	460521647	0.1207702375	24
1265516504	MCGUIRE	JEFFREY	W	2312 CONCORD ROAD		LAFAYETTE	IN	47909	0.121641419	24
1144299322	PAYNE	JEFFREY	L	3844 1ST AVE		EVANSVILLE	IN	477103326	0.1222106293	24
1912968504	HAZEL	HEATHER	STEPHANIE	650 DICKINSON RD	SUITE A	CHESTERTON	IN	463043387	0.1222402528	24
1841274065	RECORDS	JAMES	B	890 LOEWS BLVD	SUITE B	GREENWOOD	IN	461423947	0.1224673242	24
1326047036	KOLAKOVICH	THOMAS	M	1506 OSOLO RD	SUITE A	ELKHART	IN	465144122	0.1226462783	24
1255347225	BROOKES	JEFFREY	A	524 BRANCH CT		COLUMBIA CITY	IN	467251323	0.1232186426	24
1700999588	COHEN	LAWRENCE	MILTON	5839 E WASHINGTON ST		INDIANAPOLIS	IN	462196560	0.1234082427	24
1467832527	SEMAN	NICHOLAS	A	1355 MARINERS DR		WARSAW	IN	465827145	0.1240395411	24
1851374722	GEERLING	JOHN	HICKEY	1500 S B ST		ELWOOD	IN	460362081	0.1240546471	24
1801038427	LENAHAN	LINDA	MARIE	629 S 9TH ST		VINCENNES	IN	475912710	0.1243294087	24
1396741245	BARNETT	STEVEN	C	12067 SPURGEON RD		LYNNVILLE	IN	476198015	0.1247202135	24
1720491731	MARX	JOHN	E	1007 W RUDISILL BLVD		FORT WAYNE	IN	468072170	0.1248952835	24
1578537957	FRENCH	CHARLES	R	1214 E NATIONAL AVE STE 100		BRAZIL	IN	478342700	0.1249167054	24
1891758454	WILHITE	NICHOLAUS	BERNARD	1000 E MAIN ST		DANVILLE	IN	461221948	0.1256284188	24
1497993000	VOLETI	VASUNDHAR		301 HENRY ST		NORTH VERNON	IN	472651030	0.1260346436	24
1952385866	PEREZ	HECTOR	FRANCISCO	5717 S ANTHONY BLVD	SUITE 500	FORT WAYNE	IN	468063386	0.1261150498	24
1811983356	DARNABY	ROBERT	ELLIS	1103 E GRACE ST		RENSSELAER	IN	479783210	0.1261408702	24
1316138290	SHRESTHA	SHRISTI		8177 CLEARVISTA PKWY		INDIANAPOLIS	IN	462561662	0.1266660183	24
1487917514	HUNT	KEVIN	M	1402 E COUNTY LINE RD		INDIANAPOLIS	IN	46227	0.1275044745	24
1285638254	OLIVER	GREGORY	ALLEN	5645 LAFAYETTE RD STE B		INDIANAPOLIS	IN	462541103	0.1277236012	24
1003885930	ELLER	ALVAN	L	203 N DIVISION ST		FLORA	IN	469291024	0.1277818941	24
1619358694	DYKSTRA	REBECCA		221 N CELIA AVE		MUNCIE	IN	473034609	0.1281693904	24
1366698177	TYAGI	SOM	DUTT	500 W VOTAW ST		PORTLAND	IN	473711322	0.1295506666	24
1861621625	MAGID	JUSTIN	ADAM	10122 E 10TH ST STE 100		INDIANAPOLIS	IN	462292697	0.1298342231	24
1528422516	MONTGOMERY	RODDREA		9015 E 17TH ST		INDIANAPOLIS	IN	46229	0.1303495276	24
1376559906	MARTIN	THOMAS	J	102 E MAIN ST		WORTHINGTON	IN	474711603	0.1304822351	24
1629067202	BROWN	RANDY	K.	4870 E JACKSON ST		MUNCIE	IN	473034432	0.1316258088	24
1710979760	GIRICZ	WILLIAM	H.	2150 GETTLER ST STE 255		DYER	IN	463112381	0.1319500455	24
1063493997	BIERLEIN	ALAN	HENRY	220 BLOOMINGDALE DR		BRISTOL	IN	465079610	0.1321984041	24
1548251937	JACKSON	JAMES		236 SIMPSON AVE		ELKHART	IN	465164666	0.1323571779	24
1740501444	FELSMAN	LISA	J	306 E VISTULA ST		BRISTOL	IN	465079489	0.1325966451	24
1083604714	WATKINS	LARRY	E	301 E MAUMEE ST STE 201		ANGOLA	IN	467032012	0.1339994614	24
1356326292	ENGLE	MICHAEL	R.	817 TRAIL RIDGE RD		ALBION	IN	467011534	0.1341022868	24
1720241144	LOBO	DANIELA		1520 N SENATE AVE		INDIANAPOLIS	IN	462022213	0.1342787198	24
1427462969	FEIST	JONATHAN	T	26 SIX PINE RANCH RD		BATESVILLE	IN	470061399	0.1354290741	24
1649213620	REMINGTON	WILLIAM	L.	1210 PROVIDENT DRIVE	STE B	WARSAW	IN	46580	0.1354958374	24
1801065651	GLASER-CARPEN	AMY	J	112 N BUCKEYE ST		OSGOOD	IN	470371134	0.1357206694	24
1699773994	ALLMAN	REX	ALLEN	540 HOSPITAL DR		WINAMAC	IN	469961173	0.1362006725	24
1235134834	GUTIERREZ	RENE	S	3400 E MARKET ST		LOGANSPORT	IN	469472295	0.1363902814	24
1578958278	SHAH	ADITYA		6920 INDIANAPOLIS BLVD		HAMMOND	IN	46324	0.1364631518	24
1316161581	DOBYNS	PERRY	THOMAS	1547 OHIO AVE		ANDERSON	IN	460161917	0.1366162892	24
1508959487	COUGILL	ANDREW	M	10421 E COUNTY ROAD 100 N		INDIANAPOLIS	IN	462341243	0.1368254061	24
1427163492	GROGAN	TERENCE	M	426 S ALABAMA ST STE 100		INDIANAPOLIS	IN	462253301	0.1375604249	24
1639498793	WRIGHT	ELIZABETH	A	5492 N RONALD REAGAN PKWY STE 250		BROWNSBURG	IN	461125618	0.1375634527	24
1023086725	GOUL	RHONDA		5955 S EMERSON AVE	SUITE 100	INDIANAPOLIS	IN	462372525	0.138102294	24
1487652087	WELLS	WILLIAM	R	510 N MAIN ST		PRINCETON	IN	476701406	0.1381302123	24
1235284357	ROYER	CAROL	ANN	611 E. DOUGLAS RD.	SUITE 128	MISHAWAKA	IN	465451464	0.1382653858	24
1225050685	KAVELMAN	ROBERT	D	1155 W JEFFERSON ST STE 101		FRANKLIN	IN	461312731	0.138766062	24
1366971442	BORCHERDING	SAMUEL	C	FAMILY MEDICAL CENTER	225 S PINE	SEYMOUR	IN	47274	0.1388501647	24
1720217466	ZARAGOZA	DIANE JOY	GONZALES	440 W SONGER LN		VEEDERSBURG	IN	479878547	0.139041531	24
1659373595	PERSON	MICHAEL	E	105 N STATE ROAD 14		AKRON	IN	469109121	0.1408366473	24
1447360623	GINGERICH	JAMES	NELSON	213 MIDDLEBURY ST		GOSHEN	IN	465282956	0.1414106978	24
1275753253	FOSTER	TRICIA	K	1953 WATERFALL DR STE A		NAPPANEE	IN	465508961	0.1415996031	24
1841241361	LAMB	ANNA	M.	966 BARTLEY ST		JASPER	IN	475462641	0.1421648046	24
1831195833	STRATE	BONNIE		9002 N MERIDIAN ST	STE 107	INDIANAPOLIS	IN	462605349	0.1431995426	24
1619905395	LEHMAN	KENT	A	1521 W MAIN ST		BERNE	IN	467111796	0.1439677198	24
1275553778	BRAHMBHATT	VIPUL	D	930 SPRING ST		JEFFERSONVILLE	IN	47130	0.1440379746	24
1669828737	HENNESSY	REBECCA	ROSE-CILL	411 W TIPTON ST		SEYMOUR	IN	472742363	0.1442401829	24
1962519843	STONE	ROBERT	CHARLES	405 S CAVIN ST		LIGONIER	IN	467671829	0.1448467202	24
1508944596	REEDY	MARK	A	3631 N MORRISON RD		MUNCIE	IN	473045547	0.1450434384	24
1164625000	DIXON	MARTIN	FRANCIS	202 CHERRY ST		PAOLI	IN	474541108	0.1453765366	24
1619012580	KOLODZEJ	KEITH	M	515 READ ST		EVANSVILLE	IN	477101739	0.1454019333	24
1306812763	GRUNOW	DAVID	A	601 W 2ND ST		BLOOMINGTON	IN	474032317	0.1456768588	24
1629075429	OTHERSEN	VICTORIA	ANN	2030 CHURCHMAN AVE # A		BEECH GROVE	IN	46107	0.1460057675	24
1235194150	HARTMAN	STEVEN	WADE	1520 N SENATE AVE		INDIANAPOLIS	IN	462022213	0.1460581297	24
1003467218	MOERMAN	ELIZABETH	VICTORIA	1002 S EDGEWOOD DR		KNOX	IN	465348226	0.1466279743	24
1184835852	ZIRKLE	TOBY	A	8205 E 56TH ST STE 100		INDIANAPOLIS	IN	46216	0.1468086998	24
1790758589	PLATZ	CHARLES	M	9560 E 59TH ST		INDIANAPOLIS	IN	462161010	0.1468634299	24
1841378833	SOWERS	WILLIAM	E	3631 N MORRISON RD		MUNCIE	IN	473045547	0.1471500057	24
1891796868	DICKMEYER	RICHARD	S	1270 E STATE ROAD 205	SUITE 240	COLUMBIA CITY	IN	467259499	0.1485490306	24
1497957526	REYES	HUBERT	S	2345 W FRANKLIN ST STE 102		EVANSVILLE	IN	477125100	0.1486992366	24
1821083288	WEIDA	JERRY	M	3005 GREENBUSH ST		LAFAYETTE	IN	479042435	0.1490855367	24
1477654317	BROWN	RICHARD	DEAN	5855 N HWY 11 SE		ELIZABETH	IN	47117	0.14951278	24
1639148349	LI	WILLIAM	Y	1 WALTER SCHOLER DR		LAFAYETTE	IN	479096303	0.1496830984	24
1770568081	BENGERO	LUIS	S	301 HENRY ST		NORTH VERNON	IN	472651063	0.1499474678	24
1952325375	ATKINS	CLAYTON	H	701 E COUNTY LINE RD	SUITE 101	GREENWOOD	IN	461431072	0.1502885158	24
1518199272	HOLLOPETER	HANNAH	ANN	8175 W US20		SHIPSHEWANA	IN	465659169	0.1509526834	24
1629330071	GATWOOD	ISAAC		26020 STATE ROAD 145		BRISTOW	IN	47515	0.1511879722	24
1568445781	FOHL	NICHOLAS	EDMUND	8433 HARCOURT RD STE 200		INDIANAPOLIS	IN	462602195	0.1517215605	24
1053468041	DUNKLE	DAVID	H	1155 W JEFFERSON ST	SUITE 101	FRANKLIN	IN	461312730	0.1522956701	24
1851330112	FRITZ	WALTER	E	1002 S EDGEWOOD DR		KNOX	IN	465348226	0.1523067035	24
1780984633	SNYDER	JARED	MICHAEL	1500 N RITTER AVE		INDIANAPOLIS	IN	462193027	0.1527700118	24
1881718286	WILSON	JEFFREY	K	5111 CLINTON DR		KOKOMO	IN	469027136	0.1532433374	24
1467470112	FLORES	ESPERANZA		550 S HOKE AVE		FRANKFORT	IN	460412664	0.1535383818	24
1386965192	MORALES ZELAY	DIANA	MARIA	2732 W MICHIGAN ST		INDIANAPOLIS	IN	462223750	0.1537927795	24
1144623315	MCMULLEN	SARAH	A	188 STATE ROAD 129 S		BATESVILLE	IN	470067628	0.1539916569	24
1760484786	RINGEL	DAVID	NEIL	2827 WALNUT RUN		FORT WAYNE	IN	468149059	0.1540250635	24
1174786578	EBINI	CYNTHIA		8920 SOUTHPOINTE DR STE B		INDIANAPOLIS	IN	462277505	0.1541655646	24
1215975354	INAM	NOVERA	INAM	795 SIM HODGIN PKWY	REID HEALTH	RICHMOND	IN	473741928	0.154821416	24
1215923313	FERRO	GREGORY	MATTHEW	1832 PRAIRIE AVE		SOUTH BEND	IN	466131400	0.1548439563	24
1447269386	AGAPIOS	GEORGE		141 W 22ND ST		ANDERSON	IN	460164304	0.1548667937	24
1053576603	OTSUKA	RYOHEI		163 BUTNER DR		HOPE	IN	472469447	0.1549769138	24
1275616864	HOSHAW	MARTHA	J	3309 S 750 W		RUSSIAVILLE	IN	469799146	0.1550998684	24
1902897572	PAPPAS	MARGARET	E	221 S 6TH ST		TERRE HAUTE	IN	478074214	0.1552301888	24
1487606083	LEE	THOMAS	MARTIN	400 PILGRIM BLVD		HARTFORD CITY	IN	473481382	0.155911733	24
1851334510	SARNO	MACY		1501 CHESTER BLVD		RICHMOND	IN	473741914	0.1563230567	24
1811914468	KNOPINSKI	BOGUSLAWA	M	1402 GRAND AVE		WASHINGTON	IN	475012122	0.1563918722	24
1164516431	SCHNECKER	ROBERT	J.	5230 E STOP 11 RD	SUITE 250	INDIANAPOLIS	IN	462376398	0.1566109816	24
1457490450	SINGH	EMILY-RAE	REED	714 N MICHIGAN ST		SOUTH BEND	IN	466011035	0.1566360668	24
1508919077	GEMMA	RONALD	L.	3750 GUION RD.	STE. 185	INDIANAPOLIS	IN	46222	0.1567577162	24
1265439566	GRANNIS	SHAUN	J	1520 N SENATE AVE		INDIANAPOLIS	IN	462022213	0.1572099026	24
1407111339	LEE	JASON	DANIEL	8150 OAKLANDON RD STE 130		INDIANAPOLIS	IN	462369554	0.1573110363	24
1366762445	BAUER	REBECCA		420 W 4TH ST		MISHAWAKA	IN	465441948	0.1573802843	24
1831548510	FURMAN	DAVID	T	2512 E DUPONT RD STE 200		FORT WAYNE	IN	468251609	0.1575707389	24
1447216965	EHMEN	SCOTT	HARLAN	1500 PROVIDENT DR STE A		WARSAW	IN	465803297	0.1578119095	24
1780668871	BRYANT	CATHY	AYN	8414 NAAB RD	SUITE 215	INDIANAPOLIS	IN	462601972	0.158473855	24
1457312357	WHEELAND	GARY	H	500 LEGACY PLAZA WEST		LAPORTE	IN	463505254	0.1588848518	24
1407862212	BJONBACK	CAROLINE	E	400 LEGACY PLZ W		LA PORTE	IN	463505296	0.159217673	24
1952785487	BOTROS	SANDY		2040 N SHADELAND AVE STE 130		INDIANAPOLIS	IN	462191727	0.1592552085	24
1669418935	THOMAS	SHEILA	B.	5471 GEORGETOWN RD	STE B	INDIANAPOLIS	IN	462545794	0.1593479175	24
1366690737	KHAN	SAIRA		2824 ELKHART RD		GOSHEN	IN	465261014	0.1598525672	24
1821075953	WUEST	LAWRENCE	F.	1331 MINNICH RD		NEW HAVEN	IN	467742051	0.1600118816	24
1215596036	SCHAEFER	MCKENZIE	B	415 W COLUMBIA ST STE 110		EVANSVILLE	IN	477101656	0.1601379491	24
1336209527	FOUCHER	KWAME	G.	559 STATE ST		HAMMOND	IN	463201533	0.1604809003	24
1912900291	GROW	NATHANIAL	D	106 W PIKE AVE		PETERSBURG	IN	475678750	0.1607649378	24
1659489532	LAXSON	LISA	K	5500 S US HIGHWAY 41		TERRE HAUTE	IN	478024745	0.1611366571	24
1407855349	MILLER	ANGELA	V	357 N NAPPANEE ST		NAPPANEE	IN	465501625	0.1612418202	24
1407951734	ETHERTON	STEVEN	W	1204 WILLIAMS ST		OAKLAND CITY	IN	476601001	0.1613262306	24
1437138856	CRAWFORD	RICKY	E	1202 W BUENA VISTA RD	SUITE 100	EVANSVILLE	IN	47710	0.1614184483	24
1063483402	CRONE	ANGELA	JOY	3605 NORTHGATE CT	STE 207	NEW ALBANY	IN	471506400	0.162057506	24
1104803212	AHMAD	IMTIAZ	M	11580 OVERLOOK DRIVE, SUITE100	CLARIAN URG	FISHERS	IN	460384212	0.1626894396	24
1740710482	SCHROEDER	ANDREW	PAUL	300 E BOYD AVE STE 120		GREENFIELD	IN	461402832	0.1627663398	24
1942360177	GOSNELL	BILLIE		8433 HARCOURT RD		INDIANAPOLIS	IN	462602190	0.1627730248	24
1255454534	SORGE	BRIAN	RANDALL	6013 WHITETHORNE DR		EVANSVILLE	IN	477104371	0.1633176008	24
1669852711	JULOVICH	ALICIA	DEBORAH A	1818 CAREW ST STE 120		FORT WAYNE	IN	468054764	0.1638522461	24
1871567057	FERGUSON	JEFFREY	H	10603 N MERIDIAN ST		INDIANAPOLIS	IN	462901055	0.1644892437	24
1194219279	RAY	COLIN		9669 E 146TH ST STE 250		NOBLESVILLE	IN	460605006	0.164491355	24
1750347993	FRYMAN	DAVID	LAWRENCE	1115 RONALD REAGAN PKWY	SUITE 141	AVON	IN	461236910	0.1648986424	24
1902828957	METZLER	JAMES	P	10122 E 10TH ST	SUITE 210	INDIANAPOLIS	IN	462292675	0.165503949	24
1023336443	JELLISON	BOBBIE	N	8424 NAAB RD STE 1L		INDIANAPOLIS	IN	462601954	0.1661848822	24
1912995259	CLUNIE	LISA	FAYE	1995 EDSEL LN NW	SUITE 3	CORYDON	IN	471123008	0.1664597817	24
1245899046	FREY	CALEB		415 W COLUMBIA ST STE 110		EVANSVILLE	IN	477101656	0.1670173319	24
1629099908	BRAY	WILLIAM		1321 UNITY PLACE		LAFAYETTE	IN	479055774	0.1680372656	24
1821267873	BEHRAD	MARINA		6925 E 96TH STREET	SUITE 150	INDIANAPOLIS	IN	462503648	0.1680593091	24
1144485764	O'DONNELL	TIMOTHY	B	156 SAGAMORE PKWY W STE A		WEST LAFAYETTE	IN	479061569	0.168155314	24
1043305279	WRIGHT	ALISON		3750 LANDMARK DR STE A		LAFAYETTE	IN	479056652	0.1682892447	24
1700884897	JORDAN	PATRICIA	ANN	6349 UNIVERSITY COMMONS		SOUTH BEND	IN	466351475	0.1688140338	24
1770514929	DEWAR	DAVID	G	11 SKYVIEW DR		CHESTERFIELD	IN	460171057	0.1690084008	24
1235139023	MORRISSEY	ALONZO	KEVIN	9660 WICKER AVE		ST JOHN	IN	463739487	0.1693866868	24
1104887066	HELM	ROBERT	JAMES	1520 S R ST		ELWOOD	IN	46036	0.1695173994	24
1821109562	KHAN	SHAUKAT	A	3806 W 86TH ST		INDIANAPOLIS	IN	462681905	0.1695197649	24
1710991104	CROCKETT	JOAN	D	1916 JACKSON ST		ANDERSON	IN	460164336	0.1695294195	24
1942302203	HOLTGREN	APRIL		1901 #B WESTERN AVE		SOUTH BEND	IN	46619	0.1698035282	24
1972613131	WELCH	JAMES	JOSEPH	1739 N 4TH ST		TERRE HAUTE	IN	478044002	0.1703787424	24
1275577314	MCDOUGAL	PAUL	D	9650 E WASHINGTON ST	STE 100	INDIANAPOLIS	IN	462293032	0.1719514817	24
1447489125	SIKOREVICH	STEVE		13930 LAUERMAN ST APT E		CEDAR LAKE	IN	463037102	0.1720085876	24
1205240637	WHITNEY	JOHN	A	2235 CLEVELAND RD		SOUTH BEND	IN	466283529	0.1720882036	24
1538111901	SHOEMAKER	STEPHEN	R	1116 MILLIS AVE	SUITE 201 B	BOONVILLE	IN	476012242	0.172534125	24
1861446387	GALLANOSA	ARMAND	V	3125 S SCATTERFIELD RD	SUITE 300	ANDERSON	IN	460131801	0.1727930616	24
1952366643	TULEY	WILLIAM	JAY	3809 WASHINGTON AVE		EVANSVILLE	IN	477140547	0.173048542	24
1427057389	HOFF	KENNETH	EUGENE	1300 EAST 9TH ST.		ROCHESTER	IN	469751506	0.1731106989	24
1346694130	SHANDS	AURORA		10122 E 10TH ST	SUITE 100	INDIANAPOLIS	IN	462292663	0.173340655	24
1447298971	REAGAN	CHRISTIE	M	1116 MILLIS AVE	SUITE 201A	BOONVILLE	IN	476012204	0.173640587	24
1770964751	OLSON	DALLIN	R.	221 N CELIA AVE		MUNCIE	IN	473034609	0.1738776696	24
1528296373	MICHALCZYK	KATHRYN	ELAINE	1811 CHARLTON CT		GOSHEN	IN	465266464	0.174875443	24
1801863857	MIDDLETON	PAMELA	A	2051 CLEVIDENCE BLVD	SUITE A	CLARKSVILLE	IN	471292278	0.1749756984	24
1205810504	TAPLEY	DWIGHT	LOWELL	53830 GENERATIONS DR	SUITE 110	SOUTH BEND	IN	466351557	0.1751267138	24
1073808705	COHEN	BETHANY	R.	12563 STATE ROAD 23		GRANGER	IN	465309226	0.1751479032	24
1558371740	EGGER	ROSS	L	602 N 5TH ST		MIDDLETOWN	IN	473561008	0.1758759684	24
1134336035	YU-MENDADOR	ROWENA	C	2708 GUILFORD ST		HUNTINGTON	IN	467509701	0.1766436562	24
1093766107	NIETERS	JOHN	LACARI	2753 FOX POINTE DR		COLUMBUS	IN	472033224	0.1770982361	24
1457321762	BELL	DAVID	N	800 W 9TH ST		JASPER	IN	475462514	0.1771922187	24
1770505091	HAAG	DAVID	E	2116 S PARK AVE		ALEXANDRIA	IN	460018048	0.1775306208	24
1376598938	DOCTOR	DOUGLAS	DEAN	17321 STATE ROAD 23		SOUTH BEND	IN	466351531	0.1781524639	24
1518969716	BECKER	JULIE	ELLEN	826 N 6TH ST		MONTICELLO	IN	479601752	0.178657286	24
1942248497	BRAKE	DONALD	R	100 ST MARYS EPWORTH XING	STE A300	NEWBURGH	IN	476309497	0.1788947439	24
1841293461	MEHTA	VIKRAM		303 S NAPPANEE ST		ELKHART	IN	465142066	0.1791403071	24
1902816895	MERTZ	MAX	R.	1814 CHARLTON CT STE A		GOSHEN	IN	465266463	0.1795761209	24
1073587507	KOVACHEVICH	ROBERT		15900 W 101ST AVE		DYER	IN	46311	0.1797894352	24
1689618068	POWELL	JOHN	F	234 CHAPIN ST STE I		SOUTH BEND	IN	466012571	0.1798434636	24
1679198451	MCPHERSON	CAYLAN		415 W COLUMBIA ST STE 110		EVANSVILLE	IN	477101656	0.1803211305	24
1154392322	BACKER	EMILY	A	408 E SOUTHWAY BLVD		KOKOMO	IN	469023814	0.180557178	24
1962828418	COLSON	GORDON	CHARLES	6733 JONS STATION		ZIONSVILLE	IN	46077	0.1811516556	24
1023014420	BRENGLE	BLAIR		8803 N MERIDIAN STREET	SUITE 350	INDIANAPOLIS	IN	46260	0.1814101586	24
1619130770	PUNDIR	KUSHAGRA		188 E SOUTHWAY BLVD		KOKOMO	IN	469023650	0.1815471496	24
1518317031	EFIMOV	ALEXANDRE		915 SAGAMORE PKWY W		WEST LAFAYETTE	IN	47906	0.1817634633	24
1538480439	DERICKSON	KEITH	J.	6404 ROTHMAN RD		FORT WAYNE	IN	468351366	0.1818720564	24
1952524035	DUGUID	TONYA	M	2300 DUBOIS DR		WARSAW	IN	465803213	0.1821220388	24
1063402444	SEASLY	THOMAS	P	4440 NORTH PORTAGE AVENUE		SOUTH BEND	IN	466289570	0.1823713878	24
1518253848	NAGLE	MARY	E.	2030 CHURCHMAN AVE		BEECH GROVE	IN	461071044	0.1827564138	24
1790871341	NCHEKWUBE	CHIEDU	J.	5495 BROADWAY		MERRILLVILLE	IN	46410	0.1827796568	24
1396196556	WELKER	MEGAN		100 N TILLOTSON AVE		MUNCIE	IN	473043987	0.1829350601	24
1134568991	KLAK	JEFFREY	D.	510 E STATE ROAD 32	SUITE A	WESTFIELD	IN	460748767	0.1829534272	24
1750380424	HOWE	JEFFREY	S	3301 COUNTY ROAD 6 E		ELKHART	IN	465147673	0.1831087019	24
1306029608	RAJOLI	NAVEEN		330 N WABASH	STE G20	MARION	IN	469522600	0.1832329534	24
1184699423	OSTROGNAI	CHANDRA	LEE	10801 N MICHIGAN RD		ZIONSVILLE	IN	460778170	0.1833067481	24
1710325386	SELIO	BRIGITTE	R	611 E DOUGLAS RD STE 407		MISHAWAKA	IN	465451468	0.1837311057	24
1518968221	DWYER	FRANCES	DOYLE	3212 HICKORY ROAD	SUITE B	MISHAWAKA	IN	465451933	0.1837600601	24
1770711145	CHARLTON	JANEL	L.	714 N MICHIGAN ST		SOUTH BEND	IN	466011035	0.1838257202	24
1962476440	LOVEALL	HAROLD	P	2723 S 7TH STREET	SUITE C	TERRE HAUTE	IN	478023558	0.1841513008	24
1528118510	GENTILE	SHEILLAH	C	1001 MAIN ST	SUITE 2E	DYER	IN	463111234	0.1841976392	24
1568412526	PARMAR	HARSHADRA	K	1813 WILLOW ST		VINCENNES	IN	475914276	0.1843831344	24
1942730593	SCHULTZ	JOSSHUA		415 W COLUMBIA ST STE 110		EVANSVILLE	IN	477101656	0.1856176202	24
1548370570	SPICKLEMIRE	KENNETH	M	4601 S 7TH ST		TERRE HAUTE	IN	478024522	0.185920748	24
1497075519	SCHMIDT	JONATHAN	P	8333 NAAB RD	SUITE 360	INDIANAPOLIS	IN	462605924	0.1872558949	24
1467404640	REISS	WARREN	K	921 N LAKE SHORE DR		CULVER	IN	465111207	0.1875306406	24
1184660664	LYELL	REGGIE	DUANE	313 FEDERAL DR NW	SUITE 200	CORYDON	IN	471123070	0.1878850289	24
1497245369	CARPENTER	CHASE	FARRIS	1350 CHESTER BLVD	STE A	RICHMOND	IN	473741963	0.1883233475	24
1336355023	BARKER	BRENDA	GAY	11 N EASTERN AVENUE	GOOD SAMARI	INDIANAPOLIS	IN	46201	0.1884217901	24
1891898326	CLINGMAN	STEPHEN	R	1201 OAK ST		FRANKFORT	IN	460413350	0.1884554737	24
1730137563	SLOAN	LEEANDREA		2625 E 62ND ST	SUITE 2010	INDIANAPOLIS	IN	462203189	0.1885794798	24
1942326905	BOXUM	LINDA	NOWZARADA	754 MCCOOL RD		VALPARAISO	IN	463858856	0.1887933692	24
1861599300	RAKHRA	SUDEEPTA	A	303 S NAPPANEE ST		ELKHART	IN	465142066	0.1894093497	24
1427087170	HERN	TRICIA		10122 E 10TH ST		INDIANAPOLIS	IN	462292663	0.1895725905	24
1639335086	EHRESMAN	ROBERT	MATTHEW	777 S MAIN ST	SUITE 100	CLINTON	IN	478422493	0.1896279627	24
1891057535	ONDARI	ALEXANDER	ONYANCHA	1818 CAREW ST STE 120		FORT WAYNE	IN	468054764	0.19002523	24
1407018161	PARKER	PHILLIS	MARIE	8414 NAAB RD STE 120		INDIANAPOLIS	IN	462601972	0.1904243553	24
1609281682	BUSHEY	EMILY	M	5693 YMCA PARK DR W		FORT WAYNE	IN	468353280	0.191224116	24
1447211883	SHIELDS	JAMES	K	128 W MARKET STREET		WOLCOTT	IN	47995	0.1915236885	24
1225314271	WOOTEN	WILLIAM	GODFREY	839 CANTERBURY DR		EVANSVILLE	IN	477154231	0.1923998288	24
1225084585	HAYES-SHARPLE	CAROL		7905 CALUMET AVE		MUNSTER	IN	463211215	0.1925436734	24
1457555831	HEFLIN	JOHN	DAVID	9001 WESLEYAN RD	SUITE 100	INDIANAPOLIS	IN	462681176	0.1926868154	24
1619958766	MUSSELMAN	ROBERT	H.	3534 BROOKLYN AVE		FORT WAYNE	IN	468091361	0.192893297	24
1245228386	HOWARD	MICHAEL	DUANE	900 I ST		LAPORTE	IN	463505533	0.1939635692	24
1902894546	HATEGAN	JOHN	E	102 CONNIE AVE	SUITE 206	SALEM	IN	471672311	0.1940756143	24
1164407326	HORTON	JAMES	GLENN	10995 ALLISONVILLE RD STE 100		FISHERS	IN	460382616	0.1940949243	24
1144740176	JUNG	RICHARD	SUKHEE	410 FAIRGROUNDS RD		TIPTON	IN	460729596	0.1943730988	24
1649226002	DIFILIPPO	THOMAS	J	9800 VALPARAISO DR		MUNSTER	IN	46321	0.1950108461	24
1447514682	DILLON	SEAN	RUSSELL	7439 WOODLAND DR STE 105		INDIANAPOLIS	IN	46278	0.1951832889	24
1568450732	HAGENOW	CHARLES	FREDERICK	714 N MICHIGAN ST		SOUTH BEND	IN	466011035	0.1952981922	24
1174500664	SHAH	PRIYAMVAD	N	8911 LIBERTY MILLS RD		FORT WAYNE	IN	468046311	0.1953107669	24
1669731162	LOAICIGA	FRANCISCO	ANTONIO	2600 GREENBUSH ST		LAFAYETTE	IN	479042477	0.1959874622	24
1174044473	TALWAR	SHUCHI		1420 S PILGRIM BLVD		YORKTOWN	IN	473969250	0.1963017332	24
1487041042	VIDA	JONATHAN		615 N MICHIGAN ST FL 1		SOUTH BEND	IN	46601	0.1965938612	24
1467410100	PORTER	DAVID	JOEL	3203 MIDDLE ROAD		COLUMBUS	IN	472034427	0.1967747743	24
1326275850	CERJAK	JOSEPH		1515 N MADISON AVE		ANDERSON	IN	460113453	0.1969376985	24
1992770978	PALLEKONDA	VINOD	A	9560 E 59TH ST		INDIANAPOLIS	IN	462161010	0.1971728919	24
1063827053	STOFFEL	LAUREN	JUNE	1717 S CALHOUN ST		FORT WAYNE	IN	468025257	0.1974385982	24
1689663031	DELLINGER	CAROL	LYNN	3401 E RAYMOND ST		INDIANAPOLIS	IN	462034744	0.197570548	24
1477556918	SMOTHERS	MICHAEL	ELLSWORTH	3003 E LAKE DR S		ELKHART	IN	465144327	0.1982974392	24
1669433256	FLEMING	PATRICK	DANIEL	650 DICKINSON RD	SUITE A	CHESTERTON	IN	463043387	0.1986450996	24
1851395693	CRAIG	JENNIFER	MAE	1465 N. GARDNER STREET		SCOTTSBURG	IN	47170	0.1987974836	24
1881675080	JACKSON	J.	PHILLIP	7980 W JEFFERSON BLVD		FORT WAYNE	IN	468044170	0.1988324794	24
1730538414	YOURCHOCK	BENJAMIN	P.	1025 WIDENER LN		SOUTH BEND	IN	466143242	0.1991306735	24
1730184029	PORSCHE	TIMOTHY	J.	2115 W LEXINGTON AVE		ELKHART	IN	465141423	0.2000730053	24
1730162835	ANDERSON	CARRIE	E	5230 E STOP 11 RD	SUITE 250	INDIANAPOLIS	IN	462376398	0.2002189179	24
1528058088	LINDENMAN	ELIZABETH	A	2102 E INWOOD RD		SOUTH BEND	IN	466142443	0.2006666969	24
1871527697	DEARMITT	WALTER	H	2320 NORTH PARK DRIVE	SUITE A	COLUMBUS	IN	472032036	0.2007934229	24
1922373182	MILLER	KEVIN	J	2605 E CREEKS EDGE DR		BLOOMINGTON	IN	474018368	0.2019398851	24
1851315154	DAVIS	BARBARA	RUTH	7320 E 82ND STREET		INDIANAPOLIS	IN	46256	0.2024274693	24
1275560120	CRIPE	LINDA	L	5210 E THOMPSON RD		INDIANAPOLIS	IN	462372085	0.2024952784	24
1376756684	OYEKOLA	LATIFAT	A.	6357 ROCKVILLE RD		INDIANAPOLIS	IN	462143920	0.2028630074	24
1750551859	ULBRICH	JAMIE	R	301 SATORIL PKWY	SUITE 200	AVON	IN	461236405	0.202977554	24
1124001094	BERGHOFER	STEPHEN	HENRY	112 S HARRISON ST		ALEXANDRIA	IN	460012067	0.2029874158	24
1376683888	BROWN	TERRI	Y	402 N ROGERS ST		BLOOMINGTON	IN	474043740	0.203443348	24
1881662088	BEGLEY	DIANE	E	200 FERRY ST STE B		LAFAYETTE	IN	479011172	0.2034801004	24
1093065377	SHAVER	SAMUEL	G	1601 MEDICAL ARTS BLVD	SUITE 100	ANDERSON	IN	460113458	0.2035749416	24
1205032364	BUTT	SAIMA		6910 HILLSDALE CT		INDIANAPOLIS	IN	462502040	0.2036619895	24
1326061359	YERKS	THOMAS	L	8101 CLEARVISTA PARKWAY	SUITE 110	INDIANAPOLIS	IN	462564675	0.2037736309	24
1053334854	HU	PEIYI		9015 E 17TH ST		INDIANAPOLIS	IN	462292016	0.2037993456	24
1114989621	MILLER	THOMAS	PAUL	1700 E 38TH ST		MARION	IN	469534563	0.2038484966	24
1144269861	BUCK	GREGORY	EDWARD	1120 W SOUTH ST		BREMEN	IN	465061849	0.2041387214	24
1487916698	DOWLING	GREGORY	C.	2512 E DUPONT RD STE 200		FORT WAYNE	IN	468251609	0.2041507914	24
1164492245	FIRESTONE	FRANKLIN		3777 NORTH FRONTAGE ROAD		MICHIGAN CITY	IN	463607694	0.2044958073	24
1902192198	SAMONTE	HANNAH CH	JAMLIG	3611 S REED RD STE 214		KOKOMO	IN	469023828	0.2048433815	24
1952509853	AMRHEIN	DAVID	WILLIAM	6913 N MAIN ST STE 300		GRANGER	IN	465308039	0.2049113094	24
1588661862	GALLOWAY	DAN	C	12800 MISSISSIPPI	SUITE B100	CROWN POINT	IN	463079031	0.2056670027	24
1700880036	SIMONEAUX	JENNIFER	D	4015 GATEWAY BLVD		NEWBURGH	IN	476308925	0.2062313427	24
1659372514	DEITSCH	ANDREW	R.	1485 CHESTER BLVD.		RICHMOND	IN	473741919	0.2062972273	24
1477973311	CAMPODONICO	JOANNA		2451 INTELLIPLEX DR STE 260		SHELBYVILLE	IN	461768580	0.207270932	24
1841216629	PATEL	RISHEET	R	9780 LANTERN RD STE 370		FISHERS	IN	460374093	0.2072993052	24
1801250600	CARVELL	CARLY		3000 S STATE ROAD 135 STE 310		GREENWOOD	IN	46143	0.2074252652	24
1568471449	RUNKLE	MAX	A	7825 MCFARLAND LN	SUITE A	INDIANAPOLIS	IN	462373628	0.2076639301	24
1538204367	HEICHELBECH	HOLLY	L	1204 WILLIAMS ST		OAKLAND CITY	IN	476601001	0.2079324025	24
1760912026	TATARA	CHRISTINA	A	6511 E STATE BLVD		FORT WAYNE	IN	468157026	0.2080175505	24
1205276144	RAHRIG	KYLE		201 N ILLINOIS ST STE 110		INDIANAPOLIS	IN	462044293	0.2081434211	24
1467401885	QUINT	FRANK	RAYMOND	704 S STATE ROAD 2		HEBRON	IN	463418801	0.2082089713	24
1558361899	CONNERLY	BRANDON	KEITH	1601 E WHISKEY RUN RD NE		NEW SALISBURY	IN	471619345	0.2088976038	24
1972943603	PATEL	PRANJAL	R.	714 N MICHIGAN ST		SOUTH BEND	IN	466011035	0.209444353	24
1255477857	CALUAG	REYNALDO	MARTIN	2490 CENTRAL AVE		LAKE STATION	IN	464052122	0.2096779347	24
1386762714	ALLEN	LAURA	S.	204 BRIDGEWAY ST		AURORA	IN	470011334	0.2096817336	24
1518005198	UL HAQ	ZUBAIR		6913 N MAIN ST		GRANGER	IN	46530	0.210358657	24
1043266653	DEARDORFF	DALE	DENNIS	420 W 4TH ST	SUITE 180	MISHAWAKA	IN	465441948	0.2109348277	24
1275631467	LOVINS	TERESA	L	2530 SANDCREST BLVD		COLUMBUS	IN	472033060	0.2109507039	24
1457349201	DICKMEYER	MARK	C.	2710 LAKE AVE		FORT WAYNE	IN	468055412	0.2113288893	24
1356659403	BENTINGANAN	LESLIE	ANNE	2600 GREENBUSH ST		LAFAYETTE	IN	479042477	0.2114215578	24
1770993941	HOLLINGSWORTH	EMMA		8820 S MERIDIAN ST STE 120		INDIANAPOLIS	IN	462176057	0.2120742361	24
1588067300	BOHNSTEDT	BROOKE		1234 E DUPONT RD	STE. 6	FORT WAYNE	IN	468251545	0.2121517617	24
1386832830	HADDADIN	FADIA	J	8141 KENNEDY AVENUE		HIGHLAND	IN	463221128	0.2127091932	24
1154349744	BARKDOLL	DANIEL	JAMES	98 ELM ST		LAWRENCEBURG	IN	470252048	0.213507969	24
1841234739	PEARSON	MICHELLE	LYNN	1122 S IRONWOOD DR		SOUTH BEND	IN	466151618	0.2135993732	24
1073954962	JAGGI	KANIKA		5717 S ANTHONY BLVD	SUITE 300	FORT WAYNE	IN	468063386	0.2143797908	24
1710007398	ISAACSON	STUART	L.	1400 W STATE ST STE C		WEST LAFAYETTE	IN	479063438	0.2146869103	24
1437329786	GOLDSTEIN	AMANDA	MICHELLE	300 E BOYD AVE STE 120		GREENFIELD	IN	461402832	0.2147483361	24
1174518864	TRIPPLE	CHARLES	H	8244 E US HIGHWAY 36	SUITE 1100	AVON	IN	461239575	0.2148156242	24
1154617728	SHAKIR	SHARIFF	SALAH	714 N MICHIGAN ST		SOUTH BEND	IN	466011035	0.2155980618	24
1720165814	MUELLER	ROBERTA	JANE	152 WITTENBRAKER AVE		NEW CASTLE	IN	473625000	0.2156823809	24
1649839911	VANDECAPPELLE	MADELINE		750 BROADWAY STE 350		FORT WAYNE	IN	468021412	0.215748232	24
1295705234	ECONOMAN	DALE	W	707 N RIVER DR		MARION	IN	469522765	0.2159565949	24
1699761320	MILLER	RICHARD	A	590 PIT RD		BROWNSBURG	IN	461127830	0.2165876041	24
1134100928	PARIKH	LIZA	R.	2727 HIGHWAY AVE		HIGHLAND	IN	463221615	0.2169534681	24
1609062017	MUSA	NUHA	NAZAR	421 S LANDMARK AVE		BLOOMINGTON	IN	474035003	0.2172432743	24
1063505667	LEER	GLEN	E	204 W. MAIN STREET		ARCADIA	IN	46030	0.2180238698	24
1568475754	MANDEL	TERRY	JAY	4007 N HIGH SCHOOL RD		INDIANAPOLIS	IN	462542712	0.2189706896	24
1033312442	BROEKHUIZEN	JAMIE	C	3909 NEW VISION DR		FORT WAYNE	IN	468451725	0.2197609424	24
1770501355	DOBBS	DAVID	WAYNE	98 ELM ST		LAWRENCEBURG	IN	470252048	0.2197977073	24
1073828547	POLLY	GREGORY	PAUL	6925 E 96TH ST	SUITE 150	INDIANAPOLIS	IN	462503644	0.219810309	24
1033292628	ENNIS	KEITH		1907 W SYCAMORE ST		KOKOMO	IN	469015148	0.2200930241	24
1174029789	BRUNER	AMELIA	S	1325 WOOD VALLEY CT		ZIONSVILLE	IN	46077	0.2204452661	24
1548615925	FALLER	MEREDITH		9669 E 146TH ST STE 250		NOBLESVILLE	IN	46060	0.220471345	24
1790769289	JOYCE	SHANNON	M	5926 CRAWFORDSVILLE RD UNIT B		INDIANAPOLIS	IN	462243722	0.2206587918	24
1124466040	OAKLEY	NATHAN	D	415 W COLUMBIA ST	STE 110	EVANSVILLE	IN	477101656	0.2211701186	24
1154409282	KELLER	DAVID	MARK	203 EAST MAIN ST		RICHMOND	IN	47374	0.2212276199	24
1275024119	VENKATASWAMY	ADHITYA		3800 SAINT MARY RD STE 102		VALPARAISO	IN	463833986	0.2214344797	24
1124040589	NIEDBALSKI	BRIAN	J	4001 W GOELLER BLVD STE A		COLUMBUS	IN	472018309	0.22157565	24
1649625104	ACQUARO	GABRIELLE	PALOMA	2516 E DUPONT RD		FORT WAYNE	IN	468251608	0.2217824469	24
1740228071	GORDON	MARGERY	ANN	885 W CONNEXION WAY STE 200		COLUMBIA CITY	IN	46725	0.2220215724	24
1538455027	BENDER	COURTNEY		545 S BOEHNE CAMP RD		EVANSVILLE	IN	477123703	0.2230930963	24
1124255153	HAGAN	SVETLANA		1270 E STATE ROAD 205	STE 240	COLUMBIA CITY	IN	467259499	0.2231522311	24
1528598513	MCCORRY	DANIEL		1100 REID PKWY		RICHMOND	IN	473741157	0.2237015456	24
1417946047	EDWARDS	JAMA	GAIL	1555 W OAK ST STE 100-2		ZIONSVILLE	IN	460771896	0.2238091041	24
1750709515	FOSSIER	PAUL	BRADLEY	8414 NAAB RD STE 120		INDIANAPOLIS	IN	462601972	0.2250406236	24
1457555716	BINFET	JOSEPH	PETER	1400 E 9TH ST		ROCHESTER	IN	469758931	0.2255006294	24
1609197391	GRANNELL	JUSTIN		306 E VISTULA ST		BRISTOL	IN	465079489	0.2265345949	24
1407206824	CASSADY	ROBERT		4440 PORTAGE AVE		SOUTH BEND	IN	466289570	0.2268673038	24
1265961056	VAZQUEZ	BRENDA		750 BROADWAY STE 350		FORT WAYNE	IN	468021412	0.2271298297	24
1376806950	FARINA	ALLISON	N.	5230 E STOP 11 RD	SUITE 250	INDIANAPOLIS	IN	46237	0.2278757921	24
1902018641	STARK	JULIE		7333 W JEFFERSON BLVD		FORT WAYNE	IN	46804	0.2282340663	24
1134108541	HIGGINS	PAMELA	S	1104 N WAYNE ST		N MANCHESTER	IN	469621001	0.2289344493	24
1013002237	TRIERWEILER	TERESA		4880 CENTURY PLAZA RD	SUITE 200	INDIANAPOLIS	IN	462545469	0.2289608173	24
1730171083	BITTENBENDER	MICHAEL	W	2315 GREEN VALLEY RD	SUITE 100	NEW ALBANY	IN	471504649	0.2292325623	24
1497714596	WADE	THOMAS	ARNOLD	1 OAKVIEW DR		MONTICELLO	IN	479601561	0.2297522599	24
1902807589	JACOBUS	BRENT	A	9150 E 109TH AVE STE 2A	CROWN POINT	CROWN POINT	IN	463077686	0.2300070088	24
1659690550	FRANKLIN	LENA	JO	8820 S MERIDIAN ST	STE 200	INDIANAPOLIS	IN	462176058	0.2306850633	24
1275644361	HARRISON	STEPHEN	RUSSELL	7301 N SHADELAND AVE	SUITE 1A	INDIANAPOLIS	IN	462502085	0.230807847	24
1134123607	WALKER	GRACE	LEE	476 BUCKEYE ST		TERRE HAUTE	IN	478044079	0.2312693215	24
1942244603	NEGREROS-CAST	FRANCISCO		104 W. ROCHESTER STREET		AKRON	IN	46910	0.2318180517	24
1891980462	SHAREEF	FAIZUDDIN		2640 HAMSTROM RD		PORTAGE	IN	463683832	0.2318423913	24
1023103306	FOLEY	PATRICK		4880 CENTURY PLAZA RD	SUITE 200	INDIANAPOLIS	IN	462545469	0.2320904263	24
1780601351	LISONI	KATHERINE		420 W 4TH ST		MISHAWAKA	IN	465441948	0.2334231321	24
1942465802	CHEKKILLA	CHAITANYA		8920 SOUTHPOINTE DRIVE	SUITE B	INDIANAPOLIS	IN	462277505	0.2336249399	24
1013062686	KAUFFMAN	CLINTON	L.	540 HOSPITAL DR		WINAMAC	IN	46996	0.233985792	24
1962841478	NANNAPANENI	SILPA	C	2600 GREENBUSH ST		LAFAYETTE	IN	479042479	0.2340235185	24
1093080848	BEELER	FRANKLIN	KEITH	930 SUMMERLIN COURT		ANDERSON	IN	46011	0.2347105426	24
1659311959	CURRY	SARAH	D	8202 CLEARVISTA PARKWAY	SUITE 6B	INDIANAPOLIS	IN	462561442	0.2352317116	24
1235593658	SADEQUE	JAFREEN		10122 E 10TH ST	SUITE 100	INDIANAPOLIS	IN	462292663	0.235517908	24
1609057769	PLETCHER	BROOKE	ELLEN	2708 FERRY ST		LAFAYETTE	IN	479043021	0.2356247698	24
1194915926	CORK	CARLA		5555 N TACOMA AVE	SUITE, 12	INDIANAPOLIS	IN	462203512	0.2356396593	24
1710655162	METZ	REBECCA		10350 S 700 W		COLUMBUS	IN	472014835	0.2359036041	24
1306885553	KING	ROBERT	PRESTON	17321 STATE ROAD 23		SOUTH BEND	IN	466351531	0.2363036341	24
1720183627	BOWENS	ARABELLA	DENISE	811 NORTHGATE BLVD		NEW ALBANY	IN	471506419	0.2372332584	24
1356488928	HOLEC-IWASKO	SUSAN	MARIE	3660 GUION RD	SUITE 210	INDIANAPOLIS	IN	462221697	0.2372441721	24
1508889809	ANDERSON	WILLIAM	S	1601 MEDICAL ARTS BLVD	SUITE 201	ANDERSON	IN	460113459	0.23737191	24
1912993866	MILLER	LEE	HOYT	1081 LIBERTY DR		WESTFIELD	IN	460748054	0.2373741424	24
1497838593	PIERCE	WILLIAM	JOHN	210 E 90TH DRIVE		MERRILLVILLE	IN	464108102	0.2376734415	24
1588621619	LASALLE	ANGELA	P	1234 E DUPONT RD STE 3		FORT WAYNE	IN	468251545	0.2385991315	24
1497715205	STAHL	DANIEL		110 E 13TH ST		RUSHVILLE	IN	461732126	0.238671288	24
1629051792	MARCRUM	WILLIAM		421 SEVENTH STREET		TELL CITY	IN	475869719	0.2389848261	24
1073000527	GLOGOZA	ANDREW		1110 W MICHIGAN ST		INDIANAPOLIS	IN	462025209	0.2391181948	24
1013912880	SHARP	THOMAS	W.	421 S LANDMARK AVE		BLOOMINGTON	IN	474035003	0.239204296	24
1215928791	CABE	EMMANUEL	C.	7980 W JEFFERSON BLVD		FORT WAYNE	IN	468044170	0.2398213121	24
1437440187	GEHRES	KYLE	JEREMY	1402 E COUNTY LINE RD		INDIANAPOLIS	IN	462270963	0.2402164881	24
1033442108	SARMADI	MOJGAN		504 W CAMP ST		LEBANON	IN	460521647	0.2403940345	24
1407841422	SANDERS	BRANT	S	701 BLUE RIDGE RD		EVANSVILLE	IN	477140629	0.2407987971	24
1831270206	LANG	STEPHEN	P	310 MEDICAL DR	SUITE 101	CARMEL	IN	460323077	0.241215414	24
1578592234	HENNEY	JEFFREY	RYAN	6132 PILLORY DR		INDIANAPOLIS	IN	46254	0.2412338612	24
1083680284	HOLT	CHARLES	ALLEN	VA MEDICAL CENTER	1481 WEST 1	INDIANAPOLIS	IN	462022803	0.2413494732	24
1992185870	CARLOCK	JORDAN		1332 LINCOLN AVE		EVANSVILLE	IN	47714	0.2413624023	24
1346221165	GLOGAS	GLENN	ALAN	1316 E 7TH ST	SECOND FLOO	AUBURN	IN	467062538	0.2419745295	24
1730171927	STOKELEY	REGINA	KAY	10328 S BARNS RD		VINCENNES	IN	475917296	0.2423219207	24
1518229459	TUFO	ANDREA	K	309 INSURANCE DR		FORT WAYNE	IN	468254252	0.2423621399	24
1891222808	CURNYN	TESS	LACIE	52500 FIR RD		GRANGER	IN	465308579	0.2425889518	24
1306034566	GLASS	MARIA	LEE	313 FEDERAL DR NW	SUITE 200	CORYDON	IN	471123070	0.2428594796	24
1497919989	NUNEZ-ESTRADA	NYDIA	L.	4401 E 10TH ST STE 24		INDIANAPOLIS	IN	462012754	0.2430005899	24
1922022235	RANDOLPH	SHERON	M	3750 GUION	SUITE 185	INDIANAPOLIS	IN	462221669	0.2432334992	24
1972591915	FISHER	ANNA	M	2580 CHARLESTOWN RD	SUITE 2	NEW ALBANY	IN	47150	0.2433887069	24
1184615841	KLINE	JOSHUA	D	5693 YMCA PARK DR W		FORT WAYNE	IN	468353280	0.2439432509	24
1851749147	SHOEMAKER	ERIC		1007 W RUDISILL BLVD		FORT WAYNE	IN	46807	0.2446040438	24
1356968762	PRICHARD	SHELLY		605 N WALNUT ST		NORTH MANCHEST	IN	469621857	0.2451651526	24
1326434341	MCGRATH	TERRENCE		2235 DUBOIS DR		WARSAW	IN	465803212	0.2457446434	24
1316976855	ELLIS	ROBERT	M.	1373 E SR 62		MADISON	IN	47250	0.2458896014	24
1750368031	MURRAY	RICHARD	P	801 SAINT MARYS DR	SUITE 110-E	EVANSVILLE	IN	477140511	0.2472840348	24
1184732356	WEBER	KIM	M	1380 CHESTER BLVD		RICHMOND	IN	473741907	0.248440527	24
1295717270	BEARDSLEY	RICHARD	L	2030 CHURCHMAN AVE		BEECH GROVE	IN	461071044	0.2490694058	24
1104829480	KEEPES	GARY	J	106 W PIKE AVE		PETERSBURG	IN	475678750	0.2492344637	24
1932362373	SARAO	HARMEET		10801 N MICHIGAN RD STE 110		ZIONSVILLE	IN	460778171	0.2497853549	24
1326087529	BACEVICH	THOMAS		7905 CALUMET AVE	HAMMOND CLI	MUNSTER	IN	463211215	0.2498245129	24
1922444785	LAND	TARA	K	8890 E 116TH ST	SUITE 300	FISHERS	IN	460382856	0.24985246	24
1700298031	POHLMAN	ERICA		333 E COUNTY LINE RD STE B		GREENWOOD	IN	46143	0.2498772313	24
1033256086	SHEELY	JESSICA	A	18051 RIVER RD	SUITE 200	NOBLESVILLE	IN	460627091	0.2499370003	24
1174887608	KERMANI	TAMARA		201 S MAIN ST		MILFORD	IN	465423004	0.2500699904	24
1366883316	ALEXIS	BRIAN	ANDREW	6211 WATERFORD BLVD		EVANSVILLE	IN	477152869	0.2501911243	24
1679620579	NEFF	MARK	R.	804 LANCASTER DR		SOUTH BEND	IN	466142020	0.2502687626	24
1710245626	ISMAIL	AUSAMA	M	9650 E WASHINGTON ST	STE 100	INDIANAPOLIS	IN	462293032	0.2505313182	24
1275627523	KINNAMAN	STEPHANIE	J	300 E BOYD AVE	SUITE 100	GREENFIELD	IN	461402816	0.2506798311	24
1548476237	OCAMPO	CAROLINA		3100 45TH ST	SUITE 3	HIGHLAND	IN	463223289	0.2510317449	24
1740397371	SCHNIBBEN	KEVIN	MARK	3125 S SCATTERFIELD RD STE 100		ANDERSON	IN	460131802	0.2511869014	24
1285096701	AKANDE	OLUSINA		1201 MICHIGAN AVE STE 270		LOGANSPORT	IN	469471530	0.2515967969	24
1457359549	KOCH	KAREN	SUE	105 STATE ROAD 14 N		AKRON	IN	469100219	0.2523171498	24
1619239795	MAHER	PHILIP	PATRICK	900 I ST		LA PORTE	IN	463505533	0.2525685133	24
1013270024	ELSHERIF	DANA		6920 INDIANAPOLIS BLVD		HAMMOND	IN	463242206	0.2526483448	24
1578537056	MCDONALD	STEVEN	A	1530 N 7TH ST STE 200		TERRE HAUTE	IN	47807	0.2528676206	24
1841214590	SEIB	MARK	E	1675 N MAIN ST		LAPEL	IN	460519671	0.2531231871	24
1629089453	OTTENWELLER-B	JESSICA	L.	2512 E DUPONT RD STE 200		FORT WAYNE	IN	468251609	0.2531363933	24
1295744175	ROGERS	JOHN	E	502 LEGACY PLZ W		LA PORTE	IN	463505254	0.2531385442	24
1770574063	MOHRMAN	MICHAEL	S.	1717 S CALHOUN ST		FORT WAYNE	IN	46802	0.2533055308	24
1952718231	ALHABIAN	OULA		8890 E 116TH ST STE 300		FISHERS	IN	460382857	0.2539527152	24
1881709418	TIELKER	RICHARD	ELMER	1515 HOBSON RD		FORT WAYNE	IN	468054802	0.2539588438	24
1992749485	WILKINS	ROBERT	ERVIN	750 BROADWAY	SUITE 150	FORT WAYNE	IN	468021402	0.254033819	24
1215939954	HART	ROBERT	A	4402 E STATE BLVD		FORT WAYNE	IN	468156917	0.2541748976	24
1306415807	MEIER	AMANDA		415 W COLUMBIA ST STE 110		EVANSVILLE	IN	477101656	0.2548161625	24
1801882345	WAKEFIELD	JAMES	G	716 S COLLEGE AVE		RENSSELAER	IN	479783083	0.2548610867	24
1417005968	MOK	CATHLEEN	ELLEN	11161 RANDOLPH ST		CROWN POINT	IN	463078564	0.2554643505	24
1932182078	NONWEILER	JOHN	THOMAS	12400 N MERIDIAN ST	SUITE 100	CARMEL	IN	460324600	0.2554841033	24
1659372860	POWERS	WILLIAM	RAY	195 E BROAD ST		LYONS	IN	474430236	0.2554948569	24
1932547718	HARRIS	SEBASTIAN	M	750 BROADWAY	SUITE 350	FORT WAYNE	IN	468021411	0.255783185	24
1689089674	HASAN	SYED	MURTAZA	10215 AUBURN PARK DR		FORT WAYNE	IN	468252387	0.2561660103	24
1710392709	HOSIER	DREW	A	3909 NEW VISION DR		FORT WAYNE	IN	468451725	0.2569378685	24
1457694770	GORDON	ANTHONY		11845 ALLISONVILLE RD		FISHERS	IN	460382313	0.2576318468	24
1720241151	MUNOZ	ALISIA		1104 E GRACE ST		RENSSELAER	IN	479783211	0.2581754193	24
1366784266	CAREY	PETER	ANTHONY	4880 CENTURY PLAZA RD	SUITE 265	INDIANAPOLIS	IN	462545469	0.2583647181	24
1245252600	LUSTIG	WILLIAM	F	3201 MIDDLE DR		COLUMBUS	IN	472034427	0.258913796	24
1336818145	OBETKOVSKA	JULIJANA		6050 STERLING CREEK RD		PORTAGE	IN	463687752	0.2592802822	24
1972594596	STEVENS	JOHN	ALBERT	777 S MAIN ST	SUITE 100	CLINTON	IN	478422493	0.2592904359	24
1497793319	SAHI	SHOBHA		3201 MIDDLE ROAD		COLUMBUS	IN	472034427	0.2594254251	24
1821250846	BRINKERHOFF	JOSHUA	DUAIN	221 N CELIA AVE		MUNCIE	IN	473034609	0.2606516938	24
1093938979	PATEL	VIRAJ	S	1904 LAKE AVE		PLYMOUTH	IN	465637828	0.2607197693	24
1790916690	ISAACS	PATRICIA	LEE	2051 CLEVIDENCE BLVD STE 1		CLARKSVILLE	IN	471292278	0.2611320644	24
1710972229	MEADE	TONYA	P	2022 SHERMAN DR		PRINCETON	IN	47670	0.2612221582	24
1134120421	VAZQUEZ	EMILIO	J	409 E WASHINGTON ST		BUTLER	IN	467211175	0.2614951792	24
1760463822	WHITFIELD	PHILLIP	L	186 E SOUTHWAY BLVD		KOKOMO	IN	469023650	0.2616704895	24
1528684685	PERDIDO	VIANNE		415 W COLUMBIA ST STE 110		EVANSVILLE	IN	477101656	0.2616789817	24
1902874662	HANCOCK	JERRY	M	1402 GRAND AVENUE		WASHINGTON	IN	47501	0.2619617368	24
1225003262	LACY	RYAN	R.	49 BILLS BLVD		MARTINSVILLE	IN	461513354	0.2619834832	24
1407848757	BITTENBENDER	CASSANDRA	M	2315 GREEN VALLEY RD	SUITE 100	NEW ALBANY	IN	471504649	0.2620120883	24
1326153941	KELTY	RICHARD	ALLAN	3909 NEW VISION DR		FORT WAYNE	IN	468451725	0.2622715492	24
1053453365	SERWATKA	JAMES	A	400 TEAGARDEN	COMMUNITY H	LA PORTE	IN	46350	0.2628444192	24
1700991338	STUCKY	MITCHELL	BOWMAN	3909 NEW VISION DR		FORT WAYNE	IN	468451725	0.2628962911	24
1912924549	MOMODU	JUDE	J	3737 N MERIDIAN ST STE 501		INDIANAPOLIS	IN	462084383	0.2630620125	24
1154508075	BANKS	JOE	EDWARD	900 N HIGH SCHOOL RD		INDIANAPOLIS	IN	46214	0.2632572508	24
1013531805	WARDEN	SAMANTHA	DAWN	750 BROADWAY STE 350		FORT WAYNE	IN	468021412	0.2645306235	24
1861574485	LISBY	MARK	D	10122 E 10TH ST	SUITE 100	INDIANAPOLIS	IN	462292663	0.2645843705	24
1932555844	MARCAN	GAL		1351 RONALD REAGAN PKWY STE B		AVON	IN	46123	0.2648190792	24
1952405581	JUDGE	ROBERT	EUGENE	1521 W MAIN ST	SUITE 1	BERNE	IN	46711	0.264916557	24
1063862217	CASE	ALISON		3401 E RAYMOND ST		INDIANAPOLIS	IN	462034744	0.2654928976	24
1881955292	KANE	MARTIN	P	4880 CENTURY PLAZA RD	STE 265	INDIANAPOLIS	IN	462545471	0.2665369195	24
1144204686	LAHOOD	AMY	CELESTE	8220 NAAB RD	SUITE 200	INDIANAPOLIS	IN	462605926	0.2668624573	24
1235622580	KRACH	EMILY		750 BROADWAY STE 350		FORT WAYNE	IN	468021412	0.2668702254	24
1912945262	COOKE	WELDON	JOHN	10176 W 400 N	SUITE C	MICHIGAN CITY	IN	46360	0.2671676913	24
1780658534	FLETCHALL	TIMOTHY	L	8890 E 116TH ST	SUITE 300	FISHERS	IN	460382820	0.2673058441	24
1083791719	BAHRAMI	MOHAMMAD	S	3631 N MORRISON RD		MUNCIE	IN	473045547	0.2684179536	24
1417958976	MILLER	ERIC	J	207 N ELKHART ST		WAKARUSA	IN	465739729	0.2698032457	24
1861479826	SILBERT	MICHAEL	Z	14535A HAZEL DELL PKWY		CARMEL	IN	460339401	0.2701409391	24
1356564447	BOTH	LAURA	A	1144 W. PLYMOUTH ST.		BREMEN	IN	46506	0.2707238809	24
1255418125	LORENZ	LLOYD		315 W OLD KEY DR		PERU	IN	469709057	0.2707831721	24
1093773269	ROUTLEDGE	BETTY	A	2732 W MICHIGAN ST		INDIANAPOLIS	IN	462223750	0.2709281003	24
1023422128	CAVADINI	LOUIS		211 N EDDY ST		SOUTH BEND	IN	466173096	0.2709767294	24
1548421985	RADADIYA	PRAGNESHK	N	1402 E COUNTY LINE RD		INDIANAPOLIS	IN	462270963	0.2710596427	24
1508802273	TRUAX	MARK	A	1000 N LEBANON ST		JAMESTOWN	IN	461479372	0.2715595184	24
1710069323	HELSEL	SUSAN	LEEDY	11911 N MERIDIAN ST	SUITE 120	CARMEL	IN	460326904	0.2716977435	24
1710962915	ZABUKOVIC	BRANDON	WILLIAM	621 MEMORIAL DR STE 402		SOUTH BEND	IN	466011074	0.2719119216	24
1134206642	HENSLEY	MARY	BETH	3015 10TH ST		COLUMBUS	IN	472017090	0.2720642166	24
1285604371	KOPP	WILLIAM	JOSEPH	2101 JACKSON ST	SUITE #208	ANDERSON	IN	460164388	0.27214761	24
1831369149	LAMSE	ANCA		17 E MOORE ST		MOORESVILLE	IN	461581781	0.2725354951	24
1700088333	KARL	ANGELA	R.	7938 W JEFFERSON BLVD		FORT WAYNE	IN	468044140	0.2728459529	24
1831173038	TIEMAN	JAMES	WILLIAM	1815 E IRELAND RD		SOUTH BEND	IN	466142845	0.2734506797	24
1558742536	WIRTH	CARRIE		5177 MCCARTY LN		LAFAYETTE	IN	479058764	0.2734625536	24
1295791200	AKOSA	ANTHONY	N	426 S ALABAMA ST STE 100		INDIANAPOLIS	IN	462253301	0.2735266482	24
1114362639	BEESON	SARAH	ANN	3000 S STATE ROAD 135 STE 200		GREENWOOD	IN	461439829	0.2739876831	24
1053567040	CHAMPION-ODUS	OLAYEMI	O	7905 CALUMET AVENUE	HAMMOND CLI	MUNSTER	IN	606313745	0.2741389527	24
1710986708	WEBB	WILLIAM	J	2003 STULTS RD		HUNTINGTON	IN	467501291	0.2742109393	24
1811209398	STERN	MONA	KAUFMAN	7535 E. HAROLD AVE		GARY	IN	464032146	0.2742363593	24
1700317633	CAMPBELL	ROBERT		7411 HOPE DR		FORT WAYNE	IN	468155687	0.2744824715	24
1578604633	YAGODICH	KENNETH	ERIC	14020 OLD STATE RD # 100		EVANSVILLE	IN	477251121	0.2745803209	24
1235425299	WEISMAN	ERRIN		520 S 7TH ST		VINCENNES	IN	475911038	0.2747783564	24
1962542456	MOSEMAN	JEFFREY	MARK	600 N JORDAN AVE		BLOOMINGTON	IN	474053190	0.2749600225	24
1689657785	WARD	WILLIAM	H	5230 E STOP 11 RD	SUITE 250	INDIANAPOLIS	IN	462376398	0.2750900012	24
1457778797	LANG	WILLIAM		8890 E 116TH ST STE 300		FISHERS	IN	460382857	0.2753301003	24
1891767372	BARKOW	KEITH	C	226 US HIGHWAY 20		MIDDLEBURY	IN	465409713	0.275384037	24
1215930318	GEORGE	SUNU		916 E MAIN STREET	SUITE 100	GREENWOOD	IN	461431533	0.2756070733	24
1407072325	GUYER	LEONARD	DALE	836 E 86TH ST		INDIANAPOLIS	IN	462401806	0.2760949341	24
1790707867	VICKERY	DAVID	E	12130 E WASHINGTON ST	SUITE A	CUMBERLAND	IN	462292955	0.2767903638	24
1922180884	DAVISSON	REBECCA	S.	2200 FOREST RIDGE PKWY	SUITE 310	NEW CASTLE	IN	473622943	0.2770279349	24
1023457231	METZ	MICA		545 VITALITY DR	SUITE A	FORTVILLE	IN	460401373	0.2771658955	24
1679501878	LAUFER	SHARON	TAURMAN	1263 HOSPITAL DR NW	SUITE 220	CORYDON	IN	471122172	0.2772056261	24
1295998631	SYED	AMINA		1520 N SENATE AVE		INDIANAPOLIS	IN	462022213	0.277293964	24
1205891744	BACALA	AGNES	C	12546 E US HIGHWAY 50		LOOGOOTEE	IN	475535220	0.2792783991	24
1750887980	MANG	AARON	MATTHEW	12130 E WASHINGTON ST STE A		INDIANAPOLIS	IN	462292955	0.2793805419	24
1437349180	TARRABAIN	MOHAMMED	IBRAHIM	14828 GREYHOUND CT STE 100		CARMEL	IN	460325016	0.2794940091	24
1669411245	PHILLIPS	STEPHEN	A	1809 S MAIN ST		UPLAND	IN	469899242	0.2794949167	24
1053308056	ANDERSON	CHRYSTAL	LYNN	10421 E COUNTY ROAD 100 N		INDIANAPOLIS	IN	462341243	0.2795186854	24
1114900180	SABERMAN	JESSICA	L	17160 DRAGONFLY DR	STE 400	NOBLESVILLE	IN	460603632	0.2799219872	24
1295718310	MACY	WARREN	L	309 MEDIC WAY		GREENCASTLE	IN	46135	0.2799712295	24
1588017560	WOMITSO	KOMIVI		2708 FERRY ST		LAFAYETTE	IN	479043021	0.2801024282	24
1134143837	KHAIRY	FAROUK		9015 E 17TH ST		INDIANAPOLIS	IN	462292016	0.2801522386	24
1871721332	SCHLIE	AUSTIN	R.	10429 HOSLER RD		LEO	IN	467659739	0.2804615373	24
1801985700	KERLIN	JOSEPH	C	318 NORTHPOINTE CT		DANVILLE	IN	461221067	0.2806126928	24
1609303015	LEMOND	KYLE		1000 S GREEN RIVER RD		EVANSVILLE	IN	477156802	0.2808596731	24
1811901770	CARON	MARY	K	13121 OLIO RD	SUITE 300	FISHERS	IN	460377240	0.2811733365	24
1174562656	SCHUMACHER	JOEL	MARK	1105 CUMBERLAND XING		VALPARAISO	IN	463832356	0.2813034664	24
1134613516	GASAWAY	CHRISTOPH	JAMES	533 E COUNTY LINE RD STE 101		GREENWOOD	IN	461431074	0.2813718246	24
1467699041	PICKETT	JUDITH	MARIE	7905 CALUMET AVE		MUNSTER	IN	463211215	0.2815529612	24
1790778785	HANNAH	JAMIE	N	3203 MIDDLE DR		COLUMBUS	IN	472034427	0.2819781123	24
1073598330	ULOTH	JON	SCOTT	3711 CASEY RD		NEWBURGH	IN	476308343	0.2820561129	24
1225031925	LEE	ROBERT	DM	2102 E INWOOD RD		SOUTH BEND	IN	466142443	0.2826162676	24
1982664207	GUPTA	ARJUN	K	2031 ROOSEVELT RD		VALPARAISO	IN	463832746	0.2827642198	24
1376542068	ARMSTRONG	JEANNE	M	8244 E US HIGHWAY 36	SUITE 1100	AVON	IN	461239575	0.2832767723	24
1710246947	MARLIN	MARGARITA		5230 E STOP 11 RD	SUITE 250	INDIANAPOLIS	IN	462376398	0.2835199196	24
1154393049	HENLEY	CHARLES	EDWARD	1011 MAIN ST		INDIANAPOLIS	IN	462246977	0.2835489941	24
1790756914	EASLEY	JEFFREY	ARNOLD	4619 COVINGTON RD.		FORT WAYNE	IN	46804	0.2836433906	24
1336439272	CHACON ENCISO	MARCELA		1801 N SENATE BLVD	SUITE 400	INDIANAPOLIS	IN	462021228	0.2840732375	24
1689832024	CHAUDHRY	UZMA	AHMAD	1802 E 10TH ST		JEFFERSONVILLE	IN	471306016	0.284142553	24
1184078909	GILLIATTE	MICHELLE	THERESE	1515 S 19TH ST		ELWOOD	IN	460362941	0.2844066733	24
1740509702	KOURANY	EDGAR		12940 BRIGHTON LN		CARMEL	IN	46032	0.2845121679	24
1073629648	MAZZA	MARY ANN		1700 EAST 38TH ST.		MARION	IN	46953	0.2850121438	24
1518031475	CARLSON	JAMES	EDWARD	6831 133RD AVE		CEDAR LAKE	IN	463039998	0.2857931775	24
1154367944	MATTOX	JOSEPH	M	5050 N CLINTON ST		FORT WAYNE	IN	468255886	0.2859858909	24
1720078108	HRUSKOVICH	ROBERT	J.	211 N EDDY ST.		SOUTH BEND	IN	466173096	0.2860065849	24
1720007412	LEE	WON SUN		550 UNIVERSITY BLVD	UH 3005	INDIANAPOLIS	IN	462025149	0.2868576349	24
1346322393	ATASSI	FALEH		808 LINCOLNWAY		VALPARAISO	IN	463835804	0.2871535324	24
1932462777	BURNS	ERIN	M	1011 MAIN ST STE 110		INDIANAPOLIS	IN	462246978	0.2874592968	24
1871596064	BOURGASSER	GENE	A	1210 N 1000 W		LINTON	IN	474415013	0.2876995119	24
1619961299	GRUMLEY	JAMES	B	5130 CHARLESTOWN RD	STE 2	NEW ALBANY	IN	471509483	0.287723432	24
1821188376	REA	JAMES	BERNARD	8433 HARCOURT RD STE 200		INDIANAPOLIS	IN	462602195	0.2878131314	24
1194701359	SPRINGER	JAMES	LEROY	104 FOXBOROUGH RUN		SHELBYVILLE	IN	46176	0.2879450141	24
1497833487	REEDY	RICHARD	L	3631 N MORRISON ROAD	SUITE 200	MUNCIE	IN	47304	0.2883886803	24
1629155130	SNYDER	WAYNE		990 E STATE ROAD 44		FRANKLIN	IN	461319199	0.2885543812	24
1124018965	NAZER	LEEANNE	M.	9757 WESTPOINT DR	STE 100	INDIANAPOLIS	IN	462563329	0.288612153	24
1710986104	SHIH	ARLENE		19849 STATELINE RD		LAWRENCEBURG	IN	470257791	0.288634889	24
1902883424	LONG	EMMA	L.	1500 PROVIDENT DR	SUITE A	WARSAW	IN	465803291	0.2890832509	24
1689670721	CHUBE	CHARLES	RANDALL	9339 CALUMET AVE STE A		MUNSTER	IN	463212879	0.2892965289	24
1992154686	WEIRICH	JUSTIN		2512 E DUPONT RD STE 200		FORT WAYNE	IN	468251609	0.2895682893	24
1134206014	MULL	MICHAEL		315 W OLD KEY DR		PERU	IN	469709057	0.2898706832	24
1861697781	MOLINA	KRISTA	M	770 INDIAN BOUNDARY RD		CHESTERTON	IN	463041519	0.2902522978	24
1710398359	VIDA	ANTHONY		615 N MICHIGAN ST FL 1		SOUTH BEND	IN	46601	0.290554363	24
1922287408	RUIZ	MARK		2525 N SHADELAND AVE	SUITE 105	INDIANAPOLIS	IN	462191787	0.2906024816	24
1912223504	RADER	SARAH	LYNLEY	1503 W OAK ST		ZIONSVILLE	IN	460771840	0.2912837324	24
1518134816	HOBBINS	PATRICK	JOSEPH	875 JOLIET ST		DYER	IN	463111920	0.2913064069	24
1881654523	BACCHUS	HAROLD	MUSTAPHA	1719 CREMER AVE		FORT WAYNE	IN	468181052	0.2917205148	24
1487944625	DIAZ	MARIO	TITO	1520 N SENATE AVE		INDIANAPOLIS	IN	462022213	0.2917206396	24
1053818237	AHMAD	TAHMINA		8414 NAAB RD		INDIANAPOLIS	IN	462601972	0.291783706	24
1326091315	FOX	IRENE	S	1095 BROAD RIPPLE AVE	SUITE A	INDIANAPOLIS	IN	462202034	0.2920277749	24
1346655339	PARMER	BRADEN	DOUGLAS	750 BROADWAY	SUITE 350	FORT WAYNE	IN	468021411	0.2922974095	24
1124028881	KEOLASY	THEPPANYA	K	2003 STULTS RD	SUITE 100	HUNTINGTON	IN	467501291	0.2923767247	24
1063468916	ABDULLAH	AZRA		1270 N POST RD	SUITE B	INDIANAPOLIS	IN	462194209	0.2926390838	24
1588751143	MCCALLA	CHARLES	X	550 S LANDMARK AVE		BLOOMINGTON	IN	474033239	0.2931489699	24
1922116680	LUBIA	YVONNE	C	3909 NEW VISION DR		FORT WAYNE	IN	468451725	0.293219817	24
1407859994	SHIPE	TERRY	L	306 E MAUMEE ST STE 201		ANGOLA	IN	467032035	0.2935030704	24
1467515346	SZEFLER	ANDREW		251 W 84TH DR		MERRILLVILLE	IN	464106243	0.2935649619	24
1154339935	HANNON	LAURA	A	8988 E US HIGHWAY 20		NEW CARLISLE	IN	465529038	0.2937642738	24
1083662134	RHYANT	BRODERICK	J	3840 N SHERMAN DR		INDIANAPOLIS	IN	462264462	0.2941413877	24
1568596435	OKORO	UGOCHI	GENEVIEVE	11161 RANDOLPH ST		CROWN POINT	IN	463078564	0.2944119676	24
1437424686	MENG	MICHAEL		75 VILLAGE DR		PENDLETON	IN	460648960	0.2946395871	24
1710060058	STANTON	JILL		7151 MARSH RD STE 150		INDIANAPOLIS	IN	462781631	0.2947290802	24
1871736520	AESCHLIMAN	JOSEPH		2020 W 86TH ST STE 306		INDIANAPOLIS	IN	462601931	0.2947711131	24
1730235003	KNABEL	ERIC	ROBERT	1520 S LIBERTY DR		BLOOMINGTON	IN	474035167	0.2951303536	24
1528033107	WINTERNHEIMER	LOUIS	LEIGH	10122 E 10TH ST STE 100		INDIANAPOLIS	IN	462292697	0.2955367939	24
1285622373	ESHOWSKY	SCOTT	MICHAEL	6913 N MAIN ST STE 300		GRANGER	IN	465308039	0.2959033434	24
1598748121	ROCKERS	REBECCA	SUSANNE	3371 W CLEVELAND ROAD EXT STE 120		SOUTH BEND	IN	466289780	0.2966903147	24
1619230554	MOE	JOHN	FREDRICK	717 SAINT JAMES PL		NOBLESVILLE	IN	460604235	0.2967522542	24
1235221599	TRETTER	STANLEY	J	4 W VINE ST		DALE	IN	475239061	0.2968832223	24
1336160266	IPPEL	BRUCE	DUANE	4808 VIKING TRL		NEW CASTLE	IN	473628810	0.2969575889	24
1275913378	FREY	AARON		225 S PINE ST STE 200		SEYMOUR	IN	472742366	0.29808416	24
1720153919	HANNA	ASHRAF	H	2622 LAKE AVE		FORT WAYNE	IN	468055410	0.2982931949	24
1487657896	MCCLAIN	DEBRA	R	310 N IRONWOOD DR		SOUTH BEND	IN	466152520	0.2985377071	24
1215551007	SNYDER	MARIA	MANUELA	750 BROADWAY STE 350		FORT WAYNE	IN	468021412	0.2985585017	24
1700887262	COATS	CHARLES	L	1330 N COLISEUM BLVD		FORT WAYNE	IN	468055526	0.2988047266	24
1780792903	GIBSON	ALEAH	PENDERGRA	204 BRIDGEWAY ST		AURORA	IN	47001	0.2989415933	24
1457310195	POLITZER	GREGORY	AUSTIN	301 HENRY ST		NORTH VERNON	IN	472651030	0.2995167697	24
1255376133	WESTROM	JOSEPH	VICTOR	317 S BERKLEY RD		KOKOMO	IN	469015114	0.2998704451	24
1316020001	VAN SCYOC	JON	D	14540 PRAIRIE LAKES BLVD N	SUITE 102	NOBLESVILLE	IN	460604366	0.2999337424	24
1447285127	DEMKOWICZ	STEPHANIE	M	1716 HARTFORD ST		LAFAYETTE	IN	479042173	0.3007029897	24
1073555173	COLE	STEPHEN	LEROY	1310 E. 7TH STREET	SUITE F	AUBURN	IN	467062518	0.3011236742	24
1720199524	JENKINS	THEODORA	E	650 N GIRLS SCHOOL RD		INDIANAPOLIS	IN	462143672	0.3014951657	24
1376597302	GULYANICS	DEBRA		307 WESTERN DR		CHESTERFIELD	IN	460171230	0.3025639035	24
1598923997	SCHMIDT	AMANDA	DIANNE	9894 E 121ST ST		FISHERS	IN	460374154	0.3027172672	24
1457702896	MACLAUCHLAN	ADAM	V	1351 RONALD REAGAN PKWY STE B		AVON	IN	461236764	0.3030981889	24
1023219227	PIASKOWY	FRANK	LOUIS	2120 RIETH BLVD	STE C	GOSHEN	IN	465265843	0.3045695593	24
1144397860	KINCAID	RICHARD	W	545 S BOEHNE CAMP RD		EVANSVILLE	IN	477123703	0.3046771597	24
1639299738	GREEN	LEONARD	J	428 W VOTAW ST	SUITE A	PORTLAND	IN	473711302	0.3052554518	24
1386602100	ZIMMERMAN	RAYMOND		8777 BROADWAY	SUITE A	MERRILLVILLE	IN	464106693	0.305652551	24
1477112811	KALOGRIS	CRYSTAL		750 BROADWAY STE 350		FORT WAYNE	IN	468021412	0.3059673292	24
1538243498	DINKLAGE	KEITH		1685 S SPICELAND RD		NEW CASTLE	IN	473628954	0.3069101215	24
1568462612	WEIR	ROSEMARY	E	410 S CHESTNUT ST		SEYMOUR	IN	472742370	0.3069484594	24
1114091964	BUSHA	ANN	M.	ONE AMERICA SQUARE	SUITE 185	INDIANAPOLIS	IN	46282	0.3069985571	24
1235308149	ROGERS	JILL	M	8501 E 56TH ST	SUITE 120	INDIANAPOLIS	IN	462162118	0.307193143	24
1003127010	HUDDLESTON	ERICA		7910 E WASHINGTON ST	SUITE 200	INDIANAPOLIS	IN	462196803	0.3073476671	24
1922020288	COX	SARA		1515 S 19TH ST		ELWOOD	IN	460362941	0.3078017273	24
1972502706	INGRAM	JAMES	G	1314 E 7TH ST STE 103		AUBURN	IN	467062533	0.3080541912	24
1043453228	LEWIS	JASON		1675 NORTH MAIN STREET		LAPEL	IN	460519671	0.3086299944	24
1477679405	O'DONNELL	JOHN	BRIAN	1920 E 3RD ST		BLOOMINGTON	IN	474013739	0.3088347448	24
1932174778	SKAGGS	ANDREA		1141 HOSPITAL DR NW		CORYDON	IN	471122164	0.3089276605	24
1588194138	VIBBERT	JARED	M	415 W COLUMBIA ST STE 110		EVANSVILLE	IN	477101656	0.3089465715	24
1235125816	SCOTT	PHILLIP	CLAYTON	795 SIM HODGIN PKWY		RICHMOND	IN	473741928	0.3090198288	24
1235120544	VANDERBOSCH	CYNTHIA	L.	2516 E DUPONT RD		FORT WAYNE	IN	468251608	0.3090239211	24
1386031011	CROWDER	GUY		747 E COUNTY LINE RD STE H		GREENWOOD	IN	461431082	0.3092302216	24
1295937654	MINER	ROY	WILLIS	1373 E SR 62		MADISON	IN	47250	0.3093551585	24
1760864987	MITCHELL	JARED	D	14020 OLD STATE RD STE 100		EVANSVILLE	IN	477251121	0.3096039041	24
1811961261	MARCIAL-SCHUS	MELITA	L.	2902 E 52ND ST		INDIANAPOLIS	IN	462051502	0.3104070599	24
1225178726	HOLLINGSWORTH	THOMAS	H	402 N ROGERS ST		BLOOMINGTON	IN	474043740	0.3105278533	24
1265508451	CHRISTESON	DAVID	D	421 CHESTNUT ST		EVANSVILLE	IN	477131227	0.3107946922	24
1073174066	MANALO	TRINA		750 BROADWAY STE 350		FORT WAYNE	IN	468021412	0.31091784	24
1376629477	GALANTI	PATRICIA		9669 E 146TH ST	SUITE 250	NOBLESVILLE	IN	460605005	0.3109831034	24
1700873585	YODER MAUST	MARTHA	L	2340 E 10TH ST		INDIANAPOLIS	IN	462012008	0.3112054622	24
1710908389	MILLER	STEPHEN	ROGER	3911 W CLARA LN		MUNCIE	IN	473045412	0.311849103	24
1396772612	FISCHER	STEVEN		1731 RINGER LANE		WILLIAMSPORT	IN	47993	0.3121231265	24
1578637831	PEPPLE	WALTER	DAVID	10327 DAWSONS CREEK BLVD	9 D	FORT WAYNE	IN	468251909	0.3124212247	24
1821452665	STEVENS	MELANIE		2451 INTELLIPLEX DR STE 260		SHELBYVILLE	IN	461768580	0.3124970702	24
1477829372	TRUPE	RACHEL	ANDREWS	10801 N MICHIGAN RD		ZIONSVILLE	IN	460778170	0.312568565	24
1679954655	GRIGGS	JOHN	RUSSELL	3301 COUNTY ROAD 6 E		ELKHART	IN	46514	0.3127502321	24
1972942126	JUNG	CHRISTINE	YOUNG	3630 GUION RD		INDIANAPOLIS	IN	462221616	0.3131560452	24
1285648790	LAHR	THOMAS	F	1609 BURTON LN		MARTINSVILLE	IN	461513004	0.3131643829	24
1831186618	FAKHOURY	MARK	ALEXANDER	2340 E 10TH ST		INDIANAPOLIS	IN	462012008	0.3132247055	24
1699841205	WEBER	STEVEN	A	18 E STATE RD 44		FRANKLIN	IN	46131	0.3134890447	24
1679550081	GRIES	RICHARD	L	304 E HWY 68		HAUBSTADT	IN	47639	0.3137112755	24
1396722450	STAPEL	JAMES	A.	1270 E STATE ROAD 205	SUITE 210	COLUMBIA CITY	IN	467259499	0.3139554129	24
1215466222	ROSENWINKEL	JEFFREY	KENNETH	1122 S IRONWOOD DR		SOUTH BEND	IN	466151618	0.3145079977	24
1366003188	MCMILLAN	CHELSEA		750 BROADWAY STE 350		FORT WAYNE	IN	468021412	0.3146450828	24
1154404556	BEAVER	WALTER		18077 RIVER AVE	SUITE 104	NOBLESVILLE	IN	460628311	0.3147859337	24
1144269499	BAIRD	DONALD	G	5210 E THOMPSON RD		INDIANAPOLIS	IN	462372085	0.3147953108	24
1013952050	CHAPMAN	MICHAEL	W.	6085 HEARTLAND DR STE 205		ZIONSVILLE	IN	460774433	0.3151627007	24
1932294204	MCDANIEL	JOHN	MARK	10649 BENNETT PKWY		ZIONSVILLE	IN	460777849	0.3151837086	24
1467459750	MCMURTREY	MARK	R	11161 RANDOLPH ST		CROWN POINT	IN	463078564	0.3155662745	24
1205935731	BALASANDIRAN	EMIL	ANTONINE	1406 W BELLA DR		MARION	IN	469535229	0.3158800971	24
1982672069	BRECKENRIDGE	JEFFREY	D	925 S NEBRASKA ST		MARION	IN	469531874	0.3164183005	24
1346262771	FLORES	ARTHUR		1310 S LEBANON ST		LEBANON	IN	460522792	0.316435414	24
1043530165	HAYS	ROBERT		17321 STATE ROAD 23		SOUTH BEND	IN	466351531	0.3165503244	24
1427064492	RANKIN	PATRICK	E	13121 OLIO RD	SUITE 300	FISHERS	IN	460377240	0.3167108001	24
1306067392	NIYAKORN	SUJITTRA		4022 HOHMAN AVE		HAMMOND	IN	463271239	0.3174508579	24
1356755904	GARMAN	BENJAMIN		100 WELLNESS CENTER		NOTRE DAME	IN	465569355	0.3182460071	24
1114009149	LOPEZ	JOSE		155 E MAIN ST		ORLEANS	IN	47452	0.3191262816	24
1508177619	ABEL	DANIEL	WALTER	4630 VISTULA RD		MISHAWAKA	IN	465444000	0.3196139831	24
1851876098	MORICAL	SUSAN	JANE	1515 N MADISON AVE		ANDERSON	IN	460113457	0.3196877285	24
1124052246	MELLOH	CARRIE	A	8890 E 116TH ST	SUITE 300	FISHERS	IN	460382820	0.3202559917	24
1861536526	GUIDERO	ERIC		1664 W SMITH VALLEY RD		GREENWOOD	IN	461421550	0.3202613291	24
1932164621	HATCHER	LISA	A	620 W NORTH ST		COLUMBIA CITY	IN	467251214	0.3204324256	24
1528266814	FALOTICO	LISA	T	10515 ILLINOIS RD		FORT WAYNE	IN	468149182	0.3206697303	24
1396722757	HARVEY	HARRY	C	8077 ROSE HILL DR		NEWBURGH	IN	476302811	0.3207154504	24
1437106390	RAYLES	JAMI	BETH	718 N LINCOLN ST		GREENSBURG	IN	472401348	0.3207238705	24
1134128549	LANE	ANETTE	C.	6300 SOUTHEASTERN AVE		INDIANAPOLIS	IN	462035828	0.3212046797	24
1790767465	MISCH	JON	D	13963 MORSE STREET		CEDAR LAKE	IN	463039639	0.3212122351	24
1417934829	ENRIGHT	PATRICK	J	2030 CHURCHMAN AVE		BEECH GROVE	IN	461071044	0.3227565886	24
1427045251	JOHNSTON	PHILIP	EDWARD	901 SHELBY ST		INDIANAPOLIS	IN	462031151	0.3231473404	24
1801200886	GRAVES	JOHN	A	1675 N MAIN ST		LAPEL	IN	460519671	0.3232866611	24
1801973086	KOEHLER	DAVID	A	310 W IOWA ST		EVANSVILLE	IN	477101724	0.323374218	24
1750434486	PENUMUDI	BEULAH	T.	2121 LAKE AVE	VA NORTHERN	FORT WAYNE	IN	468055100	0.3233867266	24
1801234729	MORSE	STEPHEN	A	125 E CHERRY ST		BLUFFTON	IN	467142002	0.3234967577	24
1710904321	GONGWER	CAMERON	R.	4440 NORTH PORTAGE AVENUE		SOUTH BEND	IN	466288579	0.3243521738	24
1023010246	MEYER	MARK	AMES	1000 N BROADWAY		PERU	IN	469701070	0.325041833	24
1649224734	MARCOTTE	TREVOR	J	15900 W 101ST AVE		DYER	IN	46311	0.3254221675	24
1750518247	MILLER	JEAN		1122 S IRONWOOD DR		SOUTH BEND	IN	466151618	0.3258463081	24
1043383276	BULLINGTON	DOUGLAS	K	3000 S STATE ROAD 135	SUITE 200	GREENWOOD	IN	461439825	0.3259040929	24
1205821659	WARRENER	GERALD	G.	104 NICHOLAS PL		AVILLA	IN	467100069	0.3259153405	24
1114900974	STANLEY	JENNIFER	LYNN	301 HENRY ST		NORTH VERNON	IN	472651030	0.3261211269	24
1790302271	CALHOUN	CHELSY		415 W COLUMBIA ST STE 110		EVANSVILLE	IN	477101656	0.3264967815	24
1790763027	MORROW	ALOHNA	LAWRENCE	2723 S 7TH ST STE L		TERRE HAUTE	IN	478023558	0.32655674	24
1467438994	ALEXANDER	THERESA	M	1006 S EDGEWOOD DR		KNOX	IN	465348226	0.3268077366	24
1053421511	ROBERTS	THOMAS	SCOTT	210 N MAIN ST.		BROWNSTOWN	IN	472201509	0.3271325553	24
1952370710	IBRAHIM	MAZEN	M	9423 HIGHWAY 403		CHARLESTOWN	IN	471119664	0.3279283798	24
1023161478	KELLEY	JANET	MARIE	3838 N 1ST AVE STE C		EVANSVILLE	IN	47710	0.3285934568	24
1508199530	NWANNUNU	JOHN		1889 E STATE ROAD 44	CONNERSVILL	CONNERSVILLE	IN	473318232	0.3290267258	24
1073503512	QUINN	CHRISTOPH	J	52500 FIR RD		GRANGER	IN	465308579	0.3297674131	24
1891060075	PATCH	AMANDA	J	5693 YMCA PARK DR W		FORT WAYNE	IN	468353280	0.3299429097	24
1154437382	FAVALI	MARCIA	L	221 S 6TH ST		TERRE HAUTE	IN	478074214	0.3301592415	24
1427150937	SCHREINER	MELANIE	A	221 N CELIA AVE		MUNCIE	IN	473034609	0.3309699853	24
1699744771	HALL	KAREN	PATRICIA	1 OAKVIEW DR		MONTICELLO	IN	479601561	0.3317323696	24
1912973702	RIEGLE	HELEN	G	1809 S MAIN ST		UPLAND	IN	469899242	0.3318901753	24
1891745733	MYERS	JOHN	L	3277 LIBERTY BLVD STE A		BOONVILLE	IN	476019659	0.3322583038	24
1902137060	CORSON	CANDACE		16641 BRICK RD		GRANGER	IN	465308518	0.3324436938	24
1902831167	FORREST	DANA	R	2516 E DUPONT RD		FORT WAYNE	IN	468251608	0.3327011151	24
1164834917	BRACKETT	RAGAN		10122 E 10TH ST	SUITE 100	INDIANAPOLIS	IN	46229	0.3329996794	24
1154526739	MENDEL	JESSICA	N	1141 HOSPITAL DR NW		CORYDON	IN	471122164	0.3330674494	24
1720107824	NUSSBAUM	NICHOLAS	LEE	205 TOWER DR		MONROE	IN	467729362	0.333346293	24
1689892143	ELURI	RADHARANI		9894 E 121ST ST		FISHERS	IN	46037	0.3341101992	24
1487622742	HOUSTON	PAUL	N	1216 E NATIONAL AVE		BRAZIL	IN	478342718	0.3343202045	24
1972728202	HERSHBERGER	DARYL	L	2120 N DETROIT ST		LAGRANGE	IN	467611147	0.3345858726	24
1528053485	MATLOCK	DAVID		105 TEKE BURTON DR		MITCHELL	IN	474461208	0.3348684573	24
1255824512	EVERSON	DRAKE	M	8233 GLENCARIN BLVD		FORT WAYNE	IN	468045784	0.3350619466	24
1720223134	NICE	WILLIAM	A	1001 N MADISON AVE		GREENWOOD	IN	461424135	0.3351072135	24
1558348870	STOLTZ	RANDALL	R	801 SAINT MARYS DR	SUITE 110-E	EVANSVILLE	IN	477140511	0.3351619404	24
1063495745	SNOOK	PAMELA	HARTING	225 S PINE ST	SUITE 200	SEYMOUR	IN	472742365	0.3353992129	24
1104832161	BOKHARI	HAMMAD	H.	2916 PEACH BLOSSOM DR STE 101		JEFFERSONVILLE	IN	471308380	0.3355922584	24
1073617007	RIVERA	FERNANDO	H.	2490 CENTRAL AVE		LAKE STATION	IN	464052122	0.3359931136	24
1699749770	COOKE	WILLIAM	E	25 W MAIN ST		AUSTIN	IN	47102	0.3365736833	24
1639583404	MOSLEY	NICOLE		12800 MISSISSIPPI PKWY STE B201		CROWN POINT	IN	463076902	0.3368262175	24
1609819606	DICK	DAVID	WESLEY	1210 PROVIDENT DRIVE	STE B	WARSAW	IN	46580	0.3372797283	24
1134140544	MORRIS	ANN	LORAE	3025 N OAKWOOD AVE		MUNCIE	IN	473042261	0.3385893569	24
1811991615	BABCHUK	GEORGE		12800 MISSISSIPPI ST	SUITE B201	CROWN POINT	IN	463076900	0.3385972717	24
1790756443	WIDDIFIELD	MARNIE	JEAN	1542 S BLOOMINGTON ST		GREENCASTLE	IN	461352297	0.3386395994	24
1801116819	GRIES	JONATHAN	JAMES	7230 ENGLE RD STE 100		FORT WAYNE	IN	468042234	0.3389676639	24
1326496613	OLUSANYA	OLUDAYO		750 BROADWAY STE 350		FORT WAYNE	IN	468021412	0.339217723	24
1669737664	SHARMA	SONIA		7905 CALUMET AVE		MUNSTER	IN	463212549	0.3415805038	24
1346217312	YODER	MARY	CATHERINE	747 E COUNTY LINE RD	SUITE B	GREENWOOD	IN	461431081	0.3417443458	24
1316083652	NELSON	LINNEA	J.	6925 S HARDING ST	SUITE B-1	INDIANAPOLIS	IN	46217	0.3418429412	24
1487883849	SELYANINA	TATYANA		1520 N SENATE AVE		INDIANAPOLIS	IN	462022213	0.3422352948	24
1992199442	SOLIS-COLEGAT	MARIA		550 S HOKE AVE		FRANKFORT	IN	460412664	0.3423540063	24
1811422819	MCNEILL	COURTNEY		533 E COUNTY LINE RD STE 101		GREENWOOD	IN	461431074	0.3424280981	24
1912932617	SHARP	RHONDA	L	2600 N DETROIT ST		LAGRANGE	IN	467611154	0.3426068017	24
1679547566	RUSSELL	BRENDA	R	8920 SOUTHPOINTE DR	SUITE B	INDIANAPOLIS	IN	462277509	0.3428303973	24
1568440634	GOMEZ	ADRIENNE	R	11495 N PENNSYLVANIA ST	SUITE 100	CARMEL	IN	460326943	0.3431250287	24
1679576789	LOMAN	CHRIS	L	2451 INTELLIPLEX DR STE 260		SHELBYVILLE	IN	461768580	0.3435235733	24
1902879109	SUTTON	WILLIAM	E	813 E 4TH ST	SUITE A	MOUNT VERNON	IN	476202012	0.3435295291	24
1629052386	GOODMAN	CAROL	ANN	1909 W FRANKLIN ST		EVANSVILLE	IN	477125110	0.343581041	24
1730523846	BONEK	RYAN		4630 VISTULA RD		MISHAWAKA	IN	465444000	0.3442002569	24
1114028743	BORRELLI	SAM	JOSEPH	25651 COUNTY ROAD 20		ELKHART	IN	465172310	0.344375129	24
1992024327	DUTRO	NICHOLAS		8911 LIBERTY MILLS RD		FORT WAYNE	IN	468046311	0.3446168142	24
1477635944	SNELL	ALAN		837 EAST CEDAR ST.	STE 100	SOUTH BEND	IN	46617	0.3448247022	24
1992090971	BALTES	CHRISTOPH	A.	3534 BROOKLYN AVE		FORT WAYNE	IN	468091361	0.34492144	24
1356326763	THOMAS	CLARENCE	HENRY	6021 KENTUCKY AVE		INDIANAPOLIS	IN	46221	0.3449832431	24
1851406664	FERGUSSON	SHERYL	N	3909 NEW VISION DR		FORT WAYNE	IN	468451725	0.3451075649	24
1235233867	WATERS	SCOTT	ALAN	18218 ROUTE 37		HARLAN	IN	46743	0.3452561113	24
1972898450	ELAHI	OMAR		1520 N SENATE AVE		INDIANAPOLIS	IN	462022213	0.3462300475	24
1730157835	DUTTER	JORDAN	LEE	203 N DIVISION ST		FLORA	IN	469291024	0.3468964753	24
1255442810	STANLEY	GRACE		710 N EAST ST		WABASH	IN	469921914	0.3470566121	24
1811564628	CHASE	CARTER	WILLIAM	750 BROADWAY STE 350		FORT WAYNE	IN	468021412	0.3470624859	24
1548285182	CULBRETH	ALAN	P	445 CLIFTY DR		MADISON	IN	472501607	0.347101655	24
1497000871	JAIN	SUMITA		14645 HAZEL DELL RD STE 100		NOBLESVILLE	IN	460627067	0.3472443569	24
1053355974	HAAS	RAY	A	120 W MCKENZIE RD	SUITE H	GREENFIELD	IN	461403084	0.3476553789	24
1821298985	KUNBERGER	JACK	DAVID	15707 OLD LIMA RD		HUNTERTOWN	IN	467489370	0.3481758737	24
1326536095	TIBURZI	DYLLAN		714 N MICHIGAN ST		SOUTH BEND	IN	466011035	0.3486657638	24
1619913910	MELLINGER	MICHAEL		1415 FLAXMILL RD		HUNTINGTON	IN	467508806	0.3491674449	24
1053574491	ROMERO-CORTEZ	LUIS	FELIPE	10801 N MICHIGAN RD		ZIONSVILLE	IN	460778170	0.3504527427	24
1760476303	IZAH	AUGUSTINE	I	5857 BROADWAY		MERRILLVILLE	IN	464102666	0.3505827903	24
1104095033	STINER	SHELLEY	R	747 E. COUNTY LINE ROAD	SUITE D	GREENWOOD	IN	46143	0.3506366631	24
1780682013	ROSE	THOMAS	A	3139 WAVERLY DR		RICHMOND	IN	473747156	0.3514516611	24
1417209933	RAVINDRAN	SRIKANTH	DEV	10380 SUTTON PL		MUNSTER	IN	463212882	0.3516650723	24
1730298746	YODER	YOLANDA	JOY	420 W LONGEST ST		PAOLI	IN	474548821	0.3522434967	24
1912085879	SIMMONS	IDELLA	N	950 N ALABAMA ST		INDIANAPOLIS	IN	462023350	0.3524020316	24
1316997281	SAALWAECHTER	JOHN	JACOB	504 W CAMP ST		LEBANON	IN	460521647	0.3529452162	24
1417955998	SHERER	RYAN	J	7240 S US HIGHWAY 231		HUNTINGBURG	IN	475429450	0.353220076	24
1104089234	KASHIF	MOHSINA		1520 N SENATE AVE		INDIANAPOLIS	IN	462022213	0.3533002466	24
1528043056	AESCHLIMAN	WILLIAM	J.	10515 ILLINOIS RD		FORT WAYNE	IN	468149182	0.353461092	24
1396752226	STOOKEY	MICHELE	R	8150 OAKLANDON RD	SUITE 130	INDIANAPOLIS	IN	462369554	0.3535327466	24
1386615490	LOVALL	LARRY	DWAYNE	208 MEADOW DR		DANVILLE	IN	461221416	0.3536270244	24
1265429955	CZESKIS	MARGARITA	V	1095 BROAD RIPPLE AVE	SUITE A	INDIANAPOLIS	IN	462202034	0.3537763363	24
1205246790	PARKES	DEREK		390 A ST NE		LINTON	IN	47441	0.3552121172	24
1700885464	HEALD	JOYCE	A.	1152 E US HIGHWAY 36		BAINBRIDGE	IN	461059604	0.3556362648	24
1225111826	LOCKWOOD	NICOLE		2330 S DIXON RD		KOKOMO	IN	469026400	0.3557127506	24
1073770244	ORKISZEWSKA	ALEKSANDR		7905 CALUMET AVE		MUNSTER	IN	46321	0.3557981748	24
1376109264	TURLEY	GRANT	R	415 W COLUMBIA ST STE 110		EVANSVILLE	IN	477101656	0.3560496007	24
1356349815	MIGLIORE	MICHELLE	ANN	6349 UNIVERSITY COMMONS		SOUTH BEND	IN	466351475	0.3561745427	24
1063788370	KHAN	MAZHAR	AHMED	801 N STATE ST		GREENFIELD	IN	461401270	0.3563615314	24
1902125503	BOCANEGRA	INGRID		1 WALTER SCHOLER DR		LAFAYETTE	IN	479096303	0.3567111177	24
1912988056	MUHLER	JOSEPH	C.	3534 BROOKLYN AVE		FORT WAYNE	IN	468091361	0.3574521734	24
1922002898	WINDERS	JENNIFER	KAY	5921 W STATE ROAD 46		BLOOMINGTON	IN	474049359	0.3576712941	24
1356344972	MATHERLY	RYAN	D.	2115 W LEXINGTON AVE		ELKHART	IN	465141423	0.3580909424	24
1043295470	DUGGAN	ERICA	J	2030 CHURCHMAN AVE		BEECH GROVE	IN	461071044	0.358356462	24
1780757500	LUMNITZ	JANICE	S	8535 N CLEARVIEW DR STE 700		MCCORDSVILLE	IN	460556243	0.3585438153	24
1568482404	BHOJRAJ	MADHUMITA		6091 BROADWAY		MERRILLVILLE	IN	464102619	0.3587886283	24
1760745582	ABRATIGUE	BENJAMIN	M	1402 E COUNTY LINE RD		INDIANAPOLIS	IN	46227	0.3591686079	24
1083806384	KHDOUR	ADEL		810 S 6TH ST		MONTICELLO	IN	479608201	0.3597757641	24
1427096981	ILER	WILMER		1415 FLAXMILL RD		HUNTINGTON	IN	467508806	0.359802257	24
1487144721	CARPENTER	MEGAN	JEAN	1350 CHESTER BLVD	STE A	RICHMOND	IN	473741963	0.3610061218	24
1316969579	MORRIS	AMANDA	L	13914 SOUTHEASTERN PKWY	SUITE 208	FISHERS	IN	460377127	0.3610391041	24
1417942707	ROSS	NATHANIEL	T	1619 W 5TH AVE		GARY	IN	464041506	0.3610917546	24
1336180199	RAHIMIAN	HYDEH		500 E WALNUT ST		EVANSVILLE	IN	477132438	0.3611022357	24
1336187335	CABE	MARIA THE	A.	3534 BROOKLYN AVE		FORT WAYNE	IN	468091361	0.3613306593	24
1962639492	GARCIA	MARIN		103 WILLOW ST		NASHVILLE	IN	474487604	0.3613506799	24
1811906084	THUT	TIMOTHY	DWAYNE	1811 CHARLTON CT		GOSHEN	IN	465266464	0.3618006354	24
1437144367	HEDRICK	WINTHROP	BRIAN	4506 1ST AVE		EVANSVILLE	IN	477103324	0.3618551476	24
1295022036	MAKOMBE	SCHERI-LY		5317 E 16TH ST		INDIANAPOLIS	IN	462184897	0.3619542058	24
1336757152	ZACHARY	JOSIAH	ETHAN	415 W COLUMBIA ST STE 110		EVANSVILLE	IN	477101656	0.3627186941	24
1114183555	DAHL	DAVID	NICHOLAS	600 S STATE ROAD 57	STE A	WASHINGTON	IN	475014371	0.3628348756	24
1659311553	EMBRY	CANDACE	L	313 FEDERAL DR NW	SUITE 200	CORYDON	IN	471123070	0.362868345	24
1174722946	FETTERS	CLIFFORD	W	11900 N PENNSYLVANIA ST	STE 200	CARMEL	IN	460324694	0.3628707087	24
1801894076	BAUTISTA	TEOFILO	S	642 S LAKE ST		GARY	IN	464032967	0.3629506265	24
1821210766	MAXWELL PFLIE	JANELLE		225 HAUENSTEIN RD		HUNTINGTON	IN	467508803	0.3630982956	24
1639176563	PFISTER	GREGORY	T	1950 SAINT CHARLES ST	SUITE 4	JASPER	IN	475469172	0.3639764541	24
1114923125	ROSENTRATER	DAVID	M.	1724 W PLYMOUTH ST		BREMEN	IN	465061940	0.3640376452	24
1225039860	CLARK	DIANA	L	701 E COUNTY LINE RD STE 301		GREENWOOD	IN	461431071	0.3640902985	24
1932130242	TOTTEN	MARK	D	630 BROADWAY ST		MADISON	IN	47250	0.3645241253	24
1205240736	BURKETT	JULIE		415 W COLUMBIA ST	SUITE 110	EVANSVILLE	IN	477101656	0.3646585761	24
1043623069	VENIS	JUAN CARL		5750 W 56TH ST		INDIANAPOLIS	IN	462541695	0.3648296904	24
1700885498	KENNEDY	STEPHEN	D	5838 W BRICK RD STE 106		SOUTH BEND	IN	46628	0.3648658573	24
1013181387	HERNANDEZ MON	RUBEN	HERNAN	1520 N SENATE AVE		INDIANAPOLIS	IN	462022213	0.3650093304	24
1700860202	MENEGHINI	CYNTHIA	STRAIN	10122 E 10TH ST	SUITE 100	INDIANAPOLIS	IN	462292663	0.3662029208	24
1164943585	JOMHA	MOHAMMED		1520 N SENATE AVE		INDIANAPOLIS	IN	462022213	0.3667836657	24
1437536869	MOHR	BRYCE	A	2625 E 62ND ST STE 2010		INDIANAPOLIS	IN	462200037	0.3670716632	24
1962460964	MERNITZ	ANDREA		4001 W GOELLER BLVD STE A		COLUMBUS	IN	472018309	0.3676779435	24
1902880404	MONROE	JUDITH	ANN	8220 NAAB RD	SUITE 200	INDIANAPOLIS	IN	462605926	0.3676980638	24
1427070788	GATEWOOD	STEVEN		1515 S 19TH ST		ELWOOD	IN	460362941	0.3679286616	24
1437198686	ELLIOTT	ROBERT	BRUCE	500 W VOTAW STREET		PORTLAND	IN	473711322	0.3685193953	24
1851952832	TERRELL	LAURA	MAE	303 N 7TH ST		KENTLAND	IN	479511379	0.3686582457	24
1609936244	AMOS	SUSAN	S	2929 S 1ST ST	SUITE 3	TERRE HAUTE	IN	478023726	0.3689788465	24
1336673037	GERARDOT	JOHNNY	LEE	6913 N MAIN ST STE 300		GRANGER	IN	465308039	0.3693051009	24
1063418978	SNYDER	FRANK	A.	1724 W PLYMOUTH ST		BREMEN	IN	465061940	0.3697206543	24
1942405865	RATNAYAKE	ASOKA	S	6910 HILLSDALE CT		INDIANAPOLIS	IN	462502040	0.3702853938	24
1164781480	QASIM	SAADIA		3301 COUNTY ROAD 6 E		ELKHART	IN	465147673	0.3703385663	24
1831695071	COWDEN	KELSEY	ANN	5908 E STOP 11 RD		INDIANAPOLIS	IN	462378683	0.3707098357	24
1174522148	KAUL	MANEKA		7905 CALUMET AVE		MUNSTER	IN	463212549	0.3708332988	24
1043293244	JOHNSON	DAVID	R	2001 W 86TH ST.	ST. VINCENT	INDPLS	IN	462601902	0.3711224647	24
1225476146	OAKLEY	JACKLYN	M	4015 GATEWAY BLVD		NEWBURGH	IN	476308925	0.3711797518	24
1881691947	OSTROWSKI	LEONARD	WALTER	3125 WILLOWCREEK RD		PORTAGE	IN	463684423	0.3711945579	24
1891832911	BROWN	ANNE	CATHERINE	12827 LENOVER ST		DILLSBORO	IN	47018	0.3712912171	24
1841712320	ZAMAN	SABA		720 S 6TH ST		MONTICELLO	IN	479608182	0.3722049698	24
1790851897	GUTMANN	JAMES	E	8600 N KENTUCKY AVE		EVANSVILLE	IN	477256302	0.3726776882	24
1720079148	KING	MARK	A.	7230 ENGLE RD STE 100		FORT WAYNE	IN	468042234	0.3727197886	24
1740267178	BLEDSOE	LISA	A	205 NOBLE CREEK DR		NOBLESVILLE	IN	460603117	0.3732601229	24
1194718957	GIRICZ	KURT	JOSEPH	840 RICHARD RD	SUITE #3	DYER	IN	463111994	0.3733973519	24
1598720476	VILLARRUEL	LUIS	L.	9301 E 59TH ST		INDIANAPOLIS	IN	462162236	0.3734297638	24
1437239969	BARR	DAVID	A	152 WITTENBRAKER AVE		NEW CASTLE	IN	473625000	0.3736877262	24
1548299233	WRIGHT	GARY	A	75 VILLAGE DR		PENDLETON	IN	460648960	0.3741176288	24
1679833313	ARIAS	CARRIE	MARGARET	105 S 2ND ST		ROCKPORT	IN	476351318	0.3742572425	24
1760611529	WALKER	DERRICK	W	7910 E WASHINGTON ST	SUITE 200	INDIANAPOLIS	IN	462192890	0.3743630458	24
1679547988	CONARD	BARTH	T	8177 CLEARVISTA PKWY		INDIANAPOLIS	IN	462561662	0.374394017	24
1215923941	BOUDREAU	JAMES	ANTHONY	2705 N LEBANON ST STE 300		LEBANON	IN	460528622	0.3751757207	24
1063456820	STUMPF	BAERBEL	H	303 S MAIN ST		BLUFFTON	IN	467142503	0.3754596158	24
1215252754	STOREY	DANIEL	KEVIN	8607 E US HIGHWAY 36 STE 100		AVON	IN	461237960	0.3754788248	24
1871821629	KRATZER	SHANNON	L	3799 VENETIAN WAY		NEWBURGH	IN	476308278	0.3758514735	24
1013202449	BRIMHALL	DARRELL	MONROE	11137 US HIGHWAY 52		BROOKVILLE	IN	470127901	0.3763423266	24
1487698338	EIGNER	GREGORY	G	750 BROADWAY	SUITE 350	FORT WAYNE	IN	468021412	0.3768100964	24
1912979444	SCHLORKE	ALFRED	J.	1953 WATERFALL DR STE A		NAPPANEE	IN	465508961	0.377047837	24
1902807209	PUTMAN	JOSEPH	L	916 W 7TH ST		AUBURN	IN	467062013	0.3770800314	24
1386884765	KEISERMAN	WAYNE	M	40 S ALABAMA ST		INDIANAPOLIS	IN	462043635	0.3772163309	24
1841295409	PAHREN	KENNETH	J	11137 US HIGHWAY 52		BROOKVILLE	IN	470127901	0.3776133803	24
1982892774	ROSENFELD	ADAM	D.	2200 FOREST RIDGE PKWY.	SUITE 310	NEW CASTLE	IN	473622943	0.3778203276	24
1952344491	IBARRA	SHERWIN	G	1030 S SCATTERFIELD RD		ANDERSON	IN	460124235	0.3782048283	24
1457467995	STUCKEY SCHRO	KIMBERLY	SUE	2016 S MAIN ST		GOSHEN	IN	465265236	0.3784146599	24
1285602458	BLUMLING	JAMES	LEE	2800 FERRY ST		LAFAYETTE	IN	479043022	0.3788455335	24
1326120353	RHEUBLE	WILLIAM	DAVID	4760 W US 40		RICHMOND	IN	47374	0.3789476526	24
1427003573	STILLSON	TOD	ALAN	209 E JEFFERSON ST		PLYMOUTH	IN	465631861	0.3789785809	24
1295707859	MARTIN	MARK	A	2112 PINESHORE CT		EVANSVILLE	IN	477114473	0.3792187299	24
1083110225	CLARK	NICOLE	C.	2705 N LEBANON ST STE 300		LEBANON	IN	460528622	0.3800403547	24
1447205448	HIGGS-COULTHA	CHARLES		17321 STATE ROAD 23		SOUTH BEND	IN	466351531	0.3804588711	24
1295713576	CARLISLE	AARON	SCOTT	8890 E 116TH ST	SUITE 300	FISHERS	IN	460382820	0.3817980291	24
1457320491	PIERSON	DAVID	F	605 WILSON CREEK RD	SUITE 101	LAWRENCEBURG	IN	470251074	0.3826837751	24
1942409370	HASANUDDIN	IMRAN		701 E COUNTY LINE RD STE 101		GREENWOOD	IN	461431070	0.3826945808	24
1316175060	ARCHUAL	ANDREW		8177 CLEARVISTA PKWY		INDIANAPOLIS	IN	462561662	0.3827246909	24
1538158134	AMES	JAY	TIMOTHY	751 E PORTER AVE STE 5		CHESTERTON	IN	463049111	0.3827697441	24
1487664496	O'HARA	BRENDA	S	8911 LIBERTY MILLS RD		FORT WAYNE	IN	468046311	0.3828204905	24
1922001494	RIESER	JASON	EDWARD	5230 E STOP 11 RD	SUITE 250	INDIANAPOLIS	IN	462376398	0.3835516392	24
1326048802	MILLER	THOMAS	LEE	1500 W MAUMEE ST		ANGOLA	IN	467038605	0.3837292415	24
1083691885	OCONNELL	MICHAEL	JAMES	17960 CLEVELAND RD		SOUTH BEND	IN	466351349	0.3838480494	24
1689194813	KIDD	STEPHANIE	S	7230 ENGLE RD STE 100		FORT WAYNE	IN	468042234	0.3845692428	24
1003115650	HOUCHENS	AMANDA		12188B N MERIDIAN ST	SUITE 280	CARMEL	IN	460324840	0.3854733111	24
1831194828	LAFOLLETTE	JAMES	W.	2605 E. CREEK'S EDGE DR.		BLOOMINGTON	IN	47401	0.3854769084	24
1598849283	MAUS	RONALD		2330 S DIXON RD		KOKOMO	IN	469026400	0.3860964074	24
1003233263	BROWN	GORDON		4233 GATEWAY BLVD		NEWBURGH	IN	476308900	0.3866798805	24
1669511937	GENTILE	JONATHAN	PAUL	1234 E DUPONT RD	SUITE 5	FORT WAYNE	IN	468251545	0.3867828699	24
1104903111	BLACKWELL	DAVID	MICHAEL	907 N EAST ST		INDIANAPOLIS	IN	462023425	0.3868405327	24
1982674347	HANNA	MILAD	HELMY	8175 W US HIGHWAY 20		SHIPSHEWANA	IN	46565	0.3870926687	24
1881784510	STIRLING	NANCY	S	9001 WESLEYAN RD STE 100		INDIANAPOLIS	IN	462681176	0.3872475915	24
1437115375	GLASER	STEPHEN	D	188 STATE ROAD 129 S		BATESVILLE	IN	470067628	0.3873899115	24
1770566960	NEFF	DAVID	BRETT	8244 E US HIGHWAY 36 STE 1100		AVON	IN	461239627	0.3880011246	24
1679736367	MILNER	DINORAH	RENE	7662 US 31 S		INDIANAPOLIS	IN	462278547	0.3890494436	24
1306263215	HOSKINS	MATTHEW		8414 NAAB RD	#120	INDIANAPOLIS	IN	462601972	0.389416136	24
1336392919	DARBRO	DOUGLAS	ANDREW	5693 S BEAR WALLOW RD	SUITE 100	MORGANTOWN	IN	461609315	0.3896607311	24
1477541654	HENDERSON	ALBERTA	LEE	714 N MICHIGAN ST		SOUTH BEND	IN	466011035	0.3897095599	24
1457356446	FLORINI	BETH	E	482 LANDMARK AVE		BLOOMINGTON	IN	47403	0.389997781	24
1770513921	WINE	SARA	N.	11845 ALLISONVILLE RD		FISHERS	IN	460382313	0.3903166798	24
1154507978	HARTUNG	SARAH	SUZANNE	995 S CLARIZZ BLVD		BLOOMINGTON	IN	474015588	0.3907085743	24
1710367479	YASMINE	KIMBERLEY	LYNN	1375 N GREEN ST STE 100		BROWNSBURG	IN	461128734	0.3910283192	24
1952564379	GAMILLA	NEIL BRYA	V	1471 CHESTER BLVD		RICHMOND	IN	473741945	0.3911994516	24
1699112854	RANDEL	BENJAMIN	STEVEN	550 S HOKE AVE		FRANKFORT	IN	460412664	0.3913374834	24
1417926460	SPURLING	AMY	JOAN	410 N MAIN ST		PRINCETON	IN	47670	0.3917711491	24
1023471877	RAJKOTIA	MINESH	DINESH	333 E COUNTY LINE RD STE B		GREENWOOD	IN	461431080	0.3926928697	24
1538516117	EWING	SEAN		1530 N 7TH ST STE 200		TERRE HAUTE	IN	478071061	0.3927041885	24
1619948015	SCUDDER	GARY	E	4932 KIRBY RD		LAWRENCEBURG	IN	470258227	0.3928705269	24
1154735702	DAMS	TRAVIS		5177 MCCARTY LN		LAFAYETTE	IN	479058764	0.3931354486	24
1033778832	HASSAN	IRAJ		415 W COLUMBIA ST STE 110		EVANSVILLE	IN	477101656	0.3936389426	24
1386646222	JOYCE	JOAN	E	330 N WABASH AVE STE 430		MARION	IN	469522686	0.3944256573	24
1700866183	NELSON	CAMERON	V	955 HIGH ST	STE 2	DECATUR	IN	467332326	0.3947113843	24
1770525198	WIESCHHAUS	MARTIN	F	611 E DOUGLAS RD	STE 407	MISHAWAKA	IN	465451464	0.3947786323	24
1194941708	FRENTZ	NATALIE	JOY	4630 VISTULA RD		MISHAWAKA	IN	465444000	0.3954133351	24
1528148434	BRIDGES	JANE	M.	700 WILLOW ST	SUITE 200	VINCENNES	IN	475911028	0.3957436701	24
1003946328	DENNIS	ANTHONY	D	11635 COLDWATER RD		FORT WAYNE	IN	468451256	0.395756636	24
1609867019	HENRY	ANTHONY	C.	2512 E DUPONT RD STE 210		FORT WAYNE	IN	468251609	0.396812462	24
1598146565	SEGER	THEODORE	CHRISTIAN	610 E SOUTHPORT RD STE 205		INDIANAPOLIS	IN	46227	0.3972635956	24
1841377702	PARK	BEN	H	1310 S LEBANON ST		LEBANON	IN	460522792	0.3979620088	24
1154367340	SCHWIETERMAN	STEVEN	CARL	750 BROADWAY	SUITE 350	FORT WAYNE	IN	468021411	0.3982583631	24
1679570956	DICK	ANDREW	DAVID	701 E COUNTY LINE RD	SUITE 101	GREENWOOD	IN	461431070	0.3984988743	24
1013948348	SHULL	JON	ANDREW	1708 HIGH ST		SOUTH BEND	IN	466132633	0.3986961746	24
1841262714	CHRISTMAN	CHAD	STEVEN	6819 LIMA RD		FORT WAYNE	IN	468181145	0.3992038632	24
1295061802	TAN	EUGENE	F	1640 CRAWFORDSVILLE SQUARE DR		CRAWFORDSVILLE	IN	479333800	0.3993765676	24
1720021769	WALKER	JOHN	M	106 S STATE ROAD 135 STE C		TRAFALGAR	IN	461818702	0.3999277225	24
1366432429	CARTER	BRIAN	N	52500 FIR RD		GRANGER	IN	465308579	0.4002478958	24
1154366680	CARUSO	RALPH	M	1225 E COOLSPRING AVE		MICHIGAN CITY	IN	463606312	0.4010611844	24
1902817893	ZA	MILAN		750 BROADWAY	SUITE 150	FORT WAYNE	IN	468021412	0.401597569	24
1083614416	HALLAL	ELI	R	1964 STATE ST	SUITE 100	NEW ALBANY	IN	471504934	0.4023227838	24
1568485266	FORTNER	LEANNE	M	6925 E 96TH ST	#150	INDIANAPOLIS	IN	462503648	0.402623574	24
1386712941	ROBINSON	LAYNE	D	4233 GATEWAY BLVD		NEWBURGH	IN	476308900	0.4026702821	24
1053460899	WEILNHAMMER	FRANK	X	6050 STERLING CREEK RD		PORTAGE	IN	463687752	0.4029054825	24
1518991991	MURPHY	SCOTT	H	1373 E SR 62		MADISON	IN	47250	0.4031883392	24
1598768848	PAGE	DAVID	M	520 MARY ST	STE 340	EVANSVILLE	IN	477101677	0.4036090502	24
1417950726	EMMONS	MICHAEL	T	11845 ALLISONVILLE RD		FISHERS	IN	460382313	0.403669025	24
1952544199	SUOZZI	THERESA		2040 N SHADELAND AVE STE 250		INDIANAPOLIS	IN	462191712	0.4039494821	24
1669559175	KOVACH	PEGGY		1300 W JEFFERSON ST	SUITE C	FRANKLIN	IN	461319121	0.4041052141	24
1487680005	RATHOD	HARISHCHA		1641 S US HIGHWAY 231		CRAWFORDSVILLE	IN	479339421	0.4042208807	24
1528027950	WALLISCH	FREDRICK	H	515 READ ST		EVANSVILLE	IN	477101739	0.4043258081	24
1972766236	MARCHAND	ERIN		92 W CHRISTMAS BLVD		SANTA CLAUS	IN	475796044	0.4050204504	24
1356303614	PARKS	DAVID	SCOT	1703 W STONES CROSSING RD STE 100		GREENWOOD	IN	46143	0.4055318466	24
1548675119	POLITO	SARAH	ELAINE	12800 MISSISSIPPI PKWY	B201	CROWN POINT	IN	463076902	0.4056292118	24
1427065341	EMERSON	QUENTIN	B	7861 S PROFESSIONAL DR		FORT BRANCH	IN	476488405	0.4057755668	24
1548556111	SEARS	KARI	DEANN	6301 UNIVERSITY COMMONS	SUITE 210	SOUTH BEND	IN	466351571	0.4057981476	24
1346282712	EIKENBERRY	JOEL		107 SOUTH BUFFALO STREET		NORTH MANCHEST	IN	46962	0.4058562272	24
1356301717	SWANSON	JULIA	D	1500 SALEM ST		LAFAYETTE	IN	479042164	0.4059594094	24
1487853230	CORAY	AARON	KIMO	750 BROADWAY	SUITE 150	FORT WAYNE	IN	468021412	0.4074833749	24
1447636840	SINGH	KUMARI	S.	1225 E COOLSPRING AVE # 2B		MICHIGAN CITY	IN	463606312	0.4077051368	24
1548298912	CHITWOOD	MICHAEL	W	14 TRAFALGAR SQ		TRAFALGAR	IN	461819515	0.4077339202	24
1508036633	NONWEILER PAR	JACQUELIN	M	1520 N SENATE AVE		INDIANAPOLIS	IN	462022213	0.4077565914	24
1154826683	STEPHENS	NATHAN	JAMES	1251 HUNTZINGER BLVD STE 100		PENDLETON	IN	460649404	0.4082782131	24
1629085816	RAIKER	SMITA	K	9038 COLUMBIA AVE	SUITE B	MUNSTER	IN	463212905	0.4086510681	24
1255414975	WALKER	JEFFREY	W	1060 S MAIN ST	SUITE #3	TIPTON	IN	460728327	0.4090859654	24
1578827275	SHIRLEY	MARTHA	JANE	1011 MAIN ST	SUITE 110	SPEEDWAY	IN	462246977	0.4090960219	24
1215192620	MACKE	STEPHANIE	M	1011 MAIN ST STE 110		INDIANAPOLIS	IN	462246978	0.410258338	24
1144229832	CLARK	ERIC	D	8244 E US HIGHWAY 36	SUITE 1100	AVON	IN	461239575	0.4108255559	24
1083672919	ALLEY	JONATHAN	E	424 WILLIAMS ST		ANGOLA	IN	467031556	0.4108280965	24
1215306493	DAY	JERROD	EDWARD	1701 S CREASY LN		LAFAYETTE	IN	479054972	0.4111067683	24
1477534998	PHILLIPS	DOUGLAS	LEON	8607 TEMPLE DR		FORT WAYNE	IN	468093048	0.4111715147	24
1033568316	KHATRI	AHMAD		750 BROADWAY STE 350		FORT WAYNE	IN	468021412	0.4113090077	24
1841290301	SANCHEZ	LAWRENCE	D	50 E WILLOW ST.	STE C	NASHVILLE	IN	47448	0.4114971992	24
1538162920	TOOTHMAN	GREGORY	R.	4015 GATEWAY BLVD		NEWBURGH	IN	476308925	0.4119450606	24
1962453456	ALI	AYESHA		5550 S EAST ST STE C		INDIANAPOLIS	IN	462271991	0.4122939261	24
1316036213	LAMB	MARK		8607 E US HIGHWAY 36 STE 100		AVON	IN	461237960	0.4123314695	24
1982678769	HASTINGS	RICHARD	ALLEN	609 W BRISTOL ST		ELKHART	IN	465142900	0.4135016559	24
1518161686	MAYA	JENNIFER	M	1001 STURDY RD		VALPARAISO	IN	463834126	0.4135585723	24
1841392883	SMITH	KATHLEEN		3015 10TH ST		COLUMBUS	IN	472017090	0.4136766016	24
1104825223	MUNKEL	LAURA	E	2120 RIETH BLVD	SUITE A	GOSHEN	IN	465265843	0.414103172	24
1306985080	BENSON	DALE	STANELY	350 N MERIDIAN ST	UNIT 303	INDIANAPOLIS	IN	462041757	0.4141105034	24
1932317849	FREIJE	MARK	R	14828 GREYHOUND CT STE 100		CARMEL	IN	460325016	0.4144507774	24
1437554144	SHERIFF	MOMODU		2646 HIGHWAY AVE	SUITE 102	HIGHLAND	IN	463221661	0.4145971441	24
1467447748	DESANTIS	DAVID		1350 CHESTER BLVD STE D		RICHMOND	IN	473741960	0.4150537171	24
1861468399	JANKOWSKI	ERNEST	BERNARD	714 N MICHIGAN ST		SOUTH BEND	IN	466011035	0.4150891231	24
1275159337	DENTON	MACKENZIE		415 W COLUMBIA ST STE 110		EVANSVILLE	IN	477101656	0.4151027102	24
1134340656	KEYES	SCOTT	R	520 S 7TH ST		VINCENNES	IN	475911038	0.4151486426	24
1093708380	LEAZENBY	ERICA	DRYDEN	13250 HAZEL DELL PKWY	SUITE 104	CARMEL	IN	460338521	0.4152536972	24
1972534261	WILLAGE	MARC	B	213 W MAIN ST		VEVAY	IN	470431127	0.4152696395	24
1730147687	MARCUS	ELLEN	B	5214 WOODSIDE DR		INDIANAPOLIS	IN	462282302	0.4153520704	24
1922291426	HASHMAT	AISHA		1601 MEDICAL ARTS BOULEVARD	SUITE 100	ANDERSON	IN	460113459	0.415560777	24
1477648665	PINKERTON	CHRISTINA		7151 MARSH RD STE 150		INDIANAPOLIS	IN	462781631	0.4157860975	24
1942205737	HAMILTON	MICHAEL	A	1520 S LIBERTY DR		BLOOMINGTON	IN	474035167	0.4159437453	24
1427043876	STROUD	GERALD	REX	201 E MAIN ST		WASHINGTON	IN	475012970	0.4165703824	24
1447545686	HASTIE	JOSHUA		1513 N 6TH 1/2 ST		TERRE HAUTE	IN	478071039	0.4165888426	24
1285634568	CHAPMAN-SMITH	TRINA	C	1306 E 7TH ST	SUITE C	AUBURN	IN	467062536	0.4167843072	24
1710929351	NAMBIAR	KRIPA		3901 S 7TH ST		TERRE HAUTE	IN	478025709	0.4173666362	24
1396741369	WILLIAMS	JAMES	MARSHALL	1011 MAIN ST	STE 110	INDIANAPOLIS	IN	462246977	0.4175561356	24
1952396772	KRUEGER	CHERYL		4111 FRANKLIN ST		MICHIGAN CITY	IN	463607803	0.4182857598	24
1700824570	ENGLAND	JENNIFER		1225 E COOLSPRING AVE STE 2-B		MICHIGAN CITY	IN	463606312	0.4183880176	24
1417925165	SUTTON	LARRY	W	1805 S SR 57		WASHINGTON	IN	475014326	0.4185950772	24
1285625566	LENTZ	DAVID	E.	7980 W JEFFERSON BLVD		FORT WAYNE	IN	468044170	0.418606336	24
1184291817	WILLIAMS	LOYAL	DEAN	750 BROADWAY STE 350		FORT WAYNE	IN	468021412	0.4190469	24
1538784566	GRANDISON	AMBER	DENISE	750 BROADWAY STE 350		FORT WAYNE	IN	468021412	0.419395671	24
1952376600	JOURDAN	LINDA	S	8202 CLEARVISTA PKWY	SUITE 6B	INDIANAPOLIS	IN	462561442	0.4197275492	24
1043835804	HICKS	HUNTER		415 W COLUMBIA ST STE 110		EVANSVILLE	IN	477101656	0.4201306707	24
1285665505	MCGILL	PATRICK	M	5908 E STOP 11 RD		INDIANAPOLIS	IN	462378683	0.4202516528	24
1164651758	ALDERINK	JENNIFER	ANN	900 I ST		LA PORTE	IN	463505533	0.420474197	24
1336102649	WILLIAMS	BENNETT	HILLSMAN	2205 GREENTREE N		CLARKSVILLE	IN	471298957	0.4209407239	24
1912904343	COLLIER	JOHN	W	8291 W BEECHWOOD AVE		FRENCH LICK	IN	474329377	0.4211098861	24
1114997145	BANYASH	LARRY	WILLIAM	2610 E JEFFERSON BLVD		SOUTH BEND	IN	466152724	0.4211653692	24
1811933583	HOLLY	PATRICK	M.	6404 ROTHMAN RD		FORT WAYNE	IN	468351366	0.4216463554	24
1801987003	SCHEEL	FREDERICK	D	610 N MICHIGAN STREET	SUITE 308	SOUTH BEND	IN	46601	0.4217242433	24
1215340781	FRITZ	BRAXTON		8135 CALUMET AVE		MUNSTER	IN	463211701	0.4222484079	24
1831383991	ROEDER	LISA	RENEE	837 E. CEDAR ST.	STE 100	SOUTH BEND	IN	46617	0.4224899823	24
1891778445	STEINKELER	STEVEN	MICHAEL	8433 HARCOURT RD STE 200		INDIANAPOLIS	IN	462602195	0.4227074307	24
1700447521	RODRIGUEZ	ELIZABETH		750 BROADWAY STE 350		FORT WAYNE	IN	468021412	0.4231730566	24
1578131306	BRINSON	SAMUEL		750 BROADWAY STE 350		FORT WAYNE	IN	468021412	0.4233669752	24
1093700189	HEIMER	KIM	J	4101 TECHNOLOGY AVE		NEW ALBANY	IN	471508548	0.4234624339	24
1164415410	DOSHI	DINESH	M	1150 S MAIN ST		DUNKIRK	IN	473369701	0.4238630172	24
1083806608	WIERSEMA	MARGARITA	ARKADIY	3400 LAFAYETTE RD		INDIANAPOLIS	IN	462221146	0.4240371745	24
1265813240	COLE	ERIN	MARISSA	3203 MIDDLE DR		COLUMBUS	IN	472034427	0.4246277979	24
1598746240	ROLLINS	MARK		1011 MAIN STREET	SUITE 140	INDIANAPOLIS	IN	462246970	0.4248153821	24
1134414576	YANG	KYUNGIN		1060 LOGAN ST		WARSAW	IN	465804272	0.4252661068	24
1962472159	ALI	ZEBA		9128 COLUMBIA AVE	STE A	MUNSTER	IN	463212600	0.4263663788	24
1821179235	CARTER	AMY	M.	2200 FOREST RIDGE PKWY	SUITE 310	NEW CASTLE	IN	473622943	0.4266012155	24
1013170448	MSIKINYA	PHUMEZA		8920 SOUTHPOINTE DR STE B		INDIANAPOLIS	IN	46227	0.4269489084	24
1568990083	FARRIS	KAREN	DIANE	420 W LONGEST ST		PAOLI	IN	474548821	0.4282408093	24
1932588563	SALFITY	GEORGE		1500 N RITTER AVE		INDIANAPOLIS	IN	462193027	0.4283644792	24
1437172723	BEESON	ROBERT	CLARK	1210 MEDICAL ARTS BLVD	SUITE 208	ANDERSON	IN	460113461	0.4283692075	24
1972576080	RUPP	BETH	CONRAD	600 N JORDAN AVE		BLOOMINGTON	IN	474053190	0.4285191071	24
1891791786	RUSSO	JOSEPH	SCOTT	1300 JOHNSON ST		ELKHART	IN	465143406	0.4294792933	24
1295997450	HASENOUR	DERRICK	L.	55 N MILFORD DR		FRANKLIN	IN	461317308	0.4296064211	24
1790744969	KIRCHOFF	VICTOR	JOHN	626 PRAIRIE ST		VINCENNES	IN	475911060	0.4296515963	24
1043988975	RAETH	AMBER	DAWN	1466 W OAK ST		ZIONSVILLE	IN	460771800	0.4296957499	24
1174788780	FISK	JEREMY	G	509 N PERU ST		CICERO	IN	460349499	0.4297689793	24
1326451030	BILDER	JANET	ANNE	2421 LAPORTE AVE		VALPARAISO	IN	463836914	0.4297724536	24
1013355023	GOYAL	ANKUSH		1520 N SENATE AVE		INDIANAPOLIS	IN	462022213	0.4300189924	24
1336373364	MALIK	MUHAMMAD		1402 E COUNTY LINE RD		INDIANAPOLIS	IN	462270963	0.4305578025	24
1093766826	CHEESMAN	DAVID	ALAN	1907 W SYCAMORE ST		KOKOMO	IN	469015148	0.4306966609	24
1043709363	FEDER	LAURA		3000 S STATE ROAD 135 STE 310		GREENWOOD	IN	461435527	0.4307910322	24
1720078256	OPPMAN	ROBERT	S	52500 FIR RD		GRANGER	IN	465308579	0.431931426	24
1831124924	GREEN	SCOTT		141 W 22ND ST STE 311		ANDERSON	IN	460164389	0.4322235353	24
1558444133	BROWN	TONYA	R	1201 MICHIGAN AVE	SUITE 270	LOGANSPORT	IN	469471580	0.4323047765	24
1740471564	ARGOTE	ENRIQUE	ALFREDO	8202 CLEARVISTA PKWY STE 5B		INDIANAPOLIS	IN	462561431	0.4323562204	24
1689697757	PALLEKONDA	SUE	S	10122 E. 10TH STREET	SUITE 100	INDIANAPOLIS	IN	462292697	0.4329046721	24
1902420789	ROBERTS	CARSON		750 BROADWAY STE 350		FORT WAYNE	IN	468021412	0.4331230044	24
1558939629	SUSANTO	MELVIN		750 BROADWAY STE 350		FORT WAYNE	IN	468021412	0.4332056779	24
1629090980	DUNCAN	RONALD		1515 S 19TH ST		ELWOOD	IN	460362941	0.4337490557	24
1326061631	MAGEE	CAROL	P	1601 MEDICAL ARTS BLVD	SUITE 201	ANDERSON	IN	460113459	0.4339273648	24
1356334551	COLLINS	ANN	C	826 W 64TH ST		INDIANAPOLIS	IN	462604704	0.4339982208	24
1841204468	HILL	NEIL	STRAIT	939 VETERANS DR	SUITE A	NORTH VERNON	IN	472652602	0.4357611446	24
1538328075	WONG	YEUK TING	BONNIE	1520 N SENATE AVE		INDIANAPOLIS	IN	462022213	0.4364942067	24
1568685956	JORDAHL-IAFRA	MELODY	ANN	10122 E 10TH ST STE 100		INDIANAPOLIS	IN	46229	0.4367249065	24
1235153230	PIZZATO	MICHAEL	STEVEN	321 E NORTHFIELD DR	SUITE 100	BROWNSBURG	IN	461122415	0.436934083	24
1053335463	DJODJEVA	DANIELA	GUEORGUIE	14297 BERGEN BLVD		NOBLESVILLE	IN	460603382	0.4369580794	24
1417281197	ANDERSON	LINDSEY	H	12563 STATE ROAD 23		GRANGER	IN	465309226	0.4370807514	24
1427490762	WAKEFIELD	TARA	SUZANNE	7910 E WASHINGTON ST STE 200		INDIANAPOLIS	IN	462196803	0.4374205235	24
1821175092	INZERELLO	ANTHONY	THOMAS	1033 E MOUNT PLEASANT RD	SUITE D	EVANSVILLE	IN	477257149	0.4375160404	24
1538195391	RINGER	WILLIAM		1731 RINGER LANE		WILLIAMSPORT	IN	47993	0.4383264796	24
1962630715	CHILIKURI	KRISHNA		515 READ ST		EVANSVILLE	IN	477101739	0.4384847462	24
1255685772	LINCOLN	JARRON	J	2451 INTELLIPLEX DR STE 260		SHELBYVILLE	IN	461768581	0.4386200707	24
1609939594	NANTES	ISIDORA	L	751 E 81ST AVE		MERRILLVILLE	IN	464105538	0.4388760731	24
1619945797	MARCOTTE	SANDRA	B	15900 W 101ST AVE		DYER	IN	46311	0.4389248828	24
1831268408	MARRI	LAXMA	REDDY	3606 S 4TH ST		TERRE HAUTE	IN	478025543	0.4395710162	24
1184723975	HALL	JON	M	4015 GATEWAY BLVD		NEWBURGH	IN	476308925	0.4402762928	24
1699265892	PRIDDY	BLAKE	HARRISON	355 W 16TH ST STE 5100		INDIANAPOLIS	IN	462022274	0.4410930287	24
1962653881	BAYNE-POORMAN	MARIAN	T	533 E COUNTY LINE RD STE 214		GREENWOOD	IN	461431074	0.4412078305	24
1053631929	BLUME	KRISTEN	L.	10995 ALLISONVILLE RD	SUITE 100	FISHERS	IN	460382616	0.4414270811	24
1962442871	ESTILL	GEORGE	F	313 FEDERAL DR NW	SUITE 200	CORYDON	IN	471123070	0.4416757913	24
1982609897	HULLINGER	MELISSA	A	995 S CLARIZZ BLVD		BLOOMINGTON	IN	47401	0.4427076892	24
1184738650	DAWSON	AMY		750 BROADWAY	SUITE 150	FORT WAYNE	IN	468021411	0.4427729959	24
1609867357	INGEBRIGTSEN	JANIS	C	1530 N 7TH ST	SUITE 110	TERRE HAUTE	IN	478071057	0.4435224293	24
1669456059	RAJ	KAVITA		1399 N BALDWIN AVENUE		MARION	IN	469527550	0.4436407487	24
1114376662	YEH	JUSTIN		4949 HEALTHY WAY STE A		EVANSVILLE	IN	477151180	0.4446086117	24
1003882945	SAWYER	DOUGLAS	E.	2235 DUBOIS DR		WARSAW	IN	465803212	0.444639296	24
1194708107	O'NAN	CHAD	MICHAEL	10801 N MICHIGAN RD		ZIONSVILLE	IN	460778170	0.4446454162	24
1346320140	CLARK	JACK	PROW	518 EMS D15 LN		SYRACUSE	IN	465678026	0.4447287728	24
1104815273	BIRD	JEFFREY	C	221 N CELIA AVE		MUNCIE	IN	473034609	0.4447788081	24
1558363309	KOVACICH	MICHAEL		9660 WICKER AVE	STE 100E	ST JOHN	IN	463739487	0.4454248918	24
1417041773	LAWTON	DENNIS	F	300 E. BOYD AVENUE	SUITE 100	GREENFIELD	IN	461402816	0.4454678867	24
1609810563	NEELEY	KAREN	F	406 N 1ST ST		VINCENNES	IN	475911340	0.445765659	24
1790206977	MAERTIN	ALLEN	RICHARD	6511 E STATE BLVD		FORT WAYNE	IN	468157026	0.4459777127	24
1699938134	WESSEL	DUSTEN	ANDREW	4233 GATEWAY BLVD		NEWBURGH	IN	476308900	0.4461337116	24
1265634125	THUMA	LYNETTE	M	3909 NEW VISION DR	PARKVIEW FI	FORT WAYNE	IN	468451725	0.4464440678	24
1134567779	HALE	AMY	B.	2400 17TH ST		COLUMBUS	IN	472015351	0.4466982034	24
1649244450	DEWESTER	JEFFREY	NEAL	6447 S EAST ST	SUITE C	INDIANAPOLIS	IN	462272118	0.4476574717	24
1841273083	GREEN	JAMES	DOUGLAS	750 N BROADWAY		PERU	IN	469701027	0.4476674746	24
1396268850	MORRIS	ANGELA	DENISE	333 E COUNTY LINE RD STE B		GREENWOOD	IN	461431080	0.4479758676	24
1932111598	THOMPSON	GARY		1001 N MADISON AVE		GREENWOOD	IN	461424135	0.448048569	24
1356549588	MAPARA	ZOHAIR		905 S WALNUT ST		MUNCIE	IN	473022333	0.4485593124	24
1134352339	LUDWIG AKERS	HEATHER	MICHELE	406 N 1ST ST		VINCENNES	IN	475911340	0.4485816669	24
1821079674	BUHSE	JANET	MARIE	941 W MCCLAIN ST	SUITE C	SCOTTSBURG	IN	471701158	0.4487510437	24
1508960733	WHITE	EDWARD	ALAN	685 VAIL ST	DEACONESS C	PRINCETON	IN	476709510	0.4487675389	24
1700991320	KELTY	GERALD	A	5693 YMCA PARK DR W		FORT WAYNE	IN	468353280	0.4491483571	24
1629273222	LINDSAY	JAMIE	N	1000 N BROADWAY		PERU	IN	469701070	0.4494782367	24
1255380036	STEWART	MICHAEL	R	440 W SONGER LN		VEEDERSBURG	IN	479878547	0.450215555	24
1871565531	WILLIAMS	LLOYD		201 E SOUTH ST		MARKLE	IN	467709068	0.4503476924	24
1962487009	STOUT	DAVID	R	225 S PINE ST	SUITE 200	SEYMOUR	IN	472742365	0.450570239	24
1629457221	GREEN	ALISE		10122 E 10TH ST	SUITE 100	INDIANAPOLIS	IN	46229	0.4505809878	24
1043448657	YERKES	DAVID		515 READ ST		EVANSVILLE	IN	477101739	0.4509284396	24
1881709608	GUEBARD	BRUCE	ALLAN	5104 N CLINTON ST		FORT WAYNE	IN	468255720	0.4516366368	24
1154590149	KHARIDI	SUMA		1664 W SMITH VALLEY RD		GREENWOOD	IN	461421550	0.4516859061	24
1306841309	NEUMANN	CORY	SCOTT	1201 MICHIGAN AVENUE	STE 270	LOGANSPORT	IN	469471530	0.4517283009	24
1043436009	SULT	JENNIFER	MARIE	1400 E 9TH ST		ROCHESTER	IN	469758931	0.4518801321	24
1538170832	KENNER	SHELBY	A.	5717 S ANTHONY BLVD	SUITE 100	FORT WAYNE	IN	468063386	0.4521087303	24
1538146923	FLAMION	PATRICK	C	801 SAINT MARYS DR	SUITE 110-E	EVANSVILLE	IN	477140511	0.4528245635	24
1750558136	KEANE	EAMONN	M	275 W 12TH ST		PERU	IN	469701638	0.4531372001	24
1760629307	BADAL	SHAMIRAM		2930 W CLEVELAND RD		SOUTH BEND	IN	466286090	0.4531924093	24
1750491932	WALSH	JAMES	T	221 S 6TH ST		TERRE HAUTE	IN	478074214	0.4535286638	24
1184285975	SLATTERY	ZACHARIAH	JOHN	750 BROADWAY STE 350		FORT WAYNE	IN	468021412	0.4539696497	24
1881674703	SAUER	THEODORE	STEPHEN	2622 LAKE AVE		FORT WAYNE	IN	468055410	0.4547457716	24
1629003678	MARDOS	JENNIFER	M	380 S JUNCTION XING	SUITE 100	WESTFIELD	IN	460747852	0.4548760464	24
1831172949	FRANKLIN	KIMBERLY	M	747 EAST COUNTY LINE ROAD	SUITE D	GREENWOOD	IN	46143	0.4549578919	24
1992934178	SAMUDRA	PUJA	G	8414 NAAB RD		INDIANAPOLIS	IN	462601972	0.45542397	24
1740849553	MCCORD	MITCHELL	S	415 W COLUMBIA ST STE 110		EVANSVILLE	IN	477101656	0.4557415556	24
1710971734	BAGLEY	KRISTIN	S	7375 W. US 52	NEW PALESTI	NEW PALESTINE	IN	461638950	0.4557652653	24
1508891276	YOUNGBLOOD	LISA	A	690 W NORTHFIELD DR STE 200		BROWNSBURG	IN	461127504	0.4559000546	24
1821383209	ERNSTBERGER	LUKE	STEPHEN	221 N CELIA AVE		MUNCIE	IN	473034609	0.456291659	24
1710978333	WALTZ	STEVEN	G	727 N LINCOLN RD		ROCKVILLE	IN	478721117	0.4565733482	24
1861402760	ARMSTRONG	SCOTT	T	2516 E DUPONT RD		FORT WAYNE	IN	468251608	0.4568318596	24
1669566246	MEYER	BARBARA	JOAN	1811 CHARLTON CT		GOSHEN	IN	465266464	0.4570355413	24
1427014976	SCHREIBER	KEVIN	WAYNE	410 PILGRIM BLVD		HARTFORD CITY	IN	473481382	0.457230231	24
1295960805	CORTEZ	LYLE	R	8325 E SOUTHPORT RD STE 100		INDIANAPOLIS	IN	462596805	0.4573577044	24
1548229644	WHITESIDES	KEITH	RANDALL	2800 FERRY ST		LAFAYETTE	IN	479043022	0.4576564075	24
1871579441	HESS	CHERYL	L.	2710 LAKE AVE		FORT WAYNE	IN	468055412	0.4576836529	24
1497891840	KANE	MICHAEL	WILLIAM	5921 W STATE ROAD 46		BLOOMINGTON	IN	474049359	0.4580475075	24
1033100839	JOHNSTON	CRAIG	RAYMOND	1311 N ARLINGTON AVE	101	INDIANAPOLIS	IN	462193286	0.4587962401	24
1891797569	KIM	JONG	H	200 E 80TH PL	STE 100E	MERRILLVILLE	IN	464105671	0.459470642	24
1114456993	SCHELB	KIMBERLY	J	750 BROADWAY STE 350		FORT WAYNE	IN	468021412	0.459716968	24
1902330046	CALLAGHAN	KATHARINE	AILEEN	714 N MICHIGAN ST		SOUTH BEND	IN	466011035	0.4608151482	24
1477556892	HACKER	DAWN	L	9301 MADISON ST		CROWN POINT	IN	463077745	0.4609854605	24
1124685110	DOCTOR	MARINA		225 HAUENSTEIN RD		HUNTINGTON	IN	467508803	0.4612916454	24
1912918756	SHIN	HAHNS	L	2434 LAKE AVE		FORT WAYNE	IN	468055406	0.4615500269	24
1508094665	DEJESUS	MA ROSARI	S	113 N CHESTNUT ST		SEYMOUR	IN	472742176	0.4617919863	24
1164656013	CASHMAN	CASANDRA	MILLER	10122 E. 10TH STREET	SUITE 100	INDIANAPOLIS	IN	462292697	0.461817181	24
1568577187	SAND	DAVID	CHARLES	5104 N CLINTON ST		FORT WAYNE	IN	468255720	0.4631011288	24
1093741092	STORK	DONALD	E.	7905 CALUMET AVE	HAMMOND CLI	MUNSTER	IN	463211215	0.4631135699	24
1669486148	MILLER	LISA	ANN	1329 WEST 96TH STREET	SUITE 1	INDIANAPOLIS	IN	46260	0.4631542235	24
1346653334	GRADY	ANNA	WEAVER	213 MIDDLEBURY ST		GOSHEN	IN	465282956	0.4632789341	24
1801862677	RIEGLE	SHANNON	D	1809 S MAIN ST		UPLAND	IN	469899242	0.4636149641	24
1861448722	PREMKUMAR	SUNITA		2040 N SHADELAND AVE	SUITE 130	INDIANAPOLIS	IN	462191711	0.463621197	24
1033190483	BEESON	DAVID	B	4781 KAYBEE DR		GAS CITY	IN	469336607	0.4638751482	24
1386931137	WALCOTT	CHRISTOPH		230 6TH ST		RISING SUN	IN	470401114	0.463941077	24
1316951916	FOGLE	NORMAN		6910 HILLSDALE CT		INDIANAPOLIS	IN	462502040	0.4640941953	24
1982710547	KEMKER	STEPHEN	E.	1002 N SHELBY ST	SUITE 1000	SALEM	IN	471672307	0.4644716021	24
1235572124	MOUNT	KRISTY		1100 SOUTHFIELD DR STE 1310		PLAINFIELD	IN	461684499	0.4648231703	24
1972890481	JANSEN	MARY	ANNA	204 BRIDGEWAY ST		AURORA	IN	47001	0.4650566752	24
1528281169	BLACK	ERIN	E	482 S LANDMARK AVE		BLOOMINGTON	IN	474035000	0.4651509311	24
1972541183	STRICKLAND	CHARLES	A	415 W COLUMBIA ST	STE 110	EVANSVILLE	IN	477101656	0.4656368291	24
1992047823	HALL	HANNAH	CARROLL	8414 NAAB RD.	SUITE # 120	INDIANAPOLIS	IN	46260	0.46596501	24
1942294921	LIEB	DAVID	CHRISTOPH	111 W MARKET ST		COLUMBIA CITY	IN	467252311	0.466155099	24
1952448995	BELL	EMILY	MARIE	10421 E COUNTY ROAD 100 N		INDIANAPOLIS	IN	462341243	0.46647468	24
1538187505	DODT	KEVEN	W.	3920 ST FRANCIS WAY	SUITE 209	LAFAYETTE	IN	479054917	0.4664769529	24
1477552040	STRYCKER	S DOUGLAS		201 S MAIN STREET		MILFORD	IN	465420128	0.4665883893	24
1528040102	HODGKIN	MARK	P	5839 E WASHINGTON ST		INDIANAPOLIS	IN	46219	0.4671077619	24
1720002298	FELKINS	DAVID	F	10122 E 10TH ST	SUITE 210	INDIANAPOLIS	IN	462292664	0.4674399511	24
1528173341	LAFOLLETTE	CHRISTOPH	P	995 S CLARIZZ BLVD		BLOOMINGTON	IN	47401	0.4675690175	24
1447694468	MASHINDI	RUDO		300 E BOYD AVE STE 120		GREENFIELD	IN	461402832	0.4677517868	24
1588667117	MACKLEM	HEATHER	A.	2115 W LEXINGTON AVE		ELKHART	IN	465141423	0.4683853711	24
1275510547	BHARGAVA	REETA		188 E SOUTHWAY BLVD		KOKOMO	IN	469023650	0.4685879953	24
1689023137	NANDWANI	SOHEIL		415 W COLUMBIA ST	STE 110	EVANSVILLE	IN	477101656	0.4686934471	24
1154304160	PROSSER	ELISABETH	P	1001 BROAD RIPPLE AVE		INDIANAPOLIS	IN	462202093	0.4687131422	24
1114958766	GLASS	PAUL	WAYNE	3725 KENTUCKY AVE	STIRLING CL	INDIANAPOLIS	IN	462212755	0.4689136611	24
1215237565	SCHUTT	ELISE	RENEE	3799 VENETIAN WAY		NEWBURGH	IN	476308278	0.469658287	24
1033117726	VORMOHR	J	FRANK	430 W VOTAW ST		PORTLAND	IN	473711302	0.4703554336	24
1942584529	THOMPSON	KRISTINA	DIANNE	1348 OHIO ST	SUITE B	TERRE HAUTE	IN	478073937	0.470898777	24
1639136328	STEENBURG	PAUL	D	100 HIGH STREET		GENEVA	IN	467400710	0.4713547241	24
1689964363	FITZGERALD	ELIM	SHIH	1650 W OAK ST STE 101		ZIONSVILLE	IN	460773835	0.4715788576	24
1487658167	THOMPSON	LORI	ANN	1302 S ROGERS ST		BLOOMINGTON	IN	47403	0.4716199746	24
1124225578	FAN	ZHAIJUN		1815 E IRELAND RD		SOUTH BEND	IN	466142845	0.471776494	24
1538151261	FOREIT	CLAUDE	E	3831 HOHMAN AVE		HAMMOND	IN	463271160	0.4718756492	24
1972951945	PECHIN	THOMAS		2014 S MAIN ST STE A		GOSHEN	IN	465265235	0.4723429328	24
1912982109	WEBB	PATRICK	MARVIN	615 N MICHIGAN ST		SOUTH BEND	IN	466011033	0.47281722	24
1629058698	AINSWORTH	MICHAEL	E	955 HIGH ST	STE 2	DECATUR	IN	467332326	0.4728972928	24
1366406308	PATCH	LANA	K	303 SOUTH MAIN STREET		BLUFFTON	IN	46714	0.4731748656	24
1548314198	LINDROTH	MARIANNE		605 COTTAGE AVE		COLUMBUS	IN	472016074	0.473447717	24
1679516769	RILEY	BRADEN	CRAGG	12563 STATE ROAD 23		GRANGER	IN	465309226	0.4735190745	24
1740260199	BROUGHER	DAVID	E	1231 WASHINGTON SQUARE		EVANSVILLE	IN	41175	0.4745856163	24
1811990393	SOWINSKI	KENNETH		409 E GREENVILLE AVE		WINCHESTER	IN	473949436	0.4748969439	24
1194190256	GEORGE	JOHN		5530 HOHMAN AVE		HAMMOND	IN	463201935	0.4754407823	24
1629041983	MCGOVERN	CHARLES	EDGAR	1033 STATE ROAD 229		BATESVILLE	IN	470066808	0.4758107157	24
1811422892	DAUMEYER	ALICIA	B.	8890 E 116TH ST STE 300		FISHERS	IN	460382857	0.4764850626	24
1437312980	BEAZLIE-WALKE	SALLY		209 E JEFFERSON ST		PLYMOUTH	IN	465631861	0.4767506707	24
1053368290	TORRIE	RYAN	D.	1331 S A ST		ELWOOD	IN	460361942	0.4770516718	24
1285862664	MCCLARY	CHARLES	W	1411 S SARE RD		BLOOMINGTON	IN	474014431	0.477365107	24
1689676108	JOVEN	JOHN	N.	120 W MCKENZIE RD STE H		GREENFIELD	IN	461401072	0.477495956	24
1912901851	BEITZEL	JAMES		1270 E STATE ROAD 205	SUITE 210	COLUMBIA CITY	IN	467259499	0.4775656264	24
1861491938	GOOD	RICHARD	L	9660 WICKER AVE		ST JOHN	IN	463739487	0.4777237617	24
1023076775	SEVILLA	JAVIER	F	1520 N SENATE AVE		INDIANAPOLIS	IN	462022213	0.4777938521	24
1295804607	ENGEL	FRANCIS		611 E DOUGLAS RD	STE 105	MISHAWAKA	IN	465451464	0.4779177199	24
1477559581	WALTON	FRANK	CLYDE	3660 GUION RD	STE 224	INDIANAPOLIS	IN	462221691	0.4779378825	24
1134117161	POPE	HOWARD	A	5300 STATE ROAD 64	SUITE 101	GEORGETOWN	IN	471229178	0.4780847465	24
1124090907	ROBBINS	TAMARA	L.	303 S MAIN ST		BLUFFTON	IN	467142503	0.4783879744	24
1811977044	BAYT	THERESA	M	8801 N MERIDIAN ST	207	INDIANAPOLIS	IN	462602396	0.4783896806	24
1639151525	ROCKEY	DONALD	L	747 E COUNTY LINE RD STE B		GREENWOOD	IN	461431082	0.4785225873	24
1376571265	MILLER	CRAIG	B	2349 LAKE AVE	SUITE 100	PLYMOUTH	IN	465637835	0.4788110077	24
1619223625	RAMANAUSKAS	JUSTIN		1520 N SENATE AVE		INDIANAPOLIS	IN	462022213	0.479646988	24
1912311887	SCHMUCKER	DREW		621 MEMORIAL DR		SOUTH BEND	IN	466011063	0.4797075216	24
1306842414	RICHTER	LISA	M	3750 GUION RD	STE 185	INDIANAPOLIS	IN	462227602	0.4802251032	24
1235139460	LYONS	CHARLES	ROGER	1025 MANCHESTER AVE		WABASH	IN	469921425	0.4803883682	24
1902974926	COMSTOCK	ANNE	MARIE	806 JACKSON ST		COLUMBUS	IN	47201	0.4808063025	24
1720188956	JARDINE	LILLIAN	SANDIC	5735 S IRONWOOD RD		SOUTH BEND	IN	466149668	0.4808103924	24
1871532978	DESCHEPPER	DAVID		10860 MAPLE LN		SAINT JOHN	IN	463738418	0.4812799676	24
1649262155	TALLON	M	TERESA	2821 E DUPONT RD		FORT WAYNE	IN	468251668	0.4813003077	24
1992886352	CRABB	DANIEL	G	310 MEDICAL DR	SUITE 101	CARMEL	IN	460323077	0.4815771321	24
1871541110	CHAUDHRY	SHAUKAT	ALI	303 S MAIN ST	SUITE 209	MISHAWAKA	IN	465442189	0.4817165944	24
1609857259	ROGERS	RUSSELL	KEVIN	1461 N GARDNER ST		SCOTTSBURG	IN	471707751	0.4819448648	24
1508831140	JOHNSTONE	ANDREW	A	7855 S EMERSON AVE	SUITE H	INDIANAPOLIS	IN	462378668	0.482175316	24
1003888959	NEWTON	ROBERT	KIESS	9560 E 59TH ST		INDIANAPOLIS	IN	462161010	0.4825424196	24
1053394023	MCGHEE	GEORGE	PATRICK	935 WATER ST		CHARLESTOWN	IN	471111430	0.4831164426	24
1205896941	BOLISAY	MARIA RIT		1116 MILLIS AVE	SUITE 101	BOONVILLE	IN	476012242	0.4831828873	24
1205843943	DEAUSY	SANDRA	L	8865 W 400 N STE 165		MICHIGAN CITY	IN	463609010	0.4837779419	24
1861027641	NONTE	MEGAN	CHLOE	837 BELLBROOK RD		LOOGOOTEE	IN	475534612	0.4839921223	24
1598709560	GREENMAN	JOHN	J	117 S. MAIN ST		BLUFFTON	IN	467149998	0.4842101929	24
1346445277	ANSORGE	PETER	ROBERT	2600 GREENBUSH ST		LAFAYETTE	IN	479042477	0.484361402	24
1801889142	MYRON	STEPHEN	R.	430 W VOTAW ST		PORTLAND	IN	473711302	0.4844305844	24
1023105707	RENFROE	PHILIP	R	925 S NEBRASKA ST		MARION	IN	46953	0.4852350715	24
1679597165	BUCHANAN	BETH	L	2451 INTELLIPLEX DR STE 260		SHELBYVILLE	IN	461768580	0.4854012488	24
1568452696	AVERY	SHANE	A	1469 NORTH GARDNER		SCOTTSBURG	IN	471700290	0.4855801489	24
1174522783	LANKOWICZ	GENEVIEVE	A	600 EAST BLVD	WEST WING	ELKHART	IN	465142483	0.4867109202	24
1487644175	MANN	CAROL	J	6913 N MAIN ST		GRANGER	IN	465308039	0.486711167	24
1811072705	FORKIN	MARY	PAT	15229 WESTFIELD BLVD		CARMEL	IN	460328000	0.4871165601	24
1619261369	GARRETT	TRISHA	ANNE	1402 GRAND AVE		WASHINGTON	IN	475012122	0.4873680321	24
1942223839	RIDDLE	GARY	D	115 S MAIN ST		FERDINAND	IN	475329534	0.4876757639	24
1790771848	DELA LLANA	ALEXANDER	E	2345 W FRANKLIN ST STE 201		EVANSVILLE	IN	477125104	0.4879556566	24
1740695733	HITZEMAN	TRACY	M	916 W 7TH ST		AUBURN	IN	467062013	0.4882560077	24
1235419623	BREITWEISER	NANCY	LYNN	1513 N 6TH 1/2 ST		TERRE HAUTE	IN	478071039	0.488595803	24
1801805833	CORE	ROGER	KENT	7825 MCFARLAND LN	SUITE A	INDIANAPOLIS	IN	462373628	0.4889236239	24
1427003060	PRZENICZNY	ELIZABETH		5265 COMMERCE DR		CROWN POINT	IN	463075326	0.4893665204	24
1699073619	DAUGHERTY	FOREST	DALE	4041 SHOSHONEE DR		COLUMBUS	IN	472032531	0.4894059284	24
1629176508	FAKHRI	SABIHA	HUSAIN	3851 N RIVER RD		WEST LAFAYETTE	IN	479063762	0.4896660557	24
1649266230	MOELLER	JAMES	STEPHEN	1414 E. TIPTON ST		SEYMOUR	IN	47274	0.4901792265	24
1790774032	HARPER	MICHAEL	E	410 FAIRGROUND RD		TIPTON	IN	460729596	0.4901936718	24
1114914058	ZENTNER	STEPHAN	M	9795 E 116TH ST		FISHERS	IN	460372822	0.4902046563	24
1780811216	ZENTZ	RICHARD		17321 STATE ROAD 23		SOUTH BEND	IN	466351531	0.4902118396	24
1700826591	GREIST	THOMAS	H	4880 CENTURY PLAZA RD	SUITE 265	INDIANAPOLIS	IN	462545469	0.490361775	24
1265728653	KING	CHARLES	ROSS	2015 JACKSON ST.		ANDERSON	IN	460164339	0.4905478905	24
1427195486	KRUEGER	THERESA	M	9002 N MERIDIAN ST	SUITE 107	INDIANAPOLIS	IN	462605381	0.4907542888	24
1558359893	GROSSMAN	KELLY	LOUIS	1263 HOSPITAL DR NW	SUITE 250	CORYDON	IN	471122172	0.49165737	24
1154584399	WEHBI	FADI		11845 ALLISONVILLE RD		FISHERS	IN	460382313	0.491932899	24
1558320051	BOERSMA	RICHARD	W	10801 N MICHIGAN RD STE 110		ZIONSVILLE	IN	460778171	0.4923239814	24
1497838072	BEELER	SONDI	LIN	2330 S DIXON RD		KOKOMO	IN	469026400	0.4924445145	24
1740821925	BRIONES	ALISA	N	2219 DUBOIS DR		WARSAW	IN	465803212	0.4925471751	24
1861983348	BEACH	TYLER	JON	990 E STATE ROAD 44		FRANKLIN	IN	461319199	0.4931150221	24
1710399043	PITTMAN	LUKE		1664 W SMITH VALLEY RD		GREENWOOD	IN	461421550	0.4933707828	24
1790862688	BAIN	JAMES		276 MANCHESTER AVE		WABASH	IN	469921808	0.4934119123	24
1548365307	KRISCHUNIS	SUSAN	M.	811 NORTHGATE BLVD		NEW ALBANY	IN	471506419	0.4934601409	24
1801881750	MATLOCK	CARL		2900 16TH ST		BEDFORD	IN	474213510	0.4939083338	24
1447272828	BANTZ	SUSAN	H	911 N CENTRAL AVE		CONNERSVILLE	IN	473312051	0.4944875047	24
1932176724	KATANICS	JANOS		1373 E STATE ROAD 62		MADISON	IN	472507328	0.4949453983	24
1518949593	JOHNSTON	WILLIAM	J	610 E SOUTHPORT RD	SUITE 205	INDIANAPOLIS	IN	462278590	0.4949645249	24
1275579575	STEPHENS	KENDELL	GREER	1953 WATERFALL DR STE A		NAPPANEE	IN	465508961	0.4953957286	24
1528097607	KASARANENI	YAMUNA		3118 E 10TH ST	STE B	JEFFERSONVILLE	IN	47130	0.4954088267	24
1821036369	MACLEAN	CHARLES		1415 FLAXMILL RD		HUNTINGTON	IN	467508806	0.4954338882	24
1437387040	CLARK	RICHARD	MICHAEL	515 READ ST		EVANSVILLE	IN	477101739	0.4957382956	24
1568878064	CUNDIFF	DANIELLE		1530 N 7TH ST	SUITE 200	TERRE HAUTE	IN	478071057	0.4963590668	24
1164436192	POLIT	TAMMY	L	6910 HILLSDALE CT		INDIANAPOLIS	IN	462502040	0.4965052444	24
1689673402	AIELLO	ROBERT	D	8244 E US HIGHWAY 36	SUITE 1100	AVON	IN	461239575	0.4968196966	24
1457709065	COPELAND	TAMARA		1530 N 7TH ST STE 200		TERRE HAUTE	IN	478071061	0.4969266474	24
1508999806	BRUNS	DAVID	CHARLES	720 WEST DR APT 7		INDIANAPOLIS	IN	462014901	0.4973427344	24
1235366287	HACKMAN	ANGELA	B.	1500 ALBANY ST	SUITE 807	BEECH GROVE	IN	461071555	0.4975822417	24
1760801658	PAGLIERE OSAN	ALYSSA	MARIE	3800 SAINT MARY RD STE 205		VALPARAISO	IN	463833986	0.4976741045	24
1073596839	SCHUMANN	HEATHER	RAE	13250 HAZEL DELL PKWY STE 104		CARMEL	IN	46033	0.4979612075	24
1659662872	SIDANA	ANSHU		3118 S LAFOUNTAIN ST		KOKOMO	IN	469023710	0.4980160885	24
1104354505	MOORE	JOSEPH	KALEB	545 VITALITY DR STE 100A		FORTVILLE	IN	460401373	0.4981989262	24
1932286481	BRIDGE	THOMAS		3750 LANDMARK DR	SUITE A	LAFAYETTE	IN	479056633	0.4989050764	24
1891856886	MILLER	RUSSELL	M	5838 W BRICK RD STE 106		SOUTH BEND	IN	466288420	0.498921993	24
1831176122	SARTORE	GILBERT	A	3801 BELLEMEADE AVE	SUITE 200B	EVANSVILLE	IN	477140100	0.4993143769	24
1821059148	DUNEVANT	DONALD	SQUIRES	3630 WILLOWCREEK RD		PORTAGE	IN	463685075	0.4993176248	24
1427131762	COOPER	JASON		5492 N RONALD REAGAN PKWY STE 250		BROWNSBURG	IN	461125618	0.4995220618	24
1942400734	DAWSON	TAMIKA	S	201 N ILLINOIS ST STE 110		INDIANAPOLIS	IN	462044293	0.4995628579	24
1578657680	JONES	MICHAEL	LEE	1700 E 38TH ST		MARION	IN	469534568	0.4998265726	24
1134110430	PARIS	DAVID	J.	7980 W JEFFERSON BLVD		FORT WAYNE	IN	468044170	0.4998598176	24
1306342647	BLEEKE	NATHAN	J	8414 NAAB RD STE 120		INDIANAPOLIS	IN	462601972	0.5003417821	24
1578569695	NICHOLS	J	TIMOTHY	101 N GIRLS SCHOOL RD		INDIANAPOLIS	IN	462143963	0.5006871426	24
1295171056	SANDERSON	RYAN	J	333 E COUNTY LINE RD	SUITE B	GREENWOOD	IN	461431079	0.5009050735	24
1275566028	PELINO	DONALD	G	15900 W 101ST AVE		DYER	IN	46311	0.500991103	24
1316187552	SCRUGGS	CLINTON	PAUL	101 S LIBERTY ST		RUSSIAVILLE	IN	469799125	0.5014029716	24
1922085042	COOPER	MARY	A	1001 N MADISON AVE		GREENWOOD	IN	461424135	0.5015605807	24
1568464402	RICKETTS	CHRISTOPH	M	530 N MICHIGAN ST		ARGOS	IN	465011134	0.5015885013	24
1093920886	KOUMOUNDOUROS	THEODOROS	CHRISTOPH	1481 W 10TH ST		INDIANAPOLIS	IN	462022803	0.5015897073	24
1316476401	THOMASON	BRENT	E	1000 S GREEN RIVER RD		EVANSVILLE	IN	477156802	0.502057899	24
1487810107	NAZ	ZAKIA		1258 OAK ST STE B		FRANKFORT	IN	460413378	0.5021223382	24
1710518139	VOELKER	LAUREN	MICHELLE	8890 E 116TH ST STE 300		FISHERS	IN	460382857	0.5023185492	24
1437143773	KAUL	KAMLESH		915 SAGAMORE PKWY W		WEST LAFAYETTE	IN	479061443	0.5029416347	24
1841285574	SELLMER	JANNA	M	11500 HIGHWAY 62		CHARLESTOWN	IN	471118612	0.5030747985	24
1063497444	GLASSLEY	STEPHEN	H.	2710 LAKE AVE		FORT WAYNE	IN	468055412	0.503161629	24
1912986217	WILLIAMS	SABRINA	LYNN	7151 MARSH RD STE 150		INDIANAPOLIS	IN	462781631	0.5032473092	24
1376584763	SCHMIDT	SARA	I	4880 CENTURY PLAZA RD	SUITE 265	INDIANAPOLIS	IN	462545469	0.5034288962	24
1770909392	MENTOR	EMMANUEL		650 DICKINSON RD		CHESTERTON	IN	463043387	0.5035030178	24
1881652022	HATIMI	TABASSUM		3125 S SCATTERFIELD RD	SUITE 300	ANDERSON	IN	460131801	0.5037283951	24
1891211330	BARKER	MELISSA	ANN	115 MURPHY AVE	SUITE A	BRAZIL	IN	47834	0.5039363296	24
1427287010	SHARMA	PUJA		1513 N 6TH 1/2 ST		TERRE HAUTE	IN	478071039	0.5049678388	24
1396183158	HOWARD	BRODERICK	C	611 E DOUGLAS RD	STE 137	MISHAWAKA	IN	465451464	0.5049807925	24
1740282201	BLACHLY	ELIZABETH	A	7375 W US HIGHWAY 52		NEW PALESTINE	IN	461638950	0.5053505038	24
1285074906	BAST	CATHERINE	KREIDER	330 LAKEVIEW DR		GOSHEN	IN	465289365	0.5060151911	24
1912313420	TRAN	TONY		185 E MCCALLISTER DR		TERRE HAUTE	IN	478024247	0.5060162747	24
1285048603	GRYGO	MONICA	A.	714 N MICHIGAN ST		SOUTH BEND	IN	466011035	0.5060540556	24
1649365784	DUNSMORE	DENNIS	M	695 3RD AVE		JASPER	IN	475463602	0.5063094331	24
1467443838	FITZGERALD	GARY	A	1530 N 7TH ST	SUITE 104	TERRE HAUTE	IN	478071057	0.5063531871	24
1285998146	LARSEN	THOMAS		4440 PORTAGE AVE		SOUTH BEND	IN	466289570	0.5064600778	24
1467483131	COSBY	CHRISTOPH	A	5210 E THOMPSON RD		INDIANAPOLIS	IN	462372085	0.5077502842	24
1124397336	KAYE	ROBERT	C	1103 E GRACE ST		RENSSELAER	IN	479783210	0.5078502635	24
1962445437	KNOPP	JAMES	MARK	1703 N POST RD		INDIANAPOLIS	IN	462191924	0.5079340946	24
1982691671	LAI	TED	T	509 SHERIDAN RD		NOBLESVILLE	IN	460601317	0.5079385152	24
1164650628	SCHLIE	SARAH		10429 HOSLER RD		LEO	IN	467659739	0.5079516235	24
1336158484	RICHARDSON	MELVIN	D	1021 W 5TH AVE		GARY	IN	464021703	0.5080707257	24
1508800814	FORGEY	WILLIAM	WALLACE	109 E 89TH AVE		MERRILLVILLE	IN	464107184	0.5081096704	24
1801094453	KELLY-HOLMES	PATRICIA	ANN	UNIVERSITY OF NOTRE DAME	ST. LIAM HA	NOTRE DAME	IN	46556	0.5082713708	24
1093724007	ONYEUKWU	GEOFFREY	OKECHUKWU	3814 GRANT STREET		GARY	IN	46408	0.5083677976	24
1548202179	BRAZEL	GARY	P	512 PROFESSIONAL WAY		KENDALLVILLE	IN	467552927	0.509488588	24
1902897648	GROYSMAN	EUGENE		1640 FLOSSIE DR		GREENDALE	IN	470258424	0.5095381041	24
1932179587	EBERSOLE	DONALD	R	2014 S MAIN ST	SUITE B	GOSHEN	IN	465265220	0.5098978619	24
1588661177	KIRSCH	WILLIAM	ARTHUR	18051 RIVER RD STE 200		NOBLESVILLE	IN	460627092	0.5103162436	24
1376552265	SNYDER	PHILIP	D	7825 MCFARLAND LN	SUITE A	INDIANAPOLIS	IN	462373628	0.5104102984	24
1225015274	WILLYARD	DAVID	C.	4084 N US HIGHWAY 33		CHURUBUSCO	IN	467239563	0.5107189708	24
1689657553	SZEWCZYK	EMILY	KAE	8333 NAAB RD	SUITE 360	INDIANAPOLIS	IN	462605924	0.5114455021	24
1407845001	DELEE	STEVEN	J	14535A HAZEL DELL PKWY		CARMEL	IN	460339401	0.511557943	24
1740245570	JONES	THOMAS	ARTHUR	1 AMERICAN SQ	SUITE 185	INDIANAPOLIS	IN	462820020	0.511705878	24
1063428027	BRAUN	STEPHEN	E	950 S KENMORE DR		EVANSVILLE	IN	477147513	0.5118540337	24
1730748161	FLAIG-MILLER	STEPHANIE	MARGE	750 BROADWAY STE 350		FORT WAYNE	IN	468021412	0.5119092127	24
1902036296	UTLEY	DAVID	ERIC	835 S 9TH AVE		HAUBSTADT	IN	476398244	0.5121306588	24
1356333082	MCINTIRE	CHRISTOPH	JOHN	3831 HOHMAN AVE		HAMMOND	IN	463271160	0.5121580001	24
1124241211	FRANKE	TRIXY		837 E. CEDAR ST.	STE 100	SOUTH BEND	IN	46617	0.5121912898	24
1346266897	YANTZ	CINDI	A	163 BUTNER DR		HOPE	IN	472469447	0.5126458963	24
1225036007	CHASE	PHILIP	J	1314 E 7TH ST STE 101		AUBURN	IN	467062533	0.5129937718	24
1265922108	RHODES	MORGAN	L	10122 E 10TH ST STE 100		INDIANAPOLIS	IN	462292697	0.5130328152	24
1306981394	BOHLEBER	AMANDA	E	520 MARY ST	STE 340	EVANSVILLE	IN	477101677	0.51316589	24
1083678395	CHAPIN	THOMAS	N	400 S OAK ST		WINCHESTER	IN	473942225	0.5132475982	24
1457414310	ALBERT	RAPHAEL	E	751 E 81ST AVE		MERRILLVILLE	IN	464105538	0.5134824968	24
1447633326	POLYAKOVA	IRYNA	VITALIYIV	13930 LAUERMAN ST		CEDAR LAKE	IN	463037107	0.5136093597	24
1386726990	KNIGHT	HARRY	CLIFTON	10122 E 10TH ST	SUITE 100	INDIANAPOLIS	IN	462292663	0.5138941871	24
1033201033	LUSK	KEVIN	R	115 S MAIN ST		FERDINAND	IN	475329534	0.5140473174	24
1871975490	ERICKSON	THOMAS	R.	714 N MICHIGAN ST		SOUTH BEND	IN	46601	0.5142261421	24
1689662496	COX COHOON	KATHRYN	MARIE	ST LIAM HALL	UNIVERSITY	NOTRE DAME	IN	46556	0.5143628384	24
1871798793	CAMPBELL	ANDREW		1100 SOUTHFIELD DR	SUITE 1210	PLAINFIELD	IN	461684498	0.5144582575	24
1891135620	PURANIK	KAJAL	PATEL	3630 WILLOWCREEK RD		PORTAGE	IN	463685075	0.5146089031	24
1104817642	AMIN	NILA	J	725 N SPENCER ST		RUSHVILLE	IN	461731558	0.5152809143	24
1720309214	CHENG	SHERI ANN	TAN	8820 S MERIDIAN ST STE 120		INDIANAPOLIS	IN	462176057	0.5153649037	24
1356310627	PATTERSON	ANN	B	721 W 13TH ST	SUITE 322	JASPER	IN	475461855	0.5153685899	24
1295232643	LUCAS	TYLER	JACOB	8414 NAAB RD STE 120		INDIANAPOLIS	IN	46260	0.5154453323	24
1932109881	BOYCE	DEBRA	S.	3907 CRANBROOK DR		INDIANAPOLIS	IN	462403623	0.5168147271	24
1215938600	DEITSCH	HOWARD	C.	1130 N J ST		RICHMOND	IN	473741913	0.5180205375	24
1487045399	RAMOS	JONATHAN		9660 WICKER AVE		SAINT JOHN	IN	463739487	0.5188050431	24
1477972024	MACGREGOR	SARAH	ELIZABETH	5550 S EAST ST STE I		INDIANAPOLIS	IN	462271991	0.5189046043	24
1841241320	STROOT	THERESA		7725 HIGHWAY 62 STE 100		CHARLESTOWN	IN	471119637	0.5189289895	24
1619357779	TAN	CHUNG NIN		7230 ENGLE RD		FORT WAYNE	IN	46804	0.5191756159	24
1629193321	OKOLOCHA	PAUL	CHIKE	2054 GRANT ST		GARY	IN	464043060	0.5193552987	24
1548281967	GRIEF	JONATHAN	L	4101 TECHNOLOGY AVE		NEW ALBANY	IN	471508548	0.5193833283	24
1558623686	KOZAK	MICHAEL	SEAN	714 N MICHIGAN ST		SOUTH BEND	IN	466011035	0.5196878624	24
1063467850	KALINOWSKI	AARON	P	2920 N ARLINGTON AVE STE B		INDIANAPOLIS	IN	46218	0.5201390379	24
1013902162	O'BRIEN	MARY	ANN	3909 NEW VISION DR		FORT WAYNE	IN	468451725	0.5201850559	24
1588612949	WILK	STEVEN	M	9669 E 146TH ST	SUITE 250	NOBLESVILLE	IN	460605004	0.5203786979	24
1144210469	RULEY	MICHAEL	R	3416 S POST RD	STE A	INDIANAPOLIS	IN	462398316	0.5204616825	24
1821091117	RODOCKER	GREGORY	W	520 MARY ST	STE 340	EVANSVILLE	IN	477101677	0.5209481313	24
1861454076	VANDEGRIFF	TAMERA	LYN	1201 OAK ST		FRANKFORT	IN	460413350	0.5209669133	24
1588925655	LONGSTREET	HOLLY		18051 RIVER RD	SUITE 200	NOBLESVILLE	IN	460627091	0.5210525764	24
1053809798	GALINDO	AUTUMN		1154 S STATE ROAD 1 STE 1		CAMBRIDGE CITY	IN	473279513	0.5213404091	24
1528089844	LOVELESS	DANYELLE	M	8150 OAKLANDON RD	SUITE 130	INDIANAPOLIS	IN	462369554	0.5214432019	24
1922443274	KENGERI SRIKA	SEEMA SHA		1120 SOUTH DR	FESLER HALL	INDIANAPOLIS	IN	462025135	0.521727327	24
1609223296	FRITCH	GEORGE	R	777 S MAIN ST STE 100		CLINTON	IN	478422493	0.5218214246	24
1174593867	CROWDER	RACHELLE	L	1814 CHARLTON CT	SUITE B	GOSHEN	IN	465266463	0.5218625537	24
1700142296	ALBIN	TANNA	D	2030 CHURCHMAN AVE		BEECH GROVE	IN	461071044	0.5226780686	24
1407025497	MAIN	MATTHEW	BENJAMIN	2759 STATE ROAD 37		MITCHELL	IN	474466016	0.5229759568	24
1508843095	REINHARD	DAVID	E.	4084 N US HIGHWAY 33		CHURUBUSCO	IN	467239563	0.5229917083	24
1447237920	MOYE	MILLICENT	D.	2620 KESSLER BLVD. EAST DR.	STE. 230	INDIANAPOLIS	IN	462202897	0.5231367822	24
1932158086	FAST	DENNIS	LEE	350 JH WALKER DR	SUITE 110	PENDLETON	IN	460648750	0.5231847593	24
1376514950	DEROSA	JULIE	ANN	10090 GEORGIA STREET, SUITE #3		CROWN POINT	IN	46307	0.5233892191	24
1366416984	COONROD	NATHAN		2723 S 7TH ST	SUITE K	TERRE HAUTE	IN	478023558	0.5235172717	24
1265405534	ALLISON	LESLIE	JAMES	6920 INDIANAPOLIS BLVD		HAMMOND	IN	463242206	0.5235424459	24
1275521452	HENDERSON	VINCENT	CHARLES	3575 PORTAGE RD		SOUTH BEND	IN	466286092	0.524037916	24
1396032132	DEMAREE	DEBORAH		8177 CLEARVISTA PKWY		INDIANAPOLIS	IN	462561662	0.5244412224	24
1043200959	LEE	GREGORY	J.	1070 COPPERFIELD DR		GEORGETOWN	IN	471229076	0.5245364488	24
1598381295	FULKERSON	LAURA	MARIE	750 BROADWAY STE 350		FORT WAYNE	IN	468021412	0.5248503068	24
1952643603	SMITH	HOLLY	NICHOLE	6866 W STONEGATE DR	SUITE 100	ZIONSVILLE	IN	460778050	0.525155843	24
1467895524	TRAN	ANDY		2025 VIRGINIA AVE		CONNERSVILLE	IN	473312971	0.5254824057	24
1114125739	WALTERS	TRICIA	A	1815 E IRELAND RD		SOUTH BEND	IN	466142845	0.5259731107	24
1306814538	BENTINGANAN	VICTOR	D	407 N MEADOW ST		OTTERBEIN	IN	479700398	0.5264800794	24
1912987363	SCHULTZ	DAVID	E	1231 WASHINGTON SQ		EVANSVILLE	IN	477156807	0.5265260216	24
1821211913	KAUFHOLD	KEVIN	P	52500 FIR RD		GRANGER	IN	465308579	0.5266483992	24
1346224649	SUNADA	GARY	MASAO	1815 E IRELAND RD		SOUTH BEND	IN	466142845	0.5266891082	24
1588950901	SINGERMAN	RYAN	C	8233 GLENCARIN BLVD		FORT WAYNE	IN	468045784	0.5267791574	24
1902809379	GUPTA	RAM	C	2269 W 25TH AVE		GARY	IN	464043367	0.5267812803	24
1689664419	HORSTMEYER	RICHARD	A	909 E STATE BLVD		FORT WAYNE	IN	468053404	0.5270386881	24
1497758247	BUTLER	JAMES	W	515 READ ST		EVANSVILLE	IN	477101739	0.527102317	24
1285085654	RIZVI	SOHA	KHAN	795 SIM HODGIN PKWY	RICHMOND FA	RICHMOND	IN	473741928	0.5272596039	24
1508946328	ROBINSON	ROD	E.	4018 E SOUTHPORT RD		INDIANAPOLIS	IN	462373223	0.527618788	24
1083107239	OYEGBADE	ADEYEMI	OLUREMI	2269 W 25TH AVE		GARY	IN	464043367	0.5281419868	24
1902820798	CRASE	JOHN	D	4101 TECHNOLOGY AVE		NEW ALBANY	IN	471508548	0.5282973044	24
1669041067	ODLUM	NICOLE	ANN	415 W COLUMBIA ST STE 110		EVANSVILLE	IN	477101656	0.5285786034	24
1407070162	VARANASI	ANJU	B	3700 WASHINGTON AVE		EVANSVILLE	IN	477140541	0.528829701	24
1609191998	FEARNOT-KLIGE	ANNETTE	CHRISTINE	611 E 10TH ST		SHERIDAN	IN	46069	0.5288298822	24
1750504734	YOUNG	AARON	M	303 S NAPPANEE ST		ELKHART	IN	465142098	0.5293344895	24
1013083187	GALEN	RENEE	MICHELLE	4233 GATEWAY BLVD		NEWBURGH	IN	476308900	0.5294170559	24
1437216587	BAXTER	DAVID	WOOD	115 E CRIPE ST		SOUTH BEND	IN	466373402	0.5298851461	24
1487756581	WALKER	PHILLIP	M	1001 N MADISON AVE		GREENWOOD	IN	461424135	0.530003927	24
1538182035	KOOPMAN	ANTON		3581 CENTRAL AVENUE		COLUMBUS	IN	472032036	0.5301189984	24
1376957928	NORKUS	BRYAN		5177 MCCARTY LN		LAFAYETTE	IN	479058764	0.5304603928	24
1699188672	BOONE	THOMAS		2401 W UNIVERSITY AVE		MUNCIE	IN	473033428	0.5311069891	24
1134140361	TEWARI	MONICA	S	8177 CLEARVISTA PKWY		INDIANAPOLIS	IN	462561662	0.5312473525	24
1598106585	PATEL	SHALINI		650 DICKINSON RD	SUITE A	CHESTERTON	IN	463043387	0.5314013239	24
1952306722	MASON	THOMAS	P	1314 E 7TH ST	STE 206	AUBURN	IN	467062533	0.5315870477	24
1629744925	DEVOE	KENNETH	R	1075 THORNWOOD DR		GREENWOOD	IN	461437915	0.5316333927	24
1669767661	JEFFERSON	ERIN	KAY	750 BROADWAY STE 350		FORT WAYNE	IN	468021412	0.5317077723	24
1043285604	RICHERT	CHARLES	L	365 E MAIN ST		GREENWOOD	IN	461431361	0.5317077928	24
1437508124	HOLLINGSWORTH	ELIZABETH		7938 W JEFFERSON BLVD		FORT WAYNE	IN	468044140	0.5317336118	24
1679911382	SELBY	THOMAS	D	515 READ ST		EVANSVILLE	IN	477101739	0.5319968027	24
1487175519	PHILPOTT	TERRI-LYN		1520 N SENATE AVE		INDIANAPOLIS	IN	462022213	0.5320316737	24
1821091935	PETERS	JAMES	L	30 W RAMPART ST	STE 210	SHELBYVILLE	IN	461768897	0.532143485	24
1114072170	DECILLES	THOMAS	ALLAN	112 N BUCKEYE ST		OSGOOD	IN	470371134	0.5326964765	24
1316258874	BUSH	SHANE	DAVID	3630 WILLOWCREEK RD		PORTAGE	IN	463685075	0.5327035415	24
1518906775	COSGROVE	PATRICK	S	221 US HIGHWAY 41 STE I		SCHERERVILLE	IN	463751278	0.5328640647	24
1194808436	BENSON	MARK		8607 E US HIGHWAY 36 STE 100		AVON	IN	461237960	0.532933926	24
1528175676	BEAVER	STEVEN	R	919 E GRACE ST		RENSSELAER	IN	479783207	0.5330789539	24
1063858934	FOGELSONG	TODD	R	13121 OLIO RD	SUITE 300	FISHERS	IN	460377237	0.5332539051	24
1447743398	KVATUM	WADE	GARRET	1520 N SENATE AVE		INDIANAPOLIS	IN	462022213	0.5334397222	24
1740719574	VANNESS	WILLIAM	CHARLES	4014 CREEDMOOR PL		ANDERSON	IN	460111605	0.5334843651	24
1881820249	CRONIN	OLIVIA	HELITHA	5256 E 65TH ST		INDIANAPOLIS	IN	462204819	0.5336584712	24
1023541653	SIMPSON	BRITTANY	Y.	533 E COUNTY LINE RD		GREENWOOD	IN	461431073	0.5342110058	24
1437737244	CHATMAN	CHARLES		1735 ALVORD ST		INDIANAPOLIS	IN	462021807	0.5348888131	24
1770635765	EMKES	BERNARD	JOHN	8402 HARCOURT RD	SUITE 720	INDIANAPOLIS	IN	462602074	0.5351559057	24
1346293370	ASUNCION	LEYTE	B	1115 E MAIN ST		BOONVILLE	IN	476012415	0.5355309302	24
1629417126	YOHN	BRANDON	J	1011 MAIN ST STE 110		INDIANAPOLIS	IN	462246978	0.5357160259	24
1902842677	WATERSON	ZACHRY	LANE	750 BROADWAY	SUITE 350	FORT WAYNE	IN	468021411	0.5358157891	24
1205021268	EVERETTE	KENYA		2855 N KEYSTONE AVE STE 100		INDIANAPOLIS	IN	462182790	0.5363098856	24
1891753778	WILLIS	DEANNA	R	1520 N SENATE AVE		INDIANAPOLIS	IN	462022213	0.5366206777	24
1902806557	KESHVANI	PYARALI	M	8731 INDIANAPOLIS BLVD		HIGHLAND	IN	463221551	0.5367558457	24
1902800824	HUNEFELD	LARRY	RAY	1441 N GARDNER ST		SCOTTSBURG	IN	471707751	0.5368891529	24
1780600353	BUTSCH	ANNE	E	315 MULBERRY ST		EVANSVILLE	IN	477131252	0.5369031902	24
1932536083	SHULTZ	CLIFFORD	JAMES	2616 COVINGTON POINTE TRL		FORT WAYNE	IN	468042773	0.5369411053	24
1851739429	FREEZE	JULIA	M	2024 DORCHESTER CT STE 1		GOSHEN	IN	465266546	0.5377386373	24
1891813234	D'ALESSANDRI	ANNE		4015 GATEWAY BLVD		NEWBURGH	IN	476308925	0.5377461135	24
1407875701	VOLPE	MICHAEL	PAUL	125 E CHERRY ST		BLUFFTON	IN	467142002	0.5377910051	24
1801283536	WILLFOND	KRISTIN		426 S ALABAMA ST STE 100		INDIANAPOLIS	IN	462253301	0.5380223517	24
1811944259	DORNFELD	AMANDA	MARIE	3203 MIDDLE ROAD		COLUMBUS	IN	47203	0.5382706078	24
1205824570	GRELLMANN	DAVID	CHARLES	6913 N MAIN ST		GRANGER	IN	465309601	0.5384205782	24
1558707141	AUBLE-IYER	KARUNA	P	11530 ALLISONVILLE RD	SUITE 190	FISHERS	IN	460381866	0.5384390347	24
1548470131	SPANOVA	ADRIANA		3605 NORTHGATE CT	SUITE 209	NEW ALBANY	IN	471506400	0.5389581288	24
1538226253	LINSON	JOHN	C	109 S JEFFERSON STREET		ROCKVILLE	IN	478727314	0.5389759082	24
1851326086	CARTER	JOHN	E	164 BRACKEN PARKWAY		HOBART	IN	463426789	0.5393315235	24
1346535358	WALLACE	CHRISTI	ANN	1302 MINNICH RD		NEW HAVEN	IN	467742052	0.5399034771	24
1245218973	SOUDER	MARK	STEVEN	1310 E 7TH ST		AUBURN	IN	467062534	0.5404161744	24
1154300770	HART	JONATHAN	D	2605 E CREEKS EDGE DR		BLOOMINGTON	IN	474018368	0.5406028934	24
1285662171	PETERS	TIMOTHY	A	1919 LAKE AVE	SUITE 104	PLYMOUTH	IN	465637830	0.5409823808	24
1598706616	TETRICK	JOHN	S	8177 CLEARVISTA PKWY		INDIANAPOLIS	IN	462561662	0.5413907629	24
1255345120	CROVELLO	JOY		3903 HAVERHILL DR		INDIANAPOLIS	IN	462403651	0.5414631807	24
1861491805	REED	KENNETH	W	9660 WICKER AVE		ST JOHN	IN	463739487	0.5417613306	24
1922367309	WOLENSKI	MATTHEW	WALTER	5550 S EAST ST	SUITE I	INDIANAPOLIS	IN	462271979	0.541815209	24
1447259429	SOUTH	DALE	R.	2120 RIETH BLVD	SUITE A	GOSHEN	IN	465265843	0.5418865828	24
1851383814	ROBERTS	TANYA		1573 N CLINE AVE		GRIFFITH	IN	463191567	0.5419562936	24
1801023171	COX	JEFFREY	A	18051 RIVER RD STE 200		NOBLESVILLE	IN	460627092	0.542312749	24
1083063762	WITT	ANTHONY	J.	209 E JEFFERSON ST		PLYMOUTH	IN	465631861	0.5424005336	24
1164502985	ROBINSON	ROBERT	J.	4018 E SOUTHPORT RD		INDIANAPOLIS	IN	462373223	0.5425660003	24
1528253226	VEMULAPALLI	SASIKALA		6819 LIMA RD		FORT WAYNE	IN	468181145	0.5426010981	24
1114025442	DAHLING	FRED	WALDEMAR	11006 US HIGHWAY 24 EAST		NEW HAVEN	IN	467749703	0.5426946187	24
1093761660	GREENIDGE	CAROLINE	ANTOINETT	615 N MICHIGAN ST FL 1		SOUTH BEND	IN	466011033	0.5427106957	24
1437532223	SCHUSTER	RACHEL		714 N MICHIGAN ST		SOUTH BEND	IN	46601	0.5427249407	24
1962818286	GANENTHIRAN	PRIYANTHI		9443 E 38TH ST		INDIANAPOLIS	IN	462352132	0.5428461877	24
1851882203	ULLMANN WORKM	CHELSEA		1095 BROAD RIPPLE AVE STE A		INDIANAPOLIS	IN	462202381	0.5432039539	24
1831355270	KIGORWE	KENNETH	MASAKA	1201 MICHIGAN AVENUE	SUITE 240	LOGANSPORT	IN	469471530	0.5434992502	24
1548277288	BROWNE	THOMAS	MICHAEL	104 E CULVER RD STE 102		KNOX	IN	465342241	0.5437606706	24
1447218797	TYLER	JOHN	MARK	2502 25TH ST		COLUMBUS	IN	472013728	0.5440333572	24
1447789359	VELAZQUEZ PER	FREYDA	LETICIA	9650 E WASHINGTON ST		INDIANAPOLIS	IN	462293032	0.5443921283	24
1043271356	BABCOKE	GARY	ALLEN	650 DICKINSON RD	SUITE A	CHESTERTON	IN	463043387	0.5451764667	24
1245734680	GRYSPEERDT	RICHARD		188 STATE ROUTE 129		BATESVILLE	IN	47006	0.5454264607	24
1831166362	BERGER	DANIEL	J	304 E VISTULA ST		BRISTOL	IN	46507	0.5456379799	24
1902897366	GUTTMAN	JOANNE		11137 US HIGHWAY 52 STE B		BROOKVILLE	IN	470127901	0.5472396671	24
1083028401	HATTON	ISAAC	D	714 N MICHIGAN ST		SOUTH BEND	IN	466011035	0.5478054106	24
1043200629	GONGWER	CURTIS	L	4440 NORTH PORTAGE AVENUE		SOUTH BEND	IN	466288579	0.5482168382	24
1336116334	REILLY	ROBERT	N	3620 N EVERBROOK LN	SUITE C	MUNCIE	IN	473045200	0.5490486559	24
1255424743	QUADRI	KAMARTAJ	S	12800 MISSISSIPPI PKWY	SUITE B201	CROWN POINT	IN	463076900	0.5504310823	24
1124015532	SHANK	J.	CHRISTOPH	151 E BOW ST		THORNTOWN	IN	460711164	0.5507479923	24
1265937197	BENGE	MAUREEN	CAITLIN	3840 N SHERMAN DR		INDIANAPOLIS	IN	462264462	0.5507570303	24
1801242482	TUDINO	JUSTIN	JOSEPH	1100 REID PKWY		RICHMOND	IN	473741157	0.5507865113	24
1962497933	MAHERN	MARY		642 S WALKER ST		BLOOMINGTON	IN	474032158	0.5510457603	24
1598252652	ADAMS	HERBERT	DAN	501 WYNDCLYFF DR		EVANSVILLE	IN	477112789	0.5510911944	24
1841283348	BAILEY	MARGARET	M	1225 E COOLSPRING AVE		MICHIGAN CITY	IN	463606312	0.5513664384	24
1124081526	NORRIS	LYNN	ANN	4101 TECHNOLOGY AVE		NEW ALBANY	IN	471508548	0.5515610634	24
1992794879	ALEXANDER	CLAYTON	BERT	125 EAST SHORE PARKWAY	SUITE D	LA PORTE	IN	46350	0.5519021906	24
1225393887	CHAPERON-JIME	LOUISE	M	1100 REID PKWY		RICHMOND	IN	473741157	0.552264781	24
1588831986	ZHANG	XUE		10515 ILLIMOIS RD		FORT WAYNE	IN	46814	0.552285671	24
1396741393	STRATE	RANDALL		9002 N MERIDIAN ST	STE 107	INDIANAPOLIS	IN	462605349	0.5526154212	24
1356354534	LAWLIS	JOHN	MICHAEL	7825 MCFARLAND LN	SUITE A	INDIANAPOLIS	IN	462373628	0.5527136952	24
1841289972	SMITH	STEVEN	D	1383 CHAPMAN DR		GREENFIELD	IN	461403168	0.5530594567	24
1932330818	WUEST	STEPHANIE	NICOLE	809 LAPORTE AVE	SUITE B	VALPARAISO	IN	463835801	0.5534675361	24
1508880642	PETERSON	JOHN	CHARLES	100 N TILLOTSON AVE		MUNCIE	IN	473043987	0.5536203392	24
1508171810	YAMAMOTO	JOSEPH MI	E	3611 S REED RD	STE 214	KOKOMO	IN	469023806	0.5541918415	24
1710186879	ELLERBROOK	LINDSEY	D	801 SAINT MARYS DR STE 505E		EVANSVILLE	IN	47714	0.5542089248	24
1538168000	BUGNO	CRAIG	A	700 MAIN ST		ROCHESTER	IN	46975	0.5547309325	24
1710140983	PARRISH	MEGAN		52500 FIR RD		GRANGER	IN	465308579	0.5558761058	24
1740378215	BROWN	RYAN	P	210 N TILLOTSON AVE		MUNCIE	IN	473043988	0.5559712004	24
1811995681	REXROTH	PAUL	H	1314 E 7TH ST STE 101		AUBURN	IN	467062533	0.5559717038	24
1760846877	TRIGONIS	CATHERINE	GAMBALE	404 E WASHINGTON ST STE A		INDIANAPOLIS	IN	46204	0.5560697143	24
1861479743	GEHLHAUSEN	TERRY	C	1204 WILLIAMS ST		OAKLAND CITY	IN	476601001	0.5568554721	24
1376506915	MERKLE	GEORGE	W	360 N MAIN ST	STE A	BLUFFTON	IN	467142041	0.5568700496	24
1942525027	GRANKIN	ANTON		301 HENRY ST		NORTH VERNON	IN	472651030	0.5568948512	24
1275580532	BERTSCH	JAMES	R	1154 S STATE ROAD 1 STE 1		CAMBRIDGE CITY	IN	473279513	0.5570336839	24
1548837255	BASTIN	GARRETT		750 BROADWAY STE 350		FORT WAYNE	IN	468021412	0.5570464328	24
1427053255	BLUMENTHAL	KENNETH	WAYNE	3125 WILLOWCREEK RD		PORTAGE	IN	463684423	0.5571942611	24
1649319054	FLAMION	RYAN		303 N MERIDIAN STREET		HOLLAND	IN	47541	0.5580996617	24
1356372981	MULFORD	ROBERT	H	128 N MAIN ST		VERSAILLES	IN	47042	0.5590406221	24
1316385198	CARTER	WESTON	S	1025 WIDENER LN		SOUTH BEND	IN	466143242	0.5591078976	24
1093717928	HARDIN	STEPHEN	L	2209 JOHN R WOODEN DR		MARTINSVILLE	IN	461511840	0.5592212363	24
1659692465	RIVERA ZELAYA	GINA	PAOLA	9443 E 38TH ST		INDIANAPOLIS	IN	462352132	0.5592874706	24
1508875071	CHARLESWORTH	DOUGLAS	ALLAN	2104 W SAYBROOK DR		GOSHEN	IN	465285709	0.5595978161	24
1427083831	WALTHER	MELISSA	A	8911 LIBERTY MILLS RD		FORT WAYNE	IN	468046311	0.559811164	24
1255402392	REED	LANE	C.	1811 CHARLTON CT		GOSHEN	IN	465266464	0.5611394199	24
1073507745	VAN DEN DRIES	THOMAS	P	3030 LAKE AVE	SUITE32	FORT WAYNE	IN	468055428	0.5611446391	24
1285610832	LAZZARO	DEBRA	S.	2708 GUILFORD ST		HUNTINGTON	IN	467509701	0.5611844517	24
1881866572	EVERMAN	JASON	W	7910 E WASHINGTON ST	SUITE 200	INDIANAPOLIS	IN	462196803	0.5611917458	24
1962630574	BLEVINS	MIRANDA	E	4015 GATEWAY BLVD		NEWBURGH	IN	476308925	0.5614292899	24
1093808149	STEGEMOLLER	RONALD		5250 E US HIGHWAY 36	SUITE 610	AVON	IN	461239199	0.5625405878	24
1295719664	KAREM	STEPHEN	C	800 HIGHLANDER POINT DR	STE 300	FLOYDS KNOBS	IN	471199465	0.5629921018	24
1023633807	MATHEW	NATASHA	ELIZABETH	415 W COLUMBIA ST STE 110		EVANSVILLE	IN	477101656	0.5630772563	24
1639585136	ISAWI	DANNY		1530 N 7TH ST	SUITE 200	TERRE HAUTE	IN	478071057	0.5645417108	24
1306869524	REED	JOHN	L	211 N EDDY ST		SOUTH BEND	IN	466172808	0.5646078165	24
1235162074	MCCARTHY	MICHELLE		1650 W OAK ST STE 101		ZIONSVILLE	IN	460773835	0.5647414972	24
1144206301	POTTI	DEEPA	R	7905 CALUMET AVE		MUNSTER	IN	463211215	0.5652146892	24
1437411188	MANLOVE	EMILY		1302 S ROGERS ST		BLOOMINGTON	IN	474034752	0.5662612815	24
1306044003	BODACH	KIRK	JON	615 N MICHIGAN ST FL 1		SOUTH BEND	IN	466011033	0.5669117759	24
1689613382	ROGERS	CHESTER	LYNN	114 N WASHINGTON ST		BOURBON	IN	465041623	0.566960803	24
1497972251	ARCHER	AMY	MICHELLE	2005 STATE ST	SUITE A	WASHINGTON	IN	475018559	0.5670131238	24
1710986641	POWELL	RONALD	WILLIAM	410 LINCOLN WAY W	SUITE 102	OSCEOLA	IN	465612638	0.56702397	24
1598054934	KURZAWA	RAFAL	RYSZARD	104 E CULVER RD	STE. 106	KNOX	IN	465342241	0.5670796775	24
1881696029	MARKS	CYNTHIA		4912 UNIVERSITY DR		EVANSVILLE	IN	477126586	0.5675336917	24
1053867309	SANTOS OLIVER	RAMON	EDUARDO	3125 S SCATTERFIELD RD STE 300		ANDERSON	IN	460131803	0.5679256397	24
1316119837	GUIMONT	RODNEY	LEWIS	650 DICKINSON RD		CHESTERTON	IN	463043387	0.5680921686	24
1801180633	HUYNH	CHRISTINA	TRAN	3170 WILLOWCREEK RD		PORTAGE	IN	463684424	0.5682193556	24
1144635145	VANDERHORST	TREVER		750 BROADWAY	SUITE 350	FORT WAYNE	IN	468021411	0.5685929482	24
1922078062	KUEBER	BRET	D	128 N. RANDOLPH STREET		GARRETT	IN	467381138	0.5688159133	24
1679922355	LEUGERS	JUSTIN		234 CHAPIN ST STE I		SOUTH BEND	IN	466012571	0.5689802415	24
1902842669	BRODY	MICHAEL	S	8820 S MERIDIAN ST	SUITE 120	INDIANAPOLIS	IN	462176057	0.5693493218	24
1114985462	LITTY	TERRI		2700 MARTIN LUTHER KING JR ST		INDIANAPOLIS	IN	462085019	0.5694615001	24
1700820453	WILLIAMS	MICHAEL	ROBERT	1205 PROVIDENT DR	STE A	WARSAW	IN	465803265	0.5706014561	24
1497746861	EVANS	KAREN	S	5110 N CLINTON ST		FORT WAYNE	IN	468255720	0.5707698244	24
1891791810	GETTINGER	PAUL	R.	1724 W PLYMOUTH ST		BREMEN	IN	465061940	0.5709196886	24
1306036140	NISA	NUZHAT	UN	795 SIM HODGIN PARKWAY	RICHMOND FA	RICHMOND	IN	473741928	0.5712409139	24
1306828066	CARTER-MILLER	DEBRA	A	101 E 34TH ST		INDIANAPOLIS	IN	462053408	0.5713353672	24
1659648582	RUALES	STEPHANIE	R	3909 NEW VISION DR		FORT WAYNE	IN	468451725	0.5715130761	24
1023095262	CORDTS	SCOTT	M	415 W COLUMBIA ST	STE 110	EVANSVILLE	IN	477101656	0.5716263692	24
1528262516	GALLAWAY	MARY	A	1640 FLOSSIE DR		GREENDALE	IN	470258424	0.5716274826	24
1558364935	ESPINOSA	EMMANUEL	N	1001 N MADISON AVE		GREENWOOD	IN	461424135	0.5726308304	24
1164509667	BEAVINS	JILL		806 JACKSON ST		COLUMBUS	IN	47201	0.5728148532	24
1548604713	UDANI	CHERYLL	G.	806 JACKSON ST		COLUMBUS	IN	472016264	0.5728644736	24
1346273117	BAJUYO	SARA	ANN	2102 E INWOOD RD		SOUTH BEND	IN	466142443	0.5731178879	24
1972038594	AZELTON	KIMBERLY	ROSE	714 N MICHIGAN ST		SOUTH BEND	IN	466011035	0.5732732748	24
1629158837	KELLER	MICHELE	JANINE	8135 CALUMET AVE		MUNSTER	IN	463211701	0.5732900014	24
1235143439	WRIGHT	STEPHEN	J	299 E PENDLETON AVE	# 547	LAPEL	IN	460515546	0.5740911181	24
1821108838	THOMPSON	MICAH	ELIZABETH	1739 N 4TH ST		TERRE HAUTE	IN	478044002	0.574232911	24
1245687284	LEMON	MEGAN	C.	11055 TWIN CREEKS CV		FORT WAYNE	IN	468452204	0.5742584656	24
1144298233	CUSACK	JOHN	P	3554 PROMENADE PKWY	SUITE F	LAFAYETTE	IN	479098418	0.5743677358	24
1942310818	ALLEN	LARRY	D	1033 N INDIANA AVE		SYRACUSE	IN	465671017	0.5743902962	24
1457397119	NAVARRO	JOSELITO		7905 CALUMET AVE	FRANCISCAN	MUNSTER	IN	463211215	0.5750568158	24
1164409249	PATRICK	DEBORAH	O	550 S LANDMARK AVE		BLOOMINGTON	IN	474033239	0.5750850488	24
1720068646	PHILLIPS	DONALD	MICHAEL	1356 S LAKE PARK AVE		HOBART	IN	463425964	0.5755809255	24
1376517623	SPENDAL	FRANK	L	35 S ELM ST		ROSEDALE	IN	478749543	0.575814483	24
1508858069	FOREIT	CLAUDE	A	3831 HOHMAN AVE		HAMMOND	IN	463271160	0.575889542	24
1508187352	MORRIS	GERALD	W.	714 N MICHIGAN ST		SOUTH BEND	IN	466011035	0.5759089415	24
1013992346	HUNTER	JEFFREY	D	3277 LIBERTY BLVD STE A		BOONVILLE	IN	476019659	0.57604044	24
1730272857	BEJES	CURTIS	MITCHELL	540 HOSPITAL DR		WINAMAC	IN	469961173	0.576628485	24
1760481402	ESCOVAR	FERNANDO	S.	2120 RIETH BLVD STE C		GOSHEN	IN	465265858	0.5766639735	24
1740403765	PATEL	CHIRAG	B	407 N MEADOW ST		OTTERBEIN	IN	479708592	0.577294206	24
1750545786	MUSGRAVE	EMILY	ELIZABETH	3041 W US HIGHWAY 36		PENDLETON	IN	460649280	0.577294735	24
1144258732	UNZICKER	ERIC	S	905 S WALNUT ST	OPEN DOOR C	MUNCIE	IN	473022333	0.5775937222	24
1447326772	BINDER	PATTI		685 VAIL ST		PRINCETON	IN	476709510	0.5776215762	24
1811941875	HECTOR	ANDREW		1711 S STATE ROAD 135	SUITE C	GREENWOOD	IN	461436481	0.5779101777	24
1003336561	REED	IAN		2525 SOUTH ST		LAFAYETTE	IN	479043028	0.5782203472	24
1073975041	WESTERGREN	ERIC		1420 S PILGRIM BLVD		YORKTOWN	IN	473969250	0.5784211776	24
1003838293	KRAGT	ANNA	K	206 W. WARREN ST		MIDDLEBURY	IN	465400459	0.5786410577	24
1033564422	KAUR	GAGANDEEP		3432 169TH ST		HAMMOND	IN	463232542	0.5788487981	24
1871577965	WARD	CURT	R	8414 NAAB ROAD	SUITE 110	INDIANAPOLIS	IN	46260	0.5789592553	24
1265845986	SHAH	ANISH	NITISH	2401 W UNIVERSITY AVE		MUNCIE	IN	473033428	0.5790097139	24
1639550858	FISCHER	ZERSHA		545 S BOEHNE CAMP RD		EVANSVILLE	IN	47712	0.5790690466	24
1285900092	POLISKIE	JESSICA	J	9669 E 146TH ST	SUITE 250	NOBLESVILLE	IN	460605005	0.5790859287	24
1831576693	KHOURY	BISHARA	ROBERT	3545 ARBOR BLVD STE E		PORTAGE	IN	46368	0.5794968068	24
1003891219	BOND	THOMAS	W.	1331 MINNICH RD		NEW HAVEN	IN	467742051	0.5799483706	24
1346200888	BURKETT	CHESTER	ROBERT	40 W FLETCHALL ST		POSEYVILLE	IN	476339015	0.5807174936	24
1831204668	HARTING	MARLONA	KAY	1717 S CALHOUN ST		FORT WAYNE	IN	468025257	0.5812418072	24
1558458554	PAREKH	BINA	K	9660 WICKER AVENUE		ST JOHN	IN	463739487	0.5817350883	24
1861996977	COX	MEGAN	RENEE	11725 ILLINOIS ST STE 250		CARMEL	IN	460323015	0.5818105254	24
1205879285	LONEY	DANIEL	LOUIS	1540 PROVIDENT DR		WARSAW	IN	465803291	0.582949186	24
1497860167	KAPLANIS	PAUL	TRAIANOS	6130 TRIER RD		FORT WAYNE	IN	468155339	0.5831581445	24
1134190713	IBEKIE	ORANU	G	1574 E 85TH AVE		MERRILLVILLE	IN	464108900	0.5833252764	24
1992806194	KLECKNER	WILLIAM	CLAYTON	7526 E 82ND ST STE 125		INDIANAPOLIS	IN	462561467	0.5833496822	24
1023035508	NEUMANN	THEODORE	R	611 E DOUGLAS RD STE 406		MISHAWAKA	IN	465451468	0.5834410529	24
1437191665	HELMS	MICHAEL		2930 W CLEVELAND RD		SOUTH BEND	IN	466286090	0.5836813858	24
1134358997	HOLLEN	JUSTIN	ROBERT	10122 E 10TH ST	STE210	INDIANAPOLIS	IN	462292664	0.5838507594	24
1922539295	JOHNSON	ELIZABETT	GUERRETTA	8414 NAAB ROAD	SUITE 120	INDIANAPOLIS	IN	46260	0.58385528	24
1699888305	YILMAZ	ALICIA	R	1630 LAFAYETTE RD		CRAWFORDSVILLE	IN	479331090	0.5838809165	24
1689021503	MILGROM	ZHENG		750 BROADWAY STE 350		FORT WAYNE	IN	468021412	0.5839835212	24
1679508139	EVARD	ROBERT	E	11725 N ILLINOIS ST	SUITE 250	CARMEL	IN	460323008	0.5841126589	24
1194803189	CONDIT	JONATHAN	D	3631 N MORRISON RD		MUNCIE	IN	473045547	0.5845765213	24
1184872046	MERTZ	LYDIA	K	608 OAKLAND AVE		ELKHART	IN	465163819	0.5846801943	24
1700834397	DUNNINGTON	DAVID	C	430 W VOTAW ST		PORTLAND	IN	473711302	0.5847213113	24
1629079108	BRECHNER	BRETT	A	9150 E 109TH AVE	SUITE 2A	CROWN POINT	IN	463077687	0.584937109	24
1962479923	LISANTI	JOSEPH	P	9347 PENDLETON PIKE		INDIANAPOLIS	IN	462362768	0.5854581057	24
1578876785	MOHAN	DAVID	S.	3534 BROOKLYN AVE		FORT WAYNE	IN	468091361	0.5863342837	24
1598259319	THOMPSON	WILLIAM	CYRUS	415 W COLUMBIA ST STE 110		EVANSVILLE	IN	47710	0.586784988	24
1235121963	WATKINS	KENNETH	DALE	108 E HOSPITAL DR		WINCHESTER	IN	473942223	0.5874538778	24
1689677247	CHHABRA	BHUPINDAR		6375 US HIGHWAY 6		PORTAGE	IN	46368	0.588197728	24
1023402583	BEHRENS	JENNIFER	L	103 W MAIN ST		LIZTON	IN	461499219	0.5886666447	24
1588863914	BOWEN	GERALD	THOMAS	555 E EADS PKWY STE 150		GREENDALE	IN	470257353	0.5889244171	24
1841299674	TOUPIN	RICHARD	P	512 PROFESSIONAL WAY		KENDALLVILLE	IN	467552927	0.58905328	24
1851553796	GANDIONCO	ROGER		1500 DARLINGTON AVE	SUITE 300	CRAWFORDSVILLE	IN	479332060	0.5893819591	24
1982687521	SALOUS	BASMAN	ABDEL	6913 N MAIN ST		GRANGER	IN	465309601	0.5895170786	24
1447291786	LEE	JOHN	D	2401 W UNIVERSITY AVE		MUNCIE	IN	473033428	0.5896987657	24
1710956024	HENDRICK	JASON	PAUL	2800 FERRY ST		LAFAYETTE	IN	47904	0.5897140375	24
1952304123	CONWELL	CARL	F.	2229 MARY SHERMAN DR		SULLIVAN	IN	478827633	0.5900401634	24
1144759234	SCHMITT	JOSHUA	D	15814 NEELEY ST		EVANSVILLE	IN	477258420	0.5902325104	24
1124001458	WHITE	WAYNE	BARLOW	1473 E STATE ROAD 44 STE 5		CONNERSVILLE	IN	473318292	0.590440892	24
1164874632	KUSHNIR	OKSANA		1946 45TH ST		MUNSTER	IN	463213986	0.5904536213	24
1750326351	KINTANAR	THOMAS	A.	10020 DUPONT CIRCLE CT	SUITE 110	FORT WAYNE	IN	468251620	0.5905220553	24
1134119225	CERBIN	JOSEPH	H	52500 FIR RD		GRANGER	IN	465308579	0.5908070154	24
1508869900	GREER	DAVID	B.	4506 FIRST AVENUE		EVANSVILLE	IN	477103324	0.5909678361	24
1831682186	LAMAR	BRIAN		402 E MAIN ST		FORT WAYNE	IN	468021910	0.5917330559	24
1578976791	ARORA	SIMRAN	K.	4900 BROADWAY		GARY	IN	464084605	0.5920130036	24
1144294125	KING	JASON	KONRAD	3201 MIDDLE DR		COLUMBUS	IN	472034427	0.5922109627	24
1750356978	CORSE	STEVEN	A	3100 45TH ST		HIGHLAND	IN	463223289	0.5924682513	24
1386726248	MILLER	JOHN	F.	2200 FOREST RIDGE PKWY	SUITE 310	NEW CASTLE	IN	473622943	0.5928668085	24
1962658989	ELLIS	DUSTIN	CLAY	2186 N HOSPITAL BLVD STE 2		SULLIVAN	IN	478827654	0.5929422391	24
1811909773	KIRKMAN	STEPHEN	E	4778 S SCATTERFIELD RD		ANDERSON	IN	460132908	0.5934749458	24
1336149061	BRUBAKER	MICHAEL	J	700 MAIN ST		ROCHESTER	IN	46975	0.5940001754	24
1265401434	MORAN	JOHN	E	4506 1ST AVE		EVANSVILLE	IN	477103324	0.5945699581	24
1942484985	CUNNINGHAM	ANDREW	F	8820 S. MERIDIAN STREET	SUITE 200	INDIANAPOLIS	IN	462176057	0.5949602549	24
1831151869	KIDDER	SHAWN	E	2235 DUBOIS DRIVE	NULL	WARSAW	IN	465803212	0.5953884551	24
1720065790	CAVINS-STEWAR	SUSAN		14535A HAZEL DELL PKWY		CARMEL	IN	460339401	0.5962354446	24
1588657860	EVANS	JACKIE	L	8902 N MERIDIAN ST	SUITE 230	INDIANAPOLIS	IN	462605382	0.5962551043	24
1780813667	BARASA	SAMSON		1513 N 6TH 1/2 ST		TERRE HAUTE	IN	478071039	0.5966397205	24
1447255369	ANDRY	JAMES	MATTHEW	451 S PARK RIDGE RD	SUITE 101	BLOOMINGTON	IN	474018589	0.5966890126	24
1568438638	PATEL	NEELAMKUM	V	226 US HIGHWAY 20		MIDDLEBURY	IN	465409713	0.5969169199	24
1851775605	MOSIERI	EBERECHUK		1402 E COUNTY LINE RD		INDIANAPOLIS	IN	462270963	0.5969614385	24
1124482948	OKPOKHO	ITORO		5908 E STOP 11 RD		INDIANAPOLIS	IN	46237	0.5971499023	24
1528090800	LEITZEL	KAREN	E.	1201 S MAIN ST	ATTN: ER DE	CROWN POINT	IN	463078481	0.5980252421	24
1447232426	HARTMAN	SUSAN	E	362 MERIDIAN PARKE LN		GREENWOOD	IN	461429425	0.5980997908	24
1336212331	MANLEY	CLOVIS	E	4943 ROSEBUD LN		NEWBURGH	IN	476309226	0.5987015351	24
1275549248	KIZER	CYNTHIA	A	13121 OLIO RD	SUITE 300	FISHERS	IN	460377240	0.5991039386	24
1467488122	HERD	JEAN	M	901 PRINCE WILLIAM RD STE A		DELPHI	IN	469231759	0.5992725173	24
1811534423	NYHUS	JULIE	ELIZABETH	8558 BROADWAY		MERRILLVILLE	IN	464107032	0.599510093	24
1588655245	SACKETT	JAMES		5486 YELLOW BIRCH WAY		INDIANAPOLIS	IN	462549636	0.5996491111	24
1730149816	SMITH	TERESA	L	2500 E BELLEFONTAINE RD		HAMILTON	IN	467429352	0.5999926737	24
1821037532	KUBLEY	ROD	STEPHEN	1919 LAKE AVE	SUITE 104	PLYMOUTH	IN	465637830	0.6003312974	24
1649772401	KREEGAR	STACEY		1601 MEDICAL ARTS BLVD STE 100		ANDERSON	IN	460113459	0.6010091634	24
1508997248	FREDERICK	TERRY	LEE	2505 W HAMILTON RD S		FORT WAYNE	IN	468149136	0.6016600461	24
1306869144	FRIESEN	G. WELDON		206 W WARREN ST		MIDDLEBURY	IN	465400459	0.6024283616	24
1003253584	ZABEL	ANTHONY	R.	6866 W STONEGATE DR	SUITE 100	ZIONSVILLE	IN	460778050	0.6024628056	24
1598382293	WAHAB	LUNA		750 BROADWAY STE 350		FORT WAYNE	IN	468021412	0.6025675519	24
1225082548	FONG	AMY	SHIH-MEI	1500 NEELY AVE		MUNCIE	IN	473060001	0.6032045687	24
1982615852	VALCARCEL	JOEL	JOSE C	1270 E STATE ROAD 205 STE 210	SUITE 210	COLUMBIA CITY	IN	467258506	0.6032586939	24
1497701544	ANDREWS	RONALD	K	740 W GREEN MEADOWS DR	SUITE 110	GREENFIELD	IN	461403098	0.6034471368	24
1275563090	GOSHERT	PHILLIP		141 W 22ND ST STE 311		ANDERSON	IN	460164389	0.6037864441	24
1174559900	FARROW	FREEMAN	L.	900 I ST		LA PORTE	IN	463505533	0.6038587213	24
1689666240	DAVIDSON	GERARD	M	840 RICHARD RD STE 2		DYER	IN	463111994	0.6039597972	24
1932363108	ATKINS	JUSTIN	MARK	601 W 2ND ST		BLOOMINGTON	IN	474032317	0.6045688668	24
1295967768	SCHOWE	ELIZABETH	A	326 N SAWYER RD		KENDALLVILLE	IN	467552573	0.6048577887	24
1871531517	KAMPNER	THOMAS	T.	7905 CALUMET AVE	HAMMOND CLI	MUNSTER	IN	463211215	0.6051197208	24
1619573250	GAYDA	GERALD		6920 W LINCOLN HWY		CROWN POINT	IN	463079520	0.6053193	24
1790762870	SMITH	THOMAS	D.	1331 MINNICH RD		NEW HAVEN	IN	467742051	0.6054365223	24
1376585687	KRAD	MOHAMED	MONZER	315 W 35TH AVE		GRIFFITH	IN	463191003	0.6054409885	24
1821296260	DE NEIRA	CINDY		315 N DAN JONES RD STE 150		PLAINFIELD	IN	461682848	0.6059340097	24
1710121371	LACKERMANN	SARAH	CHRISTINE	11725 N ILLINOIS ST STE 595		CARMEL	IN	460323011	0.6060242963	24
1568538650	GROSSMAN	DARLA	R	545 S BOEHNE CAMP RD		EVANSVILLE	IN	477123703	0.6060653541	24
1629162987	POWELL	TALESSA		300 E BOYD AVE	SUITE 100	GREENFIELD	IN	461402816	0.6062507339	24
1851388540	WRIGHT	TRICIA	LYNN	2705 N LEBANON ST	SUITE 300	LEBANON	IN	460528612	0.6064568677	24
1659662419	POTRZEBOWSKI	MEREDITH	JANE	1675 N MAIN ST		LAPEL	IN	460519671	0.6067404242	24
1902857147	FRENCH	ADAM	A	2300 MARKET ST		CHARLESTOWN	IN	471119810	0.607830426	24
1578633194	CHAVEZ	MARY	ANN	1120 N SECTION ST	SULLIVAN ME	SULLIVAN	IN	478829200	0.6079697691	24
1619935475	HAGGENJOS	MARK	ALLEN	428 WEST VOTAW STREET	SUITE A	PORTLAND	IN	473710710	0.6081070968	24
1265531909	HEWITT	ERIC	WAYNE	8607 E US HIGHWAY 36		AVON	IN	461237960	0.6082037509	24
1891755690	HOEHN	JOHN	A	505 WEST LINCOLN HWY		SCHERERVILLE	IN	46375	0.6084262443	24
1457394934	REIDY	JAMES	E	303 S MAIN	SUITE 212	MISHAWAKA	IN	465442160	0.6095876184	24
1457315129	MICK	GERALD	DWIGHT	12400 N MERIDIAN ST STE 100		CARMEL	IN	460324601	0.6101872137	24
1386608321	STOGDILL	THOMAS	BRYAN	1100 S MAIN ST		BLUFFTON	IN	467143615	0.610519714	24
1679533962	VOLZ	KIM	A	415 W COLUMBIA ST	STE 110	EVANSVILLE	IN	477101656	0.6106184091	24
1073518981	ERWIN	WINFORD	ROBERT	100 N CURRY PIKE		BLOOMINGTON	IN	474042593	0.610800552	24
1538181722	WELCH	ANNA	L.	915 SAGAMORE PKWY W		WEST LAFAYETTE	IN	47906	0.6110423639	24
1346479375	WADHWA	PARMINDER		2330 S DIXON RD		KOKOMO	IN	469026411	0.6110872778	24
1972574838	TONEY	SAMUEL	E	119 S WASHINGTON ST	AMBUCARE CL	MARION	IN	469523805	0.6120701803	24
1508864497	LEVA	STACEY	COLLEEN	1225 E COOLSPRING AVE		MICHIGAN CITY	IN	463606312	0.612215645	24
1790867703	OAKERSON	MICHELLE	MARIE	4625 S EMERSON AVE		INDIANAPOLIS	IN	462035972	0.6125642758	24
1386827053	DIMITROV	LARISSA	M	2001 W 86TH ST		INDIANAPOLIS	IN	46260	0.6127690522	24
1154405645	LEROY	BRENDAN		545 VITALITY DR STE 100A		FORTVILLE	IN	46040	0.6128702143	24
1518300680	MILIEN	SENEQUE		1100 REID PKWY		RICHMOND	IN	473741157	0.6131034743	24
1578790481	OBMACES	BERNADETT	A	3800 ST MARY DR	SUITE 204	VALPARAISO	IN	463837502	0.6134384743	24
1104882711	HARTUNG	DAVID	J	1124 MEDICAL PL		SEYMOUR	IN	472742640	0.6136080993	24
1164951943	BHALANI	RINA	M	1520 N SENATE AVE		INDIANAPOLIS	IN	462022213	0.6140392859	24
1932696291	SUTHERLAND	MARY	ELIZABETH	621 MEMORIAL DR		SOUTH BEND	IN	466011063	0.6143808824	24
1952394454	DALPHOND	DENNIS	W	701 W TALMER AVE		NORTH JUDSON	IN	463661335	0.6146316191	24
1528238466	KNOX	ANNE	N	8414 NAAB RD STE 215		INDIANAPOLIS	IN	462601972	0.6147712756	24
1396038832	BURCH	STEVEN	JAMES	1011 MAIN ST STE 110		INDIANAPOLIS	IN	462246978	0.6150537201	24
1699724393	SHOCKLEY	RACHEL	ANN	10122 E 10TH ST	SUITE 100	INDIANAPOLIS	IN	462292663	0.6151382283	24
1841654688	CHOBANOV	KATHERINE	E	5230 E STOP 11 RD	SUITE 250	INDIANAPOLIS	IN	46237	0.6151760419	24
1679688295	MORAN	DAVID	JOHN	5104 N CLINTON ST		FORT WAYNE	IN	468255720	0.615211102	24
1982648895	ROSS	STEVEN		7333 W JEFFERSON BLVD		FORT WAYNE	IN	468046280	0.615453956	24
1649512567	COLEMAN	SARAH		10801 N MICHIGAN RD STE 100		ZIONSVILLE	IN	460778171	0.6157474195	24
1477564789	THURSTON	MICHELE	L	2003 STULTS ROAD	SUITE 100	HUNTINGTON	IN	467501291	0.615835971	24
1952392490	BLUME	WILLIAM	A.	4501 N 4TH AVE		EVANSVILLE	IN	477103529	0.6169485956	24
1003993288	BRACKETT	ERIC		1332 LINCOLN AVE		EVANSVILLE	IN	477141516	0.6177676071	24
1366423105	FRAZIER	CHRISTOPH	P.	326 SAWYER RD		KENDALLVILLE	IN	467552573	0.617852425	24
1295705580	SEIZYS	JEFFREY		7905 CALUMET AVE		MUNSTER	IN	463212549	0.6188124621	24
1316063613	STRATTON	THOMAS	LEE	25 W DIVISION ST		EVANSVILLE	IN	477101374	0.6190054485	24
1073512703	ECK	JEFFREY	A.	2824 ELKHART RD		GOSHEN	IN	46526	0.6209813201	24
[truncated: 1,236 more rows]
