# Supplementary material for: Prevalence and Correlates of COVID-19 Vaccine Information on Family Medicine Practices’ Websites in the United States: Cross-sectional Website Content Analysis
Source: JMIR Form Res. 2022 Nov 17;6(11):e38425. doi: 10.2196/38425 (PMC9671487; doi:10.2196/38425)
Supplement: Multimedia Appendix 1 [file formative_v6i11e38425_app1.zip › NPI datasets/KS_NPI.csv]

NPI	last_name	first_name	middle_name	address_line1	address_line2	city	state	zip	r	target_sample
1659780682	AKINSIPE	OLADAPO		1700 SW 7TH ST		TOPEKA	KS	666062489	0.0019061258	13
1649223215	COOKE	BRIAN	DANIEL	100 EAST MAIN ST		OSAWATOMIE	KS	660641126	0.0020249495	13
1386787950	KIMURI	LARISA	ELAINE	1220 BILTMORE DR		LAWRENCE	KS	660494271	0.0031343186	13
1770695298	WITTMAN	ANTHONY	T.	1337 S FOUNTAIN DR		OLATHE	KS	660617205	0.0032100966	13
1396789939	HARRIS	GARY	DALE	15435 W 134TH PL	STE #101	OLATHE	KS	66062	0.0035659703	13
1548357346	CAYCEDO	AUTUMN	HEATHER	1823 COLLEGE AVE		MANHATTAN	KS	66502	0.0037306803	13
1003899915	GREINER	WILLIAM	S	2040 HUTTON RD	SUITE 102	KANSAS CITY	KS	661094526	0.004141327	13
1023128535	LONG	MYRA	C	651 E PRESCOTT		SALINA	KS	674017408	0.0044315355	13
1043552474	OLIVER	ALAN	MARK	13849 HADLEY ST		OVERLAND PARK	KS	662231320	0.0054391399	13
1750677217	CAHOJ	NICHOLAS	W	302 MAIN ST		WESTMORELAND	KS	665499684	0.0069662556	13
1366016610	LICKTEIG	JEREMY		1010 N KANSAS ST		WICHITA	KS	672143124	0.0070892558	13
1134431497	HISEL	ASHLEY	E.	823 SW MULVANE ST		TOPEKA	KS	666061764	0.0073614344	13
1518000397	WORLEY	PAULA	A.	4722 W KELLOGG DR		WICHITA	KS	672092508	0.0083067492	13
1932629300	JUFFS	BROCK	JAMES	1400 W 4TH ST		COFFEYVILLE	KS	673373306	0.0087573244	13
1669698205	HOLMAN	AMY	MICHELLE	1004 PROGRESS DR		LANSING	KS	660436326	0.009458825	13
1659726792	PARENTE	DANIEL	JOSEPH	3901 RAINBOW BLVD	MAILSTOP 40	KANSAS CITY	KS	661608500	0.009572424	13
1487641866	YOUNG	BRUCE	W	1803 S RIDGEVIEW RD		OLATHE	KS	660622376	0.0096185398	13
1962416974	SMITH	CHRISTIAN		524 N ANDOVER RD		ANDOVER	KS	670029712	0.0108393626	13
1780207217	STRELLA	GRACE		1010 N KANSAS ST STE 3023		WICHITA	KS	672143124	0.0111797629	13
1740505825	HWANG	ANDREW		8550 MARSHALL DR	SUITE 200	LENEXA	KS	662141505	0.0127654052	13
1669762167	INTURI	ROHITHA		555 W 15TH ST	SUITE A	LIBERAL	KS	679012467	0.0130728912	13
1588644165	ABBOTT	GREGORY	ALAN	57950 LEAVENWORTH		WICHITA	KS	672218776	0.0135446955	13
1386752293	HENWOOD	JOHN	R	1515 S CLIFTON AVE	SUITE 300	WICHITA	KS	672182900	0.013829344	13
1740257138	GIBSON	BRIAN	E.	2840 SW URISH RD		TOPEKA	KS	666145614	0.0148489359	13
1154390862	KIMPLE	KRIS	GRAYSON	1005 N LINCOLN AVE		BELOIT	KS	674201215	0.0150721218	13
1902902240	MILLIGAN	DONALD	B	3901 RAINBOW BLVD	MS 4017	KANSAS CITY	KS	661608500	0.0152147189	13
1528205440	BRUNGARDT	JANET	L	3007 E CENTRAL AVE		WICHITA	KS	672144814	0.0155878603	13
1750377719	CURRY	GREGORY	L	11725 W 112TH ST		OVERLAND PARK	KS	662102761	0.0164194005	13
1073600847	STEPHENS	CHARLES	G	222 MAIN STREET		MINNEOLA	KS	678658511	0.0174196949	13
1457615635	MCGONIGLE	ERIN	A	7450 KESSLER ST STE 300		MERRIAM	KS	662042550	0.0176246367	13
1023005238	BERNARD	JOHN	R	12330 METCALF AVE	SUITE 400	OVERLAND PARK	KS	662131324	0.0196681242	13
1396796181	DETWILER	TODD	M	1301 W 12TH AVE	SUITE 401	EMPORIA	KS	668012587	0.0198253784	13
1750333670	GREENWOOD	JOHN	MILTON	8708 W 135TH ST		OVERLAND PARK	KS	662212036	0.0201529507	13
1124258702	LUNDBERG	CHRISTOPH	LAURENCE	105 W 13TH ST		HAYS	KS	676013613	0.0208211457	13
1356394985	KELLER	TRAVIS	JAMES	20375 WEST 151ST	SUITE #105	OLATHE	KS	66061	0.0216677599	13
1215931175	SLOYER	JEFF	M	309 SANDERS ST		BURLINGTON	KS	668392616	0.0218569874	13
1568427839	BOSSEMEYER	CHARLES	H.	617 E ELM ST		SALINA	KS	674018537	0.0218919474	13
1699158428	REWERSKI	PIOTR		1010 N KANSAS ST		WICHITA	KS	672143124	0.0224828012	13
1861429458	SINCLAIR WEBB	ELLEN		1418 S MAIN ST	SUITE 5	OTTAWA	KS	660673543	0.0232142406	13
1639368152	HUTCHISON	JOE	ROBERT	118 SOUTH WABASH		HOWARD	KS	67349	0.0232644272	13
1265466742	LEE	SUSAN	L	4061 INDIAN CREEK PKWY STE 200		OVERLAND PARK	KS	662074030	0.0234240582	13
1841203023	RANDOLPH	MARY	KAY	4505 NW FIELDING RD		TOPEKA	KS	666182651	0.0247370978	13
1780792804	MESSNER	STAN	A	8200 W CENTRAL AVE	SUITE 1	WICHITA	KS	672129503	0.0250739916	13
1194751172	MORRISON	TODD	WARREN	18320 S CENTER ST		GARDNER	KS	660309157	0.0251025385	13
1073538872	BELCHER	WENDY	MARIE	536 W 4TH AVE		GARNETT	KS	660321355	0.0254237009	13
1356344709	VAUGHN	SHERRI	S.	1130 W 4TH ST	SUITE 3200	LAWRENCE	KS	660441328	0.0255426681	13
1487090056	WEWEL	SCOTT		3901 RAINBOW BLVD	MS4010	KANSAS CITY	KS	661608500	0.0261579529	13
1003934712	BUHLER	GREGORY	C	8675 COLLEGE BLVD	#150	OVERLAND PARK	KS	662101946	0.026610517	13
1053342956	GERNON	REBECCA	L.	7301 E FRONTAGE RD	SUITE 100	SHAWNEE MISSIO	KS	662041654	0.0274904249	13
1912901885	SIDES	JON	O	309 SANDERS ST		BURLINGTON	KS	668392616	0.0281839376	13
1770558298	EDWARDS	RONALD	JONATHAN	631 SW HORNE ST		TOPEKA	KS	666061694	0.0285034017	13
1295097681	ROHRBERG	TESSA		850 N HILLSIDE ST		WICHITA	KS	672144914	0.029244524	13
1194743369	LEE	ROBERT	REX	6155 E HARRY ST		WICHITA	KS	672183827	0.0296234572	13
1689084477	PHIPPS	BLAKE	GORDON	4951 W 18TH ST		LAWRENCE	KS	66047	0.0300601949	13
1962411587	JOHNSON	MATTHEW	SCOTT	7150 E HARRY ST		WICHITA	KS	672072914	0.0301033436	13
1669407607	MUNGER	MICHAEL	L	4061 INDIAN CREEK PKWY		OVERLAND PARK	KS	662074030	0.0305691278	13
1053403253	BROXTERMAN	STEVEN	JOSEPH	9119 WEST 74TH STREET	SUITE 150	SHAWNEE MISSIO	KS	662042229	0.0306207738	13
1902862741	MOSIER	STEVEN	J	2900 AMHERST AVE	SUITE A	MANHATTAN	KS	665033043	0.0310492302	13
1730334475	NUGENT	JASON	WESLEY	855 N HILLSIDE ST		WICHITA	KS	672144913	0.0314868293	13
1528056157	SHAFFER	SUZANNE	H	15101 GLENWOOD AVE		STANLEY	KS	662233154	0.0317671066	13
1003870817	COHEN	CARRIE	E	2622 W CENTRAL AVE		WICHITA	KS	672034969	0.0328450375	13
1023630597	DOYLE	CHANEL		1010 N KANSAS ST STE 3023		WICHITA	KS	672143124	0.0339696054	13
1376854059	GOODWIN	ADAM	MATTHEW	14700 W SAINT TERESA ST STE 300		WICHITA	KS	672359630	0.0351170236	13
1689677528	NELSON	MARIAN		609 LIBERTY ST		CLAY CENTER	KS	674321564	0.0358836991	13
1740670603	TAWADROS	MARY	CABIB	5911 LONGLEAF DR.		LAWRENCE	KS	66049	0.0364130945	13
1003921214	FRICK	AMY	J	1001 6TH AVE	SUITE 300	LEAVENWORTH	KS	660483222	0.0372578688	13
1609831858	VANEATON	TRENTON	J	1000 HOSPITAL DR		MCPHERSON	KS	674602326	0.0373592759	13
1386752434	REISWIG	JEFFREY	S	8200 W CENTRAL AVE	SUITE 1	WICHITA	KS	672129503	0.0377212074	13
1366854416	BAALMANN	JOSEPH	DAVID	3730 N RIDGE RD	SUITE 100	WICHITA	KS	672051227	0.0390568772	13
1063480937	GLOVER	RICHARD	M	700 MEDICAL CENTER DR	STE 210	NEWTON	KS	671149017	0.0390594714	13
1043263627	MOSER	SCOTT	E	850 N HILLSIDE ST		WICHITA	KS	672144914	0.0390725844	13
1821389180	BROWN	MEGAN	E	511 NE 10TH ST		ABILENE	KS	674102153	0.0392700895	13
1639173156	SPEARS	TIMOTHY	C.	1408 EAST STREET		IOLA	KS	667493004	0.0396110988	13
1023141397	YOAKAM	JESSICA	D.	1001 6TH AVE	STE. 320	LEAVENWORTH	KS	660483222	0.0400972422	13
1538454905	SCHEVE	MICHAEL	C	2135 N RIDGE RD STE 400		WICHITA	KS	672121404	0.040173972	13
1417953365	MCKINLEY	JEFFERY	W.	810 W COLUMBIA ST		OBERLIN	KS	67749	0.0402209284	13
1023080249	RICHMAN	DANA		2101 N WALDRON ST		HUTCHINSON	KS	675021131	0.0412563048	13
1891704086	HOGAN	AMY	E	600 S SANTA FE AVE	SUITE E	SALINA	KS	674014148	0.0425242931	13
1700046422	CRAIG	RANDALL	G.	910 S HILLSIDE ST		WICHITA	KS	672114001	0.0429527764	13
1205924867	LIESE	ZIANA	A	9100 W 74TH ST		SHAWNEE MISSIO	KS	662044004	0.0432454087	13
1093710063	STRINGFIELD	SCOTT	L	707 N EMPORIA ST		WICHITA	KS	672143707	0.0436490583	13
1720082506	FOX	RICHARD	L	309 SANDERS ST		BURLINGTON	KS	668392616	0.0440073023	13
1285195628	BUNCH	DAKOTA	DEWAYNE	651 E PRESCOTT RD		SALINA	KS	674017408	0.0441591125	13
1396728028	MERKEL	EARL	DEAN	222 S KANSAS ST	STE E	RUSSELL	KS	676653000	0.045214524	13
1275100075	WALSTON	TOWNE		1010 N KANSAS ST		WICHITA	KS	672143124	0.045244027	13
1366671422	BESSEY	JASON	KYLE	15710 W 135TH STREET	SUITE 200	OLATHE	KS	660621511	0.0454815002	13
1669609970	WARREN	DANIEL	E	2707 E 21ST ST N		WICHITA	KS	672142249	0.0458100112	13
1992792188	RANDOLPH	RICHARD		12210 W 87TH ST		LENEXA	KS	662152812	0.0459826333	13
1104269174	ARRIBAS	JASON	ROBERT	4061 INDIAN CREEK PKWY STE 200		OVERLAND PARK	KS	662074030	0.0467857747	13
1225064801	RANSOM	WILLARD	B	1418 S MAIN ST	SUITE 5	OTTAWA	KS	660673543	0.0467954297	13
1447818653	SMITH	SAMUEL		1010 N KANSAS ST		WICHITA	KS	672143124	0.04785302	13
1982297057	JONES	EMILY	NICHOLE	1901 N MAIZE RD		WICHITA	KS	672125203	0.0492464034	13
1134726466	EISENBARTH	HEATHER		1500 SW 10TH AVE		TOPEKA	KS	666041301	0.0493532266	13
1467417634	GRANT	MICHAEL	D	1001 S OHIO ST		SALINA	KS	674015364	0.0496842875	13
1982607347	HARRIS	MALATI		1220 BILTMORE DR		LAWRENCE	KS	660491995	0.0498675243	13
1902034614	ULLOM	ROBERT	LEROY	8200 W CENTRAL AVE STE 1		WICHITA	KS	672123661	0.0500200619	13
1770545691	KLEIN	TRACY	R	1709 S ROCK RD		WICHITA	KS	672075150	0.0500932103	13
1417997396	CRANE	JOHN	L	5949 NIEMAN RD		SHAWNEE	KS	662032907	0.0517599476	13
1306082102	COWLES	ALAN	L.	1121 STONERIDGE DR		LAWRENCE	KS	660494772	0.0521439286	13
1891310678	FRY	BEAU		1010 N KANSAS ST		WICHITA	KS	672143124	0.0526968003	13
1366468696	WARNER	JAMES	DUDLEY	2415 MASSACHUSETTS ST		LAWRENCE	KS	660464827	0.0537566091	13
1346642790	DARNALL	MICHELLE		510 W RADIO LN		ARKANSAS CITY	KS	670054011	0.0538670635	13
1154417863	CHUMLEY	HEIDI	S	1059B DELP PAVILION	MAIL STOP 4	KANSAS CITY	KS	66160	0.0541326264	13
1043315864	SIMMONS	MICHAEL	R.	1026 N HIGHWAY 69		FRONTENAC	KS	667638100	0.0550095332	13
1003886714	SPITZER	JEROME	S	1600 N LORRAINE ST	STE 110	HUTCHINSON	KS	67501	0.0557931988	13
1255393161	MEYERS	SCOTT	L	1709 S ROCK RD		WICHITA	KS	672075150	0.0572426892	13
1265408983	LASSEY	VANCE	R	23020 M RD		HOLTON	KS	664368641	0.0574506764	13
1255712329	TEEKA SATYAN	MEGHA		3901 RAINBOW BLVD		KANSAS CITY	KS	661608500	0.0574579342	13
1861841900	GRIFFITH	RACHEL		1010 N KANSAS ST		WICHITA	KS	672143124	0.0581169981	13
1932134194	HEGER	RODRICK		1006 S JACKSON ST		HUGOTON	KS	679512842	0.0582359159	13
1326466012	TRUSTY	WHITNEY	BRITTON	8940 STATE AVE		KANSAS CITY	KS	661121646	0.0584442253	13
1629450275	BAALMAN	JONATHAN		1010 N KANSAS ST		WICHITA	KS	672143124	0.0588731468	13
1336117985	HUGHES	STEVEN		753 N WEST ST		WICHITA	KS	672031240	0.059671016	13
1508860479	JARVIS	CHRISTOPH	D	309 SANDERS ST		BURLINGTON	KS	668392616	0.0600557523	13
1396733911	WARREN	RONDA	LYNN	5211 W 103RD ST		OVERLAND PARK	KS	662073154	0.0601329264	13
1649666546	STOKES	GRETCHEN		7020 W 121ST ST		OVERLAND PARK	KS	66209	0.0606518532	13
1801893748	WILLHITE	ANDREA	K	1902 S HWY 59 BLDG E		PARSONS	KS	673574948	0.0607593991	13
1720342256	PLANK	JOSHUA		3901 RAINBOW BLVD		KANSAS CITY	KS	661032937	0.0607655281	13
1205196136	RAJKARNIKAR	MANDIRA		8550 MARSHALL DR STE 200		LENEXA	KS	662149836	0.0608570501	13
1952363962	LOGAN	JAMES	E	855 N HILLSIDE ST		WICHITA	KS	672144913	0.0622053417	13
1518068824	REDDY	PADALA	J.	114 E WALNUT ST		HILL CITY	KS	676421722	0.065199914	13
1063477297	LABES	BRUCE	L	830 ELM ST		MINNEAPOLIS	KS	674671608	0.0657489547	13
1447562798	WOODWARD	JENNIFER	LEE	3901 RAINBOW BLVD	MS 4010	KANSAS CITY	KS	661608500	0.0669763168	13
1437771912	ERICKSON	SIRI		1010 N KANSAS ST STE 3023		WICHITA	KS	672143124	0.0681121769	13
1053372631	VOGT	LAUREL	A	1130 N KANSAS AVE		TOPEKA	KS	666081244	0.0681695813	13
1912148776	BUSER	TYLER	M	1131 S CLIFTON AVE STE B		WICHITA	KS	672182963	0.0686997152	13
1255521589	CHORUN	LESLIE	ANN	10120 W 96TH ST APT E		OVERLAND PARK	KS	662125136	0.0689301784	13
1114549177	GERBER	JOSEPH		1010 N KANSAS ST STE 3023		WICHITA	KS	672143124	0.0710006208	13
1265423149	NIGHTENGALE	DIANE	D	700 W CENTRAL AVE	STE 205	EL DORADO	KS	670422184	0.071298135	13
1861454167	RAY	LAURA	N.	15900 COLLEGE BLVD	SUITE 100	LENEXA	KS	662191369	0.071676068	13
1679556955	HUBIN	TRAVIS	D	13213 W 21ST ST N		WICHITA	KS	672359625	0.0730683776	13
1336251784	ELLIS	WENDEL		321 E HARPER		TRIBUNE	KS	67879	0.0738332509	13
1669475224	HICKS	SARA	A	7020 W 121ST ST		OVERLAND PARK	KS	662092008	0.0742042945	13
1144283607	PRATURI	MOHANDAS		5500 E KELLOGG DR	TEAM 5	WICHITA	KS	672181607	0.0744125327	13
1477544666	HAWKS	STEPHEN	W	507 E 16TH ST	STE 1	WELLINGTON	KS	671522828	0.0744205141	13
1033118989	CLAIR	JENNIFER	L	1130 W 4TH ST	SUITE 3200	LAWRENCE	KS	660441328	0.0746925846	13
1932767142	SEABOLD	ERICA		1010 N KANSAS ST		WICHITA	KS	672143124	0.0752538499	13
1194752600	SHARMA	ARUN	L	1509 MAIN STREET		PARSONS	KS	67357	0.075506371	13
1811959190	TRAN	THOMAS	T	2620 E CENTRAL AVE		WICHITA	KS	672144609	0.076844614	13
1710974100	BECK	CALVIN	E	10100 W 119TH ST	SUITE 150	OVERLAND PARK	KS	662131604	0.0769428197	13
1528070570	GOODNIGHT	KRIS	L	8200 W CENTRAL AVE	SUITE 1	WICHITA	KS	672129503	0.0770219979	13
1578612362	HERSCHER	JOHN	JOSEPH	212 MAPLE AVE		OAKLEY	KS	677481220	0.0770661538	13
1801899604	MEHTA	PRAFUL	CHANDRA	3730 N RIDGE RD	STE 100	WICHITA	KS	672051228	0.0772713917	13
1780637314	GRAHAM	DAVID	E	20375 WEST 151ST	SUITE #105	OLATHE	KS	66061	0.0776946764	13
1255594305	GABEL	SARAH	M	310 E COLLEGE DR		COLBY	KS	677013716	0.0793499458	13
1316919913	SCHLOTTERBACK	MATTHEW		1100 N MAIN ST		HUTCHINSON	KS	675014406	0.0796030327	13
1710095039	DOOLITTLE	JEFFREY	JOHN	707 N EMPORIA ST		WICHITA	KS	672143707	0.0798596242	13
1003106402	BUTLER	FAITH	MADELINE	3901 RAINBOW BLVD # MS 4010		KANSAS CITY	KS	661608500	0.0816606894	13
1164629218	BLOOM	NATHAN	MICHAEL	1004 PROGRESS DR	SUITE 220	LANSING	KS	660436326	0.0824001697	13
1427230069	AVERY	SCOTT	F.	361 GRANT AVE		JUNCTION CITY	KS	66441	0.0827294919	13
1972566073	LIEPINS	RICHARD	E	2131 N RIDGE RD		WICHITA	KS	672121570	0.08292876	13
1104113125	OZBUN	SUZANNE	ELIZABETH	7450 KESSLER ST	STE 300	MERRIAM	KS	66204	0.0831581913	13
1386610111	KEEHN	MICHAEL	LEE	200 WHITE WAY ST		NETAWAKA	KS	665169323	0.083555806	13
1790921914	IKEME	STEPHANIE	A	7527 STATE AVE		KANSAS CITY	KS	661122815	0.083644412	13
1669531570	BELCHER	TIMOTHY	A	1400 W 4TH STREET	COFFEYVILLE	COFFEYVILLE	KS	67337	0.0837942511	13
1245852623	LOUBSER	LIZE		1010 N KANSAS ST STE 3023		WICHITA	KS	672143124	0.0840539779	13
1760744346	MYERS	HEATHER	R	1600 COMMUNITY DR		SENECA	KS	665389739	0.0843219813	13
1427003409	KNOPP	RYAN	C	4101 ANDERSON AVE		MANHATTAN	KS	665037588	0.0844402672	13
1427080027	LICHTY	DAN	MERLIN	1000 HOSPITAL DR		MCPHERSON	KS	674602326	0.0847774609	13
1598113888	CUNNINGHAM	CRAIG		1010 N KANSAS ST		WICHITA	KS	672143124	0.0852124477	13
1801849542	TADURAN	VIRGILIO	M.	410 CHEYENNE STREET		SATANTA	KS	678700009	0.0859594364	13
1063423150	BAZZANO	STEPHEN	J	111 E 7TH ST		GALENA	KS	667391229	0.0861472465	13
1780950352	YOUTSOS	JACQUELIN	MARGARET	2425 BRADSHAW WAY		PITTSBURG	KS	667626600	0.0867609824	13
1750414496	BANSAL	ROOPA		5600 W 95TH ST	SUITE 105	OVERLAND PARK	KS	662072921	0.0871788455	13
1437727112	REISWIG	JEREMY		1010 N KANSAS ST		WICHITA	KS	672143124	0.0892975843	13
1851384101	GROTE	CATHERINE	MARTIN	712 1ST TER		LANSING	KS	660431704	0.0894730427	13
1760493779	DERKSEN	LARRY	A	8200 W CENTRAL AVE	SUITE 1	WICHITA	KS	672129503	0.0915342444	13
1215254420	LYNCH	KATHRYN	ELIZABETH	5241 CARSON PL		LAWRENCE	KS	66049	0.0928708166	13
1861985103	DAGG	THOMAS		1010 N KANSAS ST		WICHITA	KS	672143124	0.0937181092	13
1225082712	KATT	DIANA	K	701 MISSOURI AVE		ALMA	KS	664019710	0.0937394407	13
1598146409	ROSS	ANDREW		737 E CRAWFORD ST		SALINA	KS	67401	0.0942295981	13
1689241440	ROTH	EYAN		1010 N KANSAS ST		WICHITA	KS	672143124	0.0944715925	13
1033157086	NGUYEN	NGOC-LAN	THI	10600 MASTIN ST		OVERLAND PARK	KS	662125723	0.0944961482	13
1073549820	LISTERMAN	JOHN		1 RIVERFRONT PLZ	SUITE 100	LAWRENCE	KS	660442293	0.0952495272	13
1366703100	BAXA	AMANDA		1010 N. KANSAS	WCGME	WICHITA	KS	67214	0.0954013067	13
1962475343	SACK	JOSEPH	M	2020 N TYLER, STE 114		WICHITA	KS	672124916	0.0955494065	13
1750357547	KNOLL	TONYA		1106 E 27TH ST	SUITE 2	HAYS	KS	676012154	0.0957432599	13
1023079852	SORIA	CAROLINA	M	216 N MAIN		GODDARD	KS	67052	0.0998013732	13
1952323842	CATES PANAKOS	KATHERINE	JEAN	606 N MULBERRY RD		DERBY	KS	670373532	0.099958804	13
1013400431	SCHNEIDER	MICCA		514 CLEVELAND ST		GREAT BEND	KS	675303562	0.1001366214	13
1790132652	ANDERSON	JACKIE		1010 N KANSAS ST		WICHITA	KS	672143124	0.1002098364	13
1649207275	PESHEK	RAMONA	K	3311 E MURDOCK ST		WICHITA	KS	672083054	0.1002327484	13
1609879261	BAIRD	AIMEE	B	7020 W 121ST ST		OVERLAND PARK	KS	662092008	0.1002784619	13
1851356026	SCHROEDER	CHADWIN	R	2090 S OHIO ST		SALINA	KS	674016702	0.1015737229	13
1033148507	GLYNN	KERSTIN	M	1412 N 2ND ST		ATCHISON	KS	66002	0.1027655397	13
1720054315	TEEGARDEN	JENNIFER		12330 METCALF AVE	SUITE 400	OVERLAND PARK	KS	662131324	0.1028243118	13
1326210956	SCRIPTER	CASSIE	LEAH	1010 N KANSAS ST		WICHITA	KS	672143124	0.1035736893	13
1659666022	ELSON	JODY		8200 W CENTRAL AVE	SUITE ONE	WICHITA	KS	672129503	0.1038860824	13
1992153910	MACIASZEK	JENNIFER	L	1210 N WASHINGTON		PLAINVILLE	KS	676631632	0.1048148773	13
1720245442	HOPKINS	HILLARY	N	11301 ASH ST		LEAWOOD	KS	662111643	0.1057770118	13
1245458256	BREAULT	DOROTHY		1100 HIGHLAND DR	3RD FLOOR	CONCORDIA	KS	669013923	0.1065935097	13
1902891823	MCCOWEN	HERBERT	M	7381 W 133RD ST	SUITE 100	OVERLAND PARK	KS	662134750	0.1086032107	13
1265052674	HERWIG	JING	XU	1010 N KANSAS ST		WICHITA	KS	672143124	0.1086423649	13
1821582313	FATOOL	SARAH		100 E HELEN ST		HERINGTON	KS	674491606	0.1087836554	13
1689893448	MCKENNEY	JENNIFER	BACANI	1525 MADISON ST	SUITE 3	FREDONIA	KS	667361751	0.1097610435	13
1962884585	VONDERHORST	RYAN		8072 NORMANDY DR		FORT RILEY	KS	664427069	0.1101912135	13
1952401861	ROCK	RANDALL		1200 SCHWEGLER DR		LAWRENCE	KS	660457559	0.1102829418	13
1083810469	BICKLE	AMANDA	L	105 W 13TH		HAYS	KS	676013082	0.1106908131	13
1326017013	FUGATE	CARL	LEE	1005 N LINCOLN AVE		BELOIT	KS	674201215	0.1106947321	13
1164538989	BAIG	AHMED		5701 STATE AVE STE 100		KANSAS CITY	KS	661021281	0.1111482378	13
1508202623	WATSON	JOHN-MICH		1010 N KANSAS ST		WICHITA	KS	672143124	0.1131297886	13
1588651970	KAUFMAN	KENTON	G	11164 S NOBLE DR		OLATHE	KS	660617528	0.113208537	13
1851399489	JOHNSON	RICHARD	WILLIAM	524 N ANDOVER RD		ANDOVER	KS	670029712	0.1134098941	13
1043370489	KILLAM	MARGARET	A	8101 PARALLEL PKWY	STE 100	KANSAS CITY	KS	661122010	0.1141213482	13
1548487440	BAXA	ERIN	M	760 W D AVE		KINGMAN	KS	670681222	0.1142471396	13
1518345537	FERRELL	LAUREN	B	651 E PRESCOTT RD		SALINA	KS	674017408	0.1142664925	13
1932692357	REITH	KENDRA	ANN	114 W 8TH ST		ONAGA	KS	665219574	0.1151761595	13
1295797512	DAVIS	CONSTANCE	A	800 N CARRIAGE PKWY		WICHITA	KS	672084508	0.116093366	13
1467404327	ALHOSSEINI	SEYED-HAM		2040 HUTTON RD	SUITE 102	KANSAS CITY	KS	661094526	0.1160946112	13
1386641223	BULLER	JIMMY	V	1509 MAIN ST		PARSONS	KS	673573332	0.1173032672	13
1164089660	KETTNER	ANDREW		1010 N KANSAS ST		WICHITA	KS	672143124	0.1173183695	13
1497934061	DUNCAN	SPENCER	G	641 N SENECA ST		VALLEY CENTER	KS	671478208	0.1175047099	13
1467452904	SLOMKA	JERZY		1602 N AYLWARD AVE		ELLSWORTH	KS	674392541	0.1182265929	13
1518162734	MYERS	KRISTIN		1010 N KANSAS ST		WICHITA	KS	672143124	0.1183387316	13
1023213147	PALOMINO	MICHAEL	ANTONIO	7570 W. 21ST ST. N.	BUILDING 10	WICHITA	KS	67205	0.1185223312	13
1306825880	FAST	JAMES	I	420 W 15TH AVE		EMPORIA	KS	66801	0.1185231512	13
1962897306	GARCIA	FLORENTIN		3901 RAINBOW BLVD		KANSAS CITY	KS	66160	0.1186772618	13
1336669845	PRAY	MARGARET		1010 N KANSAS ST		WICHITA	KS	672143124	0.1190918205	13
1184154205	JOHNSON	SARAH		1010 N KANSAS ST		WICHITA	KS	672143124	0.1191192666	13
1306366471	COOPER	SCOTT		1126 S CLIFTON AVE		WICHITA	KS	672182913	0.1192676123	13
1225327539	CRUMBAKER	MARIAH	L	1005 N LINCOLN AVE		BELOIT	KS	674201215	0.1193860653	13
1831576651	JACKSON	MICHAEL	HOWARD	4646 NW FIELDING ROAD		TOPEKA	KS	66618	0.1195991566	13
1396973848	GILBERT	LISA	M	707 N EMPORIA ST		WICHITA	KS	672143707	0.1198316762	13
1962864249	THOMAS	CLAIRE	ELISABETH	2707 E 21ST ST N		WICHITA	KS	672142249	0.1199649345	13
1275524845	BERGSTRAND	RICHARD	A	550 POPE AVE		FORT LEAVENWOR	KS	660272332	0.1203308455	13
1265092647	ENGLE	RACHEL		1010 N KANSAS ST		WICHITA	KS	672143124	0.1212026757	13
1265426746	WINBLAD	JOHN	MARK	3625 QUAIL RIDGE RD		WINFIELD	KS	671568881	0.1213555267	13
1801912605	COPENING	TELL	B.	16575 W 119TH ST		OLATHE	KS	660617770	0.1218336584	13
1053847178	BIECK	ANTHONY		550 POPE AVE		FORT LEAVENWOR	KS	660272332	0.1226953045	13
1083685291	FAUDERE	CRYSTAL	D	700 W CENTRAL AVE	SUITE 205	EL DORADO	KS	670422184	0.1232928802	13
1063581809	MANSOOR	SAMRAH		3161 N ROCK RD	SUITE C	WICHITA	KS	672261312	0.1236046092	13
1063724243	BEVILLE	DENAE	MARGUERIT	57950 LEAVENWORTH ST STE 250		MCCONNELL AFB	KS	672213505	0.124061144	13
1720196868	MORROW	TOBIE	R	8200 W CENTRAL AVE	SUITE 1	WICHITA	KS	672129503	0.1241582283	13
1912937509	GOERING	RANDALL	V	720 MEDICAL CENTER DR		NEWTON	KS	671148778	0.1244180459	13
1184615353	WEIGAND	JOEL	TRACY	507 E 16TH ST STE 1		WELLINGTON	KS	671522828	0.1245472925	13
1568498210	COATS	BARBARA	S	222 S RIDGE RD		WICHITA	KS	672092113	0.1250546747	13
1720313422	HOLSCHER	MARK	RICHARD	609 E MIAMI ST		PAOLA	KS	660711852	0.1252790765	13
1467414854	BROWN	RONALD	C	800 N CARRIAGE PKWY		WICHITA	KS	672084508	0.1264231457	13
1417986894	NIERNBERGER	GERALD	E	9211 E 21ST ST N		WICHITA	KS	672062968	0.1266641603	13
1740273580	BILLING	THOMAS	MICHAEL	400 W 4TH ST	SUITE 2	MCPHERSON	KS	674602300	0.1272131187	13
1467430454	TAYLOR	ANN	RENEE	1400 W 4TH ST		COFFEYVILLE	KS	673373306	0.1282488932	13
1578857900	SMITH	MARGARET	L	3901 RAINBOW BLVD	MS 4017	KANSAS CITY	KS	661608500	0.1291079228	13
1083095970	O'DELL	EMILY		1640 E TALL TREE RD		DERBY	KS	67037	0.1300081774	13
1467475186	HAEFELE	JOHN	A	1902 MAY ST		MARYSVILLE	KS	665081200	0.1301253979	13
1780848630	ISSAWI	HANNA		8800 W 75TH ST		SHAWNEE MISSIO	KS	662042205	0.1301259986	13
1083842793	POPE	ANDREW		4101 ANDERSON AVE		MANHATTAN	KS	665037588	0.1305131084	13
1467569673	GAUL	BRADLEY	JAY	207 S MAIN ST.		TROY	KS	660870547	0.1308942177	13
1982876512	KIMBALL	ROSS	M	536 W 4TH AVE		GARNETT	KS	660321355	0.1316646143	13
1003127424	BAAS	JENNIFER		1010 N. KANSAS	WCGME	WICHITA	KS	67214	0.1320351894	13
1386706075	DLUGOPOLSKI	MICHAEL		550 POPE AVE		FORT LEAVENWOR	KS	660272332	0.1322655413	13
1356338776	TALBERT	TIMOTHY	C	11725 W 112TH ST		OVERLAND PARK	KS	662102761	0.1322793919	13
1568876332	JOHNSTON	ISAAC	DANIEL	10824 SHAWNEE MISSION PARKWAY		SHAWNEE	KS	662033512	0.1326261047	13
1346295326	KARTY	ANN		3901 RAINBOW BLVD	MS 4010	KANSAS CITY	KS	661608500	0.1333118077	13
1316268592	THUENER	JENNIFER	E	850 N HILLSIDE ST		WICHITA	KS	672144914	0.1342167804	13
1316383771	CALLISON	JENNIFER		9211 E 21ST ST N		WICHITA	KS	672062900	0.1349412865	13
1245571694	ABBOTT	REBEKAH	JEAN	5405 W 151ST ST		LEAWOOD	KS	662248700	0.1362076416	13
1639512395	MONFARED	MARJON		6815 HILLTOP RD STE 100		SHAWNEE	KS	66226	0.1362648477	13
1104854553	SHORT	BENNY	LEE	200 W ROSS BLVD		DODGE CITY	KS	678017221	0.1365769841	13
1174518005	RUIZ	RICHARD	A	12330 METCALF AVE	STE. 500	OVERLAND PARK	KS	662131324	0.1370560066	13
1821430125	FOTOPOULOS	CHRISTOPH		9100 W 74TH ST		SHAWNEE MISSIO	KS	66204	0.1370608793	13
1255325973	ARCHER	SANDRA	M	9800 TROUP AVENUE		KANSAS CITY	KS	661111870	0.1378390911	13
1417034125	JOHNSON	ROGER	B	16 E 13TH ST		LAWRENCE	KS	660443502	0.139647795	13
1578693735	VARNER	RONALD	MARK	700 W CENTRAL AVE	SUITE 207	EL DORADO	KS	670422184	0.1398863174	13
1144217530	SULLIVAN	CHARLES	M	10100 W 119TH ST	SUITE 150	OVERLAND PARK	KS	662131604	0.1401960697	13
1912432782	RENNER	KYLE	M	252 W 9TH ST		HOISINGTON	KS	675441725	0.1413437585	13
1649295528	QUEVEDO	MARIA	EUGENIA	1615 SW 8TH AVE	SHAWNEE COU	TOPEKA	KS	666061633	0.1421548236	13
1073601464	YOST	BRADLEY	D	7450 KESSLER ST	STE 300	MERRIAM	KS	66204	0.1428147602	13
1881855054	VINZANT	EMILY	CAROLINE	2101 N WALDRON ST		HUTCHINSON	KS	675021197	0.1430655178	13
1346341401	WINKLER	LISA		11301 ASH ST		LEAWOOD	KS	662111643	0.1437028927	13
1912269069	KIEU	ALEXANDER		721 N 31ST ST		KANSAS CITY	KS	661023964	0.1441438841	13
1619358579	MIHALOVICH	LUCAS		1010 N KANSAS ST		WICHITA	KS	67214	0.1442583907	13
1598298176	WILLIS	CHELSEA	DAWN	410 WOODFIELD DR		TONGANOXIE	KS	660865443	0.14441452	13
1477595304	SCHAFFER	RICHARD	ALLEN	250 W 9TH ST		HOISINGTON	KS	675441706	0.1447534147	13
1255383741	JACKSON	MICHAEL	D	311 E SPRUCE ST		GARDEN CITY	KS	678465679	0.145300781	13
1396757332	FRIESEN	RICKY	W	8200 W CENTRAL AVE	SUITE 1	WICHITA	KS	672129503	0.1458049976	13
1073557237	ASPINWALL	ERIC		1610 WASHINGTON BLVD		KANSAS CITY	KS	661022842	0.1468069824	13
1700864568	KELLENBERGER	RICKY		202 STATE ST	SUITE A	FORT SCOTT	KS	667012031	0.1481273236	13
1285928614	YAO	PATRICK	DEAN-YU	18695 W 151ST ST		OLATHE	KS	660622738	0.1490214878	13
1659495497	JOHNSON	PAUL	D	221 NORTH 12TH STREET	SUITE 300	KANSAS CITY	KS	661020000	0.1493766509	13
1003300856	NUNEZ	TERESA	LYNETTE	400 S SANTA FE AVE		SALINA	KS	674014144	0.1494578464	13
1730567744	ROSEBRAUGH	LUKE	TRISTAN	605 W LINCOLN		LINDSBORG	KS	67456	0.1503191498	13
1982197240	STEWART	ERICA		7522 CODY ST APT 9		SHAWNEE	KS	662141327	0.1511693109	13
1063488740	WARING	STEVEN	R	2509 CANTERBURY DR		HAYS	KS	676012233	0.1511999956	13
1467605188	MABRY	SHARISSA	BETH	6511 JOHNSON DRIVE		MISSION	KS	66202	0.1518097032	13
1194859421	KEHOE	STEPHANIE	S	2909 SE WALNUT DR		TOPEKA	KS	666052189	0.1527918624	13
1275632879	HALL	WESLEY	H	302 N HOSPITAL DR		GIRARD	KS	667432000	0.1533075809	13
1396902201	DAWODU	OLUWATOBI		21 N 12TH ST	SUITE 400	KANSAS CITY	KS	661025161	0.153404187	13
1255436812	WALKER	ANDY	EDWARD	2337 G ST		BELLEVILLE	KS	669352463	0.1536228453	13
1306803911	JOHNSON	BRIAN	A	1900 N AMIDON AVE	STE 100	WICHITA	KS	672032125	0.1537381765	13
1003840547	MATCHELL	DARREN	R	310 E COLLEGE DR		COLBY	KS	677013716	0.1569982861	13
1104938430	CHRONISTER	BERT		806 MAIN ST		NEODESHA	KS	667571673	0.157097078	13
1346688405	TACKETT	BONNIE	A	810 RAVEN HILL DRIVE		ATCHISON	KS	66002	0.1579974434	13
1770156416	FLOYD	AMANDA	HELEN	1410 CHEYENNE ST		LEAVENWORTH	KS	660481233	0.1581775286	13
1154761609	CHMIELEWSKI	ALBERT	TOMASZ	7301 E FRONTAGE RD		MERRIAM	KS	662041632	0.158839827	13
1982226858	LOUT	HOLLY		1010 N KANSAS ST		WICHITA	KS	672143124	0.1607304063	13
1811251259	NELSON	CLARICE		2700 E 30TH AVE		HUTCHINSON	KS	675021242	0.1622032813	13
1245679760	ARGUBRIGHT	MARISA		11725 W 112TH ST		OVERLAND PARK	KS	662102761	0.164690551	13
1871596684	KOEHLER	TIMOTHY	MICHAEL	3730 N RIDGE RD	STE 100	WICHITA	KS	672051228	0.1647042302	13
1154884799	BONZO	DUSTIN	LEE	651 E PRESCOTT RD		SALINA	KS	674017408	0.1650364395	13
1558403576	THOMAS	DENNY	MARIYAM	20375 W 151ST ST	STE 105	OLATHE	KS	660615306	0.1654998489	13
1508154659	MARTIS	PAUL		23450 COLLEGE BLVD		OLATHE	KS	66061	0.1660377663	13
1174510549	DICKIE	JAMES	D	12210 W 87TH ST		LENEXA	KS	662152812	0.1660851893	13
1508896473	DANG	THUY	THI NGUYE	5500 E KELLOGG DR		WICHITA	KS	672181607	0.1662747297	13
1144273772	BURNS	BRYAN	W	11400 W 135TH ST		OVERLAND PARK	KS	662219398	0.1667808626	13
1346746138	PACHECO	CARLOS		2040 HUTTON RD STE 102		KANSAS CITY	KS	661094566	0.1677110256	13
1861636961	BEAL	ELIZABETH	ANN	6815 HILLTOP RD STE 100		SHAWNEE	KS	662263551	0.1677226364	13
1508024605	WINTER	KELLY	JEAN	650 HUEBNER RD		FORT RILEY	KS	664424030	0.1679874571	13
1538506613	TACKETT	BRANDON		810 RAVEN HILL DRIVE		ATCHISON	KS	66002	0.1682061749	13
1497288146	KWAN	ANDREW		901 SW GARFIELD AVE		TOPEKA	KS	666061670	0.1707342915	13
1568084432	KESTER	EMMA		1010 N KANSAS ST		WICHITA	KS	672143124	0.1714296644	13
1073566618	OUTWATER	DEBORAH	L	800 N CARRIAGE PKWY		WICHITA	KS	672084508	0.172445512	13
1023226131	DUFF	VALERIE	LYNN	1004 PROGRESS DR	SUITE 200	LANSING	KS	660436326	0.1726472318	13
1548467111	STAMPER	ELIZABETH	AUDREY	600 E 20TH ST	SUITE 200	EUDORA	KS	660259593	0.1727657575	13
1639100159	HESS	KATRINA	MARIE	2201 CANTERBURY DR		HAYS	KS	67601	0.173487065	13
1467716480	HOOKER	GARRETT	WARD	2090 S OHIO ST		SALINA	KS	674016702	0.1751006246	13
1962593905	GREENWOOD	MELANIE	ANNE	2020 N TYLER RD	STE 112	WICHITA	KS	672124916	0.1751292251	13
1861783490	DE ANDRADE	PAULO	R.	320 N 13TH ST		WAKEENEY	KS	676722002	0.176848834	13
1548619968	HARTPENCE	CONNOR	W	15435 W 134TH PL # 103		OLATHE	KS	660626135	0.1770796702	13
1780611442	HANE	SCOTT	M	612 N ANDOVER RD		ANDOVER	KS	670029778	0.177112145	13
1962636944	CLOUSE	KARI	R	307 W HWY 54 STE 300		ANDOVER	KS	670027849	0.1774203997	13
1881698348	LEIKER	MARK	A	7111 E 21ST ST N	SUITE A	WICHITA	KS	67206	0.1775311409	13
1780033837	KIEFFER	JESSICA		1010 N KANSAS ST		WICHITA	KS	672143124	0.1788534975	13
1598987018	LARSON	DAVID	CHRISTEN	609 LIBERTY ST		CLAY CENTER	KS	674321564	0.1789188879	13
1952493041	JENKINS	JIMMY	W	1110 SAINT MARYS RD	SUITE 400	JUNCTION CITY	KS	664414228	0.1798678386	13
1013327659	JOHNSON	CIERRA		737 E CRAWFORD ST		SALINA	KS	674015103	0.1818575208	13
1548481542	NUNAMAKER	DOUGLAS	AARON	10500 E BERKELEY SQUARE PKWY STE 200		WICHITA	KS	672066816	0.1833396797	13
1508253055	SCHANDEVEL	FRANCHESC		212 MAIN. ST		MINNEOLA	KS	67865	0.1839673934	13
1265498018	BARBER	MARK		1701 E 23RD AVE		HUTCHINSON	KS	675021105	0.1840579692	13
1841303807	BRULL	JENNIFER	L.	1210 N WASHINGTON		PLAINVILLE	KS	676631632	0.1843602812	13
1235751629	STEWART	GABRIEL		1010 N KANSAS ST STE 3023		WICHITA	KS	672143124	0.1855547345	13
1124433685	MERCHANT	JAMES	TYLER	505 N MAIN ST		ULYSSES	KS	678802135	0.1858744985	13
1962594572	CAMERON	KATHRYN	E	7450 KESSLER ST	STE 300	MERRIAM	KS	66204	0.1861721758	13
1952325524	BLEDSOE	PATRICIA	A	2456 N WOODLAWN BLVD	STE 200	WICHITA	KS	672203968	0.1868617517	13
1053425934	DAVIS	BRYAN	C	1305 E 19TH AVE		WINFIELD	KS	671565201	0.1881683581	13
1689699944	WILLIAMS	TRACY	LEIGH	707 N EMPORIA ST		WICHITA	KS	672143707	0.1883275873	13
1992813091	LOEWEN	WILLIAM	C	8200 W CENTRAL AVE	SUITE 1	WICHITA	KS	672129503	0.1889795774	13
1023101938	SWEAT	GREGORY	T	7301 E FRONTAGE RD		MERRIAM	KS	662041632	0.1895430634	13
1053314971	PENNER	TIMOTHY	M.	609 LIBERTY ST		CLAY CENTER	KS	674321564	0.1897940827	13
1275568222	NICHOL	RONALD	D	12541 FOSTER ST STE 300		OVERLAND PARK	KS	66213	0.1903713193	13
1124065198	STEWART	JILL	A	501 GARFIELD ST		QUINTER	KS	677529795	0.190408961	13
1386872067	KLOUZEK	CHRISTOPH	DENNIS	1010 N KANSAS	WCGME	WICHITA	KS	67214	0.1912902595	13
1316956055	LIND	EDWARD	JOHN	1431 S BLUFFVIEW	SUITE 102	WICHITA	KS	67218	0.1916784789	13
1619127495	APPLING	JON	SCOTT	404 N CHESTNUT ST		JOHNSON	KS	678555001	0.1917161253	13
1992067656	WALSTROM	WALLY		2509 CANTERBURY DR		HAYS	KS	676012233	0.192413292	13
1891750378	MILLER	DAVID	P	850 N HILLSIDE ST		WICHITA	KS	672144914	0.192723936	13
1982684411	JONES	DAVID	B	515 W BERTRAND AVE		SAINT MARYS	KS	665361618	0.19304644	13
1730473703	HAKE	JOEL	J	3901 RAINBOW BLVD	MS 4070	KANSAS CITY	KS	661602937	0.193212309	13
1881124311	THOMA	CHRISTINA	MICHELLE	650 HUEBNER RD		FORT RILEY	KS	664424030	0.1937192279	13
1457795635	TOTTEN	DERECK	D	310 E COLLEGE DR		COLBY	KS	677013716	0.1948783459	13
1225472418	LOHRMEYER	ALLIE	B	609 LIBERTY ST		CLAY CENTER	KS	674321564	0.1951867743	13
1790756856	LANZA	MARIO	A	720 MEDICAL CENTER DR		NEWTON	KS	671148778	0.195399155	13
1215988282	RUNDELL-LITTL	JASON	WAYNE	1124 W 21ST ST		ANDOVER	KS	670025500	0.1954385644	13
1386873578	BESSEY	LAUREN	JANELLE	15710 W. 135TH STREET	SUITE 200	OLATHE	KS	660621511	0.1959986511	13
1730440603	DUNLAVY	BROOKE	A	700 MEDICAL CENTER DR	SUITE 210	NEWTON	KS	671149013	0.1961921254	13
1093381824	MAROZAS	OLIVIA		1010 N KANSAS ST		WICHITA	KS	672143124	0.1973548667	13
1437122124	MERRIFIELD	TERRY	STRYKER	4722 W KELLOGG DR		WICHITA	KS	672092508	0.1985358639	13
1013136803	KERNER	STARLET		7011 W CENTRAL AVE STE 125		WICHITA	KS	672123386	0.1991599622	13
1831538941	WIEN	STEVEN	M.	9314 W 82ND ST		OVERLAND PARK	KS	662043218	0.1993277167	13
1154439081	LEE	SHARON	D	340 SOUTHWEST BLVD		KANSAS CITY	KS	66103	0.1995162411	13
1760825855	NGUYEN	CAITLYN	NGOC	2900 AMHERST AVE STE A		MANHATTAN	KS	665033046	0.2005364989	13
1932163755	CALLAWAY	PAUL	A	850 N HILLSIDE ST		WICHITA	KS	672144914	0.2016083664	13
1306248018	CALLAHAN	ROBERT	CHARLES	650 HUEBNER RD		FORT RILEY	KS	664424030	0.2019398917	13
1538201702	STEPHENS	GILLIAN	SYLVIA	3901 RAINBOW BLVD	MS 4010	KANSAS CITY	KS	661600001	0.2026585705	13
1649276718	HOFFMANN	ALAN	LEO	2641 SW WANAMAKER RD	SUITE 301	TOPEKA	KS	666144969	0.2035683176	13
1932190733	SILVA	CATHERINE		550 POPE AVE	GENTRY CLIN	FORT LEAVENWOR	KS	660272332	0.2036688305	13
1144843871	STUCKY	BLAKE		1010 N KANSAS ST STE 3023		WICHITA	KS	672143124	0.2039541901	13
1730266149	NEBLETT	AMANDA	JONES	1122 N TOPEKA ST		WICHITA	KS	672142810	0.2054464334	13
1336105733	SUMMERHOUSE	TERRY	L	13610 W MAPLE ST		WICHITA	KS	672358776	0.2054995532	13
1053757187	KAHN	NORMAN	B	8340 CEDAR ST		PRAIRIE VILLAG	KS	662071818	0.2055104055	13
1629074661	BROWN APPLEGA	BARBARA	A	128 S. 5TH		OSBORNE	KS	674730307	0.2058364014	13
1912961715	WEBB	TIMOTHY	SCOTT	252 W 9TH ST		HOISINGTON	KS	675441725	0.2059985917	13
1699702282	KENAGY	ROBERT	S	1500 SW 10TH AVE		TOPEKA	KS	666041301	0.208016242	13
1720191620	SCHWARTING	J	STEVEN	1405 N CEDAR ST		ABILENE	KS	674101546	0.2092373218	13
1053356485	BURGE	NANCY	LOUISE	2840 SW URISH ROAD		TOPEKA	KS	66614	0.2095778325	13
1386625903	GUGNANI	PANKAJ		401 WOODLAND HILLS BLVD		FORT SCOTT	KS	667018797	0.2111068173	13
1306296496	WRIGHT	PRESTON		1010 N KANSAS ST		WICHITA	KS	672143124	0.2112534699	13
1235780206	TORREY	CHRISTINA		3901 RAINBOW BLVD # MS 4010		KANSAS CITY	KS	661608500	0.2114789338	13
1356304414	MCKEON	KIMBERLEY	E	4951 W 18TH ST		LAWRENCE	KS	66047	0.2122931803	13
1487625596	REIMER	ARLO	JAMES	506 THORPE ST		LAKIN	KS	67860	0.2131133649	13
1013017821	STROTHER	MYRA		1200 SCHWEGLER DR		LAWRENCE	KS	660457559	0.2135480755	13
1417014440	ALLEN-CULLINS	MELINDA	R	218 W 4TH		CANEY	KS	673331462	0.2136582715	13
1013947779	SIEFERS	JULIE	LYNN	409 S COCHRAN ST		PLAINVILLE	KS	67663	0.2136772411	13
1700853926	UKETUI	OZOEMENAM	IMMANUEL	1905 19TH ST		GREAT BEND	KS	675302502	0.2141782535	13
1952317224	GLAWE	JANE	M	12330 METCALF AVE	SUITE 400	OVERLAND PARK	KS	662131324	0.2143961313	13
1962447813	HARADER	JENNIFER	REBECCA	2835 SW MISSION WOODS DR		TOPEKA	KS	666145616	0.2144981377	13
1316915945	RICE	DANIEL	BRENDAN	1121 S CLIFTON AVE		WICHITA	KS	67218	0.2145178068	13
1285621615	KETTLER	TOM		15101 GLENWOOD AVE		STANLEY	KS	662233154	0.2145696735	13
1740692888	DEWITT	KRISTA	RANAE	2090 S OHIO ST		SALINA	KS	67401	0.2151560691	13
1053426114	WEHLING	KERI	J	1306 STATE ST		AUGUSTA	KS	670101126	0.216595267	13
1194791848	MONTOYA	NATALIA	A	1515 S CLIFTON AVE	SUITE 450	WICHITA	KS	672182900	0.2172316211	13
1376572818	CASIMIR	JON	D.	720 MEDICAL CENTER DR		NEWTON	KS	671148778	0.2182161632	13
1972563179	MENON	REMA	S	2601 GABRIEL AVE		PARSONS	KS	673572341	0.2183703073	13
1811913270	RYAN	JOHN	M	1902 MAY ST		MARYSVILLE	KS	665081200	0.2183783908	13
1609225747	CLINE	KRISTEN		3251 N ROCK RD		DERBY	KS	670373850	0.2191089598	13
1659720084	MCCOY	JOSHUA		1010 N KANSAS ST		WICHITA	KS	672143124	0.219499787	13
1063867497	FRAKES	MARK	W	506 E THORPE ST		LAKIN	KS	678609625	0.219717058	13
1518303999	JARVIS	JESSICA		1010 N KANSAS ST		WICHITA	KS	672143124	0.2202206106	13
1023071867	ZAFAR	MUEEZA		5735 W MACARTHUR RD		WICHITA	KS	672158404	0.2206881913	13
1134152762	LODER	BRYCE	J	906 MEADOW LN		LINDSBORG	KS	674561600	0.220846132	13
1083724595	SHEERN	MARK	DOUGLAS	1111 N BRADY ST		ABILENE	KS	674101804	0.2209628109	13
1386611457	EBERSOLE-ROBI	MAIKO	G	4810 STATE AVE	STATE AVENU	KANSAS CITY	KS	661021748	0.221242319	13
1366491631	WALTERS	WILLIAM	D	2040 HUTTON RD	SUITE 102	KANSAS CITY	KS	661094566	0.2213982172	13
1447571567	SOOD	NEHA		23450 COLLEGE BLVD		OLATHE	KS	660618702	0.2221094823	13
1265675334	DARNAUER	KRISTINA	ROSE	239 N BROADWAY AVE		STERLING	KS	675791916	0.2221144956	13
1649774605	DANIELS	KAYLA		1902 S US HIGHWAY 59		PARSONS	KS	673574948	0.2226878867	13
1740509819	LIGHTNER	MATTHEW		201 ALBERT AVE	SCOTT CITY	SCOTT CITY	KS	678716117	0.2228548607	13
1770548869	KREHBIEL	MARK	A	2090 S OHIO ST		SALINA	KS	674016702	0.2229392455	13
1821126566	KHALID	JAWARIA		10824 SHAWNEE MISSION PARKWAY		SHAWNEE	KS	662033512	0.2230114109	13
1376516690	ROSS	DAVID	K	4646 NW FIELDING RD		TOPEKA	KS	666182588	0.2239348703	13
1851339022	FRAZIER	JAY	JANSEN	1401 MAIN ST		PARSONS	KS	673573330	0.2240989749	13
1609030550	ELLIS	MALINDA		3901 RAINBOW BLVD	UNIVERSITY	KANSAS CITY	KS	661600001	0.2252934693	13
1124037395	WIENS	TIMOTHY	B	720 MEDICAL CENTER DR		NEWTON	KS	671148778	0.2255739589	13
1891796231	TURKLE-HUSLIG	TERI	L	1309 POLK ST		GREAT BEND	KS	675303618	0.2268169966	13
1780686063	LAWTON	TIMOTHY	W	1719 HIGHWAY 183		PHILLIPSBURG	KS	676612549	0.2270858387	13
1871559369	KOKSAL	THOMAS	L	911 N MAIN ST		GARDEN CITY	KS	678465400	0.2276050976	13
1467680900	FIELEKE	MATTHEW	CURTIS	15435 W 134TH PL	SUITE 103	OLATHE	KS	660626135	0.2293582713	13
1710092093	CRISTIANO	PETER	JOHN	720 1ST TER		LANSING	KS	660431704	0.2297240045	13
1164809380	RICHTER	JESSICA		10100 W 119TH ST STE 150		OVERLAND PARK	KS	66213	0.2324418184	13
1528025566	BRADSHAW	JANET	E	1501 W 7TH ST STE 2		CHANUTE	KS	667202516	0.2337206864	13
1861593964	HORTON	JOHN	H	11301 ASH ST		LEAWOOD	KS	662111643	0.2338632225	13
1104964873	MCGEENEY	TERRY	L	11400 TOMAHAWK CREEK PKWY		LEAWOOD	KS	662112672	0.234225284	13
1831185750	JORDAN	STACI	M	11725 W 112TH ST		OVERLAND PARK	KS	662102761	0.2354825485	13
1104806637	NOBLE	NANCY	H	15419 154TH RD		MAYETTA	KS	665098715	0.2369165128	13
1851466171	WATSON	RICHARD	LEE	1985 COUGAR TRL		MCPHERSON	KS	674608111	0.2388919071	13
1114905809	WILL	LAWRENCE		1323 N A ST		WELLINGTON	KS	671524350	0.2407582147	13
1588765689	MCCOY-MINOCHA	MIKKI	LYNN	3260 KIMBALL AVE		MANHATTAN	KS	665032157	0.2416154953	13
1235198292	BERNARD	JOHN	H	2909 SE WALNUT DR		TOPEKA	KS	666052189	0.2417258891	13
1366538167	TROUP	WILLIAM	R	101 E GREENWOOD AVE N		JOHNSON	KS	678550699	0.2421309381	13
1356459408	REISWIG	GARY	W	8200 W CENTRAL AVE	SUITE 1	WICHITA	KS	672129503	0.2421564838	13
1326043241	ULLOM-MINNICH	PAUL	D	200 EAST PACK		MOUNDRIDGE	KS	671070640	0.2422714221	13
1649224718	REY	DEL	GORDON	7107 S MERIDIAN ST		HAYSVILLE	KS	670607678	0.2431495014	13
1104857911	GOLLIER	JOHN	COOPER	1418 S MAIN ST	SUITE 5	OTTAWA	KS	660673543	0.2470937191	13
1750738308	WATSON	SARA		1010 N KANSAS ST		WICHITA	KS	67214	0.247532644	13
1922026145	SMITH	ANN	K	5701 W 119TH ST	SUITE 410	OVERLAND PARK	KS	662093721	0.2478602693	13
1033604673	SURDEZ	DEREK		105 S ANDOVER RD		ANDOVER	KS	670027920	0.2484377414	13
1811085590	VU	THANH	NGOC	2604 E CENTRAL AVE	SUITE B	WICHITA	KS	672144679	0.2486134964	13
1053632315	ATKINS	DAVID	LYND	114 E WALNUT ST		HILL CITY	KS	676421722	0.2490624014	13
1811554223	NGUYEN	ANH		1010 N KANSAS ST		WICHITA	KS	672143124	0.2490967443	13
1992363311	IGNOWSKI	STACY		1010 N KANSAS ST		WICHITA	KS	672143124	0.2491887725	13
1073782892	WINGER	RAYMOND	E	2318 E CENTRAL AVE		WICHITA	KS	672144436	0.2501211768	13
1104032424	NEUHAUS	ANN	KRISTIN	17127 OSAGE RD		NORTONVILLE	KS	660604053	0.2503318401	13
1225060619	SAYEED	BASEER		2160 W 21ST ST N		WICHITA	KS	672032138	0.2504012712	13
1225074461	CHARTRAND	KATHRYN	P	15435 W 134TH PL	SUITE 101	OLATHE	KS	660626135	0.2508392037	13
1194088898	CAMPBELL	MICHAEL		1010 N. KANSAS	WCGME	WICHITA	KS	67214	0.2516918435	13
1659336873	WEDEL	ALAN	K.	520 S SANTA FE AVE	SUITE 300	SALINA	KS	674014190	0.2525897474	13
1851732853	SIWKIEWICZ	ALEKSANDR	FRANCISZK	8700 BOURGADE ST	SUITE 2	LENEXA	KS	662191440	0.2535587937	13
1962907980	KIRMER-VOSS	KALEE		2000 OLATHE BLVD	MEDICAL OFF	KANSAS CITY	KS	66160	0.2542153039	13
1346388196	WATSON	REBECCA	LYNN	629 S PLUMMER AVE		CHANUTE	KS	667201928	0.2555120686	13
1295775922	PENN	DAVID	J	211 E MAIN ST		CARBONDALE	KS	664149607	0.2556973008	13
1891218541	TROILO	ELIZABETH	SWARNA	2000 OLATHE BLVD		KANSAS CITY	KS	66160	0.2566975845	13
1285603977	MAROZAS	CHRISTINE	MARIE	1005 N LINCOLN AVE		BELOIT	KS	674201215	0.2567261384	13
1447455662	LARISON	HEIDI	D.	2230 N RIDGE RD		WICHITA	KS	672051053	0.257413807	13
1548352644	PRESCOTT	JAMES	TAYLOR	9840 E 21ST ST N		WICHITA	KS	672063589	0.257426317	13
1013913961	MAURER	GLENDA	M.	711 N NORTON AVE		NORTON	KS	676541449	0.2574489574	13
1275806457	VIEIRA	MICHELLE	RENEE	18320 S CENTER ST		GARDNER	KS	660309157	0.2582313452	13
1427412485	VARNUM	BROOKE		8804 RENNER BLVD	STE 200	LENEXA	KS	662191440	0.2586772378	13
1396754016	TURNER	MARTY	WAYNE	323 N ROSE HILL RD		ROSE HILL	KS	671339428	0.2589117225	13
1295815355	ROSA	JULIE	K.	300 UTAH, 2ND FLOOR		HIAWATHA	KS	664342314	0.2595564119	13
1306899497	RILEY	DAVID	MARK	8708 W 135TH		OVERLAND PARK	KS	66221	0.2610165008	13
1194831362	PAPISH	DAVID	IRA	101 E ROSS ST		CLEARWATER	KS	670267824	0.2613171438	13
1306886957	HILD	JAMES	A	201 S HILLSIDE ST		WICHITA	KS	672112128	0.2616521205	13
1932773587	FELDKAMP	AMY		1010 N KANSAS ST		WICHITA	KS	672143124	0.2632448865	13
1326338922	O'LAUGHLIN	ERIN	MARIE	5675 ROE BLVD	SUITE 100	ROELAND PARK	KS	66205	0.2638794334	13
1568039246	STAPLEY	ERIC		1010 N KANSAS ST		WICHITA	KS	672143124	0.2642981449	13
1295269140	NEILL	THERESIA	A	807 N STATE ST		NORTON	KS	676541403	0.2645497817	13
1457355216	BYRAM	MELANIE	S	930 HAYES DRIVE	SUITE B	MANHATTAN	KS	66502	0.2651087149	13
1053872333	MCNEIL	CASEY	LEE	651 E PRESCOTT RD		SALINA	KS	674017408	0.2661502088	13
1154641025	TIMLER	DAVID	P	9211 E 21ST ST N		WICHITA	KS	672062900	0.2670736128	13
1699760389	KOHLHORST	GILLIAN		712 SAINT JOHN ST		GARDEN CITY	KS	678465128	0.2673371128	13
1326369877	HARWOOD	CLAUDE	J.	405 E SPAULDING AVE		GLASCO	KS	674453006	0.2677473311	13
1528684297	FALAHAT	MICHAEL		1010 N KANSAS ST STE 3023		WICHITA	KS	672143124	0.2678107853	13
1649775735	LU	OSCAR		15435 W. 134TH PL		OLATHE	KS	66062	0.2679017141	13
1477534030	SAUNDERS-TEIG	YVONNE	LARA	3443 NORTH AMIDON AVENUE		WICHITA	KS	67204	0.2686904558	13
1063553188	HARRISON	BRADLEY	KEITH	1133 COLLEGE AVE	SUITE A211	MANHATTAN	KS	665022770	0.2692688318	13
1760463798	ANDERSON	LARRY	ROGER	507 E 16TH ST	STE 1	WELLINGTON	KS	671522828	0.2703635303	13
1679954564	CANALES	MIRIAM		1010 N KANSAS ST		WICHITA	KS	672143124	0.2713570745	13
1679577159	FOWLER	JOHN	WAKON	203 WATSON ST STE 200		PRATT	KS	671243092	0.2719157162	13
1770577629	GROVES	MITZI	M	15101 GLENWOOD AVE		STANLEY	KS	662233154	0.2722453532	13
1013470574	MONTGOMERY	LAWSON		3901 RAINBOW BLVD # MS 1060		KANSAS CITY	KS	661608500	0.2727594582	13
1245452705	HEALY	ANTHONY	JOSEPH	7450 KESSLER ST	STE 300	MERRIAM	KS	66204	0.2728014841	13
1063655348	MOWRY	JESSICA	LYNN	18320 S CENTER ST		GARDNER	KS	660309157	0.2728039903	13
1598824963	MARKESE	SABRINA		8101 PARALLEL PKWY	SUITE 100	KANSAS CITY	KS	661122010	0.2742378001	13
1316945967	HANSON	DAVID	CONRAD	501 S SANTA FE AVE	SUITE100	SALINA	KS	674014189	0.2744143146	13
1184750796	HERRMAN	MELISSA	RENE	4505 NW FIELDING RD		TOPEKA	KS	66618	0.2752372936	13
1558322446	GOODWIN	MARY	K	103 N MAIN ST		CHENEY	KS	670258844	0.275844318	13
1659632495	LITTLE	PATRICIA		830 ELM ST	SALINA REGI	MINNEAPOLIS	KS	674671608	0.2759858087	13
1548213119	FULBRIGHT	THOMAS	WAYNE	8901 W 74TH ST STE 2		SHAWNEE MISSIO	KS	662042201	0.2768881541	13
1881617033	SCHNEE	LEE	R	6725 SW 29TH ST		TOPEKA	KS	666145625	0.2781260592	13
1003993494	NEBLETT	ROBERT	S.	1122 N TOPEKA ST		WICHITA	KS	672142810	0.2781528133	13
1588628663	WHITTINGTON	CHRISTIAN	A.	713 W 11TH		LARNED	KS	675502429	0.2785284064	13
1831151406	KLEIN	TERRY	D	1709 S ROCK RD		WICHITA	KS	672075150	0.2791755196	13
1821080094	REEVES	DANIEL	C	9040 QUIVIRA RD		LENEXA	KS	662153902	0.2792013927	13
1376513978	SHUMAN	DANIEL	KEITH	625 KENTUCKY ST		ASHLAND	KS	678313199	0.2793023383	13
1376523878	BRANDT	JEREMY	J	112 E 2ND ST		FRANKFORT	KS	664271403	0.2794891406	13
1073521977	HANSEN	JOHN	R	12330 METCALF AVE	SUITE 500	OVERLAND PARK	KS	662131324	0.2795103087	13
1043244775	SCHMIDT	SHELLEY	JANENE	207 E 7TH ST # B		HAYS	KS	676014133	0.2797429274	13
1285201186	LAUBACH	TYLER		1010 N KANSAS ST		WICHITA	KS	672143124	0.2798451615	13
1114948635	EPLEE	JOHN	READ	810 RAVENHILL DR		ATCHISON	KS	660029204	0.2799889484	13
1275750051	DAVIS	BENJAMIN	SEAN	2101 N WALDRON ST		HUTCHINSON	KS	675021197	0.2803780862	13
1831301126	BREWINGTON	DANA	CARYL	12210 W 87TH STREET PKWY	STE 135	LENEXA	KS	662152812	0.2815575857	13
1346350931	HOLMES	BRIAN	L	511 NE 10TH ST		ABILENE	KS	674102153	0.2816150008	13
1396838389	SCHMOLL	DANIEL	W	7301 E FRONTAGE RD	SUITE 100	SHAWNEE MISSIO	KS	662041654	0.2817436649	13
1376581090	DEVERS	MARY	K	5701 W 119TH ST	SUITE 330	OVERLAND PARK	KS	662093721	0.2818021757	13
1770999310	YODER	MARGARET		3443 N AMIDON AVE		WICHITA	KS	672044147	0.2837268469	13
1407806078	RODGMAN	GRAEME	M.	3520 LAKIN AVE		GREAT BEND	KS	675303646	0.2848166555	13
1760444079	BUTLER	DORIS	C	800 N CARRIAGE PKWY		WICHITA	KS	672084508	0.2866245388	13
1063444990	ANDERSON	DOUGLAS	S.	10787 NALL AVE	SUITE 310	OVERLAND PARK	KS	662111375	0.2879790833	13
1255326443	BASHAM	MARK	A	110 E 16TH ST		EUREKA	KS	670451067	0.2880612571	13
1730154543	HUTCHINS	JOEL	ROBERT	1100 COLUMBINE DRIVE		HOLTON	KS	664368824	0.2886590307	13
1396832754	REDMON	MARY	L	3901 RAINBOW BLVD	MS 4017	KANSAS CITY	KS	661608500	0.2886788707	13
1790702454	VOLK	ELIZABETH	A	7301 MISSION RD	SUITE 320	PRAIRIE VILLAG	KS	662083006	0.288701994	13
1740481290	MATIAS	DAISY ANN	SORIANO	1230 E 6TH AVE STE 1B		WINFIELD	KS	671563144	0.2892351482	13
1710996640	GARNER	STEVEN	A	1640 E TALL TREE		DERBY	KS	67037	0.2895262639	13
1043224603	BLISS	KIRK	R	1002 S 4TH ST		KIOWA	KS	670701825	0.2898492665	13
1023304508	ALLEN	PATRICK	L	707 N EMPORIA ST		WICHITA	KS	672143707	0.2905177275	13
1174559520	ORENDER	JACQUELIN	S	2305 S. TUCKER TERRACE		PITTSBURG	KS	66762	0.2912995328	13
1154400539	CURRY	AMY	ELIZABETH	707 N EMPORIA ST		WICHITA	KS	672143707	0.2914752887	13
1366495970	DORSETT	JEFFREY	D	100 EAST MAIN ST		OSAWATOMIE	KS	660641126	0.2924264075	13
1619082716	RIDDER	MICHELE	A	1306 STATE ST		AUGUSTA	KS	670101126	0.2925655815	13
1063452795	MCLAIN	ALLEN	LEE	206 S VERMONT AVE		RANSOM	KS	675729525	0.2931205748	13
1194898361	BERNHARDT	GARY	DEAN	15270 W 119TH ST		OLATHE	KS	660625604	0.293906151	13
1689604555	ARENSDORF	NICOLE	Z	8020 E CENTRAL AVE	SUITE 200	WICHITA	KS	672062360	0.2941785084	13
1326196718	GONZALEZ	IRIS	PATRICIA	3405 NW HUNTERS RIDGE TER		TOPEKA	KS	666182509	0.2945290088	13
1154383719	RASMUSSEN	ANN	K	1101 E SPRING ST		ANTHONY	KS	670032122	0.2958590981	13
1679922652	LISENBY	COLIN	B	4722 W KELLOGG DR		WICHITA	KS	672092508	0.2961345214	13
1457614026	AMANI	DARIUS		3901 RAINBOW BLVD		KANSAS CITY	KS	661032937	0.2961613155	13
1730140740	HEMMEN	SHERYL	RENE	8200 W. CENTRAL	SUITE ONE	WICHITA	KS	67212	0.2962478284	13
1245225804	LEWIS	MARSHA		712 SAINT JOHN ST	SUITE A	GARDEN CITY	KS	678465128	0.2963240642	13
1811980402	SCHWERDTFEGER	PETIE	ANN	485 N KS HWY 2		ANTHONY	KS	670032526	0.296516867	13
1437120284	JANZEN	VERLIN		2101NORTH WALDRON		HUTCHINSON	KS	67502	0.2968893397	13
1689639775	FERGUSON	ELAINE	L	2090 S OHIO ST		SALINA	KS	674016702	0.2970608828	13
1801803259	JONES	RYAN	CRAIG	7405 RENNER RD	URGENT CARE	SHAWNEE	KS	662179414	0.2972679531	13
1134308745	ALLEN	JACQUELYN	LEA	7450 KESSLER ST	STE 300	MERRIAM	KS	66204	0.2973790687	13
1619929825	HUNSBERGER	TERRY	R	311 E SPRUCE ST		GARDEN CITY	KS	678465614	0.2977653133	13
1659334399	FERREE	RICHARD		1010 HOSPITAL DR		MCPHERSON	KS	674602326	0.2977860562	13
1982802807	CLARKSON	ERIC	RYAN	203 WATSON ST STE 200		PRATT	KS	671243092	0.2979859571	13
1831485317	TOMSEN	NICHOLAS	ANDREW	1126 S CLIFTON AVE		WICHITA	KS	672182913	0.2992213575	13
1740300094	SULLIVAN	GARRETT	GRAY	2800 W 51ST ST		WESTWOOD	KS	662051747	0.2994583367	13
1821470493	TIPPY	CHRISTINA		1010 N KANSAS ST		WICHITA	KS	672143124	0.299620106	13
1215924600	CHURCH	FRED	A	11164 S NOBLE DR		OLATHE	KS	660617528	0.2998411266	13
1144894734	CONNOR	COLLIN		1010 N KANSAS ST		WICHITA	KS	672143124	0.3004507345	13
1316990385	BRANDAU	DUANE	T	636 MINNESOTA AVE		KANSAS CITY	KS	661012806	0.3018093953	13
1962416909	KENNEDY	JAY	PEHRSON	2200 SW GAGE BOULEVARD	U.S. DEPART	TOPEKA	KS	666220000	0.3023233895	13
1174619845	MCHUGH	DIANNE	S	407 S CLAIRBORNE RD	STE 106	OLATHE	KS	660621744	0.30388976	13
1689055667	SIEGLE	BRETT		604 N WASHINGTON ST		COUNCIL GROVE	KS	668461422	0.3043059648	13
1801462825	LEE	MEGAN	MARIE	933 N TOPEKA ST		WICHITA	KS	672143620	0.3061727413	13
1821404807	LY	LAN	Q	1133 COLLEGE AVE STE D200		MANHATTAN	KS	665022776	0.3072002788	13
1972732931	PERUMAL	DEEPA		800 W LAUREL ST		INDEPENDENCE	KS	673013211	0.3072009284	13
1346237773	SCHUCHARDT	ROBERT	L	15101 GLENWOOD AVE		STANLEY	KS	662233154	0.307437542	13
1689601122	EBERSOLE	LOWELL	D	3311 E MURDOCK ST		WICHITA	KS	672083054	0.3077370856	13
1891746913	BROWN	DOUGLAS	KEITH	302 N HOSPITAL DR		GIRARD	KS	667432000	0.3077674542	13
1740441906	OLLER	MICHAEL	AUSTIN	1010 N KANSAS ST		WICHITA	KS	672143124	0.30843265	13
1851339121	STONER-BRYAN	DEBORAH	DIANE	503 OREGON ST		HIAWATHA	KS	664342221	0.3086452774	13
1386211332	HAMPTON	KYLIE		1010 N KANSAS ST		WICHITA	KS	672143124	0.3088454233	13
1063833366	RADMER	MEGAN	ELAINE	1700 SW 7TH ST		TOPEKA	KS	66606	0.3090215914	13
1013908557	STEWART	JANE	E	8929 PARALLEL PKWY		KANSAS CITY	KS	661121689	0.3109816547	13
1932223690	PLATZ	KYLE	EUGENE	1133 COLLEGE AVE	BLDG A, SUI	MANHATTAN	KS	665022770	0.3128509183	13
1427310721	LEIKER	STACY	C	4061 INDIAN CREEK PKWY		OVERLAND PARK	KS	662074030	0.3130702061	13
1467545863	GRAY	SHALAUNDA	K	13839 S MUR LEN RD	STE H	OLATHE	KS	660621685	0.3134061272	13
1003838335	WRIGHT	KENDALL	MERRITT	1301 W 12TH AVE	SUITE 301	EMPORIA	KS	668012587	0.3137721439	13
1376980458	FROESE	JOSHUA		8200 W CENTRAL AVE	SUITE ONE	WICHITA	KS	672129503	0.3141569129	13
1043229131	WOODRING	CATHY		222 S RIDGE RD		WICHITA	KS	672092113	0.3145098851	13
1417448424	LAMBERT	BRITTANY	NICOLE	10100 W 119TH ST STE 150		OVERLAND PARK	KS	662134100	0.3148939988	13
1740338359	BAUER	TERESE	A	10820 W 64TH ST STE 202	GIANNA FAMI	SHAWNEE	KS	662033571	0.3157732986	13
1285014225	CRIPPIN	NICHOLAS		1010 N KANSAS ST		WICHITA	KS	672143124	0.3158568336	13
1992071393	ROTERT	PAUL	BERNARD	3901 RAINBOW BLVD	MS 4010	KANSAS CITY	KS	661608500	0.3158631284	13
1346467230	BEAR	JAMES	S	11400 158TH RD		MAYETTA	KS	665098866	0.316515519	13
1851327118	OJELEYE	AKINOLA	ERNEST	1418 S MAIN ST	SUITE 5	OTTAWA	KS	660673543	0.3170407509	13
1659370054	COLBERN	MELISSA	M	600 SW JEWELL AVE		TOPEKA	KS	666061607	0.31719238	13
1821400078	MILLER	KYLE	ANTHONY	4951 W 18TH ST		LAWRENCE	KS	660472090	0.3179139319	13
1336149137	RIVERA	DARLA	K	7111 E 21ST STREET N	SUITE A	WICHITA	KS	67206	0.3180730447	13
1285898122	TRAN	TRACY		9100 W 74TH ST		SHAWNEE MISSIO	KS	662044004	0.3182422842	13
1831192798	KELLEY	JOHN		609 LIBERTY ST		CLAY CENTER	KS	674321564	0.3190933561	13
1023679172	CRUDDEN	SARAH		1010 N KANSAS ST		WICHITA	KS	672143124	0.3195124987	13
1124136239	LUDLOW	MICHAEL	G	8200 W CENTRAL AVE	SUITE 1	WICHITA	KS	672129503	0.3196635946	13
1043578834	WALZ	DALLAS	C	651 E PRESCOTT RD		SALINA	KS	674017408	0.3199690722	13
1275897225	TILLEY	REGAN	MICHELE	7840 E US 24 HWY		MANHATTAN	KS	66502	0.3206091948	13
1538518899	HOBZA	COURTNEY	ELIZABETH	5500 E KELLOGG DR		WICHITA	KS	672181607	0.3207553333	13
1043292394	HOSTETLER	ROBERT	W	2020 CENTRAL AVE		DODGE CITY	KS	678011000	0.3217283079	13
1831766807	HEMMAN	JULIA		1010 N KANSAS ST		WICHITA	KS	672143124	0.3224501886	13
1720027261	MALIN	MICHAEL	J	4665 SCOTCH PINE CIR		WAMEGO	KS	665479342	0.3226907921	13
1437537438	WISINGER	TYSON	BRANT	651 E PRESCOTT RD		SALINA	KS	674017408	0.322758482	13
1588634224	BUKATY	JOHN	ANDREW	4925 JUNIPER DR		ROELAND PARK	KS	662051253	0.3231151641	13
1518053594	BIGHAM	BRYON	S.	300 UTAH, 2ND FLOOR		HIAWATHA	KS	664342218	0.3237236851	13
1912011081	MELENDRES	JUANITO	MAQUILAN	550 POPE AVE		FORT LEAVENWOR	KS	660272332	0.3238989344	13
1154357929	GAYLEY	SCOTT	A	520 S SANTA FE AVE	SUITE 300	SALINA	KS	674014190	0.3248620459	13
1144265992	LUINSTRA	LESLIE	M	720 MEDICAL CENTER DR		NEWTON	KS	671148778	0.3249750814	13
1609835446	WANKER	CHARLES	JOSEPH	2051 N STATE ST		IOLA	KS	66749	0.32544067	13
1487946836	WITT	LAUREL	BROOKE	3901 RAINBOW BLVD	MS 4010	KANSAS CITY	KS	661608500	0.3260017528	13
1306954409	MCCLINTICK	MICHAEL	D	1602 N ELM ST		EUREKA	KS	670451090	0.3264629088	13
1275614356	RADMER	CHARLES	R	1704 COMMERCIAL CIR		WAMEGO	KS	665479690	0.3267784223	13
1871555466	LILL	SUSAN	R.	15325 W. 95TH ST.		LENEXA	KS	66219	0.326840013	13
1942659941	RHYNE	AMANDA		651 E PRESCOTT RD		SALINA	KS	674017408	0.3271710553	13
1083107452	WIGGINTON	SHELBY		1010 N KANSAS ST		WICHITA	KS	672143124	0.3273427628	13
1689636698	HART	JOHN	J	705 E RANDALL ST		HESSTON	KS	67062	0.3277000521	13
1033352737	KIRCHOFF	JEREMY	BRUCE	12210 W 87TH STREET PKWY		LENEXA	KS	662152812	0.3278998599	13
1225320583	LUONG	RYAN		2620 E CENTRAL AVE		WICHITA	KS	672144609	0.3279797124	13
1891176707	PIKE	JONATHAN		1309 POLK ST		GREAT BEND	KS	675303644	0.3287908036	13
1750552154	VALE	ROCHELLE	VIRGINIA	823 SW MULVANE ST		TOPEKA	KS	666061764	0.3288122417	13
1518953561	KAHLER	MARK	R	11725 W 112TH ST		OVERLAND PARK	KS	662102761	0.3291095269	13
1336333921	HARRISON	WILLIAM	F	101 W SYCAMORE ST		COLUMBUS	KS	667251276	0.3291867242	13
1821053091	SHETLAR	JOHN	M	1410 E IRON AVE	SUITE 1	SALINA	KS	674013284	0.3292045823	13
1437111994	EKENGREN	HUGH	I	855 N HILLSIDE ST		WICHITA	KS	672144913	0.3299181863	13
1790788164	BARNES	RODNEY		1709 W 7TH ST		CHANUTE	KS	667202505	0.3301186917	13
1053356055	SIMMONS	TERRY	ALAN	15604 PINEHURST DR	STE 2	BASEHOR	KS	66007	0.3305377668	13
1255627733	MORGAN	JUSTIN		1010 N. KANSAS	WCGME	WICHITA	KS	67214	0.3312082278	13
1902867831	NICKEL	TERRI	A	8444 W 21ST ST N		WICHITA	KS	672051752	0.331301293	13
1356311914	LONGABAUGH	JAMES	ALLEN	1115 MAIN		SABETHA	KS	66534	0.3316261165	13
1831184902	FISHER	LAURIE	D	5701 W 119TH ST	SUITE 410	OVERLAND PARK	KS	662093722	0.33173568	13
1124313598	FOSTER	BRADEN	J	800 N CARRIAGE PKWY		WICHITA	KS	672084508	0.3318342903	13
1831172733	JOSLIN	CHARLIE	G	611 N MAIN ST		ELLINWOOD	KS	675261440	0.332287165	13
1356345813	NETHERTON	DAVID	M	7111 E 21ST ST N	SUITE A	WICHITA	KS	67206	0.3325876707	13
1831165372	WOLF	JOCELYN	A	5405 151ST STREET		LEAWOOD	KS	66224	0.3327069568	13
1811334550	SHANKS	DENTON		3901 RAINBOW BLVD		KANSAS CITY	KS	661608500	0.3344204837	13
1669492294	DUENSING	KENNETH	L	607 LINCOLN ST		BLUE RAPIDS	KS	664111419	0.3345217785	13
1164028239	DICKASON	DELAINA		2400 S 63RD ST		KANSAS CITY	KS	661065446	0.3349375819	13
1952620270	GRENNAN	CHRISTOPH	T	1704 COMMERCIAL CIR		WAMEGO	KS	665479690	0.3350153856	13
1184852923	NEUHOFEL	WILLIAM	RYAN	346 MAINE ST		LAWRENCE	KS	660441393	0.3358330109	13
1881822328	DOWNES	CHRISTOPH	ANDREW LE	1131 S CLIFTON AVE	SUITE B	WICHITA	KS	672182955	0.3360299004	13
1629086848	CLARKE	JOHN		15435 W 134TH PL	SUITE 103	OLATHE	KS	660626135	0.3369978151	13
1245456821	EDEN	ANDREA	OPAL	1625 E 30TH AVE		HUTCHINSON	KS	675021226	0.3371103398	13
1619538600	KUNSCH	MARIANNE		1010 N KANSAS ST		WICHITA	KS	672143124	0.3380354356	13
1356363691	COOK	VANESSA	KAY	222 N 6TH ST		MANHATTAN	KS	66502	0.3383663019	13
1609063312	MAHDI	KHALIDA	M	3311 E MURDOCK ST		WICHITA	KS	672083054	0.3393623598	13
1790985398	MANDEVILLE	JOSHUA	ADAM	550 POPE AVE		FORT LEAVENWOR	KS	660272332	0.339452339	13
1700014271	STREET	SCOTT		1010 N. KANSAS	WCGME	WICHITA	KS	67214	0.3410375097	13
1336580406	RECORDS	LUKE	GREGORY L	1410 N WOODLAWN BLVD		DERBY	KS	670372953	0.3411512037	13
1821040924	MCKARNIN	CASSANDRA	MARYA	5405 W 151ST ST		LEAWOOD	KS	662248700	0.3424935505	13
1588190276	DARLAND	TYLER	ALAN	810 RAVENHILL DR		ATCHISON	KS	660029204	0.3425825338	13
1144833161	NISLY	JANA	LYNN	720 MEDICAL CENTER DR		NEWTON	KS	671148778	0.3465907585	13
1346242617	SMITH	DIRK	M	8200 W CENTRAL AVE	SUITE ONE	WICHITA	KS	672129503	0.3467019118	13
1750319323	SEVERA	DAN	G.	4921 W 18TH ST		LAWRENCE	KS	660472090	0.3467234496	13
1700873932	FERGUSON	MICHAEL	J	801 N MUR LEN RD	SUITE 211	OLATHE	KS	660621794	0.3477844677	13
1760616742	KALB	MELISSA	A	4951 W 18TH ST		LAWRENCE	KS	660472090	0.3478928843	13
1447223599	WESLEY	MICHAEL		2101 N WALDRON ST		HUTCHINSON	KS	675021131	0.3479115043	13
1316977168	WANG	SIDNEY	W	7315 E FRONTAGE RD	SUITE 115	OVERLAND PARK	KS	662041654	0.3482325973	13
1164868980	KRILEY	THOMAS		200 S MAIN ST BLDG B		RUSSELL	KS	676652920	0.3483872345	13
1831165562	FERRIS	RONALD	C	144 S HILLSIDE ST		WICHITA	KS	672112154	0.3485800006	13
1528486370	IRVIN	BRADLEY	RAY	2090 S OHIO ST		SALINA	KS	674016702	0.3494188098	13
1063464071	FEEHAN	JOHN	M	18695 W 151ST ST		OLATHE	KS	660622738	0.3494781118	13
1194853531	SHARP	CHAD		301 N MAIN ST	SUITE 300	NEWTON	KS	671143444	0.3513656134	13
1528685401	STEPHENS	JESSICA		1010 N KANSAS ST STE 3023		WICHITA	KS	672143124	0.3529461698	13
1013321728	NICHOLS	WHITNEY	WALLACE	201 ALBERT AVE		SCOTT CITY	KS	67871	0.3538207544	13
1295302065	SHEARER	SPENCER		1010 N KANSAS ST		WICHITA	KS	672143124	0.3546855358	13
1548262223	SWEET	ROBERT	A	3122 N CYPRESS DR		WICHITA	KS	672264013	0.3548317944	13
1073592507	NORMAN	BENJAMIN	R	2535 E LINCOLN ST		WICHITA	KS	672113821	0.3548965032	13
1184281644	CLAASSEN	SAMANTHA		1010 N KANSAS ST		WICHITA	KS	672143124	0.3555652771	13
1639515026	WURTZ	DANIELLE		1010 N KANSAS ST		WICHITA	KS	672143124	0.3568414242	13
1760878532	KINNEY	TAYLOR		3901 RAINBOW BLVD	MS 4010	KANSAS CITY	KS	661608500	0.3568460896	13
1942269121	THOMAS	RYAN	M.	810 RAVEN HILL DRIVE		ATCHISON	KS	660029204	0.3569576146	13
1629050166	BOCK	PETER	A	11164 S NOBLE DR		OLATHE	KS	660617572	0.3585313169	13
1467451864	AUSTRIA	MARIFE		600 SW JEWELL AVE		TOPEKA	KS	666061607	0.3604795501	13
1538388251	GUERNSEY	DAVID	M	505 S PLUMMER AVE		CHANUTE	KS	667201950	0.3618949155	13
1952338360	STEVENS	RONALD	F	720 MEDICAL CENTER DR		NEWTON	KS	671148778	0.3632361793	13
1568811511	SEIDL	MEGAN	H	361 GRANT AVE		JUNCTION CITY	KS	664414201	0.3636752876	13
1659331775	JOHNSON	JEFFREY	JOHN	600 CAISSON HILL RD		FORT RILEY	KS	664425037	0.3637429636	13
1184692386	ILIFF	RICHARD	DOUGLAS	1119 SW GAGE BLVD		TOPEKA	KS	666041774	0.3643616295	13
1639166986	MOOTS	VICTORIA	M	437 NORTH CEDAR ST		KINGMAN	KS	670681324	0.3650823172	13
1346733003	LEE	KELSEY		1010 N KANSAS ST		WICHITA	KS	672143124	0.365690136	13
1033568787	MEIER	JOSEPH	MICHEL	2600 OTTAWA RD STE 101		NEODESHA	KS	667571897	0.366248781	13
1407175573	LASOTA	ANNA		1301 W 12TH AVE STE 301		EMPORIA	KS	668012590	0.3668433304	13
1629160619	YARBROUGH	GARY		1721 MAIN STREET		PARSONS	KS	673573888	0.3669127051	13
1982965851	AKERS	SCOTT		14700 W SAINT TERESA ST STE 300		WICHITA	KS	672359630	0.3673747179	13
1891890778	DE LA GUARDIA	ENRIQUE		550 POPE AVE		FORT LEAVENWOR	KS	660272332	0.3675441916	13
1497136220	STUCKY	RACQUEL		712 SAINT JOHN ST		GARDEN CITY	KS	678465128	0.3675926306	13
1467714857	SITTLER	DANIEL		1010 N. KANSAS	WCGME	WICHITA	KS	67214	0.3677459482	13
1992327936	CHRISTENSEN	DEREK		1010 N KANSAS ST STE 3023		WICHITA	KS	672143124	0.3677513713	13
1548486251	GOODWIN	CRISTINE	LORRAINE	1428 S MAIN ST STE 4		OTTAWA	KS	660673547	0.3691247103	13
1710947031	HORNUNG	JOEL	EDWARD	604 N WASHINGTON ST		COUNCIL GROVE	KS	668461422	0.3691570635	13
1922067792	SLECHTA	STACY	B	700 MEDICAL CENTER DRIVE	SUITE 210	NEWTON	KS	671149017	0.3699761915	13
1821319088	JONES	JANELL		536 W. 4TH AVENUE		GARNETT	KS	660321355	0.3703821014	13
1124029392	SMITH	PERRY	M	1309 POLK ST		GREAT BEND	KS	675303618	0.3704454961	13
1164083135	ADKINS	KATHRYN		1010 N KANSAS ST		WICHITA	KS	672143124	0.3707493159	13
1396974408	GARCIA	STEPHANIE	MARIE	10977 GRANADA LN	SUITE 105	LEAWOOD	KS	662111468	0.3715852305	13
1780872994	LOTT	FEYISETAN		801 W 8TH ST		COFFEYVILLE	KS	673374109	0.3717965742	13
1841812229	NOLA	EDWARD		1010 N KANSAS ST STE 3023		WICHITA	KS	672143124	0.3724231391	13
1881635563	BARNES	JOE	L.	119 E PARLIAMENT ST		SMITH CENTER	KS	669673015	0.3740615181	13
1174971097	REMPEL	SCOTT	LLOYD	651 E PRESCOTT RD		SALINA	KS	674017408	0.3748586161	13
1780663211	WILKINSON	LARRY		2535 E LINCOLN ST		WICHITA	KS	672113821	0.3755156996	13
1508976549	RAMCHANDINA	ASHOK		1337 S FOUNTAIN DR		OLATHE	KS	660617205	0.3766635346	13
1417441460	O'BEIRNE	RACHEL		1010 N KANSAS ST		WICHITA	KS	672143124	0.3769109623	13
1013983568	PALMERI	MARIA		6345 LONG AVE		SHAWNEE	KS	662162504	0.3771959838	13
1811304348	BARNIDGE	MARGARET	ELIZABETH	2990 MILITARY AVE		BAXTER SPRINGS	KS	667132331	0.3775208757	13
1902432412	BROOKS	LEASHA	RAELYNN	2200 SW GAGE BLVD		TOPEKA	KS	666220001	0.377658745	13
1003871278	BAXTER	W.	REESE	1101 E REPUBLIC AVE		SALINA	KS	674015282	0.378055318	13
1720428246	LECK	JOHNATHAN	K	810 RAVEN HILL DRIVE		ATCHISON	KS	66002	0.3783827156	13
1184669970	NIBERT	CAROL	M	9211 E 21ST ST N		WICHITA	KS	672062968	0.3787230334	13
1710244124	WILLIAMSON	BLAKE	JERALD	14611 W 50TH ST		SHAWNEE	KS	662165116	0.3790446852	13
1083655039	WIDMAN	JERAD	E	22450 S HARRISON ST	STE. 100	SPRING HILL	KS	660833151	0.3798583426	13
1598751448	CARROLL	CARL		412 W BERTRAND AVE STE B		SAINT MARYS	KS	665361617	0.3799225178	13
1881654044	DUNLAP	DAVID	L	3211 S IOWA ST STE 100		LAWRENCE	KS	660465238	0.3802058009	13
1912931759	KESSLER	ALAN	Z	6740 W 121ST ST	STE 300	OVERLAND PARK	KS	66209	0.3805117707	13
1952371163	ALLEN	DAVID	R	1603 W 4TH ST		HOLTON	KS	664361153	0.3814035674	13
1356371876	STEWART	ROBERT	H	1301 W 12TH AVE	SUITE 401	EMPORIA	KS	668012587	0.3814896757	13
1427074251	WEAVER	MARSHA	M.	12541 FOSTER ST	SUITE 300	OVERLAND PARK	KS	662132630	0.3821296386	13
1992184766	PRATO	ANGELA		4501 COLLEGE BLVD STE 300		LEAWOOD	KS	662112340	0.3823149411	13
1710996442	ALVARADO	LORRAINE		1101 N ROCK RD		DERBY	KS	67037	0.3828363947	13
1205976016	KERN	GORDON		1104 OREGON DR		OSWEGO	KS	673561826	0.3839928011	13
1619400207	ALLEN	RACHEL		1115 MAIN ST		SABETHA	KS	665341832	0.385294859	13
1891037693	HOUSMAN	GILLIAN		8800 W 75TH ST	SUITE 300	MERRIAM	KS	662042205	0.3857871752	13
1649237587	WOLFF	TIMOTHY	S	8010 E 53 N		BEL AIRE	KS	67226	0.3869476153	13
1679540835	SLAVENS	GARY	D	1535 S RANGE AVE.		COLBY	KS	677010806	0.3876628826	13
1700987005	REDDY	BOLLAM	N.	114 E WALNUT ST		HILL CITY	KS	676421722	0.3877785524	13
1780879718	DUGGAL	PRITI		2902 SW ASBURY DR		TOPEKA	KS	666144466	0.3879711197	13
1588688212	HOLT	ROBERT	EDWARD	2337 G ST	SUITE 2	BELLEVILLE	KS	669352463	0.3891125742	13
1063568673	NICHOLS	ROBERT	D	1418 S MAIN ST	SUITE 5	OTTAWA	KS	660673543	0.3891557308	13
1093821779	ARMSTRONG	MELODIE	A	8550 MARSHALL DR		LENEXA	KS	662141505	0.3894909096	13
1093166233	RYAN	ALANA		4951 W 18TH ST		LAWRENCE	KS	660472090	0.3908524636	13
1891811691	GOPAUL	MEERA	RAMONA	UNIVERSITY OF KANSAS MEDICAL CTR	3901 RAINBO	KANSAS CITY	KS	661600001	0.3925567881	13
1548233844	STARKEY	DAVID	J	2101 N WALDRON ST		HUTCHINSON	KS	675021131	0.3927353427	13
1861436347	FELTS	THEODORE	J	1262 W AMITY ST		LOUISBURG	KS	660537815	0.3932091461	13
1982261715	MAHMOOD	ZAID		1010 N KANSAS ST		WICHITA	KS	672143124	0.3932379006	13
1609305424	FORSYTH	MALLORY	A	310 E COLLEGE DR		COLBY	KS	677013716	0.3933037242	13
1194023010	BULCOCK	JENNIFER	DALE	536 W 4TH AVE		GARNETT	KS	660321355	0.3937604401	13
1881956001	KEESLING	ADAM	D	510 W RADIO LN		ARKANSAS CITY	KS	67005	0.3942458971	13
1831298462	BRUCE	KAREN		601 SW CORPORATE VW	STE 200	TOPEKA	KS	666151244	0.3942702093	13
1972577666	SCHNEIDER	STEPHEN	J	7030 S BROADWAY ST		HAYSVILLE	KS	670601471	0.3954317762	13
1457373524	HETLINGER	JOHN	E.	1902 S HWY 59 BLDG E	SUITE 101	PARSONS	KS	673574948	0.395520406	13
1275590713	LEMASTER	JOSEPH	W	3901 RAINBOW BLVD	MS 4017	KANSAS CITY	KS	661608500	0.3960486415	13
1821449695	HOFFMAN	ERIN		1010 N KANSAS ST		WICHITA	KS	672143124	0.3962623162	13
1619461183	LOWELL	HALEY		1010 N KANSAS ST		WICHITA	KS	672143124	0.3964527423	13
1154649044	ESAU	JENNIFER		1301 W 12TH AVE STE 301		EMPORIA	KS	668012590	0.3973882182	13
1457353732	CANNATA	WILLIAM	E	203 WATSON ST	STE 200	PRATT	KS	671243066	0.3977330613	13
1942869136	KUO	STEPHANIE		1010 N KANSAS ST		WICHITA	KS	672143124	0.3977380853	13
1073516035	ERICKSON	KENT	EDWIN	409 LINCOLN AVE	ERICKSON ME	CLAY CENTER	KS	674322907	0.3979638682	13
1033121041	HILGER	MARK	A	8200 W CENTRAL AVE	SUITE 1	WICHITA	KS	672129503	0.398137782	13
1053421354	SCHULER	RENAE		10111 E 21ST ST N	SUITE 106	WICHITA	KS	672063508	0.3992755578	13
1710957386	RICE	MATTHEW	SPRAGUE	550 POPE AVE	MUNSON ARMY	FORT LEAVENWOR	KS	660272332	0.3993034798	13
1922009182	THOMPSON	SUSAN	D.	617 LIBERTY ST		CLAY CENTER	KS	674321564	0.3993459634	13
1487647228	BILLINGS	BRIAN	MICHAEL	619 N MAIN ST		MCPHERSON	KS	674603407	0.4000833153	13
1437355237	KRANTHI	SHILPA		3311 E MURDOCK ST		WICHITA	KS	672083054	0.4002585669	13
1932166154	HARDER	SCOTT	N	2820 OHIO ST		AUGUSTA	KS	670102361	0.4005892376	13
1174966774	EDWARDS	ALLISON		2016 W 43RD AVE	SUITE A	KANSAS CITY	KS	661033313	0.4010245886	13
1891761342	PALMERI	VICENTE	C	6345 LONG AVE		SHAWNEE	KS	662162504	0.4010791436	13
1598729394	MURRAY	ANDREA	BETH	9300 MEADOW VIEW DR		SHAWNEE	KS	662277288	0.4015690593	13
1255816419	MUNIZ	BREANNA		12100 STATE LINE RD		LEAWOOD	KS	662091201	0.4018843339	13
1336325646	HEITMAN	BRYCE	C	1301 W 12TH AVE	SUITE 301	EMPORIA	KS	668012587	0.4020746003	13
1215939608	STREHLOW	MARK	DAVID	5401 COLLEGE BLVD	SUITE 203	LEAWOOD	KS	662111617	0.4029146174	13
1821416876	NIEMANN	NICOLE	SUE	604 N WASHINGTON ST		COUNCIL GROVE	KS	668461422	0.4030887384	13
1891808051	BHATTACHARYA	SHELLEY	B	3901 RAINBOW BLVD	MS 4017	KANSAS CITY	KS	661600001	0.403096881	13
1376577288	LACOSTE	MARCEL		BOX 89	RURAL ROUTE	LARNED	KS	675500089	0.4031411174	13
1881603421	FERGUSON	HEBA	SAFWAT BI	7107 S MERIDIAN ST		HAYSVILLE	KS	670607678	0.4038274597	13
1235194895	ELMORE	KYLE	D.	2090 S OHIO ST		SALINA	KS	674016702	0.4038351282	13
1649236373	GRAVES	KAREN	WAY	2900 AMHERST AVE		MANHATTAN	KS	665033003	0.4040897886	13
1275774853	PUNSWICK	KEVIN	JAMES	18320 S CENTER ST		GARDNER	KS	660309157	0.4041684607	13
1811332992	BRIDGE	GARETH	S	301 S DERBY ST	SUITE 200	SUBLETTE	KS	678776704	0.4046329853	13
1053792036	LINVILLE	DANIEL		506 E THORPE ST		LAKIN	KS	678604609	0.4057799058	13
1962599209	MASTERSON	LISA	HEATLY	550 POPE AVE	MUNSON ARMY	FORT LEAVENWOR	KS	660272332	0.4061216639	13
1841235348	REES	SCOTT	P	9211 E 21ST ST N		WICHITA	KS	672062968	0.4083296002	13
1013911858	FREELOVE	ROBERT	S	400 S SANTA FE AVE		SALINA	KS	67401	0.4084624119	13
1891051751	LILLIG	SHAWN	PHILLIP	2040 HUTTON RD		KANSAS CITY	KS	661094526	0.4087340019	13
1972983849	GRISHAM	JOHN		11725 W 112TH ST		OVERLAND PARK	KS	66210	0.4108192126	13
1578520029	GRUENBACHER	DEBBIE	R	8444 W 21ST ST N		WICHITA	KS	672051752	0.4118439292	13
1356347918	SIEBERT	JON	M	810 RAVEN HILL DRIVE		ATCHISON	KS	660021474	0.411881529	13
1558334839	LADD	ROBERT		801 LOCUST ST		LA CROSSE	KS	675489673	0.4120082149	13
1144282716	POLING	TERRY	L	1709 S ROCK RD		WICHITA	KS	672075150	0.4133539849	13
1043656143	VILLALOBOS	DANIELLE	M	2707 E 21ST ST N		WICHITA	KS	672142249	0.4136016245	13
1326219916	HAWKINS	JOSEPH	H	600 E 20TH ST STE 200		EUDORA	KS	660257801	0.4148715201	13
1275980948	GARRE	WILLIAM		1010 N KANSAS ST		WICHITA	KS	672143124	0.4149081336	13
1548437544	GREEN	NORMA	ELIZABETH	810 RAVEN HILL DRIVE		ATCHISON	KS	66002	0.4150577781	13
1780064022	NGUYEN	SON	THANH	651 E PRESCOTT RD		SALINA	KS	674017408	0.4165711382	13
1841628013	STECH	JOSEPH	MICHAEL	940 S. ST. FRANCIS	GUADALUPE C	WICHITA	KS	67211	0.4166793774	13
1649763020	WILLIAMS	WHITNEY		1010 N KANSAS ST		WICHITA	KS	672143124	0.4168832742	13
1467422584	GOULART	MELISSA	A	206 S GRAND AVE		SAINT MARYS	KS	665361637	0.417437142	13
1295992121	FAST	GERHARD	ARON	110 E SMITH ST		HESSTON	KS	670628809	0.4177065508	13
1821165861	RANEY	PATRICK	A.	4505 NW FIELDING RD		TOPEKA	KS	666182651	0.4177990078	13
1295722429	COUP	GREGG	A	7301 E FRONTAGE RD	SUITE 100	MERRIAM	KS	662041632	0.4182723763	13
1437565272	STUCKY	BRADLEY	KEITH	911 N MAIN ST		GARDEN CITY	KS	67846	0.4189006511	13
1760912885	MCDERMOTT	CATHERINE		1010 N KANSAS ST		WICHITA	KS	672143124	0.4190748569	13
1659805992	TAKI	STEVEN		823 SW MULVANE ST	3RD FLOOR	TOPEKA	KS	666061764	0.4191141838	13
1295715068	ROOS	MAUREEN	P.	3443 N AMIDON AVE		WICHITA	KS	672044147	0.4202777387	13
1073605085	PETRY	GARY	LEE	1110 COLUMBINE DRIVE		HOLTON	KS	66436	0.4203218498	13
1154397743	HENRY	JEFFREY	D	2509 CANTERBURY DR		HAYS	KS	676012233	0.4214562156	13
1861628620	SANDOVAL	ANDREA	RENAE	2509 CANTERBURY DR		HAYS	KS	676012233	0.4216387688	13
1295228609	REGEHR	JARED		1121 S CLIFTON AVE		WICHITA	KS	672182912	0.4224752977	13
1417962861	TROPP	ARNOLD	L	7312 ANTIOCH RD		SHAWNEE MISSIO	KS	662042739	0.4238218933	13
1972602514	ENGELKEN	MICHAEL	KEVIN	1110 COLUMBINE DRIVE		HOLTON	KS	66436	0.4239999794	13
1194953034	ARMBRUSTER	KARLYN		1010 N. KANSAS	WCGME	WICHITA	KS	67214	0.4243187888	13
1295827822	FOOS	MARY	K	7450 KESSLER ST	STE 300	MERRIAM	KS	66204	0.4252208664	13
1285681775	NOLAND	JOSEPH	B	7405 RENNER RD		SHAWNEE	KS	662179414	0.4255768994	13
1730470097	GARLOW	DANIEL	J	1100 HIGHLAND DR		CONCORDIA	KS	669013923	0.4256055734	13
1114988193	HULL	RICHARD	L	401 S WASHINGTON AVE		IOLA	KS	667493256	0.4257716925	13
1972951465	REUSSER	CAROLINE		1010 N KANSAS ST		WICHITA	KS	672143124	0.4258736402	13
1780970244	FOSTER	REBECCA	L	855 N HILLSIDE ST		WICHITA	KS	672144913	0.4269321242	13
1881676112	SCHOWENGERDT	ANDREW	W	304 N AZTEC		MONTEZUMA	KS	67867	0.4273488151	13
1962554857	NGUYEN	DUNG	VAN	1431 S BLUFFVIEW DR	SUITE 212	WICHITA	KS	672183010	0.4280267676	13
1225016462	STUEVE	WILLIAM	G	21 CORPORATE WOODS, 10870 BENSON DRIVE #2160		OVERLAND PARK	KS	66210	0.4282227375	13
1720046667	COUCH	STEVE	K	8444 W 21ST ST N		WICHITA	KS	672051752	0.4286915182	13
1720399090	BURKE	KATRINA	M.	109 S. MAIN STREET		FORT SCOTT	KS	667018797	0.4295090583	13
1598711228	BLEDSOE	SCOTT	A	651 PRESCOTT RD		SALINA	KS	674017408	0.430502603	13
1568690022	RAYMOND	ALISON		8200 W CENTRAL AVE	SUITE ONE	WICHITA	KS	672129503	0.4305744224	13
1396202198	ALLEN	JILL	JOAN	1102 SAINT MARYS RD		JUNCTION CITY	KS	664414196	0.4305932072	13
1073836219	NORMAN	LEE	ALAN	3901 RAINBOW BLVD	UNIVERSITY	KANSAS CITY	KS	661032937	0.4309725917	13
1154973634	BURES	RYAN		1010 N KANSAS ST		WICHITA	KS	672143124	0.4312921164	13
1730269911	REED	ROBERT	MARK	1100 N MAIN ST		HUTCHINSON	KS	675014406	0.4329003191	13
1285127696	WEIR	RYAN	LEE	651 E PRESCOTT RD		SALINA	KS	674017408	0.4331928312	13
1437463593	GANGULA	SHRAVAN	KUMAR RED	1400 W 4TH ST		COFFEYVILLE	KS	673373306	0.4332124774	13
1801454244	JOHNSON	OLIVIA		1010 N KANSAS ST		WICHITA	KS	672143124	0.433283624	13
1609369008	MOLL	STEPHEN	MICHAEL	651 E PRESCOTT RD		SALINA	KS	674017408	0.4333036027	13
1548279193	KORTJE	DAVID	KEVIN	3133 S SENECA ST		WICHITA	KS	672173234	0.4337546497	13
1851654420	NEELY	BRIAN		401 S WASHINGTON AVE		IOLA	KS	667493256	0.4347685238	13
1548348345	JEFFERY	PENNY	E.	2707 E 21ST ST N		WICHITA	KS	67214	0.4349233678	13
1316430069	ALLEN	ASHLEY		550 N HILLSIDE ST		WICHITA	KS	672144910	0.4356093274	13
1245226166	DOBRATZ	DAVID	E	11725 W 112TH ST		OVERLAND PARK	KS	662102761	0.4357774516	13
1326003757	WALTER	EARL	THOMAS	401 S WASHINGTON AVE		IOLA	KS	667493256	0.4360451761	13
1023040334	BLACKMAN	JACQUES	D	13213 W 21ST ST N		WICHITA	KS	672359625	0.4375107016	13
1467645895	DUNN	OLUWAMODU	MELINDA	12541 FOSTER ST STE 300		OVERLAND PARK	KS	66213	0.4378402133	13
1588869085	WIPPERMAN	JENNIFER	L.	1121 S CLIFTON AVE		WICHITA	KS	672182912	0.4378408247	13
1003222563	DILLON	NIDA		12210 W 87TH STREET PKWY		LENEXA	KS	662152812	0.4382371979	13
1750675724	DUFF	BETHANY	A	4101 ANDERSON AVE		MANHATTAN	KS	665037588	0.4390418997	13
1952352007	SIMON	WILLIAM	C	2131 N RIDGE RD		WICHITA	KS	672121570	0.4396221356	13
1902855661	CUNNINGHAM	AMY	RENAE	2600 OTTAWA RD	STE101	NEODESHA	KS	667571897	0.4406407403	13
1992969661	HOKE	JASON	LYLE	4BCT 1ID	BLDG 7834	FORT RILEY	KS	66442	0.4411999059	13
1386137024	CASEY	EASTIN		1604 AYLWARD AVE		ELLSWORTH	KS	674392541	0.4418450992	13
1467412940	BLEX	MEGGIN		1411 W 4TH ST	BUILDING C	COFFEYVILLE	KS	673373300	0.4424465175	13
1518959873	WILHELM	PAUL	G	220 S 8TH ST		KIOWA	KS	670701631	0.4425000127	13
1073566600	PHILLIPS	JAMES	R	18695 W 151ST ST		OLATHE	KS	660622738	0.4427226905	13
1699397067	HAAG	LAUREN		1010 N KANSAS ST STE 3023		WICHITA	KS	672143124	0.4435889984	13
1275511438	WEATHERFORD	WILLIAM	B	410 WOODFIELD		TONGANOXIE	KS	660865443	0.44434447	13
1255397485	HETT	EDWARD	J	1900 N AMIDON AVE	STE 100	WICHITA	KS	672032125	0.4444053413	13
1487695508	CONANT	FERRILL	R.	921 E HIGHWAY 36		SMITH CENTER	KS	66967	0.4451617554	13
1821044173	TRUONG	HAI	K	7111 E 21ST STREET N	SUITE A	WICHITA	KS	67206	0.4453741137	13
1962455592	RUSSELL	KIMBERLY	ANN	12541 FOSTER ST	SUITE 300	OVERLAND PARK	KS	662132630	0.4456163181	13
1366400558	LOUIS	MICHELLE		8100 E 22ND ST N	BLDG 2200-2	WICHITA	KS	672262388	0.4456880165	13
1528173705	RAUSCH	MICHAEL	A	1306 STATE ST		AUGUSTA	KS	670101126	0.4475134162	13
1538168851	ANDERSON	DEBORAH	A	1130 W 4TH ST STE 3200		LAWRENCE	KS	660441346	0.4482546753	13
1235190919	KNIGHT	DENIS	D	933 N TOPEKA ST		WICHITA	KS	672143620	0.4486680308	13
1467436816	HEBERT	KIMBERLY	L	3730 N RIDGE RD	SUITE 100	WICHITA	KS	672051227	0.4498275926	13
1962560524	BALMAN	JOHN	B	600 CAISSON HILL RD		FORT RILEY	KS	664427037	0.4509379382	13
1962478693	STUEVE	ANGELA	M	1600 COMMUNITY DR		SENECA	KS	665389739	0.4522964207	13
1205839875	SAXER	JOHN	J	13800 METCALF AVE		OVERLAND PARK	KS	662231200	0.4529058619	13
1992756241	SARGENT	KEITH	H	3511 CLINTON PL		LAWRENCE	KS	660472196	0.45353654	13
1598767873	YOACHIM	ROBERT	W	510 W RADIO LN		ARKANSAS CITY	KS	670054011	0.4539769252	13
1174938179	GRISHAM	HEATHER	ANN	1803 S RIDGEVIEW RD		OLATHE	KS	66062	0.4543458971	13
1871593475	WHITMER	RONALD	NED	1602 N AYLWARD AVE		ELLSWORTH	KS	674392541	0.4545333341	13
1245490341	MAYANS	LAURA	CHRISTINE	1010 N KANSAS ST	DEPARTMENT	WICHITA	KS	672143124	0.4546062185	13
1952391740	LEE	BRUCE	W	505 S PLUMMER AVE		CHANUTE	KS	667201950	0.4561731268	13
1922086693	BAKER	JOSEPH	M	10777 NALL AVE STE 315		OVERLAND PARK	KS	662111346	0.4569467844	13
1841412376	LEINWETTER	LEE	E	2835 SW MISSION WOODS DR		TOPEKA	KS	666145616	0.4574679958	13
1578909420	COFFEY	CANDICE	R	DIVISION OF GENERAL AND GERIATRIC MEDICINE, UNIVERSI	3901 RAINBO	KANSAS CITY	KS	661600001	0.4588543738	13
1447238688	CHRISTENSEN	JAMES	LEROY	209 W 7TH ST		COFFEYVILLE	KS	673374903	0.4590252701	13
1689627796	NEWKIRK	JONATHAN	LAWRENCE	100 EAST MAIN ST		OSAWATOMIE	KS	660641126	0.4591332206	13
1003345471	FRYE	NATALIE		1115 MAIN ST		SABETHA	KS	665341832	0.4594354045	13
1588079305	PORTER	SAMUEL	GRANT	800 W FRONTIER LN		OLATHE	KS	66061	0.4596351685	13
1356390082	VAUGHN	DEANNA	LEIGH	205 MILL ST		NEODESHA	KS	667571817	0.4619709786	13
1831763622	BLAUFUSS	JORDAN	LYNN	1201 W 12TH AVE		EMPORIA	KS	668012504	0.4621335079	13
1689636573	ARGO	DONALD	ARTHUR	1907 JENKINS ST		MARYSVILLE	KS	665081350	0.4637643068	13
1871646455	HANDY	LUKE	ANTHONY	114 E WALNUT ST		HILL CITY	KS	676421722	0.4639500582	13
1639130396	ISAACMAN	SCOTT	HOWARD	600 CAISSON HILL RD	IRWIN ARMY	FORT RILEY	KS	66442	0.4641437933	13
1013539592	GEHRING	OLIVIA		1010 N KANSAS ST STE 3023		WICHITA	KS	672143124	0.4651838976	13
1174147318	WALKER	GARRETT		1010 N KANSAS ST		WICHITA	KS	672143124	0.4668273136	13
1154397255	BUMGUARDNER	LARRY	THOMAS	9505 WEST CENTRAL STE 104		WICHITA	KS	672123801	0.4673780009	13
1205360773	KHONG TRAN	CHRISTINE		7501 MISSION RD STE 103		PRAIRIE VILLAG	KS	662084216	0.4680133599	13
1225043888	MCCALLA	JO ANNA		1301 S MAIN ST		OTTAWA	KS	660673537	0.4687469995	13
1235134156	RATZLAFF	JAMES	D	200 EAST PACK		MOUNDRIDGE	KS	671070640	0.469079897	13
1477525343	RICHMAN	DAVID		2101 N WALDRON ST		HUTCHINSON	KS	675021131	0.4699147141	13
1235424607	MURRAY	STEPHANIE		850 N HILLSIDE ST		WICHITA	KS	672144914	0.4703699651	13
1306896972	SANGER	DAVID	W	713 W 11TH ST		LARNED	KS	675502055	0.4707051113	13
1457339137	MCCUE	TAMARA	L	1323 N A ST		WELLINGTON	KS	671524350	0.4709911661	13
1063572493	PARRA	MICHAEL	M	8101 PARALLEL PKWY	STE 100	KANSAS CITY	KS	66112	0.4718961611	13
1992758957	EVANS	KAREN	F	6265 ROCK CHALK DR	SUITE 1100	LAWRENCE	KS	66049	0.4727056681	13
1487752077	CISKEY	WILLIAM	J	1600 N. LORRAINE,	SUITE 110	HUTCHINSON	KS	675015600	0.4743471213	13
1316179849	REIMER	DANIEL		1131 S CLIFTON AVE		WICHITA	KS	672182955	0.47491982	13
1962631044	CORRIVEAU	ERIN	A	3901 RAINBOW BLVD	MS 4010	KANSAS CITY	KS	661608500	0.4753150937	13
1942645478	STUBBS	CHRISTOPH	F.	1119 SW GAGE BLVD		TOPEKA	KS	666041782	0.4761041545	13
1346276003	CORNELL	EARL	G	1509 MAIN STREET		PARSONS	KS	67357	0.4768766553	13
1962930156	MCKINNEY	SHARMA	CATHERINE	13351 S ARAPAHO DRIVE	COTTONWOOD	OLATHE	KS	66062	0.4771907253	13
1972722692	MORFFI	RAUL	S	10500 QUIVIRA RD		OVERLAND PARK	KS	662152306	0.4773768478	13
1528323474	SINGH	SARITA		7405 RENNER RD		SHAWNEE	KS	662179414	0.4775884503	13
1275561185	LEXOW	MICHAEL	PAUL	2902 SW ASBURY DR		TOPEKA	KS	666144466	0.4780065615	13
1043267404	REVELS	STEPHANIE	MARIE	7500 METCALF AVE		OVERLAND PARK	KS	662042926	0.4785121672	13
1346202348	HARTWELL	KIMBERLY	D	855 N HILLSIDE ST		WICHITA	KS	672144913	0.4799463863	13
1053683433	HAMILTON	GREGORY	JAMES	550 POPE AVE		FORT LEAVENWOR	KS	660272332	0.4810804322	13
1396797759	HILL	M	CRYSTAL	713 W 11TH ST		LARNED	KS	675502055	0.4823021858	13
1770588717	NEEF	DOUG	S	1121 S CLIFTON AVE		WICHITA	KS	672182912	0.4826812183	13
1043241201	PUGNO	PERRY	ALAN	11400 TOMAHAWK CREEK PKWY		LEAWOOD	KS	662112672	0.4832664144	13
1871932921	BLOOM	ASHLEY	ELIZABETH	2001 HASKELL AVE STE A		LAWRENCE	KS	660463249	0.483906755	13
1689088379	KLEIN	ROGER	ALLEN	1221 W NOBLE ST		LYONS	KS	675543026	0.4856411063	13
1235493347	WEIS	ASHLEY	NICOLE	720 MEDICAL CENTER DR		NEWTON	KS	671148778	0.4867445317	13
1750335709	HALL	MARK	SPENCER	705 E RANDALL ST		HESSTON	KS	67062	0.4876593722	13
1790048239	STRICKLAND	ANTHONY	JOE	346 MAINE ST	STE 150	LAWRENCE	KS	660441393	0.487874394	13
1316920051	MILLER	GREGORY	L	2101 NORTH WALDRON STREET		HUTCHINSON	KS	67502	0.4879065251	13
1588651947	SIMON	JOYCE	L	12210 W 87TH ST		LENEXA	KS	662152812	0.4879655095	13
1124136262	REICHENBERGER	RONALD	J	8200 W CENTRAL AVE	SUITE 1	WICHITA	KS	672129503	0.4880977853	13
1528026960	HESSE	KURT	M	8020 E CENTRAL AVE	SUITE 200	WICHITA	KS	672062360	0.4887916509	13
1902998594	BUSS	MATTHEW	S	7450 KESSLER ST	STE 300	MERRIAM	KS	66204	0.4896074997	13
1801013628	DOERFLER-INIG	JILL	MARIE	222 S KANSAS		RUSSELL	KS	676653000	0.4915455088	13
1184620189	HARTLEY	JAMES	MARSHALL	524 N ANDOVER RD		ANDOVER	KS	670029712	0.4920655575	13
1831682293	WELLS	KYLE		1010 N KANSAS ST		WICHITA	KS	672143124	0.4923558806	13
1649567397	HAACK	HANNAH		921 E HIGHWAY 36		SMITH CENTER	KS	669679582	0.4928133471	13
1285726083	FELTS	MARC		1110 SAINT MARYS RD	SUITE 400	JUNCTION CITY	KS	664414176	0.4929116892	13
1891226031	MIDDLETON	PAUL	ANTHONY	8929 PARALLEL PKWY		KANSAS CITY	KS	661121689	0.4947507537	13
1922102276	MURRAY	JANE	LOUISE	10965 GRANADA LANE	SUITE 101	OVERLAND PARK	KS	662111412	0.4948937183	13
1194748392	ENYART	MARC	EDWARD	401 WOODLAND HILLS BLVD	EMERGENCY D	FORT SCOTT	KS	66701	0.4959183906	13
1568667798	PRESLEY	JEREMY	JOHN	120 W ROSS BLVD		DODGE CITY	KS	67801	0.496228907	13
1609850064	MROZ	MARY	KAY	315 N HILLSIDE ST	STE C	WICHITA	KS	672144915	0.4977601564	13
1083676084	LOGAN	DONNA	L	855 N HILLSIDE ST		WICHITA	KS	672144913	0.4978903418	13
1457919680	SCOVILLE	HANNAH		1010 N KANSAS ST		WICHITA	KS	672143124	0.4979715084	13
1952340747	HARRINGTON	MICHILIA	D.	12210 W 87TH ST		LENEXA	KS	662152812	0.4984604248	13
1366446221	SHELL	JOHN	R	309 SANDERS ST		BURLINGTON	KS	668392616	0.4985433535	13
1790006229	WINCHESTER	SARA		100 S MARKET ST STE 2C		WICHITA	KS	67202	0.4986753978	13
1386750065	THOMSON	ERIC	BRYSON	515 N SUMMIT ST		ARKANSAS CITY	KS	670052227	0.4988658803	13
1932111952	KARDATZKE	DAVID	SCOTT	8200 W CENTRAL AVE	SUITE 1	WICHITA	KS	672129503	0.499073338	13
1407882251	SCHOELING	RICK	D	2501 S SPRINGDALE ST		PITTSBURG	KS	667627315	0.4995864306	13
1699842799	JARMER	SHANA		507 E 16TH ST STE 1		WELLINGTON	KS	671522828	0.4996555976	13
1548358013	HINOJOSA	JOSE	L	510 W RADIO LN		ARKANSAS CITY	KS	670054011	0.5003222839	13
1801150230	SCHWINDT	RONALD		1010 N. KANSAS	WCGME	WICHITA	KS	67214	0.5003749451	13
1144258484	BUI	CHARLENE	C	7111 E 21ST STREET N	SUITE A	WICHITA	KS	67206	0.501694456	13
1730400219	DINKEL	WENDY		605 W LINCOLN ST		LINDSBORG	KS	67456	0.5017781795	13
1548399843	DUDEWICZ	DOUGLAS	M	650 HUEBNER RD		FORT RILEY	KS	664424030	0.5020925726	13
1619942190	WOOLLEY	DOUGLAS	C	1010 N KANSAS ST		WICHITA	KS	672143124	0.5021683907	13
1841532637	WADSWORTH	SHAWN		7570 W. 21ST ST. N.	BUILDING 10	WICHITA	KS	672056720	0.5027811506	13
1629273875	BRAGG	DEE ANN		1121 S CLIFTON AVE		WICHITA	KS	672182912	0.5044393463	13
1154854008	KLECAN	KURTIS	WILLIAM	2337 G ST STE 100		BELLEVILLE	KS	669352462	0.5047674689	13
1750302170	JOHNS	BETSY	A	601 SW CORPORATE VW	STE 200	TOPEKA	KS	666151244	0.5056302173	13
1447203070	EATON	DENNIS	RANDALL	801 NORTH MURLEN	SUITE 201	OLATHE	KS	66062	0.5058848483	13
1366892986	KIRKOVER	MICHAEL		1010 N KANSAS ST		WICHITA	KS	672143124	0.5060694988	13
1417908682	OPPLIGER	ERIC	R	311 E SPRUCE ST		GARDEN CITY	KS	678465614	0.5065236834	13
1255397253	STEWART	PAMELA	E	712 SAINT JOHN ST		GARDEN CITY	KS	678465128	0.5078572112	13
1205894326	FINCHER	SHERI	L.	2909 SE WALNUT DR		TOPEKA	KS	666052189	0.5088969653	13
1265524326	FRIEZE	TODD	A	1106 SAINT MARYS RD	SUITE 207	JUNCTION CITY	KS	664414158	0.5094697175	13
1629396551	LASOTA	RYAN		1301 W 12TH AVE STE 301		EMPORIA	KS	668012590	0.5097621528	13
1588697114	DOLEZAL	BENJAMIN	K	605 W LINCOLN ST		LINDSBORG	KS	674562328	0.5108501909	13
1073522868	KLASSEN	PATRICIA	A	600 SW JEWELL AVENUE		TOPEKA	KS	66606	0.5110522315	13
1083143002	SORELL	RYAN	CHRISTOPH	1201 E CENTENNIAL DR		PITTSBURG	KS	667626623	0.5112257905	13
1396279378	NICKEL	COOPER	L	346 MAINE ST STE 150		LAWRENCE	KS	660441393	0.5114154706	13
1437227519	ORR	MARIBETH	LYNN	600 E 20TH ST STE 200		EUDORA	KS	660257801	0.5115045563	13
1750334991	SHIVELY	ROBERT	MICHAEL	18320 SO CENTER ST		GARDNER	KS	66030	0.5118189429	13
1235182346	MOORE	CURTIS	ALAN	18695 W 151ST ST		OLATHE	KS	660622738	0.5118665134	13
1962024448	FRICKE	CHRISTINE		1010 N KANSAS ST STE 3023		WICHITA	KS	672143124	0.5123898943	13
1285792218	OHAEBOSIM	LINUS	C	2810 E 21ST ST		WICHITA	KS	672142252	0.5125642016	13
1679782221	BENNETT	RYAN	N	2902 SW ASBURY DR		TOPEKA	KS	666144466	0.5141659991	13
1447292305	BROOKS	DOUGLAS	GILCHRIST	13795 S MUR LEN RD	#203	OLATHE	KS	660621675	0.5147705239	13
1417943176	PANICHABHONGS	SAMBHUNDH		222 S KANSAS	RRH PHYSICI	RUSSELL	KS	67665	0.5155438094	13
1114305133	WESSELS HARWO	JENICA	LYNN	651 E PRESCOTT RD		SALINA	KS	674017408	0.5160044062	13
1780171678	BOWELL	ERIK	DALE	520 S SANTA FE AVE SUITE 300		SALINA	KS	674014190	0.5173981616	13
1861050148	RANEY	AMANDA		1010 N KANSAS ST		WICHITA	KS	672143124	0.5178529297	13
1346219417	POSEY	WILLIE	L.	6401 PATTERSON PKWY		ARKANSAS CITY	KS	670055701	0.5188183331	13
1811045156	LEWIS	SUZAN	M.	801 N MUR LEN RD STE 211		OLATHE	KS	660621794	0.5193758269	13
1841211109	SCHNELLE	JOACHIM	ERNST	1515 S CLIFTON	STE 300	WICHITA	KS	672182953	0.5198865433	13
1275854721	HERWICH	KURTIS	LEE	2600 OTTAWA ROAD		NEODESHA	KS	667571897	0.5200005348	13
1770697526	DENNETT	BRYAN	K.	1305 E 19TH AVE		WINFIELD	KS	671565201	0.5202025452	13
1578881942	MARKS	SARAH	TULLY	3901 RAINBOW BLVD	MS 4017	KANSAS CITY	KS	661608500	0.5204320036	13
1215909650	PAULY	TIMOTHY		2101 N WALDRON ST		HUTCHINSON	KS	675021131	0.5217076133	13
1588779706	CASSELLA	TINA	M	1001 6TH AVE	SUITE 300	LEAVENWORTH	KS	660483222	0.5219496691	13
1558403717	ZAUDKE	JANA	KATHRYN	636 TAUROMEE AVE		KANSAS CITY	KS	661013042	0.522126531	13
1134413198	CSAPO	ATTILA	G	3901 RAINBOW BLVD	MS4010 FAMI	KANSAS CITY	KS	661032937	0.5226324883	13
1447231717	ALLEN	JAY		302 N 1ST ST		MOUND CITY	KS	660565279	0.5228776757	13
1811990658	JORDAN	TRAVIS	D.	1100 HIGHLAND DR	FL 3	CONCORDIA	KS	669013923	0.523149153	13
1578539219	OVERMILLER	JUSTIN	A	921 E HIGHWAY 36		SMITH CENTER	KS	66967	0.5250210527	13
1053402537	BROWN	CRAIG	W	9040 QUIVIRA RD		LENEXA	KS	662153902	0.525725168	13
1558314989	JABEL	JUVENAL	T.	400 CANNA LN		LIBERAL	KS	679014915	0.5259734213	13
1972569028	GRIMES	MICHAEL	D	1900 N AMIDON AVE	STE 100	WICHITA	KS	672032125	0.526715209	13
1871654962	WILKINS	RICHARD	H	650 HUEBNER RD		FORT RILEY	KS	664424030	0.5268769378	13
1467747840	SIMMONS	MATTHEW		1010 N. KANSAS	WCGME	WICHITA	KS	67214	0.5272950882	13
1336204916	ARRIBAS	AURORA	I.	1610 WASHINGTON BLVD		KANSAS CITY	KS	661022842	0.5276562509	13
1225324924	COBINE	SARA	JEAN	100 E MAIN ST		OSAWATOMIE	KS	660641126	0.5277686466	13
1871581306	HARTMAN	JOSHUA	A	57950 LEAVENWORTH ST BLDG 248		MCCONNELL AFB	KS	672213505	0.5284811582	13
1679538722	WOODALL	DENNIS	C.	2090 S OHIO ST		SALINA	KS	674016702	0.5288390743	13
1932164373	GRINDEL	STEPHEN	JOSEPH	7111 E. 21ST STREET N.	SUITE A	WICHITA	KS	672061078	0.5293887968	13
1376701144	CHACON	FRANCISCO	J	1420 S 42ND ST		KANSAS CITY	KS	661061952	0.530109586	13
1104882851	KLINGMAN	DIANE	D	3009 N CYPRESS DR		WICHITA	KS	672264003	0.5311988879	13
1205862356	FOCKEN	ROSALIE	R	14700 W SAINT TERESA ST STE 300		WICHITA	KS	672359630	0.5320531756	13
1134655756	BOSEN	BENJAMIN	CHARLES	221 W 1ST ST		SAINT FRANCIS	KS	677563540	0.5322718427	13
1407084932	ALLEN TERRELL	HOLLY	MARIE	3417 S MERIDIAN	GRACEMED HE	WICHITA	KS	672172151	0.5325417149	13
1598986895	SCHEFFE	SHEILA	MARIE	321 E. HARPER	GREELEY COU	TRIBUNE	KS	67879	0.5328881031	13
1396748745	NICHOLS	LORRAINE		1220 BILTMORE DR		LAWRENCE	KS	660491995	0.5335869624	13
1871080440	SERPAN	ABIGAIL	CHRISTINE	2509 CANTERBURY DR		HAYS	KS	676012233	0.5340044506	13
1457428518	STRANDMARK	NATHAN		911 N MAIN ST		GARDEN CITY	KS	678465561	0.5348767846	13
1922075993	TAGUE	RICK	REDMOND	2840 SW URISH RD		TOPEKA	KS	666145614	0.5358115907	13
1346205267	BULLER	DAVID		1000 HOSPITAL DR		MCPHERSON	KS	674602326	0.5359070662	13
1447741723	MILES	ERIN	ELIZABETH	4963 W 135TH ST		LEAWOOD	KS	662246901	0.536764669	13
1952401002	JORDAN	KERRY	BRUCE	11301 ASH ST		LEAWOOD	KS	662111643	0.5370276373	13
1336347772	TRAMP	CHRISTIAN	R	1115 MAIN		SABETHA	KS	66534	0.5373251161	13
1942236500	ANDRECA	STELIAN	N.	902 W COLUMBIA ST		OBERLIN	KS	677492412	0.5374894811	13
1336174556	PETERSON	MACKENZIE		536 W 4TH AVE		GARNETT	KS	660321355	0.5376079229	13
1104961002	FRAIRE ALMAGU	BRENDA	A.	9100 W 74TH ST		OVERLAND PARK	KS	662044004	0.5376877592	13
1053310458	TIETZE	DENNIS	D	1101 SW 29TH STREET		TOPEKA	KS	66611	0.5389690513	13
1558652818	KUHLMAN	KARA	S	310 E COLLEGE DR		COLBY	KS	677013716	0.540126466	13
1093780579	KELLERMAN	RICKEY	D	1010 N KANSAS ST		WICHITA	KS	672143124	0.5403045814	13
1639282635	BIGGS	J.	DENNIS	1405 N CEDAR ST		ABILENE	KS	674101546	0.5403296419	13
1912530890	KING	EDWARD		1428 S MAIN ST STE 4		OTTAWA	KS	660673547	0.540457269	13
1689849622	TRAN	DAN		100 S MARKET ST STE 2C		WICHITA	KS	67202	0.5406597348	13
1629063557	NAZARIO	LILIANA	E	12330 METCALF AVE	SUITE 500	OVERLAND PARK	KS	662131324	0.5408388067	13
1740283696	MURPHY	CARY		609 LIBERTY ST		CLAY CENTER	KS	674321564	0.5411092246	13
1851497622	POCKRANDT	BARRY	ROBERT	550 POPE AVE	MUNSON ARMY	FORT LEAVENWOR	KS	660272332	0.5424736047	13
1326484130	HATHAWAY	COURTNEY	IVERSON	18320 S CENTER ST		GARDNER	KS	660309157	0.5425551429	13
1780637868	SHORT	FREDRICK	WILLIAM	21107 DONAHOO RD		TONGANOXIE	KS	660864153	0.5429142143	13
1497718357	YATES	HEATHER	ELAINE	7341 W 133RD ST		OVERLAND PARK	KS	662134750	0.5435480999	13
1871603191	SINCLAIR	AARON	D	850 N HILLSIDE ST		WICHITA	KS	672144914	0.5445050711	13
1174606826	KEENER	CHARLES	R	1309 POLK ST		GREAT BEND	KS	67530	0.5451076839	13
1407944887	WRIGHT	GILL	C	9040 QUIVIRA RD		LENEXA	KS	662153902	0.5454949269	13
1053884783	RUSSO	ALANNA	CAITLIN	4000 CAMBRIDGE ST		KANSAS CITY	KS	661608501	0.5462438942	13
1336257427	LAUER	DAVID	K	8200 W CENTRAL AVE	SUITE 1	WICHITA	KS	672129503	0.5469752772	13
1083625818	JOHANNING	CHAD	D	4951 W 18TH ST		LAWRENCE	KS	660472090	0.5475319682	13
1508185828	THORESON	SHANE	E.	808 N 19TH ST		MARYSVILLE	KS	665081358	0.5489453266	13
1568413557	BOYLAN	CHRISTINE	MARIE	5701 W 119TH ST		OVERLAND PARK	KS	662093722	0.5494285312	13
1386220218	DAVIDSON	JENNIFER	A	108 S MAIN ST		HILLSBORO	KS	670631526	0.5502271105	13
1114914546	WILLIAMS	THEODORE	J	15101 GLENWOOD AVE		STANLEY	KS	662233154	0.552373552	13
1073613824	RANEY	LANCE		31 BUCKNER AVE		FORT LEAVENWOR	KS	660271235	0.5525864817	13
1508430125	DODENHOFF	SEAN-MIKA		1010 N KANSAS ST		WICHITA	KS	672143124	0.5533884194	13
1730223926	LUDWIG	CAROL	SUE	3311 E MURDOCK		WICHITA	KS	67208	0.5535851557	13
1851322754	SCHRADER	JEAN	M	4921 W 18TH ST		LAWRENCE	KS	660472090	0.5542443737	13
1720390057	PAULY	SCOTT		2101 N WALDRON ST		HUTCHINSON	KS	675021197	0.5546153898	13
1760649693	FAST	ANNIE		110 E SMITH ST		HESSTON	KS	670628809	0.5554936503	13
1619296928	BRUNA	BEN	M	651 E PRESCOTT RD		SALINA	KS	674017408	0.5562197583	13
1356349278	AUSTRIA	EDUARDO		600 SW JEWELL AVE		TOPEKA	KS	666061607	0.5564423974	13
1164401584	LITTELL	JAMES		2535 E LINCOLN ST		WICHITA	KS	672113821	0.5572663604	13
1447343546	MURPHY	DANIEL	J	9119 W 74TH ST	SUITE 150	MERRIAM	KS	662042215	0.5575246343	13
1780791699	HAGEMANN	CARRIE	A.	131 W. MARKET	SUITE B	OSAGE CITY	KS	66523	0.5584885765	13
1487811386	CHENG	JENNIFER		3009 N CYPRESS ST		WICHITA	KS	672264003	0.558718405	13
1134324338	CARMER	ALEXIS	RENEE	707 N EMPORIA ST		WICHITA	KS	672143707	0.558779192	13
1376956979	COFFEY	ROBIN		1010 N KANSAS ST		WICHITA	KS	672143124	0.5592334185	13
1174562227	WRIGHT	KEITH	A	4101 ANDERSON AVE		MANHATTAN	KS	665037588	0.5599182796	13
1598339103	DALILI	MARYAM		1010 N KANSAS ST		WICHITA	KS	672143124	0.5605176532	13
1932305414	DEHART	REGAN		1122 N TOPEKA ST		WICHITA	KS	672142810	0.5607555898	13
1952962938	ATIS	JULIEN		1010 N KANSAS ST		WICHITA	KS	672143124	0.5620283902	13
1154499234	JOHNSON	CLIFFORD	DEAN	6815 HILLTOP RD	STE 100	SHAWNEE	KS	66226	0.5621490719	13
1215967849	WESTHOFF	GINA	M	1309 POLK ST.		GREAT BEND	KS	67530	0.5630278697	13
1942433271	WILKINS	JAMES	T	302 N HOSPITAL DR		GIRARD	KS	667432000	0.5634256944	13
1750584793	CHENOWETH	JOHN	RICHARD	1003 S STRATFORD RD		OLATHE	KS	660622116	0.5634870532	13
1427092600	RAJU	LAKSHMANA	SIDDA	2 ROCK ISLAND RD		LIBERAL	KS	679013760	0.5637694134	13
1558773606	MILNER	JENNIFER	CHRISTINE	711 GENN DR		WAMEGO	KS	665471179	0.5642767817	13
1265632525	WELSH	NANCY	JANE	1001 SW GARFIELD AVE		TOPEKA	KS	666041359	0.5650248842	13
1316966757	ALDERSON	THOMAS	W	207 S MAIN ST		TROY	KS	660874001	0.5656464652	13
1659377992	MOORHEAD	FRANK	ALLEN	709 MAIN ST		NEODESHA	KS	667571634	0.5663243088	13
1578544185	PARRIS	ROGER		403 WOODLAND HILLS BLVD		FORT SCOTT	KS	667018798	0.5678944912	13
1538540364	SHIELDS	STEPHANIE		1010 N KANSAS ST		WICHITA	KS	672143124	0.5683825098	13
1871560136	LINDHOLM	GERALD	R	700 MEDICAL CENTER DRIVE	SUITE 210	NEWTON	KS	671149017	0.5690719833	13
1114971611	NEMECHEK	VICTOR	M	826 18TH ST STE A		HOXIE	KS	677404373	0.5692972576	13
1861921611	LEHMAN WIENS	RUTH	M	1000 HOSPITAL DR		MCPHERSON	KS	674602326	0.5703026241	13
1679531891	DAVIS	KAROL	L	2040 HUTTON RD	SUITE 102	KANSAS CITY	KS	661094566	0.5707461608	13
1144272949	KARTY	DAVID	BEN	18695 W 151ST ST		OLATHE	KS	660622738	0.5708736808	13
1669481206	PARMAN	CRAIG	ROBERT	7107 S MERIDIAN ST		HAYSVILLE	KS	670607678	0.5722352041	13
1912987165	NORRIS	SHARON	R.	3443 N AMIDON AVE		WICHITA	KS	672044147	0.5725479315	13
1033111331	HOLMES	JED	D	7111 E 21ST STREET N	SUITE A	WICHITA	KS	67206	0.5732921979	13
1114949179	PANAKOS	CONSTANTI	PAUL	606 N MULBERRY RD	TANGLEWOOD	DERBY	KS	670373532	0.5737364015	13
1497708580	DYCK	ERIC	LEE	2102 BAPTISTE DR		PAOLA	KS	660711314	0.5739880882	13
1780995746	LEAVITT	ETHAN	MYLES	485 N KS HWY 2		ANTHONY	KS	670032526	0.5741426635	13
1992063408	SNYDER	JAROD	D	1600 COMMUNITY DR		SENECA	KS	665389739	0.5750033337	13
1548496185	MAY	CALEB	M	715 MEDICAL CENTER DR STE 200		NEWTON	KS	671149056	0.5755174717	13
1285292482	SAFFOLD	JOSEPH		1010 N KANSAS ST		WICHITA	KS	672143124	0.5756785067	13
1891131264	GARD	SCARLETT		301 S DERBY ST		SUBLETTE	KS	67877	0.575948207	13
1669574075	CALLAHAN	DARYL	JOHN	600 CAISSON HILL ROAD	IRWIN ARMY	FORT RILEY	KS	66442	0.5761084075	13
1134110984	COOPER	CATHY	N	700 W CENTRAL AVE	STE 205	EL DORADO	KS	670422184	0.5762970962	13
1770536880	RATZLAFF	KEITH	TODD	20375 W 151ST ST	SUITE 105	OLATHE	KS	660617218	0.5767147809	13
1962609941	EDDY	CLARK	THOMAS	9100 W 74TH ST		SHAWNEE MISSIO	KS	662044004	0.5783980803	13
1851655401	STURICH-CUMMI	JENNIFER	DANIELLE	7450 KESSLER ST	STE 300	MERRIAM	KS	66204	0.5788962318	13
1750948188	PFEIFER	NATHAN		1010 N KANSAS ST		WICHITA	KS	672143124	0.5790434115	13
1215421094	DAGG	ANNA		1010 N KANSAS ST		WICHITA	KS	672143124	0.5792139306	13
1427331586	GOETZ	KENNETH	LEE	9535 ASH ST	#211	OVERLAND PARK	KS	662073291	0.5792484915	13
1154814184	GRAF	ASHLEY	RENEE	9211 E 21ST ST N		WICHITA	KS	67206	0.5793111173	13
1699112466	ANDERSON	OLIVIA	ROSE	12541 FOSTER ST STE 300		OVERLAND PARK	KS	662132304	0.580238588	13
1518946086	BARTKOSKI	WILLIAM		1600 COMMUNITY DR		SENECA	KS	665389739	0.5807397024	13
1124143409	NASH	CYNTHIA	I	538 S BLECKLEY DR		WICHITA	KS	672182402	0.5807921954	13
1588619910	DOUBEK	DEBRA	L	4101 ANDERSON AVE		MANHATTAN	KS	665037588	0.5818783536	13
1497731798	MOGA	ERIN		550 POPE AVE		FORT LEAVENWOR	KS	660272332	0.58596011	13
1205891900	MORRISON	RICHARD	L	1148 S HILLSIDE SUITE 102		WICHITA	KS	672114005	0.5859658977	13
1366718397	BRUCE	REBECCA	LEIGH	5675 ROE BLVD	SUITE 100	ROELAND PARK	KS	66205	0.5866650686	13
1578510996	PARKHURST	GARY	MARK	6263 W 157TH ST		OVERLAND PARK	KS	662233588	0.586712864	13
1841729217	STUCKY	BRANDON		911 N MAIN ST		GARDEN CITY	KS	678465561	0.5870527442	13
1386061430	SEYMOUR	RACHEL		1001 6TH AVE STE 320		LEAVENWORTH	KS	660483248	0.5877502447	13
1407808439	ELIASON	CHRISTINA	LOUISE	801 NORTH MUR LEN	SUITE #201	OLATHE	KS	66062	0.5892863095	13
1720059041	WARREN	LINDA	DUSTON	205 S HANOVER ST		HANOVER	KS	669450038	0.5903585318	13
1700988763	REGIER	LADONNA	M	310 E COLLEGE DR		COLBY	KS	677013716	0.590449611	13
1174599633	TAMER	FADI	MICHAEL	8550 MARSHALL DR STE 200		LENEXA	KS	662149836	0.5905958501	13
1598389611	WESTMAN	GARRETT		1010 N KANSAS ST		WICHITA	KS	672143124	0.5914798261	13
1508822354	MOSIER	MICHAEL	L	2900 AMHERST AVE	SUITE A	MANHATTAN	KS	665033003	0.5916023113	13
1629236393	OLLER	BETH	LAWSON	1210 N WASHINGTON ST		PLAINVILLE	KS	676631632	0.5917626808	13
1558890384	GILCHRIST	KARISSA		1010 N KANSAS ST		WICHITA	KS	672143124	0.5924117335	13
1609949569	PHILLIPS	KORRI	LYNN	1130 N KANSAS AVE		TOPEKA	KS	666081244	0.5925418127	13
1003825720	CARRO	ANTONIO	LAZARO	1004 SE LOUIS DR		MULVANE	KS	671101109	0.5928793045	13
1780609214	SINNING	GARY		300 UTAH ST		HIAWATHA	KS	664342314	0.5928883532	13
1407872708	LANDERS	LINDSAY	MARIE	105 S ANDOVER RD	SUITE D	ANDOVER	KS	67002	0.5932920885	13
1639518525	MINCHER	JEFFREY	WILLIAM	7450 KESSLER ST STE 300		MERRIAM	KS	662042519	0.5933195746	13
1821574963	DANG	ANDREW		15512 W 133RD ST		LENEXA	KS	660625793	0.5939209809	13
1790046662	GERLACH	CASSANDRA		8200 W CENTRAL AVE	SUITE ONE	WICHITA	KS	672129503	0.5949430659	13
1578516548	FRAYSER	ROBERT	LEE	2415 MASSACHUSETTS ST		LAWRENCE	KS	66046	0.5972234149	13
1154359891	CHO	YOUNG	JONATHAN	801 N MUR LEN RD	STE 211	OLATHE	KS	660621794	0.5979752245	13
1942793385	VOGT	HANNAH		203 WATSON ST	STE 200	PRATT	KS	671243092	0.5981921687	13
1720041726	THOMSEN	STEVEN	T.	4951 W 18TH ST		LAWRENCE	KS	66047	0.5985537486	13
1851367809	MORSCH	GARY	B.	800 W FRONTIER LN		OLATHE	KS	660617216	0.5985555428	13
1134188006	FRESE	DANIEL	RAY	604 N WASHINGTON ST		COUNCIL GROVE	KS	668461422	0.5985609184	13
1245435452	JOHNSON	JARED	LORAN	7570 W 21ST ST N	BUILDING 10	WICHITA	KS	672051734	0.59893563	13
1265422778	WILHELM	GARY	BRETZ	550 POPE AVE	MUNSON ARMY	FORT LEAVENWOR	KS	660272332	0.5991621956	13
1700838570	HENDERSON	DAVID	V	312 S MAPLE ST		GARNETT	KS	66032	0.5993403278	13
1669554176	THIES	STEPHEN	PATRICK	913 SHEIDLEY AVE		BONNER SPRINGS	KS	660129514	0.5998577008	13
1013901958	RAINS	CELESTE	J	212 MAPLE AVE		OAKLEY	KS	677481220	0.6000059967	13
1720216708	ROSSO	MELISSA	K	4101 ANDERSON AVE		MANHATTAN	KS	665037588	0.6003160861	13
1538271135	SANDHU	GEETA		801 W 8TH ST		COFFEYVILLE	KS	673374109	0.6006423322	13
1679504153	WENDELL	CLAUDIA	X	7111 E. 21ST STREET N.	SUITE A	WICHITA	KS	672061078	0.6007772943	13
1962404707	BEAN	LINDA	K	3011 N MICHIGAN ST		PITTSBURG	KS	667622546	0.6008015315	13
1780782946	ZEPP	MELISSA	KATHRYN	4505 NW FIELDING RD		TOPEKA	KS	666182651	0.6016586011	13
1902003601	DOOLEY	PHILIP	TAYLOR	707 N EMPORIA ST		WICHITA	KS	672143707	0.6023548313	13
1124223649	GREGORY	LACIE		507 E 16TH ST STE 1		WELLINGTON	KS	671522828	0.6032379314	13
1922014737	FELDMEYER	SEELEY		510 E CARTHAGE		MEADE	KS	67864	0.6039126067	13
1811189269	THIPPESWAMY	TEJASWI	BHARI	1400 W 4TH		COFFEYVILLE	KS	673373306	0.6043708355	13
1437597630	GODWIN	PHILLIP	ANDREW	603 OHIO ST		LAWRENCE	KS	660442357	0.6045269415	13
1851606164	SCHNEIDER	LEIGH ANN	MARIE	1010 N. KANSAS	WCGME	WICHITA	KS	67214	0.6050815464	13
1467616896	WESTBERG	LINDSEY	A	1133 COLLEGE AVE	SUITE E-110	MANHATTAN	KS	665022770	0.605551957	13
1205825825	BANKS	DONALD	E	705 BAPTISTE DR		PAOLA	KS	660711336	0.6058605596	13
1619986510	MURPHY	MICHAEL	J	901 SW GARFIELD AVE		TOPEKA	KS	666061670	0.6068371686	13
1720081177	HUERTER	PAMELA		1220 BILTMORE DR		LAWRENCE	KS	660491995	0.6077410875	13
1043207426	WRIGHT	CHRISTOPH	D	1803 S RIDGEVIEW RD		OLATHE	KS	660622376	0.6081663657	13
1497736011	SELF	MAXWELL	JAMES	401 WOODLAND HILLS BLVD		FORT SCOTT	KS	667018797	0.6091166467	13
1992780043	BELLAR	RALPH	E	1019 CENTRAL ST		HARPER	KS	670581366	0.6098710124	13
1760410559	CUPP	CHRISTIAN	E.	201 ALBERT AVE		SCOTT CITY	KS	67871	0.6101025006	13
1861445561	SHERARD	JOHN	L	18320 SO CENTER ST		GARDNER	KS	66030	0.6105598903	13
1497866099	COBB	MATTHEW	L	520 S SANTA FE AVE	SUITE 300	SALINA	KS	674014190	0.6110065047	13
1912343393	SCHWAB	GARRETT		1010 N KANSAS ST		WICHITA	KS	672143124	0.6111854178	13
1083615447	FISHER	LYNN	R	1010 N KANSAS ST STE 3001D		WICHITA	KS	672143124	0.611493619	13
1457429524	RETTINGER	STEVEN	D	6815 HILLTOP RD	STE 100	SHAWNEE	KS	66226	0.6123177971	13
1841300340	SHORT	WILLIAM	L	1111 N BRADY ST		ABILENE	KS	674101804	0.612808158	13
1831431527	VILLARREAL	NORMA	ALICIA	22D MEDICAL GROUP	57950 LEAVE	MCCONNELL AFB	KS	672213506	0.6134296398	13
1871888248	VAUGHN	DELANE		4704 E OAKLAND		WICHITA	KS	672181180	0.6134331271	13
1649404625	CLARK	BEVERLY	MARIE	1004 E. MADISON ST		YATES CENTER	KS	667831314	0.6134907555	13
1144299546	NEIL	TARA	J	707 N EMPORIA ST		WICHITA	KS	672143707	0.6139087978	13
1780656264	TOBIAS	ROGER		1221 W NOBLE ST		LYONS	KS	675543026	0.6141381271	13
1942391248	CHRISTIFANO	LOUIS	D	11301 ASH STREET	LEAWOOD FAM	LEAWOOD	KS	66211	0.6149479112	13
1437470648	PAINE	DAVID	WILLIAM	7 COMPOUND DR		HUTCHINSON	KS	675024349	0.6149799058	13
1770587685	SINGER	GLEN	D	2051 N STATE ST		IOLA	KS	66749	0.6150882661	13
1700361755	HOPKINS	OLIVIA	MAY	2716 W CENTRAL AVE		WICHITA	KS	672034904	0.6158142693	13
1073534772	NAUER	PAULA	L	8550 MARSHALL DR	SUITE 200	LENEXA	KS	662141505	0.616447327	13
1306840012	DANDAR	SAMUEL	L	1001 6TH AVE	STE. 320	LEAVENWORTH	KS	660483222	0.6167459891	13
1164483863	STEERE	DIANE	M	800 N CARRIAGE PKWY		WICHITA	KS	672084508	0.616836502	13
1225124886	KENNEDY	MICHAEL	L	3901 RAINBOW BLVD	MS 4070	KANSAS CITY	KS	661608500	0.6186069556	13
1760522841	BARTA	ASHLEY	C	511 NE 10TH ST		ABILENE	KS	674102153	0.6188184352	13
1518499615	HAGMAN	NATALIE		1017 E MARKET ST		LA CYGNE	KS	660409102	0.6199192771	13
1689089104	DAVIS	ANH	HINSHAW	22D MEDICAL GROUP	57950 LEAVE	MCCONNELL AFB	KS	672213506	0.6203584148	13
1538127667	DRAGONE	LARRY		313 E FRANKLIN ST		LINCOLN	KS	674551751	0.6215707732	13
1518221662	SHERLOCK	KELLEN	E	304 E 3RD ST		WASHINGTON	KS	669682033	0.6219769533	13
1386930865	MORGAN	CHRISTA		1010 N. KANSAS	WCGME	WICHITA	KS	67214	0.6222081886	13
1780641613	MCCARTY	DAN	E	13610 W MAPLE ST		WICHITA	KS	672358776	0.6231266831	13
1992714752	ATWOOD	MICHAEL	D	901 SW GARFIELD AVE		TOPEKA	KS	666061670	0.6232787467	13
1659300051	KELLER	JAMES	P	7111 E 21ST STREET N	STE A	WICHITA	KS	67206	0.6240301866	13
1366403263	LEMONS	STEPHEN	F	308 E CENTRAL AVE		ANDOVER	KS	670028897	0.6251869242	13
1528018900	WOOLLEY	MEREDITH	S.	GOOD SAMARITAN HEALTH MINISTRIES	3701 E. 13T	WICHITA	KS	672082077	0.6264443056	13
1891803771	DAVISON	JOE	D	8200 W CENTRAL AVE	SUITE 1	WICHITA	KS	672129503	0.627177731	13
1639175292	WALLACE	WAYNE	O	810 RAVEN HILL DRIVE		ATCHISON	KS	660021401	0.6273454747	13
1891917209	WALKER	ROBIN	ANDREW	850 N HILLSIDE ST		WICHITA	KS	672144914	0.6274363844	13
1932589918	ATANGCHO	MERIUS-RU		1010 N KANSAS ST		WICHITA	KS	672143124	0.6281300036	13
1164868550	WIEHL	LEAH	ELIZABETH	119 E PARLIAMENT ST		SMITH CENTER	KS	669673015	0.6283431191	13
1902903479	VAIL	BELINDA	A	3901 RAINBOW BLVD	MS 4017	KANSAS CITY	KS	661608500	0.6303217656	13
1336644152	HINMAN	KIMBERLY		511 NE 10TH ST		ABILENE	KS	674102153	0.6314360172	13
1720150121	STURGIS	JAMES	LEWIS	810 HIGH ST		BALDWIN CITY	KS	660063101	0.6324574671	13
1760041024	ROSE-BORCHERD	KATHERINE		1010 N KANSAS ST		WICHITA	KS	672143124	0.6331521774	13
1093125320	MCINTOSH	JAMES	MICHAEL	2902 SW ASBURY DR		TOPEKA	KS	666144466	0.6336173586	13
1699123901	STEWART	COOPER		507 E 16TH ST STE 1		WELLINGTON	KS	671522828	0.6340340491	13
1740247584	WEHNER	TREASURE	A	221 W 8TH AVE		WINFIELD	KS	671562718	0.6344526525	13
1194724500	KETTER	IVAN	C	2835 SW MISSION WOODS DR		TOPEKA	KS	666145616	0.6347580997	13
1972532794	LYGRISSE	DANIEL	V	301 N MAIN ST	STE. 300	NEWTON	KS	671143400	0.6347968302	13
1871804765	FREDERIKSEN	JOSHUA		1010 N. KANSAS	WCGME	WICHITA	KS	67214	0.6367270968	13
1003011529	BIRKY	JOHN	CHRISTIAN	311 E SPRUCE ST	STE 2B	GARDEN CITY	KS	678465614	0.6368697526	13
1275512741	LUEGER	JAMES	J	1600 COMMUNITY DR		SENECA	KS	665389739	0.6376804917	13
1760419782	SKILES	LINDA	L	1105 SUNSET AVE		MANHATTAN	KS	665023761	0.638040968	13
1043573975	GONZALEZ	CHRISTINA	ELIZABETH	700 W CENTRAL AVE	SUITE 200	EL DORADO	KS	670422184	0.6381542239	13
1689845216	AHMED	LUBNA		807 E PRESCOTT RD		SALINA	KS	674017412	0.6389782315	13
1386686434	SULLIVAN	PHYLLIS	L.	7405 RENNER RD	KU MEDWEST	SHAWNEE	KS	662179414	0.6400403635	13
1083274005	KRIWIEL	MARIAH		1010 N KANSAS ST		WICHITA	KS	672143124	0.6410776058	13
1831623131	MCDANIEL	KATHERINE	ROSE	7381 W 133RD ST STE 100		OVERLAND PARK	KS	662134770	0.6416708346	13
1629643424	METTLING	JENNIFER		1010 N KANSAS ST		WICHITA	KS	672143124	0.641700554	13
1871592246	HAMILTON	THOMAS		2835 SW MISSION WOODS DR		TOPEKA	KS	666145616	0.6422088098	13
1902809775	WILLIAMS	CHANCE		609 LIBERTY ST		CLAY CENTER	KS	674321564	0.6426053465	13
1285692913	SANTOSCOY	GILBERT	GREGORY	5500 E KELLOGG DR	ROBERT J. D	WICHITA	KS	672181607	0.6440663033	13
1548344039	KIMMEL	ASHLEY		9300 MEADOW VIEW DR		LENEXA	KS	662277288	0.6447991657	13
1316328396	LINVILLE	JILL	RENEE	506 E THORPE ST		LAKIN	KS	678604609	0.6469131059	13
1205831146	HAYES	KATHRYN	R	200 EAST PACK		MOUNDRIDGE	KS	671070640	0.6471501284	13
1114362050	LOCKE	ERIN	R.	1100 COLUMBINE DRIVE	TACOMA FAMI	HOLTON	KS	66436	0.6472101168	13
1609197060	YEATS	MELISSA	LYNNE	20375 W 151ST ST	SUITE 105	OLATHE	KS	660615306	0.6476653491	13
1093717381	WATTERS	AARON	T	510 W RADIO LN		ARKANSAS CITY	KS	670054011	0.64824646	13
1134742737	MEIER	PETER		1010 N KANSAS ST STE 3023		WICHITA	KS	672143124	0.648347278	13
1760420012	WILLIAMS	JASON	R	700 W CENTRAL AVE	SUITE 206	EL DORADO	KS	670422184	0.6485497964	13
1124347083	TIBBE	JOSHUA		5000 S CLIFTON AVE	STE 200	WICHITA	KS	672163408	0.6491183502	13
1295140267	HARRISON	JACQUELIN		4061 INDIAN CREEK PKWY		OVERLAND PARK	KS	662074030	0.6498379682	13
1225080682	BIRCH	JAMES	THEODORE	3901 RAINBOW BLVD	MS 4017	KANSAS CITY	KS	661608500	0.6504723088	13
1619964848	MILLER	THOMAS	G	11164 S NOBLE DR		OLATHE	KS	660617528	0.6507510686	13
1255333787	CARRO	ALBERTO	F	3122 N CYPRESS DR		WICHITA	KS	672264013	0.6509501006	13
1700319076	EASEY	ERIC	ELTON	316 CUSTER ST		NESS CITY	KS	675601654	0.6509775038	13
1245339126	DAVIDSON	ALAN	N	1100 N MAIN ST		HUTCHINSON	KS	675014406	0.6546742481	13
1811903560	CLARK	ROBERT	T	810 W BRAMLEY ST		JETMORE	KS	678549320	0.65556738	13
1306938477	BRUNING	ROGER	M	7301 E FRONTAGE RD	SUITE 100	SHAWNEE MISSIO	KS	662041654	0.6556608964	13
1972615649	STOCKWELL	RODD	GALT	2330 KANSAS AVE	SUITE 1	LIBERAL	KS	67901	0.6569792049	13
1932776762	WRIGHT	BRYNN		1010 N KANSAS ST		WICHITA	KS	672143124	0.6580647568	13
1750323499	GOSALIA	ANIL	V	1610 WASHINGTON BLVD		KANSAS CITY	KS	661022842	0.6581501298	13
1124030127	GREEN	REBECCA	L	8200 W CENTRAL AVE	SUITE 1	WICHITA	KS	672129503	0.6585630968	13
1396771333	RUSSELL	SCOTT	STEWART	5405 W 151ST ST		LEAWOOD	KS	66224	0.6588980903	13
1659336550	HAYNES	DEBORAH	G	3009 N CYPRESS DR		WICHITA	KS	672264003	0.659841115	13
1336700830	HOLDER	CALEB		1010 N KANSAS ST		WICHITA	KS	672143124	0.661699964	13
1578553137	THOMEN	ROBERT	K	505 S PLUMMER AVE		CHANUTE	KS	667201950	0.661821199	13
1407815376	SIEGLE	LORA	ANN	604 N WASHINGTON ST		COUNCIL GROVE	KS	668461422	0.6618903599	13
1346885670	SHUCK	ANNA		720 1ST TER		LANSING	KS	660431704	0.6635653338	13
1194704940	WALL	DAVID	MARCUS	3443 N AMIDON AVE		WICHITA	KS	672044147	0.6646936213	13
1134654551	MCKELLAR	MIRANDA	S	807 N STATE ST		NORTON	KS	676541403	0.6666935727	13
1235191453	STONE	WESLEY	D	401 S WASHINGTON AVE		IOLA	KS	667493256	0.6668628103	13
1770565400	MEANS	MILA	LEE	6611 E CENTRAL AVE	SUITE E	WICHITA	KS	672061921	0.6672581987	13
1861458770	GARRISON	KYLE	D	909 SW MULVANE ST		TOPEKA	KS	666061677	0.6678359712	13
1164090528	DE JONG	LUCAS		1010 N KANSAS ST		WICHITA	KS	672143124	0.6679230969	13
1861998783	COY	ALLISON	MARIE	KU FAMILY MEDICINE CLINIC 2000 OLATHE BOULEVARD		KANSAS CITY	KS	661604917	0.6682459762	13
1396708442	PHIPPS	BRADLEY	G.	4951 W 18TH ST		LAWRENCE	KS	66047	0.669037036	13
1851512396	WILLIAMS	KIMBERLY	K	651 E PRESCOTT		SALINA	KS	674017408	0.6696358969	13
1447697750	PENMASTA	NAVEEN		3901 RAINBOW BLVD	MS4010	KANSAS CITY	KS	661608500	0.6704497382	13
1104922442	MEYER	MARK	C	3901 RAINBOW BLVD	MS 4017	KANSAS CITY	KS	661608500	0.6705430689	13
1659948438	MOEDER	KELLY		1010 N KANSAS ST		WICHITA	KS	672143124	0.6706194122	13
1790128098	MAIRURA	LINAH	KWAMBOKA	8444 W 21ST ST N		WICHITA	KS	672051752	0.6721340216	13
1558366641	LEWIS	DOUGLAS	P	1121 S CLIFTON AVE		WICHITA	KS	672182912	0.6723324487	13
1770741399	WENNERSTROM	CAREY	KATHLEEN	1337 S FOUNTAIN DR		OLATHE	KS	660617205	0.6728739881	13
1710097118	JASTER	PAUL	J	2036 MARC ST		SALINA	KS	674016722	0.6729053034	13
1093710766	HILL	LARY	M	1121 S CLIFTON AVE		WICHITA	KS	672182912	0.6733542395	13
1235668070	HINTON	CECILIA		2700 E 30TH AVE		HUTCHINSON	KS	675021242	0.6740138841	13
1124057567	WENGER	GREGG		1115 MAIN		SABETHA	KS	66534	0.6752716506	13
1710974092	EARL	JEFFREY	J	11725 W 112TH ST		OVERLAND PARK	KS	662102761	0.6761631391	13
1285603522	BORCHERS	TIMOTHY	W	4505 NW FIELDING RD		TOPEKA	KS	666182651	0.6765374232	13
1205991296	SMITH	SAHBRENNA		3601 S 4TH ST		LEAVENWORTH	KS	660485015	0.6767698893	13
1659361632	DONNENWERTH	STEVEN	R.	203 WATSON	SUITE 200	PRATT	KS	67124	0.6792929097	13
1538155205	COMER	BRIAN	G	1004 SE LOUIS DR		MULVANE	KS	671101109	0.6807090736	13
1255751632	SLIKKER	ANDREW	BENJAMIN	2415 MASSACHUSETTS ST		LAWRENCE	KS	660464827	0.6813189176	13
1407217326	PORTER	CHELSEA	ELIZABETH	1121 S CLIFTON AVE		WICHITA	KS	672182912	0.6831480184	13
1053323972	KENAS	KIMBERLY	D	8200 W CENTRAL AVE	SUITE 1	WICHITA	KS	672129503	0.6847217794	13
1134340276	SIMON	REBECCA	LYNN	120 W 8TH ST		ONAGA	KS	665219574	0.6851993896	13
1518195213	STUCKY	BRYAN	KENT	911 N MAIN ST		GARDEN CITY	KS	67846	0.6855054939	13
1588157960	WOODRUFF	RYAN		105 S ANDOVER RD STE D		ANDOVER	KS	670027926	0.6857072761	13
1235241779	MOSER	ROBERT	P	850 N HILLSIDE ST		WICHITA	KS	672144914	0.6868784803	13
1508866047	KEPKA	DENNIS	JOSEPH	1602 N AYLWARD AVE		ELLSWORTH	KS	674392541	0.68689035	13
1699769844	SCHLAGECK	JOSEPH	GEORGE	2103 MEADOWLARK RD		MANHATTAN	KS	665024556	0.6870728767	13
1689777542	HALL	LEONARD	L	23305 147TH ST		LEAVENWORTH	KS	660486347	0.6876453667	13
1902885478	JARVIS	CHRISTOPH	G	550 POPE AVE	MUNSON ARMY	FORT LEAVENWOR	KS	660272332	0.6884021269	13
1508128810	SANDAL	NEELA	WYNN	2323 RIDGE CT		LAWRENCE	KS	66044	0.6892621912	13
1447216411	BOOKER	SCOTT	D	911 N MAIN ST		GARDEN CITY	KS	678465400	0.6892876093	13
1275750325	CHENEY	JASON	ANDREW	1005 N LINCOLN AVE		BELOIT	KS	674201215	0.6895719048	13
1194772707	CRAMER	BONNIE	J	406 AMES ST		BALDWIN CITY	KS	660063099	0.69042085	13
1972696045	RUBLE	REBECCA	A	8700 BOURGADE ST	SUITE 2	LENEXA	KS	662191440	0.6925881597	13
1962931873	CLOWARD	JACOB	LANCE	1010 N KANSAS ST		WICHITA	KS	672143124	0.6928558944	13
1295782233	LEGLER	GARY	LEE	4810 STATE AVE		KANSAS CITY	KS	661021748	0.693253945	13
1881656882	PENNER	STEVEN	D	855 N HILLSIDE ST		WICHITA	KS	672144913	0.6934779047	13
1922043983	FORESTER	NORMAN	PRESTON	1202 N 38TH ST		KANSAS CITY	KS	661022229	0.6942931282	13
1376659011	KIRBY	REBECCA	K	3100 N HILLSIDE ST		WICHITA	KS	672193904	0.6954696633	13
1275753600	OKAHARA	NORIKO		407 S CLAIRBORNE RD STE 104		OLATHE	KS	660621744	0.696039277	13
1912967167	BURT	RONALD	J	3211 S IOWA ST STE 100		LAWRENCE	KS	660465238	0.6961588532	13
1508094442	HANTKE	MARTA	E	707 N EMPORIA ST		WICHITA	KS	672143707	0.6964478938	13
1699162149	SCHANDEVEL	NATHAN		212 MAIN ST		MINNEOLA	KS	67865	0.6968108437	13
1093196701	ABELL	ELLEN		1010 N KANSAS ST		WICHITA	KS	672143124	0.6973322717	13
1144429978	MUPPALLA	SAMANTHA		2902 SW ASBURY DR		TOPEKA	KS	666144466	0.6973849338	13
1891776209	NICHOLS	ROBERT	R	403 WOODLAND HILLS BLVD		FORT SCOTT	KS	667018798	0.6974824074	13
1326091430	GRAHAM	RONALD	G	23450 COLLEGE BLVD		OLATHE	KS	660618702	0.6997165264	13
1952806192	PATT-RAPPAPOR	ZIVA		7020 W 121ST ST		OVERLAND PARK	KS	662092008	0.7004723766	13
1386704732	JEVONS	ROBERT	E	8919 PARALLEL PKWY	STE 121	KANSAS CITY	KS	66112	0.7007551718	13
1558479675	MILLER	TODD	A	8200 W CENTRAL AVE	SUITE 1	WICHITA	KS	672129503	0.701559807	13
1669456042	CLEMENTS	THOMAS	IRA	200 SW FRAZIER CIR		TOPEKA	KS	666062800	0.7022638967	13
1740245638	JOHNSTON	SARA	L	520 S SANTA FE AVE	SUITE 300	SALINA	KS	674014190	0.7022682567	13
1548461049	ALEXANDER	SUSIE		2323 RIDGE CT		LAWRENCE	KS	660463956	0.7023322856	13
1346205788	BALES	MITZI	M	3009 N CYPRESS DR		WICHITA	KS	672264003	0.7025625439	13
1073518999	ULLOM-MINNICH	MARLA	R	200 EAST PACK		MOUNDRIDGE	KS	67107	0.7026913053	13
1992123061	MILLER	NICHOLAS	JAY	9100 W 74TH ST		SHAWNEE MISSIO	KS	662044004	0.7034172843	13
1528357480	JENKS	CHRISTOPH	SCOTT	131 W MARKET ST	STE B	OSAGE CITY	KS	665231000	0.7034414866	13
1114161957	RYAN	KATHLEEN	CHRISTINA	600 CAISSON HILL RD		FORT RILEY	KS	664427037	0.7038893978	13
1720027527	HINKIN	DOUGLAS	P	4101 ANDERSON AVE		MANHATTAN	KS	665037588	0.704863605	13
1306293402	RIESE	MARTHA	ELLEN	651 E PRESCOTT RD		SALINA	KS	674017408	0.7061607734	13
1235636002	DHANDA	GURPREET		2000 OLATHE BLVD	MEDICAL OFF	KANSAS CITY	KS	66160	0.7062579639	13
1467565879	BACANI	OSWALDO	CRUZ	1525 MADISON ST STE 3		FREDONIA	KS	667361704	0.7068172166	13
1306932934	GREINER	KEITH	A	3901 RAINBOW BLVD	MS 4017	KANSAS CITY	KS	661608500	0.707261667	13
1235190745	DAVIS	CHESTER	R	1101 SW 29TH STREET		TOPEKA	KS	66611	0.7089046858	13
1851571491	WINTER	BART	J	22ND MEDICAL GROUP	57950 LEAVE	MCCONNELL AIR	KS	672213506	0.7100332974	13
1174612105	FARMER	FREDRICK	J	802 W BROADWAY		STAFFORD	KS	67578	0.7105193742	13
1649461617	OWENS	JAY	GORDON	10035 KNOX DR		OVERLAND PARK	KS	662125340	0.7116976556	13
1043419690	SUBER	STEPHANIE	A	4930 OVERLAND DRIVE		LAWRENCE	KS	66049	0.7117185857	13
1699759860	MARTIN	JEFFERY	L	406 AMES ST		BALDWIN CITY	KS	660063099	0.7134975962	13
1336572619	BOTT	QUINN	D	1300 METROPOLITAN AVE		LEAVENWORTH	KS	660481254	0.7148017798	13
1679689392	HUNNINGHAKE	RONALD	E	3100 N HILLSIDE ST		WICHITA	KS	672193904	0.7157467453	13
1053419861	KROHN	KIMBERLY	TURNER	WESLEY FAMILY MEDICINE RESIDENCY	850 NORTH H	WICHITA	KS	67214	0.7159202931	13
1215020763	COOPER	KENT	J	2401 S TUCKER AVE	STE. 2	PITTSBURG	KS	667626609	0.7159450048	13
1710943634	SCHMIDT	LADONA	MARIE	1110 COLUMBINE DRIVE		HOLTON	KS	66436	0.7160740628	13
1346201357	BARCLAY	ANDREW	M	3009 N CYPRESS ST		WICHITA	KS	672264003	0.7170088546	13
1407238066	HANSON	ANNA	GRACE	2040 HUTTON RD STE 102		KANSAS CITY	KS	661094566	0.7174929277	13
1891777447	JOHNSON	DAVID	BRITTON	8940 STATE AVE		KANSAS CITY	KS	661121646	0.719341481	13
1285691790	WINDHOLZ	ARTHUR	F	1900 N AMIDON AVE	STE 100	WICHITA	KS	672032125	0.7209721928	13
1679532659	HARTVICKSON	ROBYN	D	700 MEDICAL CENTER DRIVE	SUITE 210	NEWTON	KS	671149017	0.721922797	13
1578571824	FREEMAN	JOSHUA		3901 RAINBOW BLVD	MS 4017	KANSAS CITY	KS	661600001	0.7220620316	13
1679570881	ALLMAN	KIMBERLY	ANNE	524 N ANDOVER RD		ANDOVER	KS	670029712	0.7230263197	13
1720436215	PAXSON	JESSICA		1010 N KANSAS ST		WICHITA	KS	672143124	0.7243462725	13
1346207370	HECK	SAMUEL	E	13610 W MAPLE ST		WICHITA	KS	672358776	0.7244410975	13
1588773782	RICHARDSON	BILLY	DOOGAN	1122 N TOPEKA ST		WICHITA	KS	672142810	0.7251477864	13
1992732903	IRWIN	GRETCHEN	MARIE	1010 N KANSAS ST		WICHITA	KS	672143124	0.7259664334	13
1942284526	DAVIS	WILLIAM	BARRY	550 POPE AVE		FORT LEAVENWOR	KS	660272332	0.7262958673	13
1487684890	RAMIREZ	DAVID	PAUL	8631 W 150TH ST	SUITE 101	OVERLAND PARK	KS	662232294	0.7268446091	13
1346407020	JOHNSON	CASEY		16300 COLLEGE BLVD		LENEXA	KS	662191376	0.7273424108	13
1396708855	PHIPPS	CARLA	B	4951 W 18TH ST		LAWRENCE	KS	66047	0.7280673523	13
1831395391	UMBEHR	JOSHUA	JIM	10500 E BERKELEY SQUARE PKWY STE 200		WICHITA	KS	672066816	0.7288800598	13
1417944836	BRUNNER	JANE	P	11725 W 112TH ST		OVERLAND PARK	KS	662102761	0.7302974275	13
1851518989	BRUEGGEMANN	JOSHUA	TYSON	3011 N MICHIGAN ST		PITTSBURG	KS	667622546	0.7312116119	13
1902877152	WARREN	ROGER	DRURY	205 S HANOVER ST		HANOVER	KS	669450038	0.7316740866	13
1407843865	OLIVER	GERALD	R	12210 W 87TH ST		LENEXA	KS	662152812	0.7328571457	13
1255902623	EZALA	TIYAMIKE		26061 W 150TH ST		OLATHE	KS	660618511	0.7329328436	13
1053313361	KLAASSEN	PAUL	A	510 W RADIO LN		ARKANSAS CITY	KS	670054011	0.7330694914	13
1760912869	BAALMANN	MICHELLE	ANNE	9100 W 74TH ST		OVERLAND PARK	KS	662044004	0.733306622	13
1558337287	COLBERG	CLINT	M	1100 COLUMBINE DRIVE		HOLTON	KS	66436	0.7333379117	13
1952836371	HAYNES	ALLISON	B	651 E PRESCOTT RD		SALINA	KS	674017408	0.7335377353	13
1275100174	MEIS	ANNE		1010 N KANSAS ST		WICHITA	KS	672143124	0.7336691435	13
1316977077	KNOWLES	MICHELLE		207B E 7TH ST		HAYS	KS	676014152	0.734002944	13
1801159504	GLENDINNING	CAROLYN		1010 N. KANSAS	WCGME	WICHITA	KS	67214	0.7341511812	13
1639376809	KURTZ	ANN	ELIZABETH	913 SHEIDLEY AVE		BONNER SPRINGS	KS	660129514	0.7341717201	13
1134362015	BRADSHAW	SARAH	EVELYN	2051 N STATE ST		IOLA	KS	667491677	0.7368541335	13
1659319481	VINZANT	MARK	N	1410 N WOODLAWN BLVD	SUITE A	DERBY	KS	670372922	0.7368562141	13
1376603712	KING	WILLIAM	RUSSELL	8101 PARALLEL PKWY	STE 100	KANSAS CITY	KS	661122010	0.7370419543	13
1124099569	MILLS	CYNTHIA		2101 N WALDRON ST		HUTCHINSON	KS	675021131	0.7370946932	13
1467467993	GORMAN	SHEILA	WILSON	1000 HOSPITAL DR		MCPHERSON	KS	674602326	0.7378287147	13
1487749982	FITZGIBBONS	PATRICIA	M	3901 RAINBOW BLVD	MS 4017	KANSAS CITY	KS	661608500	0.7387132029	13
1659367605	FELTHEIM	CAROL	J	11725 W 112TH ST		OVERLAND PARK	KS	662102761	0.7388136269	13
1508433426	MILLER	WILLIAM		1010 N KANSAS ST		WICHITA	KS	672143124	0.7392474449	13
1467463216	MEARS	GREGORY	HOLT	200 ARCO PL	SUITE 333	INDEPENDENCE	KS	673013398	0.7392912212	13
1558364117	HORNUNG	BRIAN	G	7020 W 121ST ST		OVERLAND PARK	KS	662092008	0.7403319002	13
1831362961	SACHAU	AMY		8200 W. 71ST ST STREET	STE 135	OVERLAND PARK	KS	66204	0.7405781465	13
1982665287	MOSIER	JOHN	DAVID	1005 NORTH B STREET		HERINGTON	KS	67449	0.7418420798	13
1891175527	ESHCOL	JENNA	BETH KAWA	15101 GLENWOOD AVE		STANLEY	KS	662233154	0.7428392627	13
1376990564	DAVIS	NATHAN	MICHAEL	809 ELMHURST BLVD		SALINA	KS	674017428	0.7430615075	13
1619082815	RIDDER	MATTHEW	C	206 S GRAND AVE		SAINT MARYS	KS	665361637	0.7452239407	13
1871686279	DETAR NEWBERT	LEANNE		15604 PINEHURST DR	SUITE 2	BASEHOR	KS	660078233	0.7455566808	13
1184610149	MADISON	RANDALL	W	11725 W 112TH ST		OVERLAND PARK	KS	662102761	0.7459093312	13
1093781775	BARRETT	BRADLEY	HUNTER	919 MAIN ST	ST	NEODESHA	KS	667571636	0.747233725	13
1659463024	HART	GERI	K	2101 N WALDRON ST		HUTCHINSON	KS	675021131	0.7478798664	13
1023600780	JUDKINS	CHERYL	RAE	1391 E 120TH ST		OLATHE	KS	660619506	0.7481526009	13
1518069293	SEGLIE	FLOYD	RONALD	1300 E CENTENNIAL DR		PITTSBURG	KS	667626650	0.750602513	13
1659468924	LUNA	ANTHONY	D	222 MAIN STREET	BOX 127	MINNEOLA	KS	678650127	0.7515628053	13
1861426769	BENOIT-ROCK	LYONEL		1600 N LORRAINE	SUITE 202	HUTCHINSON	KS	675015600	0.7516059893	13
1285686907	HINEMAN	ELIZABETH		201 ALBERT AVE		SCOTT CITY	KS	67871	0.7530503751	13
1396242731	GUGGENMOS	CODY		8804 RENNER BLVD	STE 200	LENEXA	KS	66219	0.7537419101	13
1578521993	HESSE	JAMES	F	8020 E CENTRAL AVE	SUITE 200	WICHITA	KS	672062360	0.7537421141	13
1619078797	HERL	CARY	JOSEPH	1133 COLLEGE AVE STE D200		MANHATTAN	KS	665022776	0.756394274	13
1063470938	MCCARTY	ANDREA	B	8444 W 21ST ST N		WICHITA	KS	672051752	0.7564890332	13
1578060968	BARRON-GARCIA	NALLELY		2909 SE WALNUT DR		TOPEKA	KS	666052189	0.7565293916	13
1992111710	FALK	KATELYN	MARIE MER	1 MT CARMEL WAY		PITTSBURG	KS	667627587	0.757211686	13
1417914490	PORTER	FRANK	O	1408 EAST ST		IOLA	KS	667494402	0.7572247846	13
1821490509	SMITH	SAVANNAH	WILLSON	8072 NORMANDY DR		FORT RILEY	KS	664427069	0.7576417777	13
1104054667	MAY	JOHN		8200 W CENTRAL AVE	SUITE ONE	WICHITA	KS	672129503	0.7577098188	13
1881738052	PERRY	DANELLE	L	4101 ANDERSON AVE		MANHATTAN	KS	665037588	0.7581037831	13
1356744981	GUEVARRA	KEVIN	ONG	23450 COLLEGE BLVD		OLATHE	KS	660618702	0.7585324835	13
1811953235	SELLERS	SCOTT		15325 BOND ST		OVERLAND PARK	KS	66221	0.7586494264	13
1093793366	BARKER	STANTON		2101 N WALDRON ST		HUTCHINSON	KS	675021131	0.7588542312	13
1962402537	BLUNK	JIM	D	415 S OSAGE ST		CALDWELL	KS	670221650	0.7591813457	13
1396832242	WENDT	MARK	D	629 S PLUMMER AVE		CHANUTE	KS	667201928	0.7601023022	13
1023107216	HARRIS	APRIL	LYNNE	2200 SW GAGE BLVD		TOPEKA	KS	666220001	0.7618334921	13
1164641932	HOLDEMAN	TROY	ALLEN	700 MEDICAL CENTER DR	SUITE 210	NEWTON	KS	671149013	0.7620891793	13
1336590108	WIGGIN	ROBERT	REIFORT	536 W 4TH AVE		GARNETT	KS	660321355	0.7641502548	13
1275913147	GRANT	JUSTIN		1010 N KANSAS ST		WICHITA	KS	672143124	0.7650952482	13
1285633651	MAGEE	RAYMOND	D	601 SW CORPORATE VW STE 200		TOPEKA	KS	666151245	0.7655175248	13
1104921782	BEAVERS	NOLAN	JACKSON	2337 G ST		BELLEVILLE	KS	669352463	0.7658473774	13
1730197377	TOVAR	J	SAMUEL	1301 W 12TH AVE	SUITE 401	EMPORIA	KS	668012587	0.7664938256	13
1619990918	SCHMID	KIMBERLY	K	1301 W 12TH AVE STE 101		EMPORIA	KS	668012588	0.7666346132	13
1275637522	BRIDGES	BARBARA	LATINIS	10875 GRANDVIEW ST	BLDG 22, SU	OVERLAND PARK	KS	662101510	0.7666362504	13
1053402354	CAMPBELL	MARY	ANN	11301 ASH STREET	LEAWOOD FAM	LEAWOOD	KS	66211	0.7666796645	13
1417912643	YOXALL	KELLY	E	830 ELM ST		MINNEAPOLIS	KS	674671608	0.7692913426	13
1477506087	NOTTINGHAM	ROBERT	M	13045 SO MUR LEN		OLATHE	KS	66062	0.7693423786	13
1346270733	GOERTZEN	CAYLE	L	361 GRANT AVE		JUNCTION CITY	KS	664414201	0.7693707192	13
1003174814	SCHMIDT	ALISA	L	818 N CARRIAGE PKWY		WICHITA	KS	67208	0.7697140061	13
1487683900	KENNALLY	KEVIN	P.	1115 MAIN		SABETHA	KS	66534	0.7700599398	13
1467481333	WRIGHT	GEORGE	W	901 SW GARFIELD AVE		TOPEKA	KS	666061670	0.7700815037	13
1154469203	MERIWETHER	JOHN	NEILSON	206 S GRAND AVE		SAINT MARYS	KS	665361637	0.7708793328	13
1346215530	DORSCH	JOHN	N	1010 N KANSAS ST		WICHITA	KS	672143124	0.7710999799	13
1467428052	HARRIS	HEATHER	D	2509 CANTERBURY DR		HAYS	KS	676012233	0.7724107978	13
1083699755	HANSON	HAROLD	OWEN	1301 S MAIN ST		OTTAWA	KS	660673537	0.7726017594	13
1568569622	SEDO	PHILIP	S	651 E PRESCOTT RD		SALINA	KS	674017408	0.7726318337	13
1528554144	HAMPTON	JESSICA	LEE	4951 W 18TH ST		LAWRENCE	KS	660472090	0.7732221921	13
1881697720	JINDRA	HELENA	MARIA	1100 HIGHLAND DR	FL 3	CONCORDIA	KS	669013923	0.7747224936	13
1366593915	ERB	GREGORY	MARCUS	704 S MAIN ST		HILLSBORO	KS	670631530	0.7749455826	13
1326035700	MATHEWS	MICHAEL	W	1803 S RIDGEVIEW RD		OLATHE	KS	660622376	0.775500731	13
1023153855	ALMAGUER	MATTHEW		9040 QUIVIRA RD		LENEXA	KS	662153902	0.7758011728	13
1720073281	BAKER	SARAH	M	11725 W 112TH ST		OVERLAND PARK	KS	662102761	0.7759112715	13
1154344752	MAHON	JOHN	J	8550 MARSHALL DR STE 200		LENEXA	KS	662149836	0.7761501706	13
1033476759	PETERSON	LEAH	M	651 E PRESCOTT RD		SALINA	KS	674017408	0.7763704177	13
1134138795	SNODGRASS	TED	COLIN	3133 S SENECA ST		WICHITA	KS	672173234	0.7775729502	13
1518041391	ALEMAN	DEBORAH	KAY	8400 N PLUM ST		HUTCHINSON	KS	675028679	0.777728611	13
1801435052	HOLT	REBECCA	ELIZABETH	7405 RENNER RD		SHAWNEE	KS	662179414	0.7778220469	13
1093026429	LICKE	HEATHER		106 WILLOW RD		GOODLAND	KS	677351518	0.7783564784	13
1831408020	STRIMPLE	CARRIE	LANE	1505 W 11TH ST STE C		COFFEYVILLE	KS	67337	0.7792233144	13
1134167588	PAONI	ADAM	S.	307 N HOSPITAL DR	SUITE 5	GIRARD	KS	667432014	0.7794207753	13
1710913074	HOPPOCK	KEVIN	C	9211 E 21ST ST N		WICHITA	KS	672062968	0.7797656687	13
1174720148	GRIFFETH	ERIN	CHRISTINE	20607 W 88TH ST		LENEXA	KS	662203367	0.7798912138	13
1922017300	HAULMARK	RONALD	D	1150 N 75TH PL	SUITE 200	KANSAS CITY	KS	661123302	0.7799581372	13
1790993830	THOMAS	LESLI	KAARYN	550 POPE AVE		FORT LEAVENWOR	KS	660272332	0.7800694987	13
1093732943	IMSEIS	MIKHAIL	YOUSEF	722 E LOCUST ST		NESS CITY	KS	675601726	0.7801012382	13
1659343671	SEARIGHT	LOWELL	R	313 UTAH ST		HIAUATHA	KS	66434	0.7805519187	13
1346294659	CARSON	RONALD	W	4646 NW FIELDING RD		TOPEKA	KS	666182588	0.781513418	13
1154541183	NACCARATO	TERAN	RAY	1230 E 6TH AVE	2B	WINFIELD	KS	671563143	0.7819101227	13
1144266859	EATON	JAMES	C	322 E 11TH ST		BAXTER SPRINGS	KS	66713	0.7820989745	13
1366400632	EVANS	GEORGE	H.	6725 SW 29TH ST		TOPEKA	KS	666145625	0.7824842123	13
1952335853	EYMA	JOSE		1301 KS HWY 264		LARNED	KS	675509365	0.782530392	13
1568499267	GREEN	CHARLES	R	612 N ANDOVER RD		ANDOVER	KS	670029778	0.7833308404	13
1164052700	HOLLOWAY	TAYLOR		57950 LEAVENWORTH ST BLDG 250		MCCONNELL AFB	KS	672213505	0.7843813648	13
1811066848	COSENS	BRENT	LEROY	200 E CENTENNIAL DR	SUITE 3 & 4	PITTSBURG	KS	667626559	0.7850643912	13
1275633281	BROWN	ROBERT		1200 SCHWEGLER DR		LAWRENCE	KS	660457559	0.7850963887	13
1598993065	WEISER	MARCUS		114 W 8TH ST		ONAGA	KS	665219574	0.7854384029	13
1013399773	HOUSER	ASHLEY		1010 N KANSAS ST		WICHITA	KS	672143124	0.7860871925	13
1376072751	WESTBROOK	ANDREW		737 E CRAWFORD ST		SALINA	KS	674015103	0.7869651033	13
1851353254	BRUNNER	CHRISTOPH	N	800 N CARRIAGE PKWY		WICHITA	KS	672084508	0.7880918848	13
1912060310	FOWLER	MIRANDA	C	2909 SE WALNUT DR		TOPEKA	KS	666052189	0.7882942314	13
1134109663	MARCELLINO	THOMAS	R.	6265 ROCK CHALK DR	SUITE 1100	LAWRENCE	KS	66049	0.7886249143	13
1124181573	VITOSH	CATHERINE	ELIZABETH	606 MULBERRY RD		DERBY	KS	670373532	0.7896804296	13
1245267715	STEVENSON	STEPHEN	E	11400 158TH RD		MAYETTA	KS	665098866	0.7898565735	13
1710090709	SANCHEZ	DANIEL	J.	1210 N. WASHINGTON,	CLINIC B	PLAINVILLE	KS	676631632	0.7899053408	13
1699111088	STEWART	CHAD		1003 W 4TH ST		PITTSBURG	KS	667624645	0.790204971	13
1285675413	DAVIS	JEFF	P	12115 E 21ST ST N	SUITE 107	WICHITA	KS	672063567	0.7909964504	13
1669481826	TROUTMAN	BETTY		10111 E 21ST ST N		WICHITA	KS	672063508	0.7915925643	13
1558339150	MOURAD	WAEL	SAYED	407 S CLAIRBORNE RD STE 104		OLATHE	KS	660621744	0.7939914813	13
1578652574	THOMAS	ROGER	A	15435 W 134TH PL	101	OLATHE	KS	660626135	0.7939974283	13
1235220591	NORTHCUTT	BRIAN	S	1337 S FOUNTAIN DR		OLATHE	KS	660617205	0.7950308606	13
1598881468	FELLOWS	KERRI	LYNN	16538 W 159TH TER		OLATHE	KS	660623924	0.7969143227	13
1740411990	MEYER	CHRISTOPH	M	307 W HWY 54		ANDOVER	KS	670027846	0.7975757931	13
1346318417	EHLY	CHRISTOPH	JAY	23401 PRAIRIE STAR PKWY	STE 245	LENEXA	KS	662277268	0.7992449095	13
1992291876	LEWIS	ELIZABETH		1010 N KANSAS ST		WICHITA	KS	672143124	0.7993260975	13
1144678368	STANLEY	CHRISTOPH		1010 N KANSAS ST		WICHITA	KS	672143124	0.7993386149	13
1043320484	ZARAGOZA	EMILY	J	11729 ROE AVE		LEAWOOD	KS	662112605	0.800488864	13
1366413114	JACKSON	ANTHONY	KORY	2101 N WALDRON ST		HUTCHINSON	KS	675021131	0.8005293039	13
1164423950	CULVER	SONYA	K	1902 S US HIGHWAY 59	STE 4	PARSONS	KS	673574948	0.8026502616	13
1467560516	VERNON	MARY		4951 W 18TH ST		LAWRENCE	KS	660472090	0.8026795885	13
1184668279	HENDRICKS	WILLIAM	JOHN	8804 RENNER BLVD	SUITE 200	LENEXA	KS	662191440	0.802845525	13
1912019274	SEYMOUR	GALEN	L	3550 4TH STREET	SUITE 200	LEAVENWORTH	KS	66048	0.8035396025	13
1497194781	GAULT	HOLLY	RENEE	3011 N MICHIGAN ST		PITTSBURG	KS	667622546	0.8038744162	13
1841429958	LANE	MELISSA		20375 W 151ST ST	STE 105	OLATHE	KS	660615306	0.8045575772	13
1063673960	TEUBL	JONATHAN	PETER	707 N EMPORIA ST		WICHITA	KS	672143707	0.8056611222	13
1578945713	MUELLER	LUKE		1010 N KANSAS ST		WICHITA	KS	672143124	0.8065335321	13
1780686089	SCHMEIDLER	DAVID	A	510 W RADIO LN		ARKANSAS CITY	KS	67005	0.8074633883	13
1518524024	MILLER	MARIAH		1010 N KANSAS ST		WICHITA	KS	672143124	0.8076640138	13
1528062148	HORN	RUSSELL	R	122 N PARK AVE		VALLEY CENTER	KS	671472553	0.8078909576	13
1972548733	MCNICKLE	G	ANDREW	1131 S CLIFTON AVE	SUITE B	WICHITA	KS	672182955	0.8096055481	13
1316266265	NIGH	CANDI	S	524 N ANDOVER RD		ANDOVER	KS	670029712	0.809802351	13
1992813950	WEIPPERT	EDWARD	J	8200 W CENTRAL AVE	SUITE 1	WICHITA	KS	672129503	0.810230906	13
1497742886	GILLETT	MARK	L	11164 S NOBLE DR		OLATHE	KS	660617528	0.810598581	13
1932557220	GILLENWATER	COLE		7111 E 21ST ST N STE A		WICHITA	KS	672061078	0.8110952744	13
1053453142	BORST	ELLEN	E.	550 N HILLSIDE ST		WICHITA	KS	672144910	0.8119010901	13
1891750063	BURNETT	LARRY	E	501 S SANTA FE AVE	SUITE 300	SALINA	KS	674014189	0.8131320247	13
1750372280	CLAY	JAMES	E	1525 MADISON ST	SUITE 3	FREDONIA	KS	667361703	0.8152256407	13
1235491010	PATEL	KHUSHBU		15710 W. 135TH SUITE 200		OLATHE	KS	66062	0.8153015877	13
1073511051	CONARD	SHAWN	L	222 MAIN STREET		MINNEOLA	KS	678658511	0.8153869164	13
1124114673	LISBON	ELEANOR	A	3901 RAINBOW BLVD	4070 DELP M	KANSAS CITY	KS	66160	0.8162774322	13
1972508018	DOMME	SYLVESTER	A	707 N EMPORIA ST		WICHITA	KS	672143707	0.8166714682	13
1982916565	HERRERA	MAURICIO		510 W RADIO LN		ARKANSAS CITY	KS	670054011	0.8167993202	13
1851559397	PERRY, JR.	LAWRENCE	LINDSAY	900 SW JACKSON ST FL 4		TOPEKA	KS	666121212	0.8174453451	13
1376760108	HUSKEY	DENISE	RENEE	9211 E 21ST ST N		WICHITA	KS	672062900	0.8180531393	13
1982635454	PETERSON	DAWN	M.	12541 FOSTER ST	SUITE 300	OVERLAND PARK	KS	662132630	0.8187369885	13
1093723934	HOOPER	ALLEN	STEPHEN	620 W 8TH		KINSLEY	KS	67547	0.8190167415	13
1073730867	DILLOW	MARTIN	WAYNE	505 S PLUMMER AVE		CHANUTE	KS	667201950	0.8195534995	13
1689644569	NEWTH	MARK	S	6001 SW 6TH AVE	STE 320	TOPEKA	KS	666151011	0.8197823385	13
1275590887	PHILLIPS	DENNIS	G	1900 N AMIDON AVE	STE 100	WICHITA	KS	672032125	0.8199438396	13
1104879295	DAVIS	DARRIN	ALEXANDER	15435 W 134TH PL	STE 103	OLATHE	KS	660626135	0.8201302415	13
1063647527	GATZ	NICHOLAS	ORION	8800 W 75TH ST	SUITE 300	MERRIAM	KS	662042205	0.82060546	13
1033346440	SANDBERG	MELISSA	RAE	707 N EMPORIA ST		WICHITA	KS	672143707	0.8221770426	13
1386962215	KATZ	TARA		612 N ANDOVER RD		ANDOVER	KS	670029778	0.8233674373	13
1104919505	PRITCHETT	ANGELIQUE	C	12210 W 87TH STREET PKWY	SUITE 135	LENEXA	KS	662152812	0.823913617	13
1144362302	ZUFER	TAHIRA		3901 RAINBOW BLVD	MS 4017	KANSAS CITY	KS	661608500	0.8241671546	13
1184864076	MOORE	ANGELA	SUE	2131 N RIDGE ROAD		WICHITA	KS	672121570	0.8241810579	13
1275054397	GAEDE	JOSHUA		807 N STATE ST		NORTON	KS	676541403	0.8241906189	13
1558867580	NORDQUIST	MICHAEL	D	310 E COLLEGE DR		COLBY	KS	677013716	0.8251176802	13
1952305716	KRAFT	ROBERT	R	651 E PRESCOTT		SALINA	KS	674017408	0.8262745253	13
1629158787	MERZ	KAMILLE	G	22334 W 66TH ST		SHAWNEE	KS	662263560	0.8264088546	13
1265495261	MURPHY	JOY	R	WATKINS HEALTH SERVICES	1200 SCHWEG	LAWRENCE	KS	66045	0.8279195762	13
1457798258	HULTGREN	MYRON	K	4300 W 112TH ST		LEAWOOD	KS	662111725	0.8281151591	13
1073957262	NICHOLS-TOTTE	KYSHA	C	310 E COLLEGE DR		COLBY	KS	677013716	0.82855249	13
1164528220	KOEHN	DANIEL	JOSEPH	2401 S TUCKER AVE	SUITE 2	PITTSBURG	KS	667626609	0.8290887986	13
1740381052	GORDON	STEVEN	WITTENBER	12312 RUSSELL ST	STE 101	OVERLAND PARK	KS	662092531	0.8294584592	13
1457511321	RUXTON	AMANDA	LEE	1301 W 12TH AVE STE 101		EMPORIA	KS	66801	0.8299097045	13
1669468328	BEARD	SHERYL	M	1121 S CLIFTON AVE		WICHITA	KS	672182912	0.8299114084	13
1184783326	MICHALSKI	NICHOLAS	JOSEPH	11644 W 75TH ST	SUITE 3	SHAWNEE	KS	662141372	0.8300524046	13
1093036352	ENOCH	BETHANY	NICOLE	3011 N MICHIGAN ST		PITTSBURG	KS	667622546	0.8303047315	13
1023060902	BUCK	WILLIAM	DAY	737 E CRAWFORD ST		SALINA	KS	674015103	0.8307382054	13
1396986303	SOLTYS	TINA	LECK	9300 MEADOW VIEW DR		SHAWNEE	KS	662277288	0.8309193825	13
1104809987	COOK	JENIFER	P	1006 S JACKSON ST		HUGOTON	KS	679512858	0.8310419986	13
1770777161	ALEXANDER	TRACY		1122 N TOPEKA ST		WICHITA	KS	672142810	0.8311867206	13
1285208520	KASPER	TRAVIS		1010 N KANSAS ST		WICHITA	KS	672143124	0.8314267415	13
1154436319	MEADOR	RICHARD	W.	721 W KANSAS AVE		GREENSBURG	KS	670541633	0.8318664137	13
1528048063	ZIDEK	NANCY	J	1603 W 4TH ST		HOLTON	KS	664361153	0.8323941244	13
1457660649	HAJI ZADEH	BITA		823 SW MULVANE ST		TOPEKA	KS	666061764	0.8344565834	13
1306855069	NIEDEREE	DAVID	WAYNE	1101 N ROCK RD		DERBY	KS	670373735	0.8349841134	13
1821067653	KAHRS	JAMES	GREGORY	1755 E. 61ST ST. N		PARK CITY	KS	672191917	0.8359701675	13
1760410435	SEEMAN	JAMES	D	131 MARKET ST	SUITE B	OSAGE CITY	KS	665231040	0.836667186	13
1336145911	LEIKER	ANGELA	M	7111 E 21ST STREET N	SUITE A	WICHITA	KS	67206	0.837264805	13
1083666770	FRANCIS	MARY	SHANCY	MUNSON ARMY HEALTH CENTER 550 POPE AVE		LEAVENWORTH	KS	66027	0.8374168961	13
1144223066	SWANSON	EVAN	JOEL	1301 S. MAIN ST.		OTTAWA	KS	66067	0.8374832826	13
1427014430	PERKINS	HAROLD	L	401 E SPRUCE ST		GARDEN CITY	KS	678465679	0.8376349927	13
1346280872	WARNER	MALIA	SM	1100 COLUMBINE DRIVE		HOLTON	KS	664368841	0.8380136983	13
1508278367	DAILY	ELIZABETH	BRETT	4401 W 109TH ST STE 200		OVERLAND PARK	KS	662111303	0.8380577154	13
1336192442	JENSEN	DENNIS	M.	23351 PRAIRIE STAR PKWY STE A245		LENEXA	KS	662277301	0.8381983055	13
1902960990	LYCHE	KARE	HENRIKSON	407 S CLAIRBORNE RD STE 104		OLATHE	KS	660621744	0.838406478	13
1306849161	POORE	JUSTIN	M.	1100 HIGHLAND DR	FL 3	CONCORDIA	KS	669013923	0.8387556243	13
1457972937	BEECHER	JACOB		1010 N KANSAS ST STE 3023		WICHITA	KS	672143124	0.839063147	13
1447212857	DAVIS	STEVEN	W	800 N CARRIAGE PKWY		WICHITA	KS	672084508	0.8393032769	13
1891362786	SUPALLA	ANNA		1010 N KANSAS ST		WICHITA	KS	672143124	0.8395636225	13
1245249051	HENDERSON	JOY	L	6725 SW 29TH ST		TOPEKA	KS	666145625	0.8405766477	13
1326130089	BROBERG	KENT	TAYLOR	57950 LEAVENWORTH ST		MCCONNELL AFB	KS	672213506	0.8409126777	13
1699061218	ALLEN	MISTEE	MICHELLE	8101 PARALLEL PKWY		KANSAS CITY	KS	661122051	0.8410393167	13
1528020195	KLEIN	THOMAS	C	1709 S ROCK RD		WICHITA	KS	672075150	0.8413382875	13
1447231428	SCHEUFLER	STEVEN	RICHARD	507 E 16TH ST STE 1		WELLINGTON	KS	671522828	0.8414891427	13
1770140121	RUSSELL	TAYLOR		1010 N KANSAS ST		WICHITA	KS	672143124	0.8417476587	13
1770559494	APPL	BRADLEY	ALAN	1420 S 42ND ST		KANSAS CITY	KS	661061952	0.8417627857	13
1992963763	CHARLES SMOTH	BONNIE	ELIZABETH	855 N HILLSIDE ST		WICHITA	KS	672144913	0.8432575608	13
1548200041	THOM	KRISTIN	I.	527 N GROVE ST		WICHITA	KS	672144520	0.843837791	13
1538147772	HUGHES	KEVIN	E.	406 AMES ST		BALDWIN CITY	KS	660063099	0.8442547591	13
1497980254	CLARK	BRIANNE		709 W OAK		ASHLAND	KS	67831	0.8447508075	13
1124066451	CALVIN	HARLEY	E	5500 E KELLOGG DR		WICHITA	KS	672181607	0.8453802088	13
1295255289	WOLDEMARIAM	RAHEL	HAILEMICH	505 N MAIN ST		ULYSSES	KS	678802135	0.8469532448	13
1679530760	CROOK	DIANA	R	8020 E CENTRAL AVE	SUITE 200	WICHITA	KS	672062360	0.8470157449	13
1376077230	MARDI	AMIR		3901 RAINBOW BLVD		KANSAS CITY	KS	66160	0.8480596081	13
1811941347	GRUENBACHER	SHELLY	L	501 GARFIELD ST		QUINTER	KS	677529795	0.8481783014	13
1790743656	CUSICK	EDWARD	K	8444 W 21ST ST N		WICHITA	KS	672051752	0.8487572744	13
1447714134	GORGES	LISA		124 S 1ST ST		COLWICH	KS	670308816	0.849077919	13
1053804468	WEIR	AUTUMN	DESIREE	651 E PRESCOTT RD		SALINA	KS	67401	0.8491542637	13
1043277999	BARCLAY	BRUCE	E	1900 N AMIDON AVE	STE 100	WICHITA	KS	672032125	0.849432731	13
1467407569	LAMBERT	JACQI	I	4101 ANDERSON AVE		MANHATTAN	KS	665037588	0.8494681161	13
1609282722	CRUZ REPOLLET	IVAN	ARIEL	404 N CHESTNUT		JOHNSON	KS	678550779	0.8495336063	13
1891773065	VORA	MEHBOOB	I	2633 N. DUBLIN CIRCLE		WICHITA	KS	67226	0.849688691	13
1790789659	BRAUN	DONALD	N	309 SANDERS ST		BURLINGTON	KS	668392616	0.8501284681	13
1144259664	HARROD	C	GORDON	1720 OSAGE RD		DERBY	KS	670372090	0.8509509656	13
1578549002	STRICKLAND	DAVID	P	2720 MEADOW DR		LAWRENCE	KS	660473234	0.8511134194	13
1821064114	WARDLAW	PAUL	D.	200 S MAIN ST		RUSSELL	KS	676652920	0.8518777927	13
1861712721	KRUG	NATHAN		1010 N. KANSAS	WCGME	WICHITA	KS	67214	0.8529152199	13
1336106467	HALABI	JENNIFER	J	8020 E CENTRAL AVE	SUITE 200	WICHITA	KS	672062360	0.8530902024	13
1720196736	OSIO	ANTONIO	L	201 S HILLSIDE ST		WICHITA	KS	672112128	0.8536503179	13
1679893788	RUBENTHALER-B	KALI		106 WILLOW RD		GOODLAND	KS	677351518	0.8546436289	13
1851388243	KAUFMAN	HOLLY	A	11164 S NOBLE DR		OLATHE	KS	660617528	0.8546457155	13
1265411292	MURRAY	KELLY	A	550 POPE AVE	MUNSON ARMY	FORT LEAVENWOR	KS	660272332	0.8547056708	13
1215087283	GHASSEMI	MOHAMMAD		667 S 55TH ST		KANSAS CITY	KS	661061303	0.8561305315	13
1487859625	MILLER	DREW	RICHARD	506 E THORPE ST		LAKIN	KS	678609625	0.8562973858	13
1093162182	REMPEL	ANNA	MARIE	651 E PRESCOTT RD		SALINA	KS	674017408	0.8563534957	13
1174015739	HILTON	KATLYN	CHELSEA	11301 ASH ST		LEAWOOD	KS	662111643	0.8569584796	13
1013059245	JOHNSON	ROGENA	KELLY	527 N GROVE ST		WICHITA	KS	672144520	0.85727482	13
1487998985	KHULUSI	BASSAM		11142 THOMPSON AVE		LENEXA	KS	662192301	0.8575398907	13
1629043021	WALLING	ANNE	D	1010 N KANSAS ST		WICHITA	KS	672143124	0.8576476755	13
1437251964	PARHAM	VERDON	W	1501 W 7TH ST		CHANUTE	KS	667202551	0.858269697	13
1386616621	ACKERMAN	JILL	M	7450 KESSLER ST	STE 300	MERRIAM	KS	66204	0.8586382451	13
1215921853	SCHNICK	LISA	A	5701 W 119TH ST	SUITE 135	OVERLAND PARK	KS	662093722	0.8594590425	13
1013438787	STEPHENSON	TYLER	J.	700 N HUSER ST		SYRACUSE	KS	678787700	0.8594889263	13
1386059038	SANJANI	HARI PRIY		20333 W 151ST ST		OLATHE	KS	660615350	0.8596020755	13
1619929486	HAM	ROBERT	E	23450 COLLEGE BLVD		OLATHE	KS	660618702	0.8596027595	13
1427671148	REISWIG	JUSTIN		1010 N KANSAS ST STE 3023		WICHITA	KS	672143124	0.860014772	13
1063448678	BEHZADPOUR	FARIBA		3701 E 13TH ST N		WICHITA	KS	672082086	0.8611413086	13
1225483266	FOSTER	JASON		410 WOODFIELD DR		TONGANOXIE	KS	660865443	0.8614239608	13
1366431645	YEDLINSKY	NICOLE		3901 RAINBOW BLVD	MAILSTOP 40	KANSAS CITY	KS	661601710	0.8631872548	13
1528067402	MAY	RICHARD	L	3310 SE 29TH ST	SUITE 300	TOPEKA	KS	666052090	0.86334409	13
1881658748	GARCIA	FRANCISCO	M	10640 W 87TH ST		OVERLAND PARK	KS	662141651	0.8640492926	13
1912571688	BAALMANN	DAVID		1010 N KANSAS ST		WICHITA	KS	672143124	0.8641029642	13
1619263175	OLSON	RICHARD		1010 N. KANSAS	WCGME	WICHITA	KS	67214	0.8646037308	13
1093834723	COLTHARP	KENT	A	1 MT CARMEL WAY		PITTSBURG	KS	667627587	0.8649909617	13
1154633170	THOMPSON	LUCAS		3901 RAINBOW BLVD	MS4010 FAM	KANSAS CITY	KS	661032937	0.8676162594	13
1952612251	KELLY	KELSIE		3901 RAINBOW BLVD	MS 4017	KANSAS CITY	KS	661608500	0.8681257357	13
1770580425	SHAFEI	MOHEDINE		106 WILLOW RD		GOODLAND	KS	677351518	0.8692980934	13
1922532076	BRAURE	JESSICA		5675 ROE BLVD	SUITE 100	ROELAND PARK	KS	66205	0.8696437114	13
1972629749	BEAN	ALICIA	MARIE	222 S KANSAS ST		RUSSELL	KS	676653000	0.8699074126	13
1538164603	KEITH	REX	B	707 N EMPORIA ST		WICHITA	KS	672143707	0.8715682509	13
1356834774	FLETCHER	LOWELL		MEDICAL OFFICE BUILDING 2000 OLATHE BLVC		KANSAS CITY	KS	661600001	0.8717974871	13
1194088484	HALL	MICAH		105 S ANDOVER RD STE D		ANDOVER	KS	670027926	0.8721593948	13
1477546158	BROWNING	WILL	ROBERTS	205 MAIN ST		HARTFORD	KS	668549122	0.8723555481	13
1417148826	DEROIN	DEE ANN		1617 MASS ST		LAWRENCE	KS	66044	0.8731865044	13
1538252655	NAVICKAS	LEONARD	A	9119 W 74TH ST	SUITE 150	SHAWNEE MISSIO	KS	662042236	0.8732582414	13
1083714380	GRILLOT	STEPHEN	G	132 W A AVE		KINGMAN	KS	670681305	0.8736195182	13
1427542216	FAGER	JAIMIE		1010 N KANSAS ST		WICHITA	KS	672143124	0.8738459525	13
1215936687	EDDS	BRECK		634 SW MULVANE ST		TOPEKA	KS	666061678	0.8751627127	13
1518583947	PEARSON	SIDNEY		1010 N KANSAS ST STE 3023		WICHITA	KS	672143124	0.8752407436	13
1861489205	CHAMBON	GREGORY	E	15101 GLENWOOD AVE		STANLEY	KS	662233154	0.8754900805	13
1730140708	HUSER	PAUL	W.	8200 W. CENTRAL	SUITE ONE	WICHITA	KS	67212	0.8770909327	13
1639335193	DAVIS	KURTIS	WILLIAM	506 E THORPE ST		LAKIN	KS	678609625	0.8778538396	13
1679509236	SPRATT	DENNIS	P	1418 S MAIN ST	SUITE 5	OTTAWA	KS	660673543	0.8785438775	13
1285642199	WOODRUM	JACQUELIN	ANNE	904 JUSTIANNA ST		SENECA	KS	665381442	0.8793218932	13
1699189472	BUSEMAN	JENNIFER	LYNNE	3901 RAINBOW BLVD	MS4010	KANSAS CITY	KS	661608500	0.8800960406	13
1427253921	PENNY	DEVIN	WESLEY	3610 E ROSS PKWY		WICHITA	KS	672101311	0.8809433276	13
1992725519	BROWN	RANDALL	J	1902 MAY ST		MARYSVILLE	KS	665081200	0.8811638047	13
1134170848	GUPTA	DEBRA	L.	5250 W 94TH TERRACE		PAIRIE VILLAGE	KS	662072502	0.8813872714	13
1306404520	RAAD	SAMMY		1010 N KANSAS ST		WICHITA	KS	672143124	0.8814334953	13
1619027554	SMITH	ROMEO		3311 E. MURDOCK		WICHITA	KS	67208	0.8822762556	13
1679522841	KEENY	MAURICE	GARFIELD	5500 E KELLOGG DR		WICHITA	KS	672181607	0.8825424187	13
1134500846	CRAEMER	BRADLEY		1010 N KANSAS ST		WICHITA	KS	672143124	0.882786449	13
1861838245	NGUYEN	VU THU		9211 E 21ST ST N		WICHITA	KS	672062900	0.8828133656	13
1558984369	INYANG	BLESSING		1010 N KANSAS ST STE 3023		WICHITA	KS	672143124	0.8831344479	13
1215976535	HARRISON	PAMELA	D	1301 W 12TH AVE	SUITE 401	EMPORIA	KS	668012587	0.8835286204	13
1376542779	FRANZ	MARY	E	2601 SW 3RD ST		TOPEKA	KS	666062438	0.8836318445	13
1013944719	GOODSON	LINDA	M	5500 E KELLOGG DR		WICHITA	KS	672181607	0.8838754296	13
1376597872	GRUENBACHER	DOUGLAS	J	501 GARFIELD ST		QUINTER	KS	677529795	0.8852649005	13
1689616203	GIOVANNI	SUSAN	MARIE	530 N RIDGE RD STE B		WICHITA	KS	672126576	0.887044033	13
1689786386	LACCHEO	MICHAEL	LEWIS	1119 SW GAGE BLVD		TOPEKA	KS	666041999	0.8875082633	13
1245642537	MILLER	AMANDA	CHRISTINE	4951 W 18TH ST		LAWRENCE	KS	660472090	0.8901013522	13
1801999875	VANNAMAN	KYLIE	HAYNE	7199 W 98TH TER	SUITE 110	OVERLAND PARK	KS	662122241	0.8908659676	13
1154564045	DODSON	PAIGE	HATCHER	720 W CENTRAL AVE		EL DORADO	KS	670422112	0.8909069197	13
1306836051	KUESER	BRIAN	W	629 S PLUMMER AVE		CHANUTE	KS	667201928	0.8917326885	13
1669852638	DALTON	BRITTANY		1010 N KANSAS ST		WICHITA	KS	672143124	0.8919223425	13
1346216025	RAJEWSKI	RICHARD	L	2509 CANTERBURY DR		HAYS	KS	676012233	0.8927025473	13
1760611560	AUGUSTYN	LOREN	LOUIS	1812 NORTH RED BARN LANE		KINGMAN	KS	670688076	0.8941018376	13
1891280186	CLELAND-LEIGH	ANNA		1010 N KANSAS ST		WICHITA	KS	672143124	0.8955625141	13
1366560237	MATHEWS	DAVID	R	6700 W 115TH ST		OVERLAND PARK	KS	662111553	0.8969146143	13
1225008345	JONES	AMY	L	606 1ST ST		CENTRALIA	KS	664159637	0.8973653037	13
1124131610	WETMORE	ELIZABETH	B	300 CUSTER ST		DODGE CITY	KS	678010848	0.8976893685	13
1841244746	ALDERSON	KARLI	J	118 W 4TH ST		LEBO	KS	668569437	0.8979474338	13
1942275342	THOMAS	ROGER	LYNN	606 MULBERRY RD		DERBY	KS	670373532	0.8988538691	13
1790927549	LIEURANCE	TIFFANY	LISA	800 N CARRIAGE PKWY		WICHITA	KS	672084508	0.8990280632	13
1891113379	LILLY	CHRISTINE		9100 W 74TH ST		SHAWNEE MISSIO	KS	662044004	0.9018591349	13
1275945552	ALLEMAN	BRANDON	WESLEY	1126 S CLIFTON AVE		WICHITA	KS	672182913	0.902205002	13
1184061608	HOFFECKER	BRETT		201 ALBERT AVE		SCOTT CITY	KS	67871	0.9029372772	13
1528167269	DAVIS	WILLIAM	D	1100 N MAIN ST		HUTCHINSON	KS	675014406	0.9032766199	13
1588767164	GELLENDER	RICHARD	ALLAN	2724 NORTH JOPLIN		PITTSBURG	KS	66762	0.9035657113	13
1629063375	NONHOF	KAREN	L.	712 SAINT JOHN ST		GARDEN CITY	KS	678465128	0.9035675688	13
1336186196	MACHEN	MICHAEL	E	501 GARFIELD ST		QUINTER	KS	677529795	0.9038571612	13
1427079953	MCDERMOTT	JAMES	M	501 WALNUT		CEDAR VALE	KS	670240578	0.9040665202	13
1912292392	DOWNING	CALEB		1010 N. KANSAS	WCGME	WICHITA	KS	67214	0.9044130411	13
1659302370	CAMPBELL	LARRY	L	313 JEFFERSON		OSKALOOSA	KS	66066	0.904898535	13
1164836920	DARCHE	JEAN-PHIL	EDOUARD	3901 RAINBOW BLVD		KANSAS CITY	KS	661608500	0.9050859371	13
1285673087	WALL	KEVIN	K	4101 ANDERSON AVE		MANHATTAN	KS	665037588	0.9050994645	13
1821527631	DOBSON	CHERYL		1010 N KANSAS ST		WICHITA	KS	672143124	0.9073434993	13
1265499511	CARVER	JAMES	M	1411 W 4TH ST STE G		COFFEYVILLE	KS	673373300	0.907513807	13
1689629958	MAXFIELD	HANNAH	ECHALIER	3901 RAINBOW BLVD	MS 4017	KANSAS CITY	KS	661600001	0.9076318168	13
1306801626	WILLIAMS	GARY	G.	2090 S OHIO ST		SALINA	KS	674016702	0.9080543066	13
1225523699	KLUG	ROBERT		1010 N KANSAS ST		WICHITA	KS	672143124	0.9083394454	13
1578976213	SVATY	RACHAEL	ANN	1010 N KANSAS ST		WICHITA	KS	672143124	0.9091468225	13
1639139173	WAAGE	LEAH	STEVENS	2916 S 4TH ST STE 200		LEAVENWORTH	KS	660485016	0.9093134231	13
1598873655	ROBL	DAVID	A	8200 W CENTRAL AVE	SUITE 1	WICHITA	KS	672129503	0.9100365839	13
1295701399	MAREK	RON	J.	1901 N MAIZE RD		WICHITA	KS	672125203	0.910124374	13
1962473173	SANDSTROM	ERIK	DEAN	506 THORPE ST		LAKIN	KS	67860	0.9106461377	13
1841255056	MCVAY	MARK	TIMOTHY	707 N EMPORIA ST		WICHITA	KS	672143707	0.9111958597	13
1649362153	SHAMBURG	STEFFEN	T.	300 UTAH, 2ND FLOOR		HIAWATHA	KS	66434	0.9114822968	13
1528292208	PURDY	SARA	E	1640 E TALL TREE		DERBY	KS	67037	0.911958741	13
1073522447	FAJARDO	SUSAN	K	6345 LONG ST		SHAWNEE	KS	662162559	0.9121308163	13
1700840915	RONEY	MELINDA	A	7405 RENNER RD		SHAWNEE	KS	662179414	0.912907592	13
1083618839	ALLRED	CHARLES	T	651 E PRESCOTT RD		SALINA	KS	674017408	0.9129184871	13
1902892862	RAHTO	JAMES	A	11725 W 112TH ST		OVERLAND PARK	KS	662102761	0.9134443262	13
1164475851	HERRICK	PATRICK	R	15435 WEST 134TH PL	STE 103	OLATHE	KS	66062	0.9136712262	13
1629044433	BIEKER	JODY	J	605 W LINCOLN ST		LINDSBORG	KS	674562328	0.9137790668	13
1710958293	LINDER	WALTER	JAY	604 W 8TH ST		KINSLEY	KS	675472329	0.9137800294	13
1316095284	KOVAC	JOHN	D.	1228 MILLER DR		JUNCTION CITY	KS	664413312	0.9144989363	13
1649365537	GUILLAUME	CAROLE	A.	8625 COLLEGE BLVD	SUITE 103	OVERLAND PARK	KS	662101835	0.9144995762	13
1942403670	JONES	TERRY	GENE	1806 PINECREST CIR		WINFIELD	KS	671565500	0.9145111469	13
1639214463	CUTTING	BRADLEY		1704 COMMERCIAL CIR		WAMEGO	KS	665479690	0.9147361773	13
1053583815	POST	CATHERINE	A	12541 FOSTER ST	SUITE 300	OVERLAND PARK	KS	662132630	0.9161054273	13
1194727230	SCHOWENGERDT	DANIEL		301 S WASHINGTON ST		COLDWATER	KS	670299758	0.9177857367	13
1700821238	SCHEIBE	CYNTHIA	M	2902 SW ASBURY DR		TOPEKA	KS	666144466	0.9180074352	13
1730139437	BETHEL	DONNA	M	2131 N RIDGE RD		WICHITA	KS	672121570	0.9181942618	13
1225383227	RAYAVARAPU	SHRI LALI		4505 NW FIELDING RD		TOPEKA	KS	666182651	0.9200945552	13
1548559461	BARTLEY	MITCHELL	JAMES	901 SW GARFIELD AVE		TOPEKA	KS	666061670	0.9206415536	13
1659376705	DUGGINS	MAURICE	L	1121 S CLIFTON AVE		WICHITA	KS	672182912	0.9210470086	13
1639465982	CHENNELL	ALICIA	R	1101 N MAIN ST		MCPHERSON	KS	67460	0.9218891891	13
1851737217	TIBBE	BONNIE	CASSIDY	707 N EMPORIA ST		WICHITA	KS	672143707	0.9229399231	13
1841281607	MYERS	JULIA	CHRISTINE	RR 2 BOX 38	211 EAST EA	LEOTI	KS	678619504	0.9235131917	13
1306232400	NGUYEN	HUONG	THUY	7020 W 121ST ST		OVERLAND PARK	KS	66209	0.9247775608	13
1881681229	KAWASE	YUTAKA		15101 GLENWOOD AVE		STANLEY	KS	662233154	0.9252345389	13
1700379286	PIERCE	BRYAN		3443 N AMIDON AVE		WICHITA	KS	672044147	0.9260394177	13
1659805190	NAROTAM	BHAVISHYA		823 SW MULVANE ST FL 3		TOPEKA	KS	666061764	0.9263396626	13
1619923851	NASH	HILARY	S.	1803 S RIDGEVIEW RD		OLATHE	KS	660622376	0.9267539973	13
1457363434	GONZALEZ	ROBERT		8200 W CENTRAL AVE	SUITE 1	WICHITA	KS	672129503	0.9272429715	13
1760626469	NASH	WESLEY	K.	1803 S RIDGEVIEW RD		OLATHE	KS	660622376	0.9281722372	13
1326091950	GORDON-AMES	AMY	MARGARET	9119 W 74TH ST	STE 150	MERRIAM	KS	662042215	0.9293042202	13
1043235484	NICKEL	GRAIG	L	1200 SCHWEGLER DRIVE	KU SHS - WA	LINDSBORG	KS	66045	0.9297024831	13
1689024382	SHORT	CHRISTOPH	HAZEN	2016 W 43RD AVE STE A		KANSAS CITY	KS	661033313	0.9297580183	13
1356401343	NESBIT	STEPHEN	WARNER	707 N EMPORIA ST		WICHITA	KS	672143707	0.9304021052	13
1184629123	SEERY	DONALD	S	1121 S CLIFTON AVE		WICHITA	KS	672182912	0.9314354825	13
1336107358	SCHULTZ	DREW	E	800 N CARRIAGE PKWY		WICHITA	KS	672084508	0.9316360145	13
1346235272	IRICK	CONSTANCE	M	15270 W 119TH ST		OLATHE	KS	660625604	0.9318102756	13
1386608412	THOMAS	GREGORY		1000 HOSPITAL DR		MCPHERSON	KS	674602326	0.9324477282	13
1063482115	WALSH	THOMAS	E	114 W 8TH ST		ONAGA	KS	665219574	0.9325459776	13
1144380072	TECK	ANGEL		720 MEDICAL CENTER DR		NEWTON	KS	671148778	0.9333761995	13
1336566488	BONDURANT	BRIAN		211 E MAIN ST		CARBONDALE	KS	664149607	0.9337249472	13
1437146214	CROOK	TRYSTAN	J	11725 W 112TH ST		OVERLAND PARK	KS	662102761	0.9342798479	13
1659324200	WHITELY	RANDOLPH	RICHARD	1005 N B ST		HERINGTON	KS	674491600	0.9353944533	13
1629458666	CHILES	CAITLIN		527 N GROVE ST		WICHITA	KS	672144520	0.9355433951	13
1871771469	CRANE	STEPHANIE	ANGELA	9300 MEADOWVIEW DR.		LENEXA	KS	661097288	0.9358327677	13
1285727487	MINGLE	RALPH	R	12541 FOSTER ST	STE. 300	OVERLAND PARK	KS	662132630	0.9358474374	13
1588046148	ROWE	WHITNEY		1010 N KANSAS ST		WICHITA	KS	672143124	0.9365519341	13
1902871353	GROWNEY	JOHN	T	801 ATCHISON ST		ATCHISON	KS	660022352	0.9368122946	13
1790878007	KAMEL	SAHAR	R	7301 E FRONTAGE RD	SUITE 100	SHAWNEE MISSIO	KS	662041654	0.9378983518	13
1164519427	STEPHENS	SAMUEL	TODD	707 N EMPORIA ST		WICHITA	KS	672143707	0.93826479	13
1255340337	WILSON	MICHAEL		612 N ANDOVER RD		ANDOVER	KS	670029778	0.9385053799	13
1033175724	BALL	LARRY	D	602 S BUCKEYE		STAFFORD	KS	675782002	0.9389315131	13
1275591224	JACOBSEN	LYNNETTE	S	8020 E CENTRAL AVE	SUITE 200	WICHITA	KS	672062360	0.9393119607	13
1699729731	BOYCE	MARY	C	850 N HILLSIDE ST		WICHITA	KS	672144914	0.9398969537	13
1609499219	NGUYEN	KATHY		1010 N KANSAS ST STE 3023		WICHITA	KS	672143124	0.9402683875	13
1770511362	CORDOVA	LOREE	J.C.	4921 W 18TH ST		LAWRENCE	KS	660472090	0.9403174268	13
1083272074	TANAS	RACHEL		1010 N KANSAS ST		WICHITA	KS	672143124	0.9406585614	13
1124066584	SALVADOR	LISA	A.	307 N HOSPITAL DR	SUITE 5	GIRARD	KS	667432014	0.9412734974	13
1922073337	PATTON	GLEN	RAY	606 MULBERRY RD		DERBY	KS	670373532	0.9415947348	13
1649251117	WILLIAMS	TANYA	M	2020 CENTRAL AVE		DODGE CITY	KS	678016411	0.9417574261	13
1588608129	SMITH	CHARLES	O	1349 SOUTH FOUNTAIN DRIVE		OLATHE	KS	66061	0.9428414139	13
1710948492	ERNST	TARI	M	800 N CARRIAGE PKWY		WICHITA	KS	672084508	0.9436732377	13
1184720971	WYMORE	CRAIG	A	15435 W 134TH PL	SUITE 101	OLATHE	KS	660626135	0.9439874184	13
1174588735	KOERNER	ELIZABETH	A	609 LIBERTY ST		CLAY CENTER	KS	674321564	0.9445461924	13
1255398152	CAMPBELL	VIRGINIA	A.	6511 JOHNSON DR	MISSION FAM	MISSION	KS	662022616	0.9448076333	13
1346627049	MARTIN	CAROLINE	LUCILLE	11725 W 112TH ST # 101		OVERLAND PARK	KS	662102761	0.9476072723	13
1174550321	MORRIS	CHERIE	LOUISE	750 W D AVE		KINGMAN	KS	670681266	0.947931698	13
1396078226	STONE	MICHAEL	G	16538 W 159TH TER		OLATHE	KS	660623924	0.9481522287	13
1164442844	MESCHKE	MATTHEW	G	308 E CENTRAL AVE		ANDOVER	KS	670028897	0.9491323922	13
1922051580	OPLOTNIK	RITA	MARIE	801 N MUR LEN RD	SUITE 201	OLATHE	KS	660625439	0.9508228316	13
1043229149	WILLIAMS	MICHAEL		720 MEDICAL CENTER DR		NEWTON	KS	671148778	0.9518539905	13
1629033519	BONGERS	GREGORY	THOMAS	1101 N ROCK RD		DERBY	KS	670373705	0.9519825917	13
1558349795	DICKERSON	DANIEL	S	9755 RIDGE DR		LENEXA	KS	662199746	0.9526008963	13
1609863000	ALCINDOR	DAVID	A	57950 LEAVENWORTH ST	22 MDG SGQ	MCCONNELL AFB	KS	672213506	0.9526851531	13
1376990275	NAGELY	JACOB	M	651 E PRESCOTT RD		SALINA	KS	674017408	0.9540037187	13
1992783203	GRAVINO	JOHN		6265 ROCK CHALK DR	SUITE 1100	LAWRENCE	KS	66049	0.9541595033	13
1477789741	STEVENS	RACHEL	LYNN	302 N HOSPITAL DR		GIRARD	KS	667432000	0.9549196339	13
1073181426	CHAPPELL	BENJAMIN		1010 N KANSAS ST		WICHITA	KS	672143124	0.9551754263	13
1578821625	KOFENDER	VICKI	SANDRA	8320 ABERDEEN RD		STILWELL	KS	66085	0.9555884767	13
1336184811	PETRAKIS	PATRICIA		5500 E KELLOGG DR		WICHITA	KS	672181607	0.9565169988	13
1982916995	FLAX	ELIZABETH	LYNN	13610 W MAPLE ST		WICHITA	KS	67235	0.9579671789	13
1184621997	DAISE	TRAVIS	M	106 WILLOW RD		GOODLAND	KS	677351518	0.9585019583	13
1699753830	GILLIS	ALLEN	DEAN	209 W 7TH ST		COFFEYVILLE	KS	673374903	0.9596308106	13
1013963255	TRAN	VAN	T.	6511 JOHNSON DRIVE	MISSION FAM	MISSION	KS	66205	0.9598546368	13
1699889014	HESTON	TIMOTHY	LOUIS	2641 SW WANAMAKER RD	SUITE 301	TOPEKA	KS	666144969	0.9608034487	13
1992898308	GAMMILL	DEBORAH	J	15604 PINEHURST DRIVE	SUITE 2	BASEHOR	KS	66007	0.9616625826	13
1386647196	EGELHOF	RICHARD	HENRY	3730 N RIDGE RD	STE 100	WICHITA	KS	672051228	0.9618586274	13
1568425270	SNAPP	ELISE	E	1309 POLK ST		GREAT BEND	KS	67530	0.9628073396	13
1942328281	PENNINGTON	DIANE	M	313 E. FRANKLIN ST.		LINCOLN	KS	67455	0.9634074457	13
1184660243	BARRY	DAVID	ROBERT	2200 SW GAGE BLVD	VAMC	TOPEKA	KS	666220001	0.9635654078	13
1710942891	WINTERS	CHAD		6815 HILLTOP RD	SUITE 100	SHAWNEE	KS	662263532	0.9636137001	13
1053805887	ANDERSON	ERIC		609 LIBERTY ST		CLAY CENTER	KS	674321564	0.9651244283	13
1487616496	GOERING	TANA	L	3730 N RIDGE RD	SUITE 100	WICHITA	KS	672051227	0.9655695548	13
1144370750	ANYANIKE	TISHA	DARICE	10540 MARTY ST	SUITE 100	OVERLAND PARK	KS	662122551	0.9663132625	13
1851771794	CARPENTER	REGINA	LEE	550 POPE AVE		FORT LEAVENWOR	KS	660272332	0.9675387498	13
1497749295	KAVAN	JOEL	D	424 MAIN ST		WELLSVILLE	KS	660928878	0.9676924166	13
1790735728	SECRIST	NEAL	B	2131 N RIDGE RD		WICHITA	KS	672121570	0.9680733196	13
1033138300	DEWITT	PETER	EUGENE	1101 N MAIN ST		MCPHERSON	KS	674602845	0.9683807441	13
1154471944	MITCHELL	THOMAS	SAMUEL	1150 N 75TH PL		KANSAS CITY	KS	661122430	0.968468335	13
1396749172	WOLFE	BRIAN	D	2051 N STATE ST		IOLA	KS	667494402	0.9691195888	13
1467743724	KUHLMAN	DANIEL	P	310 E COLLEGE DR		COLBY	KS	677013716	0.9700962738	13
1548237753	RARDIN	MARY	L	408 DELAWARE		WINCHESTER	KS	660974003	0.9702044772	13
1952427775	VINH	ANH	H	7405 RENNER ROAD		SHAWNEE	KS	662170001	0.9704936631	13
1669498010	HAMPL	JASON	A	2600 N WOODLAWN BLVD		WICHITA	KS	672202729	0.9719475703	13
1558356543	LUZANIA	RANDY	C	5701 W 119TH ST	SUITE 135	OVERLAND PARK	KS	662093722	0.9728948558	13
1396760534	LEINWETTER	MATHEW	MYRON	1133 SW TOPEKA BLVD		TOPEKA	KS	666290001	0.9729583217	13
1548799919	SUMHLEI	JOSEPH		1010 N KANSAS ST		WICHITA	KS	672143124	0.9730378548	13
1467543017	HUET-VAUGHN	YOLANDA		3200 STRONG AVE		KANSAS CITY	KS	661062116	0.9735279297	13
1154411874	GEISEN	ALBERT	LOUIS	651 E PRESCOTT RD		SALINA	KS	674017408	0.9737185137	13
1043342835	UHLIG	RICHARD		1005 N B ST		HERINGTON	KS	674491600	0.9737736266	13
1003899881	GOOCH	MARY	K	8072 NORMANDY DR		FORT RILEY	KS	664427069	0.973905561	13
1659784296	TURNER	CARL	EDWARD	1000 HOSPITAL DR		MCPHERSON	KS	674602326	0.9742828631	13
1396184420	NORRIS	NATHAN	BLAKE	2101 N WALDRON ST		HUTCHINSON	KS	675021197	0.9748912896	13
1801826458	KREADY	JOHN	L	9211 E 21ST ST N		WICHITA	KS	672062968	0.9753308184	13
1083964522	BIHLMAIER	JENNIFER		6265 ROCK CHALK DR	SUITE 1100	LAWRENCE	KS	66049	0.9756405023	13
1255410635	PATTON	JAMES	MICHAEL	990 S GEORGE WASHINGTON DR		WICHITA	KS	672113900	0.9757967554	13
1871546408	WILLIAMSON	SCOTT	LEE	16538 WEST 159TH TERR		OLATHE	KS	66062	0.9761309996	13
1821078353	REISINGER	MICHELE	E	114 W 8TH ST		ONAGA	KS	665219574	0.9769403064	13
1265749980	GLORI	MARIA	F	3311 E MURDOCK ST		WICHITA	KS	672083054	0.9774764427	13
1710980164	DAVIS	PAUL	H	7111 E 21ST STREET N	SUITE A	WICHITA	KS	67206	0.9776794934	13
1700851912	EDWARDS	RONALD	DAVID	419 E WASHINGTON ST		ARMA	KS	667124126	0.9782858412	13
1063477966	NORRIS	KEVIN	D	520 S SANTA FE AVE	SUITE 300	SALINA	KS	674014190	0.9783266485	13
1659379113	BROWN	CHRISTOPH	M	520 S SANTA FE AVE	SUITE 480	SALINA	KS	674014190	0.9784650048	13
1275517625	MCCOWN	ROBERT	B	7570 W 21ST ST N	STE 1006B	WICHITA	KS	67205	0.9788868418	13
1063436285	ALBRIGHT	JEROLD	D	1600 N LORRAINE ST	STE 110	HUTCHINSON	KS	67501	0.9794574683	13
1992053391	FRANZ	ROBERT	GEORGE	312 S. KENNEDY		HILLSBORO	KS	670631822	0.9798501991	13
1174879936	SOMERS	TYREL	K	222 S KANSAS ST		RUSSELL	KS	676653000	0.9822131502	13
1033195318	HODSON	DON	W	537 S FREEBORN ST		MARION	KS	668611243	0.9824209385	13
1023160090	SOCOLOFSKY	MARTHA	ANN	837 NW HARRISON ST		TOPEKA	KS	666081473	0.9825452054	13
1558341701	METZGER	JODI	L.	3443 N AMIDON AVE		WICHITA	KS	672044147	0.9829071197	13
1760406425	KIMERER	VIRGINIA	L	407 S CLAIRBORNE RD	STE 103	OLATHE	KS	660621723	0.982940908	13
1609829233	CAHILL	ALISA	B	8708 WEST 135TH		OVERLAND PARK	KS	66221	0.9835242485	13
1174973259	BORICK	JAMIE		707 N EMPORIA ST		WICHITA	KS	672143707	0.9839115855	13
1447494216	BROCKERT	NICHOLAS	G.	1004 PROGRESS DR	SUITE 200	LANSING	KS	660436326	0.9842924103	13
1003834276	PEREIRA	WILLY	G	6155 E HARRY ST		WICHITA	KS	672183827	0.9844553624	13
1265408835	CARVER	DIANA	L	2200 SW 10TH AVE		TOPEKA	KS	666043904	0.9846928115	13
1346866357	SMITH	JORDAN		1010 N KANSAS ST STE 3023		WICHITA	KS	672143124	0.9848127891	13
1912966979	BOHM	MATTHEW	E	901 SW GARFIELD AVE		TOPEKA	KS	666061670	0.9850294134	13
1326614231	CHAVEZ	GABRIELA		1010 N KANSAS ST		WICHITA	KS	672143124	0.9855368817	13
1669969168	HARRIS	GERAINT		400 S SANTA FE AVE		SALINA	KS	674014144	0.9872205537	13
1124042791	HOUSTON	LAWRENCE	MORLEY	12701 METCALF AVE	SUITE 103	OVERLAND PARK	KS	662132617	0.9884069767	13
1972568863	EHRLICH	JEFFREY	S	501 S SANTA FE AVE	SUITE 300	SALINA	KS	674014189	0.9886344387	13
1003867953	LAKIN	GREGORY	F	933 N TOPEKA ST		WICHITA	KS	672143620	0.9886497268	13
1134120652	BROZEK	JEFFREY	E	1309 POLK ST		GREAT BEND	KS	675303618	0.9888773346	13
1104918630	ROSA	PETER	S.	300 UTAH, 2ND FLOOR		HIAWATHA	KS	664342314	0.9892099849	13
1932513686	GEE	CASEY		1100 N MAIN ST		HUTCHINSON	KS	675014406	0.9909689622	13
1760412647	HEINZ	ABIGAIL	S	2622 W CENTRAL AVE		WICHITA	KS	672034969	0.9919817434	13
1164725388	KLEINSASSER	WARREN	LEE	5200 W 128TH ST		LEAWOOD	KS	662093415	0.9921197193	13
1215029392	BURES	GEORGE	J	7255 RENNER RD.		SHAWNEE	KS	66217	0.9929308756	13
1881702751	YANG	YAO-YING		8200 W CENTRAL AVE	SUITE 1	WICHITA	KS	672129503	0.993507171	13
1013409267	RUHL	CORA	ELIZABETH	510 W RADIO LN		ARKANSAS CITY	KS	670054011	0.9937740089	13
1922236470	GROTH	MCGARRETT		810 RAVEN HILL DRIVE		ATTCHISON	KS	66002	0.9939738684	13
1962501007	BRANDENBERGER	WILLIAM		1200 SCHWEGLER DR		LAWRENCE	KS	660457559	0.9943599887	13
1356378236	LUINSTRA	JOSEPH	W	720 MEDICAL CENTER DR		NEWTON	KS	671148778	0.9947343455	13
1962405324	BRUNER	STEVEN		1200 SCHWEGLER DR		LAWRENCE	KS	660457558	0.9953405466	13
1174560692	BORTMES	PHILLIP	E.	608 COMMERCIAL ST		OSWEGO	KS	673562312	0.9961028588	13
1346770369	RILEY	CATHERINE		1010 N KANSAS ST		WICHITA	KS	672143124	0.9961992763	13
1295834950	DECKER	JAMES	D	239 N BROADWAY AVE		STERLING	KS	675791916	0.9962286628	13
1033779251	FRANTZ	DANIEL		1010 N KANSAS ST		WICHITA	KS	672143124	0.9966803202	13
1912127408	WINBLAD	STEVIE	MARIE	641 N SENECA ST		VALLEY CENTER	KS	671478208	0.9968139278	13
1285689380	KIRACOFE	KENT	H	4101 ANDERSON AVE		MANHATTAN	KS	665037588	0.9974755011	13
1740361849	REPPERT	EARL	JAY	1133 COLLEGE AVE	SUITE E-110	MANHATTAN	KS	665022770	0.9977924493	13
