# Supplementary material for: Prevalence and Correlates of COVID-19 Vaccine Information on Family Medicine Practices’ Websites in the United States: Cross-sectional Website Content Analysis
Source: JMIR Form Res. 2022 Nov 17;6(11):e38425. doi: 10.2196/38425 (PMC9671487; doi:10.2196/38425)
Supplement: Multimedia Appendix 1 [file formative_v6i11e38425_app1.zip › NPI datasets/KY_NPI.csv]

NPI	last_name	first_name	middle_name	address_line1	address_line2	city	state	zip	r	target_sample
1912071648	GAMBOA	RENEE	L	3015 WILSON AVE		LOUISVILLE	KY	402111961	0.0000786777	13
1255711453	HOWARD	JAMES	GRANT	2040 HARRODSBURG RD STE 200		LEXINGTON	KY	40503	0.0003845529	13
1770680811	MARCUM	BRIAN		200 E CHESTNUT ST	STE. 303	LOUISVILLE	KY	402021831	0.0007592011	13
1477004372	EISENMENGER	TAYLOR		5129 DIXIE HWY STE 100		LOUISVILLE	KY	402161727	0.0011893236	13
1255522629	CRISPIN	BETHANY		1010 MAIN ST S		MC KEE	KY	404477089	0.0017863768	13
1841270956	VU	KIM-ANH	T.	140 PLAZA DR		COLD SPRING	KY	410760000	0.0019871499	13
1750730487	NOBLE	CAMILLE		1850 BLUEGRASS AVE		LOUISVILLE	KY	402151161	0.0035299617	13
1396146486	GRINBERG	SVETLANA		132 VILLAGE CENTER RD		HARLAN	KY	40831	0.0042611272	13
1740627124	BLANKENSHIP	JEFFERY	BRADEN	119 FAIRFIELD AVE	SUITE R102	BELLEVUE	KY	41073	0.0059614065	13
1942261250	QUATKEMEYER	BRADFORD	ALAN	405 VIOLET RD		CRITTENDEN	KY	410308956	0.00704095	13
1376704528	HARRIS	SPENCER	MATTHEW	203 S WATER ST		LOUISA	KY	412301347	0.0075062709	13
1619975240	HUME	TIMOTHY	DALE	1515 EDMONTON RD		TOMPKINSVILLE	KY	421679402	0.008008786	13
1700839073	BAYES	KEVIN	ROBERT	404 EUCLID AVE		PAINTSVILLE	KY	412401167	0.0081573632	13
1568782746	MOYER	SARAH	SCHUSTER	310 W LIBERTY ST STE 600		LOUISVILLE	KY	402023017	0.0086362432	13
1124038047	ELLIS	BRIAN	E	109 DANIEL DR		DANVILLE	KY	404222527	0.0091111595	13
1215936612	YUNKER	PHILLIP	HARRELL	1 W MCDONALD PKWY	STE 1-C	MAYSVILLE	KY	410561164	0.0094203162	13
1609803873	PARRA	JULIAN		2420 ARGILLITE RD		FLATWOODS	KY	411391972	0.0100932149	13
1932137478	MATHENY	SAMUEL	COLEMAN	740 SOUTH LIMESTONE		LEXINGTON	KY	405360001	0.0105511555	13
1871565580	DUNAWAY	MICHAEL	D	520 ELIZAVILLE AVE		FLEMINGSBURG	KY	410411141	0.0106823538	13
1962429530	WATKINS	RITA	J	1955 DIXIE HIGHWAY	SUITE D	FT. WRIGHT	KY	41011	0.0113863056	13
1659667848	LALREMSIAMI	BABIE		2215 PORTLAND AVE		LOUISVILLE	KY	402121033	0.0114022093	13
1801068861	DAVIS	HUNTER	W	223 BURLEY AVE		HOPKINSVILLE	KY	42240	0.0126306624	13
1831576792	ILES	MATTHEW		200 E CHESTNUT ST BLDG SUITE303		LOUISVILLE	KY	402021831	0.0137896426	13
1598791394	SOPKO	ROBERT		103 LANDMARK DR	SUITE 100	BELLEVUE	KY	410731393	0.0155401649	13
1386739464	MCCOY	TAMBERLY	L	2816 VEACH RD STE 308		OWENSBORO	KY	423036297	0.0155925262	13
1861631947	WALKER	JOHN	A	1000 BRECKENRIDGE ST STE 401		OWENSBORO	KY	423030878	0.0156145431	13
1467407551	NORFLEET	RICHARD	HENRY	1210 KY HIGHWAY 36 E	SUITE 2 C	CYNTHIANA	KY	410317490	0.0156393782	13
1124073291	WRIGHT	RONDAL	BRENT	1325 N RACE ST		GLASGOW	KY	421413454	0.0157473222	13
1790785954	DOUGLAS	JAMES	TODD	1325 ANDREA ST	SUITE 100	BOWLING GREEN	KY	421045852	0.0163312317	13
1447255922	REESOR	JOHN	E	1775 ALYSHEBA WAY	STE 201	LEXINGTON	KY	405092279	0.0164679345	13
1265692123	GAMBREL	CHERIE	O.	14949 N US HIGHWAY 25 E	STE. 4	CORBIN	KY	407016285	0.0166686135	13
1437210499	MARTIN	ARIBBE	ALLEN	225 MEDICAL CENTER DR	SUITE 209A	PADUCAH	KY	420037914	0.017450843	13
1912932039	PITTMAN	NICCI	M.	3085 LAKECREST CIR		LEXINGTON	KY	405131707	0.0179919275	13
1962402842	ODONOGHUE	BRIAN	T	107 OLD HIGHWAY 60		HARDINSBURG	KY	401432501	0.0182464677	13
1588744346	WARD	GREGORY	L	411 S L ROGERS WELLS BLVD		GLASGOW	KY	421411191	0.0201606453	13
1093210338	CECIL	EMILY		825 2ND AVE STE B3		BOWLING GREEN	KY	421011790	0.0205432912	13
1851313266	POTTER	JEFFERY	S	842 E MOUNTAIN PKWY		SALYERSVILLE	KY	414658378	0.0225660517	13
1578560512	CALLAN	DANIEL	JOSEPH	3303 FERN VALLEY RD		LOUISVILLE	KY	402133529	0.023179709	13
1992747695	GALLENSTEIN	GEORGE	LEROY	2003 OLD MAIN ST		MAYSVILLE	KY	410568928	0.0236254349	13
1518950807	LANG	MICHAEL	VERNON	466 BURNLEY RD		SCOTTSVILLE	KY	421646355	0.023924673	13
1023053147	SEELEY	ELLSWORTH	CARL	740 S LIMESTONE	K-302 KENTU	LEXINGTON	KY	405360001	0.0242220671	13
1851754816	MCKECHNIE	KARI		7926 PRESTON HWY STE 106		LOUISVILLE	KY	40219	0.0244527939	13
1871650101	NEWKIRK	MICHAEL	W	3303 FERN VALLEY RD		LOUISVILLE	KY	402133529	0.0247070738	13
1174044978	GUSLER	KERRY	CONRAD	1305 N ELM ST		HENDERSON	KY	424202783	0.0251529478	13
1326716820	KLUMP	SARAH	JESSICA	236 WENDELLFORD BLVD		ERLANGER	KY	410181272	0.0254620346	13
1902833296	MCCHORD	KEVIN	LEE	4600 HOUSTON ROAD	BUILDING #2	FLORENCE	KY	41042	0.0259998748	13
1780883728	RANKIN	MICHAEL	D	188 HARRODSBURG RD	BLYTHEWOOD	HARRODSBURG	KY	403300188	0.0265489323	13
1487738944	OXNARD	LIDA	MILLER	809 MORTON AVE STE 200	SUITE 200	BARDSTOWN	KY	400042565	0.0271607605	13
1891723680	DAVIS	WILLIAM	SIMPSON	1414 W LEXINGTON AVE		WINCHESTER	KY	403911184	0.0275900499	13
1457311722	KELLER	TIM	BURKE	1500 JAMES SIMPSON JR WAY	STE 201	COVINGTON	KY	410110801	0.028250935	13
1063401248	WONG	CHARLES	W	310 S MAIN ST		HARTFORD	KY	423471129	0.0294437385	13
1205816014	SHOCKLEY	ALBEN	B.	2211 MAYFAIR DR	SUITE 101	OWENSBORO	KY	423014568	0.0312031284	13
1548218456	MCCLURE	WILLIAM	T	200 CLINIC DR		MADISONVILLE	KY	424311661	0.0317760953	13
1689635260	LEE JR.	RICHARD	BAILEY	200 CLINIC DR		MADISONVILLE	KY	424311661	0.0318284417	13
1881134393	WANG	SICONG		650 JOEL DR		FORT CAMPBELL	KY	422235318	0.0325227804	13
1386645018	SCOTT	TIMOTHY	R	4071 TATES CREEK CENTRE DR	SUITE 100	LEXINGTON	KY	405173062	0.0329394844	13
1235182304	KIRKPATRICK	MARK	ARNOLD	10701 HIDDEN CREEK LN		LOUISVILLE	KY	40291	0.0330412937	13
1962515411	GROGAN	MICHAEL	JOSEPH	51 CAVALIER BLVD	SUITE 250	FLORENCE	KY	410423966	0.0338750277	13
1598905705	SENG	JANET		1413 ARNOLD PALMER BLVD		LOUISVILLE	KY	402455188	0.0352624329	13
1306150974	PETRAS	ALISON	LEIGH	8 LINVILLE DR STE A		PARIS	KY	403612128	0.0355620799	13
1770545238	SIVORAVONG	JON	C	811 E PARRISH AVE		OWENSBORO	KY	42303	0.0358621753	13
1841685112	ADAMS	JOSEPH	WALTER	2412 RING RD STE 200		ELIZABETHTOWN	KY	427015913	0.0359126334	13
1861925497	MCNAMARA	JAMES	NORMAN	223 BURLEY AVE		HOPKINSVILLE	KY	422408725	0.0360047124	13
1578706289	TREESE	DAVID	TYLER	7430 JEFFERSON BLVD	STE 200	LOUISVILLE	KY	402196159	0.0363252382	13
1356389829	KOLAR	MARK	J	6159 1ST FINANCIAL DR		BURLINGTON	KY	410057892	0.0375902914	13
1083608566	GRACE	MEDHAT	N.	1225 FAIRWAY ST		BOWLING GREEN	KY	421032477	0.0377956284	13
1699071480	GAY	WILLIAM	JEROME	1027 HWY 11 NORTH		BEATTYVILLE	KY	41311	0.0379945049	13
1770901712	WANTLAND	AMELIA	ROSE NORD	1603 STEVENS AVE		LOUISVILLE	KY	402051087	0.0380803342	13
1548288533	YAP	WINSTON	YAU FUI	470 HWY. 421 N.		BEDFORD	KY	400060247	0.0389380446	13
1093884256	HILGEFORD	ERIC	J	201 MERIDIAN AVE	DRS HILGEFO	LOUISVILLE	KY	402073850	0.0393197811	13
1346776465	MILLS	CURTISS		BLANCHFIELD ARMY COMMUNITY HOSPITAL	650 JOEL DR	FORT CAMPBELL	KY	42223	0.0395207112	13
1669448163	FANDRE	MATTHEW	NEALY	BLANCHFIELD COMMUNITY HOSPITAL	650 JOEL DR	FORT CAMPBELL	KY	422235349	0.0396537604	13
1932128279	ROYSE	STEPHEN	P.	110 VILLAGE PKWY		NICHOLASVILLE	KY	403562327	0.0396947446	13
1114372489	JALLI	SWETHA		7926 PRESTON HWY STE 106		LOUISVILLE	KY	402193848	0.0399046862	13
1295928091	THOMAS-EAPEN	NEENA		2195 HARRODSBURG RD STE 125		LEXINGTON	KY	405043504	0.0401403988	13
1982622908	HUMPHREY	RONALD	L	112 W HIGH ST		MOUNT STERLING	KY	403531357	0.0403256654	13
1023115664	DUQUE	ELIZABETH		IRELAND ARMY HEALTH CLINIC	851 IRELAND	FORT KNOX	KY	40175	0.0403419822	13
1770945222	SHERIFF	RAMEEZA		2195 HARRODSBURG RD	SUITE 125	LEXINGTON	KY	405043504	0.0404859958	13
1780966408	WILLIAMS	DERRICK	H	305 ESTILL ST	4TH FLOOR	BEREA	KY	404031742	0.0407257844	13
1386674703	HAMILTON	THOMAS	E	1080 GLENSBORO RD		LAWRENCEBURG	KY	403429033	0.0413543405	13
1730644337	CULLOP	SUSAN	CAROL	551 FOREST HILLS RD		FOREST HILLS	KY	415278322	0.0415143939	13
1366544827	WILLIAMS	WAYNE	E.	110 S 9TH ST		MAYFIELD	KY	420662208	0.0427429532	13
1326029786	HUGHES	ROBERT	C	1000 S 12TH ST		MURRAY	KY	420719303	0.0429829415	13
1093976375	SCHWARTZ	SHERRI	LYNNE	1400 GRAND AVENUE	ST ELIZABET	NEWPORT	KY	410712570	0.0436647851	13
1194187278	NESTER	SARAH	RUTH	9880 ANGIES WAY STE 410		LOUISVILLE	KY	402412850	0.0439679465	13
1356328066	HONAKER	BRYAN	M	815 HILLCREST DR		BRANDENBURG	KY	401081415	0.0443943874	13
1083672620	LANG	VINCENT	JOSEPH	12010 SHELBYVILLE RD	SUITE 400	LOUISVILLE	KY	402431054	0.0445592148	13
1679599500	DAVE	KAMLESH	C	1006 NEW MOODY LN		LAGRANGE	KY	400319122	0.045292351	13
1063808137	WARREN	SEAN		215 CENTRAL AVE STE 100		LOUISVILLE	KY	40208	0.0453469577	13
1285682518	BEGAY	RAY	J	400 MILL ST		LEITCHFIELD	KY	427541512	0.0453949687	13
1700841160	NEWSTADT	ROBYN	O.	2355 POPLAR LEVEL RD	G-1, #11	LOUISVILLE	KY	402171384	0.0454794103	13
1124030648	SELDON	MARIE CEC	LYNE	3934 DIXIE HWY	SUITE 210	LOUISVILLE	KY	402164163	0.0465485635	13
1720027675	VILLACIS	CYNTHIA	HUYCK	71 CAVALIER BLVD STE 316		FLORENCE	KY	410425172	0.0475549563	13
1710205992	GLOVER	BRIAN	CHRISTOPH	40 S BANK ST		MT STERLING	KY	403531322	0.0484002549	13
1841462322	WESLEY	CARESSE	LYNNETTE	211 FOUNTAIN CT	STE 120	LEXINGTON	KY	405091888	0.0487251184	13
1497792584	ENGEL	JEREMY	D	119 FAIRFIELD AVE	SUITE R102	BELLEVUE	KY	41073	0.0491788569	13
1437441953	DANIELS	BRIAN	PATRICK	5425 N MAYO TRL STE 201		PIKEVILLE	KY	41501	0.0497558168	13
1740674522	SHEA	TONYA	E	350 HOSPITAL WAY	SUITE 101	SOMERSET	KY	42503	0.0498060198	13
1912326158	GAINEY	VANESSA	GAYLE	787 PARKWAY DR		SALYERSVILLE	KY	414659740	0.0499536395	13
1134391352	GALANOPOULOS	PANAGIOTI		3999 FORT CAMPBELL BLVD		HOPKINSVILLE	KY	422404929	0.0508806403	13
1477637015	BURNS	LARRY	CHELSIE	3174 CUSTER DR	SUITE 100	LEXINGTON	KY	405174000	0.0531408447	13
1235131699	FOLEY	WILLIAM	S	251 ROSE HILL AVE		VERSAILLES	KY	403831223	0.0531549896	13
1275737082	TAVAKOLI	ZAHRA		3061 FIELDSTONE WAY	SUITE 700	LEXINGTON	KY	405139006	0.0533891348	13
1245641273	BECK	AUSTIN		83 WELLNESS WAY LANE	1ST FLOOR	BENTON	KY	420257156	0.0535545126	13
1801864822	WILLOBY	MICHELLE	L	300 BARNES RD		WILLIAMSTOWN	KY	410979483	0.0540975919	13
1619974805	DRAPER	STEPHEN	S	1250 KEENE RD	SUITE 102	NICHOLASVILLE	KY	403567600	0.055018086	13
1457316457	MILLER	LLOYD	G.	9342 CEDAR CENTER WAY		LOUISVILLE	KY	40291	0.0552074914	13
1033186911	WALLACE	DEBRA	J	1284 US HIGHWAY 60 W		MORGANFIELD	KY	424376236	0.0553085744	13
1043445927	MAZUMDER	MOHAMMED	AKHLACK H	92 PICKETT LN		PRESTONSBURG	KY	416538569	0.0558635178	13
1265511315	ABBOTT	LESLEY	P	1000 ASHLAND DR STE 103		ASHLAND	KY	411017092	0.0562095628	13
1740270370	PURVIS	JEFFREY	DALE	2724 NASHVILLE RD		BOWLING GREEN	KY	421014000	0.0564861228	13
1780059659	MULLEN	GREGORY	JOSEPH	7370 TURFWAY ROAD		FLORENCE	KY	41042	0.0565506453	13
1518086115	RAJAGOPALAN	PRASHANTI		610 EAST BRANNON ROAD		NICHOLASVILLE	KY	40356	0.0567117436	13
1134231822	RICE	ANGELA	YVONNE	94 MARIE LANGDON DR STE 2		MANCHESTER	KY	409626345	0.0573664927	13
1518951896	MANION	KENNY	JOE	411 S L ROGER WELLS BLVD		GLASGOW	KY	421411191	0.0581576349	13
1275541831	TIU	JAIME		1015 N ELM ST		HENDERSON	KY	424202712	0.0587176741	13
1881003911	CASE	KIMBERLY		200 EAST CHESTNUT ST, SERVICE BUILDING, STE. 303		LOUISVILLE	KY	402021831	0.059192298	13
1801059399	TOVAR	JESUS	VICTOR	3150 CUSTER DR STE 101		LEXINGTON	KY	405174010	0.0592205301	13
1144403288	COOK	MICHAEL	HEATH S.	853 LAKESIDE DR		JENKINS	KY	415379163	0.0606176593	13
1467413047	HARGROVE	KENNETH	R.	200 CLINIC DR		MADISONVILLE	KY	424311661	0.0609084363	13
1427430644	PHELPS	NATHANIEL	COLE	1305 N ELM ST		HENDERSON	KY	424202783	0.0625992627	13
1396905998	PRENDERGAST	JORDAN	MYERS	630 SOUTHPOINT DR		LEXINGTON	KY	405156350	0.0627177372	13
1558392811	MARTIN	CECIL	D	309 11TH ST		CARROLLTON	KY	410081435	0.0628962452	13
1952343865	MORRIS	SHANDA	L. J.	125 FOXGLOVE DR STE D		MT STERLING	KY	403539735	0.065677119	13
1538473087	AL JAJEH	AMMAR		200 E CHESTNUT ST	STE. 303	LOUISVILLE	KY	402021831	0.0672993632	13
1619264371	FLOWERS	ROBERT	LYNN	333 KEEN ST		BURKESVILLE	KY	427177682	0.0675489856	13
1215919451	DIXON	JEROME	ANTHONY	150 W BEAR TRACK RD		CAMPBELLSVILLE	KY	427188709	0.0677826773	13
1538210141	SCHIAVONE	ROBERT	P	2232 HOLIDAY MANOR CTR		LOUISVILLE	KY	402226431	0.0681498228	13
1689639239	ASHER	BENNETT		120 PROFESSIONAL AVE		WINCHESTER	KY	403911116	0.0686147921	13
1023417425	ZAIDI	SIDRAH		2195 HARRODSBURG RD.	SUITE 125	LEXINGTON	KY	405360001	0.068616475	13
1275507477	WRIGHT	TERRY	LEON	77 MILLARD ALLEN DR E		LACKEY	KY	416430190	0.0688502891	13
1730205063	DREISBACH	STEPHEN	KYLE	6400 DUTCHMANS PKWY	SUITE 300	LOUISVILLE	KY	402053340	0.070344856	13
1457399024	HAMMONS	WILLIAM	R	119 FAIRFIELD AVE	SUITE R102	BELLEVUE	KY	410731184	0.070862012	13
1639674484	ROLLET	AMBER		1313 N MAIN ST		BEAVER DAM	KY	423208957	0.0714759389	13
1346623857	EASON	JOSHUA		100 N EAGLE CREEK DR		LEXINGTON	KY	40509	0.0727848709	13
1740667468	HAMILTON	OLIVIA	DANIELLE	911 BYPASS RD		PIKEVILLE	KY	415011689	0.0730012996	13
1184685703	BROWNING	BENJAMIN	ANDREW	203 S WATER ST		LOUISA	KY	412301387	0.0731406818	13
1679652648	BRASHEAR	JAMES	STANTON	411 S 2ND ST		CENTRAL CITY	KY	423301639	0.0733107888	13
1114998440	RAITIERE	COLIN	R	120 ENTERPRISE DR		DANVILLE	KY	404221870	0.0733735669	13
1669535795	LEVY	LIZA		2017 SOUTH MAIN STREET		PARIS	KY	40361	0.0734509505	13
1760747828	STIRRAT	STEPHANIE	A.	5522 TAYLOR MILL RD		TAYLOR MILL	KY	410154604	0.0742395246	13
1013103076	POLKAMPALLI	NANDAKISH		37 BALL PARK ROAD	SUITE 201	HARLAN	KY	40831	0.0749079632	13
1548261191	GRAVETT	KENNETH	REED	517 WASHINGTON ST		SHELBYVILLE	KY	400651129	0.0753283226	13
1063412724	REYES	MIRIAM	MERCADO	3425 STONY SPRING CIR		LOUISVILLE	KY	402205437	0.0759180007	13
1477660330	RICE	SAMUEL	L	349 KEEN STREET		BURKESVILLE	KY	42717	0.0769694164	13
1043336373	HETMAN	JOANNA		2400 EASTPOINT PKWY STE 450		LOUISVILLE	KY	402234154	0.0779407076	13
1154514347	MIHAYLOV	NIKOLA	M	3581 HARRODSBURG RD STE 250		LEXINGTON	KY	405131140	0.0779684568	13
1669517454	BELANGER	JOHN	STROTHER	480 MAIN STREET		PAINT LICK	KY	40461	0.078569253	13
1548305386	FORD	ALISON	M.	300 S 8TH ST	SUITE 480 W	MURRAY	KY	420712400	0.0795900622	13
1629004015	HORTILLOSA	MARIA	A	3513 CUMBERLAND AVE		MIDDLESBORO	KY	40965	0.0799868023	13
1245231182	HALBERT	ALLAN	DUANE	4071 TATES CREEK CENTRE DR	SUITE 100	LEXINGTON	KY	405173062	0.0802242733	13
1881730919	ISER	ALISON		740 S LIMESTONE		LEXINGTON	KY	405360001	0.0804157486	13
1013404938	KEDIA	SHIVAM	RAM	7766 EWING BLVD		FLORENCE	KY	410427537	0.0807829504	13
1154372001	WHEELER	PATRICIA	W	9520 ORMSBY STATION RD. STE 175	PLAZA III H	LOUISVILLE	KY	40223	0.0816526511	13
1780624932	HARRELL	GARY	M	989 MEDICAL PARK DR		MAYSVILLE	KY	410568750	0.0822649515	13
1144210113	TOLBERT	JERRY	L	1838 FLORENCE PIKE	SUITE B	BURLINGTON	KY	410057996	0.0827873405	13
1932130762	BAILEY	WILLIAM	CLARK	610 E BRANNON RD		NICHOLASVILLE	KY	403566046	0.0838374743	13
1104280379	NEWSOM	JONATHAN	PAUL	2401 TERRA CROSSING BLVD STE 101		LOUISVILLE	KY	402455371	0.0853062971	13
1538257910	GODWIN	SHEA	A.	250 MAIN ST.	SUITE E	CADIZ	KY	42211	0.0854890966	13
1932168549	GARAMY	FRANK		747 BUTTERMILK PIKE		CRESENCENT SPR	KY	41017	0.0859529791	13
1558401471	BRYSON	DON	VICTOR	509 10TH STREET		PAINTSVILLE	KY	41240	0.0860988582	13
1619991890	DOUGHERTY EVA	DANA	LYNN	6400 DUTCHMANS PKWY	STE.300	LOUISVILLE	KY	402053340	0.086638216	13
1972820280	LEGRAND	KYLE	J	2156 CHAMBER CENTER DR		LAKESIDE PARK	KY	410171669	0.0867550541	13
1730641176	MASQUELIN	MEGHANE	ELIANE	215 CENTRAL AVE		LOUISVILLE	KY	402081449	0.0869306801	13
1174678981	URIRI	IJINDAH	MARCUS	650 JOEL DR		FORT CAMPBELL	KY	422235318	0.0872472385	13
1669634440	BELCASTRO	MARISA	PAULINE	630 SOUTHPOINT DR	LEXINGTON C	LEXINGTON	KY	405156350	0.0879444862	13
1871564666	DOBROSE	CHRISTOPH	D	1111 MEDICAL CENTER CIR		MAYFIELD	KY	420661194	0.0889800499	13
1790786903	VOGELSANG	STEVE	T	117 CROSSFIELD DR	SUITE B	VERSAILLES	KY	403831982	0.0892461641	13
1144301086	GRABENSTEIN	THOMAS	G.	810 S MAIN ST		ELKTON	KY	422208812	0.0896193679	13
1912128430	GOLDSTEIN	LISA	ANN	784 HIGHWAY 36		FRENCHBURG	KY	403228123	0.0908345678	13
1659471035	MOSES	BERNARD	C	686 S HWY 25 W		WILLIAMSBURG	KY	40769	0.0909773796	13
1841296225	HALL-ROBERTSO	MONICA	SUSAN	1760 NICHOLASVILLE RD	SUITE 202	LEXINGTON	KY	405031471	0.0915067643	13
1871565549	POCZATEK	PATTI	S	17521 W KY 9		TOLLESBORO	KY	411899711	0.0917505045	13
1326336793	LIKENS	DWAYNE		200 E CHESTNUT ST BLDG SUITE303		LOUISVILLE	KY	40202	0.092731901	13
1144269796	KOHLI	PAYAL	S	1980 LITTON LN		HEBRON	KY	410488669	0.0929937158	13
1831145887	MULBERRY	BRIAN	T	1210 KY HIGHWAY 36 E	SUITE 2 C	CYNTHIANA	KY	410317490	0.0934058177	13
1861488025	EDWARDS	NORMAN	E	203 S WATER ST		LOUISA	KY	412301387	0.0934998729	13
1033178777	ASHCRAFT	TROY	KENNETH	19 S MAIN ST		DRY RIDGE	KY	41035	0.0936751799	13
1437198645	LEWIS	JONATHAN	ADAM	610 E BRANNON RD		NICHOLASVILLE	KY	403566066	0.0943047028	13
1487648788	SMITH	JAMES	R	515 HOSPITAL DR	STE 1	SHELBYVILLE	KY	400651619	0.0952604157	13
1215565916	PULGARON	VLADIMIR		201 ABRAHAM FLEXNER WAY STE 690		LOUISVILLE	KY	402023841	0.0963375411	13
1609034420	BUNCH	DONNIE	W	1406 W 5TH ST	STE 201	LONDON	KY	407411688	0.0968609923	13
1548694904	SKIPWORTH	JOSEPH	DEE	1100 JUDIO ROAD		BURKESVILLE	KY	42717	0.096932604	13
1154381994	ADAMS	DONNA	RAE	2201 LEXINGTON AVE		ASHLAND	KY	411012843	0.0983044366	13
1225019326	CONLEY	AMY	J	316 W 2ND ST		MOREHEAD	KY	403511550	0.0983338058	13
1437157815	BARCELONA	RAMON	L	211 KY 59		VANCEBURG	KY	41179	0.0993255382	13
1730264011	TRIVETTE	MAURICE	MICHAEL	9783 META HWY		PIKEVILLE	KY	415014747	0.0998844589	13
1497161764	DRUEN	CATRINIA		1495 S DIXIE ST		HORSE CAVE	KY	427491457	0.1001411686	13
1811556012	RAWLINS-RADER	AUGUSTA	MALIN	811 E PARRISH AVE STE 101		OWENSBORO	KY	423033258	0.1004036242	13
1770014177	JABBOUR	HOSSAM		750 MORTON BLVD		HAZARD	KY	41701	0.1004176629	13
1386623601	COBURN	THOMAS	FRED	200 RICE ST		WILMORE	KY	403901359	0.1010131483	13
1972592038	SMITH	KEVIN	CHARLES	289 IRELAND AVE		FORT KNOX	KY	401215111	0.1012380939	13
1336408111	MCCOY	LORI		1243 WILKERSON ST		FLATWOODS	KY	411391565	0.1016162332	13
1912903741	SMITH	DAVID	EARL	3240 IRVIN COBB DR		PADUCAH	KY	420030337	0.1017958494	13
1487065694	CHAFFIN	ADRIAN		214 HOSPITAL RD		WHITESBURG	KY	418587627	0.1019161563	13
1881008647	HAQUE	AHRARUL		1 AUDUBON PLAZA DR		LOUISVILLE	KY	402171318	0.1019474897	13
1407812720	DUNAWAY	FRED	WESLEY	2300 CHAMBER CENTER DRIVE	SUITE 100	FORT MITCHELL	KY	41017	0.1049446534	13
1043208721	PULLIAM	JAMES	M	131 MEMORIAL DR		FRANKLIN	KY	421342752	0.1053593848	13
1538522677	SPICER	AMBER	BROOKE	279 E MAIN ST		HAZARD	KY	41701	0.105779395	13
1801110424	KAUFFMAN	SHAWNA	L.	12955 SHELBYVILLE RD STE 2		LOUISVILLE	KY	40243	0.1058297195	13
1629054952	DANKWA	VIBEKE	O	3174 CUSTER DR	STE 100	LEXINGTON	KY	405174000	0.1058484139	13
1043575145	BARCZEWSKI	LAURA	LYNN	1400 GRAND AVE		NEWPORT	KY	41071	0.1058961154	13
1780785899	STEWART	JAMES	J	1980 LITTON LN		HEBRON	KY	410488669	0.1076385188	13
1295816957	WHITE	JEFFREY		2400 EASTPOINT PKWY	STE 100	LOUISVILLE	KY	402234154	0.1085443455	13
1659332526	GROVE	GINA	BATTAGLIA	2093 MEDICAL ARTS DR	1ST FLOOR	HEBRON	KY	41048	0.1100376617	13
1225002561	WILSON	JAMES	DAVID	350 HOSPITAL WAY	SUITE 100	SOMERSET	KY	425032872	0.1101621036	13
1215979711	ARAIN	TARIQ	A	67 PUBLIC SQ		LANCASTER	KY	404441405	0.1110005933	13
1679872899	KIM	AMY	ELIZABETH	9520 ORMSBY STATION RD	SUITE 175	LOUISVILLE	KY	402235017	0.1114401701	13
1013919174	ELLIOTT	JAMES	SHANNON	105 CHAMBLISS DR		HARDINSBURG	KY	401432575	0.1123386901	13
1386615383	SALTZ	JAMES	BRYAN	2222 WINCHESTER AVE		ASHLAND	KY	411017847	0.114648264	13
1083907240	SLONE	TASHEENA	DAWN	135 COURTHOUSE CROSSING		INDEPENDENCE	KY	41051	0.1154133031	13
1538184528	RUTHERFORD	MARY	CATHERINE	1023 NEW MOODY LN	SUITE 201	LA GRANGE	KY	400319177	0.1155277053	13
1023006392	REID	JERI	ROBERTA	1930 BISHOP LN	SUITE 1600	LOUISVILLE	KY	402181921	0.1160227908	13
1710060876	CRASE	CHARLES		116 METKER TRL		STANFORD	KY	404841065	0.1164714085	13
1962463539	LEIGH	LYNN	W.	444 S MAIN ST		MADISONVILLE	KY	42431	0.1166730496	13
1588836381	KHERA	AMNEET		1997 BARRETT CT		HENDERSON	KY	424202667	0.1184418421	13
1467718049	ABDULLAH	FATEN		720 W HILL ST		LOUISVILLE	KY	402082216	0.1189247263	13
1821059791	SANDERS	CRAIG	DAVID	1974 WALTON NICHOLSON PIKE		INDEPENDENCE	KY	410517906	0.1191270208	13
1992797021	POWERS	WILLIAM		60 MACK WALTERS RD		SHELBYVILLE	KY	400651738	0.1198468134	13
1851326060	SMALARA	DOUGLAS	M	120 PROGRESS WAY		OWENTON	KY	403591502	0.1200810643	13
1598800344	MCGHEE	TIMOTHY	R	444 S MAIN ST		MADISONVILLE	KY	424312846	0.120744715	13
1568410660	BERRY	RONALD	ALLEN	2211 MAYFAIR DR	SUITE 301	OWENSBORO	KY	423014572	0.1209675596	13
1902069800	SIDDIQUI	ARIFA		3015 WILSON AVE		LOUISVILLE	KY	402111969	0.1215307168	13
1003892548	TRUONG	KHAI	C	1860 JH OBRYAN AVE		GRAND RIVERS	KY	420459049	0.1220319933	13
1508090424	CULVER	TABITHA	DAWN	2716 OLD ROSEBUD RD	SUITE 351	LEXINGTON	KY	405098008	0.1225413508	13
1730101759	LONGSHORE	ROBERT	THEODORE	870 US HWY 42 W		WARSAW	KY	410959323	0.1231635004	13
1639110950	ADAMS-SLONE	RITA	D	2025 CARTER AVE		ASHLAND	KY	411017731	0.124868657	13
1609862952	FOGLEMAN	SHARON	KAY GOODW	53 QUEENDALE CTR	RED BIRD CL	BEVERLY	KY	409139608	0.125758309	13
1316460306	HELPHINSTINE	HEATHER	KNIPP	333 BEACON HILL RD STE 201		MOREHEAD	KY	403516182	0.1262833542	13
1447393483	PATEL	SURYACHAN	S	205 WEST US 60		IRVINGTON	KY	40146	0.1263440848	13
1487693420	GREEN	HEATHER	C.	1325 TRIPLETT ST # B		OWENSBORO	KY	423033163	0.126577132	13
1437157120	DARNELL	JOHN	HOWARD	1101 SAINT CHRISTOPHER DR	SUITE 250	ASHLAND	KY	411017087	0.1268805983	13
1851377972	PHILLIPS	JAMES	K	1777 ASHLEY CIR		BOWLING GREEN	KY	421043339	0.1271652361	13
1902382294	BIERNAT	KAHIRA	J.	2816 VEACH RD STE 403		OWENSBORO	KY	423036298	0.1276549153	13
1679527923	GLASS	KATHRYN	J	305 GOLF CLUB LN		MAYFIELD	KY	420661316	0.1276622853	13
1538115621	IRWIN	DOUGLAS	G	94 MARIE LANGDON DR	SUITE 2	MANCHESTER	KY	409626353	0.1278587324	13
1992763254	WIGGINS	JOSEPH	D	657 LONE OAK ROAD	SUITE 1	PADUCAH	KY	420034547	0.1281550644	13
1336124684	LITSEY	JAMES	F.	1000 BRECKENRIDGE ST	SUITE 401	OWENSBORO	KY	423030839	0.1283315514	13
1417966425	JAVAID	FARHAN		1406 W 5TH ST	SUITE 201	LONDON	KY	407411688	0.1297340277	13
1043475361	ALIKER	DENIS	O	732 HIGHWAY 36		FRENCHBURG	KY	403228123	0.1310030861	13
1912326307	RILEY-BURNETT	SARAH	ALICE	496 SOUTHLAND DR		LEXINGTON	KY	405031827	0.1317367545	13
1811912215	WILLIAMS	HUBERT	WAYNE	1102 SOUTH MAIN STREET		LONDON	KY	407411529	0.1326821936	13
1710050729	PERRY	JAMI	T	215 E MAIN ST		PROVIDENCE	KY	424501261	0.1329482599	13
1619923117	RUKAVINA	MARK		1100 RICHMOND ROAD		IRVINE	KY	403360524	0.1333047334	13
1891934980	FORTWENGLER	JESSICA	L	6580 KENWOOD CROSSING ROAD		CRESTWOOD	KY	40014	0.134658774	13
1477754919	JONES	DEREK	W,	1101 SAINT CHRISTOPHER DR	SUITE 250	ASHLAND	KY	411017087	0.1357201166	13
1528019288	SHALASH	AMINA		1110 MCCANN DR	SUITE B	WINCHESTER	KY	403911157	0.1359654754	13
1245295310	CATLETT	DAVID	N	2355 POPLAR LEVEL RD	SUITE 200	LOUISVILLE	KY	402171395	0.1376461895	13
1932161403	MELTON	GARY	JASPER	520 VIOLET RD		CRITTENDEN	KY	410307480	0.1377255307	13
1689980583	TANNER	BRENDA	K	650 JOEL DR		FORT CAMPBELL	KY	422235318	0.1380644642	13
1245202811	KITECK	STEPHEN	SHAIN	600 BOGLE ST		SOMERSET	KY	42503	0.1382980003	13
1972742963	BENES	OLIVER	JAMES	7766 EWING BLVD		FLORENCE	KY	41042	0.1384210257	13
1932100658	NICHOLS	CLEM	EVERETT	2323 LIME KILN LN		LOUISVILLE	KY	402223416	0.1385040763	13
1710983564	STEPHENS	CASSANDRA		70 UBERMONKEY LN		CAMPBELLSVILLE	KY	427185217	0.1402923973	13
1548220817	BURNS	PATRICK	THOMAS	1500 JAMES SIMPSON JR WAY	STE 201	COVINGTON	KY	410110801	0.1403762331	13
1376532168	WALLACE	DAVID	W	515 HOSPITAL DR	SUITE 1	SHELBYVILLE	KY	400651640	0.1405893928	13
1598838294	BRIONES	FE	N	3015 WILSON AVE		LOUISVILLE	KY	402111969	0.140887885	13
1184666562	FLANNERY	ANTHONY	W	200 RICE ST		WILMORE	KY	403901359	0.1413465674	13
1548271489	HENDRICKSON	ROBERT	FINLEY	46 WEST MAIN STR.		BRODHEAD	KY	40409	0.142073961	13
1073752010	GRAY	BRADLEY	GEORGE	8726 US HIGHWAY 42		FLORENCE	KY	41042	0.1422561585	13
1649228438	PENN	ROBERT	LEE	998 S HIGHWAY 25 W		WILLIAMSBURG	KY	407691692	0.1425379785	13
1245787233	HERBERT	DANIELLE	MARIE	2626 ALEXANDRIA PIKE		HIGHLAND HEIGH	KY	410761530	0.1442198558	13
1326049552	WEDDLE	RONALD	D	7926 PRESTON HWY	STE. 106	LOUISVILLE	KY	402193848	0.1447635797	13
1902876667	WILSON	JARED	K	112 LIBERTY SQ		LIBERTY	KY	425393392	0.144924285	13
1760421796	HAAS	ROGER	A	103 LANDMARK DR	SUITE 100	BELLEVUE	KY	410731393	0.146161025	13
1043389307	BARNES	MARY ANN		413 S LOOP RD		EDGEWOOD	KY	41017	0.1467545676	13
1568802460	HU	COLLIN		650 JOEL DR	BLANCHFIELD	FORT CAMPBELL	KY	422235318	0.1477710237	13
1235188772	MILES	RICHARD	STAYTON	124 DOWELL RD		RUSSELL SPRING	KY	426424278	0.1478448199	13
1437443082	RISHMAWI	HAZIM		UNIVERSITY OF KENTUCKY & AFFILIATES	800 ROSE ST	LEXINGTON	KY	405360001	0.1478623711	13
1548782758	TUCKER	WILLIAM	GRIFFIN	67 KINGSWOOD DR		CAMPBELLSVILLE	KY	42718	0.1478887341	13
1568513307	STAMPER	DANIEL	H	551 HAMBLEY BLVD		PIKEVILLE	KY	415013798	0.1479224344	13
1811428683	LYNCH	MICHAEL	ANTHONY	3600 CUMBERLAND AVE		MIDDLESBORO	KY	409652614	0.148257773	13
1447337928	FRIED	BRUCE		289 IRELAND AVE	IRELAND ARM	FORT KNOX	KY	401215111	0.1485878998	13
1730177064	CALOIA	LORI	ANNE	2355 POPLAR LEVEL RD	SUITE 200	LOUISVILLE	KY	402171395	0.1486762772	13
1659785442	MURPHY	LOGAN	W	432 16TH ST		ASHLAND	KY	411017693	0.1487135585	13
1912905985	BENNETT	ASHLEY	J	990 WILKINSON TRCE		BOWLING GREEN	KY	421033404	0.1488740799	13
1093805285	NOSS	CHARLES	GEISSINGE	351 N MAIN ST		STANTON	KY	40380	0.1501404471	13
1619958097	BUTLER	DANIEL	F	1000 S 12TH ST		MURRAY	KY	420719303	0.1507568914	13
1902197544	QURESHI	SOFIA	H	2300 CHAMBER CENTER DRIVE		FORT MITCHELL	KY	41017	0.1509938963	13
1104825934	MORRIN	IVAN	DAVID	210 BEVINS LN	STE C	GEORGETOWN	KY	403246120	0.1511669006	13
1871099002	ETHERIDGE	DESTINY		1720 W BROADWAY STE 107		LOUISVILLE	KY	402033607	0.151197529	13
1366515363	HENSON	TARA	HOPE	310 INDUSTRIAL PARK RD		GREENSBURG	KY	427431429	0.1519072029	13
1497700124	ISAACS	EDWARD		135 COURTHOUSE XING		INDEPENDENCE	KY	410512509	0.1532683215	13
1063432730	DOWNS	PATRICK		175 HOSPITAL DR		WINCHESTER	KY	403919591	0.1535223337	13
1508860925	LAINHART	SARAH	E	4119 BROWNS LN	STE 1	LOUISVILLE	KY	402201500	0.1539216089	13
1881798502	FREDERICK	JAMES	DENZIL	430 LIBERTY RD		WEST LIBERTY	KY	41472	0.1541503836	13
1295066934	MATHIS	RAYMOND	LEWIS	65 CEDAR VISTA DR		BRANDENBURG	KY	40108	0.1541806171	13
1922211556	PENDLETON	MICHAEL	ELI	215 CENTRAL AVE STE 100		LOUISVILLE	KY	40208	0.1546441527	13
1124012653	ABAYEV	NISON	I	10300 DIXIE HWY		LOUISVILLE	KY	40272	0.1566994391	13
1437619798	RAJAEE	AREZOO		201 ABRAHAM FLEXNER WAY STE 690		LOUISVILLE	KY	402023841	0.156946587	13
1962681577	SHAFFER	KELLY		2195 HARRODSBURG RD STE 125		LEXINGTON	KY	405043504	0.1588286134	13
1437483161	BETZ	WILLIAM	T.	184 S MAYO TRL		PIKEVILLE	KY	415011518	0.1598445341	13
1548717382	VAUBOURG MANH	MARIE-FRA		129 S WINTER ST		MIDWAY	KY	403475002	0.1599204909	13
1295847184	HAYDEN	PATRICK	KEVIN	1719 NASHVILLE ST	SUITE C	RUSSELLVILLE	KY	422768855	0.1604918303	13
1932104403	DUBOCQ	DAVID	P	1775 ALYSHEBA WAY	STE 201	LEXINGTON	KY	405092279	0.161082821	13
1194786061	SCHUMANN	EDWARD	TROY	4900 HOUSTON RD		FLORENCE	KY	410424824	0.1626963933	13
1215939459	ALLEN	JACK	E	1169 EASTERN PKWY	STE 1111	LOUISVILLE	KY	402171462	0.1634363151	13
1295116564	CHALTRY	JUSTIN		650 JOEL DR		FORT CAMPBELL	KY	42223	0.1634891439	13
1114085149	COLEMAN	BETTY	D	419 TOWN MT RD	SUITE 102	PIKEVILLE	KY	41501	0.1650458664	13
1417904293	FAWNS	TINA	DENISE	2195 HARRODSBURG RD STE 125		LEXINGTON	KY	405043504	0.165918463	13
1609802347	KONSAVAGE	CHRISTIAN	D	299A GLASGOW RD		BURKESVILLE	KY	427179696	0.1669767835	13
1124021563	PETROSKY	SUSAN	J	100 PARKWAY DR		SOMERSET	KY	425033450	0.1678903378	13
1952411985	SHARMA	LALITA		3934 DIXIE HWY	SUITE 210	LOUISVILLE	KY	402164163	0.1682921458	13
1942265814	BURKE	BRENNAN	CHRISTOPH	300 BARNES RD		WILLIAMSTOWN	KY	410979483	0.1685449538	13
1508801754	BAILEY	RICHARD	W	686 S HIGHWAY 25 W		WILLIAMSBURG	KY	407691604	0.1687077382	13
1922134956	COST	GUINN	SHAW	132 SARA'S LANE		GREENVILLE	KY	42345	0.1700899783	13
1407811771	JOHNS	SUSAN	G	115 HUSTON DR	SUITE 1	SHEPHERDSVILLE	KY	401657250	0.1708287053	13
1538410170	BADIWALA	ANESH	V	913 N DIXIE AVE		ELIZABETHTOWN	KY	427012503	0.1719983226	13
1770609596	IHRIG	BRADLEY	J	110 VILLAGE PKWY		NICHOLASVILLE	KY	40356	0.1721008048	13
1083697205	NASIR	MUJAHID	A	1311 RING RD	STE 101	ELIZABETHTOWN	KY	427018941	0.1724620062	13
1396150413	LEE	CARLTON	ALEXANDER	1625 NASHVILLE ST		RUSSELLVILLE	KY	422768853	0.172633424	13
1467764258	QUERTERMOUS	PAUL	G	413 S LOOP RD		EDGEWOOD	KY	410175446	0.1728455695	13
1114936192	MOSS	KELLY	G	211 KY 59		VANCEBURG	KY	411797647	0.173101408	13
1033197751	TOBE	KRISTIN	MARIE	9342 CEDAR CENTER WAY	CEDAR SPRIN	LOUISVILLE	KY	40291	0.1733526225	13
1407376247	SESTER	SEAN	JOSEPH	1400 GRAND AVE		NEWPORT	KY	410712570	0.1737183403	13
1285792291	TELANG	NANDITA	D	12615 TAYLORSVILLE RD		LOUISVILLE	KY	402994452	0.1744518439	13
1659802924	ROSSI	JAMES		2195 HARRODSBURG RD		LEXINGTON	KY	40504	0.1745732092	13
1841255809	KOCIAN	BRADLEY	E	9342 CEDAR CENTER WAY		LOUISVILLE	KY	402912711	0.1750822781	13
1417129982	MALLORY	BRAD	MORRIS	310 N L ROGERS WELLS BLVD		GLASGOW	KY	421411300	0.1752697556	13
1588618193	YANG	KATHLEEN		351 CENTRE VIEW BLVD		CRESTVIEW HILL	KY	410173477	0.1763009746	13
1376035105	ARORA	SHANNON		200 CLINIC DR		MADISONVILLE	KY	424311661	0.1774095973	13
1255324471	MORRIS	JAMES	W	1551 AUGUSTA CHATHAM RD		AUGUSTA	KY	410029224	0.1777543729	13
1841234614	KUMMANT	EILEEN	MARIE	11087 MAIN ST		MARTIN	KY	416497999	0.179415336	13
1609865591	BISHOP	RAYMOND	O	419 TOWN MOUNTAIN RD	SUITE 206	PIKEVILLE	KY	415011631	0.1797224969	13
1366477010	ARNETT	CHARLES	FRANKLIN	283 GOBLE ST		PRESTONSBURG	KY	416537967	0.1798194648	13
1629573589	SNIDER	JOSEPH	MATTHEW	215 CENTRAL AVE STE 100		LOUISVILLE	KY	402081450	0.1799833319	13
1366425563	BRATTON	ROBERT	L	3085 LAKECREST CIR		LEXINGTON	KY	405131707	0.1805335303	13
1932159852	COOPER	GEOFFREY	JAMES	2240 EXECUTIVE DR STE 102		LEXINGTON	KY	405054875	0.1807838595	13
1861429722	LANGEFELD	JOHNNY	R	1055 DOVE RUN RD		LEXINGTON	KY	40502	0.1810449782	13
1891013215	VOOGT	SHANNON	JOY	2195 HARRODSBURG RD	STE 125	LEXINGTON	KY	405043504	0.1835367797	13
1255531778	DENISON	ABEGAILE	SANTIAGO	650 JOEL DR		FORT CAMPBELL	KY	422235318	0.1847899883	13
1932173572	OAKES	RODNEY	J	350 HOSPITAL WAY	SUITE 100	SOMERSET	KY	425032872	0.1848036764	13
1750398277	WONG	PETER	K	2200 CONNER RD		HEBRON	KY	410488142	0.1848686445	13
1356335889	SHPILBERG	VICTOR	JAMES	8033 DIXIE HWY		LOUISVILLE	KY	402581344	0.1849207511	13
1225231665	BAQAUDDIN	ANIQA		1329 AMANDA JO DR		ELIZABETHTOWN	KY	427012625	0.1854456156	13
1831157304	PAGE	HARVEY	ALGBROOK	5000 KY RTE 321		PRESTONSBURG	KY	41653	0.1854579305	13
1962458737	WHEATLEY	JOHN	W.	6801 DIXIE HWY	SUITE 133	LOUISVILLE	KY	402583913	0.1858452247	13
1801817242	BIRD	RUSSELL	J	2400 EASTPOINT PKWY	SUITE 550	LOUISVILLE	KY	402234154	0.1878238736	13
1457342354	BACON	WILLIAM	GORDAN	935 ELIZAVILLE AVE		FLEMINGSBURG	KY	410419210	0.1886518831	13
1780086959	MALAVE	BRYAN		650 JOEL DR		FORT CAMPBELL	KY	422235318	0.1893742914	13
1457631780	MULLINS	JENNY	FAYE	279 E MAIN ST		HAZARD	KY	417011973	0.1897658343	13
1265490114	RIGHTMYER	GERALD	R	319 8TH ST	SUITE 1	HENDERSON	KY	424202963	0.1902304712	13
1982604625	KING	KYLE	JOSEPH	815 FAIRWAY DR		BRANDENBURG	KY	401081415	0.1907887776	13
1194719971	MALLILLIN	CAROLYN	T	1900 BLUEGRASS AVE STE 300		LOUISVILLE	KY	402151183	0.1913453523	13
1922445303	FOOR	LAURA	MCGINNIS	5522 TAYLOR MILL RD		TAYLOR MILL	KY	41015	0.1944905921	13
1083623367	GREEN	KENNETH	E	1895 ELIZABETHTOWN RD		LEITCHFIELD	KY	427549138	0.1949149711	13
1679751689	FUTRELL	CHARLES	HULETT	110 3RD ST	SUITE 250	HENDERSON	KY	424202993	0.1950135763	13
1215386750	KARRICK	SHANDY	MARCUS	801 EASTERN BYP		RICHMOND	KY	404752751	0.1955635907	13
1114982683	TRINKLE	STACY	R	9815 BROWNSBORO RD		LOUISVILLE	KY	402411125	0.1957208958	13
1275100158	BOWEN	KIMBERLY	DAWN	200 JANUARY WOODS LOOP		LEBANON	KY	400331990	0.1961910898	13
1811066178	BOYD	MARK	A	1500 JAMES SIMPSON JR WAY	SUITE 201	COVINGTON	KY	41011	0.1963119769	13
1023317880	BRYANT	JING		7926 PRESTON HWY STE 106		LOUISVILLE	KY	402193848	0.1967333249	13
1902849912	CHAFFIN	DONALD	L	3165 BLACKLOG RD		INEZ	KY	412249113	0.1968112812	13
1346248549	CENTNER	RONALD	F	140 WHITTINGTON PKWY	SUITE 100	LOUISVILLE	KY	402224930	0.197389626	13
1134106529	CHAMBLISS	ROBERT	BRYAN	105 FAIRGROUNDS RD		HARDINSBURG	KY	401432583	0.1985165073	13
1699242545	EVANS	AMANDA	COOK	402 BOGLE ST STE 2		SOMERSET	KY	425032870	0.1986833295	13
1740270016	MOORE	KEVIN	E	919 CHAMBERS BLVD STE D		BARDSTOWN	KY	400042574	0.1994264741	13
1225034051	SMITH	LESLIE	Y	2215 PORTLAND AVE		LOUISVILLE	KY	402121033	0.1998317811	13
1518349190	HARLOW	BRITTANY		750 MORTON BLVD		HAZARD	KY	417019469	0.2010860882	13
1851528509	KUMAR	ASHWANI		200 CLINIC DR		MADISONVILLE	KY	424311661	0.2011842454	13
1164529954	RODDEN	ANN	MARIE	478 WHIRLAWAY DR STE 100		DANVILLE	KY	404229037	0.2019076488	13
1174571095	WATKINS	DAVID	A	1015 N ELM ST		HENDERSON	KY	424202712	0.2027107101	13
1124249628	HAGEN	MICHAEL	DALE	K-322 KENTUCKY CLINIC		LEXINGTON	KY	405360284	0.2031917363	13
1407847452	HIRSCH	MARC	F	990 WILKINSON TRCE	SUITE 100	BOWLING GREEN	KY	421033404	0.2032640242	13
1508868423	JENNINGS	JAMES	T	4950 NORTON HEALTHCARE BLVD STE 100		LOUISVILLE	KY	402412846	0.204102323	13
1467497420	MURRAY	MICHELLE		300 COMMERCIAL DRIVE		ALEXANDRIA	KY	41001	0.2045788817	13
1306899364	WINDERS	MARK	T.	6801 DIXIE HWY	SUITE 133	LOUISVILLE	KY	402583913	0.2046218241	13
1699725762	ADAMS	BRENTON	S.	4423 BARDSTOWN RD		LOUISVILLE	KY	402183235	0.205976951	13
1225371321	JENKINS	JESSE		9420 BROWNSBORO RD		LOUISVILLE	KY	402411118	0.2063072283	13
1477528339	CRUMP	CHESTER	L	1717 HIGH ST	SUITE 2D	HOPKINSVILLE	KY	422406300	0.206341778	13
1477915866	RIDDERIKHOFF	LAUREN	RAMSEY	1001 LEAWOOD DR STE C		FRANKFORT	KY	406013375	0.2072648668	13
1811911605	MILLER	GLENN	ALAN	9342 CEDAR CENTER WAY		LOUISVILLE	KY	402914522	0.2076238246	13
1730398694	VORMBROCK	KIMBERLY	ANN	830 THOMAS MORE PKWY	SUITE 200 B	EDGEWOOD	KY	410175102	0.2077328387	13
1770570400	O'BRYAN	JOSEPH	M	5120 VILLAGE SQUARE DR	SUITE 103	PADUCAH	KY	420019060	0.2084322014	13
1790001568	YOUNG	YAVARACE		624 CHAMBERLIN AVE		FRANKFORT	KY	406014220	0.2095116285	13
1881659571	FIGA	JEFFREY	D	4420 DIXIE HWY	STE. 114	LOUISVILLE	KY	402162986	0.2103046659	13
1902981582	NGUYEN	SON	VAN	500 W MAIN ST		LOUISVILLE	KY	402022946	0.2114464656	13
1659692234	PATE	RAYMOND	K	8726 US HWY 42		FLORENCE	KY	410429625	0.212492358	13
1619918703	JONES	SCOTT	J	8726 US HIGHWAY 42		FLORENCE	KY	410429625	0.2126527607	13
1982819728	CHATHAM	REBECCA	P	120 ENTERPRISE DR		DANVILLE	KY	404221870	0.2129132167	13
1396825147	PARULEKAR	NIKHIL	SHARAD	141 EAST CUMBERLAND GAP PKWY.		CORBIN	KY	40701	0.2136533191	13
1104854090	HUNT	BRUCE		5129 DIXIE HWY	SUITE 100	LOUISVILLE	KY	402161727	0.2140456905	13
1740229939	COOPER	JOHN	GREGORY	1210 KY HIGHWAY 36 E	SUITE 2 C	CYNTHIANA	KY	410317490	0.2141663894	13
1922063452	THORNEWILL	JEREMY	L	4420 DIXIE HWY	STE. 114	LOUISVILLE	KY	402162986	0.2143887431	13
1215918065	LOWE	DAVID		1401 MADISON AVE		COVINGTON	KY	410113313	0.2146295478	13
1740441591	ATKINS	CINDY	ESTHER	4071 TATES CREEK CENTRE DR	SUITE 100	LEXINGTON	KY	405173062	0.2150256295	13
1609879758	WHITE	BARRY	TODD	30 TOWER CIR	MED PARK WE	SOMERSET	KY	425033476	0.2151750756	13
1053387951	HOLDER	JAMES	ANTHONY	920 FREDERICA ST	SUITE 104	OWENSBORO	KY	423013050	0.2152616341	13
1922008176	SHAFFER	DANA	C	184 S MAYO TRL		PIKEVILLE	KY	415011518	0.2152689086	13
1144281791	TACKETT	MARK	A.	2025 W EVERLY BROTHERS BLVD		POWDERLY	KY	423675401	0.2158971178	13
1023546868	PATEL	JAHIN		2411 RING RD STE 114		ELIZABETHTOWN	KY	427015930	0.217701804	13
1912433756	FOUCHER	JULIE	ANN	535 WELLINGTON WAY STE 330		LEXINGTON	KY	405031331	0.2181161559	13
1023066032	FORD	SUZANNE	D	178 DOUGLAS PKWY		PIKEVILLE	KY	415016970	0.2184119328	13
1629034574	GIRDLER	RENEE	V	6411 VETERANS MEMORIAL PARKWAY		CRESTWOOD	KY	40014	0.2184423079	13
1023075173	SAXON	DAVID	B	5158 VILLAGE SQUARE DR		PADUCAH	KY	420019060	0.2189264918	13
1912163635	MORGAN	TOYOSI	O.	2212 PORTLAND AVE		LOUISVILLE	KY	402121034	0.2193076965	13
1699728493	ALCHUREIQI	EIYAD		3085 LAKECREST CIR	SUITE 700	LEXINGTON	KY	405131707	0.2195220721	13
1720049901	MOLLOY	PAMELA	A	1 S CREEK DR	SUITE # 102	MONTICELLO	KY	426339472	0.2219980868	13
1962896035	MCGILL	SARAH		201 ABRAHAM FLEXNER WAY	RUDD HEART	LOUISVILLE	KY	402023841	0.2232599939	13
1003871518	PAYNE	STEPHEN	C.	115 HUSTON DR		SHEPHERDSVILLE	KY	401657250	0.2238232778	13
1720428279	HENLEY	DAVID	CHRISTOPH	650 JOEL DR - COD CREDENTIALS	BLANCHFIELD	FORT CAMPBELL	KY	42223	0.2238640912	13
1164838017	SYAMALA	KRISHNA C		750 MORTON BLVD		HAZARD	KY	417019469	0.2239602959	13
1700183324	SHARMA	ASHA		1955 DIXIE HWY		FT WRIGHT	KY	410112792	0.2242392959	13
1679632939	BOSLEY	JEANETTA	LEE	534 HILLCREST DR		BRANDENBURG	KY	401081222	0.2243524293	13
1457333502	GALLUS	COREY		1808 BRISTOW DRIVE		UNION	KY	410913513	0.2245316036	13
1922369974	TACKETT	JONATHAN	MARK	1279 OLD ABBOTT MOUNTAIN RD		PRESTONSBURG	KY	416531889	0.2257318423	13
1700076874	VORKPOR	SAM	GBUTUE	509 MEMORIAL DR STE 2		MANCHESTER	KY	409626196	0.2260562783	13
1770575979	GOODLETT	PAUL	A	101 STONECREST ROAD	SUITE 3	SHELBYVILLE	KY	40065	0.2263056185	13
1720078355	CLOUSE	RICHARD	M	310 N L ROGERS WELLS BLVD		GLASGOW	KY	421411300	0.2265198595	13
1124474903	FAIRCHILD	BRITTANY	ANN NICOL	830 S MAYO TRL		PAINTSVILLE	KY	412401384	0.2269578098	13
1497940753	ADAMS	JAMES	DERRICK	1406 W 5TH ST	STE 201	LONDON	KY	407411688	0.2271222892	13
1477873479	ABBEYQUAYE	SARAH	KATHLEEN	401 HIGHLAND PARK DR		RICHMOND	KY	404753839	0.2271451215	13
1659435139	WASSERMAN	ROCHELLE	TOBY	650 JOEL DRIVE	BLANCHFIELD	FORT CAMPBELL	KY	422233201	0.2280670629	13
1487615787	FAZENBAKER	STACEY	B.	240 AYER PKWY E		MADISONVILLE	KY	424318999	0.2283014023	13
1689967259	ZELLER	STEVEN		1497 NASHVILLE ST		RUSSELLVILLE	KY	42276	0.2293294669	13
1063827525	MURRAY	ROBERT	JOSEPH	1305 N ELM ST		HENDERSON	KY	424202783	0.2300277544	13
1942259445	HENDREN	ROBERT	DAWSON	107 PERRY ST		BLOOMFIELD	KY	40008	0.2301881435	13
1205896503	BAKER	ROBERT	LEE	2300 CHAMBER CENTER DR	SUITE 100	FORT MITCHELL	KY	41017	0.2309724135	13
1386937415	HADDIX	MELISSA	DUNAWAY	1 TRILLIUM WAY		CORBIN	KY	407018727	0.2310524081	13
1184689333	MOISE	FRITZ		3015 WILSON AVE		LOUISVILLE	KY	402111969	0.2311677328	13
1740282714	SPENCER	GARY	G	1602B CANTON ST		HOPKINSVILLE	KY	422401924	0.2311913097	13
1801987847	JONES	MICHAEL	WADE	3500 VILLA PT	SUITE 110	OWENSBORO	KY	423037825	0.2312241784	13
1992768261	REED	MARK	E	1904 S MAYO TRL		PIKEVILLE	KY	415012214	0.2318587239	13
1902283609	ILES	ASHLEY	MEFFORD	215 CENTRAL AVE STE 100		LOUISVILLE	KY	40208	0.2331425456	13
1568529881	HAMMOND	CATHERINE		1603 STEVENS AVE		LOUISVILLE	KY	40205	0.2332469249	13
1588772529	GONSALVES	WANDA	C	740 S LIMESTONE K302		LEXINGTON	KY	405360001	0.2335967912	13
1164488052	REDMON	JAMES	E	7430 JEFFERSON BLVD	STE 200	LOUISVILLE	KY	402196159	0.2337409087	13
1750812582	VARNEY	MATTHEW	S	210 BLACK GOLD BLVD STE 106		HAZARD	KY	417012620	0.2342261771	13
1184673626	SEXTON	SHAWNA	M.	166 HOSPITAL ST		MONTICELLO	KY	426332416	0.2346784357	13
1679712681	UTTER	SANDRA	J	100 BLACKBURN LANE		DRY RIDGE	KY	410358860	0.2349770792	13
1184695207	ACEVEDO	VICTOR	M	650 JOEL DRIVE, BLACHFIELD ARMY COMMUNITY HOSPITA	WHIT PRIMAR	FT. CAMPBELL	KY	42223	0.2354018508	13
1598345738	BALL	AMBER	DAWN	55 CAL HILL SPUR		PINE KNOT	KY	426359194	0.2355309609	13
1508111691	SHIRLEY	JUSTIN	R.	650 JOEL DR		FORT CAMPBELL	KY	422235318	0.2360536234	13
1811379266	LU	TIFFANY		402 CUMBERLAND AVE		WILLIAMSBURG	KY	40769	0.2361297292	13
1669611653	SANTOS	RIA	ASISTIN	7766 EWING BLVD		FLORENCE	KY	410427537	0.2365524714	13
1831115369	SCHAFER	MICHAEL	G	79 COUNTRY CLUB DR		BUTLER	KY	410068704	0.2368246858	13
1386771061	THOMAS	JAMES		130 KATE IRELAND DR		HYDEN	KY	417499071	0.2369083582	13
1598253635	IANNUZZI	LUKE	ANTONY	4071 TATES CREEK CENTRE DR STE 100		LEXINGTON	KY	405173062	0.2375149216	13
1346211653	BAGLEY	MICHELE	L	2222 WINCHESTER AVE		ASHLAND	KY	411017847	0.2383527091	13
1851369904	WATSON-GRAY	KATHIE	L	1212 BATH AVE	STE 101	ASHLAND	KY	411012696	0.2384380085	13
1558593459	FLORA	SARAH	BETH	300 COMMERCIAL DR		ALEXANDRIA	KY	41001	0.2392442498	13
1629362397	HATTON	JONATHAN	A	226 MEDICAL PLAZA LN		WHITESBURG	KY	418587425	0.2399946019	13
1376786962	WALKER	ANN	E	7926 PRESTON HWY	SUITE 106	LOUISVILLE	KY	402193848	0.2402774013	13
1306919311	NEWSOME	TARA	J.	24 LEFT PENHOOK RD		HAROLD	KY	416357064	0.2405694463	13
1922304138	DIENER	JANSEN	CRAIG	500 W MAIN ST	NCT 20	LOUISVILLE	KY	402022946	0.2408000362	13
1043256423	YAMRAJ	BHAWAN		279 KINGS DAUGHTERS DR	SUITE 201	FRANKFORT	KY	406016561	0.241053207	13
1417994070	HAYS	RAY	G	2 TRILLIUM WAY	SUITE 306	CORBIN	KY	407018490	0.2414830789	13
1780003772	MIAN	JUHEE	N	10216 TAYLORSVILLE RD STE 4000		LOUISVILLE	KY	402993616	0.2418665757	13
1356327456	ASHBURN	WILLIAM	THOMAS	215 N ALLISON AVE		BARBOURVILLE	KY	409061336	0.2435718627	13
1578507026	MOORE	THOMAS		2400 EASTPOINT PKWY	SUITE 550	LOUISVILLE	KY	402234154	0.2445283571	13
1710976352	GARDNER	KENNETH	A.	150 FAIRVIEW COURT		EMINENCE	KY	40019	0.2453492061	13
1407149560	FRALISH	BILLY	KEVIN	500 CLINIC DR		HOPKINSVILLE	KY	422404991	0.2454157021	13
1912951419	LALUDE	A. O'TAYO		2500 W MARKET ST		LOUISVILLE	KY	402121541	0.2463663142	13
1437372190	SANGSTER	DAVID	PHILLIP	2604 S 4TH ST		LOUISVILLE	KY	402081530	0.2465546249	13
1952393282	JURICH	NICHOLAS	ROGER	1279 OLD ABBOTT MOUNTAIN RD		PRESTONSBURG	KY	416531889	0.2467710898	13
1881608867	DETHERAGE	JAMES	M	617 23RD ST STE 212		ASHLAND	KY	411012880	0.2467976786	13
1770569352	HUSTEAD	THOMAS	ROBERT	2413 RING RD STE 100		ELIZABETHTOWN	KY	427015924	0.247030541	13
1346404852	ASHER	LAURA	GRACE	726 HIGHWAY 15 N	SUITE 4	JACKSON	KY	413398601	0.2480768223	13
1710094255	MENDOZA	MARIA	P.	3581 HARRODSBURG RD STE 250		LEXINGTON	KY	405131140	0.2481350667	13
1003810987	INGWERSEN	CHARLOTTE	KAY	187 ADAM SHEPHERD PKWY STE 5		SHEPHERDSVILLE	KY	401657500	0.2511668989	13
1184621583	STEWART	JOHN	D.	4200 LAWRENCEBURG RD		FRANKFORT	KY	40601	0.2512335425	13
1154560225	BOWLIN	MICHAEL	L	8780 US HIGHWAY 42	SUITE A	FLORENCE	KY	41042	0.2512528348	13
1013953033	SCHMITT	KARL	M	413 S LOOP RD		EDGEWOOD	KY	410175446	0.2516107919	13
1588624670	REYNOLDS	ROY	D	121 MEMORIAL DR		FRANKLIN	KY	42134	0.2524678652	13
1689838344	DOUTHITT	KEY		750 MORTON BLVD		HAZARD	KY	417019469	0.2526595971	13
1659505113	TUCKER	SUMMER	RAYE	105 GREENBRIAR DR		CAMPBELLSVILLE	KY	427189617	0.2528614873	13
1528062254	COPLEY	ROBERT		10216 TAYLORSVILLE RD	STE 400	LOUISVILLE	KY	402993616	0.253320824	13
1578557047	FRASER	AMBREEN		1225 FAIRWAY ST		BOWLING GREEN	KY	421032477	0.2547371831	13
1134461528	SMITH	HEATHER	L	2816 VEACH RD	SUITE 403	OWENSBORO	KY	423036295	0.2560484257	13
1134170079	ROBERTS	DONNA	M	550 S JACKSON ST	1ST FLOOR	LOUISVILLE	KY	40202	0.257255749	13
1770633182	MERCED	PABLO	ALABANZA	1389 HIGHWAY 15 N		JACKSON	KY	413399404	0.2576980033	13
1306818968	JACKSON	THOMAS	COZATT	470 LINDEN AVE		HARRODSBURG	KY	403301871	0.257778749	13
1578701223	SCHUM	JESSICA	LYNN	5129 DIXIE HWY	SUITE 100	LOUISVILLE	KY	402161727	0.2580746991	13
1801811542	THACKER	CHADWARD	L.	140 ADAMS LN	SUITE 600-7	PIKEVILLE	KY	415013087	0.2582873559	13
1225022981	GIBSON	JANE	CATHERINE	350 PARK ST		BOWLING GREEN	KY	421011784	0.2603441618	13
1114008141	RASCHELLA	NICHOLAS	A.	645 HAMBLEY BLVD		PIKEVILLE	KY	415011262	0.2616286437	13
1578971800	MEREDITH	BRYCE	A.	908 WALLACE AVE		LEITCHFIELD	KY	427541479	0.261786997	13
1205919040	TVEITE	JOHN	EDWARD	300 S 8TH ST	SUITE 480 W	MURRAY	KY	420712400	0.2618732761	13
1003000902	LOHANO	JAIVANTI		2215 PORTLAND AVE		LOUISVILLE	KY	402121033	0.2625679734	13
1407294481	GABBARD	MICHAEL	R	420 HOPKINSVILLE ST		GREENVILLE	KY	423451102	0.2631080799	13
1053382424	KUROWSKI	RENE	ELLEN	3950 KRESGE WAY	SUITE 303	LOUISVILLE	KY	402074637	0.2637131309	13
1053370791	DRAGAN	MICHAEL	KEVIN	1980 LITTON LN		HEBRON	KY	41048	0.2641116289	13
1487765293	SHORT	WILLIAM	JOSEPH	2340 CARTER AVE		ASHLAND	KY	411017826	0.2641947992	13
1346546223	BAIRD	GLENN	F	8702 UNITED STATES HWY 42		FLORENCE	KY	41042	0.2645772068	13
1205893112	THRELKELD	WILLIAM	FORD	300 BARNES RD		WILLIAMSTOWN	KY	410979483	0.26589078	13
1831165588	KING	BRADLEY	S.	1030A BURLEW BLVD		OWENSBORO	KY	423031735	0.2676514719	13
1801180575	COLSTON	JOHN	S	184 S MAYO TRL		PIKEVILLE	KY	41501	0.2679973372	13
1114069481	SZTENDERA	LORA	DEAN	407 E 1ST ST		CAMPBELLSVILLE	KY	427181387	0.2683282342	13
1730278920	LESLIE	SHANNA	MOORE	225 MEDICAL CENTER DR	SUITE 302	PADUCAH	KY	420037914	0.2686331134	13
1750371969	KEMPARAJURS	PLAVAKEER		501 PARKER PL	SUITE 200	LA GRANGE	KY	400312223	0.2687776011	13
1609840073	DIXON	JONATHAN	BARRY	350 HOSPITAL WAY	SUITE 100	SOMERSET	KY	425032872	0.270116815	13
1629272901	STRADER	JANE	WISEMAN	1109 BELLEFONTE RD		FLATWOODS	KY	411392503	0.2708487465	13
1902072820	GOPALRAJ	RANGARAJ	KARUPPIAH	1930 BISHOP LN STE 1600		LOUISVILLE	KY	402181948	0.2715173793	13
1275598278	ALLEN	BRIAN	L	202 BEVINS LN		GEORGETOWN	KY	403246178	0.2717625384	13
1710073580	LEWIS	ANGELA	DAWN	1021 KENWOOD DR		RUSSELL	KY	41169	0.2722407646	13
1053801886	SIEBE	MARK	LEON	BLANCHFIELD ARMY COMMUNITY HOSPITAL	650 JOEL DR	FORT CAMPBELL	KY	422235318	0.2723667311	13
1467416628	CASTANEDA	JOHN	JOSEPH	2093 MEDICAL ARTS DRIVE		HEBRON	KY	41048	0.2725557956	13
1649414913	NICHOLSON	JAMES	ALAN	BLANCHFIELD ARMY COMMUNITY HOSPITAL	650 JOEL DR	FORT CAMPBELL	KY	42223	0.2743664539	13
1548553894	MAHIN	CYNTHIA	COX	2406 WEST BROADWAY	JENCARE NEI	LOUISVILLE	KY	40211	0.275778148	13
1659802635	DEBORD ISAACS	ANGELA	RICHELLE	140 NEWCOMB AVE		MOUNT VERNON	KY	404562725	0.2758105715	13
1043299514	CHARASIKA	JAMES	D	4010 DUPONT CIR	SUITE 308	LOUISVILLE	KY	402074812	0.2765554661	13
1265645220	DENEAU	TIMOTHY	MELVIN	101S. 5TH ST; 11TH FLOOR - NATIONAL CITY TOWER	C/O HUMANA,	LOUISVILLE	KY	40202	0.2779100357	13
1033280607	MILLER	MARY	MARGARET	125 CLAY DR		BEREA	KY	404031349	0.2785085115	13
1093829822	MOORE	NATHAN	L	22 CLINIC DRIVE		PARIS	KY	40361	0.2815107677	13
1457419665	WEST	HENRY	M	290 LEXINGTON ST		VERSAILLES	KY	40383	0.2822249761	13
1356306716	TRIPLETT	JOHN	M	911 BYPASS RD		PIKEVILLE	KY	415011689	0.2827675912	13
1194822817	WOOD	ROBERT	LAMONT	200 CLINIC DR		MADISONVILLE	KY	424311661	0.2833538001	13
1548297393	LOY	ERIC	E	360 KEEN STREET		BURKESVILLE	KY	42717	0.2835643609	13
1295141752	DENNISON	MARIE	A	316 W 2ND ST		MOREHEAD	KY	403511550	0.2839878869	13
1629601638	WALKER	TARA	NICHOLE	1724 KENTON STREET	SUITE #1B	HOPKINSVILLE	KY	422401981	0.2846930066	13
1902126758	BYBEL	MICHAEL		650 JOEL DR	BLANCHFIELD	FORT CAMPBELL	KY	422235318	0.284846292	13
1881075570	ADAMS	JORDAN	BLAKE	750 MORTON BLVD		HAZARD	KY	417015002	0.2849237892	13
1346602984	ELLIS	JUSTINA	MARIE	512 SAFFELL ST		LAWRENCEBURG	KY	40342	0.2850326464	13
1982963773	SMUTKO	MICHAEL		2420 ARGILLITE RD		FLATWOODS	KY	411391972	0.2859381462	13
1316467715	CARRAWAY	CHARLES	S.	1000 ASHLAND DR STE 102		ASHLAND	KY	411017092	0.2862237009	13
1356545354	CATANZARO	LORI	A	1400 GRAND AVE		NEWPORT	KY	410712570	0.2870470375	13
1982695482	HUMKEY	MARY	J	732 HIGHWAY 36		FRENCHBURG	KY	403228123	0.2871569965	13
1972696672	PERRY	KELVIN	D	121 BISHOP ST		CORBIN	KY	407011702	0.2874373683	13
1770842577	WILLIAMS	WILLIAM		1107 BELLEFONTE RD		FLATWOODS	KY	411392503	0.2882597858	13
1437218799	FERREIRA LOPE	RICARDO		5100 OUTER LOOP		LOUISVILLE	KY	402194056	0.2891101587	13
1881797827	JAIN	RICHA	GUPTA	2400 EASTPOINT PKWY STE 550		LOUISVILLE	KY	40223	0.2893079097	13
1174620777	MCBRAYER	LUCIEN	FRANKLIN	2724 DREYFUS RD		WACO	KY	403859518	0.2896234339	13
1609812676	HARRELL	FRANK		2312 HIKES LANE		LOUISVILLE	KY	40218	0.2903694353	13
1891799847	ROUSE WONG	ELIZABETH		5100 OUTER LOOP		LOUISVILLE	KY	402194056	0.2910674504	13
1891089561	BANKS	ADRIAN	CLINT	239 MOUNTAIN PARKWAY SPUR RD		CAMPTON	KY	413018988	0.2910907298	13
1366697393	BOURY	SHEENA		1955 DIXIE HIGHWAY	SUITE D	FORT WRIGHT	KY	41011	0.2923100057	13
1780977850	GONZALEZ	ANA MARIA		515 HOSPITAL DR STE 1		SHELBYVILLE	KY	400651619	0.2931458914	13
1376015602	SPALDING	STEFANIE	KAYE	320 N LORETTO RD		LEBANON	KY	400331300	0.2933281219	13
1003879586	HARKLEROAD	MARY	ELEANOR	411 S L ROGERS WELLS BLVD		GLASGOW	KY	421411191	0.2943692693	13
1861493074	MARCHAL	GILBERT	E	5129 DIXIE HWY	SUITE 100	LOUISVILLE	KY	402161727	0.2952357327	13
1952413742	KUDRIMOTI	ARCHANA	MAHESH	2195 HARRODSBURG RD	DEPARTMENT	LEXINGTON	KY	405043504	0.2953584545	13
1558604124	MCKINDLES	REBECCA	J	2816 VEACH RD	SUITE 403	OWENSBORO	KY	423036295	0.2963333122	13
1770945891	KOEHLER	KENDELL	DONALD	222 MEDICAL CIR		MOREHEAD	KY	403511179	0.2975165729	13
1992115562	TACKETT	KATHERINE	LEANN	1279 OLD ABBOTT MOUNTAIN RD		PRESTONSBURG	KY	416531889	0.298082106	13
1467443879	RYAN	CORY	M	166 HOSPITAL ST		MONTICELLO	KY	426332416	0.2981232523	13
1508893314	SANDER	MARK	D	7766 EWING BLVD	SUITE L	FLORENCE	KY	410421815	0.298424544	13
1164662508	AMMISETTY	VIJAYA	RAMA	11203 MAIN STREET		MARTIN	KY	416490910	0.2984930711	13
1174568711	BUENAFE	MARITES	C.	830 S LIMESTONE ST		LEXINGTON	KY	405360001	0.2990813564	13
1942208590	POTTER	IRA	BLAINE	77 MILLARD ALLEN DR		LACKEY	KY	416430190	0.2991498268	13
1366445108	SMITH	BENJAMIN	S	107 OLD HWY 60		HARDINSBURG	KY	401432575	0.2995390232	13
1881660348	DEPENBROCK	PATRICK	JOHN	650 JOEL DR.	BLANCHFIELD	FT. CAMPBELL	KY	422235349	0.2997897734	13
1477667269	MORRIS	JOSEPH	FREDRICK	1250 KEENE RD STE 102		NICHOLASVILLE	KY	403567600	0.2998174509	13
1790742815	LUKING	REBECCA		4 HMB CIR		FRANKFORT	KY	406015376	0.2999066111	13
1316944556	HAGAN	WILLIAM	LAWRENCE	201 S 5TH ST		BARDSTOWN	KY	400041142	0.3000839885	13
1457655730	NAPIER	SHANE	THOMAS	1219 N MAIN ST		BEAVER DAM	KY	42320	0.3003486629	13
1558755108	LOESEVITZ	THOMAS		1679 N WILSON RD STE 110		RADCLIFF	KY	401601569	0.3005755079	13
1194729525	COOPER	ROBERT	WAYNE	475 N HIGHWAY 25 W # WN	SUITE 100	WILLIAMSBURG	KY	407691576	0.3025968705	13
1497844765	ALLEN	JAMES	TIMOTHY	122 S PETERSON AVE		LOUISVILLE	KY	402062537	0.3043019834	13
1295054617	MOORE	TEANNA	J	184 S MAYO TRL		PIKEVILLE	KY	415011518	0.3045690364	13
1801011440	DAILY	JENNIFER	PAGE	501 E BROADWAY STE 240		LOUISVILLE	KY	402021798	0.3048532434	13
1902880354	MORAN	MICHELLE	THERESA	213 N HURSTBOURNE PKWY		LOUISVILLE	KY	402225139	0.3052527156	13
1720013873	CARTER	WILLIAM	MICHAEL	606 N MAIN STREET		TOMPKINSVILLE	KY	42167	0.3065572205	13
1063806099	DAVIS	REBECCA	ERVIN	201 ABRAHAM FLEXNER WAY	SUITE 690	LOUISVILLE	KY	402023841	0.3073460568	13
1154380897	TCHENG	ALVENA	GIGI	1980 LITTON LN		HEBRON	KY	410488669	0.3081549207	13
1265454409	BURGESS	KELLY	R	202 BEVINS LANE		GEORGETOWN	KY	403249330	0.3082790125	13
1578564795	EISENMENGER	JAMES	ROBERT	5129 DIXIE HWY		LOUISVILLE	KY	402161727	0.3088814203	13
1225132350	GRAHAM	SCOTT	R	700 CASSIDY AVE		FREDONIA	KY	42411	0.3089684184	13
1720466519	POWELL	SARA		1210 KY HIGHWAY 36 E STE 2C		CYNTHIANA	KY	410317492	0.3091190221	13
1891938718	BESSINGER	KARALEE		205 MARWILL DR		CARROLLTON	KY	41008	0.3091614034	13
1457733305	SETSER	JESSICA		2195 HARRODSBURG RD	STE 125	LEXINGTON	KY	40504	0.3095533575	13
1629078514	HUGHES	WILLIAM	MICHAEL	6503 DIXIE HWY		LOUISVILLE	KY	402583907	0.3096597788	13
1811034861	HALL	DEBRA	KAREN	723 S LAKE DR		PRESTONSBURG	KY	416531340	0.3098358485	13
1467458034	MAJMUNDAR	GOPAL	R	11217 MAIN STREET		MARTIN	KY	416490828	0.3107883848	13
1295170926	BENNING	RUPAL		750 MORTON BLVD		HAZARD	KY	417019469	0.311281786	13
1558854174	BAZYDLO	KENNETH		413 S LOOP RD		EDGEWOOD	KY	410175446	0.3117714256	13
1831572262	HUNTER	ELIZABETH	WHITNEY	2028 WINCHESTER AVE		ASHLAND	KY	411017744	0.3128520624	13
1023300340	FARRIS	RYAN		272 LONDON MOUNTAIN VIEW DR		LONDON	KY	407416601	0.3128976213	13
1790715217	PARIKH	JEANNINE	L	10730 MIDLAND TRAIL RD		ASHLAND	KY	411029679	0.3137981143	13
1356609895	HIGNITE	ANGELA	BROOKE	1010 MAIN ST S		MC KEE	KY	404477089	0.3140429409	13
1710557038	ADAMS	CYNTHIA	R	150 DOUBLE CT		VINE GROVE	KY	401758606	0.314414506	13
1588658272	NICKS	GREGG	F.	1225 FAIRWAY STREET		BOWLING GREEN	KY	421032477	0.3157515332	13
1083616619	JAMES	GARY	V	518 WEST GUM STREET		MARION	KY	420641516	0.3169492387	13
1952415788	PEREZ	OSCAR	O	405 VIOLET RD		CRITTENDEN	KY	410308956	0.3171547341	13
1083740377	ROYALTY	MICHAEL	BRENNAN	109 DANIEL DR		DANVILLE	KY	404222527	0.319560751	13
1508834128	WEIGEL	NANCY	S	333 BEACON HILL RD STE 201		MOREHEAD	KY	403516182	0.3197481196	13
1427052158	DUNAWAY	LESLIE	JOSEPH	10216 TAYLORSVILLE RD	STE 400	LOUISVILLE	KY	402993616	0.3202442705	13
1457352957	SMALL	KAREN	M	310 N L ROGERS WELLS BLVD		GLASGOW	KY	421411300	0.3205208556	13
1629076153	SPARKS	DENNIS	A	2831 S HURSTBOURNE PKWY	SUITE B	LOUISVILLE	KY	402204121	0.320797865	13
1982617171	GONZALEZ	LUZ	E.	BLANCHFIELD ARMY COMMUNITY HOSPITAL	650 JOEL DR	FT. CAMPBELL	KY	422235349	0.3213787797	13
1982959367	CURVIN	MARC	S	413 S LOOP RD		EDGEWOOD	KY	410175446	0.322670465	13
1316066970	HAYES	CLELLA	LOUISE	477 CAPP HARLAN RD		TOMPKINSVILLE	KY	421671808	0.3246304655	13
1700889144	FLYNN	DAVID	WAYNE	305 LANGDON ST		SOMERSET	KY	425032750	0.3249490491	13
1164439451	KING	LISA		5100 OUTER LOOP		LOUISVILLE	KY	402194056	0.3251137204	13
1043246358	KLEMEK	NEIL	J	103 ALYCIA DR	STE 2	RICHMOND	KY	404752368	0.3251720752	13
1972559243	BARTH	MATTHEW	J	8726 US HIGHWAY 42		FLORENCE	KY	41042	0.3252715712	13
1891700662	THU	GAMANI	KYAW	2201 LEXINGTON AVE		ASHLAND	KY	411012843	0.3258714221	13
1952390569	JONES	DAVID	A	150 FAIRVIEW CT		EMINENCE	KY	400191158	0.3259917755	13
1578788386	YAMRAJ	GANESH		279 KINGS DAUGHTERS DR	SUITE 201	FRANKFORT	KY	406016514	0.3271077384	13
1457329385	NAVORSKA	DAVID	REUEL	AAFMH	650 JOEL DR	FORT CAMPBELL	KY	422233563	0.3278615029	13
1366437097	NEWBERRY	DENNIS	L	110 3RD ST STE 370		HENDERSON	KY	424202993	0.3293657197	13
1306893375	MEHTA	RENU	M.	900 FAIRDALE RD		FAIRDALE	KY	401189731	0.3295618479	13
1457588345	BARNES	BROCK	ALAN	3973 REAL QUIET LN		LEXINGTON	KY	405099716	0.329844501	13
1053349456	GARNER	KAMARA	EVETTE	6801 DIXIE HWY	STE 133	LOUISVILLE	KY	402583913	0.3302482131	13
1285661462	SHIELDS	KARI	D	2500 STATE ROUTE 5		ASHLAND	KY	411029102	0.3322449538	13
1427052315	SWEET	WILLIAM	E	1102 S VIRGINIA ST		HOPKINSVILLE	KY	422403579	0.3329653532	13
1952350340	AUTY	CLARA	LEER-LUN	650 NEWTOWN PIKE		LEXINGTON	KY	405081113	0.3332508366	13
1003922923	MARKERT	JOHN	L	1169 EASTERN PKWY STE 2265		LOUISVILLE	KY	40217	0.3335671552	13
1619074713	KINLAW	DENNIS	F.	2500 W MARKET ST		LOUISVILLE	KY	402121541	0.3336745274	13
1174524821	CORUM	LISA	LEIGH	175 S ENGLISH STATION RD STE 226		LOUISVILLE	KY	402454199	0.3337345698	13
1437127396	FORTUNA	SARAH	O'DANIEL	2215 PORTLAND AVE		LOUISVILLE	KY	402121033	0.3342023144	13
1720048093	CONNER	DOUGLAS	ALLEN	413 S LOOP RD	ST ELIZABET	EDGEWOOD	KY	410175446	0.3345614641	13
1366452195	HAYSLIP	DIANA	C	1775 ALYSHEBA WAY	SUITE 201	LEXINGTON	KY	405099023	0.3351340789	13
1326028622	ELLIOTT	BARNEY	E.	2211 MAYFAIR DR	SUITE 101	OWENSBORO	KY	423014568	0.335193942	13
1053416826	COLBERT	ANN		222 MEDICAL CIR		MOREHEAD	KY	403511179	0.3352463117	13
1689670671	BROOKS	BOBBY	JOE	127 KINGSWOOD DR		CAMPBELLSVILLE	KY	427189634	0.3353228626	13
1982053435	SAUNDERS	STACEY		200 CLINIC DR		MADISONVILLE	KY	424311661	0.3354345743	13
1215370846	KIRK	MATTHEW	EDWARD	350 HOSPITAL WAY STE 101		SOMERSET	KY	425031872	0.3355122699	13
1194717397	CREQUE	RON	E	101 STONECREST ROAD	SUITE 3	SHELBYVILLE	KY	40065	0.3359063847	13
1245264852	COLTON	SHARON	M	101 CHAD ST	CLOVERFORK	EVARTS	KY	408280039	0.3360378441	13
1174744817	GUPTON	EMILY	KATE THOM	1000 S 12TH ST		MURRAY	KY	420719303	0.3363297192	13
1689638322	MIDDENDORF	MARK	EDWARD	5522 TAYLOR MILL RD		TAYLOR MILL	KY	410152264	0.3377376419	13
1821357070	ADAMS	ASHLEY	JO BOSTIC	1279 OLD ABBOTT MOUNTAIN RD		PRESTONSBURG	KY	416531889	0.3378635535	13
1336695717	BURNER	KYLE	MATTHEW	650 JOEL DR		FORT CAMPBELL	KY	422235318	0.3382252824	13
1083669758	MCCREARY	CHAD	ANDREW	2201 LEXINGTON AVE		ASHLAND	KY	411012843	0.3383507642	13
1124165972	HARRISON	WANDA	V	1451 HARRODSBURG RD	SUITE D-502	LEXINGTON	KY	405043758	0.3384673355	13
1467554808	PAYNE	MICHAEL	S	532 N BARDSTOWN RD		MT WASHINGTON	KY	40047	0.3395268746	13
1437505328	DAMRON	KAYLA		275 SOUTHSIDE MALL RD		SOUTH WILLIAMS	KY	415036000	0.340258666	13
1124227723	BECK	JENNIFER	L	610 EAST BRANNON ROAD		NICHOLASVILLE	KY	40356	0.3403388315	13
1063497113	WECHMAN	RAYMOND		1138 LEXINGTON RD	STE 130	GEORGETOWN	KY	403249672	0.3403427998	13
1326033887	GRAY	STEVEN	H	9720 PARK PLAZA AVE	SUITE 101	LOUISVILLE	KY	402412288	0.341288008	13
1013152412	CURTZ	BRENDA	KYRISS	17 DEEPWOOD DR		LEXINGTON	KY	405052105	0.3413211286	13
1649273467	KILLIAN	JAMES	WENDALL	402 CUMBERLAND AVE		WILLIAMSBURG	KY	407691238	0.34142291	13
1902858228	DAKE	WILLIAM	AUSTIN	496 SOUTHLAND DR		LEXINGTON	KY	405031827	0.3419373526	13
1275534414	FAUREST	JOHN	O	5129 DIXIE HWY		LOUISVILLE	KY	402161727	0.3420230874	13
1003835455	WILSHERE	REBECCA	AGNES	7309 US HIGHWAY 42		FLORENCE	KY	410425561	0.3427040676	13
1902861578	SANDERS	KIMBERLY	JO	8100 EWING BLVD		FLORENCE	KY	410427588	0.3429518129	13
1619081502	STILTNER	LYNETTA	LYNN	1401 HARRODSBURG RD	SUITE A-500	LEXINGTON	KY	405043751	0.3445842389	13
1295116119	BRAUN	DENIELLE		750 MORTON BLVD		HAZARD	KY	417019469	0.3448384778	13
1740445295	LOGAN	JOHN	A.	1305 N ELM ST # 48		HENDERSON	KY	424202783	0.3454593673	13
1457533846	HALL	HUGH		703 MCDOWELL BLVD	SUITE 100	BARDSTOWN	KY	400042651	0.3459697027	13
1881609683	WOMACK	A	LYNN	1169 EASTERN PKWY STE 2265		LOUISVILLE	KY	402171479	0.3460664164	13
1255396966	TANAMACHI	VINCENT	P	2355 POPLAR LEVEL RD	STE. G1-11	LOUISVILLE	KY	402171395	0.3466527552	13
1972597052	GISH	KATHERINE	BELLE	214 HOSPITAL RD		WHITESBURG	KY	418587627	0.3466557243	13
1902148422	BERMAN	BRYAN	JOEL	2626 ALEXANDRIA PIKE		HIGHLAND HEIGH	KY	410761530	0.3470800656	13
1902897309	MAYER	RICHARD	B	1 S CREEK DR	STE 102	MONTICELLO	KY	426339472	0.3495676882	13
1881679496	KILGALLIN	JOHN	D	404 STEVE DR		RUSSELL SPRING	KY	426424622	0.3496570091	13
1205838133	ARNOLD	DANIEL	LEE	5129 DIXIE HWY		LOUISVILLE	KY	402161727	0.3508520696	13
1689846156	GILKEY	KARA	BETH	1301 N RACE ST		GLASGOW	KY	421413454	0.3509877996	13
1083612774	FIELDS	LARRY	S.	1101 SAINT CHRISTOPHER DR	SUITE 250	ASHLAND	KY	411017087	0.3511181429	13
1386062453	KECK	JAMES	WILLIAM	2195 HARRODSBURG RD	SUITE 125	LEXINGTON	KY	405043504	0.3513988449	13
1922178052	KLEIN	JEREMY	C	40 MEDICAL HTS		LOUISA	KY	412309603	0.3519600049	13
1558364406	IRVIN	MARK	D	1111 MEDICAL CENTER CIR		MAYFIELD	KY	420661194	0.351999222	13
1821074931	COONEY	PAUL	A	215 N ALLISON AVE		BARBOURVILLE	KY	409061336	0.3522779543	13
1467437293	ZOOK	MELISSA	LLENAY	803 MEYERS BAKER RD	SUITE 200	LONDON	KY	407413039	0.3528218047	13
1144242009	MARWIL	DAVID	JOSEPH	1517 NICHOLASVILLE RD		LEXINGTON	KY	405031429	0.3529696652	13
1003989708	SMITH	JERRY	RANDOLPH	3015 WILSON AVE	PARK DUVALL	LOUISVILLE	KY	40211	0.3533382729	13
1093742280	HUNT	DREMA	K	5230 KY ROUTE 321 STE 8		PRESTONSBURG	KY	416539169	0.3535539184	13
1770783151	DENISON	ANDREW	JOSEPH	650 JOEL DR		FORT CAMPBELL	KY	42223	0.3535675045	13
1629020326	SIEGEL	SCOTT	ALAN	3165 BLACKLOG RD		INEZ	KY	412249113	0.3552371195	13
1649785296	RIGGS	SHELBY	ANN	1775 ALYSHEBA WAY STE 201		LEXINGTON	KY	405092381	0.3554607999	13
1316942071	MAY	ROGER	WAYNE	610 LAUREL LAKE RESORT RD	STE 2	CORBIN	KY	407018844	0.3559522584	13
1780861575	GANDEE	JULIE	GREATHOUS	801 EASTERN BYP		RICHMOND	KY	404752751	0.356046728	13
1417359936	YOUNG	STEPHEN	MICHAEL	BLANCHFIELD ARMY COMMUNITY HOSPITAL	650 JOEL DR	FORT CAMPBELL	KY	422235318	0.3562598668	13
1427042407	POWELL	WILLIAM	C	106 N CROSS ST		ALBANY	KY	426021416	0.3577878044	13
1376049569	JONES	LESLYE		110 VILLAGE PKWY		NICHOLASVILLE	KY	403562327	0.358270202	13
1760739841	TATA-OYEKAN	DOROTHY		12903 SHELBYVILLE RD		LOUISVILLE	KY	402431538	0.3584607692	13
1023116654	WAN	RICHARD	T.C.	101 W ROBERTS ST		MORGANTOWN	KY	422617942	0.3592735396	13
1386684959	PATTON	ANNA	G	4004 LOUISA RD		CATLETTSBURG	KY	411291091	0.3593677047	13
1801019880	MILLS	STEVEN	R	20 E MCMURTRY AVE		HARTFORD	KY	423471647	0.3594201237	13
1710101654	COORSSEN	JAMES	L	2232 HOLIDAY MANOR CTR		LOUISVILLE	KY	402226431	0.3608842401	13
1629062807	MOORE	BRADLEY	T	100 AIRPORT GARDENS RD		HAZARD	KY	417019529	0.3609227442	13
1467514505	OURANOS	HOSSEIN		319 8TH ST		HENDERSON	KY	424202963	0.3623055943	13
1669407458	SHAFA	MORTEZA		245 BROADWAY ST.		LA CENTER	KY	42056	0.3630766842	13
1568506749	HEROLD	KATHERINE	SUSANNE	4111 WATERFORD CIRCLE	APT 3	LOUISVILLE	KY	40207	0.3639667096	13
1043303845	GOPAL	NAMITA	R	415 SUTTON LN		OWENSBORO	KY	423010372	0.3644265204	13
1992776991	PRAIRIE	GORDON	TROY	BLANCHFIELD ARMY COMMUNITY HOSPITAL	650 JOEL DR	FORT CAMPBELL	KY	42223	0.3646307133	13
1083696421	GRIFFITH	JANET	SUSAN	B-163 KY CLINIC, 740 S. LIMESTONE STREET		LEXINGTON	KY	405360001	0.3648273076	13
1740347863	PATTON	JOHN	A. L.	19 MEDICAL LOOP	SUITE #3	WHITLEY CITY	KY	426534382	0.3650725099	13
1033255112	ABUL-KHOUDOUD	HASSAN	R	2201 LEXINGTON AVE		ASHLAND	KY	411012843	0.3657227528	13
1699743567	LONG	TIMOTHY	R.	1320 ANDREA ST		BOWLING GREEN	KY	421043334	0.3660993811	13
1659364024	COLLINS	RICKY	E	214 HOSPITAL RD		WHITESBURG	KY	418587627	0.3666201976	13
1679566731	BELHASEN	SARAH	MARGARET	838 SOUTH MAYO TR		PAINTSVILLE	KY	412401384	0.3667830612	13
1114465234	TORRES-ORTEZ	EDGAR		9 LINVILLE DR		PARIS	KY	403612129	0.3698870183	13
1851328074	BENNETT	JOHN	MELTON	209 PAULINE DR		BEREA	KY	404038889	0.3705914311	13
1689961351	GREWAL	PREETKANW	K	1930 BISHOP LN STE 1600		LOUISVILLE	KY	40218	0.3733975014	13
1831276989	WILHITE	HUGH	HAMILTON	145 E 2ND ST		CALHOUN	KY	42327	0.373525459	13
1205965563	KANTZ	DANIEL	S	200 HIGH RISE DR	STE 374	LOUISVILLE	KY	402133252	0.3740655693	13
1336274596	STUMBO	WARREN	GRADY	566 HIGHWAY 899		HINDMAN	KY	41822	0.374169741	13
1700319159	HAMILTON	MATTHEW		7926 PRESTON HWY STE 106		LOUISVILLE	KY	402193848	0.3745477518	13
1972940633	KELLER	KELLI	ANNETTE-I	1084 HIGHWAY 7 STE 2		WEST LIBERTY	KY	414727146	0.3747037092	13
1003135948	KINGSOLVER	WENDELL	R.	200 SHEPHERDS HL		CARLISLE	KY	403119422	0.3750960829	13
1699772244	TELLE	TERRI	H	6321 KENTUCKY DAM RD		PADUCAH	KY	420039471	0.3767464954	13
1093784852	WEST	MURRAY	D	6 LINVILLE DR		PARIS	KY	403612128	0.377315466	13
1639523236	ABEL	MATTHEW		3615 E JOHN ROWAN BLVD STE 104		BARDSTOWN	KY	400043264	0.3775740994	13
1265828404	HALL	MICHAEL		1777 ASHLEY CIR		BOWLING GREEN	KY	421043339	0.3777431205	13
1235391566	COFFIE	RAMONA	N	1360 ROGERSVILLE RD		RADCLIFF	KY	401609344	0.3790257733	13
1336121441	WILSON	RANDALL	ALLEN	106 COMMERCIAL DR		HARRODSBURG	KY	403301084	0.3794242718	13
1083145874	MASSENGALE	TRAVIS		350 HOSPITAL WAY		SOMERSET	KY	425032872	0.3798603892	13
1306889894	STRAUSS	JON	M	210 SAINT GEORGE ST	SUITE 110	RICHMOND	KY	404752376	0.3840531043	13
1861401838	EUGENIO	HENRY	M	754 S HWY 27		SOMERSET	KY	42501	0.3840534004	13
1205895943	KOO	GREGORY	THOMAS	301 SUNSET DR		CANEYVILLE	KY	427219172	0.38430719	13
1376882563	BRADLEY	JERRY	ALLEN	811 E PARRISH AVE		OWENSBORO	KY	423033258	0.384551211	13
1699772319	SMITH	THOMAS	ALLEN	312 MAIN ST		PAINTSVILLE	KY	412401044	0.3848585404	13
1093293995	MCDANIEL	REBEKAH	DIXON	100 N EAGLE CREEK DR		LEXINGTON	KY	405091805	0.3859722965	13
1841237047	COOK	TODD	M	125 ST. MICHAEL DRIVE		COLD SPRING	KY	410769999	0.3862911409	13
1417958349	DANNEMAN	HOLLY	G	413 S LOOP RD		EDGEWOOD	KY	410173499	0.3863149636	13
1700933017	WEISS	TERRY		1603 STEVENS AVE		LOUISVILLE	KY	402051087	0.3887732436	13
1851735682	TAWWAB	ANAM		200 CLINIC DR		MADISONVILLE	KY	424311661	0.3889952127	13
1982657219	BOWLING	MARK	G	135 COURTHOUSE CROSSING		INDEPENDENCE	KY	410512509	0.389988844	13
1316258437	STEWART-JAYNE	MARISSA	LAYNE	6321 KENTUCKY DAM RD		PADUCAH	KY	420039471	0.390289297	13
1881617728	FLOYD TYNER	CASSIE	A	341 BOGLE ST STE A		SOMERSET	KY	425032815	0.3909334174	13
1073534442	KRAUSE	PETER		10000 BROWNSBORO RD		LOUISVILLE	KY	402413900	0.3910849115	13
1528131646	RAY	MONICA	COX	1 MACKLEM DR		WILMORE	KY	403901152	0.3911083296	13
1922264415	HATTON	TWANA	J	390 KY HWY 7 S		SANDY HOOK	KY	41171	0.3921199382	13
1811489230	HARRISON	MATTHEW	RYAN	5129 DIXIE HWY STE 100		LOUISVILLE	KY	402161727	0.3921692839	13
1073519252	ROGERS	LEO	F	211 FOUNTAIN CT STE 120		LEXINGTON	KY	405092695	0.3927626174	13
1437373982	TAO	DAVID	THOMAS	3904 SPRINGHILL RD		LOUISVILLE	KY	402074516	0.3928975055	13
1750629416	SIMON	SANFORD		6805 HUNTER RUN PLACE		PROSPECT	KY	40059	0.3937021379	13
1033529458	GUNN	LACEY		2400 EASTPOINT PKWY STE 550		LOUISVILLE	KY	402234154	0.3943121482	13
1851395701	JONES	JERRY	E.	2161 LEXINGTON RD		RICHMOND	KY	404757952	0.3949421301	13
1376533992	BALE	PHILLIP	W	1330 N RACE ST		GLASGOW	KY	421413465	0.3968963467	13
1417921883	JENKINS	PATRICK	F	350 HOSPITAL WAY	SUITE 100	SOMERSET	KY	425032872	0.39709869	13
1699032284	FASS	MICHELE		115 HUSTON DR. STE1		SHEPHERDSVILLE	KY	401657520	0.3974165937	13
1245262427	PLEIMAN	DONNA	L	135 COURTHOUSE CROSSING		INDEPENDENCE	KY	41051	0.3977295041	13
1114031937	GREEN	JEFFREY	J	8 LINVILLE DR	SUITE A	PARIS	KY	403612128	0.3977849616	13
1174505861	NEEDLEMAN	MICHAEL	D.	7440 JEFFERSON BLVD		LOUISVILLE	KY	402196159	0.3978387115	13
1750331575	WELLING	MICHELE		360 AMSDEN AVE	SUITE 301	VERSAILLES	KY	403831851	0.3986981587	13
1336104397	BROWN	JULIA	A	9880 ANGIES WAY STE 420		LOUISVILLE	KY	402412850	0.3989598501	13
1265683478	CHANDRASHEKAR	LATHA		37 BALL PARK RD		HARLAN	KY	408311701	0.399112913	13
1669736377	GUDARU	JAHNAVE		DBA: PMC PRIMARY CARE CENTER	911 BYPASS	PIKEVILLE	KY	415011689	0.3998493303	13
1679637565	OZOR	MARTIN	CHIDUBEM	720 W HILL ST		LOUISVILLE	KY	402082216	0.4008111644	13
1366625444	KINGERY	JENNIFER	B	184 S MAYO TRL		PIKEVILLE	KY	415011518	0.4012516026	13
1558510396	MCALLISTER	RALLIE	L	1000 E LEXINGTON AVE	SUITE # 31	DANVILLE	KY	404229042	0.4016835659	13
1104873108	MANGAN	MARTIN	JOSEPH	1055 DOVE RUN RD	SUITE 200	LEXINGTON	KY	405023536	0.4024790555	13
1174864474	DAVREN	JOHN	WILLIAM	2270 EDENDERRY DR.	# 304	CRESCENT SPRIN	KY	410173926	0.4034208792	13
1831166297	CONNETT	CARRIE	L.	1101 SAINT CHRISTOPHER DR	SUITE 250	ASHLAND	KY	411017087	0.4036709324	13
1659883882	TURPIN-ROSE	KIMBERLY	RENEE	803 BURKESVILLE ST		COLUMBIA	KY	427281655	0.4041146754	13
1679641609	PETTUS	KEVIN		7786 LEXINGTON RD		LANCASTER	KY	404449119	0.4050449139	13
1013368968	WICKHAM	KRISTIN		200 CLINIC DR		MADISONVILLE	KY	424311661	0.406451191	13
1356340731	CLAWSON	KIM	D	129 S WINTER ST		MIDWAY	KY	403471015	0.4065058443	13
1437177797	ALLEN	LETICIA	KATHRYN	60 MACK WALTERS RD		SHELBYVILLE	KY	400651738	0.409208758	13
1811997166	BRYANT	BILL	J	1325 TRIPLETT ST		OWENSBORO	KY	423033163	0.409300341	13
1619195864	MARTIN	DAVID	WENDELL	178 DOUGLAS PARKWAY		PRESTONSBURG	KY	415016970	0.4093931068	13
1154415156	CLARK	JONATHAN		109 DANIEL DR		DANVILLE	KY	404222527	0.4100413571	13
1134113202	MCLAUGHLIN	PAUL	EUGENE	250 FOXGLOVE DR	STE 6	MT STERLING	KY	403539770	0.4101774839	13
1093058463	PURDY	LAURA	ELLEN	650 JOEL DR		FORT CAMPBELL	KY	42223	0.4104312115	13
1700810314	EUBANK	RACHEL	R	101 CHAD ST	CLOVERFORK	EVARTS	KY	408280039	0.4114000445	13
1235617275	WILEY	CASIE		1119 FAIRFIELD AVENUE		BELLEVUE	KY	410731184	0.4119723874	13
1659342400	HUNTSMAN	HARRY	B	310 INDUSTRIAL PARK RD		GREENSBURG	KY	427431429	0.4122577624	13
1831482454	WELLS	MICHAEL	JASON	4003 KRESGE WAY STE 410		LOUISVILLE	KY	402074652	0.413561579	13
1174550867	KING	SAMUEL	JEROME	911 BYPASS RD BLDG C		PIKEVILLE	KY	415011689	0.4135761463	13
1730310772	COONES	CHARLES	MATTHEW	200 E CHESTNUT ST STE 303		LOUISVILLE	KY	402021831	0.4136474842	13
1669422291	HAYS	TALMADGE	V	121 W VIRGINIA AVE		PINEVILLE	KY	409771600	0.4137829567	13
1710444773	MEADE	BETH	A	105 ELK FORK RD		ELKTON	KY	422207218	0.4138695316	13
1104043090	HOWARD	KEVIN		2420 ARGILLITE RD		FLATWOODS	KY	411391972	0.4142248404	13
1508313594	SCHACK	JAMES		79 COUNTRY CLUB DR		BUTLER	KY	410068704	0.4151136053	13
1548610595	CAMERON	ANWAR	RALSTON	1530 LONE OAK RD		PADUCAH	KY	420037901	0.415799068	13
1174541510	GATEWOOD	DONNA		6580 KENWOOD CROSSING ROAD		CRESTWOOD	KY	40014	0.4183370971	13
1518478668	YODER	BRETT	ANTHONY	10650 US ROUTE 60		ASHLAND	KY	411029611	0.4185343987	13
1093860116	PARKER	RONNIE	CHRISTOPH	META MEDICAL CENTER	8857 META H	PIKEVILLE	KY	41501	0.4188456654	13
1245266857	MAJMUNDAR	MAMATA	GOPAL	1306 VERSAILLES RD STE 120		LEXINGTON	KY	405041795	0.4195441126	13
1235121641	ANGEL	RICK		646 UNIVERSITY SHOPPING CTR		RICHMOND	KY	404752614	0.4197014824	13
1164861159	WICAL	TODD	A	650 JOEL DR		FORT CAMPBELL	KY	422235318	0.4207639957	13
1922460153	COURTIER	JENNIFER	MELISSA	245 FLEMINGSBURG RD		MOREHEAD	KY	403511015	0.421037167	13
1629424429	FARTHING	KEVIN		723 S LAKE DR		PRESTONSBURG	KY	416531340	0.422101103	13
1841369154	OAK	ALLANA		1 MEDICAL VILLAGE DR		EDGEWOOD	KY	41017	0.4226855251	13
1548403546	TURNER	GARY	W.	72 BUCKHORN CLINIC RD		BUCKHORN	KY	417218936	0.4233285684	13
1417397076	VINCENT	THOMAS	BLAKE	1253 PARIS RD # A		MAYFIELD	KY	420664989	0.4235145526	13
1568616068	OLSON	CARRIE	LUTZ	2845 CHANCELLOR DR		CRESTVIEW HILL	KY	41017	0.4235342594	13
1922251123	THACKER	THOMAS	ALVIS	19 MEDICAL LOOP STE 3		WHITLEY CITY	KY	426534382	0.4241533104	13
1740769231	SCHMITT	KARL	ALEXANDER	2626 ALEXANDRIA PIKE		HIGHLAND HEIGH	KY	410761530	0.4242788807	13
1245468263	SALYERS	ALEXIS	R.	911 BYPASS RD		PIKEVILLE	KY	415011689	0.424554019	13
1295831279	HANKE	FORREST	A	200 CLINIC DR		MADISONVILLE	KY	424311661	0.4250679782	13
1285685602	PRESTON	STEVEN	H	207 W MAIN ST		HODGENVILLE	KY	427481559	0.4258641197	13
1588922769	MOSLEY	JONATHAN	M	1200 BARRETT BLVD		HENDERSON	KY	42420	0.4261061481	13
1386974004	KITCHENS	JOSHUA	SEAY	1997 BARRETT CT		HENDERSON	KY	424202667	0.4268553008	13
1659389294	SANDOVAL	ARMANDO	C	1413 N ELM ST	SUITE 101	HENDERSON	KY	424202768	0.4272595208	13
1740235811	SHIRLEY - JON	SHERRY	G	937 CAMPBELLSVILLE RD		COLUMBIA	KY	427282265	0.4274871086	13
1346524154	LUCAS	ELIZABETH	S.	251 S PINE ST		PINEVILLE	KY	409771646	0.4276134648	13
1679680052	NEWTON	JACK	RONALD	2526 WESLEYAN PARK DR		OWENSBORO	KY	423015430	0.4278488762	13
1053481820	CHRISTENSEN	TANNIKA		1023 NEW MOODY LN	SUITE 201	LA GRANGE	KY	400319177	0.4285162792	13
1659375269	SMITH	GREGORY	DALE	2412 RING RD	STE 200	ELIZABETHTOWN	KY	427015913	0.4287160958	13
1790865624	FOSTER	CHRISTINE	M	1293 N MAIN ST STE 102		MONTICELLO	KY	426331945	0.4295477897	13
1144482456	CRANSTOUN	LANDI	MARIE	103 ALYCIA DR STE 2		RICHMOND	KY	404752368	0.4304186694	13
1679956304	KENDRICK	BRIANNA	L	1401 HARRODSBURG RD STE B165		LEXINGTON	KY	405041726	0.4312012579	13
1144832593	TILLMAN	CANDACE	L	205 N 1ST ST		CENTRAL CITY	KY	423301201	0.4317309169	13
1609832948	SCHNEIDER	JAMES		7370 TURFWAY RD	SUITE 100	FLORENCE	KY	410424895	0.4320269299	13
1801842653	GRENTZ	WERNER		106 NAMI PLZ STE 2		LONDON	KY	407413125	0.4322802873	13
1982611257	LOUISSE	MARCO	CORNELIS	7926 PRESTON HWY STE 106		LOUISVILLE	KY	402193848	0.4323564709	13
1801152434	ROBY	STEVEN		2200 E PARRISH AVE BLDG A		OWENSBORO	KY	423031453	0.4324013621	13
1487048021	STRICKLAND	ZACHARY	CARTER	7926 PRESTON HWY STE 106		LOUISVILLE	KY	40219	0.4327115246	13
1427463454	CHAPPELL	BRANDON	A	1305 N ELM ST		HENDERSON	KY	424202783	0.4327562831	13
1831256957	BURGESS	JERALD	MILLER	19 MEDICAL LOOP	SUITE #3	WHITLEY CITY	KY	426534382	0.4328210458	13
1356333553	WALDRIDGE	RONALD	E	60 MACK WALTERS RD		SHELBYVILLE	KY	400651738	0.4332851947	13
1639155575	CARTER	RICHARD	A	215 N ALLISON AVE		BARBOURVILLE	KY	409061336	0.4333906832	13
1053499673	MANNING	THAD		169 BURT RD		LEXINGTON	KY	405032455	0.4336611593	13
1306257332	JESSUP	ASHLEY	FLANARY	4754 US HIGHWAY 62		CALVERT CITY	KY	420298456	0.4343729203	13
1265671408	SHARP	HEIDI	L	2626 ALEXANDRIA PIKE		HIGHLAND HEIGH	KY	410761530	0.4343942397	13
1053307538	BROWNING	LLOYD	ML	203 S WATER ST		LOUISA	KY	412301387	0.4345312027	13
1811958788	METZGER	NANCY	JOANN	2040 MADISON AVE		COVINGTON	KY	41014	0.434891877	13
1568957769	WOLVERTON	CAROLINE	M	411 LETCHER ST		HENDERSON	KY	424204245	0.4351927975	13
1750515516	SHARMA	BHOODEV	P	130 KATE IRELAND DR		HYDEN	KY	417499071	0.4366342004	13
1205891389	SADLER	DONNA	F	200 HIGH RISE DR	STE 374	LOUISVILLE	KY	402133252	0.4368026938	13
1194762229	MANALO	ROSABEL	C.	225 MEDICAL CENTER DR STE 304		PADUCAH	KY	420037915	0.4368451743	13
1225369143	FORAL	TOMAS		650 JOEL DR	BLANCHFIELD	FORT CAMPBELL	KY	42223	0.437496823	13
1831191592	LEIS	ALBERT	E	5129 DIXIE HWY		LOUISVILLE	KY	402161727	0.4379569271	13
1912973173	CLAPP	WILLIAM	H	1284 US HIGHWAY 60 W		MORGANFIELD	KY	424376236	0.4389108733	13
1184680068	SPALDING	STUART	D	10216 TAYLORSVILLE RD STE 500		LOUISVILLE	KY	402993617	0.4392357717	13
1770535486	VANCE	BEVERLY	J	2215 PORTLAND AVE	ATTN BILLIN	LOUISVILLE	KY	402121033	0.4422232744	13
1598865677	BURGETT	ROBERT	BEN	184 S MAYO TRL		PIKEVILLE	KY	415011518	0.4431661211	13
1669424578	PERKINS	DON	L	1724 KENTON ST	SUITE 2 A	HOPKINSVILLE	KY	422401981	0.4433583256	13
1396746541	JENNINGS	W	NORRIS	5129 DIXIE HWY		LOUISVILLE	KY	402161727	0.443645444	13
1417920224	SEELEY	MARTHA		220 N RACE ST		GLASGOW	KY	421412816	0.4440025419	13
1669470258	HALL	LUTHER	DANIEL	399 DIEDERICH BLVD		ASHLAND	KY	41101	0.4441320176	13
1154367480	SCHWARTZ	ELLEN	CHRISTINE	2300 CHAMBER CENTER DR	SUITE 100	LAKESIDE PARK	KY	410171673	0.4442899299	13
1295708857	WERKMEISTER	JAMES	ROBERT	187 FARRA DR		LANCASTER	KY	404448764	0.4444062796	13
1194846899	DESKINS	JASON	R.	2485 HIGHWAY 644	SUITE 108	LOUISA	KY	412309242	0.444618196	13
1306838693	COLE	DARBY		1213 N MAIN ST		BEAVER DAM	KY	42320	0.4449999586	13
1366406258	DENISON	VINNA	R	320 NORTH DR		HOPKINSVILLE	KY	422401806	0.4461046939	13
1992749873	SMITH	BRIAN	A	460 WILSON AVE	FIRST FLOOR	VERSAILLES	KY	403831947	0.4461268417	13
1013552140	COLCHADO	CLARISA	BALLARTA	433 192ND TANK BN ROAD	BLDG 853	FORT KNOX	KY	401215111	0.446921752	13
1427098250	REINHART	TODD	D	1138 LEXINGTON RD STE 130		GEORGETOWN	KY	403249673	0.4484994092	13
1972503639	BICKEL	LAUREN	E	1325 TRIPLETT ST		OWENSBORO	KY	423033163	0.4489411546	13
1356502678	CARDOSO	TATIANA		732 HIGHWAY 36		FRENCHBURG	KY	403228123	0.4497721053	13
1376631770	TAYLOR	RONALD	EUGENE	1325 TRIPLETT ST		OWENSBORO	KY	423033163	0.4502108649	13
1104341171	WELLS	BRANDY		11612 TOP WALNUT LOOP		LOUISVILLE	KY	40229	0.4505515389	13
1982671855	JOHNSON	DOUGLAS	J	1777 ASHLEY CIR		BOWLING GREEN	KY	421043339	0.4506771245	13
1942338488	KEMPER	MICHAEL	G	4500 CHURCHMAN AVE STE 101		LOUISVILLE	KY	402151143	0.4509704395	13
1861785974	FISHER	ERIC	L	1325 N RACE ST		GLASGOW	KY	421413427	0.4521721157	13
1063470714	BAIN	KENNETH		1080 GLENSBORO RD		LAWRENCEBURG	KY	403429033	0.4531217932	13
1639164536	WOMACK	GLENN	RUBEN	732 ELIZAVILLE AVE		FLEMINGSBURG	KY	410411139	0.4537058694	13
1063504207	BEASLEY	ANNETTE	D	1099 MEDICAL CENTER CIR		MAYFIELD	KY	420661159	0.4542117601	13
1578188637	BURKE	MEGAN	ELIZABETH	641 ZAG RD		WEST LIBERTY	KY	414727625	0.4542515522	13
1104213206	LYONS	JONATHAN		9879 KY ROUTE 122		MC DOWELL	KY	416476026	0.454440145	13
1730145012	KO	PETER	H	3581 HARRODSBURG RD STE 250		LEXINGTON	KY	405131140	0.4547742971	13
1861465254	REYES	ROSENBERG	ACOSTA	320 WEST WOODLAWN AVE		LOUISVILLE	KY	40214	0.4564012617	13
1245527969	ANDERSON	JACK	D	1515 EDMONTON RD		TOMPKINSVILLE	KY	421679402	0.4578903804	13
1558455030	WRIGHT	ARDY	C	430 E PLEASANT ST		CYNTHIANA	KY	410311816	0.4592696291	13
1538112396	BIELECKI	MARLENE	A	226 MEDICAL PLAZA LANE		WHITESBURG	KY	41858	0.4604133137	13
1205048212	PANCHOLI	RINIT	H	4420 DIXIE HWY., STE 112		LOUISVILLE	KY	402723948	0.4608975907	13
1750878641	BROWN	CYNTHIA	DIANE	926 SPRING ST		COVINGTON	KY	410161655	0.4620983165	13
1326571068	AMIR-KABIRIAN	MAHSA		3939 7TH STREET RD		LOUISVILLE	KY	402164103	0.4624306189	13
1629177738	CASSITY	ABBE	MARISSA	1101 SAINT CHRISTOPHER DR STE 250		ASHLAND	KY	411017088	0.4632564343	13
1003270422	PETRY	MICHAEL		215 CENTRAL AVE STE 100		LOUISVILLE	KY	402081450	0.4640158566	13
1174574024	KODNER	CHARLES	MATTHEW	7430 JEFFERSON BLVD STE 100		LOUISVILLE	KY	402196159	0.4640450717	13
1144222399	VANBUSSUM	ROBERT	RITCHIE	1760 NICHOLASVILLE RD	ST 603	LEXINGTON	KY	405031471	0.4641268283	13
1972702132	GOTTSCHALK	GINNY	LEE	740 S LIMESTONE	K-302 KENTU	LEXINGTON	KY	405360001	0.464565614	13
1750483822	TURNBO	JAMES	KYLE	546 LONE OAK RD		PADUCAH	KY	420034538	0.4648678938	13
1225134489	ARNETT	SCOTT	B	100 BRIANNA BOULEVARD	SUITE 100	SALYERSVILLE	KY	414659811	0.4649126569	13
1215913520	HACKMAN	VICKI	LOU	305 ESTILL ST		BEREA	KY	404031742	0.4650288278	13
1881956506	NASH	MARIA	I	100 BELLEFONTE DR		GRAYSON	KY	411431820	0.4650302098	13
1215185954	HERRMANN	LAUREN	PATRICIA	9720 PARK PLAZA AVE UNIT 101		LOUISVILLE	KY	402412289	0.4653040694	13
1215956644	JOHNSON	CHRISTINA	A.	202 FRANKLIN STREET	WARSAW FAMI	WARSAW	KY	410954304	0.4654041424	13
1811252638	KEMPER	SHEILA	MARIE	3939 7TH STREET RD		LOUISVILLE	KY	402164103	0.4662166165	13
1194920025	BENGE	JOSHUA	M	300 COMMERCIAL DR		ALEXANDRIA	KY	410012107	0.4678983108	13
1528036746	ABRAMOVICH	MARK	ALLAN	300 W JOHN FITCH AVE	SUITE 210	BARDSTOWN	KY	400041150	0.4682936205	13
1477551596	GUTTMAN	NANCY		927 KENTON STATION DR		MAYSVILLE	KY	410569609	0.4684404207	13
1710920558	SWIKERT	NANCY		8726 US HWY 42		FLORENCE	KY	410428850	0.4697716634	13
1518462324	CHAPMAN	GEORGE	EDWARD	308 N KY 7		SANDY HOOK	KY	41171	0.4704774755	13
1558596742	SHAH	PARTH	H	320 W 18TH ST		HOPKINSVILLE	KY	422401965	0.4709294771	13
1619968013	PUNNETT	MICHAEL	AMES	6580 KENWOOD CROSSING RD		CRESTWOOD	KY	400147614	0.4712915087	13
1356609184	HUFNAGEL	LARISSA	KERN	202 BEVINS LN		GEORGETOWN	KY	403246178	0.4746262266	13
1922539048	HOLLIS	SARAH	RUTH	205 MARWILL DR		CARROLLTON	KY	410081500	0.4748924042	13
1528031044	STEPHENS	MICHAEL	F.	250 PARK ST		BOWLING GREEN	KY	421029577	0.4755905222	13
1245410869	KADETZ	JOSHUA	A	625 CHESTNUT DR		WALTON	KY	410947845	0.478257627	13
1023115730	TAYLOR	DAWN	C	445 LINCOLN DR		SPRINGFIELD	KY	400691578	0.4784354095	13
1770746794	PATEL	SAAGAR		205 W US 60		IRVINGTON	KY	401460147	0.4795135378	13
1992236277	FITZGERALD	MICHAEL	ALAN	2195 HARRODSBURG RD		LEXINGTON	KY	40504	0.4808747682	13
1265621973	JACKSON	JEREMY		750 MORTON BLVD		HAZARD	KY	417019469	0.4812734213	13
1255371951	EDWARDS	TRACI	M	9616 DIXIE HWY		LOUISVILLE	KY	402723440	0.4814766252	13
1558332718	GOGULSKI	SCOTT	C	7926 PRESTON HWY STE 106		LOUISVILLE	KY	402193848	0.4817106023	13
1073517843	LOSEKAMP	CRAIG		201 PARK ST		BOWLING GREEN	KY	421011708	0.4819504514	13
1083932552	DIXON	STACEY AN		4004 LOUISA ROAD		CATLETTSBURG	KY	411290001	0.483486579	13
1922067537	HELWIG	MICHAEL	ADAM	650 JOEL DR		FORT CAMPBELL	KY	42223	0.483826007	13
1558322966	PRICE	JOHN	ROGERS	376 RANDOLPH ST		LIBERTY	KY	425393382	0.4841697162	13
1720421027	MANIRE	JOHN	THOMAS	1169 EASTERN PKWY STE 2358		LOUISVILLE	KY	40217	0.48440283	13
1821333527	POHLGEERS	KATHERINE	M	215 CENTRAL AVE STE 205		LOUISVILLE	KY	402081451	0.4846285807	13
1417190703	KEELEY	PHILLIP	M	130 TRIPLE CROWN CT		BOWLING GREEN	KY	421048567	0.4852310701	13
1548524457	HARTMAN	PHILIP	ANDREW	8726 US 42		FLORENCE	KY	410429625	0.4854566662	13
1376802157	BAKER	PHILLIP	BRADFORD	222 MEDICAL CIR		MOREHEAD	KY	403511179	0.4854920374	13
1548229594	ALEXATOS-WILK	HARIKLIA		111 N WOODLAND DR		RADCLIFF	KY	401602678	0.4858223034	13
1386601334	NASRATY	SORAYA	P	1930 BISHOP LN	SUITE 1600	LOUISVILLE	KY	402181921	0.4860985491	13
1871956730	OMOSEBI	OMADA	IDOKO	110 VILLAGE PKWY		NICHOLASVILLE	KY	40356	0.4864055456	13
1063410629	MURPHY	MICHAEL	KENNETH	147 SYCAMORE ST		PIKEVILLE	KY	415019118	0.4868335498	13
1114900016	UDDIN	FAIZ	M	800 W LINCOLN TRAIL BLVD STE 102		RADCLIFF	KY	401602671	0.4869418337	13
1215425038	TAYLOR	WADE	RANDOLPH	510 RUBY DR		MADISONVILLE	KY	424312168	0.4876653363	13
1609941665	GRIFFITH	GEORGE	W	140 NEWCOMB AVE		MOUNT VERNON	KY	404562725	0.4877414654	13
1336494772	EATON	MATTHEW	T	1 S CREEK DR STE 102		MONTICELLO	KY	42633	0.4883248329	13
1053417774	MAHAJAN	RAJENDRA	P	3400 NEW HARTFORD ROAD		OWENSBORO	KY	423035880	0.4884728414	13
1245298306	FUQUA	GREGORY		1001 LEAWOOD DR		FRANKFORT	KY	406013375	0.4902254797	13
1194796169	GAINEY	MICHAEL	S.	1210 KY HIGHWAY 36 E	ATTN: DAVID	CYNTHIANA	KY	410317490	0.4908339612	13
1881694545	KEELEY	BENJAMIN	D	1325 TRIPLETT ST		OWENSBORO	KY	423033163	0.4916007079	13
1497759138	MILUM	JOSEPH	A.	9340 CEDAR CENTER WAY		LOUISVILLE	KY	402914522	0.4929559992	13
1609813807	FUGATE	SHAWN	SHADELL	313 S CHERRY ST		PINEVILLE	KY	409771724	0.4929799123	13
1457811804	FILIAS	MARIE		1618 HARRODSBURG RD		LEXINGTON	KY	405043706	0.4948116566	13
1578862033	BENTLEY	JOSHUA	MAXWELL	1250 BARDSTOWN RD STE 8		LOUISVILLE	KY	402041333	0.4948935721	13
1508351685	GERHARDT	SAMUEL		471 KLUTEY PARK PLAZA DR		HENDERSON	KY	424203347	0.4949031144	13
1568604353	TUCKER	ALISON	ANN	3991 DUTCHMANS LN STE 205		LOUISVILLE	KY	402074723	0.4950675217	13
1790780286	GERHARDSTEIN	JOSEPH	E	1775 ALYSHEBA WAY	STE 201	LEXINGTON	KY	405092279	0.4956070443	13
1962795948	DAVE	SVARIT		9880 ANGIES WAY STE 420		LOUISVILLE	KY	402412850	0.495667232	13
1013052604	JACOBS	JILL	MARIE	8019 DIXIE HWY STE 101		LOUISVILLE	KY	402581344	0.4959380447	13
1174565147	FOX	ERIC	GREGORY	4925 ROCKWELL RD		WINCHESTER	KY	403918509	0.4969238064	13
1750511929	WALTERS	BRIAN	J	1808 BRISTOW DRIVE	PRIMARY CAR	UNION	KY	410913513	0.4973875054	13
1811929011	CAMPBELL	JASON	HUNTER	310 N L ROGERS WELLS BLVD		GLASGOW	KY	421411300	0.4980644605	13
1942415732	ITTICHERIA	ACHAMMA	S	828 LANE ALLEN RD STE 219		LEXINGTON	KY	40504	0.4981697609	13
1831693985	MANN	HARKIRAT		7926 PRESTON HWY		LOUISVILLE	KY	40219	0.498943317	13
1235132333	BECKER	JONATHAN	A	501 E BROADWAY STE 290		LOUISVILLE	KY	402022040	0.4999903317	13
1659337269	MIDDLETON	JAMES	W	117 W SOUTH ST		MUNFORDVILLE	KY	42765	0.5002293491	13
1427220904	NEUHAUS	LINSEY	SIMPSON	310 N L ROGERS WELLS BLVD		GLASGOW	KY	421411300	0.5007793994	13
1477628188	MORGAN	EDGAR	BYRON	201 MERIDIAN AVE		LOUISVILLE	KY	402073850	0.5008157974	13
1578677068	KENNON	JULIE	RENEE	749 IRVINE RD		CLAY CITY	KY	403129732	0.5027150104	13
1801255625	DHINDSA	PUNITA		4 HMB CIR		FRANKFORT	KY	406015376	0.5027805797	13
1659416493	HENRY	AMY	S	2000 N ELM ST	SUITE 1A	HENDERSON	KY	424202385	0.5027866673	13
1326136789	KOFF	RONALD	M	15 SO MAIN ST		NEW CASTLE	KY	40050	0.50285628	13
1962420406	STEPP	DARA	J	793 EASTERN BYP	SUITE 201	RICHMOND	KY	404752422	0.5032748051	13
1083631550	PORTER	ANDREW	W	83 WELLNESS WAY		BENTON	KY	420257156	0.5041568049	13
1568465664	GILBERT	JOHN	F	145 CITIZENS LANE		HAZARD	KY	41701	0.5042087038	13
1407296999	WRIGHT	ALEX	W	225 MEDICAL CENTER DR	SUITE 304	PADUCAH	KY	420037914	0.5046767297	13
1710905526	NAPIER	BAXTER	WILSON	3061 FIELDSTONE WAY	SUITE 700	LEXINGTON	KY	405131718	0.5085192437	13
1811044936	ALBERT	WILLIAM	H.	2211 MAYFAIR DR	SUITE 101	OWENSBORO	KY	423014568	0.5091582162	13
1003813759	BRINDLEY	MILTON	LEE	222 MAIN ST		AUGUSTA	KY	410021037	0.5101074989	13
1760434203	DENHAM	WILLIAM	CRAIG	525 TUCKER DR		MAYSVILLE	KY	410569182	0.5102291962	13
1245235795	APPLEGATE	KEITH	T	1775 ALYSHEBA WAY	STE 201	LEXINGTON	KY	405092279	0.5103193282	13
1437131703	VU	ANDREA		9879 KY ROUTE 122		MC DOWELL	KY	416476042	0.5106965553	13
1881135135	HARRIS	NATHANIEL	ANDREW	7607 DIXIE HWY		FLORENCE	KY	410422644	0.5113105101	13
1619073681	HACK	MICHAEL	L.	225 INDUSTRIAL PARK RD		DAWSON SPRINGS	KY	424082423	0.5119668513	13
1447783634	KELLY	BARBARA	G	310 N L ROGERS WELLS BLVD		GLASGOW	KY	421411300	0.5134839497	13
1346229507	FLANNERY	MAUREEN	A.	122 MAIN ST		BEREA	KY	404031903	0.5140978748	13
1578632006	HODGE	ROBERT	W	6411 VETERANS MEMORIAL PARKWAY		CREESTWOOD	KY	400148611	0.5147258591	13
1316903941	BARNES	ANTHONY		4 HMB CIR		FRANKFORT	KY	406015376	0.5157227751	13
1780640110	PRICE	JAMES	WILLIAM	320 W 18TH ST		HOPKINSVILLE	KY	422401965	0.5160268152	13
1841511698	WHITT	MANDY	JONN	9342 CEDAR CENTER WAY		LOUISVILLE	KY	402914522	0.5161176336	13
1598148819	JACKSON	LINDSEY	ANN	2195 HARRODSBURG RD STE 125	SUITE 125	LEXINGTON	KY	40504	0.516669363	13
1023016391	BYNUM	GUS	A	1154A LEXINGTON RD		GEORGETOWN	KY	403249330	0.5174367481	13
1669950671	GRZELAK	JOSEPH	M	6105 1ST FINANCIAL DR		BURLINGTON	KY	410057892	0.5190929531	13
1245375815	DEGUZMAN	ANTHONY		309 BROADWAY ST		PAINTSVILLE	KY	412401348	0.5202349487	13
1578509840	REYNOLDS	JEFFREY	L	2400 EASTPOINT PKWY	SUITE 550	LOUISVILLE	KY	402234154	0.5207128378	13
1447288691	SOWDER	CHARLES	ROBERT	7926 PRESTON HWY STE 106		LOUISVILLE	KY	402193848	0.5222549115	13
1871527077	HURLEY	JONAS	NOEL	201 S 5TH ST		BARDSTOWN	KY	400041142	0.5225364843	13
1487613964	NOEL	ROBERT	A	3612 LEXINGTON RD		LOUISVILLE	KY	40207	0.5235256015	13
1720435118	TURLEY	ELIZABETH	ASHLEY	911 BYPASS RD		PIKEVILLE	KY	41501	0.5237638948	13
1386893840	UNDERWOOD	ZACHARY	DUANE	100 BELLEFONTE DR		GRAYSON	KY	411431820	0.5238454824	13
1083684310	HEMPEL	RICHARD	JAMES	640 E LEXINGTON AVE		DANVILLE	KY	404221719	0.5243496953	13
1750383204	HUTCHINSON	ROBBY	K	117 CROSSFIELD DR	SUITE B	VERSAILLES	KY	403831982	0.5246247265	13
1659893337	BILBRO	BRADLEY	JAMES	1851 N MAIN ST		MADISONVILLE	KY	424319024	0.5265291862	13
1861439937	GRAINGER	MICHAEL		119 FAIRFIELD AVE	SUITE R102	BELLEVUE	KY	41073	0.5288281192	13
1093120933	SMITH	CLIFFORD	C	44 WATER ST		OWINGSVILLE	KY	403608944	0.5289667433	13
1063712610	SILLS	JAMES	GAINES	105 CHAMBLISS DR		HARDINSBURG	KY	401432575	0.5296943032	13
1083725204	HALL	MARY	ALICE	9788 KY RT 122	STE 2	MC DOWELL	KY	416476042	0.529816773	13
1811180409	PARSONS	JEREMY	CRAIG	24 LEFT PENHOOK RD		HAROLD	KY	416357064	0.5303961204	13
1376708438	DUNCAN	BRENT		234 AMY AVE		LOUISVILLE	KY	402122522	0.530728488	13
1861925372	RUBERG	MELINDA		500 S PRESTON ST	RM 305	LOUISVILLE	KY	402021702	0.5310839748	13
1801841572	BREEDING	VAN	S	226 MEDICAL PLAZA LANE		WHITESBURG	KY	41858	0.5315051421	13
1730175910	CAMPBELL	MARK	RUE	120 N MAIN ST		TRENTON	KY	422869734	0.5316607591	13
1043247141	SCHULTE	MICHAEL	P	119 FAIRFIELD AVE	SUITE R102	BELLEVUE	KY	410731184	0.5325990745	13
1679578058	MASSEY	BROOK	THOMAS	60 MACK WALTERS RD		SHELBYVILLE	KY	400651738	0.5326236568	13
1538194162	BAUMANN	ERIC	C.	120 PROGRESS WAY		OWENTON	KY	403596032	0.5327527567	13
1124024989	LANGNESS	KAREN	JEWELL	2701 CHAMBERLAIN LN		LOUISVILLE	KY	402451603	0.5329606624	13
1821385733	BYERS	JONATHAN	A	100 BLACKBURN LANE		DRY RIDGE	KY	41035	0.5334139143	13
1346280062	THORNBERRY	THOMAS	C	227 FALCON DR STE G03		MT STERLING	KY	403539792	0.5335744994	13
1437153194	INGRAM	THOMAS	GLENN	1111 CROWN POINTE DR		ELIZABETHTOWN	KY	427017101	0.5336109393	13
1457663833	BROWNING	TYLER	WILLIAM	1400 GRAND AVENUE	ST ELIZABET	NEWPORT	KY	41071	0.5357328814	13
1609868033	HALL	STEVEN		466 LINDEN AVE		HARRODSBURG	KY	403301841	0.5357954397	13
1699730788	VAYNERMAN	GALINA	M	7926 PRESTON HWY STE 106		LOUISVILLE	KY	402193848	0.5375710412	13
1831285089	SPENCER	DONNIE	R	1032 DAWAHARE DR		HAZARD	KY	417018937	0.5390031652	13
1386687457	SIMS	CHRISTOPH	DUVALL	100 JAY STREET		STANFORD	KY	404847501	0.5391395211	13
1265826911	MAIDEN	COURTNEY		466 LINDEN AVE		HARRODSBURG	KY	40330	0.5402587929	13
1548366834	UPRETI	NEELAKSHI		496 SOUTHLAND DR		LEXINGTON	KY	405031827	0.5404867011	13
1437145695	ROBERTS	ANN	ELIZABETH	1230 MARKET ST		LA GRANGE	KY	400317986	0.5409540984	13
1790771046	FOGLEMAN	MILLARD	LYNN	53 QUEENDALE CTR	RED BIRD CL	BEVERLY	KY	409139607	0.5409785819	13
1073824710	HASHMI	HENNAH	KHURSHID	6400 DUTCHMANS PKWY STE 300		LOUISVILLE	KY	40205	0.5411141275	13
1275537094	WHEELER	JAMES	E.	10216 TAYLORSVILLE RD	STE 400	LOUISVILLE	KY	402993616	0.5415320343	13
1124330774	SCHRAM	JEREMY	ANDREW	1551 AUGUSTA CHATHAM RD		AUGUSTA	KY	410029224	0.5420145726	13
1952347759	OHMER	RICHARD	JAMES	650 SPRUCEWOOD LN		ERLANGER	KY	410181062	0.5425304764	13
1659504413	CHADA	ASHOK KUM	REDDY	2003 S 7TH ST		HICKMAN	KY	420501841	0.5427807279	13
1740362938	MANN	RONALD	F	9 FLORA STREET		PIKEVILLE	KY	41501	0.5429280761	13
1942425426	O'NEAL	ERNEST	THOMPSON	320 BELLEVUE AVE		WILMORE	KY	403901010	0.5433894762	13
1821450651	JOLLY	STEPHANIE		6580 KENWOOD CROSSING RD		CRESTWOOD	KY	400147614	0.5488474493	13
1871597781	NOLAN	ROBERT	BOND	4119 BROWNS LN	STE 1	LOUISVILLE	KY	402201500	0.5500647675	13
1881784189	SAVEL	PAUL	A	650 JOEL DR		FORT CAMPBELL	KY	422235318	0.5512415723	13
1831128040	RADER	EMANUEL	H	121 W VIRGINIA AVE	SUITE C-100	PINEVILLE	KY	409771600	0.5521167314	13
1225093222	CALHOUN	KENNETH	D	9342 CEDAR CENTER WAY		LOUISVILLE	KY	402914522	0.5525544572	13
1225018104	ADAMS	SAMUEL		2201 LEXINGTON AVE		ASHLAND	KY	411012843	0.5535499745	13
1699770156	HENKEL	MARY	H	1775 ALYSHEBA WAY	STE 201	LEXINGTON	KY	405092279	0.5536831108	13
1215018692	NGUYEN	NHAN	HUU	1015 NORTH ELM STREET		HENDERSON	KY	42420	0.554563253	13
1619957438	KOHARI	JAMES	TIMOTHY	306 HOSPITAL DR	SUITE 105	SOUTH WILLIAMS	KY	415034095	0.5559347209	13
1659735173	SHARMA	DEEPTI		1500 JAMES SIMPSON JR WAY		COVINGTON	KY	410110801	0.5565786821	13
1043693658	ROOF	MICHAEL	A	1305 N ELM ST		HENDERSON	KY	424202783	0.5566501778	13
1568523397	DUNNING	BRET		39 HILLSIDE CENTER DRIVE		PRESTONBURG	KY	416531794	0.5569130343	13
1497754808	JANARDAN	SOUMYA		215 E 11TH ST		NEWPORT	KY	410712203	0.5571084207	13
1275587008	CLOERN	KENNETH	W	215 E MAIN ST		PROVIDENCE	KY	424501261	0.5575440501	13
1881125714	HURTADO MARTI	WANDER		825 BARRET AVE		LOUISVILLE	KY	402041743	0.5578001344	13
1104871862	MCDOUGAL	SHANE		47 HIGHWAY 119 S	STE 3	WHITESBURG	KY	418587131	0.5586380849	13
1922246594	LEWIS	MATTHEW		2910 CARTER AVE.		ASHLAND	KY	41101	0.5605293142	13
1780780783	JONES	KENT	E	200 CLINIC DR		MADISONVILLE	KY	424311661	0.5608435876	13
1043697477	RAINES	SELENA	G.	245 FLEMINGSBURG RD		MOREHEAD	KY	40351	0.5618337605	13
1811344211	CLINE	ROBERT	MONTY	911 BYPASS RD		PIKEVILLE	KY	415011689	0.5638191479	13
1649223330	PRICHARD	ROBERT	LAWRENCE	1 MEDICAL VILLAGE DR		EDGEWOOD	KY	410173403	0.5643532591	13
1710983572	MEADE	PATRICK	GODFREY	119 FAIRFIELD AVE	SUITE R102	BELLEVUE	KY	410731184	0.5646018165	13
1023262300	DAWSON	MATTHEW	STEWART	230 W MAIN ST		LEXINGTON	KY	405071340	0.5653795821	13
1982605465	KISER	AMELIA	R	1301 N RACE ST		GLASGOW	KY	421413454	0.5654555837	13
1033590542	BELILES	CHASE	ANDREW	990 WILKINSON TRCE		BOWLING GREEN	KY	42103	0.5654834712	13
1255482394	MITTAL	BAHAR		85 N GRAND AVE		FORT THOMAS	KY	410751793	0.5656125916	13
1942437603	PATEL	VAISHALI	HARSHUL	250 MAIN ST		CADIZ	KY	422119153	0.566250779	13
1720148356	SOUTHARD	STEPHANIE		166 HOSPITAL ST		MONTICELLO	KY	426332430	0.5662619749	13
1972512580	LITTLE	SARAH	I	2716 OLD ROSEBUD RD	SUITE 351	LEXINGTON	KY	405098008	0.5681372604	13
1417194689	MADDUX	JONATHAN	PATMOR	518 WEST GUM STREET		MARION	KY	420641516	0.5693518666	13
1790071165	AKERS	NICOLE	MARIE	20 E MCMURTRY AVE		HARTFORD	KY	423471647	0.5696928373	13
1346247525	CRAIG	CEDRIC		104 CANEWOOD CENTER DR	STE 3	GEORGETOWN	KY	403248043	0.5705289387	13
1326002023	MOORE	PAUL	E	110 3RD ST STE 250		HENDERSON	KY	424205802	0.5711610688	13
1811575616	MILAM	MELINDA	MARSHALL	1125 OLD MAIN ST		HARTFORD	KY	423471617	0.5719088691	13
1225104839	COLEMAN	LARRY	B	419 TOWN MT RD	SUITE 102	PIKEVILLE	KY	41501	0.5737016958	13
1306229968	MARTIN	JERRY	WAYNE	2162 NASHVILLE ROAD		BOWLING GREEN	KY	421013849	0.5742291806	13
1346248697	STANDIFORD	EDWARD	CLARKE	4071 TATES CREEK CENTRE DR	SUITE 100	LEXINGTON	KY	405173062	0.5746734271	13
1407897556	MACINTIRE	JEFFREY	S.	USA MEDDAC BACH	650 JOEL DR	FORT CAMPBELL	KY	42223	0.5764660419	13
1457462103	DELAIR	LEIGH	A	2200 MENELAUS RD		BEREA	KY	404039748	0.5770383927	13
1427026178	ANDERSON SHER	JUDITH	A	110 METKER TRL		STANFORD	KY	404841020	0.5772859666	13
1588904007	CRUM	JOHN	EVAN	500 W MAIN ST		LOUISVILLE	KY	402022946	0.5774160561	13
1972509693	FRENCH	DANIEL	LOGAN	5940 MERCHANT DR		FLORENCE	KY	410421158	0.5779779817	13
1003992462	CRABTREE	KENNETH	RAY	529 CAPP HARLAN ROAD		TOMPKINSVILLE	KY	42167	0.5790509035	13
1366505083	WELLS	BRIAN	F	101 W GRUNDY AVE		SPRINGFIELD	KY	400691411	0.5790561166	13
1083811640	PORTER	SARAH	GRACE	207 PLUMMERS LN		VANCEBURG	KY	411797683	0.5797397311	13
1902347313	KEMPARAJURS	SAMYUKTHA	VANI	501 PARKER PL UNIT 200		LA GRANGE	KY	400312229	0.5801541943	13
1619900677	MARLOWE	WAYNE	A.	110 VILLAGE PKWY		NICHOLASVILLE	KY	403562327	0.5812336824	13
1851483291	BRADLEY	JEREMY	L	3122 COMMONWEALTH CT		OWENSBORO	KY	423032258	0.5818510491	13
1477625416	ORETA	DANTE	R	501 MAIN ST		GREENUP	KY	411441033	0.5820186574	13
1952512238	ZAJAC	PETER		184 S MAYO TRL	PIKEVILLE M	PIKEVILLE	KY	415011518	0.5822635175	13
1356348213	JARBOE	CHARLES	D	912 WALLACE AVE	SUITE 103	LEITCHFIELD	KY	427542404	0.5827152578	13
1083978019	LOVASCO	SIMON-ALE		5522 TAYLOR MILL RD		TAYLOR MILL	KY	410154604	0.5827548041	13
1477590412	GREGORY	DEBORAH	S	900 HOSPITAL DR		MADISONVILLE	KY	424311653	0.5861198421	13
1366494114	WORTHY	DAVID	ALAN	KNOX COUNTY HOSPITAL	80 HOSPITAL	BARBOURVILLE	KY	40906	0.586447479	13
1730105081	HILTON	FREDERICK	KELKER	3061 FIELDSTONE WAY	SUITE 700	LEXINGTON	KY	405131718	0.5872398245	13
1740395292	FULKERSON	GAY		310 S MAIN ST		LEITCHFIELD	KY	427541428	0.5889051466	13
1801891353	FOXX	WILLIAM	JEFFREY	1775 ALYSHEBA WAY	STE 201	LEXINGTON	KY	405092279	0.5893863945	13
1265467856	HALL	MADONNA	J.	100 N EAGLE CREEK DR	LCE-1	LEXINGTON	KY	405091805	0.5902495773	13
1356528673	WETHERTON	ANGELA	RAWLINS	200 E CHESTNUT ST BLDG SUITE303		LOUISVILLE	KY	402021831	0.5905846914	13
1801036934	WATSON	ANDREA		1111 RING RD		ELIZABETHTOWN	KY	427014900	0.5906618222	13
1669455119	MCLAUGHLIN	PAUL	WAYNE	B-163 KENTUCKY CLINIC	UNIVERSITY	LEXINGTON	KY	405360001	0.5924205541	13
1083886568	MILLER	MELENDA	KAYE	310 N L ROGERS WELLS BLVD		GLASGOW	KY	421411300	0.5925590664	13
1619978566	EMERIC	EDGAR		4071 TATES CREEK CENTRE DR	SUITE 100	LEXINGTON	KY	405173062	0.5932139906	13
1780762823	ANEES	FARAH		4009 LOUISA ROAD		CATLETTSBURG	KY	41129	0.5933850056	13
1891144572	HARRIS	FRANK	RYAN	201 PARK ST		BOWLING GREEN	KY	421011708	0.5948320709	13
1922004993	BUKER	PATRICIA	H.	3475 RICHMOND RD	STE 200	LEXINGTON	KY	405092500	0.5949888805	13
1174516306	HINES	KENNETH	E	504 W BROADWAY ST	SUITE B	LAWRENCEBURG	KY	403421541	0.5952273275	13
1750497574	BEAN	JERRY	NEAL	901 N MAIN ST	BOX 476	TOMPKINSVILLE	KY	421671004	0.5956113295	13
1144211327	VONLUHRTE	TOMMY		HC 75 BOX 443		VANCEBURG	KY	411799306	0.5960297541	13
1124124128	KING	RICHARD	G	200 CLINIC DR		MADISONVILLE	KY	424311661	0.597553449	13
1760450118	HOBBS	TODD	M	4115 HARTWICK VILLAGE PL		LOUISVILLE	KY	402413029	0.5976024529	13
1073525861	MAXEY	JACKIE	D	102 PROFESSIONAL DR	SUITE #2	LONDON	KY	407418857	0.5978440957	13
1063421030	EUGENIO	GIOVANNIE	C	754 S HWY 27		SOMERSET	KY	42501	0.599028305	13
1053303735	ROCK	PETER	T	2645 N LAUREL RD		LONDON	KY	407419075	0.5992329435	13
1497910111	CASTLE	JASON	RH	713 BROADWAY	SUITE 301	PAINTSVILLE	KY	412400829	0.6000882162	13
1538514567	SMITH	AUDREY	RENEE	1101 SAINT CHRISTOPHER DR STE 250		ASHLAND	KY	411017088	0.6004101385	13
1336125681	WADE	WILLIAM	T.	1791 ASHLEY CIR		BOWLING GREEN	KY	421043339	0.6007089995	13
1780660068	HALL	KIM	M	617 OLD SYMSONIA RD		BENTON	KY	420251365	0.6009576645	13
1609307255	WEBB	JEREMY		225 MEDICAL CENTER DR STE 304		PADUCAH	KY	420037915	0.6016613569	13
1063861524	SCEARCE	JOSHUA		300 S 8TH ST STE 480W		MURRAY	KY	420712403	0.6019470937	13
1871558619	MILLER	KATHERINE	J	105 PONDER CT	SUITE 104	DANVILLE	KY	404229050	0.6025468058	13
1194780171	HINES	JOHN	H	7926 PRESTON HWY	STE 210	LOUISVILLE	KY	402193848	0.6031197205	13
1265483119	JOYCE	ELLEN	MARIE	3500 GOOD SAMARITAN WAY		LOUISVILLE	KY	402996117	0.6037494422	13
1104874718	MAYFIELD	STEVEN		131 HOSPITAL DR		SALEM	KY	420788043	0.6037939548	13
1649336306	FRENCH	DAVID	WAYNE	403 W FAIRVIEW AVE		EDDYVILLE	KY	420388259	0.6043303644	13
1801890686	LONG	HERBERT	W	417 RIVER DR		IRVINE	KY	403361272	0.6049055139	13
1508178336	STONE	RICHARD	DARREN	1029 MEDICAL CENTER CIR	200	MAYFIELD	KY	420661189	0.6056963325	13
1588176812	KITAGAWA	YUICHI		803 BURKSVILLE ST		COLUMBIA	KY	42728	0.6070612676	13
1568812014	MAUNTEL	MELISSA	JUSTINE	1500 JAMES SIMPSON JR WAY		COVINGTON	KY	41011	0.6074102473	13
1508933771	HADDIX	ALLEN	COURTNEY	601 VERSAILLES RD		FRANKFORT	KY	406013857	0.6077520934	13
1780898239	BROWN	RANDALL	SIMPSON	1413 N ELM ST	SUITE 204	HENDERSON	KY	424202768	0.6083687044	13
1457322349	WEISS	HELEN	L	79 COUNTRY CLUB DR		BUTLER	KY	410068704	0.6084710656	13
1013911809	GAFFNEY	MICHAEL	JAMES	3532 EPHRAIM MCDOWELL DRIVE		LOUISVILLE	KY	402053224	0.6089602009	13
1285921932	POLLY	ROBIN	MCHALE	1101 VETERANS DR		LEXINGTON	KY	405022235	0.6095419482	13
1588703086	KEATING	FRANCES	MARY	207 PLUMMERS LN		VANCEBURG	KY	411797683	0.6096848709	13
1013088947	BAKER	BRENDA	JOAN	BUILDING 37	HIGHWAY 343	NEON	KY	41840	0.6099278576	13
1407206675	DEAVERS	JUSTIN		650 JOEL DR		FORT CAMPBELL	KY	422235318	0.6103004197	13
1982761102	NORSWORTHY	ERIC	A.	1219 N MAIN ST		BEAVER DAM	KY	423208955	0.6110511621	13
1154327385	GERARD	PAUL	E	100 HELMWOOD PLAZA DR		ELIZABETHTOWN	KY	427012975	0.6113905132	13
1154640548	RATLIFF	APRIL	N	210 BLACK GOLD BLVD STE 106		HAZARD	KY	417012620	0.6125178834	13
1184655342	HAMILTON	DEBORAH	K.	3099 HELMSDALE PL		LEXINGTON	KY	405092213	0.6132501548	13
1710126636	KRESS	SUZANNE	M	2626 ALEXANDRIA PIKE		HIGHLAND HEIGH	KY	410761530	0.6139690138	13
1629074802	BROWN	BRIAN	L	1775 ALYSHEBA WAY	STE 201	LEXINGTON	KY	405092279	0.6139798917	13
1417367376	CLEMENTS	JAMES	M.	1330 N RACE ST		GLASGOW	KY	421413465	0.6143073335	13
1629075692	VINCENT	JACOB	WILLIAM	201 S 5TH ST		BARDSTOWN	KY	400041142	0.6145896002	13
1023257086	SULLIVAN	MONICA	K	2156 CHAMBER CENTER DR		LAKESIDE PARK	KY	410171669	0.6156909892	13
1336552892	JACKSON	LESLEY	M	316 W 2ND ST		MOREHEAD	KY	403511550	0.6157463154	13
1801862164	TRAWINSKI	MARK		650 JOEL DR	BLANCHFIELD	FT. CAMPBELL	KY	422235349	0.6161789962	13
1972050961	LARSON	MELISSA	DIANE	13260 SERVICE RD		WALTON	KY	410949565	0.616521986	13
1871598581	SETTLE	ED		605 S JEFFERSON ST	SUITE B	PRINCETON	KY	424452173	0.6166932283	13
1356760805	BOHRINGER	KATHERINE		7973 THUNDER BLVD		FORT CAMPBELL	KY	422235531	0.6196397504	13
1538227228	KIMSEY	KAREN	A	3 STERLING LN		HAZARD	KY	417019450	0.6198795441	13
1093797185	LEATHERS	MICHELLE	JO	325 W WALNUT ST		LEBANON	KY	400331377	0.6207047583	13
1972543148	WORKMAN	BARRY		650 JOEL DR		FORT CAMPBELL	KY	42223	0.6231048976	13
1477949956	ISON	JESSICA	ELISABETH	209 N MAYSVILLE ST STE 200		MOUNT STERLING	KY	403531179	0.6259594288	13
1558892877	BARNES	AARON		2195 HARRODSBURG RD		LEXINGTON	KY	40504	0.6261320462	13
1326467358	LOWE	WANDA		201 ABRAHAM FLEXNER WAY	SUITE 690	LOUISVILLE	KY	402023841	0.6261432886	13
1316246085	MORALES ALBER	IOSBANI	ALBERTO	9616 DIXIE HWY		LOUISVILLE	KY	402723473	0.6262350644	13
1356446447	KISER	PHILLIP	LEE	405 VIOLET RD		CRITTENDEN	KY	410308956	0.6262545407	13
1760660765	HAASTRUP	JOHN		912 N KENTUCKY AVE # A16		MADISONVILLE	KY	424311663	0.6263303764	13
1316031453	REICHERT	MARY LOU	G	6041 TIMBER RIDGE DR		PROSPECT	KY	400598134	0.6267044468	13
1295700433	COLLINS	BRANDI	LEMASTER	336 N MAYO TRL		PAINTSVILLE	KY	412401804	0.6270814229	13
1700868882	STEEVES	RICHARD	VAUGHN	325 W WALNUT ST		LEBANON	KY	400331377	0.6275711482	13
1114414273	INABNITT	LAURA		1515 EDMONTON RD		TOMPKINSVILLE	KY	421679402	0.6276475976	13
1780618041	DAVENPORT	ROBERT	ALAN	100 N EAGLE CREEK DR		LEXINGTON	KY	405091805	0.6277641387	13
1649253527	GRAY	JENNIFER	JANE	225 NATCHEZ TRACE AVENUE		BOWLING GREEN	KY	42103	0.6282207261	13
1033118864	PITTMAN	GEORGE	MICHAEL	3190 IRVINE RD		RICHMOND	KY	404759031	0.6284456996	13
1467593418	SEREMET	VEDAD		9501 NORTON COMMONS BLVD	SUITE B	PROSPECT	KY	400597522	0.6288454992	13
1598878720	STEPHEN	SELINE	T	1101 GRADE LANE 123 MDS	TRICARE FAM	LOUISVILLE	KY	40213	0.6291842803	13
1841255395	METZ-DUNN	DONNA	L	4950 NORTON HEALTHCARE BLVD	#100	LOUISVILLE	KY	40241	0.6296245002	13
1629130604	DUNLAP	WILLIAM	JEFFREY	650 JOEL DR		FORT CAMPBELL	KY	422235318	0.6297091309	13
1841265378	SCHAT	KATHRYN	M	200 E CHESTNUT ST	SUITE 303	LOUISVILLE	KY	402021831	0.6298078539	13
1316357957	BHUTTA	SHUJERA		1851 N MAIN ST		MADISONVILLE	KY	424319024	0.6300525836	13
1548896335	PERKINS	KEISHA	SHAE	80 OAKWOOD DR		LONDON	KY	407445412	0.630772441	13
1396763041	OGDEN	SUZANNE	WEINRICH	3085 LAKECREST CIR		LEXINGTON	KY	405131707	0.6308797945	13
1346296241	MACKEY	LINDA	L	405 SOUTHLAND DR		LEXINGTON	KY	40503	0.6309008708	13
1740261767	SHORT	RACHEL		309 SHERMAN AVE		LEXINGTON	KY	405021557	0.6317627084	13
1275739781	KASHIF	AFSHAN		200 ABRAHAM FLEXNER WAY		LOUISVILLE	KY	402022877	0.6329139092	13
1851328900	JOHNSON	STACEY		464 KY HIGHWAY 699		CORNETTSVILLE	KY	41731	0.6332073461	13
1265422042	SENTHILKUMAR	SAVITHA		1930 BISHOP LN	SUITE 1017	LOUISVILLE	KY	402181921	0.6332477185	13
1720306582	HALLERON	APRIL	D	4423 BARDSTOWN RD		LOUISVILLE	KY	402183235	0.6333101055	13
1285679100	FOWLES	THOMAS	W	942 W MAIN ST UNIT B		MOUNT VERNON	KY	404562523	0.6335862063	13
1134415151	DICKESS	KRISTIE		1480 CARTER AVE		ASHLAND	KY	411017546	0.6337703842	13
1790741031	REUTMAN	WILLIAM		7370 TURFWAY RD	SU. 100	FLORENCE	KY	410424895	0.6342199466	13
1508962630	DODDS	CHARLES		200 CLINIC DR		MADISONVILLE	KY	424311661	0.634345047	13
1700897964	HOSKINS	ROBERT	C.	1120 REUBEN ST		LONDON	KY	407411074	0.6345956412	13
1013969849	DARTT	RICHARD	MYRON	106 COMMERCIAL DR		HARRODSBURG	KY	403301084	0.6346781005	13
1942202288	GRAY	DENNIS	S	1169 EASTERN PKWY	STE 1111	LOUISVILLE	KY	402171462	0.6352504984	13
1619031192	DEMUTH	MARK	EVAN	619 W MAIN ST		CLARKSON	KY	427267044	0.6352626382	13
1013412329	SEXTON	AMBER	DAWN	390 S KY 7		SANDY HOOK	KY	411716830	0.6353004671	13
1316387079	SPANGLER	TAMERA	SHEA	1100 RICHMOND RD		IRVINE	KY	403367231	0.6354448505	13
1619293636	VALERA	RODOLFO	G	10363 REGINA BELCHER HIGHWAY		REGINA	KY	41559	0.6355889596	13
1730155003	HOUSE	STEVEN		1325 N RACE ST		GLASGOW	KY	421413454	0.63593464	13
1952360695	RUTTERER	DANIEL	EDWARD	8726 US HWY 42		FLORENCE	KY	410429642	0.6361427981	13
1992338818	CLEM	SARAH	ANGELINA	2251 WAR ADMIRAL WAY STE 125		LEXINGTON	KY	405092546	0.6369227882	13
1114194156	FATTAL	MOHAMMAD		2575 SAINT CHARLES CIR		UNION	KY	410918696	0.6369263179	13
1083812598	SODA	NAWAR		234 BRENWOOD ST		BEREA	KY	404031637	0.6374970687	13
1013930759	WESTERFIELD	TRACI		2416 REGENCY ROAD		LEXINGTON	KY	405032954	0.6380111965	13
1063704674	PERMAN	SARANNE		110 VILLAGE PKWY		NICHOLASVILLE	KY	403562327	0.6380493513	13
1144491598	JENKINS	ANDREW	WILLIAM	910 WALLACE AVE		LEITCHFIELD	KY	427542414	0.6382089097	13
1427405224	CRAUN	KARI	L	305 LANGDON ST		SOMERSET	KY	425032750	0.6388332721	13
1912953324	WILLIAMS	ERICA	D	2400 EASTPOINT PKWY	SUITE 450	LOUISVILLE	KY	402234154	0.6394368776	13
1790929248	SMITH	MATTHEW	DAVID	270 BURLEY AVE		HOPKINSVILLE	KY	422408725	0.6401276666	13
1013156108	VELAZQUEZ	ELIZABETH	N	7766 EWING BLVD	SUITE L	FLORENCE	KY	410427537	0.6404665977	13
1144275348	WESLEY	ROBERT	T.	1112 S MAIN ST		FRANKLIN	KY	421342371	0.6404916517	13
1619072246	FREEMAN	BARBARA	LYNN	308 N EVERGREEN RD		LOUISVILLE	KY	402431076	0.6426371162	13
1366530586	DONCASTER	THOMAS		475 N HIGHWAY 25 W	SUITE 100	WILLIAMSBURG	KY	407691576	0.6430345278	13
1669495552	RINEY	JEFFREY	L	225 MEDICAL CENTER DRIVE	SUITE 209B	PADUCAH	KY	420037935	0.6434356089	13
1194923490	KINGERY	JOE	EAGLE	184 S MAYO TRL		PIKEVILLE	KY	415011518	0.643584899	13
1295714863	WEINSTOCK	FRANCES	E.	2500 W MARKET ST		LOUISVILLE	KY	402121541	0.6443858247	13
1336272319	NASIR	IMRAN	S.	1850 BLUEGRASS AVE	HIPS DEPT	LOUISVILLE	KY	402151161	0.6446478328	13
1255327060	DODGE	RENEE	L	289 IRELAND AVE	BLDG 851 VA	FORT KNOX	KY	401215111	0.6449664657	13
1871587485	SIMMS	DENNIS	C.	809 MORTON AVE	SUITE 200	BARDSTOWN	KY	400042565	0.6449809497	13
1336245349	LINEBERRY	TRISTAN	K	215 E MAIN ST		PROVIDENCE	KY	424501261	0.6466179516	13
1174668420	HART	TIMOTHY	S	933 29TH STREET		ASHLAND	KY	41101	0.6470981341	13
1174547210	MUHA	BRETT		210 BLACK GOLD BLVD		HAZARD	KY	417012620	0.6483891614	13
1952304891	WILLIAMS	PATRICIA	M	110 SOUTH 9TH STREET		MAYFIELD	KY	420662208	0.64883982	13
1649278359	ANDERSON	TONDA	M.	10536 HIGHWAY 44 E		MOUNT WASHINGT	KY	400477338	0.6492028877	13
1912959248	ZIEGLER	JOHN	P	3099 HELMSDALE PL		LEXINGTON	KY	405092213	0.6493674394	13
1811336423	MOYO-PETERS	NOMATHAMS		1020 S MAIN ST		FRANKLIN	KY	421342370	0.6498507655	13
1659477180	ROSS	SHAWN	KATHLEEN	1918 HIKES LN STE 102		LOUISVILLE	KY	402182598	0.6499961492	13
1780661306	PIERCE	TERI	LYNN	815 HILCREST DRIVE		BRANDENBURG	KY	401081415	0.6502638993	13
1245689793	JARRETT	BENJAMIN		200 CLINIC DR		MADISONVILLE	KY	424311661	0.6510580069	13
1932163201	HEIMAN	DIANA	LEE	2195 HARRODSBURG RD STE 125		LEXINGTON	KY	405043543	0.6511213177	13
1770931628	YODER	CORY	GWYNNDOLY	316 W 2ND ST		MOREHEAD	KY	40351	0.6512699289	13
1235577628	TURNER	MATTHEW	KYLE	400 UNIVERSITY DR		PRESTONSBURG	KY	416531080	0.6515308561	13
1447284724	EDEN	MICHAEL	W.	100 N EAGLE CREEK DR		LEXINGTON	KY	405091805	0.6516135217	13
1902854094	RHOADS	SUSAN		9480 HIGHWAY 805		JENKINS	KY	415378182	0.6524303884	13
1801260393	SHARP	THOMAS	LEE	300 COMMERCIAL CIRCLE		ALEXANDRIA	KY	41001	0.6525687755	13
1821381245	BAILEY	JAMES	HARRISON	1101 SAINT CHRISTOPHER DR	SUITE 250	ASHLAND	KY	411017087	0.6527566922	13
1437231230	ROBINSON	PAULA	R	4501 LOUISE UNDERWOOD WAY		LOUISVILLE	KY	402163987	0.6545117528	13
1477716421	NESMITH	TALIA	JEANNE	L305 KENTUCKY CLINIC	740 SOUTH L	LEXINGTON	KY	405360001	0.6545928631	13
1487632386	KRIGGER	KAREN	W	300 E MARKET ST STE 200		LOUISVILLE	KY	402021959	0.6546146402	13
1316923931	WARREN	LARRY	E.	507 KNOX ST		BARBOURVILLE	KY	409061330	0.654906866	13
1013142876	GILLETTE	ERICA	LYNN	1325 N RACE ST		GLASGOW	KY	421413427	0.6558570273	13
1932543584	MURRAY	LUKE		2195 HARRODSBURG RD STE 125		LEXINGTON	KY	405043504	0.6564285609	13
1811166705	ROBINSON	WILLIAM	E	300 S 8TH ST	SUITE 480 W	MURRAY	KY	420712400	0.656757877	13
1063186575	SCHULER	CAROLYN		501 BAXTER AVE		LOUISVILLE	KY	402041103	0.6578602058	13
1588638969	COLE	KELLY	L	121 E MAIN ST		PROVIDENCE	KY	424501268	0.6588583871	13
1518549062	SULFRIDGE	TRAVIS	JORDAN	319 TACKETT CREEK RD		WILLIAMSBURG	KY	407699754	0.6591479139	13
1467434928	FROGGE	KELLEE	D.	105 GREENBRIAR DR	SUITE B	CAMPBELLSVILLE	KY	42718	0.6591513942	13
1861481491	LICHTER	TIMOTHY	J	1838 FLORENCE PIKE STE B		BURLINGTON	KY	410051838	0.6593845886	13
1942286570	BURT	JAMES	R.	1777 ASHLEY CIR		BOWLING GREEN	KY	421043339	0.6594774284	13
1356785141	GEARLDS	AMY	CARTER	990 WILKINSON TRCE		BOWLING GREEN	KY	421033404	0.661213789	13
1194768267	MILLER	JAMES	ALVIN	100 JAY STREET		STANFORD	KY	404847511	0.6612853686	13
1588661458	WILDER	THEARON	PAUL	1997 BARRETT CT		HENDERSON	KY	424202667	0.6623163957	13
1700050176	WATSON	WILLIAM	J	408 W 17TH ST		HOPKINSVILLE	KY	422401916	0.6631385054	13
1588741755	LESLIE	DARRELL	BLAKE	225 MEDICAL CENTER DR	SUITE 302	PADUCAH	KY	420037914	0.6631431196	13
1821102062	MALUBAY	RICHARD	ALFRED	851 IRELAND AVE		FORT KNOX	KY	401212722	0.6632023536	13
1740248806	SPALDING	STEVEN	LEE	9342 CEDAR CENTER WAY		LOUISVILLE	KY	402914522	0.664108008	13
1184086621	ROBERTS	KATHLEEN		2195 HARRODSBURG RD STE 125		LEXINGTON	KY	405043504	0.6642086393	13
1902091176	GRADO	LEONARD		650 JOEL DRIVE	BLANCHFIELD	FORT CAMPBELL	KY	422235349	0.664344407	13
1750371886	BURCHETT	BLAKE	R	4851 KY ROUTE 321		PRESTONSBURG	KY	416539113	0.6644440711	13
1275096489	KIM	ERIC	TAEJUN	184 SOUTH MAYO TRAIL		PIKEVILLE	KY	41501	0.6654731439	13
1083688444	GOLDEN	JEFFERY	W	350 HOSPITAL WAY	SUITE 100	SOMERSET	KY	425032872	0.667067482	13
1598790453	EVANS	CYNTHIA	M.	110 VILLAGE PKWY		NICHOLASVILLE	KY	403562327	0.6675928774	13
1962400648	SMITH	BRUCE	C	423 W CLAY ST		CLINTON	KY	420311305	0.6677117155	13
1659419737	DEW	KEVIN	D	2508 SCOTTSVILLE RD	SUITE 104	BOWLING GREEN	KY	421044400	0.6682440595	13
1942208061	WELCH	RICHARD	D	990 WILKINSON TRCE		BOWLING GREEN	KY	421033404	0.6684418547	13
1972822757	DOUGLAS	ELIZABETH	KATHLEEN	80 HOSPITAL DR STE 2		BARBOURVILLE	KY	40906	0.6684557193	13
1720371883	TAYLOR	WANDA	GAYLE	UNIVERSITY OF KENTUCKY & AFFILIATES	800 ROSE ST	LEXINGTON	KY	405360001	0.6685709249	13
1417100223	SHAW	CHARLES	PHILIP	1054 CENTER DR STE 2		RICHMOND	KY	404753851	0.669457632	13
1154387900	NEWELL	BARBARA	J	441 HWY 42W		WARSAW	KY	41095	0.6710654836	13
1962419747	MINER	SCOTT	DAVID	650 JOEL DR		FORT CAMPBELL	KY	422235318	0.6712450262	13
1285610535	WEBB	ELLEN	DIVAS	220 FRANKFORT ST	SUITE 2	VERSAILLES	KY	40383	0.6713114286	13
1740230366	WILLIAMS	ROGER	TODD	400 N DIXIE HWY		CAVE CITY	KY	421279546	0.6717733967	13
1326485012	TAQUI	HUMERA		1360 ROGERSVILLE RD		RADCLIFF	KY	401609344	0.6722907739	13
1043289994	ERICKSON	MELISSA	G	68 CAVALIER BOULEVARD		FLORENCE	KY	410421645	0.6732252495	13
1225028855	GILSON	IAN	SCOTT	310 N L ROGERS WELLS BLVD		GLASGOW	KY	421411300	0.6747213391	13
1013276641	CHRISTENSEN	ALISA-ANN		520 VIOLET RD		CRITTENDEN	KY	41030	0.6747529808	13
1962591388	THOMAS	MICHAEL	D	1101 VETERANS DR		LEXINGTON	KY	405022235	0.6747885941	13
1003959008	REFFNER	ROBERT	SIDNEY	105 VILLAS CT APT 40		LONDON	KY	407415008	0.675234665	13
1043257017	FORSTER	REGINA	E	2716 OLD ROSEBUD RD STE 230		LEXINGTON	KY	405098003	0.6756927076	13
1871937508	SHAHIDI	PAUL	CYRUS	200 CLINIC DR		MADISONVILLE	KY	424311661	0.6757027119	13
1255359220	SNIDER	GREGORY	T.	3061 FIELDSTONE WAY	STE. 500	LEXINGTON	KY	405139006	0.6772336237	13
1225177710	DAVIS	KENT	L	274 E MAIN ST		PARIS	KY	403612124	0.6775231858	13
1588629463	ALLNUTT	JOHN	FRANKLIN	5290 MADISON PIKE	STE 100	INDEPENDENCE	KY	41051	0.677526689	13
1396746533	JONES	STEPHANIE	R	1417 N MAIN ST		JAMESTOWN	KY	426292411	0.6775561141	13
1417028762	JOHNSON	JOHN	R.	95 BRYAN BLVD		CORBIN	KY	407012788	0.6776897966	13
1518079300	CASEY	BARETTA	R	750 MORTON BLVD		HAZARD	KY	417019469	0.6792518812	13
1891763835	DAVIS	CHARLEN	ELYSE	1370 ROGERSVILLE RD		RADCLIFF	KY	401609344	0.6796872549	13
1639158207	NIEDER	KATHY	A	1603 STEVENS AVE		LOUISVILLE	KY	402051087	0.6806753947	13
1962584581	BONDS	CHRISTI	L	233 N 7TH ST		PADUCAH	KY	420011017	0.6817313562	13
1427048909	PLACE	MICHAEL	L	650 JOEL DR	BLANCHFIELD	FORT CAMPBELL	KY	422235318	0.6826214896	13
1417054040	JACKSON	JENNIFER	C.	200 CLINIC DR		MADISONVILLE	KY	424311661	0.6831525349	13
1063413581	ULRICH	DENNIS	ANDRE	1655 E HIGHWAY 3094		EAST BERNSTADT	KY	407296216	0.6833413293	13
1447203724	STORY	MELANIE	A.	175 S ENGLISH STATION RD	SUITE 223	LOUISVILLE	KY	402454160	0.6841203601	13
1669479648	MCCOY	HOLLY	KELLAM	201 S 5TH ST		BARDSTOWN	KY	400041142	0.6847500083	13
1033256110	KEARFOTT	KITRINA	LOU	234 MEDICAL CIR STE 1		MOREHEAD	KY	403511194	0.685951643	13
1619978830	ROACH	JAMES	P	129 S WINTER ST		MIDWAY	KY	403471015	0.6871512913	13
1285691824	LACH	JOHN	A	2355 POPLAR LEVEL RD	STE. 200-A	LOUISVILLE	KY	402171395	0.6873778238	13
1376650317	KHATTAB	YASSIN		822 S MAYO TRL		PAINTSVILLE	KY	412401384	0.6877855746	13
1255396610	BASHEER-GOWI	YASIER	A	200 HIGH RISE DR	STE 374	LOUISVILLE	KY	402133252	0.689241283	13
1609163419	HERSEY	ELIZABETH	GOORLEY	650 JOEL DR		FORT CAMPBELL	KY	42223	0.6911204032	13
1023279510	ASHBY-JONES	LAURA	PAULA	5000 KY ROUTE 321		PRESTONSBURG	KY	416539113	0.691248528	13
1538247572	ADKINS	HENRY	G	105 STATE HIGHWAY 1947	SUITE B	GRAYSON	KY	411436825	0.6914313755	13
1437156791	NORTHERN	DANA	KAREN	1405 NASHVILLE ST		RUSSELLVILLE	KY	422768850	0.6918397274	13
1245559632	JUSTICE	ANTOINETT		184 S MAYO TRL		PIKEVILLE	KY	415011518	0.692990667	13
1053573246	HALL	HOLLY	MARIE	1740 NICHOLASVILLE RD		LEXINGTON	KY	405031431	0.6935708093	13
1003848763	TRACY	ROBERT	N	2626 ALEXANDRIA PIKE		HIGHLAND HEIGH	KY	410761530	0.6938644167	13
1134171317	QIU	LING	LIU	7440 JEFFERSON BLVD		LOUISVILLE	KY	402196159	0.6941054131	13
1639377963	CHANGAMIRE	FREEMAN	TICHATONG	7926 PRESTON HWY STE 106		LOUISVILLE	KY	402193848	0.6941981831	13
1548782568	MOODY	LEO	JAMES	500 CLINIC DR		HOPKINSVILLE	KY	422404991	0.6947977635	13
1225395742	MACIUBA	BRITTA	ZOELLER	201 S 5TH ST		BARDSTOWN	KY	400041142	0.6966069255	13
1194776831	BURTON	MARTHA	ANNE	805 BURKESVILLE ST		COLUMBIA	KY	427281655	0.6974811785	13
1164956397	ANDERSON	DANIELLE	MARIE	245 FOUNTAIN CT	STE 225	LEXINGTON	KY	40509	0.697595111	13
1013978329	HOLZKNECHT	ROBERT	G.	444 S MAIN ST		MADISONVILLE	KY	424312871	0.6985407428	13
1518966092	MARKESBERY	HAROLD	V	1551 AUGUSTA CHATHAM RD		AUGUSTA	KY	410029224	0.698883287	13
1598859464	WORKMAN	MARC	ALAN	412 N LOCK AVE		LOUISA	KY	41230	0.698890285	13
1578524237	CRAIN	THOMAS	CECIL	83 W MAIN ST		TAYLORSVILLE	KY	400718616	0.6997894154	13
1053313577	SLONE	KENNETH	MORRIS	59 COWTOWN RD.,	UK JUNE BUC	HINDMAN	KY	41822	0.6999244004	13
1033146881	SHUPE MATHEW	NANCY		13260 SERVICE RD		WALTON	KY	410949565	0.7001292634	13
1578565784	BEBOUT	WILLIAM	B	332 NORTH COURT STREET		MORGANFIELD	KY	42437	0.7004337063	13
1699989640	DEVERS	DUSTIN	K	713 BROADWAY ST	SUITE 202	PAINTSVILLE	KY	412401465	0.7010673628	13
1346637477	KENDRICK	CASANDRA		858 EASTERN BYP		RICHMOND	KY	404752512	0.7014918256	13
1578613030	CLARK	MARISOL	C	593 E MAIN ST		FRANKFORT	KY	406012332	0.701889431	13
1720214489	PURDOM	VIRGINIA	KING	109 DANIEL DR		DANVILLE	KY	404222527	0.7023140926	13
1720169501	COOK	KENNETH	G.	225 MEDICAL CENTER DRIVE	SUITE 208-C	PADUCAH	KY	42003	0.7039060521	13
1174500482	JUNG	BRUCE	R	46 MARISA CT		CORBIN	KY	407018935	0.7041562301	13
1790717916	LOBACH	AUGUSTINU	J	2420 ARGILLITE ROAD SUITE B		FLATWOODS	KY	41139	0.704479833	13
1295726263	SUMME	CHRISTOPH	L	8726 US HIGHWAY 42		FLORENCE	KY	410429625	0.7045587924	13
1679745368	REY	JONATHAN	MANUEL	223 BURLEY AVE		HOPKINSVILLE	KY	42240	0.7045842287	13
1386175925	DUGGAN	KELLI		100 MALLARD CREEK RD STE 320		LOUISVILLE	KY	402075136	0.7050098771	13
1194898437	COX	FREDERICK	G	109 SOUTH DOUGLAS STREET		PIKEVILLE	KY	41501	0.705398443	13
1437404431	ADAMS	JENNIFER	AMY	119 FAIRFIELD AVE	SUITE R102	BELLEVUE	KY	41073	0.7054444559	13
1528328960	CHANEY	JENNIFER	CRYSTAL	306 MORTON BLVD		HAZARD	KY	41701	0.7054673609	13
1528595352	MITTENDORF	ISAAC		2331 NEW HOLT RD		PADUCAH	KY	420017404	0.705830294	13
1144617630	ELLIOTT	MITCHELL	FORBES	201 ABRAHAM FLEXNER WAY	RUDD HEART	LOUISVILLE	KY	40202	0.7060032662	13
1205047412	WINKLE	DAVID	L	95 BRYAN BLVD		CORBIN	KY	407012788	0.7085290703	13
1275978207	LANE	AMANDA	E	1138 LEXINGTON RD	SUITE 130	GEORGETOWN	KY	403249672	0.7086356206	13
1154306207	PRESTON	HENRY	R	1138 LEXINGTON ROAD SUITE 130		GEORGETOWN	KY	40324	0.7088446094	13
1528151685	DRAKE	ROBERT	G	79 IMAGING DR		SOMERSET	KY	425032869	0.7106472672	13
1609013192	HULSOPPLE	CHAD	DAVID	650 JOEL DR	ATTN: CREDE	FORT CAMPBELL	KY	422235318	0.7111363386	13
1659333110	HANEY	AMY	SMITH	2093 MEDICAL ARTS DR	1ST FLOOR	HEBRON	KY	410489315	0.7112784328	13
1215901772	MEADOWS	PERRY		305 W BROADWAY	THIRD FLOOR	LOUISVILLE	KY	402022129	0.7114957002	13
1578565156	MADDUX	HOWARD	G	518 WEST GUM STREET		MARION	KY	420641516	0.7117620663	13
1952593998	CONDEE	EVAN	FRANKLIN	105 STATE HIGHWAY 1947		GRAYSON	KY	411436825	0.7127578169	13
1164604831	HOPKINS	MALESHEA	Y	184 S MAYO TRL		PIKEVILLE	KY	415011518	0.7128637231	13
1225133580	HUNT	PAUL		650 JOEL DR	BLANCHFIELD	FORT CAMPBELL	KY	42223	0.713794215	13
1760662373	JONES	JAYNA	ROBYN	2100 N MAIN ST STE 1A		MADISONVILLE	KY	424319007	0.714043049	13
1952495038	DAVIS	GARY	WADE	3828 BARDSTOWN RD		LOUISVILLE	KY	402181527	0.7141962101	13
1386614188	PARTIN	GARY	L	310 INDUSTRIAL PARK RD		GREENSBURG	KY	427431429	0.7143801799	13
1235153701	RORIE	MICHELLE	YVONNE	650 JOEL DR		FORT CAMPBELL	KY	42223	0.7146440692	13
1770574147	PETRENKO	PETER		1 S CREEK DR		MONTICELLO	KY	426339472	0.7147916386	13
1275525552	AHMAD	MASUDA		37 BALL PARK RD		HARLAN	KY	408311701	0.7159087009	13
1215978531	HAFENDORFER	DANIEL	L.	4423 BARDSTOWN RD		LOUISVILLE	KY	402183235	0.7165798828	13
1861499121	BELISLE	ROBERT	J	8780 US HIGHWAY 42	SUITE A	FLORENCE	KY	410428850	0.7166634713	13
1134157852	LEWIS	PAUL	R	391 W TOM T HALL BLVD		OLIVE HILL	KY	411647688	0.7173675563	13
1780613232	THOMPSON	KARA	BETH	2215 PORTLAND AVE		LOUISVILLE	KY	402121033	0.717719749	13
1114399474	ESMAEILI	MITTRA		398 DIEDERICH BLVD		ASHLAND	KY	411017008	0.7185914771	13
1194164749	PATTON	STEVEN		7430 JEFFERSON BLVD	SUITE 200	LOUISVILLE	KY	402196159	0.7187319173	13
1982962874	BIRCH	MORGAN	WHITNEY	101 TOWN AND COUNTRY LN	ROOM-B440	HAZARD	KY	417019524	0.7187657318	13
1306164637	RAPP	JESSICA		1777 ASHLEY CIR		BOWLING GREEN	KY	421043339	0.7203034357	13
1902845332	IQBAL	SHAZIA		305 LANGDON ST		SOMERSET	KY	425032750	0.7219920553	13
1285660274	SHORT	KATHY	DARLENE	828 LANE ALLEN RD STE 219		LEXINGTON	KY	40504	0.7220607231	13
1144513276	ENGLE	VERONICA	CAUDILL	210 BLACK GOLD BLVD STE 106		HAZARD	KY	417012620	0.7221015444	13
1548291230	SPENCER	AUDREY		910 KENTON STATION RD	SUITE D	MAYSVILLE	KY	410569658	0.7229140339	13
1477564813	ROSZELL	STEPHEN	RHODES	1169 EASTERN PKWY STE 1234		LOUISVILLE	KY	402171462	0.7229662406	13
1417027525	THORNBURY	WILLIAM	C	211 PROFESSIONAL PARK DR		GLASGOW	KY	421413486	0.7243208996	13
1376508093	BOLIN	BRENT	L	7926 PRESTON HWY STE 106		LOUISVILLE	KY	402193848	0.7244398597	13
1467987768	MILLER	LAUREN	MARIE	2401 TERRA CROSSING BLVD STE 101		LOUISVILLE	KY	402455395	0.7245437329	13
1588642425	SALEEM	WAQAR	A	1905 W HEBRON LN	SUITE 103	SHEPHERDSVILLE	KY	401657465	0.7249378007	13
1346569738	SALYERS	TIFFANY	A	911 BYPASS RD BLDG A		PIKEVILLE	KY	415011689	0.7252352069	13
1538146014	BURTON	MARIA		2156 CHAMBER CENTER DR		LAKESIDE PARK	KY	410171669	0.7258293464	13
1235343286	ELKINS-SMITH	MELINDA	L	2028 WINCHESTER AVE		ASHLAND	KY	411017744	0.7264770599	13
1861498719	WOERNER	ELAINE	M	2215 PORTLAND AVE		LOUISVILLE	KY	402121033	0.7266161152	13
1740284553	OBRIEN	JAMES		10216 TAYLORSVILLE RD	STE 400	LOUISVILLE	KY	402993616	0.7268449574	13
1093764847	BRODSKY	KENNETH		5 LINVILLE DR	SUITE 104	PARIS	KY	403612165	0.7297124973	13
1326367715	ROSE	BETHANI	K	1709 KY ROUTE 321 STE 3		PRESTONSBURG	KY	416539097	0.7303471792	13
1700919776	WILLIS	KEVIN	J	2201 LEXINGTON AVE		ASHLAND	KY	411012843	0.7313139209	13
1336183524	CALHOUN	TERRY	L	1860 J.H. O'BRYAN AVE.		GRAND RIVERS	KY	42045	0.7313275951	13
1144646209	ELAM	TYLER	J.	432 16TH ST		ASHLAND	KY	411017693	0.7317865722	13
1104979038	JONES	LARRY	DALE	2400 GREATSTONE PT		LEXINGTON	KY	405043274	0.7328462185	13
1184853590	DEVARAJU KAUN	ARTHI		4805 SOUTHSIDE DR		LOUISVILLE	KY	40214	0.7335303341	13
1447437116	KITECK	CLINTON	SHAIN	810 JAMESTOWN ST		COLUMBIA	KY	427281010	0.7346547561	13
1083670467	LITTRELL	DAVID		7370 TURFWAY RD	SUITE 100	FLORENCE	KY	410424895	0.7354224225	13
1235319187	JOSHI	VISHNUKAN		7926 PRESTON HWY	STE. 106	LOUISVILLE	KY	402193848	0.7356253703	13
1912268038	DAUGHERTY	ALISSA	K	4044 FORT CAMPBELL BLVD	PMB# 124	HOPKINSVILLE	KY	422404950	0.7357241692	13
1225562010	PEDERSEN	LAURA	ELIZABETH	305 LANGDON ST		SOMERSET	KY	425032750	0.7361826863	13
1295939791	BUCHER	MATTHEW	HAROLD	1001 LEAWOOD DR		FRANKFORT	KY	406013375	0.736847143	13
1639102585	HEFNER	RICHARD	A	6580 KENWOOD CROSSINGS ROAD		CRESTWOOD	KY	40014	0.7382711748	13
1649461625	SHAFFER	MATTHEW	JAMES	2201 LEXINGTON AVE		ASHLAND	KY	411012843	0.7387521662	13
1659664829	CARDONA	KRISTIN	GRACIANA	1301 N RACE ST		GLASGOW	KY	421413454	0.7399321267	13
1013053537	CATO	ALAN	D	2400 RUSSELLVILLE RD		HOPKINSVILLE	KY	422408095	0.7402870188	13
1518133859	ATKINS	ASHLEE	ROBINSON	934 S LAUREL RD STE 1		LONDON	KY	407448303	0.7406337917	13
1619972171	JOHNSON	WESLEY	W	1775 ALYSHEBA WAY	STE 201	LEXINGTON	KY	405092279	0.7409794725	13
1275602070	BAILEY	CHRISTOPH	M	400 UNIVERSITY DR	SUITE 101-A	PRESTONSBURG	KY	416531080	0.7414187122	13
1922161009	WELLS	RAYMOND	DOUGLAS	1146 MONARCH ST		LEXINGTON	KY	405131976	0.7443286356	13
1972574978	DAVIS	MELISSA	S	2222 WINCHESTER AVE		ASHLAND	KY	411017847	0.7450426779	13
1124019716	BURROWS	CRAIG		316 W 2ND ST		MOREHEAD	KY	403511550	0.7451775841	13
1235113259	REDDY	KARUNA	GHANTA	1112 S MAIN ST		FRANKLIN	KY	421342371	0.746312349	13
1225357619	LOWE	AMANDA	R	911 BYPASS RD		PIKEVILLE	KY	415011689	0.7475299573	13
1083604391	MCFARLAND	RONALD	M	1 S CREEK DR	STE. 102	MONTICELLO	KY	426339472	0.7479112641	13
1023050549	HUNEYCUTT	BENJAMIN	STUART	549 E 3RD ST		LEXINGTON	KY	405081612	0.7495654993	13
1699970533	GARRETT	HEATHER	N.	440 HOPKINSVILLE ST		GREENVILLE	KY	423451124	0.7496642562	13
1578526554	MCCLELLAN	JOHN	W	1015 N ELM ST		HENDERSON	KY	424202712	0.7504333298	13
1043275779	CUNDIFF	JAMES	R	115 HUSTON DR		SHEPHERDSVILLE	KY	401657250	0.7505554882	13
1235551680	HOLBROOK	JAMES	KEVIN	130 KATE IRELAND DR		HYDEN	KY	417499071	0.7506049614	13
1285695866	FARMER	JOHN	J.	444 S MAIN ST		MADISONVILLE	KY	424312871	0.7527924095	13
1033124896	GEHRING	SAMUEL	W	65 ENERGY RD		FLEMINGSBURG	KY	410419806	0.7528933393	13
1275916561	GIBSON	RICHARD		825 BARRET AVE		LOUISVILLE	KY	402041743	0.752908971	13
1871596643	CUMMINGS	MICHAEL	LEE	127 FOOTHILLS AVE	SUITE 1	ALBANY	KY	426021076	0.7530053695	13
1790766681	SY	MARIA ENG	R.	7926 PRESTON HWY STE 106		LOUISVILLE	KY	40219	0.7531633562	13
1831189604	MURAD	ASMA	H	270 FIRST ST		CHAVIES	KY	417279091	0.7531825526	13
1487874962	COOPER	ERIN	LOUISE	2240 EXECUTIVE DR STE 102		LEXINGTON	KY	40505	0.7550840121	13
1326506585	BRINKLEY	KIMBERLY	DAWN	227 COMMERCIAL AVE		FULTON	KY	420411528	0.7553510525	13
1154416931	CLICK	C.	GLEN	126 PORTMAN AVE		STANFORD	KY	404841230	0.7557362838	13
1023472982	HOLT	DANIEL		750 MORTON BLVD		HAZARD	KY	417019469	0.755869395	13
1003218470	MINTON	ASHLEY		300 COMMERCIAL CIRCLE		ALEXANDRIA	KY	410012107	0.7561677712	13
1588740575	CREWS	JAMES	PARKER	207 NORTH DIXIE HWY.		CAVE CITY	KY	421279605	0.7563491067	13
1932630761	VARNEY	ALLYSON		210 BLACK GOLD BLVD STE 106		HAZARD	KY	417012620	0.7564194332	13
1467476234	COMBS	JUDY		239 LOVERN ST		HAZARD	KY	417011727	0.7565502565	13
1295798791	OTTE	ROBERT	FRANK	1980 LITTON LN		HEBRON	KY	410488669	0.7572006121	13
1932262268	BRAZIL	JAMES	A	250 MAIN ST	STE D	CADIZ	KY	422119153	0.7581811174	13
1922074657	BIRNEY	PAUL	KENNETH	650 JOEL DR	BLANCHFIELD	FORT CAMPBELL	KY	422235318	0.7592992311	13
1952364614	WEBB	BILL		50 WEDDINGTON BRANCH RD		PIKEVILLE	KY	415013296	0.7597723434	13
1245735554	BENEIGH	DAVID	JEFFREY	750 MORTON BLVD		HAZARD	KY	417019469	0.7599225397	13
1902245848	DAVIDSON	EVAN	M	9880 ANGIES WAY STE 420		LOUISVILLE	KY	40241	0.7606784309	13
1790796654	JOHNSON	ROBERT	RYAN	9070 DIXIE HWY	SUITE 6	LOUISVILLE	KY	402581007	0.7613021442	13
1124061981	DONOVAN	ANNE	T	13260 SERVICE RD		WALTON	KY	41094	0.761348409	13
1881602563	JOSHI	SHOBHNA	R.	2019 CORPORATE DR	TOTAL LUNG	RICHMOND	KY	404758884	0.7614708756	13
1104884451	WATTS	JOHN	MICHAEL	9342 CEDAR CENTER WAY		LOUISVILLE	KY	402914522	0.7622797632	13
1265459838	WECKENBROCK	GREGORY	P	830 THOMAS MORE PKWY	STE 203	EDGEWOOD	KY	410175102	0.7624557706	13
1164443529	MOORE	JACK	C	175 S ENGLISH STATION RD STE 226		LOUISVILLE	KY	40245	0.7631992515	13
1033177126	GILBERT	JAMES		1080 GLENSBORO RD		LAWRENCEBURG	KY	403429033	0.7632157364	13
1699730655	JACOBS	MADELYN	J	4950 NORTON HEALTHCARE BLVD	STE 100	LOUISVILLE	KY	402412845	0.763276399	13
1407843360	SIMPSON	JAMES	H.	111 DERRICK ST		HOPKINSVILLE	KY	422401325	0.7636683377	13
1538543087	SINDLER	DAVID		3615 E JOHN ROWAN BLVD STE 104		BARDSTOWN	KY	400043264	0.7637114258	13
1134221526	BIDDLE	MARTHA	SUE	22 CLINIC DRIVE		PARIS	KY	40361	0.7644890061	13
1861446031	BLAU	JEFFREY	J	2300 CHAMBER CENTER DR		FORT MITCHELL	KY	41017	0.7659439695	13
1134296304	ZAHORIK	KARI	J.	2355 POPLAR LEVEL RD	SUITE 200	LOUISVILLE	KY	402171395	0.7664455267	13
1386870046	SPERRY	CHRISTOPH	LYNN	234 AMY AVE		LOUISVILLE	KY	402122522	0.7665192745	13
1184942765	CHEEMA	ALI	IMRAN	401 HIGHLAND PARK DR		RICHMOND	KY	404753839	0.7669436381	13
1831120930	EICKHOLZ	JAMES	NOAH	546 LONE OAK RD		PADUCAH	KY	420034538	0.7671607951	13
1184682056	COHEN	REBECCA	L	4121 DUTCHMANS LANE	STE 301	LOUISVILLE	KY	40207	0.7683982685	13
1417912429	BREWER	JAMES	H	8113 BARDSTOWN RD		LOUISVILLE	KY	402913441	0.7686317716	13
1366408833	BROOK	STEVE		135 COURTHOUSE XING		INDEPENDENCE	KY	410512509	0.7686612661	13
1144497538	JONES	MICHAEL		200 CLINIC DR		MADISONVILLE	KY	424311661	0.7692812671	13
1366407447	SKANDAMIS	KONSTANTI	G	1930 BISHOP LN	STE 1600	LOUISVILLE	KY	402181921	0.7696615629	13
1073877205	PATEL	KRUTI		6159 1ST FINANCIAL DR		BURLINGTON	KY	410057892	0.7703559933	13
1316945314	ALLEN	JOSEPH	R	990 WILKINSON TRCE		BOWLING GREEN	KY	421033404	0.7704471316	13
1467615930	MIDDLETON	PETER	ALAN	650 JOEL DR		FORT CAMPBELL	KY	422235318	0.7717274887	13
1811950256	SUETHOLZ	DAVID	WAYNE	2378 GRANDVIEW DR		FORT MITCHELL	KY	410171633	0.7725130407	13
1528386000	OSBORNE LEWIS	REBECCA	LYN	79 COUNTRY CLUB DR		BUTLER	KY	410068704	0.7735012638	13
1497735591	LYONS	CLARENCE	FRANKLIN	33 SHORT RDG		OLIVE HILL	KY	411648313	0.7757972594	13
1891735908	FAULKNER	RONALD		650 W LINCOLN TRAIL BLVD		RADCLIFF	KY	401602602	0.7776132109	13
1609845882	BROWN	TAMMY	L	606 BURKESVILLE RD		ALBANY	KY	426021612	0.7776788225	13
1023166527	GIULITTO	DEAN	RICHARD	851 IRELAND AVE	IRELAND ARM	FORT KNOX	KY	401212722	0.7781952409	13
1881709723	RICHARDS	GLEN	D	289 IRELAND AVE	PRIMARY CAR	FORT KNOX	KY	401215111	0.778439084	13
1295229854	PATEL	JAI		438 ADAM SHEPHERD PKWY STE 1		SHEPHERDSVILLE	KY	401656640	0.7787021239	13
1679951461	HUSSAIN	ALI	IMTIAZ	200 CLINIC DR		MADISONVILLE	KY	424311661	0.7797051756	13
1457839466	TRUMBLE	CORINNE		2200 CONNER ROAD		HEBRON	KY	410488142	0.7801444036	13
1144206392	WEST	JAMES	RADFORD	602 KNOX ST		BARBOURVILLE	KY	409061304	0.7801984943	13
1396240495	HELPHINSTINE	SARAH	E	210 BLACK GOLD BLVD STE 106		HAZARD	KY	417012620	0.7803973634	13
1538470224	RUXER	JENA	THOMAS	727 HOSPITAL DR		SHELBYVILLE	KY	400651660	0.7809410294	13
1912058272	BULLOCK	DAVID	SHIRLEY	140 NEWCOMB AVE		MOUNT VERNON	KY	404562728	0.78114322	13
1568667905	GOOLD	AMY	LEE	650 JOEL DR		FORT CAMPBELL	KY	422235318	0.7818733332	13
1639241102	BROCK	MICHAEL	E.	2920 WINCHESTER AVE	SUITE 1	ASHLAND	KY	411011962	0.7818952085	13
1184129397	PATEL	TRISHA		222 MEDICAL CIR		MOREHEAD	KY	403511179	0.7829515379	13
1811993884	HANKA	MARVIN	J	2215 PORTLAND AVE		LOUISVILLE	KY	402121033	0.7842460581	13
1811331804	WATTS	JOSHUA	DEAN	240 HOSPITAL RD		WHITESBURG	KY	41858	0.7843411922	13
1689952772	MARSHALL	KENNETH	EDWIN	150 FRANKFORT RD STE 103		SHELBYVILLE	KY	400657401	0.7845513354	13
1316903636	GIESKE	MICHAEL	ROBERT	2300 CHAMBER CENTER DRIVE	SUITE 100	FORT MITCHELL	KY	41017	0.7849986776	13
1639152234	HOLT	TERRY	DON	101 LEGION DR		CENTRAL CITY	KY	423301496	0.7855640165	13
1386612422	REYNOLDS	BETSY	TUCKER	298 BOGLE ST	STE B	SOMERSET	KY	42503	0.7857856992	13
1376544221	HOLMES	BETH	ANN	4071 TATES CREEK CENTRE DR	SUITE 100	LEXINGTON	KY	405173062	0.7858127476	13
1770961336	WEISENBURGER	ABIGAIL		1 MEDICAL VILLAGE DR		EDGEWOOD	KY	41017	0.7860968126	13
1720297294	PHILIPPE	MARC	TODD	1500 JAMES SIMPSON JR WAY	STE 201	COVINGTON	KY	410110801	0.7873079063	13
1366409088	CONYER	WILLIAM	R	5158 VILLAGE SQUARE DR		PADUCAH	KY	420019060	0.7882125023	13
1194734152	SHETH	RAJESH	K	332 W BROADWAY	SUITE 600	LOUISVILLE	KY	402022116	0.7882455875	13
1457693954	WANG	JIANXIA		6411 VETERANS MEMORIAL PKWY		CRESTWOOD	KY	400148698	0.7886574686	13
1023456878	KISER	MAKAYLA	ANN	210 BEVINS LN	SUITE C	GEORGETOWN	KY	403246120	0.7900501996	13
1710971775	COLEMAN	AMY	ELIZABETH	3099 HELMSDALE PL		LEXINGTON	KY	405092213	0.7910612076	13
1477979698	RUNCIMAN	KENNETH	ALLAN	3940 PHILLIPS AVE		PADUCAH	KY	420014648	0.7910725054	13
1649709338	HAYS	SAMANTHA	BROOKE	2659 NORTH LAUREL RD		EAST BERNSTADT	KY	407290495	0.7918230806	13
1972520567	WILLIS	WILLIAM	WYATT	126 TRIVETTE DR	SUITE 102	PIKEVILLE	KY	415011275	0.7921521691	13
1245234053	WRIGHT	JAMES	A.	10216 TAYLORSVILLE RD	STE 400	LOUISVILLE	KY	402993616	0.7921564336	13
1558696989	RAVI	VIDHYA LA		124 DANIEL DR		DANVILLE	KY	40422	0.792414118	13
1588794556	LAMOT-WASIK	LIDIA	IRENA	8726 US HWY 42		FLORENCE	KY	410429642	0.7925770803	13
1063725273	SHARP	SHASTINE	M	825 BARRET AVE		LOUISVILLE	KY	402041743	0.7937724058	13
1912990607	PEDDICORD	CAROL	B	252 BURKESVILLE RD		ALBANY	KY	426021604	0.7939574298	13
1063859452	SULLIVAN	BRITTANY	ANN	6105 1ST FINANCIAL DR		BURLINGTON	KY	410057892	0.7942294235	13
1104832310	PIKE	SAMUEL	PHILLIP	100 HELMWOOD PLAZA DRIVE		ELIZABETHTOWN	KY	42701	0.7944690072	13
1992186027	ELIAN	MAYADA		3504 CUMBERLAND AVE		MIDDLESBORO	KY	40965	0.7946295309	13
1770690216	PATTERSON	BRADLEY	S.	1500 JAMES SIMPSON JR WAY	STE 201	COVINGTON	KY	410110801	0.7948859547	13
1447272299	PEREZ-LOPEZ	EDWIN		83 WELLNESS WAY		BENTON	KY	420257156	0.7952896947	13
1285653618	JOHNSON	LARRY	C	120 PROGRESS WAY		OWENTON	KY	403596032	0.7958062933	13
1053792069	MOORE	WESLEY		145 LINCOLN DR		HODGENVILLE	KY	427489706	0.7970970845	13
1740343896	FLETCHER	MELISSA	CAROL	428 E MAIN ST		INEZ	KY	412248931	0.7971639823	13
1962796466	O'QUINN	ANGELA	M	12579 MAIN STREET	SUITE 101	MARTIN	KY	41649	0.7984058744	13
1295783884	WRIGHT	GARAH	E	1300 MERRITT DR STE 100		HENDERSON	KY	424202788	0.7995996153	13
1275530008	HANNAH	RANCIE	WAYNE	1101 SAINT CHRISTOPHER DR	SUITE 250	ASHLAND	KY	411017087	0.7996809393	13
1437312311	EIDSON	KASEY	MICHELLE	413 S LOOP RD		EDGEWOOD	KY	410175446	0.8004207983	13
1922268523	PARRISH	SARAH	ANNE	100 TRADE ST	SUITE C	LEXINGTON	KY	405112634	0.8018421488	13
1447477625	HUMMEL	LAURA	E	280 PASADENA DR		LEXINGTON	KY	405032925	0.8020743359	13
1982607610	CARRICO	JEFFREY	A	318 S 7TH ST		MAYFIELD	KY	420662337	0.8021943284	13
1558725606	VON BELL	EVELYN	ROSE	9815 BROWNSBORO RD		LOUISVILLE	KY	402411125	0.8024694788	13
1467458042	OLIVER	BRETT	ALAN	210 BEVINS LN	STE C	GEORGETOWN	KY	403246120	0.803633179	13
1710042940	WILSON	KENNETH	CARL	234 E GRAY ST	SUITE 364	LOUISVILLE	KY	402021900	0.8038995191	13
1346395837	RUBY	JONATHAN	D.	350 HOSPITAL WAY STE 100		SOMERSET	KY	425031872	0.804526036	13
1790740991	AUFOX	WILLIAM	E.	2355 POPLAR LEVEL RD	STE 200-A	LOUISVILLE	KY	402171395	0.8064103051	13
1952444796	MCCORMICK	THOMAS	K	40 S BANK ST		MT STERLING	KY	403531322	0.8070523128	13
1477993525	WADHWA	PREETI		2406 W BROADWAY		LOUISVILLE	KY	402111008	0.8072182293	13
1972703379	BUSSE	RACHEL	J	2470 BARDSTOWN RD		LOUISVILLE	KY	402052123	0.8080744584	13
1891157806	ST CLAIR	COLLIN	A	3099 HELMSDALE PL		LEXINGTON	KY	405092213	0.8097316044	13
1932270006	RAICHEL	MICHAEL		210 BLACK GOLD BLVD STE 106		HAZARD	KY	417012620	0.8098505315	13
1356729438	JAMES	SEAN	WILLIAM	14949 N US HIGHWAY 25 E STE 4		CORBIN	KY	40701	0.8101520565	13
1558311175	KREIS	SAMUEL	DUANE	272 LONDON MOUNTAIN VIEW DR STE 3		LONDON	KY	407416601	0.8102115294	13
1114111879	DICKINSON	CATHERINE	NICOLE	300 S 8TH ST STE 480W		MURRAY	KY	420712403	0.8108972231	13
1730226515	MOORE	TRUDY	ANN	265 HIGHWAY 15 S		JACKSON	KY	413397370	0.8115816977	13
1386617322	HAGER	JAMES	R.	50 WEDDINGTON BRANCH RD	STE C	PIKEVILLE	KY	415013296	0.812862765	13
1851497382	ROSS	ROBERT	FICKLIN	927 KENTON STATION DR		MAYSVILLE	KY	410569617	0.8132843193	13
1114108305	MARQUARDT	ROBERT	GARY	300 S 8TH ST	SUITE 206E	MURRAY	KY	420712400	0.8135555944	13
1336222512	NELSON	JENNIFER	WILES	2850 LONE OAK RD	SUITE 4	PADUCAH	KY	420038043	0.8146360688	13
1447468459	GREEN	AMY	JENNIFER	1055 DOVE RUN RD	SUITE 200	LEXINGTON	KY	405023536	0.8151164645	13
1336540905	RUST	ALISHA	ANN	1500 JAMES SIMPSON JR WAY	SUITE 201	COVINGTON	KY	410110801	0.8155486122	13
1932594348	O'NEAL	BRITTANY		7926 PRESTON HIGHWAY	SUITE 106	LOUISVILLE	KY	402193848	0.8160553797	13
1679923189	HAMANN	CHRISTOPH		7926 PRESTON HWY STE 106		LOUISVILLE	KY	402193848	0.8166730245	13
1043741150	WALKER	LOYAL		7926 PRESTON HWY STE 106		LOUISVILLE	KY	40219	0.8168567809	13
1861519241	FAUGHN	LAURA		101 ORCHARD DR		NICHOLASVILLE	KY	403562690	0.8170965048	13
1083691471	GOURIEUX	ERIC	D	7926 PRESTON HWY STE 106		LOUISVILLE	KY	402193848	0.8171864547	13
1023576337	STANG	PAMELA		225 FALCON DR		MT STERLING	KY	403539792	0.8176921903	13
1588617401	AGGARWAL	MINI		900 FAIRDALE RD		FAIRDALE	KY	401189731	0.8183989165	13
1336104447	HUBBUCH	ANTHONY		2355 POPLAR LEVEL RD	STE. 200-A	LOUISVILLE	KY	402171395	0.8199680978	13
1093744807	FLEMING	JOHN	M	911 BYPASS RD		PIKEVILLE	KY	415011689	0.8203226569	13
1083665939	WHEELER	STEPHEN	FRANK	550 S JACKSON ST	1ST FLOOR	LOUISVILLE	KY	402021622	0.8203856865	13
1922048503	WRIGHTSON	ALAN	STEVENS	1306 VERSAILLES RD	STE 120	LEXINGTON	KY	405041796	0.8205120721	13
1023111010	RANDOLPH	MICHAEL	SHANE	104 HARDIN LN		SOMERSET	KY	425033800	0.8214365359	13
1386149128	CLEMMER	KATHARINE	MCDOWELL	110 VILLAGE PKWY		NICHOLASVILLE	KY	403562327	0.8216246449	13
1942252606	COLLIER	JAMES	M	135 E MAXWELL ST	STE. 303	LEXINGTON	KY	405082640	0.8218992733	13
1568876357	MURPHY	KRISTEN	NICOLE	432 16TH ST		ASHLAND	KY	411017693	0.8222939576	13
1699919761	WATTERS	RAYMOND	WENDELL	632 SLATE AVE		OWINGSVILLE	KY	403602206	0.8226236453	13
1942401005	BETZ	DONNA	LYNN	140 STONECREST RD STE 101		SHELBYVILLE	KY	400658143	0.8226525266	13
1770520975	BISHOP YEATMA	STACEY	E	2626 ALEXANDRIA PIKE		HIGHLAND HEIGH	KY	410761530	0.823463865	13
1801083746	KUHN	DANA	C	101 STONECREST ROAD	SUITE 3	SHELBYVILLE	KY	40065	0.823576285	13
1104822626	MASTRONARDI	DIEGO		201 PARK ST		BOWLING GREEN	KY	421011708	0.8241668454	13
1811352065	BRAR	AJIT	K.	2406 W BROADWAY		LOUISVILLE	KY	402111008	0.8250367687	13
1093789521	ATKINS	ROBERT	HOWARD	2201 LEXINGTON AVE		ASHLAND	KY	411012843	0.8256084909	13
1518989334	MORGAN	KATHIE	E	520 VIOLET RD		CRITTENDEN	KY	410307480	0.825666835	13
1871793430	RUBEEN	SHAFIA		1030 BROOKHAVEN ROAD		FRANKLIN	KY	421342375	0.8259880169	13
1629167812	MARQUEZ	JESUS		650 JOEL DRIVE	BLANCHFIELD	FORT CAMPBELL	KY	422235318	0.8274094513	13
1114112729	GARRETT	CASSANDRA	ANN	100 AIRPORT GARDENS RD		HAZARD	KY	417019529	0.8276338376	13
1144395211	GOTTS	LAWRENCE	J.	1621 S NASHVILLE ST	SUITE 104	RUSSELLVILLE	KY	422768871	0.8279234757	13
1700857414	GIBSON	MILES	KENTON	92 JOE T PETTY DR	SUITE 300	RUSSELL SPRING	KY	426428543	0.8285092264	13
1174052765	FARMER	JOHN	MITCHELL	1102 S VIRGINIA ST		HOPKINSVILLE	KY	422403579	0.82857732	13
1477561322	FARLEY	FRANK	DONALD	593 E MAIN ST		FRANKFORT	KY	406012332	0.8288060589	13
1871544817	WALZ	JON	H.	1000 ASHLAND DR	SUITE 105	ASHLAND	KY	411017057	0.8292289268	13
1083615207	HESS	MICHAEL	CARL	5334 S 3RD ST	SOUTHEND ME	LOUISVILLE	KY	402142612	0.8296481892	13
1780063636	GIST	ANDREA	CLAIR	405 VIOLET RD		CRITTENDEN	KY	410308956	0.8298284262	13
1821518655	ADAMS	REBECCA	JO	1000 ASHLAND DR STE 103		ASHLAND	KY	411017092	0.8305788868	13
1336422955	WELLINGTON	BRIAN	D	1300 MERRITT DR STE 100		HENDERSON	KY	424202788	0.8315546	13
1992182869	SHURTLEFF	ROBERT		911 BYPASS ROAD BUILDING B		PIKEVILLE	KY	415011689	0.8331563365	13
1275599755	CRUM	STEVEN		4 HMB CIR		FRANKFORT	KY	406015376	0.8332914835	13
1588745863	RICE	JASON	T	604 JAMES S TRIMBLE BOULEVARD	SUITE 1	PAINTSVILLE	KY	412401026	0.8333226828	13
1184026551	SUMME	ALEXA		830 THOMAS MORE PKWY		EDGEWOOD	KY	410175102	0.8343501607	13
1124055876	MOSES	STEPHEN	ANDREW	430 E PLEASANT ST		CYNTHIANA	KY	410311614	0.836284927	13
1477596542	BATES	RODNEY	KENT	100 JAY STREET		STANFORD	KY	404847511	0.8397421543	13
1447216353	NOLD	ROBERT	L	51 HILL RD		LOUISVILLE	KY	402041576	0.8399875629	13
1033799978	DESKINS	JOSEPH	ERIC	465 STRATFORD DR		LEXINGTON	KY	405031814	0.8405758328	13
1851939045	NEW	LANA	R	195 COMBS LN		SOMERSET	KY	425034913	0.8424325138	13
1467848952	DEATLEY	KELLY	RENEE	325 W WALNUT ST STE 600		LEBANON	KY	40033	0.8429943341	13
1477795920	FANNIN	KRISTOPHE	ZEPHINAR	2355 POPLAR LEVEL RD	SUITE 200	LOUISVILLE	KY	402171395	0.843662186	13
1285675892	ARVIN	JON	ANTHONY	116 PROGRESS DR		MOUNT VERNON	KY	404568590	0.8447064487	13
1649298779	ROWE	MICHAEL	KEVIN	140 NEWCOMB AVE		MOUNT VERNON	KY	404562728	0.8456877073	13
1679952279	GILBERTS	ALLISON	BROOKE	2222 WINCHESTER AVE		ASHLAND	KY	411017847	0.8460932541	13
1366416604	PARE	GRADY	H.	250 PARK ST		BOWLING GREEN	KY	421011760	0.8462593159	13
1972581619	RAMIREZ	RICHARD	ROGERS	1055 DOVE RUN ROAD		LEXINGTON	KY	40502	0.8467497546	13
1649581778	AAMIR	FARYAAL		200 CLINIC DR		MADISONVILLE	KY	424311661	0.8474518437	13
1376835967	RAMEY	AMANDA	LOUISA	316 W 2ND ST		MOREHEAD	KY	403511550	0.8476192629	13
1619935459	PALLEY	CLAIR	ESTHER	211 FOUNTAIN CT STE 340		LEXINGTON	KY	405092957	0.8478841725	13
1043308208	LESLIE	LARRY	MILFORD	23 WILLOW DR		AUXIER	KY	416029259	0.8480172641	13
1770548430	ELDEMIRE	MICHAEL	JOSEPH	8442 DIXIE HWY		LOUISVILLE	KY	402581140	0.8484252714	13
1275642860	HAMNER	DONALD	L	478 WHIRLAWAY DR		DANVILLE	KY	404229037	0.8486284557	13
1124047717	RICHARD	JOHN	W.	989 GOVERNORS LN STE 220		LEXINGTON	KY	405131175	0.8486683117	13
1265457907	HENDERSON	JAMES	ARTHUR	110 VILLAGE PKWY		NICHOLASVILLE	KY	403562327	0.848723472	13
1952391724	MURAD	UMAR		270 FIRST ST		CHAVIES	KY	417279091	0.849518883	13
1194799676	TAPP	JOHN	C	414 OLD MORGANTOWN ROAD		BOWLING GREEN	KY	421012842	0.8500717324	13
1487842084	GALLOWAY	ABRAHAM	S.	444 S MAIN ST		MADISONVILLE	KY	42431	0.8504979326	13
1366920373	FRIEDLY	CHRISTINA		2300 CHAMBER CENTER DR		LAKESIDE PARK	KY	410171686	0.8505745897	13
1285688499	WENK	SUSAN	C.P.	2626 ALEXANDRIA PIKE		HIGHLAND HEIGH	KY	410761530	0.8510792003	13
1326020272	SMALLEY	CHRISTOPH	M	7440 JEFFERSON BLVD		LOUISVILLE	KY	40219	0.8513348237	13
1689108821	JAYNE	COLTON		401 COMMERCE CIR		MT STERLING	KY	403537815	0.8516180803	13
1801895396	NEUS	STEVEN		13180 AA HWY N		FOSTER	KY	410437503	0.8519847881	13
1962887778	NITHYANANDAM	SRIKANTH		202 BEVINS LN		GEORGETOWN	KY	403246178	0.8525128047	13
1780090233	SADIA	UMAMA		9702 STONESTREET RD		LOUISVILLE	KY	40272	0.8528400286	13
1790938751	GOBLE	MICHAEL	DOUGLAS	535 N LAKE DR		PRESTONSBURG	KY	416531278	0.8532705539	13
1801116769	DURHAM	BRUCE	A	20 E MCMURTRY AVE		HARTFORD	KY	423471647	0.8535946672	13
1679734693	KAZEE	JACKIE	R	1101 SAINT CHRISTOPHER DR	SUITE 250	ASHLAND	KY	411017087	0.8540649022	13
1417367848	TACKETT	KRISTI	LEANN	184 S MAYO TRL		PIKEVILLE	KY	415011518	0.854586807	13
1518923853	VONDERBRINK	JOSEPH	P	7370 TURFWAY RD	SUITE 100	FLORENCE	KY	410424895	0.8550624758	13
1689698037	FRICK	LAWRENCE	P	110 VILLAGE PKWY		NICHOLASVILLE	KY	403562327	0.8552510319	13
1548214992	LOSCH	ANN	G.	104 LEGACY DR		BEREA	KY	404039594	0.8554139551	13
1932243219	COLLINS	JENNIFER	GAIL	207 16TH ST	SUITE 200	ASHLAND	KY	411017906	0.8570514577	13
1366416885	PHELPS	CLARISSA	M	47 W WEBSTER STREET		SEBREE	KY	424550426	0.8580383569	13
1164523106	CATLETT	ARVIL	GLENN	207 W MAIN ST		HODGENVILLE	KY	427481559	0.8583113141	13
1952312241	CARPENTER	MICHELLE	R	225 HOSPITAL DR.	SUITE 200	WINCHESTER	KY	40391	0.8593236929	13
1164785457	RISNER	BENJAMIN	MAURICE	7926 PRESTON HWY	SUITE 106	LOUISVILLE	KY	402193848	0.8598289806	13
1578092268	GERLACH	ELIZABETH	TARTER	200 ABRAHAM FLEXNER WAY		LOUISVILLE	KY	402022877	0.8604750898	13
1447253786	MCCLURE	ROBERT	E	301 SUNSET DR		CANEYVILLE	KY	42721	0.8605172987	13
1184738965	BURCHETT	THOMAS	J	455 BULLION BLVD		WINCHESTER	KY	403912933	0.8606309001	13
1558590901	SINGH	NICKLESH	N	289 IRELAND AVE		FORT KNOX	KY	40121	0.8608043356	13
1013912831	KAVORKIAN	VERONICA	ANNE	2701 CHAMBERLAIN LN		LOUISVILLE	KY	402451603	0.8608283079	13
1619598182	MOSLEY	KIMBERLY	NICOLE	750 MORTON BLVD		HAZARD	KY	417019469	0.8626913311	13
1750362778	MELAHN	WILLIAM		316 W 2ND ST		MOREHEAD	KY	403511550	0.8631800901	13
1134113822	LARSON	RICHARD	D.	2215 PORTLAND AVE		LOUISVILLE	KY	402121033	0.8637723708	13
1124105911	STEPHEN	KARLA		152 W TIVERTON WAY STE 160		LEXINGTON	KY	405034437	0.8642937517	13
1295964468	DOYLE	JOHN	L	732 ELIZAVILLE ROAD		FLEMINGSBURG	KY	41041	0.8645343193	13
1467417915	MINTER-SAUER	ALICE	E	9880 ANGIES WAY STE 420		LOUISVILLE	KY	402412850	0.8657213756	13
1639275795	GILKEY	SANDRA	CAPPS	300 S 8TH ST	SUITE 480W	MURRAY	KY	420712400	0.8662313856	13
1629098033	RAO	PADMA	GANTA	105 WINDSOR PATH, STE: 2	PADMA RAO S	GEORGETOWN	KY	40324	0.8667705012	13
1578823696	FLETCHER-JONE	CRYSTAL	MARIE	1084 HIGHWAY 7		WEST LIBERTY	KY	414727146	0.8676483216	13
1215391339	LYNN	JOSHUA		7926 PRESTON HWY STE 106		LOUISVILLE	KY	402193848	0.867661972	13
1275702763	CALLAHAN	TERRA	LEIGH	650 JOEL DR		FORT CAMPBELL	KY	422235318	0.8681758302	13
1346225703	SOKAN	BABATUNDE	O	22 CLINIC DR		PARIS	KY	403612161	0.8685877984	13
1720273105	DOTSON	LESLEY	ANN	6500 HIGHWAY 645	SUITE 3	INEZ	KY	412242044	0.8701253789	13
1801969928	AKAYDIN	MEHMET	S	183 WASHINGTON ST		HAWESVILLE	KY	423480235	0.8706007553	13
1154365203	SCOTT	STEPHEN	M	300 COMMERCIAL DRIVE		ALEXANDRIA	KY	41001	0.870633623	13
1043247711	SCHULTE	DEBRA		119 FAIRFIELD AVE	SUITE R102	BELLEVUE	KY	410731184	0.8712314437	13
1346205283	RAWLINGS	CHRISTOPH	CHARLES	1980 LITTON LN		HEBRON	KY	410488669	0.8717324682	13
1154313120	HORN	FRANCES	MARIE	543 POWELL LN		BENTON	KY	420255366	0.8726475755	13
1659393700	SIZEMORE	STANLEY	W	1306 VERSAILLES RD	STE 120	LEXINGTON	KY	405041796	0.8727705976	13
1699887398	BROCK	REGINA	LYNN	858 EASTERN BYP		RICHMOND	KY	404752512	0.8730428665	13
1871740175	COOLE	MIRANDA	J	2215 PORTLAND AVE		LOUISVILLE	KY	402121033	0.8732346952	13
1437680964	JOENBORG	MARY		140 NEWCOMB AVE		MOUNT VERNON	KY	404562725	0.8733673039	13
1487814547	TOLBERT	GERRY	LEO	8780 US 42		FLORENCE	KY	410426936	0.8734213421	13
1356314199	TOADVINE	STEPHEN	K	215 N ALLISON AVE		BARBOURVILLE	KY	409061336	0.8744960022	13
1760488191	GLASSER	JACK		1325 ANDREA ST	SUITE 100	BOWLING GREEN	KY	421045852	0.8745025615	13
1164526489	FUGATE	LISA		7607 DIXIE HWY		FLORENCE	KY	41042	0.8750487053	13
1548291461	PRUNTY	MARSHALL	EDWARD	440 HOPKINSVILLE ST		GREENVILLE	KY	423451124	0.8775293799	13
1013993641	KEMP	WILLIAM	C.	1777 ASHLEY CIR		BOWLING GREEN	KY	421043339	0.8796051586	13
1538420666	JAMORA	DAVID	C	500 CLINIC DR		HOPKINSVILLE	KY	422404991	0.8802941311	13
1649359514	EBBS	MARCIA	D	1006 NEW MOODY LN		LA GRANGE	KY	400319122	0.880297475	13
1699725044	BROWN	BONNIE	SUSANNE	11969 S DIXIE HWY		SONORA	KY	427769739	0.8808911023	13
1992188734	GILLIAM	KATHERINE	HINDMAN	1405 NASHVILLE ST		RUSSELLVILLE	KY	422768857	0.8810398955	13
1255674263	ELRAMAHI	WESAM		9342 CEDAR CENTER WAY		LOUISVILLE	KY	402914522	0.8823115378	13
1679780860	FERNANDEZ	LUZ	M	2215 PORTLAND AVE		LOUISVILLE	KY	402121033	0.8832043386	13
1366518060	DALLAS	ERIKA	D	4645 VILLAGE SQUARE DRIVE	SUITE A	PADUCAH	KY	420015252	0.883458733	13
1316983109	STEWART	WILLIAM	F.	140 NEWCOMB AVE STE 1		MOUNT VERNON	KY	404562726	0.8841008259	13
1164765582	GRAVES	KEVIN	ANDREW	120 N 4TH ST		BARLOW	KY	420249579	0.8844896797	13
1285736595	ADAMS	JOHN	V.	119 MEMORIAL DR		FRANKLIN	KY	421342752	0.8845419357	13
1861574451	SMART	JOHN	ROBERT	187 WOLFORD AVE		LIBERTY	KY	425393278	0.8850650568	13
1922194083	SOSNIN	BARRY	BRIAN	1019 COMMERCE PKWY		LA GRANGE	KY	400318779	0.8851909697	13
1881640936	MCKIBBEN	MICHAEL	A	189 OUTER LOOP		LOUISVILLE	KY	402145544	0.8852081298	13
1548242613	SCOTT	BRIAN	FRASER	325 W WALNUT ST		LEBANON	KY	400331377	0.8856024406	13
1972660678	TUONG	VAN	T	2619 EVERGREEN WYNDE		LOUISVILLE	KY	402231370	0.8869577771	13
1184689861	DEPREST	BRIAN	A	4420 DIXIE HWY	STE. 114	LOUISVILLE	KY	402162986	0.886972296	13
1609995265	TRIMBLE	ATITAYA	TAHN	217 ELM TREE LN		LEXINGTON	KY	405072117	0.8870274727	13
1023068772	TAMAREN	JANET		107 S BROADWAY ST		CARLISLE	KY	403111150	0.8870451552	13
1578543138	HAYS	ANN	ADAMS	830 S LIMESTONE		LEXINGTON	KY	405360582	0.8873961153	13
1346532918	MATERA	ELIZABETH	L	155 BRICKLAYER STREET		OLIVE HILL	KY	41164	0.8875040882	13
1477560605	WHITAKER	ROBIN		210 BLACK GOLD BLVD STE 106		HAZARD	KY	417012620	0.8884198027	13
1407963671	PATEL	AKSHAYA	A.	10216 TAYLORSVILLE RD STE 500		LOUISVILLE	KY	402993617	0.8889093417	13
1710151618	DUBASH	ROY	MINOO	750 MORTON BLVD		HAZARD	KY	417019469	0.8889585565	13
1437679842	LOVELACE	MICHAEL	EDWARD	1800 STEVENS AVENUE		LOUISVILLE	KY	40205	0.8892603707	13
1972502722	MOOSNICK	MIRIAM		7711 EWING BLVD		FLORENCE	KY	410427533	0.8892807043	13
1275701195	FISCHER	MARTA	LOUISE	747 BUTTERMILK PIKE		CRESCENT SPRIN	KY	410171303	0.8899338557	13
1801851886	MATTINGLY	DOUGLAS	E	947 EASTERN PKWY		LOUISVILLE	KY	402171573	0.8900681789	13
1275885832	WATTS	JANEY	LYNN	246 KY ROUTE 979		HAROLD	KY	416359046	0.8901020586	13
1033276225	TUTTLE	FRED	THOMAS	4106 MASON WOODS LN		OWENSBORO	KY	423037552	0.8901983429	13
1447220231	JONES	JANINE	CORBITT	UNIVERSITY HEALTH SERVICE	KENTUCKY CL	LEXINGTON	KY	405360284	0.8909031585	13
1457795189	MCGAUGH	JOHN-MICH		30 STACY LANE RD		IRVINE	KY	403367356	0.890988504	13
1952629842	PATEL	SHILPAN	M	1000 BRECKENRIDGE ST STE 401		OWENSBORO	KY	423030878	0.8913132972	13
1245769843	AKINBOYEWA	IBUKUN	JULIA	200 CLINIC DR		MADISONVILLE	KY	424311661	0.8931124666	13
1952321515	GOBLE	RONDAL		2121 RICHMOND RD STE 201		LEXINGTON	KY	405021213	0.8943340727	13
1053507004	WHITE	STEVEN	DEVON	15 S MAIN ST		NEW CASTLE	KY	400502568	0.8946185577	13
1235405846	SIMPSON	TIFFANY	ELLEN	6820 ENTERPRISE DR		LOUISVILLE	KY	402144305	0.8949174848	13
1902906464	JOHNSON	CHARLES	C	1000 MONARCH ST	STE 100	LEXINGTON	KY	40513	0.8962702867	13
1336165943	AMIN	RAJANBHAI	R	1505 S 7TH ST		LOUISVILLE	KY	402081710	0.8981286324	13
1235698242	GROVE	ZACHARY	JOHN	7926 PRESTON HWY STE 106		LOUISVILLE	KY	402193848	0.8981783711	13
1891761045	STOKES	CHRISTOPH	TODD	706 MAYNOR ST		CORBIN	KY	407011777	0.8996703787	13
1245230903	WAHL	GARY	J	1325 TRIPLETT ST		OWENSBORO	KY	423033163	0.9006209112	13
1780095729	MOORE	JONATHAN		200 CLINIC DR		MADISONVILLE	KY	42431	0.900774524	13
1730186974	STILES	MATTHEW	ALAN	201 S 5TH ST		BARDSTOWN	KY	400041142	0.9019094654	13
1114931813	RAGSDALE	JOHN		2006 HOLIDAY LN	SUITE 100	FULTON	KY	420418468	0.9019792862	13
1497140503	PENDLETON	KELSEY	PAIGE	101 ORCHARD DR		NICHOLASVILLE	KY	40356	0.9023276031	13
1013974419	MINNING	MICHAEL	PAUL	830 THOMAS MORE PKWY	SUITE 200 B	EDGEWOOD	KY	410175102	0.9031780138	13
1568448330	SARTORI	STEVEN	J	544 DEER CREEK DR		CORBIN	KY	407016153	0.9034890877	13
1528261914	CHAN	VICKIE	C	2626 ALEXANDRIA PIKE		HIGHLAND HEIGH	KY	410761530	0.903766253	13
1588620405	CROUCH	RICHARD	H	300 S 8TH ST	SUITE 480W	MURRAY	KY	420712400	0.9051288687	13
1699110916	JOYNER	JAMES	HARRIS	4925 ROCKWELL RD		WINCHESTER	KY	403918509	0.9052880336	13
1225026826	NEIL	SUSAN	ERICA	2101 NICHOLASVILLE RD	206	LEXINGTON	KY	405032518	0.9053374729	13
1831290980	SHETH	BAKULA	S	1001 TREVILIAN WAY		LOUISVILLE	KY	402131545	0.9059720868	13
1043237639	SCHABELL	MARGUERIT	S	1955 DIXIE HIGHWAY	SUITE D	FT. WRIGHT	KY	41011	0.9063999736	13
1376032904	CARRILLO	GABRIEL	BRIAN	26901 US HIGHWAY 119 N		BELFRY	KY	415147520	0.9066980895	13
1811079411	HAY	HERBY	G	4003 KRESGE WAY STE 410		LOUISVILLE	KY	402074652	0.9068638091	13
1447662077	NETTLETON	LINDY		732 ELIZAVILLE AVE		FLEMINGSBURG	KY	41041	0.9074395792	13
1639264021	RISHER	RICHARD	L	430 E PLEASANT ST		CYNTHIANA	KY	410311614	0.9097206583	13
1255361242	RAVISANKAR	PUNNAIVAN		222 MEDICAL CIR		MOREHEAD	KY	403511179	0.9106531553	13
1588668339	ESKEW	VAUGHN	M	2916 HOLT ST		ASHLAND	KY	411054069	0.9128002105	13
1003884628	LACOCK	JAMES	C	234 MEDICAL CIR		MOREHEAD	KY	403511194	0.9135470646	13
1942251954	ROWLAND	ANDERSON	RAYMOND	1325 ANDREA ST	SUITE 100	BOWLING GREEN	KY	421045852	0.9140147781	13
1083710206	CASH	RALPH	L	302 MICBETH DRIVE	302 MICBETH	PRINCETON	KY	424452173	0.9140821709	13
1215932975	PRATHER	JOSEPH	W	100 HELMWOOD PLAZA DR		ELIZABETHTOWN	KY	427012975	0.914552127	13
1912255621	DEAN	JAMES		4121 BROWNS LN	C-17	LOUISVILLE	KY	402201520	0.9149325504	13
1851650790	PATEL	ANKIT	BHARAT	750 MORTON BLVD		HAZARD	KY	417019469	0.9155328404	13
1083639272	NAPIER	DAVID	C	2724 NASHVILLE RD		BOWLING GREEN	KY	421014000	0.9156348998	13
1578903118	GAMBRELL	CHADWICK	E	121 W VIRGINIA AVE		PINEVILLE	KY	409771661	0.9157269443	13
1215929997	HAYS	DAVID	J	2659 N LAUREL RD		LONDON	KY	407419075	0.9162915977	13
1154766087	JONES	SPENCER	RYAN	2101 NICHOLASVILLE RD STE 208		LEXINGTON	KY	40503	0.916835993	13
1922414481	COOPER	LEANN	DALTON	124 DOWELL RD		RUSSELL SPRING	KY	42642	0.9176302906	13
1558474130	MILLER	MARK	L	329 FLOYD DR		CARROLLTON	KY	410088261	0.9180226461	13
1831329713	WILLIAMS	BRADLEY		1010 MAIN ST S		MC KEE	KY	404477089	0.9190139677	13
1881258085	GUAGENTI	MALLORY	JADE	3399 TATES CREEK RD STE 230		LEXINGTON	KY	405027404	0.9208365706	13
1447699350	PATPATIA	GENESS		201 PARK ST		BOWLING GREEN	KY	42101	0.9209523694	13
1184943821	BOWMAN	CLAYTON	VICTOR	1279 OLD ABBOTT MOUNTAIN RD		PRESTONSBURG	KY	416531889	0.9223433355	13
1003802497	JAMES	DAVID	E	4863B SCOTTSVILLE RD		BOWLING GREEN	KY	421047855	0.9229553667	13
1568780757	PRATT	KELLI	JO	835 PARKWAY DR		SALYERSVILLE	KY	414659250	0.9230781267	13
1205249083	SMITH	JAMES	MICHAEL	2406 WEST BROADWAY		LOUISVILLE	KY	40211	0.9234628887	13
1952566895	ZOWTIAK	CHRISANTH		413 S LOOP RD	ST. ELIZABE	EDGEWOOD	KY	410175446	0.9237930481	13
1235100876	PATTERSON	JOHN	A	740 S LIMESTONE	K302 KENTUC	LEXINGTON	KY	405360001	0.9240295034	13
1871900795	BOBROWSKI	BRITTANY		826 KY 11 N		BOONEVILLE	KY	413149469	0.9241365641	13
1720069479	ADAMS	THOMAS	MICHAEL	1000 S 12TH ST		MURRAY	KY	420719303	0.9244969017	13
1003815390	BURNETTE	GEORGE	EDWARD	424 JETT DR		JACKSON	KY	413399621	0.9247174426	13
1750347001	CALDWELL	CHARLES	E	8726 US HWY 42		FLORENCE	KY	41042	0.9249046282	13
1447247978	HARDIN	CHARLES	EDWARD	571 PARKWAY DR	HARDIN MEDI	SALYERSVILLE	KY	414659248	0.9249398065	13
1154434884	LORENZO	JOSE	TORIO	501 TAYLORSVILLE RD		TAYLORSVILLE	KY	40071	0.9272678848	13
1528379930	KHILJI	MUHAMMAD	SAAD	37 BALL PARK RD	DEPT OF FAM	HARLAN	KY	408311701	0.9282319778	13
1184830358	FALLIN-BENNET	KEISA		2195 HARRODSBURG RD STE 125		LEXINGTON	KY	405043504	0.9287852198	13
1184738999	YOUNG	CHESTER	RAYMOND	22 CLINIC DR		PARIS	KY	40361	0.9301140182	13
1053631804	RAVI	PALLAKI	D	124 DANIEL DR		DANVILLE	KY	40422	0.9313170644	13
1801059332	MARTIN	CRYSTAL	DENISE	1401 HARRODSBURG RD STE B160		LEXINGTON	KY	405041726	0.9322246564	13
1801864053	SEBASTIAN	SIBY		17002 ASH HILL DR		LOUISVILLE	KY	402456101	0.9340397082	13
1275738643	FORBUSH	JULIE	RENEE HEI	254 MAIN ST		CADIZ	KY	422119153	0.9342359765	13
1982687356	SULLIVAN	JOHN	F.	7440 JEFFERSON BLVD		LOUISVILLE	KY	402196159	0.9345098701	13
1770656456	HAMMOND	REBECCA	DAWN	140 NEWCOMB AVE		MOUNT VERNON	KY	404562725	0.9353928109	13
1275064990	COUTTS	ALEXANDRI		1080 GLENSBORO RD		LAWRENCEBURG	KY	403429033	0.9354442572	13
1316105299	HAWLEY	LAURA	KISSEL	1169 EASTERN PKWY	SUITE 1234	LOUISVILLE	KY	402171417	0.9375641597	13
1609930254	SHAH	PRAVIN	J	782 THEODORE BURNETT CT	SUITE 5	LOUISVILLE	KY	402172958	0.937880075	13
1902804800	DOUKAS	DAVID	JOHN	215 CENTRAL AVE	SUITE 100	LOUISVILLE	KY	402081418	0.9385210466	13
1730248535	BANISTER	KAREN	CUMMINGS	2850 LONE OAK RD	BAYLEY SQUA	PADUCAH	KY	420038043	0.9390901648	13
1275528937	DYE	GREGORY	BRIAN	132 VILLAGE CENTER RD		HARLAN	KY	408311777	0.9410624071	13
1518922681	RAYNER	ABIGAIL	V	200 HIGH RISE DR	STE 374	LOUISVILLE	KY	402133252	0.9425749546	13
1558301622	PIMENTEL	FRANCIS	J	71 MEDICAL LANE	SOUTH FORK	WHITLEY CITY	KY	426530071	0.9428065382	13
1174513915	WILDER	DEBRA	L.	91 CEDAR ST		KUTTAWA	KY	420556287	0.9428750868	13
1386872802	PETERSON	LARS	ERIC	2195 HARRODSBURG RD		LEXINGTON	KY	405043504	0.9429885018	13
1073704375	ADENE-PETER	RUTH	ADETOUN	2406 W BROADWAY		LOUISVILLE	KY	402111008	0.943010915	13
1265663272	THOMPSON	PAUL		200 E CHESTNUT ST	SERVICE BLD	LOUISVILLE	KY	402021831	0.9431830691	13
1033505516	KOEBELE	CHRIS	ROMAN	16605 CHESTNUT GLEN PL		LOUISVILLE	KY	402456121	0.9432572173	13
1114954104	ALLISON	ROBERTA	LYNN	2017 S. MAIN STREET	SUITE 7	PARIS	KY	40361	0.9435177101	13
1417988742	DIXON	KIMBERLY	A.	100 N EAGLE CREEK DR		LEXINGTON	KY	405091805	0.9436862734	13
1134547045	ETHRIDGE	CHRIS		215 CENTRAL AVE STE 100		LOUISVILLE	KY	402081450	0.9445897327	13
1457455586	BALDWIN	JOHN	BARROW	426 CODELL DRIVE	SUITE 1	LEXINGTON	KY	405090157	0.9452728415	13
1346268141	MADERIC	SUSAN	F	10235 HIGHWAY 421 N		MILTON	KY	40045	0.9455340169	13
1891929824	CRAWFORD	SARAH	ELIZABETH	184 S MAYO TRL		PIKEVILLE	KY	415011518	0.9460415258	13
1205075116	PROCTOR	MELONIE	C	1808 BRISTOW DRIVE		UNION	KY	410913513	0.9463345837	13
1568813418	EDWARDS	VICTORIA		3346 PROFESSIONAL PARK		OWENSBORO	KY	42303	0.947175534	13
1174573034	FOGLE	ANNE	M	4420 DIXIE HWY STE 114		LOUISVILLE	KY	402162986	0.9472386492	13
1538145172	LOVETT	CHARLES	L.	1791 ASHLEY CIR		BOWLING GREEN	KY	421043339	0.9488292453	13
1962474510	BAILEY	BETSY	E	520 ELIZAVILLE AVE		FLEMINGSBURG	KY	410411141	0.949187689	13
1992817522	REDDY	RENUKA		1908 N MAIN ST		HAZARD	KY	417012505	0.9498424367	13
1194103986	MEHROTRA	SUNNY		225 MEDICAL CENTER DR STE 302		PADUCAH	KY	420037915	0.9516603616	13
1710929377	DELAFIELD	DOUGLAS	J	6400 DUTCHMANS PKWY	SUITE 300	LOUISVILLE	KY	402053340	0.9522036845	13
1780621961	CALLAHAN	RANDI	L	125 ST. MICHAEL DRIVE		COLD SPRING	KY	410769999	0.9522363888	13
1265497499	DOWE	JESSICA	D	10512 MEETING ST STE 101		PROSPECT	KY	40059	0.9525171285	13
1598712226	GUTTI	USHA	RANI	100 N EAGLE CREEK DR		LEXINGTON	KY	405091805	0.952664908	13
1538177688	RATLEY	AMY	JO	520 W GUM ST		MARION	KY	420641516	0.95268148	13
1588002554	MADDOX	BRIAN	CURTIS	319 8TH ST	SUITE1	HENDERSON	KY	424202963	0.9542412259	13
1154810687	TAYLOR	ROBB	KELLEN	911 BYPASS RD BLDG A		PIKEVILLE	KY	415011689	0.9556797175	13
1689896631	CORPUS	KATHALINA		1228 N ELM ST		HENDERSON	KY	424202716	0.9567292924	13
1447288709	JACKSON	WILLIAM	J	148 MIDLAND BLVD		SHELBYVILLE	KY	400659734	0.9572469038	13
1477792489	LUCAS	BETHANY	D	413 S LOOP RD		EDGEWOOD	KY	410175446	0.957700992	13
1861443715	MURPHY	JOSEPH	KENNETH	4003 KRESGE WAY STE 410		LOUISVILLE	KY	40207	0.9582452485	13
1700839040	TATE	KELLY	S	1724 KENTON ST	SUITE 2 A	HOPKINSVILLE	KY	422401981	0.9584977692	13
1669524096	CHUBINIDZE	OMARI		200 E CHESTNUT ST STE 303		LOUISVILLE	KY	402021831	0.9588372749	13
1992760458	WATTERS	KARYN	R	7926 PRESTON HWY	SUITE 106	LOUISVILLE	KY	402193848	0.9594074404	13
1831180769	DESAI	NEEL	C	2300 CHAMBER CENTER DR	SUITE 100	FORT MITCHELL	KY	41017	0.9599060672	13
1144206251	STARGEL	CHARLES	V	215 N ALLISON AVE		BARBOURVILLE	KY	409061336	0.9607993536	13
1134143753	NAKATIS	SVETLANA		4423 BARDSTOWN RD		LOUISVILLE	KY	402183235	0.9615141749	13
1740740810	FLORA	REBECCA	KAUR	7926 PRESTON HWY STE 106		LOUISVILLE	KY	402193848	0.9625148889	13
1669817656	PATEL	RAJ	B	750 MORTON BLVD		HAZARD	KY	417019469	0.9629383138	13
1366903916	FATIMA	ANAM		7926 PRESTON HWY STE 106		LOUISVILLE	KY	402193848	0.9635899444	13
1811058860	WOJDA	ROBERT	Z	712 E MUHAMMAD ALI BLVD		LOUISVILLE	KY	402021643	0.9637178266	13
1558416677	PARKER	CARMAN	ANN	1098 S MAYO TRL	SUITE 301	PIKEVILLE	KY	415011546	0.9639395471	13
1902803489	SMITH	BRIAN	DOUGLAS	210 BEVINS LN	STE C	GEORGETOWN	KY	403246120	0.9641904873	13
1750535670	BOWLING	KENDALL	LANE	101 TOWN AND COUNTRY LN STE 100		HAZARD	KY	417019524	0.9645140702	13
1861402653	BLAIR	JOSHUA	C	912 DUPONT RD		LOUISVILLE	KY	402074602	0.9657562547	13
1215905708	GROSSER	TIMOTHY	T	927 KENTON STATION DR		MAYSVILLE	KY	410569609	0.9661317929	13
1699767723	WALDRIDGE	RONALD	EDWIN	60 MACK WALTERS RD		SHELBYVILLE	KY	400651738	0.9673114461	13
1649226895	SMITH	PAUL	E	1550 HIGHWAY 15 S STE 200		JACKSON	KY	413390714	0.9678098387	13
1871779488	KNIGHTON	MARTHA	ANN	200 E CHESTNUT ST	STE.303	LOUISVILLE	KY	402021831	0.968299279	13
1003012428	PATEL	VIRAL		520 VIOLET RD		CRITTENDEN	KY	410307480	0.9688172005	13
1033179817	BENTLEY	SHANNON	K	413 S LOOP RD	ST ELIZABET	EDGEWOOD	KY	410175446	0.9689340792	13
1477682102	MOORE	MICHAEL	RADFORD	650 JOEL DR	BLANCHFIELD	FORT CAMPBELL	KY	422235318	0.9699195237	13
1841234804	MILES	DOUGLAS	R	2626 ALEXANDRIA PIKE		HIGHLAND HEIGH	KY	410761530	0.9706016937	13
1407818214	SAALFELD	ESTHER	ELIZABETH	5522 TAYLOR MILL RD		TAYLOR MILL	KY	410152264	0.9708237946	13
1669667549	GEORGE	MIHAELA		650 JOEL DRIVE		FT CAMPBELL	KY	422235349	0.9710762659	13
1538115787	BECKER	MICHAEL	D.	6801 DIXIE HWY	SUITE 133	LOUISVILLE	KY	402583913	0.9712261902	13
1508203266	ARNOLD	CHARLES	J.	120 PROFESSIONAL AVE		WINCHESTER	KY	403911116	0.9728381284	13
1457479396	SMITH	ROBERT	EUGENE	534 HILLCREST DRIVE		BRANDENBURG	KY	40108	0.9729536306	13
1669453551	NAQVI	NUZHAT		1024 IVAL JAMES BLVD STE B		RICHMOND	KY	404757622	0.9731797241	13
1902255458	MALACHOWSKI	JESSICA		200 CLINIC DR		MADISONVILLE	KY	424311661	0.974052126	13
1407387863	DYER-HURT	LAUREN		360 KEEN ST		BURKESVILLE	KY	427177915	0.9740716247	13
1063915734	MCNAMARA	KAITLIN	MARIE	222 W 18TH ST		HOPKINSVILLE	KY	422401963	0.9742581555	13
1255748083	CURRAN	DANIEL		750 MORTON BLVD		HAZARD	KY	417019469	0.9743730351	13
1538570569	GIBSON	BRYCE		200 CLINIC DR		MADISONVILLE	KY	424311661	0.9748122305	13
1437188067	FLOWERS	ROBERT		333 KEEN STREET		BURKESVILLE	KY	42717	0.975632404	13
1003861162	PENNINGTON	JESSICA	ABNEY	2750 BATTLEFIELD MEMORIAL HWY		BEREA	KY	404038332	0.9759535692	13
1336405570	SHEPPARD	MARY	BURCHETT	2195 HARRODSBURG RD	SUITE 125	LEXINGTON	KY	405043504	0.9761704397	13
1548284425	STEGE	GEORGE	CHRISTIAN	2304 HURSTBOURNE VILLAGE DR STE 500		LOUISVILLE	KY	402991886	0.9762701238	13
1467641944	HUGHES	JUANITA	FRAAN	210 BLACK GOLD BLVD	SUITE 106	HAZARD	KY	417012620	0.9781048307	13
1891707642	POWELL	WILLIAM		619 OLD SYMSONIA RD		BENTON	KY	420255094	0.9786103791	13
1811992969	KEHRER	MEREDITH	LEA	140 STONECREST RD STE 101		SHELBYVILLE	KY	400658143	0.9786795294	13
1003834540	COLBURN	WILLIAM	RICHARD	83 WELLNESS WAY		BENTON	KY	420257156	0.9792881524	13
1114535911	BUNCH	LEA	ANNE	12080 S DIXIE HWY		SONORA	KY	427769739	0.9793989472	13
1629274667	FLEMING-PHILL	BARBARA		740 S LIMESTONE		LEXINGTON	KY	405360001	0.9795134268	13
1396961967	OMORUYI	OSAWARU	JUDE	2202 BUECHEL AVE	STE 105	LOUISVILLE	KY	402182672	0.9796955548	13
1730542663	DAVIS	BETHANY		650 JOEL DR		FORT CAMPBELL	KY	422235318	0.9800529601	13
1578522512	WILK	WITOLD	A	111 N WOODLAND DR		RADCLIFF	KY	401602678	0.980200659	13
1316020951	GREENWELL	BERNARD	DAMON	222 WEST DIXIE AVENUE		ELIZABETHTOWN	KY	42701	0.9807067891	13
1740270115	BOYD	MICHAEL	ALAN	935 ELIZAVILLE AVE		FLEMINGSBURG	KY	410419210	0.9814070221	13
1811993967	BLEWETT	PATRICIA	ANN	223 BURLEY AVE		HOPKINSVILLE	KY	422408725	0.9817986856	13
1033382551	MARTIN	KIMBERLY	D	234 MEDICAL CIRCLE		MOREHEAD	KY	40351	0.9822820858	13
1659506970	DRENKHAHN STE	ERIN	A	2108 NICHOLASVILLE RD		LEXINGTON	KY	40503	0.9829095788	13
1700852639	OTEHAM	LARRY	L.	350 HOSPITAL WAY STE 101		SOMERSET	KY	425032872	0.9833879452	13
1093058117	RICHARDSON	BRITTNEY	MYKEIA	9569 TAYLORSVILLE RD	SUITE 109	LOUISVILLE	KY	402992751	0.983832431	13
1689049652	WALTER	KERA	JESSICA	413 S LOOP RD		EDGEWOOD	KY	41017	0.9844496665	13
1780688010	WILLIAMS	DAVID	BERNARD	403 SYCAMORE ST		WILLIAMSBURG	KY	407691153	0.9858401525	13
1043453749	CALDERON	IVAN	ALEJANDRO	6801 DIXIE HWY	SUITE 133	LOUISVILLE	KY	402583913	0.9866118226	13
1851440887	CONROTTO	STEVEN	A	801 N.MAIN STR.	FAITH FAMIL	WEST LIBERTY	KY	414721021	0.9870940796	13
1730185638	LANCETA	NERITTA	C	2215 PORTLAND AVE		LOUISVILLE	KY	402121033	0.9875080464	13
1730269606	RICE	JEFFREY	LANE	2104 WILTSHIRE PL		LEXINGTON	KY	405151167	0.9877768084	13
1285697037	MARTIN	LOWELL	D.	11087 MAIN ST		MARTIN	KY	416497999	0.987933178	13
1801879044	FITZPATRICK	MICHAEL	A	2407 RING RD	STE 104	ELIZABETHTOWN	KY	427015938	0.9879632802	13
1902172067	GATHANI	SURAJ	K	12010 SHELBYVILLE RD	SUITE 500	LOUISVILLE	KY	402431054	0.9881092594	13
1245296151	BYERLY	AMY	M	4420 DIXIE HWY STE 114		LOUISVILLE	KY	402162986	0.9886247534	13
1659318855	DEMPSEY	JERRY	E	125 ST. MICHAEL DRIVE		COLD SPRING	KY	410769999	0.9888563412	13
1437418613	KIMBALL	MEGAN		3208 PEBBLE LAKE DR		LEXINGTON	KY	405151019	0.9893475696	13
1659343614	BHATT	OMKAR	N	1225 FAIRWAY STREET		BOWLING GREEN	KY	421032477	0.9895429914	13
1275531352	COLEMAN	MARY	THOESEN	10206 DORSEY POINTE CIR		LOUISVILLE	KY	402233576	0.9903194788	13
1932112042	DUNN	PAUL	DUSTON	1704 W STOCKTON ST		EDMONTON	KY	421298137	0.9908920955	13
1356862775	JAYARAJ	SINDUJA		401 HIGHLAND PARK DR		RICHMOND	KY	404753839	0.9910984086	13
1700955085	SWIKERT	DONALD	J	413 S LOOP RD		EDGEWOOD	KY	410175446	0.9914828567	13
1376075457	STEWART	NATHANIEL	D	593 E MAIN ST		FRANKFORT	KY	406012332	0.9921655389	13
1326046913	LAWSON	JERRY	WAYNE	1417 N MAIN STREET		JAMESTOWN	KY	426290966	0.9927254328	13
1689014227	BANKS	AARON	PARKER	390 KY HIGHWAY 7 S		SANDY HOOK	KY	411710748	0.9932016083	13
1710900444	SWINEY	PATRICIA		2017 MAIN ST STE 4		PARIS	KY	403611167	0.9934901842	13
1578544672	MOORE	CAROLYN		155 BRICKLAYER STREET		OLIVE HILL	KY	41164	0.9935125625	13
1710984273	ODER	KENNETH	LEE	12615 TAYLORSVILLE RD		LOUISVILLE	KY	402994452	0.9935914767	13
1376506535	VERMA	PREM	SHANKAR	11176 MAIN ST		MARTIN	KY	416497999	0.9944246011	13
1477532703	DILLMAN	D.	GENE	1517 NICHOLASVILLE RD	UNIT 404	LEXINGTON	KY	405031429	0.9944748743	13
1437316528	HOLLEN	MIRANDA		750 MORTON BLVD		HAZARD	KY	417019469	0.994942734	13
1629050414	FINDLEY	MARY	M	3581 HARRODSBURG RD STE 250		LEXINGTON	KY	405131140	0.9954746491	13
1962815399	MAHMOOD	MOHAMMED		2501 KENTUCKY AVE		PADUCAH	KY	420033813	0.9959215019	13
1447259551	EL-SHIEKH	BRENDA	A	1320 WOODLAND DR	SUITE A	ELIZABETHTOWN	KY	427013652	0.995981121	13
1316043516	BOWLES	JAMES	M	200 CLINIC DR		MADISONVILLE	KY	424311661	0.9960068194	13
1366548976	ROBINSON	JOAN	ANITA	2620 PERKINS CREEK DR		PADUCAH	KY	420017494	0.9967162358	13
1649399601	GROWSE	MICHAEL	J	129 MASTERSON STATION DR		LEXINGTON	KY	405118736	0.9971549218	13
1073514030	CHAPPELL	KRISTY	G	1010 MEDICAL CENTER DRIVE		POWDERLY	KY	42367	0.9973474732	13
1821276130	GRENTZ	LIESEL	C	124 DOWELL RD		RUSSELL SPRING	KY	426424278	0.9983083671	13
1821265869	SEILER	JERRY	P	650 JOEL DR		FORT CAMPBELL	KY	422235318	0.9988922924	13
1043232101	STANKO	SHELLEY	BUNDY	175 CITY HILL DR		LONDON	KY	407413037	0.9994218587	13
