# Supplementary material for: Prevalence and Correlates of COVID-19 Vaccine Information on Family Medicine Practices’ Websites in the United States: Cross-sectional Website Content Analysis
Source: JMIR Form Res. 2022 Nov 17;6(11):e38425. doi: 10.2196/38425 (PMC9671487; doi:10.2196/38425)
Supplement: Multimedia Appendix 1 [file formative_v6i11e38425_app1.zip › NPI datasets/LA_NPI.csv]

NPI	last_name	first_name	middle_name	Fullname	address_line1	address_line2	city	state	zip	r	target_sample	Comment
1417963083	DUPLECHAIN	RANDALL	COY	RANDALL COY DUPLECHAIN, LA	701 SOUTH PINE STREET		DERIDDER	LA	70634	0.00011479	11	Website Found
1568546877	BAXTER	CHARLES	EDWARD	CHARLES EDWARD BAXTER, LA	1501 KINGS HWY		SHREVEPORT	LA	711034228	0.00109451	11	Website Found
1386887842	PATTON	APRIL		APRIL PATTON, LA	7813 YOUREE DR		SHREVEPORT	LA	711055505	0.001498163	11	Google said the office is permanently closed
1629004023	STAAB	PAUL	KRAY	PAUL KRAY STAAB, LA	5216 LAPALCO BLVD		MARRERO	LA	700724248	0.002402378	11	Website Found
1336405083	PHELPS	KELSEY	ELAINE	KELSEY ELAINE PHELPS, LA	420 AVENUE F		BOGALUSA	LA	704273600	0.002741376	11	Website Found
1689998601	ROCHELLE	JARED		JARED ROCHELLE, LA	15770 PAUL VEGA MD DR	SUITE 206	HAMMOND	LA	704031475	0.003275807	11	Listed as a pain mgt specialist
1295763928	DEFEE	WILLIAM	JACKSON	WILLIAM JACKSON DEFEE, LA	5507 SHREVEPORT HWY		PINEVILLE	LA	713603533	0.003776761	11	Practice seems to be closed�
1316424211	LEE	JESSICA	NICOLE	JESSICA NICOLE LEE, LA	2622 PALMYRA ST		NEW ORLEANS	LA	701196430	0.004830863	11	Can't find a specific practice, FNP in Tulane Health system
1124023643	HOLLISTER	DEBRA	ANN STUMP	DEBRA ANN STUMP HOLLISTER, LA	3530 HOUMA BLVD STE 300		METAIRIE	LA	70006	0.005457581	11	Obituaries poping up in association with this name
1265638167	VU	VANCHI	RONNIE	VANCHI RONNIE VU, LA	1718 N MARTIN LUTHER KING HWY		LAKE CHARLES	LA	706011351	0.006210962	11	Affiliated practice Ktn medical seems to be about disability services and support. Has no website
1073905097	LAWS	GLORIA		GLORIA LAWS, LA	301 4TH ST		ALEXANDRIA	LA	713018411	0.006829871	11	Ca't find a specific practice that is not the Family Medicine residency program
1700852241	TILLERY	BERTRAND		BERTRAND TILLERY, LA	4001 GEN DEGAULLE DR STE H	SUITE H	NEW ORLEANS	LA	701148298	0.007345527	11	Website Found
1073018024	HEBERT	MARGARET	LOUISE	MARGARET LOUISE HEBERT, LA	109 SAINT NAZAIRE RD		BROUSSARD	LA	705184257	0.007878295	11	An affiliate of Fransiscan Missionaries of Our Lady
1437205242	MAYEUX, JR.	LOVELL	JOHN	LOVELL JOHN MAYEUX, JR., LA	1444 S MAIN ST		MARKSVILLE	LA	713513217	0.007923286	11	Couldn't find a website for the dr's own office
1083621759	HAYWARD	MICHAEL	T	MICHAEL T HAYWARD, LA	3400 MEDICAL PARK DR	SUITE B	MONROE	LA	712032388	0.008725477	11	An affiliate of Fransiscan Missionaries of Our Lady
1932158912	WOOD	JOCELYN	B	JOCELYN B WOOD, LA	3333 DRUSILLA LN	SUITE B	BATON ROUGE	LA	708091865	0.008967111	11	Urgent care only
1164886685	SINGH	JANE	ANJUL	JANE ANJUL SINGH, LA	180 NINTH ST STE E		JENA	LA	713423900	0.009886373	11	Website Found
1508855198	SHARP	CLINTON	HARRY	CLINTON HARRY SHARP, LA	1051 GAUSE BLVD	SUITE 380	SLIDELL	LA	704582951	0.010427287	11	Website Found
1609805381	ELLIOTT	LEONE		LEONE ELLIOTT, LA	4451 HWY 1 SOUTH		PORT ALLEN	LA	70767	0.0108348	11	No practice found. Only affiliation with a general hospital. Physician seems to be more I nto health business consulting
1023241403	GRANTHAM	KIRK	ANTHONY	KIRK ANTHONY GRANTHAM, LA	2530 BERT KOUNS LOOP	SUITE 138	SHREVEPORT	LA	711183132	0.01135739	11	Practice is a hyoerbaric wound care center
1578705448	MCCORMICK	LAURA	FOLSE	LAURA FOLSE MCCORMICK, LA	200 W ESPLANADE AVE	SUITE 210	KENNER	LA	700652489	0.011413724	11	Website Found
1497716310	LOVELL	CECIL	WILLIAM	CECIL WILLIAM LOVELL, LA	13841 PERKINS RD		BATON ROUGE	LA	708103436	0.011555287	11	An affiliate of Fransiscan Missionaries of Our Lady
1053536193	FAZIO	JOSEPH	MICHAEL	JOSEPH MICHAEL FAZIO, LA	206 SIERRA CT		METAIRIE	LA	70001	0.012311083	11	Couldn't find a website for the dr's own office
1588701288	WALKER	KAREN	STRAIT	KAREN STRAIT WALKER, LA	103 SOUTH LA HWY. 1		OIL CITY	LA	71061	0.013677058	11	Not clear if the medical center offers family medicine/primary care services
1295989770	ORDONEZ	ROBERT	FERNANDO	ROBERT FERNANDO ORDONEZ, LA	4864 JACKSON ST		MONROE	LA	712026400	0.014082809	11	Couldn't find a website for the dr's own office
1063411056	BARNES	DAVID	L.	DAVID L. BARNES, LA	3400 MEDICAL PARK DR	SUITE C	MONROE	LA	712032388	0.014141881	11	Website Found
1609924919	PITTMAN	MARCUS	L.	MARCUS L. PITTMAN, LA	307 S JEFFERSON AVE		COVINGTON	LA	704333135	0.014887118	11	Website Found
1922199538	FELTON	MICHAEL		MICHAEL FELTON, LA	814 S BROADWAY ST		CHURCH POINT	LA	705254402	0.017877544	11	No website for Felton family practice. Found another but was an anti-aging practice
1215927710	MAY	BILLY	ALLEN	BILLY ALLEN MAY, LA	7386 HIGHLAND RD		BATON ROUGE	LA	708086609	0.018102515	11	Website Found
1568438745	JAMES	ERNEST		ERNEST JAMES, LA	200 W ESPLANADE AVE STE 412		KENNER	LA	700652475	0.018762591	11
1477634293	MARSHALL	ROBERT	FREDERICK	ROBERT FREDERICK MARSHALL, LA	913 S COLLEGE	SUITE 203	LAFAYETTE	LA	70503	0.018888017	11
1689644585	GARDNER	TERRY	B	TERRY B GARDNER, LA	1200 S FARMERVILLE ST		RUSTON	LA	712705941	0.019066889	11
1659371193	NABOURS	WILLIAM	CARL	WILLIAM CARL NABOURS, LA	631 S RYAN ST		LAKE CHARLES	LA	706015726	0.019390373	11
1578058699	LEBLANC	BRODY	JAMES	BRODY JAMES LEBLANC, LA	3220 KALISTE SALOOM RD		LAFAYETTE	LA	705087422	0.020342444	11
1336184274	VALDES	HUGO	ARTURO	HUGO ARTURO VALDES, LA	1902 S MORRISON BLVD		HAMMOND	LA	704035742	0.021489535	11
1770902371	MCDONALD	BLAKE		BLAKE MCDONALD, LA	2390 W CONGRESS ST		LAFAYETTE	LA	705064205	0.021505575	11
1396010690	DOGUET	SARA	BETH	SARA BETH DOGUET, LA	2445 E MILTON AVE		YOUNGSVILLE	LA	705925346	0.023090016	11
1932106952	PURDY	KAREN	ADELINE	KAREN ADELINE PURDY, LA	2715 ALKAY DR		SHREVEPORT	LA	711182509	0.023140769	11
1497714729	WILLIAMS	CHEQUITA	SHANTEL	CHEQUITA SHANTEL WILLIAMS, LA	1150 ROBERT BLVD STE 100		SLIDELL	LA	70458	0.02420685	11
1669441671	SPIGENER	SHANNON	DAWN	SHANNON DAWN SPIGENER, LA	1111 HOMER RD		MINDEN	LA	710553027	0.024467471	11
1558390021	HUDSON	DAVID	W.	DAVID W. HUDSON, LA	3312 N MARKET ST		SHREVEPORT	LA	711074009	0.02568994	11
1366452807	ELKINS	BRIAN	LANE	BRIAN LANE ELKINS, LA	3516 NORTH BLVD STE A		ALEXANDRIA	LA	713013613	0.02691512	11
1578583100	TUCKER	JOHN	R.	JOHN R. TUCKER, LA	433 PLAZA ST		BOGALUSA	LA	704273729	0.026945491	11
1073568341	PITRE	CAMILLE	CALLAIS	CAMILLE CALLAIS PITRE, LA	13030 HWY 308		LAROSE	LA	703732056	0.027741328	11
1922007012	CABRERA	HECTOR	M.	HECTOR M. CABRERA, LA	3801 GENERAL DE GAULLE DR		NEW ORLEANS	LA	701148207	0.028023873	11
1487681730	MOSES	WENDY	MCBRIDE	WENDY MCBRIDE MOSES, LA	1811 E BERT KOUNS INDUSTRIAL LOOP	SUITE 400	SHREVEPORT	LA	711055740	0.028600477	11
1053571158	KNIGHT	CANDICE	LEDUFF	CANDICE LEDUFF KNIGHT, LA	2190 N CAUSEWAY BLVD	SUITE 150	MANDEVILLE	LA	704711807	0.030744302	11
1780773440	THEIS	JAMES	O	JAMES O THEIS, LA	1111 MEDICAL CENTER BLVD	SUITE N408	MARRERO	LA	70072	0.033596688	11
1114372901	ARBUCKLE	ERIC		ERIC ARBUCKLE, LA	502 ROSS ST		OAK GROVE	LA	712639706	0.034117979	11
1396724530	FEINBERG	JILL	J.	JILL J. FEINBERG, LA	708 W ESPLANADE AVE		KENNER	LA	700652736	0.034190225	11
1265568869	KENDRICK	ROBERT	THOMAS	ROBERT THOMAS KENDRICK, LA	180 NINTH STREET	SUITE J	JENA	LA	713422780	0.034870111	11
1215152269	PALERMO	JOHN	JOSEPH	JOHN JOSEPH PALERMO, LA	12525 PERKINS RD	STE. B	BATON ROUGE	LA	708101907	0.036439246	11
1225065709	SMITH	JAMES	M.	JAMES M. SMITH, LA	532 S WASHINGTON ST		BASTROP	LA	712205033	0.037010518	11
1477536324	WALKER	JOHN	A	JOHN A WALKER, LA	16052 DOCTORS BLVD		HAMMOND	LA	704031478	0.037324408	11
1740634740	GADDIS	MEGHAN		MEGHAN GADDIS, LA	3413 W PARC GREEN ST		HARVEY	LA	700587043	0.038702063	11
1164765285	NGUYEN	MADELEINE	TRANG	MADELEINE TRANG NGUYEN, LA	6300 MAIN ST		ZACHARY	LA	707913627	0.039042666	11
1780697227	CALHOUN	BRIAN	KEITH	BRIAN KEITH CALHOUN, LA	4400 OLD STERLINGTON RD		MONROE	LA	712032396	0.039141315	11
1164442885	CAIN	ELIZABETH	M.	ELIZABETH M. CAIN, LA	51704 HIGHWAY 438		FRANKLINTON	LA	704387488	0.039245758	11
1225521008	REHMANNY	SULTAN		SULTAN REHMANNY, LA	15790 PAUL VEGA MD DR		HAMMOND	LA	704031436	0.039761568	11
1902806185	GRAVOIS	WAYNE	DAVID	WAYNE DAVID GRAVOIS, LA	3401 NORTH BLVD STE 200		BATON ROUGE	LA	708063743	0.03987681	11
1326041112	GREENE	CRAIG	H	CRAIG H GREENE, LA	2967 S UNION ST		OPELOUSAS	LA	705705740	0.039952986	11
1790788842	MCMANUS	LAWRENCE	JAMES	LAWRENCE JAMES MCMANUS, LA	1520 GAUSE BLVD		SLIDELL	LA	70458	0.040105311	11
1710121348	NGUYEN	SON	BINH	SON BINH NGUYEN, LA	435 LAPALCO BLVD	SUITE 1	GRETNA	LA	700567369	0.040409454	11
1811900590	KINTZING	WILLIAM		WILLIAM KINTZING, LA	4864 JACKSON ST	DEPARTMENT	MONROE	LA	71202	0.041204183	11
1174732424	HEINEN	JADE	NICHOLAS	JADE NICHOLAS HEINEN, LA	151 LEON AVE		EUNICE	LA	705353917	0.041680233	11
1386064889	GARON	SHANE	M.	SHANE M. GARON, LA	211 4TH ST		ALEXANDRIA	LA	713018421	0.042658868	11
1003181306	WHIPPLE	CHRISTOPH	KEITH	CHRISTOPH KEITH WHIPPLE, LA	1829 JOSEPH ST		NEW ORLEANS	LA	701155003	0.042898393	11
1306165097	TILTON	ANDRE	DOMINICK	ANDRE DOMINICK TILTON, LA	6621 WESTBANK EXPY		MARRERO	LA	700722669	0.042968938	11
1770905770	OTTLEY-SHARPE	TENILLE		TENILLE OTTLEY-SHARPE, LA	1532 ROBERT E. LEE BLVD.		NEW ORLEANS	LA	70122	0.043382357	11
1447284484	HODGESON	MICHAEL		MICHAEL HODGESON, LA	12525 PERKINS RD	SUITE B	BATON ROUGE	LA	708101907	0.043651804	11
1174733489	ELLERBE	WILLIAM	MICHAEL	WILLIAM MICHAEL ELLERBE, LA	1000 OCHSNER BLVD		COVINGTON	LA	704338107	0.043932544	11
1780219907	BURNS	SHIRLEY	ANN	SHIRLEY ANN BURNS, LA	1201 SOUTH ST		VINTON	LA	706684509	0.045244352	11
1164400404	THOMAS	JERRY	A	JERRY A THOMAS, LA	51704 HWY 438		FRANKLINTON	LA	70438	0.045467208	11
1245466408	CASON	JOSHUA	RAY	JOSHUA RAY CASON, LA	1635 MARVEL ST		COUSHATTA	LA	710199022	0.046296693	11
1821173535	DANZELL	JOHN	D	JOHN D DANZELL, LA	2500 KINGS HIGHWAY		SHREVEPORT	LA	71103	0.047973394	11
1811281314	LANDRY	DAVID	JOSEPH	DAVID JOSEPH LANDRY, LA	4200 NELSON RD		LAKE CHARLES	LA	706054118	0.048006044	11
1114135829	LANDRY	JASON	D.	JASON D. LANDRY, LA	121 RUE LOUIS XIV	BUILDING 9,	LAFAYETTE	LA	70508	0.048348443	11
1174515332	MULLEN	ELLEN	SHEA	ELLEN SHEA MULLEN, LA	2312 E MAIN ST	SUITE B	NEW IBERIA	LA	705604064	0.05021916	11
1508252230	BARROW	JENNIFER	FLENNIKEN	JENNIFER FLENNIKEN BARROW, LA	1960 TYBEE LN		LAKE CHARLES	LA	706054173	0.05150889	11
1326256835	PILLETTE	CASSANDRA	MARIE	CASSANDRA MARIE PILLETTE, LA	520 N LEWIS ST	SUITE 101	NEW IBERIA	LA	705632094	0.051635096	11
1912083346	LEBLANC	LARRY		LARRY LEBLANC, LA	907 MAIN ST		ELTON	LA	705320638	0.05199108	11
1568423895	MCNALLY	JAMES	EDWARD	JAMES EDWARD MCNALLY, LA	1322 ELTON RD	SUITE D	JENNINGS	LA	705464138	0.052022609	11
1033382197	MORVANT	KRISTIN	WEMPLE	KRISTIN WEMPLE MORVANT, LA	16777 MEDICAL CENTER		BATON ROUGE	LA	708163254	0.052503045	11
1740238336	BAILEY	COLIN	G	COLIN G BAILEY, LA	735 W 5TH ST		LA PLACE	LA	700685505	0.052552417	11
1922086339	LAHASKY	ROBERT	E	ROBERT E LAHASKY, LA	520 N LEWIS ST	SUITE 203	NEW IBERIA	LA	705632094	0.053453565	11
1720076490	PAVICH	RUSSELL	P.	RUSSELL P. PAVICH, LA	200 S 7TH ST		EUNICE	LA	705354522	0.05358186	11
1285804005	URBIZO	CAROLINA		CAROLINA URBIZO, LA	3201 S CARROLLTON AVE		NEW ORLEANS	LA	701184307	0.055961473	11
1396821443	BARNARD	DAVID		DAVID BARNARD, LA	180 NINTH ST		JENA	LA	713423900	0.056549906	11
1982713657	SINGH	KRISHNA	R.	KRISHNA R. SINGH, LA	6821 PINES RD STE 400		SHREVEPORT	LA	711292547	0.057279165	11
1841229358	HARRINGTON	BASIL	SCOTT	BASIL SCOTT HARRINGTON, LA	2539 VIKING DR STE 101		BOSSIER CITY	LA	711112165	0.057382889	11
1043577984	ATKINS	LOGAN	MATTHEW	LOGAN MATTHEW ATKINS, LA	2106 LOOP RD		WINNSBORO	LA	712953344	0.057393401	11
1326073107	COOK	JANET	WHITE	JANET WHITE COOK, LA	3401 NORTH BLVD	SUITE 200	BATON ROUGE	LA	708063743	0.058898814	11
1275532186	COUSIN	GEORGE	B	GEORGE B COUSIN, LA	2309 E MAIN ST	STE 400	NEW IBERIA	LA	705604046	0.059251465	11
1356312193	ENRIQUEZ	JOSE	R.	JOSE R. ENRIQUEZ, LA	508 BROADWAY ST		DELHI	LA	712323002	0.059636231	11
1811152465	LE	CHARLIE	CHANH TRU	CHARLIE CHANH TRU LE, LA	3848 VETERANS MEMORIAL BLVD.	STE 101	METAIRIE	LA	70002	0.062022627	11
1023013752	KNECHT	JAMES	DARYL	JAMES DARYL KNECHT, LA	1029 KEYSER AVENUE	STE F	NATCHITOCHES	LA	714576239	0.062345152	11
1033276456	TIMPTON	WANDA	GAIL	WANDA GAIL TIMPTON, LA	5824 HAYNE BLVD	5980 WINCHE	NEW ORLEANS	LA	701261344	0.062984557	11
1659340990	MONTGOMERY	MICHAEL	H	MICHAEL H MONTGOMERY, LA	3921 I 49 S SERVICE RD		OPELOUSAS	LA	705700758	0.06467159	11
1245674118	RHODES	RYAN		RYAN RHODES, LA	15813 PAUL VEGA MD DR STE 201		HAMMOND	LA	704031431	0.066837177	11
1700848058	MAGONET	GORDON	MARK	GORDON MARK MAGONET, LA	4228 HOUMA BLVD	SUITE 200	METAIRIE	LA	700063000	0.067139537	11
1679521207	ST MARTIN	ANDREW	J	ANDREW J ST MARTIN, LA	735 W FIFTH STREET		LA PLACE	LA	70068	0.067502613	11
1619903739	KRIER	BRIAN	PAUL	BRIAN PAUL KRIER, LA	990 HIGHWAY 425		RAYVILLE	LA	71269	0.068367987	11
1003846809	ODOM	LEANDRE	W.	LEANDRE W. ODOM, LA	2313 E MAIN ST	SUITE B	NEW IBERIA	LA	705604091	0.069591238	11
1538663372	MARAS	MADELEINE	LEEFE	MADELEINE LEEFE MARAS, LA	420 AVENUE F		BOGALUSA	LA	704273634	0.070501689	11
1386677102	WILLIAMS	LEON	DOUGLAS	LEON DOUGLAS WILLIAMS, LA	6450 LOUISIANA HIGHWAY 1		INNIS	LA	70747	0.071444149	11
1043279482	MCKEE	NICOLE	W	NICOLE W MCKEE, LA	291 LIBERTY ST		HOUMA	LA	703604423	0.072358667	11
1326078577	BAQUET	PATRICK	SHAWN	PATRICK SHAWN BAQUET, LA	1100 ANDRE ST STE 205		NEW IBERIA	LA	705632159	0.072391988	11
1801824651	CHANDLER	JOHN	MAC	JOHN MAC CHANDLER, LA	2300 HOSPITAL DR STE 200		BOSSIER CITY	LA	711112166	0.072906237	11
1861484933	WALKER	JOAN		JOAN WALKER, LA	1640 BREAZEALE SPRINGS ST		NATCHITOCHES	LA	714574278	0.073090747	11
1750647376	PAVLICK	ADRIAN		ADRIAN PAVLICK, LA	2300 HOSPITAL DR	SUITE 180	BOSSIER CITY	LA	711112394	0.07316061	11
1396276713	DEMERSON	JASMIN	MONIQUE	JASMIN MONIQUE DEMERSON, LA	1000 WALTERS ST		LAKE CHARLES	LA	706074647	0.073796927	11
1366547846	MCKENZIE	JOHN	MARSHALL	JOHN MARSHALL MCKENZIE, LA	1501 KINGS HWY		SHREVEPORT	LA	711034228	0.075092778	11
1700825346	ROBINSON	HERBERT		HERBERT ROBINSON, LA	15770 PAUL VEGA MD DR	SUITE 104	HAMMOND	LA	704031475	0.075923241	11
1720518764	CUTRER	JUSTIN	KYLE	JUSTIN KYLE CUTRER, LA	7777 HENNESSY BLVD STE 701		BATON ROUGE	LA	708084370	0.076250249	11
1679550248	MCCANN	DARRON	CLARK	DARRON CLARK MCCANN, LA	424 N WASHINGTON ST	STE 2	MARKSVILLE	LA	713512426	0.077711775	11
1568496503	HAU	TOAN		TOAN HAU, LA	12525 PERKINS RD	SUITE B	BATON ROUGE	LA	708101907	0.078053639	11
1144726878	CAMBRON	HAWK	JOSEPH ED	HAWK JOSEPH ED CAMBRON, LA	151 HILL ST		EUNICE	LA	705355845	0.078426391	11
1336587138	HATTIER	BRITTANY	FLOOD	BRITTANY FLOOD HATTIER, LA	100 CHRISTWOOD BLVD		COVINGTON	LA	704334606	0.07923067	11
1417147851	CRONAN	ADOLPH	BROOKS	ADOLPH BROOKS CRONAN, LA	RIVER ROAD	SYNGENTA CO	ST GABRIEL	LA	70776	0.07945206	11
1083714117	QAYYUM	TAHIR	M	TAHIR M QAYYUM, LA	540 DURHAM ST		BASTROP	LA	712205013	0.079478518	11
1083610729	GASPARD	BRAD	J.	BRAD J. GASPARD, LA	8595 PICARDY AVE	STE 100	BATON ROUGE	LA	708093674	0.079833043	11
1568464790	KALIFEY	EDMOND		EDMOND KALIFEY, LA	137 DR. CHILDRESS DR.		MARKSVILLE	LA	71351	0.079871009	11
1215992250	SKIRLIS-ZAVAL	KONDILO	DELILAH	KONDILO DELILAH SKIRLIS-ZAVAL, LA	3501 HIGHWAY 190		EUNICE	LA	705355129	0.08122513	11
1699774075	WHITE	CALVIN		CALVIN WHITE, LA	1699 LAKEVIEW DR		OPELOUSAS	LA	705701663	0.081949348	11
1760708606	ACUNA	RODNEY	LEDESMA	RODNEY LEDESMA ACUNA, LA	2750 ASTER ST		LAKE CHARLES	LA	706018824	0.082934212	11
1245441005	WILLIS	FRED	SPENCER	FRED SPENCER WILLIS, LA	1560 IRVING PL		SHREVEPORT	LA	711014604	0.083251927	11
1568515419	EDWARDS	ANTONIO	DESSELL	ANTONIO DESSELL EDWARDS, LA	25073 HIGHWAY 1 S		PLAQUEMINE	LA	707644431	0.084225247	11
1952303240	GAUTAM	CHAKSHU		CHAKSHU GAUTAM, LA	1115 WEBER ST	TECHE ACTIO	FRANKLIN	LA	705384124	0.085634131	11
1922007491	DANTONI	JAMES		JAMES DANTONI, LA	17609 OLD JEFFERSON HWY		PRAIRIEVILLE	LA	707693979	0.08661141	11
1912903550	JEFFRIES	EDWARD	E	EDWARD E JEFFRIES, LA	8595 PICARDY AVE	STE 100	BATON ROUGE	LA	708093674	0.086835227	11
1528051794	ROBICHAUX	FRANCIS	A	FRANCIS A ROBICHAUX, LA	804 SOUTH ACADIA ROAD		THIBODAUX	LA	70301	0.087412464	11
1649567678	HILLEBRANDT	COLE		COLE HILLEBRANDT, LA	200 CORPORATE BLVD		LAFAYETTE	LA	705083870	0.087775854	11
1598177974	PECHON	CATHERINE	JEANETTE	CATHERINE JEANETTE PECHON, LA	1520 HIGHWAY 22 W		MADISONVILLE	LA	704479441	0.087963557	11
1568814168	MILLER	AMY		AMY MILLER, LA	3057 HIGHWAY 80 W		CALHOUN	LA	712257907	0.088058889	11
1093736662	FRIEDRICH	ALLEYN	EMORY	ALLEYN EMORY FRIEDRICH, LA	1535 3RD ST	#285	FT POLK	LA	71459	0.088184891	11
1275061491	DAIGREPONT	DEANNA	JOY	DEANNA JOY DAIGREPONT, LA	1890 W. GAUTHIER RD	STE 155	LAKE CHARLES	LA	70605	0.089737645	11
1649210733	ROBINSON	WANDA	M	WANDA M ROBINSON, LA	4225 LAPALCO BLVD		MARRERO	LA	700724338	0.090574052	11
1891825279	FOLGAR	ROSA	DESHA	ROSA DESHA FOLGAR, LA	LSU STUDENT HEALTH CTR	INFIRMARY R	BATON ROUGE	LA	708030001	0.09143408	11
1194851493	DANG	THIEM		THIEM DANG, LA	1221 AMELIA ST		GRETNA	LA	700535533	0.092094307	11
1063516151	PADGETT	PHILIP	G	PHILIP G PADGETT, LA	610 N JEFFERSON AVE		PORT ALLEN	LA	70767	0.093046747	11
1699795815	MONTGOMERY	LARRY	LEE	LARRY LEE MONTGOMERY, LA	8342 PERKINS RD	SUITE M	BATON ROUGE	LA	708101084	0.093570259	11
1104119056	JASPER	BYRON		BYRON JASPER, LA	7170 BURBANK DR		BATON ROUGE	LA	708208752	0.094045344	11
1528079043	POST	ROBERT	MICHAEL	ROBERT MICHAEL POST, LA	111 N CAUSEWAY BLVD		METAIRIE	LA	700015450	0.094812478	11
1952392532	CALDWELL	RICHARD	THOMAS	RICHARD THOMAS CALDWELL, LA	2000 OPELOUSAS STREET		LAKE CHARLES	LA	70601	0.096107087	11
1619968229	SAVORY	ROBERT	L.	ROBERT L. SAVORY, LA	7813 YOUREE DR		SHREVEPORT	LA	711055505	0.096409258	11
1033176185	FREDERICK	CRAIG	JUDE	CRAIG JUDE FREDERICK, LA	600 N LEWIS ST		NEW IBERIA	LA	705632043	0.096789559	11
1740286319	ORDENEAUX	AMY	RUSSELL	AMY RUSSELL ORDENEAUX, LA	LOUISIANA STATE UNIVERSITY STUDENT HEALTH CTR	INFIRMARY R	BATON ROUGE	LA	708030001	0.097430844	11
1215992813	DAUNIS	MARK	STEPHEN	MARK STEPHEN DAUNIS, LA	1900 S MORRISON BLVD	WALK-IN CLI	HAMMOND	LA	70403	0.097614124	11
1841839966	BRIDGES	CANDACE	RAY	CANDACE RAY BRIDGES, LA	309 WALNUT ST STE D		AMITE	LA	704222055	0.09792516	11
1023493160	SHARPE	CATHERINE		CATHERINE SHARPE, LA	815 S PINE ST		VIVIAN	LA	71082	0.098138759	11
1851832174	MORRIS	ANDREW		ANDREW MORRIS, LA	4710 S CARROLLTON AVE		NEW ORLEANS	LA	701196027	0.099394612	11
1245439827	MENARD	MICHELLE	LEROUGE	MICHELLE LEROUGE MENARD, LA	2309 EAST MAIN STREET	SUITE 400	NEW IBERIA	LA	70560	0.099822436	11
1720086820	ABRAMSON	STEVEN	NATHAN	STEVEN NATHAN ABRAMSON, LA	17609 OLD JEFFERSON HWY		PRAIRIEVILLE	LA	707693979	0.100104014	11
1255545752	SPINKS	SHAUN	R	SHAUN R SPINKS, LA	11111 PARK PLACE DR STE B		BATON ROUGE	LA	708183200	0.100502865	11
1417996448	SMITH	JERRY	ALTON	JERRY ALTON SMITH, LA	902 S VIENNA ST		RUSTON	LA	712705830	0.100673117	11
1477171197	LANDRY	BRITTANY		BRITTANY LANDRY, LA	17581 OLD JEFFERSON HWY		PRAIRIEVILLE	LA	707693930	0.100982526	11
1528452026	CALLIHAN	BRIAN	T	BRIAN T CALLIHAN, LA	3401 NORTH BLVD STE 200		BATON ROUGE	LA	708063743	0.101263537	11
1104955749	RAI	KASHMIR	KAUR	KASHMIR KAUR RAI, LA	824 ELMWOOD PARK BLVD	SUITE 210	HARAHAN	LA	701233360	0.102926028	11
1770580508	REDDY	NAGARATNA		NAGARATNA REDDY, LA	217 RAILROAD AVE		DONALDSONVILLE	LA	703462527	0.103364148	11
1245267244	VALLS	JASON		JASON VALLS, LA	317 DERNIER ST		SAINT MARTINVI	LA	70582	0.103796795	11
1134488893	PERRIN	FALON	A.	FALON A. PERRIN, LA	5000 AMBASSADOR CAFFERY PKWY BLDG 15	SUITE A	LAFAYETTE	LA	70508	0.10469015	11
1821159864	PETERSON	DONALD	L.	DONALD L. PETERSON, LA	151 MEADOWCREST ST	SUITE C	GRETNA	LA	700565256	0.10501181	11
1447217336	BRADEN	CHAD		CHAD BRADEN, LA	9001 SUMMA AVE		BATON ROUGE	LA	708093726	0.10662499	11
1720583834	BRADLEY	TASIA	ARIANNA	TASIA ARIANNA BRADLEY, LA	4801 AMBASSADOR CAFFERY PKWY		LAFAYETTE	LA	705086917	0.10698424	11
1962410597	ORY	MICHAEL	DIRK	MICHAEL DIRK ORY, LA	22080 LA HWY 20		VACHERIE	LA	70090	0.10804737	11
1740522861	SONNIER	CHRISTIAN	MICHAEL	CHRISTIAN MICHAEL SONNIER, LA	821 ELLIOTT ST	FAMILY MEDI	ALEXANDRIA	LA	713017732	0.109210209	11
1396934428	GUO	WEI		WEI GUO, LA	195 METAIRIE CT		METAIRIE	LA	700013033	0.109267549	11
1477877264	LONGMIRE	DAVID	ALLAN	DAVID ALLAN LONGMIRE, LA	7777 HENNESSY BLVD STE 701		BATON ROUGE	LA	708084370	0.109357409	11
1689115966	LEBLANC	CHRISTIAN	JON	CHRISTIAN JON LEBLANC, LA	4345 NELSON RD		LAKE CHARLES	LA	706054156	0.111071063	11
1316981475	DRAPCHO	MICHAEL	ALLEN	MICHAEL ALLEN DRAPCHO, LA	1902 S MORRISON BLVD		HAMMOND	LA	704035742	0.112520238	11
1285845925	BRIGNAC	JEANENNE	C	JEANENNE C BRIGNAC, LA	3617 HWY 70 SOUTH		PIERRE PART	LA	70339	0.112872592	11
1598260895	ROYAL	COURTNEY		COURTNEY ROYAL, LA	41676 VETERANS AVE		HAMMOND	LA	704031412	0.113123329	11
1659317410	SMITH	MELANIE		MELANIE SMITH, LA	2300 HOSPITAL DR	SUITE 200	BOSSIER CITY	LA	711112394	0.113730607	11
1043375819	RIEHL	WINSTON		WINSTON RIEHL, LA	6011 AMBASSADOR CAFFERY PKWY		YOUNGSVILLE	LA	705925170	0.113936829	11
1265642508	ERICKSON	MATHEW	C	MATHEW C ERICKSON, LA	302-A BUSHLEY STREET	ERICKSON FA	HARRISONBURG	LA	713400302	0.113942902	11
1558361865	DAIGLE	RANDY	JAMES	RANDY JAMES DAIGLE, LA	990 NAPOLEON AVE		SUNSET	LA	705846100	0.114353027	11
1861419848	DOGA	BENJAMIN	N	BENJAMIN N DOGA, LA	427 HEYMANN BLVD		LAFAYETTE	LA	705032616	0.115179796	11
1073977054	ROGERS	AMANDA	OLIVIER	AMANDA OLIVIER ROGERS, LA	13030 HIGHWAY 308		LAROSE	LA	703732001	0.115648651	11
1275514978	JOHNSON	EDDIE	D.	EDDIE D. JOHNSON, LA	2508 BERT KOUNS LOOP	SUITE 102	SHREVEPORT	LA	711183133	0.115938606	11
1124089024	HARMON	RICHARD	WAYNE	RICHARD WAYNE HARMON, LA	827 N UNION ST		OPELOUSAS	LA	70570	0.116755558	11
1902806128	CURTIS	DWIGHT	THOMAS	DWIGHT THOMAS CURTIS, LA	717 CURTIS DR		RAYNE	LA	705788311	0.11726429	11
1740589621	GREATHOUSE	STEWART		STEWART GREATHOUSE, LA	217 SAM HOUSTON JONES PKWY	STE 104	LAKE CHARLES	LA	706115644	0.117662828	11
1417931841	DANIEL	WARREN	ATTWOOD	WARREN ATTWOOD DANIEL, LA	109 REGENCY PL		WEST MONROE	LA	712914453	0.119027895	11
1639107113	TAYLOR	ROBERT	W	ROBERT W TAYLOR, LA	2750 GAUSE BLVD E		SLIDELL	LA	704614149	0.119583414	11
1134386295	HINES	RICHARD	A	RICHARD A HINES, LA	2390 W CONGRESS ST		LAFAYETTE	LA	705064205	0.119909672	11
1598768301	PEREZ	ALEJANDRO		ALEJANDRO PEREZ, LA	3425 NORTH BLVD		ALEXANDRIA	LA	713013676	0.120642156	11
1073510897	MANUEL	FRANCINE	A	FRANCINE A MANUEL, LA	4809 AMBASSADOR CAFFERY PKWY	SUITE 200	LAFAYETTE	LA	705086917	0.12099141	11
1487687513	GRIGSBY	BENSON	ALBERT	BENSON ALBERT GRIGSBY, LA	2916 N TRENTON ST		RUSTON	LA	712702444	0.121632555	11
1295716587	BENJAMIN	MARY	EMELEE	MARY EMELEE BENJAMIN, LA	65 MEDICAL PARK BLVD	SUITE 104	PINEVILLE	LA	713608428	0.123041221	11
1275929929	O'NEAL	JENNIFER		JENNIFER O'NEAL, LA	160 STONE CREEK RD		STONEWALL	LA	710784906	0.125242381	11
1700968054	JONES	ALLISON	DEE-PARKM	ALLISON DEE-PARKM JONES, LA	19900 OLD SCENIC HWY STE H		ZACHARY	LA	70791	0.125949325	11
1982862736	CHAUDARY	KAMRAN	MOHAMMAD	KAMRAN MOHAMMAD CHAUDARY, LA	4918 E WESTRIDGE PARK DR		LAKE CHARLES	LA	706056762	0.126752235	11
1699797498	MCCORMICK	LOUIS	H.	LOUIS H. MCCORMICK, LA	606 HAIFLEIGH ST		FRANKLIN	LA	705383731	0.127514619	11
1649372574	LANGIE	JACQUELIN	SLAUGHTER	JACQUELIN SLAUGHTER LANGIE, LA	3140 FLORIDA BOULEVARD		BATON ROUGE	LA	70806	0.12768798	11
1215324561	HAILEY	BENNETT	WINDHAM	BENNETT WINDHAM HAILEY, LA	1514 JEFFERSON HWY		NEW ORLEANS	LA	70121	0.127781017	11
1205823614	WILLIAMS	MICHAEL		MICHAEL WILLIAMS, LA	810 S BROADWAY ST		CHURCH POINT	LA	705254402	0.13066595	11
1790767481	BAILEY	DONOVAN	WILBUR	DONOVAN WILBUR BAILEY, LA	300 SCARBOROUGH ST		LAKE PROVIDENC	LA	712543018	0.130958882	11
1528031028	LARRISON	JAMES	C	JAMES C LARRISON, LA	3617 HIGHWAY 70 S		PIERRE PART	LA	703394455	0.131237475	11
1073712022	KORAB	YAMEN	SAADE	YAMEN SAADE KORAB, LA	621 N AVENUE K		CROWLEY	LA	705264513	0.132307655	11
1710244041	HUVAL	JOSHUA	JESUS	JOSHUA JESUS HUVAL, LA	804 S ACADIA RD		THIBODAUX	LA	703014850	0.13284085	11
1356322663	HOLTON	JOANNA	CAROLE	JOANNA CAROLE HOLTON, LA	2812 HIGHWAY 28 E		PINEVILLE	LA	713605715	0.133299096	11
1578676086	KOHATSU	JORGE	AUGUSTO	JORGE AUGUSTO KOHATSU, LA	203 E MILLER AVE		IOWA	LA	706474052	0.133508843	11
1497014112	COTTON	SHAVAUN	VENORIS	SHAVAUN VENORIS COTTON, LA	3801 NORTH BLVD		BATON ROUGE	LA	708063825	0.13392952	11
1700888005	CAILLET	ANDREE	BODET	ANDREE BODET CAILLET, LA	3220 KALISTE SALOOM RD		LAFAYETTE	LA	705087422	0.134151525	11
1013471259	COBB	COURTNEY		COURTNEY COBB, LA	500 JULIETTE PL		LAFAYETTE	LA	705064571	0.134601269	11
1619907037	WILLIAMS	KATHLEEN	GARVEY	KATHLEEN GARVEY WILLIAMS, LA	4808 HENICAN PL		METAIRIE	LA	700031114	0.135068785	11
1336129444	NULL	DANETTE	B	DANETTE B NULL, LA	1525 OAK PARK BLVD		LAKE CHARLES	LA	706018849	0.135762184	11
1326006529	DUNN	MICHAEL		MICHAEL DUNN, LA	41676 VETERANS AVE		HAMMOND	LA	704031412	0.136893155	11
1679523807	EZELL	LARRY	DON	LARRY DON EZELL, LA	620 ECOLLEGE STREET		HOMER	LA	71040	0.138073228	11
1760794895	CORTES DE JOR	VANESSA		VANESSA CORTES DE JOR, LA	901 GAUSE BLVD STE 100		SLIDELL	LA	704582949	0.138583164	11
1437187432	LANGEFELS	LORA	M	LORA M LANGEFELS, LA	1514 JEFFERSON HWY		NEW ORLEANS	LA	701212429	0.141889246	11
1114159399	UPRETY	SUBODH	BHAKTA	SUBODH BHAKTA UPRETY, LA	2408 BROADMOOR BLVD	SUITE 2	MONROE	LA	712012963	0.142248847	11
1255407110	POCHE	JERRY	M	JERRY M POCHE, LA	1645 LUTCHER AVE		LUTCHER	LA	700715150	0.145988032	11
1396729513	SWIFT	CAROL	S	CAROL S SWIFT, LA	18989 OLD SCENIC HWY		ZACHARY	LA	707918105	0.145992522	11
1306378252	GIVENS	GABRIELLE		GABRIELLE GIVENS, LA	201 SAINT ANN DR STE B		MANDEVILLE	LA	704713472	0.146888319	11
1205882420	HALL	COREY	M	COREY M HALL, LA	2013 CENTRAL RD	SUITE B	BATON ROUGE	LA	708073918	0.147051065	11
1548286065	MURATORE	KAREN	ANN	KAREN ANN MURATORE, LA	3401 NORTH BLVD	SUITE 200	BATON ROUGE	LA	708063743	0.147934571	11
1821122342	CORNETT	JOHN	CRAIG	JOHN CRAIG CORNETT, LA	1125 NEWTON ST		GRETNA	LA	700536339	0.148078404	11
1962457945	NORWOOD	CHARLES	GAYLE	CHARLES GAYLE NORWOOD, LA	211 4TH ST		ALEXANDRIA	LA	713018421	0.148763765	11
1558393488	GREMILLION	MAURICE	JEAN	MAURICE JEAN GREMILLION, LA	200 SERIO BLVD		FERRIDAY	LA	713342015	0.149807309	11
1952673220	MCLENDON	ANNA	GRAY	ANNA GRAY MCLENDON, LA	616 ROYAL ST	# 10	NEW ORLEANS	LA	701302116	0.15069799	11
1396742508	MILLER	C	BRYAN	C BRYAN MILLER, LA	433 PLAZA ST		BOGALUSA	LA	704273729	0.151311725	11
1831153634	DANTIN	KAREN		KAREN DANTIN, LA	15049 FLORIDA BLVD		BATON ROUGE	LA	708192602	0.15152414	11
1275823916	NGUYEN	TAI	ANH	TAI ANH NGUYEN, LA	3848 VETERANS MEMORIAL BLVD	SUITE 101	METAIRIE	LA	700025671	0.15223207	11
1184824633	INNOCENT-ITUA	IJEOMA	NNEKA	IJEOMA NNEKA INNOCENT-ITUA, LA	180 W ESPLANADE AVE		KENNER	LA	700652467	0.152387171	11
1760488332	MINSKY	LOUIS	R.	LOUIS R. MINSKY, LA	8585 PICARDY AVE	STE 513	BATON ROUGE	LA	708093679	0.152967858	11
1518200963	HOLT	EMILY	ELDER BRU	EMILY ELDER BRU HOLT, LA	1936 MAGAZINE ST		NEW ORLEANS	LA	701305016	0.153121947	11
1922003656	PICOU	BRYAN	ANTHONY	BRYAN ANTHONY PICOU, LA	1029 KEYSER AVENUE	NATCHITOCHE	NATCHITOCHES	LA	714576239	0.15360488	11
1205047578	GIBSON	WILLIAM	LEE	WILLIAM LEE GIBSON, LA	1560 IRVING PL		SHREVEPORT	LA	711014604	0.15407985	11
1497799456	MCMAHAN	STEVEN	H	STEVEN H MCMAHAN, LA	1900 N 7TH ST		WEST MONROE	LA	712914416	0.156076947	11
1306882568	CHAUDHRY	RIAZ	MASUD	RIAZ MASUD CHAUDHRY, LA	11809 HWY 84 W		JENA	LA	71342	0.156448339	11
1265500490	PORTACCI	MARK	ANTHONY	MARK ANTHONY PORTACCI, LA	706 ROSS STREET		OAK GROVE	LA	71263	0.157081965	11
1245525419	RAU	NICHOLAS	J	NICHOLAS J RAU, LA	818 VERRET STREET		HOUMA	LA	70360	0.159607807	11
1548791940	ADEKANMBI	ASHTON	ADEKUNLE	ASHTON ADEKUNLE ADEKANMBI, LA	1000 WALTERS ST		LAKE CHARLES	LA	706074647	0.16083459	11
1376542274	LANGLINAIS	ANGELA	M	ANGELA M LANGLINAIS, LA	2309 E MAIN ST	STE 201	NEW IBERIA	LA	705604046	0.160845795	11
1891029856	BENNING	GURPAL	S	GURPAL S BENNING, LA	1000 OCHSNER BLVD		COVINGTON	LA	704338107	0.161126509	11
1962402859	MATA	JOSE	A	JOSE A MATA, LA	2309 E MAIN ST	STE 400	NEW IBERIA	LA	705604046	0.161537159	11
1568737815	MULLINS	ASHLEY	JO	ASHLEY JO MULLINS, LA	1525 OAK PARK BLVD		LAKE CHARLES	LA	706018849	0.161783228	11
1245734813	HAWTHORNE	HARRY	SINGLETON	HARRY SINGLETON HAWTHORNE, LA	9052 HIGHWAY 165 N		STERLINGTON	LA	712803312	0.162213185	11
1205884699	CONEY	WILLIAM	C.	WILLIAM C. CONEY, LA	904 FIRST STREET		JONESVILLE	LA	71343	0.163170908	11
1447577853	BADALAMENTI	CONO		CONO BADALAMENTI, LA	1 GALLERIA BLVD # 1420		METAIRIE	LA	700012082	0.16405912	11
1699967877	BHARWANI	SUNIL	ASHOK	SUNIL ASHOK BHARWANI, LA	400 E 6TH AVE	OAKDALE FAM	OAKDALE	LA	714632628	0.164138963	11
1104968783	FOX	KEVIN	BRIAN	KEVIN BRIAN FOX, LA	9490 HIGHWAY 10		PALMETTO	LA	713580219	0.164337091	11
1508209792	DUHON	DANIELLE	KAHANEK	DANIELLE KAHANEK DUHON, LA	717 CURTIS DR		RAYNE	LA	705788311	0.164431316	11
1265886303	KERMIS	RACHAEL		RACHAEL KERMIS, LA	8595 PICARDY AVE STE 200		BATON ROUGE	LA	708093674	0.165074341	11
1316967367	MANUEL	CHAD	B	CHAD B MANUEL, LA	427 HEYMANN BLVD		LAFAYETTE	LA	705032616	0.167466309	11
1548584550	COURVILLE	MATTHEW	ROSS	MATTHEW ROSS COURVILLE, LA	208 6TH AVE STE 4		KINDER	LA	706483186	0.167922064	11
1326056037	PHILLIPS	NATALIE	CECILIA	NATALIE CECILIA PHILLIPS, LA	3983 I-49 SOUTH SERVICE ROAD	OPELOUSAS G	OPELOUSAS	LA	70571	0.169412363	11
1649213596	BIRDSALL	GARY	JOSEPH	GARY JOSEPH BIRDSALL, LA	102 W 112TH ST		CUT OFF	LA	703453628	0.169770458	11
1881644938	SHAW	MARK	CAL	MARK CAL SHAW, LA	402 SECOND ST.		BERNICE	LA	71222	0.170392737	11
1710205034	HAAS	SHANNON		SHANNON HAAS, LA	201 SAINT ANN DR STE B		MANDEVILLE	LA	704713472	0.170899457	11
1295755239	LANDRENEAU	NEDWIN	PAUL	NEDWIN PAUL LANDRENEAU, LA	427 HEYMANN BLVD		LAFAYETTE	LA	705032616	0.172101413	11
1942273776	NIDA	JOSEPH	R.	JOSEPH R. NIDA, LA	208 MORRIS DRIVE		MINDEN	LA	71055	0.172144317	11
1770559965	OVERBY	JOHN	LEON	JOHN LEON OVERBY, LA	121 WATTS ST	SUITE F	JONESBORO	LA	712512062	0.173324971	11
1720099344	OPERARIO	MARK	ANTHONY H	MARK ANTHONY H OPERARIO, LA	412 MAIN STREET		COLUMBIA	LA	71418	0.174784788	11
1558585430	HANKENHOF	ROBERT	F	ROBERT F HANKENHOF, LA	2309 E MAIN ST	SUITE 402	NEW IBERIA	LA	705604046	0.177573269	11
1770793911	JUAN	VERNILYN	NOCON	VERNILYN NOCON JUAN, LA	3525 PRYTANIA ST	SUITE 301	NEW ORLEANS	LA	701153500	0.17929073	11
1972912467	SANTOGROSSI	JOHN		JOHN SANTOGROSSI, LA	4864 JACKSON ST		MONROE	LA	712026400	0.180058897	11
1184685158	SMITH	RUSSEL	N	RUSSEL N SMITH, LA	5900 COLISEUM BLVD		ALEXANDRIA	LA	713033714	0.180846979	11
1811105513	CESTIA	WAYNE	BUJARD	WAYNE BUJARD CESTIA, LA	1216 CAMELLIA BLVD		LAFAYETTE	LA	705086667	0.181141479	11
1053677674	PATEL	ANERI		ANERI PATEL, LA	6821 PINES RD	SUITE 100	SHREVEPORT	LA	711292547	0.181141904	11
1710195144	SADEGHI	SEYED ALI		SEYED ALI SADEGHI, LA	2390 W CONGRESS ST	ER	LAFAYETTE	LA	705064205	0.182412818	11
1376645820	GANJI	UZVALTHA		UZVALTHA GANJI, LA	2495 SHREVEPORT HWY # HWY.71NORTH	MEDICAL CER	PINEVILLE	LA	713604044	0.182541171	11
1194838078	MITCHELL	TAMMY		TAMMY MITCHELL, LA	301 S CITIES SERVICE HWY		SULPHUR	LA	706636405	0.18304803	11
1447409255	ODETA	JOY		JOY ODETA, LA	2495 SHREVEPORT HWY		PINEVILLE	LA	713604044	0.183125444	11
1063703924	BRIDGES	RICHARD	EDWARD	RICHARD EDWARD BRIDGES, LA	409 NW CENTRAL AVE	STE B	AMITE	LA	704222428	0.183253534	11
1932116688	KIRKPATRICK	DAHLIA	V	DAHLIA V KIRKPATRICK, LA	3308 TULANE AVE STE 411		NEW ORLEANS	LA	701197167	0.183905189	11
1972697092	CRACKOWER	SYDNEY	HAROLD BE	SYDNEY HAROLD BE CRACKOWER, LA	701 ROBLEY DR	SUITE 100	LAFAYETTE	LA	705035200	0.183914917	11
1881615805	ZHENG	YIHONG		YIHONG ZHENG, LA	9001 SUMMA AVE		BATON ROUGE	LA	708093726	0.184256403	11
1154766467	OSBOURNE	JENNIFER	RENELLE	JENNIFER RENELLE OSBOURNE, LA	3801 NORTH BLVD		BATON ROUGE	LA	708063825	0.184698074	11
1982668190	MAI	QUYNH	MINH	QUYNH MINH MAI, LA	708 W ESPLANADE AVE		KENNER	LA	70065	0.185529538	11
1841281490	PARSIOLA	CHARLES	RAYMOND	CHARLES RAYMOND PARSIOLA, LA	3231 CHITIMACHA TRAIL		CHARENTON	LA	70523	0.185561473	11
1487821898	DEPA	SREEKANTH	R	SREEKANTH R DEPA, LA	309 JACKSON ST		MONROE	LA	712017407	0.186102443	11
1174766273	ELDER	LAUREN	SOLHJOO	LAUREN SOLHJOO ELDER, LA	1514 JEFFERSON HWY		NEW ORLEANS	LA	701212429	0.186610522	11
1093768293	CUCCHIARA	CHARLES	JOSEPH	CHARLES JOSEPH CUCCHIARA, LA	4228 HOUMA BLVD	STE 200	METAIRIE	LA	70006	0.187086736	11
1083169320	CORKERN	MADELYN	H	MADELYN H CORKERN, LA	261 HIGHWAY 132		MANGHAM	LA	712595269	0.187251519	11
1215939558	GUILLOT	DAVID	J	DAVID J GUILLOT, LA	9372 HIGHWAY 165 S		WOODWORTH	LA	714859786	0.187984567	11
1437546488	ACHARYA	ANSHUL	S	ANSHUL S ACHARYA, LA	605 LAPALCO BLVD		GRETNA	LA	700567302	0.188621537	11
1780874560	WALDO	STEPHEN	M.	STEPHEN M. WALDO, LA	1514 JEFFERSON HWY		NEW ORLEANS	LA	701212429	0.189834178	11
1982808762	MAZOUE	CLAYTON	GREGORY	CLAYTON GREGORY MAZOUE, LA	708 W ESPLANADE AVE		KENNER	LA	700652736	0.190486388	11
1609066976	SEGURA	JOSEPH	TERRY	JOSEPH TERRY SEGURA, LA	4475 WESTBANK EXPY		MARRERO	LA	700723102	0.190517551	11
1598738049	TURNER	CRAIG	SCOTT	CRAIG SCOTT TURNER, LA	516 LINCOLN ROAD		MONROE	LA	71203	0.190614348	11
1649793845	TAN	SHIRLEY		SHIRLEY TAN, LA	1501 KINGS HIGHWAY	FAMILY MEDI	SHREVEPORT	LA	71130	0.190649532	11
1558418533	CHADHA	NANDITA		NANDITA CHADHA, LA	140 W 4TH ST		DEQUINCY	LA	706333508	0.190959133	11
1174596910	SESSIONS	JERRY	WAYNE	JERRY WAYNE SESSIONS, LA	401 11TH ST NE		SPRINGHILL	LA	710754503	0.191194926	11
1194736439	LEE	LISA	MARIE	LISA MARIE LEE, LA	2000 BRADFORD PL		HARVEY	LA	700581419	0.191197351	11
1639379837	GUILLERMO	ANDRES	J	ANDRES J GUILLERMO, LA	501 DR MICHAEL DEBAKEY DR		LAKE CHARLES	LA	706015724	0.191246126	11
1356397103	CASEY	MICHAEL	D	MICHAEL D CASEY, LA	1150 ROBERT BLVD	STE 100	SLIDELL	LA	70458	0.191290581	11
1992746648	LOEB	PHILLIP		PHILLIP LOEB, LA	800 CHARITY ST		ABBEVILLE	LA	705105239	0.191800115	11
1609175934	TAYLOR	MICHELLE	MCCOY	MICHELLE MCCOY TAYLOR, LA	4212 W CONGRESS ST STE 2300A		LAFAYETTE	LA	705066778	0.191849867	11
1730179839	PLAISANCE	KEVIN	CHRISTOPH	KEVIN CHRISTOPH PLAISANCE, LA	100O OCHSNER BLVD		COVINGTON	LA	704338107	0.192133129	11
1932150984	GUOTH	PAMELA	R H	PAMELA R H GUOTH, LA	600 RAILROAD AVE		MAMOU	LA	705543840	0.192485597	11
1497743413	PHILLIPS	GREGORY	SCOTT	GREGORY SCOTT PHILLIPS, LA	382 N MAIN ST		SIBLEY	LA	710732985	0.192502923	11
1144292731	RICHARME	SUSAN	L	SUSAN L RICHARME, LA	8068 GOODWOOD BLVD		BATON ROUGE	LA	708067631	0.192579878	11
1720071988	HARRIS	STEPHEN	P.	STEPHEN P. HARRIS, LA	804 SOUTH ACADIA ROAD		THIBODAUX	LA	70301	0.192702196	11
1376602359	HAMMONS	AMY		AMY HAMMONS, LA	2750 GAUSE BLVD E		SLIDELL	LA	704614149	0.193226962	11
1982124244	MARRYSHOW GRA	TAMARA	AISHA	TAMARA AISHA MARRYSHOW GRA, LA	12525 PERKINS RD STE A		BATON ROUGE	LA	708101907	0.193329057	11
1295147163	LEBLANC	JOLIE		JOLIE LEBLANC, LA	200 W ESPLANADE AVE STE 412		KENNER	LA	700652475	0.193703313	11
1063494748	STOCKSTILL	JAMES	DEAN	JAMES DEAN STOCKSTILL, LA	3510 MAGNOLIA CV	SUITE 190	MONROE	LA	712032372	0.193836591	11
1447409420	LEE	JENNIFER	CULPEPPER	JENNIFER CULPEPPER LEE, LA	382 N MAIN ST		SIBLEY	LA	710732985	0.194514378	11
1386038800	BECNEL	MICHELLE		MICHELLE BECNEL, LA	8150 JEFFERSON HWY		BATON ROUGE	LA	708097715	0.194620454	11
1518224849	RICHARD	RINATA	KAYE	RINATA KAYE RICHARD, LA	2106 LOOP RD		WINNSBORO	LA	712953344	0.196487098	11
1396778478	GERMAN	CARRIE	MICHAEL	CARRIE MICHAEL GERMAN, LA	1501 KINGS HWY	DEPARTMENT	SHREVEPORT	LA	711034228	0.196981667	11
1255314829	WOODS	GEORGE	RONALD	GEORGE RONALD WOODS, LA	101 PROFESSIONAL DR		WEST MONROE	LA	712918309	0.197586698	11
1073571824	DOMINGUE	C	M	C M DOMINGUE, LA	706 ROSS ST		OAK GROVE	LA	712639798	0.197746168	11
1215347570	ZIA	ADEEL		ADEEL ZIA, LA	200 W ESPLANADE AVE	SUITE 409	KENNER	LA	700652489	0.198023445	11
1922034487	SHAFIEI	KHALED		KHALED SHAFIEI, LA	3510 MEDICAL PARK DR.	SUITE 9	MONROE	LA	71203	0.198320663	11
1306014667	TASSIN	ROBERT	L	ROBERT L TASSIN, LA	119 WHITE STORK DR		SLIDELL	LA	704613207	0.19906363	11
1962497917	MCSWEEN	MICHAEL	F	MICHAEL F MCSWEEN, LA	712 WESTBANK EXPY		WESTWEGO	LA	700944400	0.199717281	11
1770083909	CARLISLE	URSULA	MAROSKI	URSULA MAROSKI CARLISLE, LA	160 STONE CREEK RD		STONEWALL	LA	710784906	0.19984096	11
1912199324	ROY	SUDIPTA		SUDIPTA ROY, LA	2390 W CONGRESS ST		LAFAYETTE	LA	705064205	0.199895085	11
1619471406	MORAN	AIMEE	LANDRY	AIMEE LANDRY MORAN, LA	114 LA-403		PAINCOURTVILLE	LA	70391	0.200208101	11
1851711360	MOORE	JAMES	OLIVER	JAMES OLIVER MOORE, LA	6300 MAIN ST		ZACHARY	LA	707914037	0.201002897	11
1801852207	WARE	DAVID	BENJAMIN	DAVID BENJAMIN WARE, LA	281 MOOSA BLVD		EUNICE	LA	705353638	0.201658292	11
1639188527	GRAY	REL	LARKIN	REL LARKIN GRAY, LA	206 E REYNOLDS DRIVE	SUITE C2	RUSTON	LA	71270	0.201993239	11
1124113006	WOESSNER	WILLIAM	J.	WILLIAM J. WOESSNER, LA	750 CAMP ST		NEW ORLEANS	LA	701303702	0.20295767	11
1831123553	YARBROUGH	DAVID	ARTHUR	DAVID ARTHUR YARBROUGH, LA	3400 MEDICAL PARK DR STE B		MONROE	LA	712032300	0.203641975	11
1619474145	MILLER	NOAH	LAHAYE	NOAH LAHAYE MILLER, LA	4940 VIDRINE RD STE F		VILLE PLATTE	LA	705868780	0.203730468	11
1760836597	LEMOINE	CORY		CORY LEMOINE, LA	109 SAINT NAZAIRE RD		BROUSSARD	LA	705184257	0.203941402	11
1093759854	MIGHELL	SCOTT	LOUIS	SCOTT LOUIS MIGHELL, LA	2300 HOSPITAL DR	SUITE 200	BOSSIER CITY	LA	711112394	0.204126787	11
1437390416	CAVANAUGH	LACEY	MILLET	LACEY MILLET CAVANAUGH, LA	1905 COUNTRY CLUB RD		LAKE CHARLES	LA	706055203	0.204254336	11
1265692156	METOYER	KENNETH	PAUL	KENNETH PAUL METOYER, LA	109 REGENCY PL		WEST MONROE	LA	712914453	0.205337069	11
1467896738	ESKANDER	MARY	M	MARY M ESKANDER, LA	8383 MILLICENT WAY		SHREVEPORT	LA	711155207	0.206649723	11
1730378340	PALMIANO	ALBERTO	M.	ALBERTO M. PALMIANO, LA	2312 E MAIN ST	SUITE B	NEW IBERIA	LA	705604064	0.206817329	11
1902848872	SMITH	KIERNAN	ADAMS	KIERNAN ADAMS SMITH, LA	1430 TULANE AVE # 8033	TULANE UNIV	NEW ORLEANS	LA	701122632	0.206862575	11
1710984513	COLEMAN	WYCHE	TAYLOR	WYCHE TAYLOR COLEMAN, LA	1633 MARVEL ST		COUSHATTA	LA	710199022	0.208305848	11
1366542524	STAYKOVA-TCHA	TANIA	TODOROVA	TANIA TODOROVA STAYKOVA-TCHA, LA	701 CYPRESS ST		SULPHUR	LA	706635053	0.209640261	11
1790196616	WASHINGTON	TRISTAN	MONTRALE	TRISTAN MONTRALE WASHINGTON, LA	1717 OAK PARK BLVD FL 3		LAKE CHARLES	LA	706018990	0.211140686	11
1508859042	PERKINS	THOMAS		THOMAS PERKINS, LA	17609 OLD JEFFERSON HWY STE D		PRAIRIEVILLE	LA	707693980	0.212398339	11
1447289129	CAVE	STEPHANIE	F.	STEPHANIE F. CAVE, LA	10562 S GLENSTONE PL		BATON ROUGE	LA	708102875	0.212665911	11
1407495864	CHAPLAIN	CAITLYN	BLANCHARD	CAITLYN BLANCHARD CHAPLAIN, LA	1514 JEFFERSON HWY		JEFFERSON	LA	701212429	0.212826098	11
1205333838	VIDRINE	CHARLES	REMIE	CHARLES REMIE VIDRINE, LA	1525 OAK PARK BLVD		LAKE CHARLES	LA	706018849	0.214026312	11
1972955755	RANGANATHAN	SUDHA		SUDHA RANGANATHAN, LA	1501 KINGS HWY		SHREVEPORT	LA	711034228	0.214315	11
1154467058	CHAPMAN	J	FOSTER	J FOSTER CHAPMAN, LA	3507 GEORGIA AVE		FORT POLK	LA	71459	0.214717783	11
1245441955	BREWER	ERIN	ELIZABETH	ERIN ELIZABETH BREWER, LA	2120 DRIFTWOOD BLVD.		KENNER	LA	700653574	0.215022219	11
1689018939	BLANCHARD	DEANNA		DEANNA BLANCHARD, LA	2825 GRAND POINT HWY LOT 6		BREAUX BRIDGE	LA	705176972	0.215167061	11
1659416097	ATTUSO	MARIE	M	MARIE M ATTUSO, LA	11990 JACKSON ST		CLINTON	LA	707223210	0.216307996	11
1386626745	LANDRY	RICHARD	EDWARD	RICHARD EDWARD LANDRY, LA	235 DR MICHAEL DEBAKEY DR		LAKE CHARLES	LA	706015974	0.21771084	11
1548765738	ABBASI	UBAID	RIAZ	UBAID RIAZ ABBASI, LA	3401 NORTH BLVD STE 400		BATON ROUGE	LA	708063743	0.21780521	11
1477764892	SMITH	RITA	GHOSH	RITA GHOSH SMITH, LA	821 ELLIOTT ST	LSUHSC DEPA	ALEXANDRIA	LA	713017732	0.218335511	11
1093763625	THERIOT	JEANNE	DAUPHINE	JEANNE DAUPHINE THERIOT, LA	112 CHAMPAGNE BLVD		BREAUX BRIDGE	LA	705173852	0.218428825	11
1851404453	LANDRY	KEITH	J	KEITH J LANDRY, LA	114 HIGHWAY 403		PAINCOURTVILLE	LA	70390	0.219273552	11
1093754939	TRUXILLO	RYAN	MARK	RYAN MARK TRUXILLO, LA	8050 W JUDGE PEREZ DR	SUITE 3100	CHALMETTE	LA	700431734	0.220146901	11
1154394658	LARRISON	SHERLYN	B	SHERLYN B LARRISON, LA	3617 HIGHWAY 70 S		PIERRE PART	LA	703394455	0.220374009	11
1093745648	LOCOCO	VINCENT	BRYAN	VINCENT BRYAN LOCOCO, LA	401 11TH ST NE		SPRINGHILL	LA	710754503	0.220723668	11
1255331443	MASSENGALE	GORDON	B.	GORDON B. MASSENGALE, LA	111 CHRISTIAN DR		RAYVILLE	LA	712693658	0.220796009	11
1215280078	DOLAN	MICHAEL	PATRICK	MICHAEL PATRICK DOLAN, LA	2730 SAINT CHARLES AVE		NEW ORLEANS	LA	701305930	0.220925898	11
1629298278	GALOFARO	BRIAN	J	BRIAN J GALOFARO, LA	70411 HIGHWAY 21		COVINGTON	LA	704338243	0.22137091	11
1245860725	GRIFFING	CADENCE	TARA	CADENCE TARA GRIFFING, LA	2750 GAUSE BLVD E		SLIDELL	LA	704614149	0.221526169	11
1659369411	SAUCIER	ROBERT	KIRK	ROBERT KIRK SAUCIER, LA	2539 VIKING DR		BOSSIER CITY	LA	711112165	0.222018619	11
1124236658	TEMPLET	JENNY	A.	JENNY A. TEMPLET, LA	804 SOUTH ACADIA ROAD		THIBODAUX	LA	70301	0.22376963	11
1477552156	THOMAS	MARYKUTTY	J	MARYKUTTY J THOMAS, LA	9241 BLUEBONNET BLVD	SUITE B	BATON ROUGE	LA	708102808	0.224820917	11
1245251602	FORET	CHRISTOPH		CHRISTOPH FORET, LA	82525 HIGHWAY 25		FOLSOM	LA	704376111	0.227393332	11
1386662765	ROBERTS	RUSSELL	WAYNE	RUSSELL WAYNE ROBERTS, LA	1501 KINGS HWY	DEPARTMENT	SHREVEPORT	LA	711034228	0.229884194	11
1487865937	CARTER	MARTIN	JOHN	MARTIN JOHN CARTER, LA	1633 MARVEL ST		COUSHATTA	LA	710199022	0.230275268	11
1568570653	ADEOSUN	ANTHONY	K	ANTHONY K ADEOSUN, LA	333 DOCTOR MICHAEL DEBAKEY DR	SUITE 120	LAKE CHARLES	LA	706015887	0.231081151	11
1649495342	CARTER	KEVIN	JAMES	KEVIN JAMES CARTER, LA	1501 KINGS HWY		SHREVEPORT	LA	711034228	0.231460704	11
1346563020	MCCULLOH	STEPHEN	PATRICK	STEPHEN PATRICK MCCULLOH, LA	13960 FLORIDA BLVD.		LIVINGSTON	LA	70754	0.23155438	11
1164454088	WHITNEY	KEYNA	JURI	KEYNA JURI WHITNEY, LA	73153 MILITARY RD		COVINGTON	LA	704356054	0.231630077	11
1366444093	GRIMBALL	ROGER	G	ROGER G GRIMBALL, LA	920 1ST AVE		SULPHUR	LA	706633425	0.231964536	11
1528090198	NIETO	SANDRA	S	SANDRA S NIETO, LA	1000 OCHSNER BLVD		COVINGTON	LA	704338107	0.232162486	11
1801250220	CHAN	CHARLENE		CHARLENE CHAN, LA	4960 SAINT CLAUDE AVE		NEW ORLEANS	LA	701174258	0.234102766	11
1396738670	MAGEE	JOHN	WESLEY	JOHN WESLEY MAGEE, LA	804 SOUTH ACADIA ROAD		THIBODAUX	LA	70301	0.235134372	11
1518008275	LINDSEY	TIMOTHY	R	TIMOTHY R LINDSEY, LA	5326 OAK ST		ST FRANCISVILL	LA	70775	0.235630667	11
1184763906	IRIZARRY	KATHRYN	ANN	KATHRYN ANN IRIZARRY, LA	2 MEDICAL PLAZA PL		MINDEN	LA	710553330	0.236350395	11
1154590842	BASSO	BRANDI	SPARKS	BRANDI SPARKS BASSO, LA	31839 LA HIGHWAY 16	SUITE B	DENHAM SPRINGS	LA	707261423	0.236399318	11
1659503761	THORAT	SAVITA	SACHIN	SAVITA SACHIN THORAT, LA	2300 HOSPITAL DR	SUITE 180	BOSSIER CITY	LA	711112394	0.236568515	11
1225086960	CLAUSE	JAMES	L	JAMES L CLAUSE, LA	206 E SAINT PETER ST		CARENCRO	LA	705204009	0.238847288	11
1003874314	YEMBE	ENAKA	MARIE	ENAKA MARIE YEMBE, LA	612 S. FARMERVILLE STREET		RUSTON	LA	71270	0.23992266	11
1568586014	BERGEAUX	SCOTT	JAMES	SCOTT JAMES BERGEAUX, LA	707 N MONTGOMERY AVE		KAPLAN	LA	705482923	0.241477568	11
1235471947	PRAY	ZACHARY	CLIFTON	ZACHARY CLIFTON PRAY, LA	409 NW CENTRAL AVE		AMITE	LA	704222428	0.243138356	11
1184829525	HENRY	MIYOSHI	LIZETTE	MIYOSHI LIZETTE HENRY, LA	1150 ROBERT BLVD STE 100		SLIDELL	LA	70458	0.243276021	11
1447599675	LAVESPERE	RANDY	LANE	RANDY LANE LAVESPERE, LA	911 WAREHOUSE ROAD		ANGOLA	LA	70712	0.243888653	11
1952304776	MILDER	PETER		PETER MILDER, LA	2108 TEXAS AVE	SUITE 3080	ALEXANDRIA	LA	713013944	0.244069966	11
1942241450	SPEIGHTS	CATHERINE	J	CATHERINE J SPEIGHTS, LA	1900 MAIN ST		FRANKLINTON	LA	704383688	0.244378152	11
1598785750	SIMMONS	DEBRA	BOOZER	DEBRA BOOZER SIMMONS, LA	1585 3RD ST	BAYNE-JONES	FORT POLK	LA	71459	0.244659992	11
1174053292	ANDERSON	MARY	FONTENOT	MARY FONTENOT ANDERSON, LA	100 CHRISTWOOD BLVD		COVINGTON	LA	704334606	0.24522567	11
1770544124	UNKEL	STEVEN	PATRICKL	STEVEN PATRICKL UNKEL, LA	811 JAMES AVE		FARMERVILLE	LA	712412237	0.245865746	11
1215918503	MALLORY	VINCENT	D	VINCENT D MALLORY, LA	3311 PRESCOTT RD	STE 316	ALEXANDRIA	LA	713013900	0.247737483	11
1952693830	BANKS	TOMMY	GLENN	TOMMY GLENN BANKS, LA	2106 LOOP RD		WINNSBORO	LA	712953344	0.249248048	11
1396742318	THERIAULT	VICTOR	GASTON	VICTOR GASTON THERIAULT, LA	712 WILLIS AVE		BOGALUSA	LA	704273004	0.250749682	11
1245263094	VALDES	MICHAEL	ANGELO	MICHAEL ANGELO VALDES, LA	4320 HOUMA BLVD	SUITE 720	METAIRIE	LA	700062961	0.250969418	11
1972618643	PANDIT	BHARATHI	S.	BHARATHI S. PANDIT, LA	4028 U.S.HIGHWAY 90		AVONDALE	LA	700942622	0.251316704	11
1538182456	LUKE	DEEDEE	CANTRELLE	DEEDEE CANTRELLE LUKE, LA	803 ALBERTSON PARKWAY		BROUSSARD	LA	705184349	0.251326472	11
1376742460	SEGURA	JOHN	PATRICK	JOHN PATRICK SEGURA, LA	1636 ELTON RD	SUITE 204	JENNINGS	LA	705463648	0.252624353	11
1427129766	IBEKWE	RUBY	AMAKU	RUBY AMAKU IBEKWE, LA	3923 CONVENTION STREET		BATON ROUGE	LA	70806	0.252993895	11
1942269758	MCLURKIN	DANIELLE	LAVONNE	DANIELLE LAVONNE MCLURKIN, LA	1403 OAK PARK BLVD		LAKE CHARLES	LA	706018847	0.253814089	11
1427260827	DIOUBATE	MICHEL	ALEXANDRE	MICHEL ALEXANDRE DIOUBATE, LA	4700 WICHERS DR		MARRERO	LA	700723041	0.254068573	11
1174585897	TAYLOR	FLYNN	A	FLYNN A TAYLOR, LA	501 S PINE ST		DERIDDER	LA	706344939	0.256467764	11
1174815062	TASNEEM	NUZHATH		NUZHATH TASNEEM, LA	1102 N PINE RD	STE C	OLLA	LA	714654804	0.256560545	11
1114160702	MCCULLOH	APRIL	HEBERT	APRIL HEBERT MCCULLOH, LA	1286 DEL ESTE AVE		DENHAM SPRINGS	LA	707264898	0.258842781	11
1437136496	HUHN	TODD	PHILIP	TODD PHILIP HUHN, LA	100 VANDENBERG AVE		BARKSDALE AFB	LA	711102004	0.259511026	11
1093169039	MANSFIELD	LAURA	TOBIN	LAURA TOBIN MANSFIELD, LA	4228 HOUMA BLVD STE 200		METAIRIE	LA	700063004	0.259513595	11
1952339533	BANKS	RAYNANDO	LAMOUR	RAYNANDO LAMOUR BANKS, LA	3870 CONVENTION ST		BATON ROUGE	LA	70806	0.259667006	11
1104898576	DAVIS	MICHELLE	MIREILLE	MICHELLE MIREILLE DAVIS, LA	4224 HOUMA BLVD STE 350		METAIRIE	LA	700062980	0.260364518	11
1275533952	AMACKER	MICHAEL	KEMP	MICHAEL KEMP AMACKER, LA	2335 CHURCH ST	STE E	ZACHARY	LA	707912700	0.261106513	11
1487823506	TREANOR	LEONARD	CHRISTOPH	LEONARD CHRISTOPH TREANOR, LA	42388 PELICAN PROFESSIONAL PARK		HAMMOND	LA	704032412	0.261290808	11
1942591458	MATHER	JOSEPH	ANDREW	JOSEPH ANDREW MATHER, LA	3601 HOUMA BLVD STE 300		METAIRIE	LA	700064310	0.263708581	11
1992704076	GIAMBELLUCA	LAWRENCE	A.	LAWRENCE A. GIAMBELLUCA, LA	1112 ENGINEERS RD		BELLE CHASSE	LA	700373131	0.264154862	11
1033153861	SPILLER	EDMUND	OGDEN	EDMUND OGDEN SPILLER, LA	1902 S MORRISON BLVD		HAMMOND	LA	704035742	0.265872754	11
1740287481	MATIS	RICHARD	E	RICHARD E MATIS, LA	4809 AMBASSADOR CAFFERY PKWY	SUITE 200	LAFAYETTE	LA	705086917	0.266015027	11
1063472058	ALLAIN	BRENT	W	BRENT W ALLAIN, LA	1501 BETHIA ST		FRANKLIN	LA	705383720	0.26601871	11
1114112364	BETTERTON	DALE	C	DALE C BETTERTON, LA	5501 READ BLVD		NEW ORLEANS	LA	701273103	0.268312829	11
1174633721	MONROE-WILKES	GRETA		GRETA MONROE-WILKES, LA	6110 MAIN ST	SUITE A	ZACHARY	LA	707914033	0.269719083	11
1194189399	DRAPEKIN	BRADY	RANDOLPH	BRADY RANDOLPH DRAPEKIN, LA	821 ELLIOTT ST	FAMILY MEDI	ALEXANDRIA	LA	713017732	0.269885932	11
1083110639	TSE	AMANDA	KIT-LING	AMANDA KIT-LING TSE, LA	1501 KINGS HIGHWAY	FAMILY MEDI	SHREVEPORT	LA	71130	0.270088455	11
1285138057	SAUCIER	BRANDON	MICHAEL	BRANDON MICHAEL SAUCIER, LA	2390 W CONGRESS ST		LAFAYETTE	LA	705064205	0.270413269	11
1821255852	GOODWIN	PENNY	LYNN	PENNY LYNN GOODWIN, LA	237 SAM HOUSTON JONES PKWY		LAKE CHARLES	LA	706115603	0.270906306	11
1528278116	CSATHO	JUDY		JUDY CSATHO, LA	1501 KINGS HWY	DEPARTMENT	SHREVEPORT	LA	711034228	0.271195211	11
1578658555	HAYDEL	RICHARD	MICHAEL	RICHARD MICHAEL HAYDEL, LA	502 BARROW ST		HOUMA	LA	703604606	0.271508806	11
1497965677	WUNNAVA	BHANU	P	BHANU P WUNNAVA, LA	4864 JACKSON ST	DEPARTMENT	MONROE	LA	712026400	0.271997058	11
1245441658	WALKER	PATRICK	DEWAYNE	PATRICK DEWAYNE WALKER, LA	31995 LA HIGHWAY 16		DENHAM SPRINGS	LA	707261456	0.272240679	11
1891806121	BONILLA	EDWIN	R	EDWIN R BONILLA, LA	403 W 8TH ST		DERIDDER	LA	706345507	0.272663089	11
1376743427	BODIN	MICHAEL	SHANE	MICHAEL SHANE BODIN, LA	2647 S SAINT ELIZABETH BLVD STE 219		GONZALES	LA	707375020	0.273928246	11
1043218340	COOK	ROGER	HARVEY	ROGER HARVEY COOK, LA	1111 MEDICAL CTR. BLVD.	STE. S-850	MARRERO	LA	70072	0.274470461	11
1528037819	YOUNG	HENRY	T	HENRY T YOUNG, LA	1286 DEL ESTE AVE		DENHAM SPRINGS	LA	707264898	0.275565777	11
1124016985	MARANTO	WILLIAM	F.	WILLIAM F. MARANTO, LA	2539 VIKING DR	SUITE 101	BOSSIER CITY	LA	711112165	0.276163568	11
1467481861	JONES	FLOYD	TAYLOR	FLOYD TAYLOR JONES, LA	503 MCMILLAN RD		WEST MONROE	LA	712915327	0.277441579	11
1194760587	AMISON	GAIL	M	GAIL M AMISON, LA	6821 PINES RD	SUITE 100	SHREVEPORT	LA	711292547	0.277640796	11
1265429963	KUTNIKAR	DHAYA	N	DHAYA N KUTNIKAR, LA	1805 LAMY LN		MONROE	LA	712013739	0.277968456	11
1063787349	BRAUD	REBECCA		REBECCA BRAUD, LA	1327 STELLY LN STE 3		SULPHUR	LA	706635650	0.27836386	11
1093219560	LILES	LINDSAY		LINDSAY LILES, LA	200 W ESPLANADE AVE STE 409		KENNER	LA	70065	0.279001974	11
1710252069	FARRELL	CLARE		CLARE FARRELL, LA	7030 CANAL BLVD FL 2		NEW ORLEANS	LA	701243410	0.280191109	11
1336380302	ANCELET	JEAN	CHARLES-E	JEAN CHARLES-E ANCELET, LA	202 WESTGATE RD		LAFAYETTE	LA	705062711	0.281241254	11
1013485887	LUTER	ANGELL		ANGELL LUTER, LA	1514 JEFFERSON HWY		NEW ORLEANS	LA	701212429	0.281414075	11
1912140443	MARTIN	NATHAN		NATHAN MARTIN, LA	1501 KINGS HWY		SHREVEPORT	LA	711034228	0.28191457	11
1790728228	WILLIAMS	NORMAN	BOYD	NORMAN BOYD WILLIAMS, LA	920 OLIVER RD # A		MONROE	LA	712015702	0.283030696	11
1720060346	LECHTENBERG	KEITH	MICHAEL	KEITH MICHAEL LECHTENBERG, LA	235 DR MICHAEL DEBAKEY DR		LAKE CHARLES	LA	706015974	0.283064413	11
1609453810	NEWTON	ERIN		ERIN NEWTON, LA	706 ROSS ST		OAK GROVE	LA	712639798	0.283386007	11
1235572678	PIPPIN	MICAH	M.	MICAH M. PIPPIN, LA	821 ELLIOTT ST	DEPT OF FAM	ALEXANDRIA	LA	713017732	0.283627222	11
1912341454	SAEED	WADDAH	MOHAMED	WADDAH MOHAMED SAEED, LA	52579 HIGHWAY 51 S		INDEPENDENCE	LA	704432231	0.284150887	11
1770697583	GARRETT	JENNIFER	RUTH	JENNIFER RUTH GARRETT, LA	1315 ANTONINE ST		NEW ORLEANS	LA	701153601	0.284951592	11
1861468068	MORRIS	JASON	ROBERT	JASON ROBERT MORRIS, LA	277 HIGHWAY 171	SUITE 8	LAKE CHARLES	LA	706115628	0.285895315	11
1013962620	ABRAHAM	RALPH	LEE	RALPH LEE ABRAHAM, LA	115 CHRISTIAN DR		RAYVILLE	LA	712693658	0.287159187	11
1326070798	CANFIELD	PHILLIP	R	PHILLIP R CANFIELD, LA	4225 LAPALCO BLVD		MARRERO	LA	700724338	0.287250267	11
1538128285	FANDAL	FREDDIE	JOSEPH	FREDDIE JOSEPH FANDAL, LA	17695 HWY 190		PORT BARRE	LA	70577	0.287697784	11
1245389394	WALKER	MARK	A	MARK A WALKER, LA	606 LIBERTY ST		HOUMA	LA	703604622	0.288967333	11
1255863502	POUDEL	RHIJU		RHIJU POUDEL, LA	309 JACKSON ST		MONROE	LA	712017407	0.28897165	11
1912299447	BYRNE	REBEKAH	ANNE	REBEKAH ANNE BYRNE, LA	200 BROADWAY ST STE 230		NEW ORLEANS	LA	701183544	0.289108919	11
1417982422	MENARD	DARRIN	D	DARRIN D MENARD, LA	202 WESTGATE RD		LAFAYETTE	LA	70506	0.289869779	11
1629004601	ST. MARTIN	WILLIAM	H.	WILLIAM H. ST. MARTIN, LA	818 VERRET STREET		HOUMA	LA	70360	0.290204259	11
1952398356	ALLEN	GREGORY	JOHN	GREGORY JOHN ALLEN, LA	105 E OAK ST		PONCHATOULA	LA	704542619	0.290578465	11
1518004209	DEAN	HERSCHEL	B.	HERSCHEL B. DEAN, LA	18901 GREENWELL SPRINGS RD		GREENWELL SPRI	LA	707394836	0.291078466	11
1932426806	DONNELL	JAMES	E.	JAMES E. DONNELL, LA	1990 INDUSTRIAL BLVD		HOUMA	LA	703637055	0.291110144	11
1336133677	SCHLAMP	KEVIN	THOMAS	KEVIN THOMAS SCHLAMP, LA	921 1ST AVE		SULPHUR	LA	706633424	0.291296148	11
1801854252	VERAS POLA	JOSE	LUIS	JOSE LUIS VERAS POLA, LA	4420 CONLIN ST	SUITE 301	METAIRIE	LA	700062167	0.291312271	11
1447379672	JACOBS	ERIC	F	ERIC F JACOBS, LA	102 E FOURTH ST		DEQUINCY	LA	706333502	0.291313939	11
1619123890	POTHEM	PRASHANTH		PRASHANTH POTHEM, LA	1201 W FERTITTA BLVD		LEESVILLE	LA	714464637	0.293260439	11
1881631430	ZANDO	IRAM	KAREEMI	IRAM KAREEMI ZANDO, LA	1400 E BERT KOUNS LOOP	SUITE 104	SHREVEPORT	LA	711055603	0.294224989	11
1144371485	NGUYEN	NHU-VONG		NHU-VONG NGUYEN, LA	208 N CHURCH ST		CARENCRO	LA	705203623	0.294348716	11
1144221615	GONZALES	JOSE	MAURICIO	JOSE MAURICIO GONZALES, LA	2509 MAPLEWOOD DR.		SULPHUR	LA	70663	0.294399951	11
1902010952	BIDDLE	JOHNNY	RAY	JOHNNY RAY BIDDLE, LA	3608 KIRKMAN ST		LAKE CHARLES	LA	706073006	0.294433708	11
1881639565	MUNCIE	HERBERT	LEE	HERBERT LEE MUNCIE, LA	200 W ESPLANADE AVE	SUITE 409	KENNER	LA	700652489	0.295875963	11
1730734344	HEBERT	HANNAH	CHRISTINE	HANNAH CHRISTINE HEBERT, LA	814 S BROADWAY ST		CHURCH POINT	LA	705254402	0.296380826	11
1194019794	KERR	KATIE		KATIE KERR, LA	8383 MILLICENT WAY		SHREVEPORT	LA	711155207	0.296719824	11
1508378118	ROBINSON	JEMBBER		JEMBBER ROBINSON, LA	1570 LINDBERG DR STE 14		SLIDELL	LA	704588084	0.297212704	11
1144243007	THIBODEAUX	JOHN	SULIE	JOHN SULIE THIBODEAUX, LA	402 E EDWARD ST		ERATH	LA	705334114	0.29741753	11
1619975836	SCHIRO	RICHELLE	DENESE	RICHELLE DENESE SCHIRO, LA	2810 E. CAUSEWAY APPROACH		MANDEVILLE	LA	704483502	0.299317937	11
1770691826	ROMAGUERA	GERARD	A	GERARD A ROMAGUERA, LA	316 LAFAYETTE ST		GRETNA	LA	70053	0.299605833	11
1639104169	ELLIOTT	KIRK		KIRK ELLIOTT, LA	410 OLIVE ST		ARNAUDVILLE	LA	705120187	0.299667726	11
1235330531	LE	TRUNG	DANG	TRUNG DANG LE, LA	2495 SHREVEPORT HWY		PINEVILLE	LA	713604044	0.30053002	11
1720248214	COPELAND	KENT	E	KENT E COPELAND, LA	3041 MARTIN LUTHER KING DRIVE		SHREVEPORT	LA	711074705	0.301093517	11
1205094687	SONNIER	JESSICA	NICOLE	JESSICA NICOLE SONNIER, LA	4918 E WESTRIDGE PARK DR		LAKE CHARLES	LA	706056762	0.303271682	11
1497917280	DONOVAN	TIMOTHY	J	TIMOTHY J DONOVAN, LA	103 WEST UNIVERSITY PARKWAY		LEESVILLE	LA	714464482	0.30360637	11
1902808587	SCHULTE	BRIAN	PAUL	BRIAN PAUL SCHULTE, LA	3801 NORTH BLVD		BATON ROUGE	LA	708063825	0.304274218	11
1467595181	STROTHER	KATHRYN	GIGLIO	KATHRYN GIGLIO STROTHER, LA	2445 E MILTON AVE		YOUNGSVILLE	LA	705925346	0.306094357	11
1700230745	BOYLE	PENNY	ANN	PENNY ANN BOYLE, LA	200 W ESPLANADE AVE	SUITE 412	KENNER	LA	700652489	0.306501071	11
1093761645	HARGRODER	TY	GLENN	TY GLENN HARGRODER, LA	820 S BROADWAY ST		CHURCH POINT	LA	705254402	0.307030147	11
1265851901	CERONIO	CHARL	FREDERICK	CHARL FREDERICK CERONIO, LA	1102 N PINE RD		OLLA	LA	714654804	0.308714477	11
1447510300	SHANMUGANATHA	SUSILA		SUSILA SHANMUGANATHA, LA	2390 W CONGRESS ST		LAFAYETTE	LA	705064205	0.309103679	11
1871563882	TONORE	JOSEPH	LOUIS	JOSEPH LOUIS TONORE, LA	170 MCGEHEE DR		BATON ROUGE	LA	708151717	0.309736945	11
1255361879	MAY	JAMES	STAFFORD	JAMES STAFFORD MAY, LA	6821 PINES RD	SUITE 100	SHREVEPORT	LA	711292547	0.309902073	11
1366735748	WEEKS	BRANDON	MICHAEL	BRANDON MICHAEL WEEKS, LA	25455 HIGHWAY 1		PLAQUEMINE	LA	707647513	0.310013175	11
1689652356	TRAUB	MICHAEL	ANTHONY	MICHAEL ANTHONY TRAUB, LA	711 DR MICHAEL DEBAKEY DR	STE 200	LAKE CHARLES	LA	706015785	0.310222919	11
1528069739	LEBATO	ALAN	LYNN	ALAN LYNN LEBATO, LA	1525 OAK PARK BLVD		LAKE CHARLES	LA	706018849	0.311419492	11
1124238456	JEREZ BHARWAN	CATHERINE		CATHERINE JEREZ BHARWAN, LA	400 E 6TH AVE		OAKDALE	LA	714632628	0.311587778	11
1871824177	HAAS	MICHAEL	JOHN	MICHAEL JOHN HAAS, LA	72385 INDUSTRY PARK RD		COVINGTON	LA	704358607	0.312468742	11
1710961586	MEINERS	VAUGHN	R	VAUGHN R MEINERS, LA	7049 PERKINS RD		BATON ROUGE	LA	708084320	0.313673672	11
1912992868	ROGERS	LAURA	ELIZABETH	LAURA ELIZABETH ROGERS, LA	2130 KALISTE SALOOM RD	SUITE 101	LAFAYETTE	LA	705086143	0.314223787	11
1972690741	SPIRES	ALLEN	LARKIN	ALLEN LARKIN SPIRES, LA	301 DAVENPORT AVENUE		MER ROUGE	LA	71261	0.314985984	11
1205832235	SANCHEZ	LURIS		LURIS SANCHEZ, LA	828 CRESWELL LN		OPELOUSAS	LA	705705882	0.315120353	11
1720057417	SEGAR	REGINALD	PATRICK	REGINALD PATRICK SEGAR, LA	631 WEST MAPLE AVENUE		EUNICE	LA	70535	0.315400134	11
1811314750	JOHNSON	MICHAEL		MICHAEL JOHNSON, LA	19 CHESTER MARICLE ROAD		PITKIN	LA	70656	0.315798387	11
1679507032	QURESHI	ARIF		ARIF QURESHI, LA	30819 HIGHWAY 16		DENHAM SPRINGS	LA	70726	0.316121085	11
1073513941	MCLEMORE	CARL	EUGENE	CARL EUGENE MCLEMORE, LA	310 DUREL DR		NEW ROADS	LA	707602973	0.316390235	11
1770903205	GIL	BRANDON	MICHAEL	BRANDON MICHAEL GIL, LA	602 N ACADIA RD		THIBODAUX	LA	70301	0.316958775	11
1720086812	VERMA	RAJINDER		RAJINDER VERMA, LA	6118 MONROE HWY		BALL	LA	714053251	0.317821088	11
1609981166	DONTHINENI	SRIVALLI		SRIVALLI DONTHINENI, LA	1125 W HIGHWAY 30		GONZALES	LA	707375004	0.31808825	11
1033382890	GABOR	EDITH	MARIE	EDITH MARIE GABOR, LA	1415 TULANE AVE		NEW ORLEANS	LA	701122600	0.318774065	11
1285785972	YOUNT	BEVERLY	B.	BEVERLY B. YOUNT, LA	3525 PRYTANIA ST STE 301		NEW ORLEANS	LA	70115	0.320217734	11
1689088957	SAAD	SYED MUHA		SYED MUHA SAAD, LA	1717 OAK PARK BLVD FL 3		LAKE CHARLES	LA	706018990	0.320767679	11
1710152541	MOORE	UZOMA	BERTRAM	UZOMA BERTRAM MOORE, LA	11111 N. HARRELLS FERRY RD.	# 137	BATON	LA	70816	0.321026057	11
1659342483	LE	DUNG	N.	DUNG N. LE, LA	508 BROADWAY ST		DELHI	LA	712323002	0.322647192	11
1649684424	LANDRY	BRITTANY		BRITTANY LANDRY, LA	4228 HOUMA BLVD STE 230		METAIRIE	LA	700063020	0.322807014	11
1811154594	PARKERSON	PAULA		PAULA PARKERSON, LA	121 WATTS ST	SUITE B	JONESBORO	LA	712512062	0.323144491	11
1831170984	KINNEBREW	W.	PHILLIP	W. PHILLIP KINNEBREW, LA	2508 BERT KOUNS LOOP	SUITE 102	SHREVEPORT	LA	711183133	0.323588177	11
1619905312	MOREHOUSE	JANET	LOUISE	JANET LOUISE MOREHOUSE, LA	1736 W PRIEN LAKE RD		LAKE CHARLES	LA	706018361	0.323691465	11
1013151091	MCLENDON	RONALD		RONALD MCLENDON, LA	1500 LAFAYETTE ST	SUITE 141	GRETNA	LA	700535732	0.323858813	11
1689845406	MAXWELL	MEREDITH	LEWIS	MEREDITH LEWIS MAXWELL, LA	3525 PRYTANIA ST STE 301		NEW ORLEANS	LA	701153535	0.324062832	11
1235247230	SMITH	CHERYL	A	CHERYL A SMITH, LA	1666 E BERT KOUNS INDUSTRIAL LOOP	SUITE 225	SHREVEPORT	LA	711055714	0.324197096	11
1851358816	BALETTE	CHARLES		CHARLES BALETTE, LA	1119 S TYLER ST		COVINGTON	LA	70433	0.324595174	11
1396735270	SAUNDERS	JEAN	JACQUES	JEAN JACQUES SAUNDERS, LA	17609 OLD JEFFERSON HWY		PRAIRIEVILLE	LA	707693979	0.32463852	11
1851393078	MEHAFFIE	DOUGLAS		DOUGLAS MEHAFFIE, LA	148 WALL BLVD		GRETNA	LA	700567107	0.325516789	11
1326060823	CHEN	GUIHONG		GUIHONG CHEN, LA	7968 ESSEN PARK AVE	VA OUTPATIE	BATON ROUGE	LA	708097439	0.325694689	11
1366521379	TESSIER	CHARLES	R	CHARLES R TESSIER, LA	5475 ESSEN LANE		BATON ROUGE	LA	70809	0.326477578	11
1548231020	METCALF	GENESA	GAROFALO	GENESA GAROFALO METCALF, LA	41676 VETERANS AVENUE		HAMMOND	LA	70403	0.326878127	11
1346778644	LEE	SHANE	HOON	SHANE HOON LEE, LA	1000 WALTERS ST		LAKE CHARLES	LA	706074647	0.327692568	11
1568673028	FAIR	JACK	D	JACK D FAIR, LA	615 BIENVILLE ST		NATCHITOCHES	LA	714575730	0.327926789	11
1497717656	DIGIGLIA	JOHN	A	JOHN A DIGIGLIA, LA	4150 NELSON RD STE E5		LAKE CHARLES	LA	706054133	0.327995108	11
1073724514	RAINEY	JOHN	MATTHEW	JOHN MATTHEW RAINEY, LA	3521 HIGHWAY 190	SUITE P	EUNICE	LA	705355135	0.328718019	11
1811925571	LEE	SARAH	C	SARAH C LEE, LA	100 LINCOLN AVE		FERRIDAY	LA	713342046	0.329102879	11
1114976867	VARNADO	JIMMIE	W	JIMMIE W VARNADO, LA	6214 HWY 10		GREENSBURG	LA	70441	0.329115453	11
1437578440	MBAGWU	EDITH		EDITH MBAGWU, LA	3801 NORTH BLVD		BATON ROUGE	LA	708063825	0.32944046	11
1437169992	ZELLER	STACY	HOLSTON	STACY HOLSTON ZELLER, LA	3444 MASONIC DRIVE		ALEXANDRIA	LA	71301	0.329469011	11
1427012210	HORTON	RANDALL	EARL	RANDALL EARL HORTON, LA	1501 BETHIA ST		FRANKLIN	LA	70538	0.329867138	11
1588657878	PLAISANCE	JODY	M.	JODY M. PLAISANCE, LA	804 SOUTH ACADIA ROAD		THIBODAUX	LA	70301	0.329948446	11
1154539518	MEEKS	CLAUDE	H	CLAUDE H MEEKS, LA	2615 NORTH DRIVE		ABBEVILLE	LA	70510	0.330400273	11
1548257363	MATEWERE	GEORGE	G	GEORGE G MATEWERE, LA	1790 SATURN DR		NEW ORLEANS	LA	701292270	0.330448027	11
1275808305	ROUNDTREE	JONATHAN	ARLEN	JONATHAN ARLEN ROUNDTREE, LA	504 MAYFLOWER ST		BATON ROUGE	LA	708026419	0.331618715	11
1922040443	TANITA	JEFFREY		JEFFREY TANITA, LA	1136A N PINE RD		OLLA	LA	714654804	0.332262275	11
1558368829	RANKIN	CHRISTOPH	J	CHRISTOPH J RANKIN, LA	1015 OBRIE ST		ZWOLLE	LA	714862510	0.333870892	11
1720177991	VELU	PRIYA	PALANI	PRIYA PALANI VELU, LA	1514 JEFFERSON HWY		NEW ORLEANS	LA	701212429	0.334440053	11
1740258102	HINES	CARL	HENRY	CARL HENRY HINES, LA	1114 HOMER RD		MINDEN	LA	710553028	0.335349509	11
1871520023	BELUE	JAMES	MICHAEL	JAMES MICHAEL BELUE, LA	707 SOUTH VIENNA ST		RUSTON	LA	71270	0.336738819	11
1336401157	LANDRUM	KIMBERLY		KIMBERLY LANDRUM, LA	1201 W FERTITTA BLVD		LEESVILLE	LA	714464637	0.337571755	11
1710525498	CAILLOUET	ALLISON	WILLEM	ALLISON WILLEM CAILLOUET, LA	2700 NAPOLEON AVE		NEW ORLEANS	LA	701156914	0.337700554	11
1114292448	HARDY	WHITNEY	ELIZABETH	WHITNEY ELIZABETH HARDY, LA	4225 LAPALCO BLVD		MARRERO	LA	700724338	0.338606174	11
1972873610	WELKE	TERRY		TERRY WELKE, LA	707 E PRIEN LAKE RD STE B		LAKE CHARLES	LA	706018788	0.338721318	11
1841724507	KNOTT	JEREMY	S	JEREMY S KNOTT, LA	127 ACORN DR STE B		SUNSET	LA	705846134	0.338975246	11
1891878427	HYATT	JAMES	B	JAMES B HYATT, LA	1101 AUDUBON AVE STE S1		THIBODAUX	LA	703014957	0.340004453	11
1679622732	DANTIN	KIRK	A	KIRK A DANTIN, LA	606 LIBERTY ST		HOUMA	LA	703604622	0.340587961	11
1023010592	COLVIN	DAVID	JUSTON	DAVID JUSTON COLVIN, LA	8383 MILLICENT WAY		SHREVEPORT	LA	711155207	0.340801951	11
1124025283	TAYLOR	JAMES	A	JAMES A TAYLOR, LA	8369 FLORIDA BLVD	SUITE 9	DENHAM SPRINGS	LA	707267862	0.340881748	11
1043203615	PATEL	SMITA	S	SMITA S PATEL, LA	1000 OCHSNER BLVD		COVINGTON	LA	70433	0.34090746	11
1932162245	EVANS	HENRY	M	HENRY M EVANS, LA	4301 ELYSIAN FIELDS AVE		NEW ORLEANS	LA	701223875	0.342356981	11
1134493976	GOODLY	ELIZABETH	MARIE	ELIZABETH MARIE GOODLY, LA	4960 SAINT CLAUDE AVE		NEW ORLEANS	LA	701174258	0.342950668	11
1710044862	SEBASTIAN	IRENE	MARY	IRENE MARY SEBASTIAN, LA	401 VETERANS MEMORIAL BLVD	SUITE 203	METAIRIE	LA	700052957	0.345005845	11
1740256528	PISTORIUS	MICHAEL		MICHAEL PISTORIUS, LA	208 MORRIS DR		MINDEN	LA	710553053	0.34516459	11
1942316450	BERTUCCI	BRYAN		BRYAN BERTUCCI, LA	843 MILLING AVE		LULING	LA	700704442	0.345184748	11
1760709596	GUPTA	SHALINDER	MOHAN	SHALINDER MOHAN GUPTA, LA	1990 INDUSTRIAL BLVD		HOUMA	LA	703637055	0.345439346	11
1972863231	SMITH	ROBERT	CHARLES	ROBERT CHARLES SMITH, LA	2300 HOSPITAL DR	SUITE 200	BOSSIER CITY	LA	711112394	0.345755548	11
1437325206	RAINA	GUNJAN		GUNJAN RAINA, LA	8595 PICARDY AVE	SUITE 100	BATON ROUGE	LA	708093670	0.345797151	11
1245768472	DRESSLER	JOSEPH	BRANTLEY	JOSEPH BRANTLEY DRESSLER, LA	1000 WALTERS ST		LAKE CHARLES	LA	706074647	0.346418421	11
1093958456	BAGSHAHI	AMIR		AMIR BAGSHAHI, LA	2390 W CONGRESS ST		LAFAYETTE	LA	705064205	0.347701237	11
1659370377	HIRSCH	MICHEL		MICHEL HIRSCH, LA	214 CLINIC DR		DONALDSONVILLE	LA	703464309	0.348259064	11
1316043730	RENOIS	DANIEL		DANIEL RENOIS, LA	176 VERSAILLES BLVD		ALEXANDRIA	LA	713032493	0.349394925	11
1770089617	BRIAN	JOHN	COLIN	JOHN COLIN BRIAN, LA	104 N 3RD ST		ALEXANDRIA	LA	713018581	0.34976822	11
1346413358	TILLEY	BRANDON	KEITH	BRANDON KEITH TILLEY, LA	5326 OAK ST		SAINT FRANCISV	LA	707754510	0.349833832	11
1831378082	THIRSTRUP	LARRY	LEE	LARRY LEE THIRSTRUP, LA	609 BROWNSWITCH RD		SLIDELL	LA	704581233	0.350215407	11
1497702880	CONVILLE	STACY	D	STACY D CONVILLE, LA	1809 NORTHPOINT LANE	SUITE 102	RUSTON	LA	71270	0.351753668	11
1417443672	SMITH	CHELSEA	COLVIN	CHELSEA COLVIN SMITH, LA	2539 VIKING DR STE 101		BOSSIER CITY	LA	711112165	0.353752639	11
1801316195	MILLER	BRIA	CHARMAIN	BRIA CHARMAIN MILLER, LA	901 GAUSE BLVD STE 100		SLIDELL	LA	704582949	0.354384304	11
1689781254	STROY	JOHN	FRANCIS	JOHN FRANCIS STROY, LA	2100 JEFFERSON ST	VA MEDICAL	LAFAYETTE	LA	705018556	0.354614014	11
1760712053	VARGAS	RAMON		RAMON VARGAS, LA	613 WILLIAMS BLVD		KENNER	LA	700627635	0.355309337	11
1972039659	WHITFIELD	DWAYNE	LEWIS	DWAYNE LEWIS WHITFIELD, LA	7030 CANAL BLVD FL 2		NEW ORLEANS	LA	701243410	0.356633751	11
1972509420	BROWN	ANDREA	B	ANDREA B BROWN, LA	23845 CHURCH ST		PLAQUEMINE	LA	707643307	0.357116752	11
1457362899	HEINEN	BRIAN	N.	BRIAN N. HEINEN, LA	151 LEON AVE		EUNICE	LA	705353917	0.357181302	11
1144243080	GRIEBROK-ASSE	JULE	IRENE	JULE IRENE GRIEBROK-ASSE, LA	1401 NORTH FOSTER DR	LSU MID-CIT	BATON ROUGE	LA	70806	0.357271076	11
1588914436	GAGNE	RONALD	JOSEPH	RONALD JOSEPH GAGNE, LA	1022 TOULOUSE ST	UNIT BC-1	NEW ORLEANS	LA	70112	0.358587155	11
1598760076	JONES	RICKY	L	RICKY L JONES, LA	8383 MILLICENT WAY		SHREVEPORT	LA	711155207	0.361238782	11
1699762948	EARNHARDT	CHRISTOPH	MICHAEL	CHRISTOPH MICHAEL EARNHARDT, LA	3 MEDICAL PLAZA PL		MINDEN	LA	710553330	0.361821306	11
1740364090	AYERS	STEPHEN	C	STEPHEN C AYERS, LA	929 WEST PRIEN LAKE ROAD		LAKE CHARLES	LA	70605	0.361905012	11
1689025710	ROGALL	ANDREW		ANDREW ROGALL, LA	1525 OAK PARK BLVD		LAKE CHARLES	LA	706018849	0.362128298	11
1235135948	CARVER	DAVID	R	DAVID R CARVER, LA	8585 PICARDY AVE	STE. 513	BATON ROUGE	LA	708093679	0.36213435	11
1679721062	MILLER	DENNIS	WADE	DENNIS WADE MILLER, LA	4150 NELSON RD	BUILDING G,	LAKE CHARLES	LA	706054148	0.363009116	11
1477595932	SPARKS	GERALD	J	GERALD J SPARKS, LA	41676 VETERANS AVE		HAMMOND	LA	704031412	0.363604173	11
1710144993	PENUKONDA	ISMAIL	S	ISMAIL S PENUKONDA, LA	2495 SHREVEPORT HWY # 71	VA MEDICAL	PINEVILLE	LA	713604044	0.363727808	11
1174615728	KADAN	SAVITRI	SINGH	SAVITRI SINGH KADAN, LA	4301 ELYSIAN FIELDS AVE	SUITE 103	NEW ORLEANS	LA	70122	0.363966687	11
1184865172	RODI	JAKE	JOSEPH	JAKE JOSEPH RODI, LA	7772 HIGHWAY 23		BELLE CHASSE	LA	700372060	0.364385307	11
1346483708	BAIG	MIRZA	KHALEELUD	MIRZA KHALEELUD BAIG, LA	1514 JEFFERSON HWY		JEFFERSON	LA	701212429	0.365045527	11
1750389516	DOWNS	STEPHEN	DYER	STEPHEN DYER DOWNS, LA	3704 NORTH BLVD	SUITE C	ALEXANDRIA	LA	713013606	0.365277498	11
1376067801	HAQUE	MD KABIUL		MD KABIUL HAQUE, LA	1541 KINGS HWY		SHREVEPORT	LA	711034228	0.365521881	11
1801964127	MORRILL	DAVID	S	DAVID S MORRILL, LA	5760 MONTICELLO DRIVE		SAINT GABRIEL	LA	707760209	0.3666462	11
1720125511	VIDRINE	STEVEN	BERNARD	STEVEN BERNARD VIDRINE, LA	417 E LINCOLN RD		VILLE PLATTE	LA	705863431	0.367264173	11
1659418325	DEAN	ROBERT	KYLE	ROBERT KYLE DEAN, LA	18901 GREENWELL SPRINGS RD		GREENWELL SPRI	LA	707394836	0.367989585	11
1659376143	HANNA MERCER	SHERIN		SHERIN HANNA MERCER, LA	8383 MILLICENT WAY		SHREVEPORT	LA	711155207	0.368376638	11
1639478217	FORD	ROBIN	KATHLEEN	ROBIN KATHLEEN FORD, LA	2309 ARKANSAS RD		WEST MONROE	LA	712917820	0.368443764	11
1114138658	THOMAS	MARGO	LASHAE	MARGO LASHAE THOMAS, LA	2108 TEXAS AVENUE	SUITE 3080	ALEXANDRIA	LA	713013944	0.368575709	11
1205047610	THOMPSON	DAN		DAN THOMPSON, LA	409 1ST ST		BERNICE	LA	712224001	0.36954183	11
1962598540	KAWASAKI	GILO		GILO KAWASAKI, LA	60491 DOSS DR		SLIDELL	LA	704604972	0.36967639	11
1720047079	DEGATUR	WARREN	J.	WARREN J. DEGATUR, LA	206 CHAMPAGNE BLVD	SUITE A	BREAUX BRIDGE	LA	705173700	0.370312108	11
1952680423	CALHOUN	ROBERT	W.	ROBERT W. CALHOUN, LA	1401 HUDSON LN STE 205		MONROE	LA	712016038	0.370872145	11
1962764761	NGUYEN	TUAN	DUC	TUAN DUC NGUYEN, LA	4225 LAPALCO BLVD		MARRERO	LA	700724324	0.371848952	11
1881733970	RICHARD	ARLENE	CLAIRE	ARLENE CLAIRE RICHARD, LA	507 N MARKET ST		OPELOUSAS	LA	70570	0.371908596	11
1619915733	LOEWER	BRADLEY	H.	BRADLEY H. LOEWER, LA	1525 OAK PARK BLVD		LAKE CHARLES	LA	706018849	0.372189181	11
1083777908	CANNON	STEPHEN	R	STEPHEN R CANNON, LA	1325 WRIGHT AVE STE A		CROWLEY	LA	705262226	0.372381501	11
1093219867	POCHE	DYLAN	EDWARD	DYLAN EDWARD POCHE, LA	2390 W CONGRESS ST		LAFAYETTE	LA	705064205	0.372410247	11
1932302205	ADAMS	PATVIN	DEAN-LLOY	PATVIN DEAN-LLOY ADAMS, LA	315 S HIGHLAND DR		MANY	LA	714493719	0.372903804	11
1740226505	SHAH	SANJAYKUM	B	SANJAYKUM B SHAH, LA	2300 HOSPITAL DR	SUITE 200	BOSSIER CITY	LA	711112394	0.373647335	11
1619960812	GUIDRY	KYLE	J.	KYLE J. GUIDRY, LA	804 SOUTH ACADIA ROAD		THIBODAUX	LA	70301	0.374434603	11
1366470205	COBB	VICKI	S.	VICKI S. COBB, LA	4707 PALMETTO RD		BENTON	LA	710069712	0.375028223	11
1366497596	CARTER	LAWRENCE	C	LAWRENCE C CARTER, LA	6450 LOUISIANA HIGHWAY 1		INNIS	LA	707470889	0.375661451	11
1912174244	HAYS	SEAN	E	SEAN E HAYS, LA	121 WATTS ST	SUITE F	JONESBORO	LA	712512062	0.375930005	11
1144431933	KITCHINGS	STEVEN	B.	STEVEN B. KITCHINGS, LA	2530 BERT KOUNS	SUITE 138	SHREVEPORT	LA	71118	0.376211869	11
1700858255	WOOD	JACOB	MYLES	JACOB MYLES WOOD, LA	8595 PICARDY AVE STE 100		BATON ROUGE	LA	708093674	0.376438757	11
1386961787	WHATLEY	JOSHUA		JOSHUA WHATLEY, LA	4150 NELSON RD	BUILDING G,	LAKE CHARLES	LA	706054148	0.376637163	11
1427314020	AQEEL	KHALED	Z.	KHALED Z. AQEEL, LA	1501 KINGS HWY	DEPT. OF FA	SHREVEPORT	LA	711034228	0.378174102	11
1366449167	MARCELLO	MICHAEL	JOSEPH	MICHAEL JOSEPH MARCELLO, LA	111 ACADIA DR.		RACELAND	LA	70394	0.378704216	11
1841728383	HENIG	SAGIE	MOSHE	SAGIE MOSHE HENIG, LA	2000 TULANE AVENUE	CLINIC, 2ND	NEW ORLEANS	LA	701122250	0.379158293	11
1932182201	JOHNSON	KENNETH	TRAVIS	KENNETH TRAVIS JOHNSON, LA	2812 HIGHWAY 28 E		PINEVILLE	LA	713605715	0.379387908	11
1700997160	DANIELS	LARRY	CLYDE	LARRY CLYDE DANIELS, LA	350 JORDAN ST		SHREVEPORT	LA	711014847	0.380751221	11
1598298119	BRADY	RACHEL		RACHEL BRADY, LA	13960 FLORIDA BLVD		LIVINGSTON	LA	70754	0.383198822	11
1629050398	LAFLEUR	EDWARD		EDWARD LAFLEUR, LA	2445 E MILTON AVE		YOUNGSVILLE	LA	705925346	0.383343461	11
1669978565	VENKATESWARAN	SEETHA		SEETHA VENKATESWARAN, LA	131 S ROBERTSON ST STE 1140		NEW ORLEANS	LA	701122807	0.383523294	11
1316944374	HEIDENREICH	JACK	WILLIAM	JACK WILLIAM HEIDENREICH, LA	111 ACADIA DRIVE		RACELAND	LA	703942619	0.38381907	11
1720013816	WADDILL	JAMES	ROGER	JAMES ROGER WADDILL, LA	3401 NORTH BLVD		BATON ROUGE	LA	708063743	0.38411213	11
1710397542	SLIPMAN	RONALD	ANDREW	RONALD ANDREW SLIPMAN, LA	4228 HOUMA BLVD	SUITE 230	METAIRIE	LA	700063000	0.386363259	11
1508866963	STAGG	EARL	RAY	EARL RAY STAGG, LA	2800 1ST AVE	SUITE C	LAKE CHARLES	LA	706018884	0.38658002	11
1548422181	LAMME	ROBERT	KENNETH	ROBERT KENNETH LAMME, LA	1100 NOLAN TRACE PARKWAY		LEESVILLE	LA	71446	0.389827353	11
1457455628	KOTHAPALLI	MANJULA		MANJULA KOTHAPALLI, LA	2100 JEFFERSON STREET		LAFAYETTE	LA	70501	0.392189615	11
1265553200	BLANCHARD	ROGER	JAMES	ROGER JAMES BLANCHARD, LA	18838 HIGHWAY 3235		GALLIANO	LA	703544038	0.392521614	11
1104055706	CARDOZO-KELLO	DANIELA	PAOLA	DANIELA PAOLA CARDOZO-KELLO, LA	1514 JEFFERSON HWY		NEW ORLEANS	LA	701212429	0.392907849	11
1861781171	RANZ	JENNIFER	TORRENCE	JENNIFER TORRENCE RANZ, LA	2001 DOCTORS DR		SPRINGHILL	LA	710754526	0.393638165	11
1215923487	LONG	WILLIAM	M	WILLIAM M LONG, LA	3909 LAPALCO BLVD	STE. 100	HARVEY	LA	700582302	0.393957304	11
1699790089	NGUYEN	DANG		DANG NGUYEN, LA	3702 MAPLEWOOD DR		SULPHUR	LA	706636302	0.394479625	11
1023437977	SCHROCK	JASON		JASON SCHROCK, LA	25455 HIGHWAY 1		PLAQUEMINE	LA	707647513	0.397755741	11
1255331039	MONTELARO	LOUIS	VICTOR	LOUIS VICTOR MONTELARO, LA	310 DUREL DR		NEW ROADS	LA	707602973	0.398885257	11
1780734475	GUIDRY	ANDRE	FUNDERBUR	ANDRE FUNDERBUR GUIDRY, LA	291 LIBERTY ST		HOUMA	LA	703604423	0.398930196	11
1003349648	WASHINGTON	COURTNEY	ARIANNE	COURTNEY ARIANNE WASHINGTON, LA	1615 POYDRAS ST STE 1255		NEW ORLEANS	LA	701121287	0.399079107	11
1154334845	HOLMES	TOSHEIBA	MISTIQUE	TOSHEIBA MISTIQUE HOLMES, LA	1101 ERASTE LANDRY RD		LAFAYETTE	LA	705063043	0.399333492	11
1639104912	SCHNEIDER	LAWRENCE	BASILIDE	LAWRENCE BASILIDE SCHNEIDER, LA	10289 GOULD DR	SUITE C	ST. FRANCISVIL	LA	707750850	0.399956923	11
1093095408	THOMPSON	OSCAR	MENEES	OSCAR MENEES THOMPSON, LA	8655 JEFFERSON HWY	# 3	BATON ROUGE	LA	708092244	0.400573001	11
1932634813	NEWSOME	DAVID	BENJAMIN	DAVID BENJAMIN NEWSOME, LA	701 METAIRIE RD STE 2A208		METAIRIE	LA	700054061	0.401016593	11
1932200144	FAIRBANKS	LAURA	CRUMP	LAURA CRUMP FAIRBANKS, LA	340 WEBB SMITH DR		COLFAX	LA	714171910	0.401254146	11
1427269059	WILSON	CLINT	N.	CLINT N. WILSON, LA	2449 HOSPITAL DR	SUITE 420	BOSSIER CITY	LA	711112399	0.40151465	11
1750592440	MCCOMMON	NICOLE	ANGELA GA	NICOLE ANGELA GA MCCOMMON, LA	112 N FORREST RD		PLAIN DEALING	LA	710644031	0.402244492	11
1780940288	HARTMAN	MEGAN	MATHERNE	MEGAN MATHERNE HARTMAN, LA	111 ACADIA PARK DR		RACELAND	LA	703942619	0.402764978	11
1417276585	MOGHTADER	SAM		SAM MOGHTADER, LA	1514 JEFFERSON HWY		NEW ORLEANS	LA	701212429	0.403219371	11
1346419462	FLOOD	ERICKA	THERESA	ERICKA THERESA FLOOD, LA	17581 OLD JEFFERSON HWY		PRAIRIEVILLE	LA	707693930	0.403426395	11
1902216948	SULEMAN	SAMIA		SAMIA SULEMAN, LA	200 W ESPLANADE AVE STE 312		KENNER	LA	700652474	0.403884183	11
1093766925	TREJO	DANIEL	A	DANIEL A TREJO, LA	420 GUNBY AVE		BASTROP	LA	712204406	0.404265451	11
1184980799	BAESLER	BRIAN		BRIAN BAESLER, LA	200 MEDICAL DR STE B		FRANKLIN	LA	705384232	0.40607329	11
1922502327	MORGAN	COURTNEY		COURTNEY MORGAN, LA	3916 HIGHWAY 22 STE 1		MANDEVILLE	LA	704717306	0.406116876	11
1245693720	MANN	MATTHEW		MATTHEW MANN, LA	1401 JEFFERSON HWY		NEW ORLEANS	LA	701212426	0.406246647	11
1326052911	GLENN	JANICE	S	JANICE S GLENN, LA	2600 BELLE CHASSE HIGHWAY	SUITE 201 A	GRETNA	LA	700567156	0.406258562	11
1750333704	RUSS	JOHN	KEVIN	JOHN KEVIN RUSS, LA	4228 HOUMA BLVD	STE 200	METAIRIE	LA	700063000	0.406268546	11
1487643094	LADERER	ROBERT	CRAIG	ROBERT CRAIG LADERER, LA	2104 GAUSE BLVD W		SLIDELL	LA	704604118	0.407018984	11
1730318346	WIGGINTON	JEREMY		JEREMY WIGGINTON, LA	2750 GAUSE BLVD E		SLIDELL	LA	704614149	0.408780158	11
1033649348	DAYA	PAYAL		PAYAL DAYA, LA	601 W SAINT MARY BLVD STE 210		LAFAYETTE	LA	705063561	0.40897325	11
1366444994	ELKINS	REAGAN		REAGAN ELKINS, LA	2335 CHURCH STREET	SUITE E	ZACHARY	LA	703801850	0.409371383	11
1225490600	PIOTTER	DANIEL	ISAAC	DANIEL ISAAC PIOTTER, LA	1501 KINGS HWY		SHREVEPORT	LA	711034228	0.409707396	11
1093731515	GIVLER	DONALD	NEWTON	DONALD NEWTON GIVLER, LA	4864 JACKSON ST		MONROE	LA	712026400	0.41094795	11
1417930843	HEAD	RANDY	W	RANDY W HEAD, LA	484 COLLINS RD		COLUMBIA	LA	714183388	0.412031657	11
1184010605	TATE	ELIZA		ELIZA TATE, LA	17695 HIGHWAY 190		PORT BARRE	LA	70577	0.41221577	11
1376997064	COLEMAN-LAWRE	STEPHANIE		STEPHANIE COLEMAN-LAWRE, LA	17520 OLD JEFFERSON HWY STE B		PRAIRIEVILLE	LA	70769	0.412571131	11
1275799371	GREY RIVERIA	PAULETTE	LUCILLE	PAULETTE LUCILLE GREY RIVERIA, LA	4353 HWY 1 S		PORT ALLEN	LA	707675826	0.41325157	11
1548246093	WAHID	SAIYID		SAIYID WAHID, LA	4802 JONES CREEK RD		BATON ROUGE	LA	708171527	0.413945034	11
1952805764	MCMAHILL	LAUREN	ALANA	LAUREN ALANA MCMAHILL, LA	2820 NAPOLEON AVE STE 890		NEW ORLEANS	LA	701158290	0.413956466	11
1407867864	CAVELL	RICHARD	MCLAVY	RICHARD MCLAVY CAVELL, LA	4864 JACKSON STREET		MONROE	LA	712026400	0.415332732	11
1801239835	WEBB	YOLONDA	D	YOLONDA D WEBB, LA	16777 MEDICAL CENTER DR		BATON ROUGE	LA	708163254	0.416791755	11
1386003911	BERGER	MICHAEL		MICHAEL BERGER, LA	4008 RIVAGE CT		METAIRIE	LA	700021346	0.418261193	11
1225324775	AYMOND	DAVID	NICHOLAS	DAVID NICHOLAS AYMOND, LA	821 ELLIOTT STREET		ALEXANDRIA	LA	71301	0.418705656	11
1497160618	ZEINATY	IBRAHIM		IBRAHIM ZEINATY, LA	1542 TULANE AVE	BOX T4M-2 /	NEW ORLEANS	LA	701122865	0.418723093	11
1831370154	MAYS	DANA	C	DANA C MAYS, LA	821 ELLIOTT ST		ALEXANDRIA	LA	713017732	0.420302285	11
1548293657	LAY	KIMBERLY	KAROL	KIMBERLY KAROL LAY, LA	1501 KINGS HWY	DEPARTMENT	SHREVEPORT	LA	711034228	0.421332877	11
1467422048	WILLIAMS	THOMAS	ST CLAIR	THOMAS ST CLAIR WILLIAMS, LA	516 LINCOLN RD		MONROE	LA	712034252	0.421603215	11
1205033537	WAGNER	FRANK	HALL	FRANK HALL WAGNER, LA	236 DELARONDE ST		NEW ORLEANS	LA	701142328	0.423331341	11
1114138864	MILLIGAN	JASON	K	JASON K MILLIGAN, LA	2449 HOSPITAL DR	SUITE 420	BOSSIER CITY	LA	711112399	0.423378869	11
1912385527	LODGEN	KELLY	REED	KELLY REED LODGEN, LA	3326 FRONT ST STE B		WINNSBORO	LA	71295	0.424259735	11
1578983367	COURVILLE	ALEX		ALEX COURVILLE, LA	208 6TH AVE STE 5		KINDER	LA	706483186	0.426114796	11
1639160021	BERG	JACK	L.	JACK L. BERG, LA	7813 YOUREE DR		SHREVEPORT	LA	711055505	0.42711029	11
1003202128	NGUYEN	MICHAEL		MICHAEL NGUYEN, LA	1001 GAUSE BLVD		SLIDELL	LA	70458	0.427335693	11
1649240383	SLUSHER	WILLIAM	J	WILLIAM J SLUSHER, LA	107 WATTS ST		JONESBORO	LA	712512053	0.428385258	11
1013158088	DEGATUR	BENJAMIN	THOMAS	BENJAMIN THOMAS DEGATUR, LA	206 CHAMPAGNE BLVD	SUITE A	BREAUX BRIDGE	LA	705173734	0.428523733	11
1104971126	IRIZARRY	CARLOS	ADRIEL	CARLOS ADRIEL IRIZARRY, LA	2 MEDICAL PLAZA		MINDEN	LA	71055	0.430393102	11
1548553019	LAUNEY	SPENCER	D.	SPENCER D. LAUNEY, LA	801 POINCIANA AVE		MAMOU	LA	705542243	0.431462829	11
1609869353	MOSS	MELISSA	K	MELISSA K MOSS, LA	802 S 10TH ST STE C		LEESVILLE	LA	714464662	0.432095074	11
1497780068	ST. CLERGY	ROSEMARY		ROSEMARY ST. CLERGY, LA	2130 KALISTE SALOOM RD	SUITE 101	LAFAYETTE	LA	705086143	0.433200212	11
1982732061	CAHILL	KELLY	THERON	KELLY THERON CAHILL, LA	3220 KALISTE SALOOM RD	SUITE A	LAFAYETTE	LA	705087422	0.433679724	11
1588645873	GALLAHER	LORI	LYNN	LORI LYNN GALLAHER, LA	2812 HIGHWAY 28 E		PINEVILLE	LA	713605715	0.43447976	11
1184643785	WORMUTH	CHRISTOPH	J	CHRISTOPH J WORMUTH, LA	2820 NAPOLEON AVENUE		NEW ORLEANS	LA	70115	0.435346963	11
1194967299	CARO	UYEN	NGUYEN	UYEN NGUYEN CARO, LA	3801 NORTH BLVD		BATON ROUGE	LA	708063825	0.436258503	11
1710372974	PARKS	ANDREW	MICHAEL	ANDREW MICHAEL PARKS, LA	310 DUREL DR		NEW ROADS	LA	70760	0.436910052	11
1114244613	CROW	MARY	CHUMBLEY	MARY CHUMBLEY CROW, LA	1811 EAST BERT KOUNS	SUITE 400	SHREVEPORT	LA	711155741	0.43734284	11
1659664274	DUONG	HOP		HOP DUONG, LA	9061 W JUDGE PEREZ DR		CHALMETTE	LA	700434514	0.437596594	11
1548876188	GAUTREAUX	JESSE		JESSE GAUTREAUX, LA	3955 GOVERNMENT ST STE 2		BATON ROUGE	LA	708065755	0.438909333	11
1942246707	DAVIDSON	RICKY	GARLAND	RICKY GARLAND DAVIDSON, LA	2300 HOSPITAL DR	SUITE 200	BOSSIER CITY	LA	711112394	0.43930332	11
1649269390	GAUDIN	STEVE	LAWRENCE	STEVE LAWRENCE GAUDIN, LA	105 E OAK ST		PONCHATOULA	LA	704542619	0.440203171	11
1861472110	GRANGER	CHRISTOPH	LEE	CHRISTOPH LEE GRANGER, LA	403 W 8TH ST		DERIDDER	LA	706345507	0.440909872	11
1558788463	THOMAS	KRISTEN	MARIE	KRISTEN MARIE THOMAS, LA	5630 READ BLVD		NEW ORLEANS	LA	701273106	0.441001804	11
1972958973	ABBASI	ATIF	SALEEM	ATIF SALEEM ABBASI, LA	309 JACKSON ST		MONROE	LA	712017407	0.441343844	11
1861879926	ONIGBINDE	EZEKIEL		EZEKIEL ONIGBINDE, LA	309 JACKSON ST		MONROE	LA	712017407	0.44146191	11
1568438323	COUGHRAN	JIMMY	R	JIMMY R COUGHRAN, LA	101 FAIR AVENUE		WINNSBORO	LA	712952116	0.441499246	11
1649205956	PEAVY	TODD	ALLEN	TODD ALLEN PEAVY, LA	1920 W SALE RD	BLDG F SUIT	LAKE CHARLES	LA	706052400	0.44153667	11
1043535941	RAGSDALE	EIEL	E	EIEL E RAGSDALE, LA	1003 S SPRUCE ST		VIVIAN	LA	710823200	0.441596239	11
1407891443	LONG	RICHARD	L.	RICHARD L. LONG, LA	201 ST. ANN DRIVE	SUITE B	MANDEVILLE	LA	70471	0.443113197	11
1457395659	VEGA	JAY	JARED	JAY JARED VEGA, LA	144 W 134TH ST		CUT OFF	LA	703454155	0.44370645	11
1184735151	HAYNES	WILLIAM	MARK	WILLIAM MARK HAYNES, LA	912 W MAIN ST		HOMER	LA	710403328	0.444139773	11
1336567304	ASKIE	PHEOBE		PHEOBE ASKIE, LA	3308 TULANE AVE		NEW ORLEANS	LA	701197100	0.444449762	11
1720028467	LAMPRECHT	CARL	PHILLIP	CARL PHILLIP LAMPRECHT, LA	LALLIE KEMP HOSPITAL	52579 HIGHW	INDEPENDENCE	LA	70443	0.445062215	11
1063497683	JACKSON	JOHN	G	JOHN G JACKSON, LA	13030 HIGHWAY 308		LAROSE	LA	703732001	0.445112566	11
1497893325	MCBRIDE	WILLIAM	MCGINTY	WILLIAM MCGINTY MCBRIDE, LA	301 4TH ST # 30130		ALEXANDRIA	LA	713018423	0.446502564	11
1750385530	REED	DONALD	J	DONALD J REED, LA	600 E GLORIA SWITCH RD		LAFAYETTE	LA	705072512	0.446519711	11
1629245022	WILLIAMS	CASEY		CASEY WILLIAMS, LA	1030 LESSEP STREET		NEW ORLEANS	LA	70117	0.44658274	11
1710959713	WISSNER	RACHEL	DREISBACH	RACHEL DREISBACH WISSNER, LA	170 MCGEHEE DR		BATON ROUGE	LA	708151717	0.447548585	11
1376539551	RICHARDS	CHRISTOPH	L	CHRISTOPH L RICHARDS, LA	175 HECTOR AVE		GRETNA	LA	700562590	0.448024668	11
1093816381	JOHNSON	THERRYLL	L	THERRYLL L JOHNSON, LA	1990 INDUSTRIAL BOULEVARD		HOUMA	LA	703637055	0.448139927	11
1730772617	HESSION	HEATHER	SMITH	HEATHER SMITH HESSION, LA	903 W OAK ST		AMITE	LA	704222754	0.448225913	11
1396745907	ALLEN	MARYELLON		MARYELLON ALLEN, LA	6322 HIGHWAY 182 E		MORGAN CITY	LA	703802038	0.448421661	11
1215126834	HEARN	PAMELA	R	PAMELA R HEARN, LA	765 S BONNER ST		RUSTON	LA	71270	0.448974826	11
1871849620	WYGER	BRITTANY		BRITTANY WYGER, LA	1990 INDUSTRIAL BLVD		HOUMA	LA	703637055	0.450376357	11
1447631353	MOLLAEI	AMIR		AMIR MOLLAEI, LA	309 JACKSON ST		MONROE	LA	71201	0.450569484	11
1790249225	WHITE	JOSHUA	PHILLIP	JOSHUA PHILLIP WHITE, LA	8383 MILLICENT WAY		SHREVEPORT	LA	711155207	0.454325364	11
1437740248	MONTEVERDE	LISA	TORREY	LISA TORREY MONTEVERDE, LA	519 METAIRIE RD		METAIRIE	LA	700054311	0.454350945	11
1942872692	STEIB	DEBORAH	THOMAS	DEBORAH THOMAS STEIB, LA	4823 WAYWOOD DR		ZACHARY	LA	707912401	0.454872832	11
1750366027	BEVELS	GREGORY	STEFAN	GREGORY STEFAN BEVELS, LA	3802 PRESCOTT RD		ALEXANDRIA	LA	713013731	0.45648011	11
1396790002	BLEREAU	ROBERT	PAUL	ROBERT PAUL BLEREAU, LA	1122 EIGHTH ST		MORGAN CITY	LA	703801987	0.456728285	11
1760692081	FORTIER	ALAN	B.	ALAN B. FORTIER, LA	804 S ACADIA RD		THIBODAUX	LA	703014850	0.456959809	11
1215990932	KHORSANDI	JAHANYAR		JAHANYAR KHORSANDI, LA	209 CHAMPAGNE BLVD.		BREAUX BRIDGE	LA	705173448	0.457117393	11
1518266493	COLLINS	JAMIE	LEE	JAMIE LEE COLLINS, LA	1371 I-49 S SERVICE ROAD		SUNSET	LA	705846134	0.457187142	11
1972696276	GODBEY	SHERRI	R	SHERRI R GODBEY, LA	3525 PRYTANIA ST	SUITE 430	NEW ORLEANS	LA	701153500	0.457678627	11
1023336724	WALKER	MATTHEW	SELMAN	MATTHEW SELMAN WALKER, LA	5000 ODONAVAN BLVD	STE 404	WALKER	LA	707856351	0.457874694	11
1619994605	ADHVARYU	AMITA	VYOMESH	AMITA VYOMESH ADHVARYU, LA	1202 S TYLER ST		COVINGTON	LA	704332330	0.459402629	11
1821010265	WARRIER	JAYA	S	JAYA S WARRIER, LA	1855 AMES BLVD	SUITE B	MARRERO	LA	700723429	0.459671715	11
1447677711	RONKARTZ	CLAIRE	TRAHAN	CLAIRE TRAHAN RONKARTZ, LA	1325 WRIGHT AVE STE A		CROWLEY	LA	705262226	0.460001948	11
1801894217	OGE	LINDA	K	LINDA K OGE, LA	4212 W CONGRESS ST		LAFAYETTE	LA	705066765	0.462237772	11
1952628802	PHAM	TRI		TRI PHAM, LA	133 CHARLES AVE		SHREVEPORT	LA	711053719	0.463731364	11
1639602253	SUDDUTH	ROBERT		ROBERT SUDDUTH, LA	1286 DEL ESTE AVE		DENHAM SPRINGS	LA	707264898	0.464182354	11
1013993484	SEEP	MICHAEL	K	MICHAEL K SEEP, LA	2750 ASTER ST		LAKE CHARLES	LA	706018824	0.464207658	11
1235172354	NAEEM	MOHAMMAD		MOHAMMAD NAEEM, LA	4041 WILLIAMS BLVD		KENNER	LA	700653179	0.464250226	11
1063874410	FERNANDEZ	ERIC		ERIC FERNANDEZ, LA	3909 LAPALCO BLVD		HARVEY	LA	700582302	0.464982218	11
1538669361	ZINDANI	NAFEESA		NAFEESA ZINDANI, LA	CHADHA MEDICAL CLINIC 237 SAM HOUSTON JONES PKWY		LAKE CARLES	LA	70611	0.465247493	11
1275845091	DOBBINS	JEFFREY		JEFFREY DOBBINS, LA	325 W 8TH ST		DERIDDER	LA	706345505	0.465407394	11
1508814203	JENS	DANIEL	K	DANIEL K JENS, LA	2810 E CAUSEWAY APPROACH		MANDEVILLE	LA	704483502	0.465592051	11
1700874468	BROUSSARD	ALAN	P.	ALAN P. BROUSSARD, LA	100B CHAMPAGNE BLVD		BREAUX BRIDGE	LA	705173852	0.466078215	11
1205332798	NGUYEN	PHI	V	PHI V NGUYEN, LA	4864 JACKSON STREET	FAMILY MEDI	MONROE	LA	71201	0.466232607	11
1528449675	RICHARD	CHRISTOPH		CHRISTOPH RICHARD, LA	201 SAINT ANN DR STE B		MANDEVILLE	LA	70471	0.466745638	11
1215970504	REES	PAUL	M	PAUL M REES, LA	410 OLIVE ST		ARNAUDVILLE	LA	705120187	0.466809468	11
1376520650	VINAYAGAM	VASANTHI		VASANTHI VINAYAGAM, LA	3401 NORTH BLVD	STE 130	BATON ROUGE	LA	70806	0.467415055	11
1346364544	PICHON	TRADINA		TRADINA PICHON, LA	1414 GAUSE BLVD	SUITE 16	SLIDELL	LA	704582265	0.469722179	11
1184810392	HENRY	JOE	B	JOE B HENRY, LA	3995 STERLINGTON RD.		MONROE	LA	71203	0.470994778	11
1063464006	WALLACE	JAMES	EDWARDS	JAMES EDWARDS WALLACE, LA	1135 EXPRESSWAY DR	SUITE 200 A	PINEVILLE	LA	713606698	0.471159636	11
1578625844	STEWART	LINDA	C	LINDA C STEWART, LA	604 CHEVELLE CT STE C		BATON ROUGE	LA	708066502	0.471329136	11
1255334314	CULASSO	MIGUEL	A	MIGUEL A CULASSO, LA	1520 GAUSE BLVD		SLIDELL	LA	70458	0.472212017	11
1184616112	BRUNSON	JOAN	ELIZABETH	JOAN ELIZABETH BRUNSON, LA	425 SCOTT ST		ALEXANDRIA	LA	713018131	0.472265877	11
1578594032	DALE	ROBIN	B	ROBIN B DALE, LA	8369 FLORIDA BLVD STE 7		DENHAM SPRINGS	LA	707267862	0.472679462	11
1801814991	MONTELARO	MITCH		MITCH MONTELARO, LA	5439 AIRLINE HWY		BATON ROUGE	LA	708051712	0.473332173	11
1245641554	CHUN	JULIE		JULIE CHUN, LA	2539 VIKING DR STE 101		BOSSIER CITY	LA	711112165	0.473525928	11
1588681167	SMITH	JERRY	RAND	JERRY RAND SMITH, LA	3439 KABEL DRIVE	STE 8	NEW ORLEANS	LA	70131	0.47354502	11
1265641518	GUNDA	SARIKA	SHAROD	SARIKA SHAROD GUNDA, LA	1516 CHEMIN METAIRIE ROAD	SUITE A	YOUNGSVILLE	LA	705925382	0.473570066	11
1659364495	JOSEPH	KEVIN	O	KEVIN O JOSEPH, LA	843 MILLING AVE		LULING	LA	700704442	0.474488594	11
1639665987	GRIFFIN	JOHNEICE		JOHNEICE GRIFFIN, LA	42327 DEVALL RD		PRAIRIEVILLE	LA	707696280	0.474757819	11
1619945110	TABOR	ROSLYN	M	ROSLYN M TABOR, LA	8044 SUMMA AVE	BLDG 1 SUIT	BATON ROUGE	LA	708093411	0.474951797	11
1326337635	CARLISLE	KEVIN		KEVIN CARLISLE, LA	256 HIGHWAY 3048		RAYVILLE	LA	712693624	0.475107282	11
1376997841	FUSELIER	DANIELLE	MARIE	DANIELLE MARIE FUSELIER, LA	345 ODD FELLOWS RD		CROWLEY	LA	705262206	0.475717605	11
1861784183	NGUYEN	HUONG		HUONG NGUYEN, LA	1308 WILLIAMS BLVD		KENNER	LA	700626508	0.475762666	11
1053588467	OCMOND	CULLEN	MICHAEL	CULLEN MICHAEL OCMOND, LA	1645 LUTCHER AVE		LUTCHER	LA	700715150	0.476667274	11
1316143308	ESTRADA	PATRICIA	C	PATRICIA C ESTRADA, LA	4701 WESTBANK EXPY	SUITE #7	MARRERO	LA	700723050	0.477407608	11
1457769234	OBGARTEL	SAM		SAM OBGARTEL, LA	843 MILLING AVE		LULING	LA	700704442	0.477539332	11
1881918829	DAVIES	ANDREW	T	ANDREW T DAVIES, LA	1327 STELLY LN STE 3		SULPHUR	LA	706635650	0.478641593	11
1659369916	VIATOR	TIMOTHY	A	TIMOTHY A VIATOR, LA	2308 E MAIN ST	SUITE A	NEW IBERIA	LA	705604041	0.479088066	11
1447233036	NOBLE	JACK	COLE	JACK COLE NOBLE, LA	355 W HICKORY AVE		BASTROP	LA	712204441	0.4792139	11
1215179528	LUKE	LAUREN		LAUREN LUKE, LA	1700 KALISTE SALOOM RD	BUILDING 6,	LAFAYETTE	LA	705086112	0.479753427	11
1598794406	ONG	EDISON	L	EDISON L ONG, LA	1009 CHARITY ST		ABBEVILLE	LA	70510	0.479800421	11
1841401957	FOTI	CHRISTOPH	J.	CHRISTOPH J. FOTI, LA	3824 NE EVANGELINE TRWY	SUITE B	CARENCRO	LA	705205966	0.480039536	11
1053323352	RICE	MARGARET	ANN	MARGARET ANN RICE, LA	850 KALISTE SALOOM RD	SUITE 120	LAFAYETTE	LA	705084230	0.481297757	11
1033155890	COX	ALLEN	L.	ALLEN L. COX, LA	2300 HOSPITAL DR	SUITE 200	BOSSIER CITY	LA	711112394	0.483229378	11
1841241007	BOWMAN	CORINE	H.	CORINE H. BOWMAN, LA	1007 GOULD DR BUILDING 3	SUITE 4	BOSSIER CITY	LA	711114971	0.483491532	11
1538193065	UMOH	DANIEL	FRANK	DANIEL FRANK UMOH, LA	73153 MILITARY RD		COVINGTON	LA	704356054	0.483534127	11
1639332646	MCKINLEY	CHRISTINA	MARIE	CHRISTINA MARIE MCKINLEY, LA	20 STARBRUSH CIRCLE		COVINGTON	LA	704338949	0.484784609	11
1306801634	CONNER	PHILLIP	STEPHEN	PHILLIP STEPHEN CONNER, LA	1960 TYBEE ST		LAKE CHARLES	LA	706054173	0.484868373	11
1215222765	BONNYMAN	HOUSTON	GORDON	HOUSTON GORDON BONNYMAN, LA	2601 TULANE AVE	SUITE 500	NEW ORLEANS	LA	701197462	0.486074474	11
1467695528	LUSTER	WILLIAM	BAILEY	WILLIAM BAILEY LUSTER, LA	617 BIENVILLE ST	SUITE B	NATCHITOCHES	LA	714575730	0.486783172	11
1093211948	DYER	JUSTIN	DEANTHONY	JUSTIN DEANTHONY DYER, LA	18989 OLD SCENIC HWY		ZACHARY	LA	707918105	0.486850866	11
1174969133	PICOU	BRYAN	ANTHONY	BRYAN ANTHONY PICOU, LA	1029 KEYSER AVE	SUITE G	NATCHITOCHES	LA	714576239	0.487433548	11
1144633017	GILBERT	JESSICA	LOUISE	JESSICA LOUISE GILBERT, LA	4228 HOUMA BLVD STE 200		METAIRIE	LA	700063004	0.488520677	11
1912905456	THOMPSON	BARBARA	TERRY	BARBARA TERRY THOMPSON, LA	484 COLLINS RD	SUITE B	COLUMBIA	LA	714183388	0.489139416	11
1326127986	FOUST	WILLIAM	N	WILLIAM N FOUST, LA	4864 JACKSON ST		MONROE	LA	712026400	0.48923871	11
1003084617	HART	RODERICK	A.	RODERICK A. HART, LA	3801 NORTH BLVD		BATON ROUGE	LA	708063825	0.489794515	11
1245408368	CARLEY	MICHELLE	ELIZABETH	MICHELLE ELIZABETH CARLEY, LA	2824 TRADITION AVE		BATON ROUGE	LA	708100333	0.489983636	11
1013983295	WAGUESPACK	ROLAND	S	ROLAND S WAGUESPACK, LA	1108 ST JAMES ST		VACHERIE	LA	70090	0.490017035	11
1881611820	FALCON	ANNA	MARIE	ANNA MARIE FALCON, LA	210 ARDOYNE AVENUE		THIBODAUX	LA	70301	0.490693888	11
1073991535	ROBINSON	JAMES	MICHAEL	JAMES MICHAEL ROBINSON, LA	7566 PICARDY AVE		BATON ROUGE	LA	708084333	0.491087504	11
1194753913	BROUILLETTE	BRUCE	P.	BRUCE P. BROUILLETTE, LA	3312 N MARKET ST		SHREVEPORT	LA	711074009	0.491750194	11
1821067570	NESOM	HERBERT	ALDON	HERBERT ALDON NESOM, LA	400 E 6TH AVE		OAKDALE	LA	714632628	0.492044476	11
1669442349	DAVIS	MICHAEL	DRINKHAUS	MICHAEL DRINKHAUS DAVIS, LA	1585 3RD ST	BAYNE-JONES	FORT POLK	LA	714595102	0.492708166	11
1841280633	SCHEXNAYDER	GLENN		GLENN SCHEXNAYDER, LA	214 CLINIC DR		DONALDSONVILLE	LA	703464309	0.492958968	11
1225264187	ANTHONY	ALANA		ALANA ANTHONY, LA	3715 WILLIAMS BLVD STE 220		KENNER	LA	700653061	0.498644014	11
1225014442	BOYER	SYLVIA	CLAIRE	SYLVIA CLAIRE BOYER, LA	401 DR MICHAEL DEBAKEY DR		LAKE CHARLES	LA	706015864	0.498908727	11
1982915195	MIXON	TARISHA	RENEE	TARISHA RENEE MIXON, LA	3401 NORTH BLVD	STE 200-A	BATON ROUGE	LA	708063743	0.502290955	11
1437200045	BRAUD	JOSEPH	PIERCE	JOSEPH PIERCE BRAUD, LA	101 WILBOURNE BLVD	801	LAFAYETTE	LA	70506	0.503773662	11
1588620587	LEBEAU	THOMAS	E	THOMAS E LEBEAU, LA	771 E BAYOU PINES DR		LAKE CHARLES	LA	706017183	0.504306841	11
1821312836	COLLINS	ELIZABETH	CLAY	ELIZABETH CLAY COLLINS, LA	1371 I-49 S SERVICE ROAD		SUNSET	LA	705846134	0.505103889	11
1851370332	LEGGIO	BENJAMIN		BENJAMIN LEGGIO, LA	130 JEFFERSON STREET		MANSFIELD	LA	71052	0.505779397	11
1245231091	PARENT	MARK	A	MARK A PARENT, LA	1585 S RANGE AVE		DENHAM SPRINGS	LA	707265201	0.506056182	11
1376740324	GUILLORY	KEVIN	N	KEVIN N GUILLORY, LA	3921 S. I-49 SERVICE RD.		OPELOUSAS	LA	70570	0.50606806	11
1508813742	ENSMINGER	BOBBY	TAYLOR	BOBBY TAYLOR ENSMINGER, LA	1200 CELEBRITY DR STE 1		RUSTON	LA	712703894	0.506139122	11
1063438588	HAYNES	DONALD	KEITH	DONALD KEITH HAYNES, LA	912 WEST MAIN ST.		HOMER	LA	710404228	0.506240445	11
1861870982	PLESSL	CARLIE	BLAKE	CARLIE BLAKE PLESSL, LA	4228 HOUMA BLVD STE 230		METAIRIE	LA	70006	0.506292596	11
1316935174	ALLEMAND	PEGGY	A	PEGGY A ALLEMAND, LA	208 SIXTH AVENUE	SUITE 5	KINDER	LA	70648	0.506885592	11
1134516578	SHOKOUH-AMIRI	SOPHIA	TAYEBEH	SOPHIA TAYEBEH SHOKOUH-AMIRI, LA	1327 PIERRE AVE		SHREVEPORT	LA	71103	0.506927662	11
1851307748	MCLAIN	ELIZABETH	WOOD	ELIZABETH WOOD MCLAIN, LA	1211 COOLIDGE BLVD STE 404		LAFAYETTE	LA	705032638	0.507571102	11
1609876473	LEBLANC	BRIAN	JOSEPH	BRIAN JOSEPH LEBLANC, LA	310 DUREL DR		NEW ROADS	LA	707602973	0.507622008	11
1073557542	PAYNE	DANIEL	L.	DANIEL L. PAYNE, LA	2300 HOSPITAL DR	SUITE 200	BOSSIER CITY	LA	711112394	0.508046923	11
1477578730	ISHLER	HAROLD	LEROY	HAROLD LEROY ISHLER, LA	9001 SUMMA AVE		BATON ROUGE	LA	708093726	0.508469489	11
1235484189	BEURLOT	MICHELLE	R	MICHELLE R BEURLOT, LA	1587 N BOLTON AVE STE 1100		ALEXANDRIA	LA	713034255	0.509943667	11
1730185927	MATHIS	TIMOTHY	E	TIMOTHY E MATHIS, LA	8383 MILLICENT WAY		SHREVEPORT	LA	711155207	0.510542527	11
1477538619	SPRINGER	STEVE	F	STEVE F SPRINGER, LA	601 DR MICHAEL DEBAKEY DR		LAKE CHARLES	LA	706015726	0.513174963	11
1376711978	HOLMES	JIMMIE	G	JIMMIE G HOLMES, LA	2845 MANHATTAN BLVD		HARVEY	LA	700582987	0.513794935	11
1346219649	CRAWFORD	SYLVIA	SONNIER	SYLVIA SONNIER CRAWFORD, LA	124 S 13TH ST BLDG 2		OAKDALE	LA	714632935	0.514060305	11
1760489579	NAQUIN	CHRISTOPH	DANIEL	CHRISTOPH DANIEL NAQUIN, LA	200 W ESPLANADE AVE	SUITE 405	KENNER	LA	700652489	0.514221696	11
1518344423	OSCHWALD	JOSEPH		JOSEPH OSCHWALD, LA	2370 GAUSE BLVD E		SLIDELL	LA	70461	0.514783359	11
1548327372	MICKAIL	MAMDOUH	GIRGIS	MAMDOUH GIRGIS MICKAIL, LA	518 DURHAM ST		BASTROP	LA	712205013	0.515781435	11
1699831552	WELCH-SPENCER	KEIDRA	ALBERTINE	KEIDRA ALBERTINE WELCH-SPENCER, LA	520 N LEWIS ST STE 204		NEW IBERIA	LA	70563	0.516341644	11
1609852839	HUTCHINSON	CAROLYN	A	CAROLYN A HUTCHINSON, LA	2750 ASTER ST		LAKE CHARLES	LA	706018824	0.516380369	11
1659432318	ARNOLD	RYAN	D	RYAN D ARNOLD, LA	901 GAUSE BLVD STE 100		SLIDELL	LA	70458	0.516444383	11
1528486883	MCMECHAN	DANIELLE		DANIELLE MCMECHAN, LA	5000 HENNESSY BLVD		BATON ROUGE	LA	708084375	0.516508233	11
1780875039	HAGENS	DANYEL	ANTOINETT	DANYEL ANTOINETT HAGENS, LA	4517 VETERANS MEMORIAL BLVD		METAIRIE	LA	700065322	0.51687117	11
1184627838	SLAUGHTER	CLOIS	DARIEN	CLOIS DARIEN SLAUGHTER, LA	1610 WATER ST		LECOMPTE	LA	713464734	0.517106387	11
1326159450	KOVAC	KAY	B	KAY B KOVAC, LA	300 SCARBOROUGH ST		LAKE PROVIDENC	LA	712543018	0.517476946	11
1578563847	DUGAL	JOHN	CHARLES	JOHN CHARLES DUGAL, LA	501 W SAINT MARY BLVD STE 320		LAFAYETTE	LA	705064693	0.518238093	11
1104963800	HACKLEY	FREDERICK	ERWIN	FREDERICK ERWIN HACKLEY, LA	8535 MYRTLELAKE DR		BATON ROUGE	LA	708106631	0.519372477	11
1740702612	MELANCON	STORIE		STORIE MELANCON, LA	7777 HENNESSY BLVD STE 612		BATON ROUGE	LA	708084366	0.51944038	11
1992209563	HARKCOM	RENATA	SUSAN	RENATA SUSAN HARKCOM, LA	8166 MAIN ST		HOUMA	LA	703603404	0.52311886	11
1689916900	GOING	LIBBY	L	LIBBY L GOING, LA	202 RUE PROMENADE		LAFAYETTE	LA	705087218	0.524352168	11
1982604419	MOORE	PATRICK	DEVINCENT	PATRICK DEVINCENT MOORE, LA	3414 MOSS ST	SUITE F&G	LAFAYETTE	LA	705076107	0.52452401	11
1215946207	DENNARD	EDWIN	WILLIAM	EDWIN WILLIAM DENNARD, LA	1415 TULANE AVE		NEW ORLEANS	LA	701122600	0.524874762	11
1013919604	REED	CHARLES	E	CHARLES E REED, LA	3326 FRONT ST	SUITE B	WINNSBORO	LA	712956487	0.525626862	11
1295723955	ANGELO	MICHAEL	ALON	MICHAEL ALON ANGELO, LA	1000 CHINABERRY DR STE 800		BOSSIER CITY	LA	711112455	0.526179967	11
1205476017	CAVALIER	DANIELLE	MARIE	DANIELLE MARIE CAVALIER, LA	114 HWY 403		PAINCOURTVILLE	LA	70391	0.526257509	11
1528047008	EVANS	JEFFREY	L	JEFFREY L EVANS, LA	130 JEFFERSON STREET		MANSFIELD	LA	71052	0.52700661	11
1760488969	HOGG	JOHN	EDWARD	JOHN EDWARD HOGG, LA	615 BIENVILLE ST		NATCHITOCHES	LA	714575730	0.527245264	11
1376870584	BERGERON	CECIL	JAMES	CECIL JAMES BERGERON, LA	9207 FALSE RIVER RD		NEW ROADS	LA	707604101	0.527523535	11
1003298456	COZAD	MADELINE		MADELINE COZAD, LA	2000 CANAL ST		NEW ORLEANS	LA	70112	0.528409849	11
1366475576	DAVIS	TAMMY	JILL	TAMMY JILL DAVIS, LA	1501 KINGS HWY	DEPARTMENT	SHREVEPORT	LA	711034228	0.53079274	11
1437600624	GUPTA	RAVI	KUMAR	RAVI KUMAR GUPTA, LA	2900 E TEXAS ST STE 100		BOSSIER CITY	LA	711113275	0.531845745	11
1558579268	DUPLANTIS	ANDRE	DENNIE	ANDRE DENNIE DUPLANTIS, LA	111 ACADIA DR		RACELAND	LA	70394	0.532149012	11
1003847369	CAMPANELLA	BRENT	OLIVER	BRENT OLIVER CAMPANELLA, LA	5131 ESSEN LN		BATON ROUGE	LA	708093541	0.53294534	11
1851450613	HUNTER	MICHAEL	SELWYN	MICHAEL SELWYN HUNTER, LA	2610 ESPLANADE AVE		NEW ORLEANS	LA	70119	0.534500347	11
1457593618	MCMANUS	FALLON	STROTHER	FALLON STROTHER MCMANUS, LA	103 CENTRE SARCELLE BLVD	SUITE 506	YOUNGSVILLE	LA	70592	0.536827686	11
1598177826	KURUVILLA	SARAH		SARAH KURUVILLA, LA	1541 KINGS HWY		SHREVEPORT	LA	711034228	0.538203881	11
1598797789	SMITH	STEPHEN	ALAN	STEPHEN ALAN SMITH, LA	1666 E BERT KOUNS INDUSTRIAL LOOP	SUITE 105	SHREVEPORT	LA	711055714	0.538695779	11
1386687200	MOHR	DAVID	JEFFREY	DAVID JEFFREY MOHR, LA	420 AVENUE F		BOGALUSA	LA	704273600	0.539636646	11
1013983592	SANSON	MARSHALL	VASHON	MARSHALL VASHON SANSON, LA	2309 ARKANSAS RD		WEST MONROE	LA	712917820	0.540142924	11
1558328120	BABO	MARK	EDWARD	MARK EDWARD BABO, LA	2750 GAUSE BLVD E		SLIDELL	LA	704614149	0.541517507	11
1386611036	DESLATTE	YVETTE	MARIE	YVETTE MARIE DESLATTE, LA	1015 CRESCENT AVE		LOCKPORT	LA	70374	0.54168905	11
1316971633	SCIMECA	DOMINICK		DOMINICK SCIMECA, LA	12525 PERKINS RD	SUITE B	BATON ROUGE	LA	708101907	0.541693531	11
1396704375	JONES	PATRICK	G	PATRICK G JONES, LA	112 SAINT JOHN ST		MONROE	LA	712017322	0.541716306	11
1124094909	FLEMING	JOHN		JOHN FLEMING, LA	208 MORRIS DR		MINDEN	LA	710553053	0.542121613	11
1831453257	FRANCOIS	ADELAIDE		ADELAIDE FRANCOIS, LA	100 MEDICAL CENTER DR		SLIDELL	LA	704615520	0.542165418	11
1851360622	MAYS	STAN	J.	STAN J. MAYS, LA	4242 GUS YOUNG AVE		BATON ROUGE	LA	708021733	0.542653298	11
1023014313	LANNAN	MAUREEN	ROSE	MAUREEN ROSE LANNAN, LA	622 CYPRESS ST		SULPHUR	LA	706635052	0.543366947	11
1104943851	OKOLE	SAMMY	MOTIA	SAMMY MOTIA OKOLE, LA	5500 VETERANS BLVD. SUITE 208		METAIRIE	LA	70003	0.544077245	11
1255630067	VALENTINE	DESI	R	DESI R VALENTINE, LA	3401 NORTH BLVD	STE 200-A	BATON ROUGE	LA	708063743	0.544614674	11
1699760520	MENARD	RONALD	DAVID	RONALD DAVID MENARD, LA	9001 SUMMA AVENUE		BATON ROUGE	LA	708098210	0.545373217	11
1750562740	SHETH	MEHUL	SHARAD	MEHUL SHARAD SHETH, LA	200 W. ESPLANADE AVENUE	#210	KENNER	LA	70065	0.545864312	11
1033115159	PICOU	MARGUERIT	B.	MARGUERIT B. PICOU, LA	1029 KEYSER AVENUE	STE G	NATCHITOCHES	LA	714576239	0.545899847	11
1316188386	HEINEN	JOSEPH	NICHOLAS	JOSEPH NICHOLAS HEINEN, LA	151 LEON AVE	SUITE B	EUNICE	LA	705353917	0.546252122	11
1669402582	SMITH	JOHN	HENRY	JOHN HENRY SMITH, LA	104 MORRIS CIR		HOMER	LA	710402100	0.546667027	11
1235586249	SINGH	AJAYPAL		AJAYPAL SINGH, LA	1000 WALTERS ST		LAKE CHARLES	LA	706074647	0.546815484	11
1285894808	LITTLE	ROBERT	W	ROBERT W LITTLE, LA	1400 LINDBERG DR		SLIDELL	LA	704588056	0.547627847	11
1467641746	SHARAN	SHWETA		SHWETA SHARAN, LA	4864 JACKSON ST		MONROE	LA	712026400	0.547889803	11
1811940588	RYAN	ROBERT	COMEL	ROBERT COMEL RYAN, LA	4228 HOUMA BLVD	STE 200	METAIRIE	LA	700063004	0.54972025	11
1184913493	CLARK	JOSHUA	RAI	JOSHUA RAI CLARK, LA	5439 AIRLINE HWY		BATON ROUGE	LA	708051712	0.550812592	11
1649579525	ADAMS	ERIN		ERIN ADAMS, LA	4228 HOUMA BLVD	SUITE 200	METAIRIE	LA	700063000	0.550853749	11
1124113790	BROWN-MANNING	CYNTHIA	LOUISA	CYNTHIA LOUISA BROWN-MANNING, LA	4864 JACKSON ST		MONROE	LA	712026400	0.551405798	11
1558361352	ALBRECHT	ROBERT	CHARLES	ROBERT CHARLES ALBRECHT, LA	147 CENTRAL AVE		RESERVE	LA	700846001	0.553061163	11
1356300776	HICKSON	RENEE	B	RENEE B HICKSON, LA	1004 SURREY ST		LAFAYETTE	LA	70501	0.553944394	11
1558621821	BENSON	BRIAN	K	BRIAN K BENSON, LA	3801 NORTH BLVD		BATON ROUGE	LA	708063825	0.557198974	11
1992704969	BARBER	GERALD	MICHAEL	GERALD MICHAEL BARBER, LA	12525 PERKINS RD	SUITE A	BATON ROUGE	LA	708101907	0.558620552	11
1750342598	PROCELL	WILLIAM	RANDOLPH	WILLIAM RANDOLPH PROCELL, LA	1220 BARATARIA BLVD		MARRERO	LA	700723702	0.558817245	11
1942202536	RICHERT	ALLEN	C	ALLEN C RICHERT, LA	920 1ST AVE		SULPHUR	LA	706633425	0.560663856	11
1902281538	MUTHULINGAM	THANASEEL		THANASEEL MUTHULINGAM, LA	407 CINCINNATI ST		DELHI	LA	712323007	0.561268508	11
1326401365	ANDERSON	MEIGHAN		MEIGHAN ANDERSON, LA	2810 BONIN RD		YOUNGSVILLE	LA	705925600	0.561460763	11
1134129760	ALVAREZ	SONIA	M	SONIA M ALVAREZ, LA	4300 HOUMA BLVD	SUITE 108	METAIRIE	LA	700062932	0.563200358	11
1538111224	FINNEY	JOHN	G	JOHN G FINNEY, LA	3800 HOUMA BLVD STE 300		METAIRIE	LA	700064152	0.564292238	11
1316188378	IMSAIS	RICHARD	K.	RICHARD K. IMSAIS, LA	1514 JEFFERSON HWY		NEW ORLEANS	LA	701212429	0.564638235	11
1073565370	BICKHAM	EWELL		EWELL BICKHAM, LA	1569 HIGHWAY 955		JACKSON	LA	707483916	0.565275994	11
1457510471	FREEMAN	KATHLEEN	BRUMFIELD	KATHLEEN BRUMFIELD FREEMAN, LA	7941 PICARDY AVE		BATON ROUGE	LA	708093536	0.566202056	11
1700204898	FONTENOT	CHRISTOPH	JAMES	CHRISTOPH JAMES FONTENOT, LA	2390 W CONGRESS ST		LAFAYETTE	LA	705064205	0.566209505	11
1780660910	KANE	PERCIVAL	I	PERCIVAL I KANE, LA	2750 ASTER ST		LAKE CHARLES	LA	706018824	0.566267995	11
1376074500	NGUYEN	CAMTU	THI	CAMTU THI NGUYEN, LA	103 CENTRE SARCELLE BLVD STE 506		YOUNGSVILLE	LA	705926391	0.567170065	11
1932770880	GRAFFATO	JENNY	MORA	JENNY MORA GRAFFATO, LA	3100 WILLIAMS BLVD		KENNER	LA	700654505	0.567534771	11
1982048237	BREARD	ERIN	ROBINSON	ERIN ROBINSON BREARD, LA	3995 STERLINGTON RD	STE A	MONROE	LA	712033723	0.570111289	11
1962493569	KANAGALA	ANITA		ANITA KANAGALA, LA	73015 HIGHWAY 25		COVINGTON	LA	704355694	0.570163648	11
1528066248	CHUA	JESUS	LAO	JESUS LAO CHUA, LA	602 HAIFLEIGH ST		FRANKLIN	LA	705383731	0.570391418	11
1295897726	SANDERS	RICHARD	JEROME	RICHARD JEROME SANDERS, LA	64040 HIGHWAY 434	SUITE 200	LACOMBE	LA	704453499	0.57112726	11
1063917516	TURVY	DEVON		DEVON TURVY, LA	1936 MAGAZINE ST		NEW ORLEANS	LA	701305016	0.571165777	11
1083783633	LEWIS	HAYDEN	L	HAYDEN L LEWIS, LA	1201 S CLEARVIEW PKWY		NEW ORLEANS	LA	701211015	0.571176024	11
1417126277	MUNSON-WHETST	VICKI	ZEMINA	VICKI ZEMINA MUNSON-WHETST, LA	4242 HIGHWAY 19	SUITE C	ZACHARY	LA	707913981	0.572373821	11
1639285711	GREMMEL	WARREN	WALTER	WARREN WALTER GREMMEL, LA	301 S WASHINGTON ST		DERIDDER	LA	706344861	0.5730473	11
1689684144	GUILLOT	HEATHER	M	HEATHER M GUILLOT, LA	3704 NORTH BLVD STE D		ALEXANDRIA	LA	713013658	0.576146279	11
1780881565	CLEMENT	ALLISON		ALLISON CLEMENT, LA	3801 NORTH BLVD		BATON ROUGE	LA	708063825	0.576174133	11
1134168545	HOLT	SARAH	WINKELMEY	SARAH WINKELMEY HOLT, LA	2005 VETERANS MEMORIAL BLVD		METAIRIE	LA	70002	0.577449876	11
1679547038	HEISE	BRIAN	A	BRIAN A HEISE, LA	330 LEE DR.	SUITE B	BATON ROUGE	LA	708081601	0.577943215	11
1659308757	MONG	TOM		TOM MONG, LA	2801 GARY ST		ALEXANDRIA	LA	713014230	0.578126829	11
1356300727	GUIDRY	BRUCE	E	BRUCE E GUIDRY, LA	291 LIBERTY ST		HOUMA	LA	703604423	0.578638702	11
1912907163	DUHON	NEAL	J	NEAL J DUHON, LA	717 CURTIS DR		RAYNE	LA	705788311	0.578788646	11
1558393744	TAYLOR	STEPHEN	GLENN	STEPHEN GLENN TAYLOR, LA	1003 S SPRUCE ST		VIVIAN	LA	710823200	0.579359497	11
1437789203	BILLBERRY	TINA	MARIE	TINA MARIE BILLBERRY, LA	1587 N BOLTON AVE STE 1100		ALEXANDRIA	LA	713034255	0.58024403	11
1144218868	STELLY	DEIDRE	L.	DEIDRE L. STELLY, LA	548 LAKES BLVD		BREAUX BRIDGE	LA	705173248	0.581423321	11
1013920875	YATES	WILLIAM	TODD	WILLIAM TODD YATES, LA	4864 JACKSON ST		MONROE	LA	712026400	0.582505636	11
1235113762	HARVEY-FIELDS	ANTOINETT	THERESA	ANTOINETT THERESA HARVEY-FIELDS, LA	843 MILLING AVE		LULING	LA	700704442	0.582532082	11
1730543232	LE	LOI		LOI LE, LA	17000 MEDICAL CENTER DR		BATON ROUGE	LA	70816	0.582613072	11
1013988799	LAHAYE	NICHOLAS	DUPRE	NICHOLAS DUPRE LAHAYE, LA	4940 VIDRINE RD		VILLE PLATTE	LA	705868706	0.582861849	11
1518098342	SEARLE	CHARLES	R	CHARLES R SEARLE, LA	2750 GAUSE BLVD E		SLIDELL	LA	704614149	0.583227501	11
1740365733	CHANCE	JODY	DALE	JODY DALE CHANCE, LA	1003 S SPRUCE ST		VIVIAN	LA	710823200	0.583575424	11
1558364331	ELLENDER	LEE	D	LEE D ELLENDER, LA	2967 S UNION ST		OPELOUSAS	LA	705705740	0.584194453	11
1063507002	PIERRE	EMILE	J	EMILE J PIERRE, LA	125 OAK MOSS DR		LA PLACE	LA	700687115	0.587575188	11
1902007164	JONES	REBECCA		REBECCA JONES, LA	1514 JEFFERSON HWY		NEW ORLEANS	LA	701212429	0.587835619	11
1649774365	TILLERY	LAUREN	MEGHAN	LAUREN MEGHAN TILLERY, LA	3401 NORTH BLVD STE 200		BATON ROUGE	LA	70806	0.587852647	11
1205153608	GOULD	THOMAS	JEFFREY	THOMAS JEFFREY GOULD, LA	2335 CHURCH ST	SUITE E	ZACHARY	LA	707912700	0.588864839	11
1477579027	FOUNDS	GREGORY	PETER	GREGORY PETER FOUNDS, LA	395 S CAPITOL ST		MANY	LA	714493049	0.589111314	11
1437408846	ADAIR	CHERYL	WILEY	CHERYL WILEY ADAIR, LA	1860 FAIRFIELD AVE		SHREVEPORT	LA	711014431	0.589492681	11
1427056985	LANDRY	NATHAN	K	NATHAN K LANDRY, LA	4809 AMBASSADOR CAFFERY PKWY	SUITE 200	LAFAYETTE	LA	705086917	0.590210025	11
1609881440	PHAM	TUANANH	MINH	TUANANH MINH PHAM, LA	1525 OAK PARK BLVD		LAKE CHARLES	LA	706018849	0.590238491	11
1902955073	WATKINS	MICHAEL	L	MICHAEL L WATKINS, LA	606 LIBERTY ST		HOUMA	LA	703604622	0.591823049	11
1346205507	SALMON	CLIFTON	WALES	CLIFTON WALES SALMON, LA	104 MORRIS CIR		HOMER	LA	710402100	0.593653627	11
1396747697	FEUCHT	RICHARD	BERNARD	RICHARD BERNARD FEUCHT, LA	206 E SAINT PETER ST		CARENCRO	LA	705204009	0.595234196	11
1912956772	EVANS	LOIS	A.	LOIS A. EVANS, LA	402 SECOND AVE.		BERNICE	LA	71222	0.596164605	11
1558336370	BALLARD	CHERYL		CHERYL BALLARD, LA	490 SITMAN STREET		GREENSBURG	LA	70441	0.596464365	11
1568763381	MELILLI	JERE	DONALD	JERE DONALD MELILLI, LA	7170 BOYCE DRIVE		BATON ROUGE	LA	70809	0.596674885	11
1609060193	RUSSO	EMILIO	ANTHONY	EMILIO ANTHONY RUSSO, LA	5501 READ BLVD		NEW ORLEANS	LA	70127	0.597102942	11
1902936925	EHLERS	PHILLIP	HENRY	PHILLIP HENRY EHLERS, LA	2645 ONEAL LN	BLDG D	BATON ROUGE	LA	708163179	0.598290773	11
1942724901	CHACHERE	MEGAN	CART	MEGAN CART CHACHERE, LA	1307 CROWLEY RAYNE HWY STE D		CROWLEY	LA	70526	0.598405685	11
1669799524	JAMES	STEPHANIE		STEPHANIE JAMES, LA	2120 BERT KOUNS INDUSTRIAL LOOP STE M		SHREVEPORT	LA	711183355	0.598877296	11
1578520615	CHAMAS	KEVIN	JUSTO	KEVIN JUSTO CHAMAS, LA	600 N LEWIS ST		NEW IBERIA	LA	705632043	0.598985427	11
1417980533	MADDEN	MICHAEL	LORING	MICHAEL LORING MADDEN, LA	1501 KINGS HWY	DEPARTMENT	SHREVEPORT	LA	711034228	0.59920644	11
1104156496	AUSAMA	CYNTHIA	GWENNET	CYNTHIA GWENNET AUSAMA, LA	200 OAKMONT DRIVE		NEW ORLEANS	LA	701283623	0.599899612	11
1740491208	GBOLOO	GERTRUDE		GERTRUDE GBOLOO, LA	2524 S PHILIPPE AVE		GONZALES	LA	707373749	0.601827638	11
1700069127	MUGUKU	DAVID		DAVID MUGUKU, LA	2750 ASTER ST		LAKE CHARLES	LA	706018824	0.602242159	11
1437100419	INGRAM	JOHNNY	KEVIN	JOHNNY KEVIN INGRAM, LA	1154 LOGAN SEWELL DR		VIDALIA	LA	713733342	0.602841402	11
1952566671	PAYNE	CHARLES	L.	CHARLES L. PAYNE, LA	21355 HIGHWAY 157		SPRINGHILL	LA	710754933	0.603228651	11
1659513141	ENGLE	JOHN	F.	JOHN F. ENGLE, LA	2600 BELLE CHASSE HWY.	B-2	GRETNA	LA	70056	0.603362566	11
1578945010	BAILES	CHRISTOPH		CHRISTOPH BAILES, LA	243 CURTISS RD		BARKSDALE AFB	LA	711102425	0.60433023	11
1831165133	STRINGFELLOW	PAUL	B	PAUL B STRINGFELLOW, LA	345 ODD FELLOWS RD		CROWLEY	LA	70526	0.604346559	11
1275507568	BAUDOIN	LUKE	MINAO	LUKE MINAO BAUDOIN, LA	1501 KINGS HWY	DEPT OF FAM	SHREVEPORT	LA	711034228	0.604692446	11
1366536096	DANSBY	THOMAS	CHARLES	THOMAS CHARLES DANSBY, LA	100 S 2ND ST		MONROE	LA	712018537	0.605373471	11
1346345071	LAFLEUR	DAN	J	DAN J LAFLEUR, LA	1012 LOUISA ST		RAYVILLE	LA	712692957	0.605433124	11
1447555420	LEMOINE	JOHN	EDWARD	JOHN EDWARD LEMOINE, LA	597 TUNICA DR W		MARKSVILLE	LA	713512628	0.606487863	11
1083724736	BATIE	DONNIE		DONNIE BATIE, LA	8550 UNITED PLAZA BLVD	STE 702	BATON ROUGE	LA	708090200	0.606511521	11
1053365130	ELDRIDGE	JOEL	GLEN	JOEL GLEN ELDRIDGE, LA	233 TAYLOR AVE		WINNSBORO	LA	712952431	0.606771507	11
1134167257	MORA	PEDRO		PEDRO MORA, LA	102 S 2ND ST		EUNICE	LA	705354608	0.607046472	11
1255628301	WALTER	LUA		LUA WALTER, LA	2108 TEXAS AVE	STE 3080	ALEXANDRIA	LA	713013944	0.60982678	11
1073671830	ELSAYED	RAYMOND	FREDERICK	RAYMOND FREDERICK ELSAYED, LA	1585 3RD ST	BAYNES JONE	FORT POLK	LA	714595102	0.610193625	11
1508059536	ANGERON	DANIELLE	DOIRON	DANIELLE DOIRON ANGERON, LA	144 VALHI LAGOON XING		HOUMA	LA	703603208	0.611015936	11
1033537865	SIDDIQUI	FARHAN		FARHAN SIDDIQUI, LA	15813 PAUL VEGA MD DR STE 201		HAMMOND	LA	704031431	0.611719655	11
1093875932	KUMAR	SHARDA		SHARDA KUMAR, LA	4615 GOVERNMENT ST BLDG 2		BATON ROUGE	LA	708065820	0.611947494	11
1063754596	WHITE	RYAN	CHRISTIAN	RYAN CHRISTIAN WHITE, LA	420 AVENUE F		BOGALUSA	LA	704273634	0.612117831	11
1922000553	ELKINS	LESLIE	SULLIVAN	LESLIE SULLIVAN ELKINS, LA	INFIRMARY RD		BATON ROUGE	LA	708030001	0.613618437	11
1225175169	WILLIAMS	DAVE	ELTON	DAVE ELTON WILLIAMS, LA	100 WARRINGTON DRIVE		NEW ORLEANS	LA	701223000	0.613995823	11
1952500522	NAZIM	MUHAMMAD	MAJID	MUHAMMAD MAJID NAZIM, LA	1717 OAK PARK BLVD FL 3		LAKE CHARLES	LA	706018990	0.615418127	11
1437253622	KHAMBATTI	ZOHRA	ALI	ZOHRA ALI KHAMBATTI, LA	2495 SHREVEPORT HWY		PINEVILLE	LA	713604044	0.61576896	11
1932310620	PALOMBO	BENJAMIN	J	BENJAMIN J PALOMBO, LA	4806 WEAVER RD		LAKE CHARLES	LA	706055100	0.618066115	11
1285954867	MURPHY	SHANNON		SHANNON MURPHY, LA	7516 BLUEBONNET BLVD # 148		BATON ROUGE	LA	70810	0.618096998	11
1003059403	EDWARDS	RICHARD	EARL	RICHARD EARL EDWARDS, LA	1322 ELTON RD	SUITE P	JENNINGS	LA	705464100	0.618156976	11
1487686275	YOUSUF	MOHAMMED		MOHAMMED YOUSUF, LA	4430 HIGHWAY 22		MANDEVILLE	LA	704713310	0.618768454	11
1164865036	ROMMEN	MICHAEL	C	MICHAEL C ROMMEN, LA	309 JACKSON ST		MONROE	LA	712017407	0.619540863	11
1710928874	RAMSEY	KEITH	GREGORY	KEITH GREGORY RAMSEY, LA	806 JEFFERSON TER		NEW IBERIA	LA	70560	0.61956483	11
1841298767	HARPER	MICHAEL	BIELLER	MICHAEL BIELLER HARPER, LA	1501 KINGS HWY		SHREVEPORT	LA	711034228	0.619864259	11
1184099699	ALI	SHAAWN	BASHARAT	SHAAWN BASHARAT ALI, LA	4212 W CONGRESS ST STE 3100		LAFAYETTE	LA	705066771	0.619884146	11
1306878509	WARREN	TED	BROOX	TED BROOX WARREN, LA	2300 HOSPITAL DR	SUITE 200	BOSSIER CITY	LA	711112394	0.621885436	11
1790797405	BEARD	BARBARA		BARBARA BEARD, LA	4864 JACKSON ST	DEPARTMENT	MONROE	LA	712026400	0.62224848	11
1932166410	BAEZ	RAYMOND		RAYMOND BAEZ, LA	2750 GAUSE BLVD E		SLIDELL	LA	704614149	0.622896696	11
1548320161	DAVIS	THOMAS	JAMES	THOMAS JAMES DAVIS, LA	105 HOSPITAL DR		OAKDALE	LA	714633034	0.625531656	11
1043742398	HUSAN	AMMAR		AMMAR HUSAN, LA	1541 KINGS HWY		SHREVEPORT	LA	711034228	0.62731454	11
1306844147	HALL	SHAWN		SHAWN HALL, LA	2647 S SAINT ELIZABETH BLVD STE 100		GONZALES	LA	707375019	0.628230861	11
1669659983	ISLAM	NAHID	A	NAHID A ISLAM, LA	920 OLIVER RD	SUITE 1600B	MONROE	LA	712015702	0.628235579	11
1194169466	RALEY	DANIELLE	G.	DANIELLE G. RALEY, LA	2449 HOSPITAL DR	STE 420	BOSSIER CITY	LA	711112399	0.628855226	11
1003884388	BOLOTTE	CHARLES	P	CHARLES P BOLOTTE, LA	141 HIGHWAY 402		NAPOLEONVILLE	LA	703902217	0.629876442	11
1710144902	PROCTOR	MICHAEL		MICHAEL PROCTOR, LA	4864 JACKSON ST		MONROE	LA	712026400	0.629989779	11
1679772768	BAESLER	JASON	N.	JASON N. BAESLER, LA	1525 OAK PARK BLVD		LAKE CHARLES	LA	706018849	0.630539918	11
1396724050	GARCIA	JESUS	RENE	JESUS RENE GARCIA, LA	613 RUE DE ONETTA		NEW IBERIA	LA	705632164	0.631810235	11
1831502020	MADRECHA	JAYESH		JAYESH MADRECHA, LA	2120 DRIFTWOOD BLVD		KENNER	LA	700653574	0.631900833	11
1861437733	PULICICCHIO	LOUIS		LOUIS PULICICCHIO, LA	503 MCMILLAN RD		WEST MONROE	LA	712915327	0.63292416	11
1720264427	WASHBURN	HUGH	D	HUGH D WASHBURN, LA	7521 HIGHWAY 28 E		PINEVILLE	LA	713609733	0.633842618	11
1598801243	MEADE	HERSHEL	DALE	HERSHEL DALE MEADE, LA	307 CHISUM STREET		SICILY ISLAND	LA	713680008	0.633931977	11
1184616252	BRIAN	GREGORY	ALAN	GREGORY ALAN BRIAN, LA	425 SCOTT ST		ALEXANDRIA	LA	713018131	0.635615404	11
1306888433	SMITH	VICTORIA	ANGELA MC	VICTORIA ANGELA MC SMITH, LA	2120 DRIFTWOOD BLVD		KENNER	LA	700653574	0.638802148	11
1467449009	LEE	YUSHEN	WANG	YUSHEN WANG LEE, LA	12525 PERKINS RD	SUITE A	BATON ROUGE	LA	708101907	0.639297826	11
1083613756	BRIGNAC	DONALD	VERON	DONALD VERON BRIGNAC, LA	5428 ODONOVAN DR STE B		BATON ROUGE	LA	708084387	0.63949472	11
1669649992	RODGERS	SHARI	JENEE	SHARI JENEE RODGERS, LA	7772 BELLE CHASSE HIGHWAY 23		BELLE CHASSE	LA	700372060	0.640193292	11
1588041016	VOITHOFER	NATALIE	BRIDGET	NATALIE BRIDGET VOITHOFER, LA	2820 NAPOLEON AVE STE 890		NEW ORLEANS	LA	70115	0.641516099	11
1669900379	DUBERY	JOSEPH	CAMERON	JOSEPH CAMERON DUBERY, LA	3530 HOUMA BLVD STE 300		METAIRIE	LA	700064203	0.641754733	11
1740600683	BURKLOW	JASON		JASON BURKLOW, LA	4150 NELSON RD STE E5		LAKE CHARLES	LA	706054133	0.641830371	11
1154697811	NGUYEN	KHOA		KHOA NGUYEN, LA	4225 LAPALCO BLVD		MARRERO	LA	700724338	0.642942193	11
1326160094	LOVE	MELISSA	BAGWELL	MELISSA BAGWELL LOVE, LA	9001 SUMMA AVENUE		BATON ROUGE	LA	70809	0.64340539	11
1003278854	CURRAN	REBECCA	LYNN CURR	REBECCA LYNN CURR CURRAN, LA	2932 AMBASSADOR CAFFERY PARKWAY		LAFAYETTE	LA	70506	0.644804161	11
1457510646	MADDOX	SHEILA	ANN	SHEILA ANN MADDOX, LA	402 SAINT TAMMANY ST		MADISONVILLE	LA	704479713	0.645234197	11
1144782269	COOPER	KATHRYN	MICHELLE	KATHRYN MICHELLE COOPER, LA	3401 NORTH BLVD STE 200		BATON ROUGE	LA	708063743	0.646110198	11
1861410177	ROBERTS	LYNDA	RICE	LYNDA RICE ROBERTS, LA	740 KEYSER AVE		NATCHITOCHES	LA	714576037	0.647040746	11
1821287806	AGENDIA	JUDE	A	JUDE A AGENDIA, LA	1000 WALTERS STREET		LAKE CHARLES	LA	70607	0.647881424	11
1750342507	PATTERSON	JAMES	D	JAMES D PATTERSON, LA	1511 ORANGE ST		MONROE	LA	712022325	0.648626778	11
1336672823	SUMRALL	CORI	RUNFALO	CORI RUNFALO SUMRALL, LA	1616 S COLUMBIA ST STE C		BOGALUSA	LA	704275881	0.648648862	11
1194743658	NELSON	DAVID	LEE	DAVID LEE NELSON, LA	1501 KINGS HWY	DEPARTMENT	SHREVEPORT	LA	711034228	0.649030321	11
1053450346	GANJI	PRAMELA	R	PRAMELA R GANJI, LA	1111 MEDICAL CENTER BLVD	STE 304 NOR	MARRERO	LA	700723151	0.652454775	11
1326014739	SHERK	MARY	H	MARY H SHERK, LA	1717 OAK PARK BLVD	3RD FL	LAKE CHARLES	LA	706018991	0.653050952	11
1164453858	THOMPSON	JAMES	WAINWRIGH	JAMES WAINWRIGH THOMPSON, LA	2520 BERT KOUNS INDUSTRIAL LOOP	SUITE 102	SHREVEPORT	LA	711183130	0.653715589	11
1881699353	CASH	MARION	N	MARION N CASH, LA	8383 MILLICENT WAY		SHREVEPORT	LA	711155207	0.654281082	11
1477895225	RUNFALO	CLAYTON	F	CLAYTON F RUNFALO, LA	1702 N BURNSIDE AVE STE B		GONZALES	LA	707372141	0.655442682	11
1861452393	PIPER	EILEEN	SUSAN	EILEEN SUSAN PIPER, LA	1717 OAK PARK BLVD	3RD FL	LAKE CHARLES	LA	706018991	0.656114122	11
1700950870	CAMPBELL	JAMES	SPENCER	JAMES SPENCER CAMPBELL, LA	200 W ESPLANADE AVE	SUITE 409	KENNER	LA	700652489	0.65665119	11
1093746471	PERRET	JOHN	NELSON	JOHN NELSON PERRET, LA	5825 AIRLINE HWY	EMERGENCY M	BATON ROUGE	LA	70805	0.658145838	11
1366467599	FREEMAN	JOSEPH	A	JOSEPH A FREEMAN, LA	6229 RIVERBEND LAKES DR		BATON ROUGE	LA	708205089	0.658987957	11
1457353682	BROUILLETTE	BEAU		BEAU BROUILLETTE, LA	5541 HIGHWAY 1		MARKSVILLE	LA	713512650	0.659642565	11
1306876826	BUTLER	CLINT	CHACHERE	CLINT CHACHERE BUTLER, LA	926 FRANCES DR		HAYNESVILLE	LA	710386100	0.660010319	11
1467669887	RISENER	FREDERICK	S	FREDERICK S RISENER, LA	1281 W TUNNEL BLVD		HOUMA	LA	703602794	0.660515416	11
1215986146	LAO	ELIE	Y	ELIE Y LAO, LA	4225 LAPALCO BLVD		MARRERO	LA	700724338	0.660559328	11
1962512673	GOEL	RAVINDRA	HOWARD	RAVINDRA HOWARD GOEL, LA	2520 BERT KOUNS INDUSTRIAL LOOP	SUITE 105B	SHREVEPORT	LA	711183130	0.661148617	11
1790711521	KERL	JAMES	E	JAMES E KERL, LA	1918 WILLIAMS BLVD		KENNER	LA	700626232	0.661470854	11
1356334866	LEE	CHRISTOPH	COLLINS	CHRISTOPH COLLINS LEE, LA	13828 COURSEY BLVD		BATON ROUGE	LA	70817	0.661943049	11
1508824970	DOLLAR	MARK	FREEMAN	MARK FREEMAN DOLLAR, LA	122 PROFESSIONAL DR		WEST MONROE	LA	712915332	0.662380184	11
1912448242	SELLERS	JACOB	DEMARY	JACOB DEMARY SELLERS, LA	207 MILTON RD		MAURICE	LA	705554448	0.662639924	11
1730539297	ERICKSON	BRIAN	CHARLES	BRIAN CHARLES ERICKSON, LA	1514 JEFFERSON HWY		NEW ORLEANS	LA	70121	0.663121878	11
1962885392	MALESKY	ANNA		ANNA MALESKY, LA	2390 W CONGRESS ST		LAFAYETTE	LA	705064205	0.664881054	11
1821228909	ANNE	PRATIBHA		PRATIBHA ANNE, LA	1625 DAVID RAINES RD		SHREVEPORT	LA	711075899	0.665215312	11
1962798843	SAMII	MARK	SEPEHR	MARK SEPEHR SAMII, LA	2750 ASTER ST		LAKE CHARLES	LA	706018824	0.66549742	11
1467825240	DELAUNE	JEFFREY		JEFFREY DELAUNE, LA	12320-1 LA HWY. 44		GONZALES	LA	70737	0.665549898	11
1073502324	MAYO	TAMIKA	SESSION	TAMIKA SESSION MAYO, LA	3401 NORTH BLVD	STE 360	BATON ROUGE	LA	708063743	0.666541811	11
1457845935	BLUNT	ENORE		ENORE BLUNT, LA	545 OAKLAWN DR		METAIRIE	LA	700052808	0.666614084	11
1760643928	BORDELON	JEVIN	MARC	JEVIN MARC BORDELON, LA	9000 EVANGELINE HWY		BASILE	LA	705153332	0.66723612	11
1821355637	HARVEY	KEISHA	D'ANDREA	KEISHA D'ANDREA HARVEY, LA	70124 3RD ST		COVINGTON	LA	704338407	0.668342386	11
1710266077	THAPA	TRISHNA		TRISHNA THAPA, LA	2408 BROADMOOR BLVD	SUITE B	MONROE	LA	712012963	0.668911247	11
1154395697	SMITH	BRIAN	M.	BRIAN M. SMITH, LA	106 TRI-STATE DRIVE		SAREPTA	LA	71071	0.66897985	11
1740282490	CIMINO	MARK	ALLEN	MARK ALLEN CIMINO, LA	1111 HOMER RD		MINDEN	LA	710553027	0.669146585	11
1811935935	DUPRE	HENRY	JOSEPH	HENRY JOSEPH DUPRE, LA	1008 W MAIN ST		VILLE PLATTE	LA	705864208	0.669850955	11
1073975595	BARRAS	GLENN	JOHN	GLENN JOHN BARRAS, LA	214 CLINIC DR		DONALDSONVILLE	LA	703464309	0.670232876	11
1114304375	SOSSAMON	JONATHON		JONATHON SOSSAMON, LA	4228 HOUMA BLVD	STE. 230	METAIRIE	LA	700063000	0.670381562	11
1013986892	MAYEAUX	STACEY	WAYNE	STACEY WAYNE MAYEAUX, LA	519 E PRUDHOMME ST		OPELOUSAS	LA	705706499	0.670594938	11
1588625487	BURNELL	MICHAEL	LOUIS	MICHAEL LOUIS BURNELL, LA	138 LAZARO BLVD SUITE A		OPELOUSAS	LA	70570	0.670669002	11
1487610598	HACKETT	JUDITH		JUDITH HACKETT, LA	4710 S CARROLLTON AVE		NEW ORLEANS	LA	701196027	0.671368952	11
1225298128	HUDNALL	ELIZABETH	O'BRIEN	ELIZABETH O'BRIEN HUDNALL, LA	8383 MILLICENT WAY		SHREVEPORT	LA	711155207	0.672624768	11
1316114564	PROCTOR	GWENDOLYN	HOLDINESS	GWENDOLYN HOLDINESS PROCTOR, LA	1825 N 18TH ST	SUITE A	MONROE	LA	712014420	0.673090878	11
1285650713	HENDERSON	GEORGE	C	GEORGE C HENDERSON, LA	1625 DAVID RAINES RD		SHREVEPORT	LA	711075899	0.674891993	11
1023371564	BUTLER	MEGAN		MEGAN BUTLER, LA	5439 AIRLINE HWY		BATON ROUGE	LA	708051712	0.674990374	11
1811192644	FORREST	NATHAN	DAVID	NATHAN DAVID FORREST, LA	24204 HWY 40		LORANGER	LA	70446	0.675277217	11
1427199207	FONTENOT	THOMAS	GLENN	THOMAS GLENN FONTENOT, LA	417 E. LINCOLN RD		VILLE PLATTE	LA	705863431	0.675606511	11
1184165425	BACON	MICHAEL		MICHAEL BACON, LA	1514 JEFFERSON HWY		NEW ORLEANS	LA	701212429	0.676508927	11
1053541565	BURGIN	JODE JANN		JODE JANN BURGIN, LA	9220 ELLERBE RD	SUITE 700	SHREVEPORT	LA	711066739	0.676570524	11
1134443138	GUIDRY	TROY	D	TROY D GUIDRY, LA	501 W SAINT MARY BLVD	STE 320	LAFAYETTE	LA	705064600	0.677217579	11
1437546595	VANGOSSEN	ROBERT	JOSEPH	ROBERT JOSEPH VANGOSSEN, LA	4345 NELSON RD		LAKE CHARLES	LA	706054156	0.679770691	11
1629008214	GODDARD	JOHN	GORDON	JOHN GORDON GODDARD, LA	1666 E BERT KOUNS INDUSTRIAL LOOP	SUITE 105	SHREVEPORT	LA	711055714	0.679988045	11
1073596094	FERRARA	GREGORY	F	GREGORY F FERRARA, LA	13828 COURSEY BLVD		BATON ROUGE	LA	708171307	0.680546525	11
1063692481	DESPOT	BRADEN	CONRAD	BRADEN CONRAD DESPOT, LA	200 TRAVIS ST STE 201		LAFAYETTE	LA	705032447	0.680894047	11
1235116799	ALLEMAN	HOWARD		HOWARD ALLEMAN, LA	304A N HOSPITAL DR		ABBEVILLE	LA	705104041	0.681424522	11
1376782136	SINGH	PREETY		PREETY SINGH, LA	13702 COURSEY BLVD., STE. A-B		BATON ROUGE	LA	70817	0.682120657	11
1235298050	MAYORGA	CHRISTIAN	ANTONIO	CHRISTIAN ANTONIO MAYORGA, LA	4228 WILLIAMS BLVD	SUITE 201	KENNER	LA	700652270	0.682659493	11
1285620773	DANIELS	BERTHA	H	BERTHA H DANIELS, LA	175 HECTOR AVE		GRETNA	LA	700562590	0.683467219	11
1043218886	FRAICHE	JOHN	F.	JOHN F. FRAICHE, LA	2647 S SAINT ELIZABETH BLVD STE 100		GONZALES	LA	707375019	0.683609636	11
1275503161	KIRBY	DEAN		DEAN KIRBY, LA	1200 S FARMERVILLE ST		RUSTON	LA	712705941	0.684126895	11
1578533683	BRANTLEY	THOMAS		THOMAS BRANTLEY, LA	1200 S FARMERVILLE ST		RUSTON	LA	712705941	0.684184639	11
1558650861	PRINE	MATTHEW	DANIEL	MATTHEW DANIEL PRINE, LA	1012 LOUISA ST		RAYVILLE	LA	712692957	0.684208739	11
1912935727	BELL	DON	GREGORY	DON GREGORY BELL, LA	1633 MARVEL ST		COUSHATTA	LA	710199022	0.686389672	11
1902858962	HOANG	DUNG	THIEN	DUNG THIEN HOANG, LA	3848 VETERANS MEMORIAL BLVD 101		METAIRIE	LA	700025636	0.687451592	11
1215178215	NGUYEN	HUY	QUOC	HUY QUOC NGUYEN, LA	705 W ESPLANADE AVE STE A		KENNER	LA	700652867	0.687901184	11
1336136407	CHANLER	MICHAEL	SCOTT	MICHAEL SCOTT CHANLER, LA	3 MEDICAL PLAZA PL		MINDEN	LA	710553330	0.688145392	11
1407097470	MOORE	LAUREN	GILLIS	LAUREN GILLIS MOORE, LA	13960 FLORIDA BOULEVARD		LIVINGSTON	LA	70754	0.688493838	11
1326550237	SEGURA	ROBERT	JULIAN	ROBERT JULIAN SEGURA, LA	13242 FINLEY RD.		FOLSOM	LA	70437	0.688653881	11
1508862210	JAMES	TRENTON	L.	TRENTON L. JAMES, LA	8595 PICARDY AVE	STE 100	BATON ROUGE	LA	708093674	0.688918756	11
1043346315	LAGARDE-MAY	MICHELE	T	MICHELE T LAGARDE-MAY, LA	4225 LAPALCO BLVD		MARRERO	LA	700724338	0.689430417	11
1356324594	GILBREATH	CLAUDE	WILLIAM	CLAUDE WILLIAM GILBREATH, LA	16052 DOCTORS BLVD		HAMMOND	LA	704031478	0.691013907	11
1376520387	SMITH	CHRISTINE	L MILLS	CHRISTINE L MILLS SMITH, LA	8110 SUMMA AVE		BATON ROUGE	LA	708093419	0.691016638	11
1114959442	MIRE	GEOFFREY	A	GEOFFREY A MIRE, LA	202 WESTGATE RD		LAFAYETTE	LA	70506	0.693517528	11
1972529402	HILLMAN	BILLY	WRAY	BILLY WRAY HILLMAN, LA	426 HIGHWAY 308		THIBODAUX	LA	703015752	0.694426057	11
1619234945	JOHNSON	JOHN	DEREK	JOHN DEREK JOHNSON, LA	180 NINTH ST	LASALLE FAM	JENA	LA	713423900	0.695028727	11
1831658087	ASCUITTO	MICHAEL		MICHAEL ASCUITTO, LA	5246 BRITTANY DR		BATON ROUGE	LA	708089136	0.696243456	11
1013986728	BASILE	MICHAEL	WAYNE	MICHAEL WAYNE BASILE, LA	3921 I 49 S SERVICE RD		OPELOUSAS	LA	705700758	0.696382003	11
1043214976	FAULK	RANDALL	JUDE	RANDALL JUDE FAULK, LA	802 N MONCEAUX AVE		KAPLAN	LA	705482013	0.696452868	11
1003106584	FUJITA	MARK	MAKOTO	MARK MAKOTO FUJITA, LA	3401 BEHRMAN PL		NEW ORLEANS	LA	701148216	0.696452887	11
1437310919	FEENEY	ANDREA	RHODES	ANDREA RHODES FEENEY, LA	6751 S LAKESHORE DR		SHREVEPORT	LA	711192607	0.69807059	11
1407869183	LUTHER	EUIL	EUGENE	EUIL EUGENE LUTHER, LA	4864 JACKSON ST	DEPARTMENT	MONROE	LA	712026400	0.701309428	11
1346500048	LOSQ-SARKAR	STEPHANIE	E	STEPHANIE E LOSQ-SARKAR, LA	3700 SAINT CHARLES AVE FL 4		NEW ORLEANS	LA	701154637	0.701857166	11
1356607642	ARCURI	MICHAEL	KEVIN	MICHAEL KEVIN ARCURI, LA	429 W AIRLINE HWY	SUITE B	LA PLACE	LA	700683817	0.702138639	11
1750680567	ANDERSON	GARLAND	EDWARD	GARLAND EDWARD ANDERSON, LA	1416 GOBBLER HEAD DR		BOGALUSA	LA	704276091	0.704343269	11
1821050089	DAO	MINH	CONG	MINH CONG DAO, LA	4657 ALCEE FORTIER BLVD	SUITE-A	NEW ORLEANS	LA	701292140	0.706364793	11
1851568877	JONES	STEPHEN	T	STEPHEN T JONES, LA	3218 SAINT CLAUDE AVE		NEW ORLEANS	LA	701176659	0.709094141	11
1477526275	DEERE	PATRICK	H	PATRICK H DEERE, LA	2539 VIKING DR	SUITE 101	BOSSIER CITY	LA	711111611	0.709385415	11
1922018472	JOBE	BRIAN	CARL	BRIAN CARL JOBE, LA	101 EVANRIDGE ST		ALEXANDRIA	LA	713022102	0.709654995	11
1790815512	WILDER	ERROL	P.	ERROL P. WILDER, LA	771 BAYOU PINES EAST DR		LAKE CHARLES	LA	706017183	0.709721292	11
1962606558	WYATT	DONNA	LYNN	DONNA LYNN WYATT, LA	1701 JIMMIE DAVIS HWY	STE 200	BOSSIER CITY	LA	711124515	0.709817027	11
1366698961	SYLVESTER	JAMES	MILES	JAMES MILES SYLVESTER, LA	8352 LAFAYETTE ST		DENHAM SPRINGS	LA	707266264	0.710343431	11
1932175353	ONEAL	KEANE	TARLETON	KEANE TARLETON ONEAL, LA	1920 W SALE RD	SUITE 2	LAKE CHARLES	LA	706052400	0.710678424	11
1679872493	XI	RUBY	XIAOCHUN	RUBY XIAOCHUN XI, LA	901 GAUSE BLVD		SLIDELL	LA	704582937	0.710938302	11
1740507144	RUSHING	DANIELLE		DANIELLE RUSHING, LA	5360 W CREOLE HWY		CAMERON	LA	706315127	0.711184269	11
1922067172	NEWCOMB	JAMES	HOWARD	JAMES HOWARD NEWCOMB, LA	2750 GAUSE BLVD E		SLIDELL	LA	704614149	0.712453551	11
1215171582	KUO	JENNY	M	JENNY M KUO, LA	3525 PRYTANIA ST		NEW ORLEANS	LA	701153500	0.713077277	11
1053598615	PREMPEH	OSEI	BONSU	OSEI BONSU PREMPEH, LA	2930 CANAL ST	SUITE 401	NEW ORLEANS	LA	701196367	0.713231191	11
1225458797	FONTENOT	GREGORY	JAMES	GREGORY JAMES FONTENOT, LA	207 MILTON RD		MAURICE	LA	705554448	0.713376518	11
1780686923	JOINER	CHARLES	RAY	CHARLES RAY JOINER, LA	3425 NORTH BLVD		ALEXANDRIA	LA	713013676	0.715046142	11
1467746628	GRAVOIS	ERIC	JOHN	ERIC JOHN GRAVOIS, LA	3928 HIGHWAY 70 S		PIERRE PART	LA	703394460	0.71533923	11
1720062235	FREDERICK	MELANIE	C.	MELANIE C. FREDERICK, LA	2508 BERT KOUNS LOOP	SUITE 103	SHREVEPORT	LA	711183133	0.715751989	11
1346430956	LOMBARD	AZIKIWE	KAMAU	AZIKIWE KAMAU LOMBARD, LA	3401 BEHRMAN PL		NEW ORLEANS	LA	701148216	0.715989703	11
1760400246	POWELL	DEANNA	LYNN	DEANNA LYNN POWELL, LA	501E STONER AVE		SHREVEPORT	LA	711014243	0.716580945	11
1396775813	LEE	LUKE	P.	LUKE P. LEE, LA	59295 RIVER WEST DR STE C		PLAQUEMINE	LA	707646597	0.716602015	11
1952578106	VU	VIVIAN	MAI	VIVIAN MAI VU, LA	2701 N CAUSEWAY BLVD		METAIRIE	LA	700026029	0.716804592	11
1588682058	POPE	JOHN	BARTELS	JOHN BARTELS POPE, LA	9425 HEALTHPLEX DR	SUITE 101	SHREVEPORT	LA	711068148	0.717162452	11
1629310412	TRAN	KIMBERLY		KIMBERLY TRAN, LA	806 JEFFERSON TER		NEW IBERIA	LA	705605727	0.717406901	11
1336102896	HERNANDEZ	CARY	ALLEN	CARY ALLEN HERNANDEZ, LA	1305 CROWLEY RAYNE HWY		CROWLEY	LA	705268202	0.717464107	11
1821168808	TUSA	JOSEPH	EUGENE	JOSEPH EUGENE TUSA, LA	3916 HIGHWAY 22	SUITE 1	MANDEVILLE	LA	704717306	0.717755825	11
1194081414	LINCOLN	CLINT	NICKOLAS	CLINT NICKOLAS LINCOLN, LA	10071 GULF HWY		LAKE CHARLES	LA	70607	0.719355825	11
1588676506	SCREPETIS	MICHAEL	J	MICHAEL J SCREPETIS, LA	301 4TH ST	SUITE C	ALEXANDRIA	LA	713018423	0.719564088	11
1871970988	TAV	BRITTANY	L	BRITTANY L TAV, LA	4228 HOUMA BLVD STE 200		METAIRIE	LA	70006	0.720437211	11
1770552556	BRAHAM	LAURA	RICHARD	LAURA RICHARD BRAHAM, LA	3921 I 49 S SERVICE RD		OPELOUSAS	LA	705700758	0.720493231	11
1851788020	BURHANI	FARAH		FARAH BURHANI, LA	821 ELLIOTT ST	FAMILY MEDI	ALEXANDRIA	LA	71301	0.722416192	11
1619187846	VARGHESE	LESLY	THOMAS	LESLY THOMAS VARGHESE, LA	701 CYPRESS ST		SULPHUR	LA	706642509	0.722767139	11
1992092829	KENDRICK	RHONDA	F	RHONDA F KENDRICK, LA	5439 AIRLINE HWY		BATON ROUGE	LA	708051712	0.723941088	11
1710907761	MARTIN	TROY	M	TROY M MARTIN, LA	427 HEYMANN BLVD		LAFAYETTE	LA	705032616	0.724741313	11
1588076608	DRIVER	JENNIFER	LYNN	JENNIFER LYNN DRIVER, LA	3525 PRYTANIA ST STE 301		NEW ORLEANS	LA	701153535	0.725141994	11
1851517734	CLEMENT	DIXIE	GUILLOT	DIXIE GUILLOT CLEMENT, LA	4218 HIGHWAY 1192		MARKSVILLE	LA	713514710	0.726064522	11
1093854861	BROWN	CHRISTY	RENEE	CHRISTY RENEE BROWN, LA	3554 W PINHOOK RD		LAFAYETTE	LA	705083607	0.726203015	11
1447645197	WHITTAKER	KATHERINE	RAIA	KATHERINE RAIA WHITTAKER, LA	8119 PICARDY AVE		BATON ROUGE	LA	708093515	0.726720079	11
1740310754	COMBETTA	JEFFREY	JOHN	JEFFREY JOHN COMBETTA, LA	2104 LOOP RD	SUITE C	WINNSBORO	LA	712953338	0.727261976	11
1912902453	BARKSDALE	WAYNE	S	WAYNE S BARKSDALE, LA	1049 N PINE RD		OLLA	LA	714654826	0.727360633	11
1285663807	BRAUD	KRISTY	L.	KRISTY L. BRAUD, LA	2508 BERT KOUNS LOOP	SUITE 103	SHREVEPORT	LA	711183133	0.727532465	11
1558355578	CRAIG	BRUCE	L	BRUCE L CRAIG, LA	3819 PATTERSON ST		POLLOCK	LA	71467	0.729793167	11
1568592368	GEORGE	JODY	ROBERT	JODY ROBERT GEORGE, LA	2345 SAMPSON ST		WESTLAKE	LA	706692711	0.730234692	11
1801820246	HAYES	CHRIS	STEVENSON	CHRIS STEVENSON HAYES, LA	U L L STUDENT HEALTH SERVICES	120 BOUCHER	LAFAYETTE	LA	705043692	0.73101019	11
1730255696	POCHE	RANDALL	C	RANDALL C POCHE, LA	1645 LUTCHER AVE		LUTCHER	LA	700715150	0.731883772	11
1811928112	HUDSPETH	TED		TED HUDSPETH, LA	41676 VETERANS AVE		HAMMOND	LA	704031412	0.731890663	11
1306080361	BUI	NGOC-THUY	THI	NGOC-THUY THI BUI, LA	435 LAPALCO BLVD	SUITE 1	GRETNA	LA	700567375	0.732062183	11
1700889672	KERR	ALBERT	GLEN	ALBERT GLEN KERR, LA	121 CHRISTIAN DR		RAYVILLE	LA	712693658	0.73222852	11
1093970642	MONTEGUT	CHRISTIAN	LYLE	CHRISTIAN LYLE MONTEGUT, LA	429 WEST AIRLINE HWY	SUITE B	LAPLACE	LA	700683817	0.732936264	11
1639175821	MURPHY	KEVIN		KEVIN MURPHY, LA	9091 ELLERBE RD STE 200		SHREVEPORT	LA	71106	0.733057148	11
1679816235	NOAZ	GOLAM	DAUD	GOLAM DAUD NOAZ, LA	617 AVENUE F		BOGALUSA	LA	704273637	0.733191584	11
1962960302	WEISS	ROBERT		ROBERT WEISS, LA	13 S TREASURE ISLE		SLIDELL	LA	704611110	0.733774613	11
1093080384	OGDEN	STEVEN	PAUL	STEVEN PAUL OGDEN, LA	420 AVENUE F		BOGALUSA	LA	704273634	0.734297078	11
1568078392	ROAN	LEISA	JOAN	LEISA JOAN ROAN, LA	2539 VIKING DR STE 100		BOSSIER CITY	LA	711111611	0.734528832	11
1144780164	BARROW	STEPHANIE	ANNETTE	STEPHANIE ANNETTE BARROW, LA	2390 W CONGRESS ST		LAFAYETTE	LA	705064205	0.737153851	11
1043451008	RASBERRY	MELISSA	LALANDE	MELISSA LALANDE RASBERRY, LA	1920 W SALE RD	BLDG F, SUI	LAKE CHARLES	LA	706052400	0.738538879	11
1811063779	POCHE	CARL	J	CARL J POCHE, LA	2454 LOUISIANA AVE		LUTCHER	LA	70071	0.738614961	11
1225234701	KELLEY	HOLLEY	NANETTE	HOLLEY NANETTE KELLEY, LA	4345 NELSON RD		LAKE CHARLES	LA	706054119	0.738990923	11
1033465893	OLANREWAJU	IFEDOLAPO	SULYMAN	IFEDOLAPO SULYMAN OLANREWAJU, LA	3330 MASONIC DR		ALEXANDRIA	LA	713013841	0.739095168	11
1326001470	HOWELL	NELSON	BURKE	NELSON BURKE HOWELL, LA	1305 CROWLEY RAYNE HWY		CROWLEY	LA	705268202	0.739181692	11
1205150224	PHAM	LAN MINH	NGOC	LAN MINH NGOC PHAM, LA	2419 ALONZO ST		ABBEVILLE	LA	705104008	0.741415537	11
1518953009	COIGNET	KENNETH	C	KENNETH C COIGNET, LA	1101 MEDICAL CENTER BLVD	HOSPITALIST	MARRERO	LA	700723147	0.741465457	11
1003083205	MAY	WALKER		WALKER MAY, LA	1003 S SPRUCE ST	NCMC MEDICA	VIVIAN	LA	710823100	0.742621536	11
1396274551	BACON	JOSHUA	BENJAMIN	JOSHUA BENJAMIN BACON, LA	4345 NELSON RD		LAKE CHARLES	LA	706054156	0.743495142	11
1538133210	IZE-IYAMU	MENONI		MENONI IZE-IYAMU, LA	407 CINCINNATI ST		DELHI	LA	712323007	0.747150341	11
1881620003	DIXON	TYMWA	DUVAL	TYMWA DUVAL DIXON, LA	4700 SHREVEPORT BLANCHARD HWY		SHREVEPORT	LA	711074702	0.747242367	11
1770791212	VIATOR	ANDRE	STEPHEN	ANDRE STEPHEN VIATOR, LA	2390 W CONGRESS ST	QM	LAFAYETTE	LA	705064205	0.748031361	11
1477728947	KHANNA	JESSICA		JESSICA KHANNA, LA	1702 NORTH BURNSIDE AVE		BATON ROUGE	LA	70769	0.748052585	11
1073821567	SMITH	ASHANTI	ELENA	ASHANTI ELENA SMITH, LA	2390 W CONGRESS ST		LAFAYETTE	LA	705064205	0.748139622	11
1508926429	GALLAND	HOLLEY		HOLLEY GALLAND, LA	4615 GOVERNMENT ST BLDG 2		BATON ROUGE	LA	708065820	0.749289602	11
1053413583	BOURGEOIS	LEONARD	JB	LEONARD JB BOURGEOIS, LA	1409 CHURCH ST		JEANERETTE	LA	705444407	0.749551712	11
1043283005	GAUTAM	INDIRA		INDIRA GAUTAM, LA	327 IBERIA ST	SUITE #3A	YOUNGSVILLE	LA	705925738	0.750061055	11
1194794800	LIRETTE	AARON	L.	AARON L. LIRETTE, LA	2300 HOSPITAL DR.	SUITE 180	BOSSIER CITY	LA	71111	0.750158069	11
1487658274	GRANGER	BRIAN	K	BRIAN K GRANGER, LA	201 W GLORIA SWITCH RD	SUITE I	LAFAYETTE	LA	705072590	0.751193821	11
1154356491	SHAW	VINCENT	LEE	VINCENT LEE SHAW, LA	8490 PICARDY AVE	BLDG 100 ST	BATON ROUGE	LA	708093731	0.751405062	11
1154391431	PHILLIPS	MICHAEL	S	MICHAEL S PHILLIPS, LA	1200 S FARMERVILLE ST		RUSTON	LA	712705941	0.753470278	11
1205894995	BELLA	TIMOTHY	A	TIMOTHY A BELLA, LA	10127 FLORIDA BLVD		BATON ROUGE	LA	708151718	0.753996062	11
1871589499	HIGGINS	STEPHEN	WAYNE	STEPHEN WAYNE HIGGINS, LA	245 DAVIS AVE E		BARKSDALE AFB	LA	711102278	0.754065996	11
1285676106	SULLIVAN	BRIAN		BRIAN SULLIVAN, LA	2419 ALONZO ST		ABBEVILLE	LA	705104008	0.754800131	11
1477843753	GUILLORY	NICHOLE	TERESITA	NICHOLE TERESITA GUILLORY, LA	4225 LAPALCO BLVD		MARRERO	LA	700724338	0.754898806	11
1407874738	DIBENEDETTO	KEVIN		KEVIN DIBENEDETTO, LA	12525 PERKINS RD	SUITE B	BATON ROUGE	LA	708101907	0.755809114	11
1245205335	CARR	RUSSELL	SHANE	RUSSELL SHANE CARR, LA	1811 E BERT KOUNS INDUSTRIAL LOOP	SUITE 400	SHREVEPORT	LA	711055740	0.756389876	11
1174019384	KAVANAGH	ABIGALE	HEATHER D	ABIGALE HEATHER D KAVANAGH, LA	4710 S CARROLLTON AVE		NEW ORLEANS	LA	701196027	0.75646356	11
1073856670	KINNEY	EMILY	ANNE DAVI	EMILY ANNE DAVI KINNEY, LA	484 COLLINS RD		COLUMBIA	LA	71418	0.757223525	11
1174982524	NORTMAN	HEATHER	NELSON	HEATHER NELSON NORTMAN, LA	427 N PINE ST		DERIDDER	LA	706343905	0.757657766	11
1114466232	LOVE-GROVE	NICHOLE		NICHOLE LOVE-GROVE, LA	501 ROBERT BLVD		SLIDELL	LA	704581667	0.758172336	11
1699860411	WISEMAN	PAMELA	MARKIEWIC	PAMELA MARKIEWIC WISEMAN, LA	3201 S CARROLLTON AVE		NEW ORLEANS	LA	701184307	0.759826101	11
1497741615	SCHNEIDER	MARK	ANTHONY	MARK ANTHONY SCHNEIDER, LA	200 CORPORATE BLVD		LAFAYETTE	LA	705083870	0.760252104	11
1891919395	PUNUKOLLU	SUMANTH		SUMANTH PUNUKOLLU, LA	5960 SIEGEN LN, APT 9110		BATON ROUGE	LA	70809	0.76075446	11
1063489888	PATTON	CHARLES	SCOTT	CHARLES SCOTT PATTON, LA	8383 MILLICENT WAY		SHREVEPORT	LA	711155207	0.763645813	11
1275096323	JOHN	NICOLE	M	NICOLE M JOHN, LA	2000 OPELOUSAS ST		LAKE CHARLES	LA	706012641	0.765770573	11
1609397942	PALMER	AUBREY	LEKEENAN	AUBREY LEKEENAN PALMER, LA	4864 JACKSON ST		MONROE	LA	712026400	0.766153199	11
1336104751	COATS	JOHN	MCRAE	JOHN MCRAE COATS, LA	2913 BETIN AVENUE PRIMARY HEALTH SERVICES CENTER		MONROE	LA	71201	0.766407798	11
1750340592	LAU	CHI TAI	PETER	CHI TAI PETER LAU, LA	1015 OBRIE ST		ZWOLLE	LA	714862510	0.766909348	11
1598727984	BURLET	ROBERT	JOHN	ROBERT JOHN BURLET, LA	990 NAPOLEON AVE		SUNSET	LA	705846100	0.767394203	11
1235125733	DELOACH	STEVEN	R	STEVEN R DELOACH, LA	1224 SAINT CHARLES AVE	1-C	NEW ORLEANS	LA	701304334	0.768356293	11
1811997141	RACHAL	PAUL	BRADLEY	PAUL BRADLEY RACHAL, LA	310 DUREL DR		NEW ROADS	LA	707602973	0.76878746	11
1023435187	MATHEWS	CHAD	JOSEPH	CHAD JOSEPH MATHEWS, LA	2390 W CONGRESS ST		LAFAYETTE	LA	705064205	0.769658775	11
1659324820	OLIVIER-WITTM	SHERISE	R	SHERISE R OLIVIER-WITTM, LA	1514 JEFFERSON HWY		NEW ORLEANS	LA	701212429	0.769755185	11
1720035124	BICE	MATTHEW	M	MATTHEW M BICE, LA	3870 CONVENTION ST		BATON ROUGE	LA	708063803	0.769862897	11
1952329799	KATA	SRINIVAS		SRINIVAS KATA, LA	4417 FOLSE DR		METAIRIE	LA	700061226	0.771493396	11
1831172980	CHAMBERLAIN	MATTHEW	BRUCE	MATTHEW BRUCE CHAMBERLAIN, LA	5428 ODONOVAN DR STE B		BATON ROUGE	LA	708084387	0.772419121	11
1538555792	GANDHI	KRUPA		KRUPA GANDHI, LA	433 PLAZA ST		BOGALUSA	LA	70427	0.772498851	11
1588607170	STELL	MARY	VICTORIA	MARY VICTORIA STELL, LA	102 OFFICE PARK DR		MINDEN	LA	710553086	0.772543652	11
1801202312	GROVES	JOHN	BENJAMIN	JOHN BENJAMIN GROVES, LA	2750 ASTER ST		LAKE CHARLES	LA	706018824	0.772975671	11
1083619589	RINDERLE	THERESA	L	THERESA L RINDERLE, LA	9091 ELLERBE RD STE 200		SHREVEPORT	LA	71106	0.774977888	11
1255331518	STEWART	BRIAN	WAYNE	BRIAN WAYNE STEWART, LA	2509 MAPLEWOOD DR		SULPHUR	LA	706636105	0.778330267	11
1932495470	PAGE	BRANDON		BRANDON PAGE, LA	441 WALL BLVD		GRETNA	LA	700567723	0.778375815	11
1902266489	SAVOIE	JON	ANTHONY	JON ANTHONY SAVOIE, LA	19527 EAST LAKEWAY AVENUE		BATON ROUGE	LA	708108926	0.778579157	11
1609317999	LAMBERT	STEPHEN		STEPHEN LAMBERT, LA	2750 GAUSE BLVD E		SLIDELL	LA	704614149	0.779319759	11
1558892976	HINSON	TYLER	KENNEDY	TYLER KENNEDY HINSON, LA	1049 N PINE RD STE C		OLLA	LA	714654826	0.779465422	11
1982702486	ANDERSON	DANITA		DANITA ANDERSON, LA	4710 S CARROLLTON AVE		NEW ORLEANS	LA	701196027	0.779875325	11
1518254010	RAVEENDRAN	KRISTINA	V	KRISTINA V RAVEENDRAN, LA	2820 NAPOLEON AVE	SUITE 890	NEW ORLEANS	LA	701156969	0.780496797	11
1922291905	JOYCE	JAMES	KYLE	JAMES KYLE JOYCE, LA	1202 S. TYLER STREET		COVINGTON	LA	704332330	0.780565499	11
1063475499	YANCY	BRIGETTA	DESIREE	BRIGETTA DESIREE YANCY, LA	1220 BARATARIA BLVD		MARRERO	LA	70072	0.781189269	11
1578705620	PATEL	PALVI	J	PALVI J PATEL, LA	7777 HENNESSY BLVD STE 701		BATON ROUGE	LA	708084370	0.781956349	11
1235279043	WALKER	NANCY	BRILEY	NANCY BRILEY WALKER, LA	1325 WRIGHT AVE STE A		CROWLEY	LA	705262226	0.782108967	11
1700916095	CHURCHMAN	NICHOLE	MICHELLE	NICHOLE MICHELLE CHURCHMAN, LA	1017 W FERTITTA BLVD		LEESVILLE	LA	714464646	0.782684802	11
1518916683	CORTES-MORAN	RAFAEL	A	RAFAEL A CORTES-MORAN, LA	441 WALL BLVD.		GRETNA	LA	700567723	0.782772014	11
1083294060	PHILLIP	SEMONE		SEMONE PHILLIP, LA	3401 NORTH BLVD STE 200		BATON ROUGE	LA	708063743	0.782797725	11
1740264514	MEINERS	REBECCA	K	REBECCA K MEINERS, LA	8150 JEFFERSON HWY		BATON ROUGE	LA	708097715	0.783421391	11
1164477071	PARQUET	TAURA	R	TAURA R PARQUET, LA	2120 DRIFTWOOD BLVD		KENNER	LA	700653574	0.783446958	11
1972506095	KENNY	ROBERT	TRAVIS	ROBERT TRAVIS KENNY, LA	3225 CANAL ST		NEW ORLEANS	LA	701196203	0.785270243	11
1487845285	ROBERTSON	MARTA	HF	MARTA HF ROBERTSON, LA	214 CLINIC DR		DONALDSONVILLE	LA	703464309	0.785478214	11
1720008766	BROWN	JEFFERY	S	JEFFERY S BROWN, LA	427 HEYMANN BLVD		LAFAYETTE	LA	705032616	0.786133547	11
1023039476	BERTHELOT	LIBEAU	JOSEPH	LIBEAU JOSEPH BERTHELOT, LA	82525 HIGHWAY 25		FOLSOM	LA	704376111	0.786687904	11
1275581092	GUILBAULT	ROBERT	P	ROBERT P GUILBAULT, LA	521 ASBURY DRIVE		MANDEVILLE	LA	70471	0.787045704	11
1629270962	GONZALES	CESAR	Z	CESAR Z GONZALES, LA	503 MCMILLAN RD		WEST MONROE	LA	712915327	0.788953195	11
1174549851	SINGLETON	JOSEPH	LEONARD	JOSEPH LEONARD SINGLETON, LA	73153 MILITARY RD		COVINGTON	LA	704356054	0.789049301	11
1467468447	JEANSONNE	RICHARD	MICHAEL	RICHARD MICHAEL JEANSONNE, LA	521 ASBURY DRIVE		MANDEVILLE	LA	70471	0.7914303	11
1265487789	NIKOLIC	AJSA	ANA SOFIJ	AJSA ANA SOFIJ NIKOLIC, LA	900 MAGAZINE ST		NEW ORLEANS	LA	70130	0.792305237	11
1487823951	REDDY	SHILPA	MAINAMPAT	SHILPA MAINAMPAT REDDY, LA	9001 SUMMA AVENUE		BATON ROUGE	LA	708093726	0.793229326	11
1922503507	BAJOGHLI	RAMIN		RAMIN BAJOGHLI, LA	4228 HOUMA BLVD STE 230		METAIRIE	LA	700063020	0.79325517	11
1134165038	TEBBE	JAMES	T	JAMES T TEBBE, LA	411 N CARROLLTON AVE	SUITE 4	NEW ORLEANS	LA	701194753	0.793829264	11
1427184126	LACOMB	AMANDA	MARIE	AMANDA MARIE LACOMB, LA	1322 ELTON RD	SUITE F	JENNINGS	LA	705464138	0.794900497	11
1982683199	PEJIC	RADE	N.	RADE N. PEJIC, LA	200 BROADWAY ST	SUITE 230	NEW ORLEANS	LA	701183557	0.795920182	11
1740642164	BROWN	LINDSEY	TASSIN	LINDSEY TASSIN BROWN, LA	1001 LACKLAND BLVD STE 120		BENTON	LA	710062505	0.796293011	11
1104802685	CHAMBERS	JASON	T	JASON T CHAMBERS, LA	109 A PARK WEST DR	SUITE 1	SCOTT	LA	70592	0.796304091	11
1831548445	BRAUD	PETER	T	PETER T BRAUD, LA	1202 S TYLER ST		COVINGTON	LA	704332330	0.796887098	11
1083708622	SHISSLER	WILLIAM	RICHARD	WILLIAM RICHARD SHISSLER, LA	7968 ESSEN PARK BLVD		BATON ROUGE	LA	70809	0.797724323	11
1427273101	STONE	ROWLINDA	ANN	ROWLINDA ANN STONE, LA	6221 S CLAIBORNE AVE # 462		NEW ORLEANS	LA	701254142	0.798376797	11
1063623502	ROSEDALE	BRYAN	DAVID	BRYAN DAVID ROSEDALE, LA	165 BEECH SPRINGS RD		JONESBORO	LA	712512013	0.799190329	11
1811979073	BAKER	SHARIFA	PANYA	SHARIFA PANYA BAKER, LA	3802 PRESCOTT RD		ALEXANDRIA	LA	713013731	0.799260646	11
1861871949	SIMON	ASHLEY		ASHLEY SIMON, LA	2750 GAUSE BLVD E		SLIDELL	LA	704614149	0.79927915	11
1730381864	SHARMA	GYANENDRA	K	GYANENDRA K SHARMA, LA	4864 JACKSON ST		MONROE	LA	712026400	0.79935483	11
1578532297	LIRETTE	ALICIA	BYRD	ALICIA BYRD LIRETTE, LA	400 E 6TH AVE		OAKDALE	LA	714632628	0.800093117	11
1891852984	GUILLORY	CLINT	C	CLINT C GUILLORY, LA	2408 BROADMOOR BOULEVARD	SUITE 2	MONROE	LA	71201	0.800124567	11
1891769410	HOLLADAY	SAMUEL	S	SAMUEL S HOLLADAY, LA	401 11TH ST NE		SPRINGHILL	LA	710754503	0.800586165	11
1699966903	MOVSESYAN	ARAKEL		ARAKEL MOVSESYAN, LA	200 W ESPLANADE AVE STE 409		KENNER	LA	700652474	0.801119795	11
1700178720	ROBINSON	AKAYLA	DAWNTRESS	AKAYLA DAWNTRESS ROBINSON, LA	8585 PICARDY AVE	STE 318	BATON ROUGE	LA	708093679	0.801753655	11
1073600086	CLAWSON	MARK	EDWARD	MARK EDWARD CLAWSON, LA	805 STATE ST		JENNINGS	LA	705464739	0.80235789	11
1396799771	NGUYEN	HOA	T	HOA T NGUYEN, LA	309 JACKSON STREET		MONROE	LA	71201	0.802994095	11
1124026802	PERRON	ANDRE	KEATH	ANDRE KEATH PERRON, LA	1216 CAMELLIA BLVD		LAFAYETTE	LA	705086667	0.803197572	11
1174554547	CHENEVERT	KASEY	RENEE	KASEY RENEE CHENEVERT, LA	30819 HIGHWAY 16		DENHAM SPRINGS	LA	70726	0.803780421	11
1881639797	RAPHAEL	HOWARD	JAMES	HOWARD JAMES RAPHAEL, LA	28050 WALKER SOUTH RD		WALKER	LA	707856047	0.804463368	11
1740208867	ROMAGUERA	MICHAEL		MICHAEL ROMAGUERA, LA	11055 SHOE CREEK DRIVE		BATON ROUGE	LA	70818	0.80457094	11
1972560977	AREA	LEANDRO	C.	LEANDRO C. AREA, LA	2005 VETERANS MEMORIAL BLVD		METAIRIE	LA	700026320	0.805012105	11
1942741376	PERMENTER	CARA	MICCOLI	CARA MICCOLI PERMENTER, LA	9220 ELLERBE RD STE 700		SHREVEPORT	LA	711066709	0.805178042	11
1619980380	JONES	TAMMY	R	TAMMY R JONES, LA	4864 JACKSON ST	DEPARTMENT	MONROE	LA	71202	0.806233955	11
1871989244	PRATT	JUSTIN	MATTHEW	JUSTIN MATTHEW PRATT, LA	1630 RUE DU BELIER APT 1307		LAFAYETTE	LA	70506	0.806250236	11
1992124382	BARTHOLOMEW	LAUREN	DENISE	LAUREN DENISE BARTHOLOMEW, LA	1936 MAGAZINE ST		NEW ORLEANS	LA	701305016	0.80724012	11
1174594857	LAHAYE	WAYNE	GEORGE	WAYNE GEORGE LAHAYE, LA	4940 VIDRINE RD		VILLE PLATTE	LA	705868706	0.807891047	11
1891107900	SUTTON	NATHAN		NATHAN SUTTON, LA	8166 MAIN ST		HOUMA	LA	703603404	0.809267663	11
1013992775	RAWLS	RUSSELL	J	RUSSELL J RAWLS, LA	3715 PRYTANIA ST	#2B	NEW ORLEANS	LA	701153761	0.80945799	11
1508283813	FONTENOT	BENJAMIN	SCOTT	BENJAMIN SCOTT FONTENOT, LA	277 N HIGHWAY 171 STE 8		LAKE CHARLES	LA	706115374	0.809658685	11
1740598457	VALENTIN	GARDY		GARDY VALENTIN, LA	4962 FLORIDA BLVD	SUITE 402	BATON ROUGE	LA	708064031	0.810146742	11
1104826338	HUMBLE	KENT		KENT HUMBLE, LA	717 CURTIS DR		RAYNE	LA	705788311	0.810340582	11
1225030737	YOREK	MICHAEL	WAYNE	MICHAEL WAYNE YOREK, LA	8595 PICARDY AVE	STE 100	BATON ROUGE	LA	708093670	0.810714413	11
1912134503	ROBINSON-PARK	ASHA		ASHA ROBINSON-PARK, LA	1221 S CLEARVIEW PKWY		JEFFERSON	LA	701211011	0.810859163	11
1821661430	HAGGART	MANDIE	MICHELLE	MANDIE MICHELLE HAGGART, LA	2810 US HWY 71 S		LECOMPTE	LA	713460000	0.814535273	11
1194913335	MARTINEZ	JUAN	C	JUAN C MARTINEZ, LA	15813 PAUL VEGA MD DR STE 201		HAMMOND	LA	704031431	0.814722039	11
1790245454	MACIEISKI	KAITLINN	PATRICIA	KAITLINN PATRICIA MACIEISKI, LA	420 AVENUE F		BOGALUSA	LA	704273634	0.814931566	11
1184657496	LAVERGNE	BLAINE	EDWARD	BLAINE EDWARD LAVERGNE, LA	510 COTTONWOOD ST		BUNKIE	LA	71322	0.81507602	11
1205062965	NASH	CHARLES	HENRY	CHARLES HENRY NASH, LA	5935 GILBERT DR		SHREVEPORT	LA	711062315	0.815865821	11
1376905901	JUAKALI	EBONY		EBONY JUAKALI, LA	2750 GAUSE BLVD E		SLIDELL	LA	704614149	0.816621111	11
1134167877	STELL	GERALD	MAX	GERALD MAX STELL, LA	102 OFFICE PARK DR		MINDEN	LA	710553086	0.81770539	11
1164818894	GUBBALA	SUJATHA		SUJATHA GUBBALA, LA	647 BIENVILLE CIR		NATCHITOCHES	LA	71457	0.818363669	11
1356550677	MCDANIELS	MICHAEL	D	MICHAEL D MCDANIELS, LA	9505 CHAPARRAL LN		SHREVEPORT	LA	711184307	0.820171828	11
1902250103	HAYDEL	BRITTA	NICOLE	BRITTA NICOLE HAYDEL, LA	4228 HOUMA BLVD	STE 230	METAIRIE	LA	700063000	0.820692412	11
1043287410	PRANIKOFF	LINCOLN		LINCOLN PRANIKOFF, LA	1646 JOSEPH ST		NEW ORLEANS	LA	701155035	0.821101579	11
1497219539	MORRIS	KELSEY		KELSEY MORRIS, LA	1007 BELANGER ST		HOUMA	LA	703604411	0.821766075	11
1376743575	KHAN	AMEER	A	AMEER A KHAN, LA	1890 W GAUTHIER RD STE 155		LAKE CHARLES	LA	706057119	0.822196522	11
1568468171	ANDERSON	DEREK	JAMES	DEREK JAMES ANDERSON, LA	9001 SUMMA AVE		BATON ROUGE	LA	708093726	0.822774883	11
1891139143	COTTER	MARK	M.	MARK M. COTTER, LA	2106 LOOP RD		WINNSBORO	LA	712953344	0.822819701	11
1346746757	OGEA	MICHAEL		MICHAEL OGEA, LA	2200 OLD SPANISH TRAIL		WESTLAKE	LA	70669	0.822984391	11
1992776835	MOAK	HUEY	H	HUEY H MOAK, LA	112 SERIO BLVD		FERRIDAY	LA	71334	0.823472259	11
1154680643	DUCOTE	KRISTEN		KRISTEN DUCOTE, LA	3801 NORTH BLVD		BATON ROUGE	LA	708063825	0.823542855	11
1457314494	WYCHE	RONALD	C.	RONALD C. WYCHE, LA	804 N BEECH ST		TALLULAH	LA	712823809	0.823752772	11
1144350505	DEVILLIER	MARNE'	EVE	MARNE' EVE DEVILLIER, LA	3702 MAPLEWOOD DR		SULPHUR	LA	706636302	0.825591277	11
1760418131	GERMANY	NANCY	CLEARKIN	NANCY CLEARKIN GERMANY, LA	1860 FAIRFIELD AVE		SHREVEPORT	LA	711014431	0.825659788	11
1104830306	PALMER	APRIL	CALLAWAY	APRIL CALLAWAY PALMER, LA	1811 E BERT KOUNS INDUSTRIAL LOOP STE 400		SHREVEPORT	LA	711055764	0.825807636	11
1962404475	BERNARD	THOMAS	JEFFREY	THOMAS JEFFREY BERNARD, LA	9425 HEALTHPLEX DR	SUITE 101	SHREVEPORT	LA	711068148	0.825903806	11
1497073787	DELEON	JASON	ROBERT	JASON ROBERT DELEON, LA	2525 CANAL ST		NEW ORLEANS	LA	701196407	0.827065846	11
1134630254	CHAUVIN	JAMIE	MICHELLE	JAMIE MICHELLE CHAUVIN, LA	231 N CARROLLTON AVE		NEW ORLEANS	LA	701195158	0.827189645	11
1346506821	PICOU	SCOTT		SCOTT PICOU, LA	42388 PELICAN PROFESSIONAL PARK		HAMMOND	LA	704032412	0.828188027	11
1043637119	BUMGARDNER	MATTHEW		MATTHEW BUMGARDNER, LA	3801 NORTH BLVD		BATON ROUGE	LA	708063825	0.828542695	11
1336110907	MCDONALD	KENNETH	E.	KENNETH E. MCDONALD, LA	508 BROADWAY ST		DELHI	LA	712323002	0.828585946	11
1295937001	PARDUE	MICHELLE		MICHELLE PARDUE, LA	401 11TH ST NE		SPRINGHILL	LA	71075	0.828915462	11
1528040938	OLER	MICHAEL	JAMES	MICHAEL JAMES OLER, LA	2000 OPELOUSAS ST		LAKE CHARLES	LA	706012641	0.831318303	11
1386644342	TRAN	DUNG	T.	DUNG T. TRAN, LA	4720 S I 10 SERVICE RD W	STE 201-A	METAIRIE	LA	700017404	0.831397018	11
1477940856	SINTIM	LUTHER		LUTHER SINTIM, LA	420 AVENUE F		BOGALUSA	LA	704273634	0.831656017	11
1699736538	ANDERS	KERRY	LYNN	KERRY LYNN ANDERS, LA	3400 MEDICAL PARK DR	STE A	MONROE	LA	71203	0.831716948	11
1053459644	NGUYEN	VINCENT	TAM	VINCENT TAM NGUYEN, LA	17520 OLD JEFFERSON HWY	STE B	PRAIRIEVILLE	LA	707693929	0.831718935	11
1750822037	FUSSELL	CATHERINE	BORDELON	CATHERINE BORDELON FUSSELL, LA	56 STARBRUSH CIR		COVINGTON	LA	704337208	0.833558585	11
1275652877	LOWDER	GARY	WAYNE	GARY WAYNE LOWDER, LA	920 OLIVER RD # A		MONROE	LA	712015702	0.834307541	11
1720422165	DEMERS	MAXIME		MAXIME DEMERS, LA	602 N ACADIA RD		THIBODAUX	LA	703014823	0.834841796	11
1710026844	NGUYEN	THUY	TUONG	THUY TUONG NGUYEN, LA	6621 WESTBANK EXPY	SUITE D	MARRERO	LA	700722658	0.837221674	11
1780651042	MASS	JOSEPH	LAWRENCE	JOSEPH LAWRENCE MASS, LA	303 VETERANS BLVD	SUITE A	DENHAM SPRINGS	LA	707264722	0.837542879	11
1023571460	BROWER	ROBERT	DWIGHT	ROBERT DWIGHT BROWER, LA	7037 WOODSTOCK DR		BATON ROUGE	LA	708091131	0.838348488	11
1699758433	BOURGEOIS	LIONEL	P	LIONEL P BOURGEOIS, LA	2845 MANHATTAN BLVD		HARVEY	LA	700582987	0.838667601	11
1851615876	GUY	ASHLEY	AYO	ASHLEY AYO GUY, LA	2445 E MILTON AVE		YOUNGSVILLE	LA	705925346	0.840125281	11
1134449523	TRAN	MAI	XUAN	MAI XUAN TRAN, LA	1911 GENERAL BEAUREGARD		BATON ROUGE	LA	70810	0.840347366	11
1295795755	GAMBORG	BRIAN		BRIAN GAMBORG, LA	1114 STELLY LN		SULPHUR	LA	706635139	0.841344167	11
1104036243	MELTON	STUART	L	STUART L MELTON, LA	920 OLIVER RD		MONROE	LA	712015702	0.843680278	11
1942832407	ACOSTA	KRISTIN	MARIE	KRISTIN MARIE ACOSTA, LA	912 MARGUERITE ST		MORGAN CITY	LA	703801838	0.844352305	11
1841259264	GUINIGUNDO	NOLI		NOLI GUINIGUNDO, LA	706 ROSS ST		OAK GROVE	LA	712639798	0.844647432	11
1821034364	CANTU	FRANCISCO		FRANCISCO CANTU, LA	803 POINCIANA AVE		MAMOU	LA	705542201	0.845164265	11
1831359991	STERLING	KERRY	E	KERRY E STERLING, LA	1831 ROUSSEAU ST		NEW ORLEANS	LA	701301903	0.845442425	11
1487718128	STEARNS	ZEBEDIAH		ZEBEDIAH STEARNS, LA	450 MOOSA BLVD	STE B	EUNICE	LA	705353610	0.845687188	11
1841261807	LAGO-VELEZ	FRANCISCO		FRANCISCO LAGO-VELEZ, LA	13800 OLD GENTILLY RD	USCG ISC NE	NEW ORLEANS	LA	701292218	0.847412096	11
1770593485	FORET	RYAN	T	RYAN T FORET, LA	235 DR MICHAEL DEBAKEY DR		LAKE CHARLES	LA	706015974	0.847927564	11
1710947205	ACHEE	CHRISTOPH	JOSEPH	CHRISTOPH JOSEPH ACHEE, LA	1322 ELTON RD	SUITE D	JENNINGS	LA	70546	0.848392546	11
1063711943	LELEUX	MICAH		MICAH LELEUX, LA	217 SAM HOUSTON JONES PKWY	STE 104	LAKE CHARLES	LA	706115644	0.848595336	11
1598055444	PHAN	DIANNA	LANANH	DIANNA LANANH PHAN, LA	4225 LAPALCO BLVD		MARRERO	LA	700724338	0.848821247	11
1952359028	FITZPATRICK	JAMES	B	JAMES B FITZPATRICK, LA	2810 E CAUSEWAY APPROACH		MANDEVILLE	LA	704483502	0.850591039	11
1144431685	SINEGAL-DANIE	DAMETRIA	A	DAMETRIA A SINEGAL-DANIE, LA	352 HOSPITAL BLVD		PINEVILLE	LA	713606903	0.850677688	11
1972802858	WHITTINGTON	MATHEW		MATHEW WHITTINGTON, LA	2390 W CONGRESS ST		LAFAYETTE	LA	705064205	0.851176756	11
1477092732	TRAN	HANH-MY	TRACY	HANH-MY TRACY TRAN, LA	2390 W CONGRESS ST		LAFAYETTE	LA	705064205	0.851673631	11
1851320980	BREAULT	JOSEPH	L	JOSEPH L BREAULT, LA	1514 JEFFERSON HWY		NEW ORLEANS	LA	701212429	0.852030681	11
1184658999	SHERROD	ROME	ABDUL	ROME ABDUL SHERROD, LA	73153 MILITARY RD		COVINGTON	LA	704356054	0.852041702	11
1003863234	HERBERT	ALLEN	J	ALLEN J HERBERT, LA	411 E VAUGHN AVE	SUITE 203	RUSTON	LA	712705972	0.853188568	11
1265488720	RIDDELL	TIMOTHY	L	TIMOTHY L RIDDELL, LA	2810 E CAUSEWAY APPROACH		MANDEVILLE	LA	704483502	0.854393681	11
1205290376	WILKINS	SERENA	DEANN	SERENA DEANN WILKINS, LA	3331 YOUREE DR		SHREVEPORT	LA	71105	0.854981831	11
1124039326	GIVLER	AMY		AMY GIVLER, LA	4864 JACKSON ST	DEPARTMENT	MONROE	LA	71202	0.855947069	11
1003025347	VARNADO	ANJANETTE	L	ANJANETTE L VARNADO, LA	6214 HIGHWAY 10		GREENSBURG	LA	70441	0.855973712	11
1982248571	FLOYD	MELISSA	JO FERRIL	MELISSA JO FERRIL FLOYD, LA	70411 HIGHWAY 21		COVINGTON	LA	704338243	0.856049521	11
1851347710	PALMISANO	VERNON	K	VERNON K PALMISANO, LA	420 AVENUE F		BOGALUSA	LA	704273634	0.85666957	11
1093737819	GREEN	GREGORY	ROPER	GREGORY ROPER GREEN, LA	2600 TOWER DR STE 106		MONROE	LA	712015783	0.857148029	11
1760538037	ANDERSON	RUSSELL	LEE	RUSSELL LEE ANDERSON, LA	78270 HIGHWAY 1081		COVINGTON	LA	704354646	0.857694908	11
1467519678	CARO	RICHARD	J.	RICHARD J. CARO, LA	2304 S. BURNSIDE AVE.	STE 2	GONZALES	LA	70737	0.858091783	11
1881668390	FLETCHER	DENNIS		DENNIS FLETCHER, LA	2000 OPELOUSAS ST		LAKE CHARLES	LA	706012641	0.858349854	11
1760865810	FOSTER	AARON		AARON FOSTER, LA	2390 W CONGRESS ST		LAFAYETTE	LA	705064205	0.858358281	11
1023347085	TUMMINELLO	VINCENT	VICTOR	VINCENT VICTOR TUMMINELLO, LA	5532 DURHAM DR.		NEW ORLEANS	LA	701315304	0.858901071	11
1962451518	SMITH	MARY	KELLI	MARY KELLI SMITH, LA	1000 OCHSNER BLVD		COVINGTON	LA	704338107	0.859068042	11
1174933030	CRUZ	RIZA		RIZA CRUZ, LA	170 MCGEHEE DR		BATON ROUGE	LA	708155012	0.860077816	11
1497707616	BALL	JAMES		JAMES BALL, LA	1962 JULIA ST		RAYVILLE	LA	712695527	0.86072739	11
1285736967	KOZEL	MICHAEL	JOSEPH	MICHAEL JOSEPH KOZEL, LA	165 W OAK ST		PONCHATOULA	LA	704543328	0.861722765	11
1700051133	FUQUA	JASON	BRIAN	JASON BRIAN FUQUA, LA	920 1ST AVE		SULPHUR	LA	706633425	0.861755024	11
1710975487	MWATIBO	JAMES	M.	JAMES M. MWATIBO, LA	501 W SAINT MARY BLVD STE 320		LAFAYETTE	LA	705064693	0.862208291	11
1962421586	WILLIAMS	HOMER	HERBERT	HOMER HERBERT WILLIAMS, LA	2750 ASTER ST		LAKE CHARLES	LA	706018824	0.862275649	11
1215032479	ORGERON	JOSEPH	EDWARD	JOSEPH EDWARD ORGERON, LA	4906 AMBASSADOR CAFFERY PKWY	SUITE 1302	LAFAYETTE	LA	705086962	0.862473521	11
1659340552	KINSTREY	THOMAS	EDWARD	THOMAS EDWARD KINSTREY, LA	2120 BERT KOUNS INDUSTRIAL LOOP	SUITE M	SHREVEPORT	LA	711183351	0.863249134	11
1437153228	SCOTT	EUGENE	BENSON	EUGENE BENSON SCOTT, LA	2913 DESIARD ST		MONROE	LA	712017207	0.863390588	11
1184644254	WILTZ	DANIEL	JOSEPH	DANIEL JOSEPH WILTZ, LA	1117 N MAIN ST	SUITE B	SAINT MARTINVI	LA	705823513	0.863578374	11
1245445980	HAMIC	CLIFTON	ROSS	CLIFTON ROSS HAMIC, LA	8383 MILLICENT WAY		SHREVEPORT	LA	711155207	0.86456056	11
1003234915	NAUL	DANIEL		DANIEL NAUL, LA	12525 PERKINS RD		BATON ROUGE	LA	708101907	0.864979523	11
1093728362	LANSON	DAVID		DAVID LANSON, LA	433 BOLIVAR ST		NEW ORLEANS	LA	701127021	0.86549885	11
1689623548	HALIM	NEIL	L	NEIL L HALIM, LA	1860 FAIRFIELD AVE		SHREVEPORT	LA	711014431	0.865778418	11
1518352954	BAHADOR	PARHAM		PARHAM BAHADOR, LA	211 4TH ST		ALEXANDRIA	LA	71301	0.86579921	11
1801828686	GERMANY	ROBYN	B	ROBYN B GERMANY, LA	30819 HIGHWAY 16		DENHAM SPRINGS	LA	70726	0.865989692	11
1013906957	MOORE	ROBERT	W	ROBERT W MOORE, LA	225 PECAN PARK AVE		ALEXANDRIA	LA	713033361	0.866034961	11
1689694085	ZALESKI	SCOTT	SAVID	SCOTT SAVID ZALESKI, LA	243 CURTISS LN	BARKSDALE A	BOSSIER CITY	LA	71110	0.866651071	11
1306871645	SEGURA	CAROLINE	C	CAROLINE C SEGURA, LA	1850 GAUSE BLVD E	SUITE 1013	SLIDELL	LA	704615442	0.866792518	11
1023438140	DUREL	TIMOTHY	MICHAEL	TIMOTHY MICHAEL DUREL, LA	16777 MEDICAL CENTER DR		BATON ROUGE	LA	708163254	0.867071899	11
1073756375	WARKE	AMIT		AMIT WARKE, LA	503 MCMILLAN RD		WEST MONROE	LA	712915327	0.867184115	11
1730149329	DUFFOUR	RORY	J	RORY J DUFFOUR, LA	901 GAUSE BLVD STE 100		SLIDELL	LA	70458	0.86780064	11
1932490554	KITCHELL	MICHAEL	THOMAS	MICHAEL THOMAS KITCHELL, LA	1666 E BERT KOUN LOOP STE 105		SHREVEPORT	LA	711055718	0.869330523	11
1891866737	WOODARD	CHRISTOPH	MICHAEL	CHRISTOPH MICHAEL WOODARD, LA	12525 PERKINS RD		BATON ROUGE	LA	708101907	0.871187852	11
1417390089	TAYLOR	WILLIAM	BARTON	WILLIAM BARTON TAYLOR, LA	111 N CAUSEWAY BLVD		METAIRIE	LA	700015450	0.871735636	11
1174027593	STRYKER	MEGAN	ARBOUR	MEGAN ARBOUR STRYKER, LA	1710 N AIRLINE HWY		GONZALES	LA	707372127	0.873329408	11
1801093810	CASEY	LISA	ARCENEAUX	LISA ARCENEAUX CASEY, LA	4228 HOUMA BLVD	SUITE 200	METAIRIE	LA	700063000	0.874273941	11
1982713483	BOYD	CARTER	JESSE	CARTER JESSE BOYD, LA	1518 DOCTORS DR		BOSSIER CITY	LA	711113322	0.874368251	11
1356337778	LU-LEWIS	QUYNH	T	QUYNH T LU-LEWIS, LA	5140 CHURCH ST	SUITE 100	LAFITTE	LA	700675256	0.877707374	11
1184658635	VO	THANH	DAI	THANH DAI VO, LA	2520 BERT KOUNS INDUSTRIAL LOOP	SUITE 105	SHREVEPORT	LA	711183130	0.87807244	11
1952729840	PITRE	LAUREN	LACOSTE	LAUREN LACOSTE PITRE, LA	144 W 134TH PL		CUT OFF	LA	703454128	0.878716538	11
1356795371	OWENS	WILLIAM	DEVIN	WILLIAM DEVIN OWENS, LA	3801 NORTH BLVD		BATON ROUGE	LA	708063825	0.880670017	11
1649291238	BOUDREAUX	STEPHEN	ANTHONY	STEPHEN ANTHONY BOUDREAUX, LA	520 N LEWIS ST STE 203		NEW IBERIA	LA	705632094	0.883139382	11
1346209921	COTTLES	CHERILYNN	TONI	CHERILYNN TONI COTTLES, LA	1640 BREAZEALE SPRINGS ST		NATCHITOCHES	LA	714574278	0.88390858	11
1578510988	MASCHERPA-KER	NATHALIE		NATHALIE MASCHERPA-KER, LA	201 ST. ANN DRIVE	SUITE B	MANDEVILLE	LA	70471	0.885244349	11
1497781611	ISHERWOOD	PHILIP	DONALD	PHILIP DONALD ISHERWOOD, LA	1501 KINGS HWY		SHREVEPORT	LA	711034228	0.885853362	11
1982670733	COLVIN	THOMAS	L	THOMAS L COLVIN, LA	2106 LOOP RD STE A		WINNSBORO	LA	712953343	0.886825861	11
1134270028	CHENIER	LAWRENCE	FRANCIS	LAWRENCE FRANCIS CHENIER, LA	808 JOHNSON ST		TALLULAH	LA	712824535	0.887627186	11
1528266509	ARENCIBIA	LUIS	ROBERTO	LUIS ROBERTO ARENCIBIA, LA	4320 HOUMA BLVD	SUITE 407	METAIRIE	LA	700062961	0.888027328	11
1003007998	HOLMES	WILLIAM	D.	WILLIAM D. HOLMES, LA	843 MILLING AVE		LULING	LA	700704442	0.888266194	11
1053468512	DUET	DARREN	J.	DARREN J. DUET, LA	753 INDUSTRIAL PARK RD		LAROSE	LA	703735967	0.888990462	11
1023030764	STARR	SHANNON	PAUL	SHANNON PAUL STARR, LA	200 W ESPLANADE AVE	SUITE #412	KENNER	LA	700652489	0.892160217	11
1407985864	ROSE	KATHARINE	JUDSON	KATHARINE JUDSON ROSE, LA	3305 METAIRIE RD STE 1		METAIRIE	LA	700015215	0.893273722	11
1841589140	FLOWERS	ANTHONY	TODD	ANTHONY TODD FLOWERS, LA	1000 CHINABERRY DR STE 802		BOSSIER CITY	LA	71111	0.893486565	11
1972642312	DANIEL	CHAILLIE	P	CHAILLIE P DANIEL, LA	5326 OAK ST.		ST. FRANCISVIL	LA	70775	0.893632109	11
1154361244	COLLIER	WILLIAM	E	WILLIAM E COLLIER, LA	30819 HIGHWAY 16		DENHAM SPRINGS	LA	707268905	0.893886853	11
1437326709	PIVACH	SARAH	ELIZABETH	SARAH ELIZABETH PIVACH, LA	441 WALL BLVD		GRETNA	LA	70056	0.894709222	11
1093921066	SANDERS	WILLIAM	P	WILLIAM P SANDERS, LA	1200 S FARMERVILLE ST		RUSTON	LA	712705941	0.895135795	11
1326040858	BAROOTES	BRYAN		BRYAN BAROOTES, LA	1525 OAK PARK BLVD		LAKE CHARLES	LA	706018849	0.89557331	11
1215934377	CURTIS	ELIZABETH	BONFANTI	ELIZABETH BONFANTI CURTIS, LA	8119 PICARDY AVE		BATON ROUGE	LA	708093515	0.89729794	11
1104870591	GUIDRY	FRANK	J	FRANK J GUIDRY, LA	1514 JEFFERSON HWY		NEW ORLEANS	LA	701212429	0.898277436	11
1801204680	O'BRIEN	MICHELLE		MICHELLE O'BRIEN, LA	1514 JEFFERSON HWY		NEW ORLEANS	LA	701212429	0.898384409	11
1972917995	MYERS	SHAWN	MICHAEL	SHAWN MICHAEL MYERS, LA	NAS/JRB NEW ORLEANS	BUILDING 41	BELLE CHASSE	LA	70143	0.900748314	11
1073045605	GROVES	KIRA	RACINE	KIRA RACINE GROVES, LA	2750 ASTER ST		LAKE CHARLES	LA	706018824	0.90219789	11
1649237090	BONNER	KIRK	L	KIRK L BONNER, LA	1000 OCHSNER BLVD		COVINGTON	LA	704338107	0.902606672	11
1134126410	WELLS	TINA	TRAHAN	TINA TRAHAN WELLS, LA	17520 OLD JEFFERSON HWY	STE. B	PRAIRIEVILLE	LA	707693929	0.902883047	11
1215903513	KILGORE	KARRIE	V	KARRIE V KILGORE, LA	345 ODD FELLOWS RD		CROWLEY	LA	705262206	0.9028968	11
1619355252	EDWARDS	RYAN	JOHN	RYAN JOHN EDWARDS, LA	1322 ELTON RD STE P		JENNINGS	LA	70546	0.902936953	11
1730158965	COLEMAN	EDWARD	O	EDWARD O COLEMAN, LA	109 REGENCY PL		WEST MONROE	LA	712914453	0.904705139	11
1871507400	PHAM	LUAN	MINH	LUAN MINH PHAM, LA	9936 FLORIDA BLVD	SUITE B	BATON ROUGE	LA	708151402	0.904876827	11
1467446161	MARSHALL	MARILYN	DIANNE	MARILYN DIANNE MARSHALL, LA	800 CHARITY ST		ABBEVILLE	LA	705105239	0.905591581	11
1437327905	CRISP-COLEMAN	KODI	FAY	KODI FAY CRISP-COLEMAN, LA	9001 SUMMA AVENUE		BATON ROUGE	LA	708093726	0.905915167	11
1508805532	DUPREE	ERIC	CHARLES	ERIC CHARLES DUPREE, LA	639 W LAFAYETTE ST		WINNFIELD	LA	714833451	0.906271709	11
1669763496	DEBARROS	SEAN	NICHOLAS	SEAN NICHOLAS DEBARROS, LA	1818 S SHERWOOD FOREST BLVD		BATON ROUGE	LA	708168321	0.907549955	11
1558914143	TAYLOR	CRYSTAL	DAVIS	CRYSTAL DAVIS TAYLOR, LA	3712 MACARTHUR BLVD STE 202		NEW ORLEANS	LA	701146866	0.907619242	11
1881803138	LITTLE	SUNSHINE	ARCENEAUX	SUNSHINE ARCENEAUX LITTLE, LA	3824 NE EVANGELINE TRWY	SUITE B	CARENCRO	LA	705205966	0.908580367	11
1922138965	QUEBEDEAUX	ANDY	GERARD	ANDY GERARD QUEBEDEAUX, LA	1504 WOODSTONE RD		EUNICE	LA	705358109	0.910284268	11
1194887125	RUSSO	MICHAEL		MICHAEL RUSSO, LA	1111 MEDICAL CENTER BLVD	SUITE S-555	MARRERO	LA	700723151	0.910570259	11
1104322833	KLUCAR	PETER		PETER KLUCAR, LA	1541 KINGS HWY		SHREVEPORT	LA	711034228	0.910573474	11
1871792051	ROBERTSON	ADRIENNE	C	ADRIENNE C ROBERTSON, LA	1001 JACKSON ST		THIBODAUX	LA	703013227	0.91113454	11
1972154904	MCCALL	DOMONIQUE		DOMONIQUE MCCALL, LA	2252 SNOWBIRD DR		HARVEY	LA	700585433	0.911243175	11
1497779755	BROWN	KENNETH	E	KENNETH E BROWN, LA	425 SCOTT ST		ALEXANDRIA	LA	713018131	0.911302481	11
1144242983	WERNER	SHARON	LUTES	SHARON LUTES WERNER, LA	LSUHSC DIABETES FOOT PROGRAM	1401 NORTH	BATON ROUGE	LA	70806	0.912310071	11
1760436356	VOLDEN	SANDRA		SANDRA VOLDEN, LA	1501 KINGS HWY	DEPARTMENT	SHREVEPORT	LA	711034228	0.912433788	11
1477586592	RATHBUN	KATHARINE	C	KATHARINE C RATHBUN, LA	3808 TWELVE OAKS AVE		BATON ROUGE	LA	708202000	0.913113794	11
1972923761	HIGGINS	DONALD		DONALD HIGGINS, LA	2750 ASTER ST		LAKE CHARLES	LA	706018824	0.914514744	11
1316966401	BATTLES	CAROLINE	S.	CAROLINE S. BATTLES, LA	431 W LAFAYETTE ST		WINNFIELD	LA	714833463	0.916407821	11
1780114074	NGUYEN	MIMI		MIMI NGUYEN, LA	4212 W CONGRESS ST STE 1600		LAFAYETTE	LA	705066767	0.917599304	11
1063584928	COLEMAN DAIGL	J	RENEE	J RENEE COLEMAN DAIGL, LA	5428 STUMBERG LN	STE A	BATON ROUGE	LA	70816	0.917793269	11
1619331089	YUNUS	ASFIYA		ASFIYA YUNUS, LA	1057 PAUL MAILLARD RD		LULING	LA	700704349	0.917857355	11
1821019282	JAMES	MARK	L.	MARK L. JAMES, LA	82525 HIGHWAY 25		FOLSOM	LA	704376111	0.918112052	11
1003837287	LAPITE	OLADAPO		OLADAPO LAPITE, LA	306 STONE AVE		MONROE	LA	712018523	0.919062101	11
1942202627	CHASUK	ROBERT	MARK	ROBERT MARK CHASUK, LA	3801 NORTH BLVD		BATON ROUGE	LA	708063825	0.919601723	11
1518256825	CHAUDOIR	MARC	WAYNE	MARC WAYNE CHAUDOIR, LA	1501 KINGS HWY		SHREVEPORT	LA	711034228	0.920052791	11
1710341219	JOHNSON-PETER	DEMARCQUA		DEMARCQUA JOHNSON-PETER, LA	821 ELLIOTT ST	FAMILY MEDI	ALEXANDRIA	LA	713017732	0.920153317	11
1972536068	HEARD	FREDERICK	DEAN	FREDERICK DEAN HEARD, LA	1501 KINGS HWY	DEPARTMENT	SHREVEPORT	LA	711034228	0.92089195	11
1174571798	MONTEGUT	CHRISTY	A	CHRISTY A MONTEGUT, LA	429 W AIRLINE HWY	SUITE B	LA PLACE	LA	700683817	0.921127996	11
1770597668	MEYERS	OWEN	MEREDITH	OWEN MEREDITH MEYERS, LA	920 OLIVER RD		MONROE	LA	712015702	0.923078451	11
1093014805	THOMPSON SOIL	AMY	SARAH	AMY SARAH THOMPSON SOIL, LA	250 BEGLIS PKWY	SUITE 3	SULPHUR	LA	706633502	0.92426466	11
1659388866	HEINEN	DAVID	P	DAVID P HEINEN, LA	1960 TYBEE ST		LAKE CHARLES	LA	706054173	0.924779932	11
1538401666	BIENVENU-OUBR	SHAUNA	RAYE	SHAUNA RAYE BIENVENU-OUBR, LA	1402 W 8TH ST		KAPLAN	LA	705482918	0.925796766	11
1700029006	PALLA	SHIREESHA		SHIREESHA PALLA, LA	3980 OLD STERLINGTON RD	APARTMENT 1	MONROE	LA	712032653	0.926110346	11
1770634628	MOUTON	GERALD	WADE	GERALD WADE MOUTON, LA	2750 ASTER ST		LAKE CHARLES	LA	706018824	0.927547409	11
1922442706	DOLLAR	DANIEL	CHRISTOPH	DANIEL CHRISTOPH DOLLAR, LA	2106 LOOP RD		WINNSBORO	LA	712953344	0.927679201	11
1730420167	JAYNES	MYLES	LANDON	MYLES LANDON JAYNES, LA	12525 PERKINS RD	SUITE A	BATON ROUGE	LA	708101907	0.928234533	11
1023052024	LARIMER	ROBERT		ROBERT LARIMER, LA	211 4TH STREET	RAPIDES REG	ALEXANDRIA	LA	71301	0.928472112	11
1104822774	ST. AMANT	ROBERT	P.	ROBERT P. ST. AMANT, LA	2647 S SAINT ELIZABETH BLVD STE 311		GONZALES	LA	707375020	0.928751358	11
1093101511	SAMALA	MALIKARJU		MALIKARJU SAMALA, LA	4864 JACKSON ST	FAMILY MEDI	MONROE	LA	71202	0.928784275	11
1740642172	POOLE	CHARLA		CHARLA POOLE, LA	534 BUNKER LN		MONROE	LA	712038957	0.929365012	11
1336405711	SEASLY	STEPHANIE	N	STEPHANIE N SEASLY, LA	360 GATEWAY DR	SUITE B	SLIDELL	LA	704615595	0.93125931	11
1326123563	IATCHOVSKI-BA	IVO		IVO IATCHOVSKI-BA, LA	3017 HARVARD AVE	SUITE 102	METAIRIE	LA	700066494	0.931707243	11
1407296775	JACKSON	DARRIN		DARRIN JACKSON, LA	1415 CORPORATE SQUARE DR STE A		SLIDELL	LA	704583151	0.931841959	11
1881699015	THOMAS	KEN		KEN THOMAS, LA	622 CYPRESS ST		SULPHUR	LA	706635052	0.93221489	11
1972514800	KENNEDY	MICHAEL	PATRICK	MICHAEL PATRICK KENNEDY, LA	111 SAINT CHARLES ST		CARENCRO	LA	705204004	0.932277714	11
1326215633	GARNER	GREGORY	DEMOND	GREGORY DEMOND GARNER, LA	5439 AIRLINE HWY		BATON ROUGE	LA	708051712	0.93260065	11
1851485080	PINFOLD	ANNE		ANNE PINFOLD, LA	821 ELLIOTT ST		ALEXANDRIA	LA	713017732	0.932709638	11
1063402667	BUCK	MICHAEL	GURDON	MICHAEL GURDON BUCK, LA	1587 N BOLTON AVE	SUITE 1100	ALEXANDRIA	LA	713034217	0.932848874	11
1356703755	MILLER	JESSICA		JESSICA MILLER, LA	25455 HIGHWAY 1		PLAQUEMINE	LA	70764	0.933217539	11
1629286075	HIDER	BRANDON	KEITH	BRANDON KEITH HIDER, LA	12895 HIGHWAY 90	SUITE H	LULING	LA	700702249	0.933882553	11
1023275195	TONG	KA-YAN		KA-YAN TONG, LA	4509 SHORES DR		METAIRIE	LA	700062331	0.935072123	11
1619027232	RICHARD	CARL	J	CARL J RICHARD, LA	204 JACKSON AVE		KAPLAN	LA	705483920	0.935437753	11
1386138295	MORROW	LINDSEY		LINDSEY MORROW, LA	1117 CHENIERE DREW RD		WEST MONROE	LA	712918551	0.935558324	11
1730157249	LARAVIA	DENNIS	A	DENNIS A LARAVIA, LA	900 CARTER STREET		VIDALIA	LA	71373	0.936444942	11
1386779205	NEUMANN	THOMAS	A.	THOMAS A. NEUMANN, LA	808 JOHNSON ST		TALLULAH	LA	712824535	0.936809871	11
1205044757	GIROUARD	BRIGITTE	LUQUETTE	BRIGITTE LUQUETTE GIROUARD, LA	805 ALBERTSON PKWY STE B		BROUSSARD	LA	705184350	0.937559957	11
1558327577	BERNER	TARA	G	TARA G BERNER, LA	6521 SPANISH FORT BLVD		NEW ORLEANS	LA	701244321	0.937776458	11
1417975756	DUPLECHAIN	MICHAEL		MICHAEL DUPLECHAIN, LA	18169 E PETROLEUM DR	BLDG 9	BATON ROUGE	LA	708096104	0.93812427	11
1548219231	HARRIS	ROBERT	BRIAN	ROBERT BRIAN HARRIS, LA	402 SECOND ST.		BERNICE	LA	71222	0.938166597	11
1144996489	JONES	FELICIA	S	FELICIA S JONES, LA	7436 BISHOP OTT DR		BATON ROUGE	LA	708068931	0.938214402	11
1558802983	LUNEAU	RICHARD		RICHARD LUNEAU, LA	601 W SAINT MARY BLVD STE 210		LAFAYETTE	LA	705063561	0.93851273	11
1902225162	FERRIER	BECKY		BECKY FERRIER, LA	15813 PAUL VEGA MD DR STE 201		HAMMOND	LA	704031431	0.938681226	11
1508808965	BOUCHETTE	DANIEL		DANIEL BOUCHETTE, LA	3600 PRYTANIA ST	SUITE 35	NEW ORLEANS	LA	701153628	0.940202294	11
1578889895	HEBERT	BRENT	EUGENE	BRENT EUGENE HEBERT, LA	508 E BRIDGE ST		SAINT MARTINVI	LA	705824704	0.940250587	11
1528315280	CALLAIS	GENE	THOMAS	GENE THOMAS CALLAIS, LA	811 D&E ALBERTSON PARKWAY		BROUSSARD	LA	70518	0.940487865	11
1245275536	MOODY	KASIMU	SENGHOR	KASIMU SENGHOR MOODY, LA	73153 MILITARY RD		COVINGTON	LA	704356054	0.941474393	11
1841275732	DELCHAM	ARLETTE		ARLETTE DELCHAM, LA	725 W 11TH AVENUE		COVINGTON	LA	70433	0.941750778	11
1467644054	RAMAN	RADHA		RADHA RAMAN, LA	8708 OAK ST		NEW ORLEANS	LA	701181224	0.941825266	11
1801281191	BOYD	ROXANNE		ROXANNE BOYD, LA	301 4TH ST		ALEXANDRIA	LA	713018411	0.941993791	11
1841217429	HOOD	JAN	LEENETTE	JAN LEENETTE HOOD, LA	1501 KINGS HWY	DEPARTMENT	SHREVEPORT	LA	711034228	0.942158346	11
1982700571	HIGGINS	BRIAN	P	BRIAN P HIGGINS, LA	402 N VAUGHAN ST		BRUSLY	LA	707192225	0.942574957	11
1386670917	FLAKE	LARRY	LUCAS	LARRY LUCAS FLAKE, LA	8001 YOUREE DR	SUITE 540	SHREVEPORT	LA	711152302	0.943728697	11
1053488288	FORESTER	JONATHAN	S	JONATHAN S FORESTER, LA	2809 DONAHUE FERRY RD		PINEVILLE	LA	71360	0.943834184	11
1013195395	WILLIAMS	BENJAMIN	BRYCE	BENJAMIN BRYCE WILLIAMS, LA	771 E BAYOU PINES DR		LAKE CHARLES	LA	706017183	0.944553731	11
1942646567	DUHE	MICHELLE	ENGELHORN	MICHELLE ENGELHORN DUHE, LA	5000 ODONAVAN BLVD	SUITE 404	WALKER	LA	707856351	0.945991903	11
1285680447	VALENCIA	VICTORIA	H	VICTORIA H VALENCIA, LA	1430 TULANE AVE # TB-3		NEW ORLEANS	LA	701122632	0.946330064	11
1326058918	ELLIOTT	CLYDE	E	CLYDE E ELLIOTT, LA	304 CIRCLE DR		WEST MONROE	LA	71291	0.946563218	11
1104262062	ROBERTS	MARIA	DOLORES	MARIA DOLORES ROBERTS, LA	201 SAINT ANN DR STE B		MANDEVILLE	LA	70471	0.947242674	11
1063831774	HART	LAURA	MARGARITA	LAURA MARGARITA HART, LA	401 11TH ST NE		SPRINGHILL	LA	71075	0.949442836	11
1326063553	MCGANN	KEVIN	MARK	KEVIN MARK MCGANN, LA	9425 HEALTHPLEX DR	SUITE 101	SHREVEPORT	LA	711068148	0.949523238	11
1598007437	REED	GUDRUN		GUDRUN REED, LA	401 DR MICHAEL DEBAKEY DR	STE 100	LAKE CHARLES	LA	706015864	0.950277504	11
1710279195	BEYL	GAYLE	HOLLEY	GAYLE HOLLEY BEYL, LA	17199 SPRING RANCH RD	SUITE 200	LIVINGSTON	LA	707542900	0.950544404	11
1780048298	PEVEY	CHRISTINA	MARIE	CHRISTINA MARIE PEVEY, LA	211 4TH ST		ALEXANDRIA	LA	713018421	0.950964624	11
1053548156	GHANTA	SUMATHA		SUMATHA GHANTA, LA	920 OLIVER RD		MONROE	LA	712015702	0.951076801	11
1609824234	MORRIS	MICHAEL	D	MICHAEL D MORRIS, LA	159 LONGVIEW DR	SUITE C	DESTREHAN	LA	700475075	0.951239021	11
1386746733	WILLIAMS	RANDOLPH	LAYNE	RANDOLPH LAYNE WILLIAMS, LA	1405 W COURT ST		WINNFIELD	LA	71483	0.951369769	11
1174015002	RUTLEDGE	STACY		STACY RUTLEDGE, LA	5328 CYPRESS ST		WEST MONROE	LA	712917506	0.951442738	11
1700097425	TON, MAN T.	MAN	T.	MAN T. TON, MAN T., LA	2508 BERT KOUNS	SUITE 103	SHREVEPORT	LA	71118	0.951738203	11
1740546381	WATKINS	JAMES	MATTHEW	JAMES MATTHEW WATKINS, LA	502 BARROW ST		HOUMA	LA	703604606	0.952533657	11
1700185519	SMITH	SMITTY		SMITTY SMITH, LA	874 WOODSPRINGS CT		COVINGTON	LA	704337489	0.954031049	11
1821045980	SWART	CYNTHIA		CYNTHIA SWART, LA	708 W ESPLANADE AVE		KENNER	LA	700652736	0.954031918	11
1861667297	FUQUA	KELLY	MARIE	KELLY MARIE FUQUA, LA	920 1ST AVE		SULPHUR	LA	706633425	0.954955433	11
1336146612	LANDRY	LAUREN	ANN	LAUREN ANN LANDRY, LA	8383 MILLICENT WAY		SHREVEPORT	LA	711155207	0.955132927	11
1811183627	CARTAGENA	MARIA	IVELISSE	MARIA IVELISSE CARTAGENA, LA	4228 HOUMA BLVD STE 200		METAIRIE	LA	700063004	0.95619209	11
1477107290	LANGLOIS	CHELCIE	D	CHELCIE D LANGLOIS, LA	17609 OLD JEFFERSON HWY STE A		PRAIRIEVILLE	LA	707693980	0.956632796	11
1720585359	ZOVATH	ANDREW	JOHN	ANDREW JOHN ZOVATH, LA	1525 OAK PARK BLVD		LAKE CHARLES	LA	706018849	0.957467943	11
1699273292	MCINTIRE	LEON	LAPLEAU	LEON LAPLEAU MCINTIRE, LA	910 E 3RD ST		CROWLEY	LA	705265308	0.958355278	11
1962670570	JONES	STACY	DENISE	STACY DENISE JONES, LA	3401 NORTH BLVD	STE 130	BATON ROUGE	LA	708063743	0.959078522	11
1306055652	TINUBU	ADENIKE	ABIMBOLA	ADENIKE ABIMBOLA TINUBU, LA	1270 ATTAKAPAS DR	SUITE 404	OPELOUSAS	LA	705706549	0.959162059	11
1023047149	SELF	SUSAN	MICHELLE	SUSAN MICHELLE SELF, LA	8001 YOUREE DR	SUITE 540	SHREVEPORT	LA	711152302	0.959570784	11
1912959453	UCHENDU	CHUKWUDI	B	CHUKWUDI B UCHENDU, LA	323 W WALNUT AVE		BASTROP	LA	712204521	0.959684173	11
1699864231	REISER-PARMEN	JERYL	LYNN	JERYL LYNN REISER-PARMEN, LA	711 N BROAD ST		NEW ORLEANS	LA	701194206	0.959939745	11
1306041454	TATE	JAMESETTA	WARD	JAMESETTA WARD TATE, LA	6823 PINES RD	A	SHREVEPORT	LA	711295205	0.962039092	11
1831180819	GRIFFIN	CHRISTOPH	MICHAEL	CHRISTOPH MICHAEL GRIFFIN, LA	5408 PROVINE PL		ALEXANDRIA	LA	713033772	0.964259323	11
1275735995	SOMNER	JOHN	PHILIP	JOHN PHILIP SOMNER, LA	102 COULEE SHORE DR		LAFAYETTE	LA	705033021	0.965005674	11
1265875686	WILLIAMS	LEAH	TERESA	LEAH TERESA WILLIAMS, LA	1415 TULANE AVE		NEW ORLEANS	LA	701122600	0.965817724	11
1225249972	HAMAUEI	SARAH	C	SARAH C HAMAUEI, LA	2133 E BERT KOUNS INDUSTRIAL LOOP		SHREVEPORT	LA	711055314	0.966026437	11
1619179421	WAFER	MARTHA	R	MARTHA R WAFER, LA	102 MONROE STREET	SUITE B	MINDEN	LA	71055	0.967099591	11
1013914357	BOLGER	JOSEPH	E	JOSEPH E BOLGER, LA	101 OFFICE PARK DRIVE		MINDEN	LA	71055	0.967958406	11
1083628648	WALTERS	KERMIT	L.	KERMIT L. WALTERS, LA	1910 JACKSON ST		MONROE	LA	712022532	0.970138318	11
1114945656	MCFARLAND	MAIRUS	TALIAFERR	MAIRUS TALIAFERR MCFARLAND, LA	3331 YOUREE DR		SHREVEPORT	LA	711052115	0.970671397	11
1952427783	SILVA	FRANCISCO	J.	FRANCISCO J. SILVA, LA	6011 AMBASSADOR CAFFERY PKWY		YOUNGSVILLE	LA	705925170	0.971022204	11
1366734253	PRICE	ROGER	S	ROGER S PRICE, LA	1501 KINGS HWY		SHREVEPORT	LA	711034228	0.971321037	11
1992350052	WHITMAN	STEPHANIE	ROCHELLE	STEPHANIE ROCHELLE WHITMAN, LA	2890 DOUGLAS DR		BOSSIER CITY	LA	711115806	0.972438915	11
1285834481	SMITH	NICHOLAS	SLADE	NICHOLAS SLADE SMITH, LA	119 E SHORE RD		MONROE	LA	712038857	0.972949315	11
1710278247	HULIN	MICHAEL	PAUL	MICHAEL PAUL HULIN, LA	9605 JEFFERSON HWY STE F		RIVER RIDGE	LA	701232550	0.974043885	11
1225026529	SAYES	ROBERT	MARK	ROBERT MARK SAYES, LA	17520 OLD JEFFERSON HWY	STE B	PRAIRIEVILLE	LA	707693929	0.974766383	11
1679769889	BAINES	JOHNATHAN	C	JOHNATHAN C BAINES, LA	1200 S FARMERVILLE ST		RUSTON	LA	712705941	0.974976634	11
1790785376	COSSE	MICHELLE	F	MICHELLE F COSSE, LA	2335 CHURCH ST	SUITE E	ZACHARY	LA	707912700	0.975050849	11
1124019732	SOILEAU	THOMAS	Y	THOMAS Y SOILEAU, LA	504 JACK MILLER RD	SUITE 2	VILLE PLATTE	LA	705865600	0.975439682	11
1720173719	HAYDEL	SCOTT	ANDREW	SCOTT ANDREW HAYDEL, LA	502 BARROW ST		HOUMA	LA	703604606	0.975549858	11
1407377617	JOSEPH	ANTHONY	J.	ANTHONY J. JOSEPH, LA	200 CORPORATE BLVD		LAFAYETTE	LA	705083870	0.975725666	11
1508058017	BRANDON	CASSANDRA	DENISE	CASSANDRA DENISE BRANDON, LA	2600 BELLE CHASSE HWY	B-2	TERRYTOWN	LA	700567156	0.977443265	11
1568567964	HILL	YOLONDA		YOLONDA HILL, LA	3801 NORTH BLVD		BATON ROUGE	LA	708063825	0.977500306	11
1962791699	GREENMAN	ASHLEY	L	ASHLEY L GREENMAN, LA	217 SAM HOUSTON JONES PKWY	STE 104	LAKE CHARLES	LA	706115644	0.977824707	11
1295751709	GERMAN	JEFFREY	ALLEN	JEFFREY ALLEN GERMAN, LA	1501 KINGS HWY	DEPARTMENT	SHREVEPORT	LA	71103	0.978576609	11
1790768729	DAY	MICHAEL	G	MICHAEL G DAY, LA	13828 COURSEY BLVD		BATON ROUGE	LA	708171307	0.979068046	11
1184627986	FLEMING	MICHAEL	O	MICHAEL O FLEMING, LA	8383 MILLICENT WAY		SHREVEPORT	LA	711155207	0.979218078	11
1851484307	BLACK	LISA	BREAUX	LISA BREAUX BLACK, LA	895 VERRET ST		HOUMA	LA	703604635	0.980649051	11
1619969532	HUNTER	JONATHAN	DAVID	JONATHAN DAVID HUNTER, LA	425 SCOTT ST		ALEXANDRIA	LA	713018131	0.981836568	11
1982789194	POLANCO	MARCELO	GRANADO	MARCELO GRANADO POLANCO, LA	731 S MAIN ST STE A		CHURCH POINT	LA	70525	0.982352224	11
1932146131	GAUTHIER	NEWELL	ERWIN	NEWELL ERWIN GAUTHIER, LA	912 BRYAN ST		COTTONPORT	LA	713274288	0.983093173	11
1356607469	MILLER	NICHOLE	THERESE	NICHOLE THERESE MILLER, LA	1216 CAMELLIA BLVD		LAFAYETTE	LA	705086667	0.983421988	11
1942524970	RAMAGOS	MICHAEL	PAUL	MICHAEL PAUL RAMAGOS, LA	230 ROBERTS DR STE H		NEW ROADS	LA	707602661	0.983744496	11
1124084520	LAFLEUR	GLENN	CHARLES	GLENN CHARLES LAFLEUR, LA	317 OPUS ONE DR		BROUSSARD	LA	70518	0.984724606	11
1285680314	AYMOND	CHER	YAN	CHER YAN AYMOND, LA	207 MILTON RD		MAURICE	LA	705554448	0.985924402	11
1437118890	MATHERNE	BRIAN	J	BRIAN J MATHERNE, LA	291 LIBERTY ST		HOUMA	LA	703604423	0.986908741	11
1972594919	GRIFFIN	AMY	BARILLEAU	AMY BARILLEAU GRIFFIN, LA	5408 PROVINE PL		ALEXANDRIA	LA	713033772	0.987483919	11
1497086755	MAI	VU	MINH	VU MINH MAI, LA	6621 WESTBANK EXPY		MARRERO	LA	700722669	0.987498133	11
1194777441	COFRAN	KIRK	W.	KIRK W. COFRAN, LA	2520 BERT KOUNS LOOP	SUITE 102	SHREVEPORT	LA	711183130	0.989825354	11
1629061726	DAVIS	MICHAEL	PRENTICE	MICHAEL PRENTICE DAVIS, LA	2005 VETERANS MEMORIAL BLVD FL 6		METAIRIE	LA	700026320	0.991206638	11
1770542003	FRILEY	MICHAEL	DOUGLAS	MICHAEL DOUGLAS FRILEY, LA	2845 MANHATTAN BLVD.		HARVEY	LA	70058	0.992375895	11
1174681217	BASS	SHARON	R	SHARON R BASS, LA	1300 LAKEWOOD DR		MORGAN CITY	LA	703801866	0.992654683	11
1437101110	CVITANOVICH	GERALD	ANTHONY	GERALD ANTHONY CVITANOVICH, LA	708 W ESPLANADE AVE		KENNER	LA	700652736	0.994114857	11
1851359095	ARCURI	DOMINIC		DOMINIC ARCURI, LA	429 W AIRLINE HWY	SUITE B	LA PLACE	LA	700683817	0.994322484	11
1942384870	METOYER	DEREK	J	DEREK J METOYER, LA	204 W NORTH ST		OPELOUSAS	LA	705705244	0.995071967	11
1316985898	WALKER	DURWIN	D	DURWIN D WALKER, LA	31995 LA HIGHWAY 16		DENHAM SPRINGS	LA	707261456	0.995107729	11
1063430213	KELLY	LATONYA	RENAE	LATONYA RENAE KELLY, LA	3921 I 49 S SERVICE RD		OPELOUSAS	LA	705700758	0.995783549	11
1346508777	QUEBEDEAUX	RAY	ANTHONY	RAY ANTHONY QUEBEDEAUX, LA	601 W SAINT MARY BLVD STE 210		LAFAYETTE	LA	70506	0.995784976	11
1821295510	DAVIS	TIFFANY	LYN	TIFFANY LYN DAVIS, LA	16777 MEDICAL CENTER DR		BATON ROUGE	LA	708163254	0.995870089	11
1982717716	EUBANKS	LORI		LORI EUBANKS, LA	130 JEFFERSON STREET		MANSFIELD	LA	71052	0.995876514	11
1730113192	CARLSON	DAVID	JOHN	DAVID JOHN CARLSON, LA	9001 SUMMA AVE		BATON ROUGE	LA	708093726	0.996268472	11
1891967642	AWAD	STEPHANIE	MENG	STEPHANIE MENG AWAD, LA	8585 PICARDY AVE	STE 318	BATON ROUGE	LA	708093679	0.997789546	11
1679566830	HARRIS	DOUGLAS	B.	DOUGLAS B. HARRIS, LA	804 SOUTH ACADIA ROAD		THIBODAUX	LA	703014850	0.998552941	11
1497952105	HOFF	CLARISSA	JO BEUTLE	CLARISSA JO BEUTLE HOFF, LA	200 BROADWAY ST	SUITE 230	NEW ORLEANS	LA	701183557	0.998999175	11
