# Supplementary material for: Prevalence and Correlates of COVID-19 Vaccine Information on Family Medicine Practices’ Websites in the United States: Cross-sectional Website Content Analysis
Source: JMIR Form Res. 2022 Nov 17;6(11):e38425. doi: 10.2196/38425 (PMC9671487; doi:10.2196/38425)
Supplement: Multimedia Appendix 1 [file formative_v6i11e38425_app1.zip › NPI datasets/MA_NPI.csv]

NPI	last_name	first_name	middle_name	address_line1	address_line2	city	state	zip	r	target_sample
1881129575	ROLLSTON	REBEKAH		195 CANAL ST		MALDEN	MA	021486701	0.0006834078	15
1205112901	DAROUT	RACHELLE		269 UNION ST		LYNN	MA	019011314	0.001909412	15
1265894364	TORRES	VERONICA	A.	279 LINCOLN ST		WORCESTER	MA	016052120	0.0021832306	15
1023271087	TESSIER	JOSHUA		326 NICHOLS RD		FITCHBURG	MA	014201914	0.0033807755	15
1013986140	JUSSEAUME	SCOTT		3 WOODLAND RD	SUITE 100	STONEHAM	MA	021801702	0.0039779884	15
1366425035	ROUSSEAU	JEANNE	M	291 LINCOLN ST STE 302		WORCESTER	MA	016053643	0.0041501923	15
1619955465	EUBANKS	MARK	J	10 CORDAGE PARK CIR	SUITE 201	PLYMOUTH	MA	023607318	0.0049392367	15
1114377157	PARIKH	SIMA		55 FOGG RD		WEYMOUTH	MA	02190	0.005045352	15
1417939661	BROWN	KRISTY	KEDIAN	107 COMMERCIAL ST		MASHPEE	MA	026496507	0.0053182859	15
1114915709	KAYE	BARRY	N.	19 NORWOOD ST		EVERETT	MA	021492709	0.0055169216	15
1073597530	ROCCO	ELIZABETH	GRACE	73D WINTHROP AVE	PLAZA 114	LAWRENCE	MA	018433716	0.0061004311	15
1700861663	COLBY	LINDA		55 LAKE AVE N		WORCESTER	MA	016550002	0.0065932372	15
1447223748	NATHANSON	IRA	M	24 N WESTFIELD ST		FEEDING HILLS	MA	010301606	0.0071718278	15
1659551729	SORIANO	SCARLET		1 BOSTON MEDICAL CTR PL		BOSTON	MA	021182908	0.0072861635	15
1154312379	RYAN	BENJAMIN	C	143 LONGWATER DR		NORWELL	MA	020611683	0.007763722	15
1720074164	CHIN	MICHAEL		287 WESTERN AVE		ALLSTON	MA	021341010	0.0083782729	15
1316901051	KENNEY	ANN		2 HAVEN STREET	SUITE 309	READING	MA	01867	0.0091743311	15
1366068165	KAMAL	RAYYAN		34 HAVERHILL ST		LAWRENCE	MA	018412884	0.0102867689	15
1548550882	O'NEILL	MARY-AMAN	WOJTYK	27 PARK ST	HOSPITALIST	HYANNIS	MA	026015230	0.010646753	15
1467912949	SRINATH	MEGHNA		637 WASHINGTON ST		DORCHESTER	MA	021243510	0.0109165674	15
1154483931	JAWORSKI	MAVIS	WEBSTER	25 HALE ST	FLOOR 1	BEVERLY	MA	019155268	0.0111328648	15
1427050939	BARR	WENDY	BROOKS	34 HAVERHILL ST		LAWRENCE	MA	018412884	0.0112836505	15
1164416228	KELLY	CARMEL	M	1093 N MAIN ST		RANDOLPH	MA	023682100	0.0115137198	15
1609427962	BLANCHARD	JESSICA		100 LEOMINSTER RD		STERLING	MA	015642156	0.0119302794	15
1538249941	MATHEW	SONIA	F.	133 BROOKLINE AVE		BOSTON	MA	022153904	0.0128091034	15
1770562548	BRANDON	WILLIAM	ROBERT	MANET COMMUNITY HEALTH CENTER	1 WASHINGTO	TAUNTON	MA	02780	0.0134913763	15
1689808487	D'AGATA	CAITLIN	G	195 CANAL ST		MALDEN	MA	02148	0.0142347431	15
1720013931	MCSWEENEY	PATRICK	R	74 MAIN ST	GOULD'S COL	MEDWAY	MA	020531824	0.0142647536	15
1790913853	KINYOTA	STELLA		316 WAVERLEY ST		BELMONT	MA	024782422	0.0148121347	15
1770571259	DOUPE	MICHAEL	N	541 MAIN ST	SUITE 414	SOUTH WEYMOUTH	MA	021901868	0.0150890532	15
1578705679	CASTRO-ZARRAG	MARGARITA	C	275 NICHOLS RD		FITCHBURG	MA	014201919	0.0154725993	15
1003175910	WLASIUK	LIDYA	H	850 HARRISON AVE	YACC 5	BOSTON	MA	021184001	0.0169454482	15
1184005100	NOHRIA	RAMAN		34 HAVERHILL ST		LAWRENCE	MA	018412884	0.018258282	15
1184671810	CULLEN	SCOTT	J	100 WILLIAM ST		WELLESLEY HILL	MA	024813701	0.0188092785	15
1396013215	LI	YE		5 NEPONSET ST		WORCESTER	MA	016062714	0.0191147956	15
1891808150	MAIER	ELIZABETH		900 CUMMINGS CTR	SUITE 107-T	BEVERLY	MA	019156198	0.0197706819	15
1700897337	RECHTSCHAFFEN	ROBERT	E	95 SARGENT ST		BELCHERTOWN	MA	010079881	0.0198062812	15
1932219516	FRANK	STEVEN		538 WINTHROP ST		REHOBOTH	MA	027691227	0.0202985443	15
1861479446	KASS	ROBERT		100 CUMMINGS CTR	109D	BEVERLY	MA	019156115	0.0217188285	15
1992872626	LANPHEAR	KEVIN	K	3 CHERRY ST		NEWBURYPORT	MA	019503973	0.0217423593	15
1952358749	ALSDORF	STEPHEN	A	444 STOCKBRIDGE ROAD		GREAT BARRINGT	MA	01230	0.0225621099	15
1174589311	ATTAR	LAILA		76 MAIN ST	UNIT 1	PEPPERELL	MA	014631561	0.0247588367	15
1437417854	TIWARI	NAMITA		295 VARNUM AVE		LOWELL	MA	018542134	0.0257217493	15
1013398049	WILLIAMS	AUDRA	D	34 HAVERHILL ST		LAWRENCE	MA	018412884	0.0261917324	15
1083614325	KAUFMAN	DAVID		70 MAIN ST	NORTHAMPTON	FLORENCE	MA	010621466	0.0272994735	15
1396731832	CRICHLOW	RENEE	M	637 WASHINGTON ST		BOSTON	MA	021243510	0.0278517041	15
1497724082	ROSEN	RICHMOND	L.	150 INFIRMARY WAY		AMHERST	MA	010039288	0.0283307554	15
1992187132	BAYO-AWOYEMI	FAIZ		195 CANAL ST		MALDEN	MA	02148	0.0283877715	15
1194719245	ALLARD	KAREN	J	21 BRISTOL DR		SOUTH EASTON	MA	023751100	0.0289815441	15
1174639678	SLOCUM	ROBERT	E	302 WASHINGTON STREET GLOUCESTER FAMILY HEALTH CENTE		GLOUCESTER	MA	019303876	0.0299310568	15
1396976601	NOYES	KEVIN		28 RIVERSIDE DR		PEMBROKE	MA	023594947	0.0303264083	15
1689165201	NYANDAK	DEYANG	TENZIN	195 CANAL STREET		MALDEN	MA	02148	0.0305165462	15
1285611293	FITZPATRICK	BRIAN	P.	100 ROSEBROOK WAY		WAREHAM	MA	025711138	0.0306464806	15
1619956141	STRINGHAM	PETER	G	10 GOVE ST		EAST BOSTON	MA	021281920	0.0307228533	15
1235116278	PARKER	DAVID	W.	28 RIVERSIDE DR		PEMBROKE	MA	023591937	0.0311907227	15
1629016928	BERNHARD	KARL	A	42 PATTON RD.	DEVENS FED.	DEVENS	MA	01432	0.0312428326	15
1699736587	SMALL	JESSICA		1611 CAMBRIDGE ST		CAMBRIDGE	MA	021384302	0.0324486951	15
1467747816	GOLDBURT	ALLA		178 SAVIN ST STE 100		MALDEN	MA	021482329	0.0332018472	15
1255485231	KEDIAN	TRACY	L	26 QUEEN ST		WORCESTER	MA	016102473	0.0334359859	15
1972033710	KOMANECKY	CAROLINE		34 HAVERHILL ST		LAWRENCE	MA	018412884	0.0340020638	15
1306377049	BROUT	ISABELLA	BUZZO BEL	409 W BROADWAY		SOUTH BOSTON	MA	021272245	0.0343169416	15
1265724090	DIETRICH	GRETCHEN		37 BROADWAY	LAHEY HEALT	ARLINGTON	MA	024745552	0.0343179531	15
1881829604	LAYTON	KERI		10 CONVERSE PL	SUITE 101	WINCHESTER	MA	018902713	0.0353683275	15
1518018274	NGUYEN	CUONG	H	20 MILLBURY ST		WORCESTER	MA	016102812	0.035537797	15
1316933005	ROBERTS	BLAIR	COOKE	70 EAST STREET	MFHC	METHUEN	MA	018050001	0.0359790991	15
1982894192	YEE	MARY	K.H.	42 SUMMER ST		PITTSFIELD	MA	012014624	0.0361652817	15
1932729001	GORDON	JACOB		34 HAVERHILL ST		LAWRENCE	MA	018412884	0.0364471167	15
1144435116	RECTO	JANIS SAM	TAN	119 WINDSOR ST		CAMBRIDGE	MA	021393647	0.0365072861	15
1669459723	RAFFERTY	JOSEPH	P.	GE MEDICAL CENTER BUILDING 44	1000 WESTER	LYNN	MA	01910	0.0367470575	15
1790887719	GULDSETH	DAVID	P	195 SCHOOL ST		MANCHESTER	MA	019441700	0.0374264317	15
1538190327	MONIZ-DUFFY	JENNIFER	L	111 NORFOLK ST	NEWTON-WELL	WALPOLE	MA	020811703	0.0376867075	15
1346241569	MELVILLE	DANIEL	F	545 A CENTRE ST	BETH ISRAEL	JAMAICA PLAIN	MA	021302071	0.0379029401	15
1902801780	MCGHEE	JUDIANN		33 MARQUAND LN		NEWBURYPORT	MA	019503332	0.0379070975	15
1841589231	ZIVICH	STEVEN	J	376 BOYLSTON ST STE 403		BOSTON	MA	021163826	0.038300857	15
1609166339	MASTER	MICHELLE	MARIE	10 GOVE ST		EAST BOSTON	MA	021281920	0.0389014287	15
1144758301	CHAUDHRY	AQIB		170 DRAPER AVE		NORTH ATTLEBOR	MA	027603604	0.0389765618	15
1932465390	GLENNEY	AARON		LAHEY HEALTH PRIMARY CARE, AMESBURY	24 MORRILL	AMESBURY	MA	019133530	0.0392760975	15
1083926091	HIRSCHMAN	JOCELYN		34 HAVERHILL ST		LAWRENCE	MA	018412884	0.0393891772	15
1528389863	O'CONNOR	JULIE	ROMBAUT	1081 VARNUM AVE		LOWELL	MA	01854	0.0405729022	15
1801115860	SITZER	ALON		260 MERRIMAC ST		NEWBURYPORT	MA	019502192	0.0408291933	15
1609032580	PATEL	AKASH	D	1 COMPASS WAY	SUTIE 210	EAST BRIDGEWAT	MA	023331465	0.0408665426	15
1437240512	YERACARIS	YOUKO	G	32 KENT ST	STE 108	BROOKLINE	MA	024457944	0.0409249445	15
1003939851	GILL	PARVEEN		281 LINCOLN ST	MED STAFF S	WORCESTER	MA	016052138	0.0410622154	15
1467562256	ROSENFIELD	DAVID	ALAN	26 QUEEN ST		WORCESTER	MA	01610	0.0412079911	15
1952961393	WEINER	REBECCA		34 HAVERHILL ST		LAWRENCE	MA	018412884	0.0416114219	15
1104239318	DENNISON	ROBERTA		300 LONGWOOD AVE		BOSTON	MA	021155724	0.0416480554	15
1184943334	BLUMHOFER	REBECCA		26 QUEEN ST		WORCESTER	MA	016102473	0.0416693939	15
1356353874	OAKLEY	BERNARD	E.	60 MESSENGER ST		PLAINVILLE	MA	027622258	0.042283223	15
1063423010	LARRABEE	DAVID	M	102 SHORE DR	STE 303	WORCESTER	MA	016053154	0.0423118472	15
1851383756	SAGOV	STANLEY	E.	11 WATER ST	SUITE 1A	ARLINGTON	MA	024764812	0.0426328099	15
1659767986	GOUPIL	STEPHAN		133 LITTLETON RD STE 202		WESTFORD	MA	018863198	0.0428533051	15
1265877120	SALEHPOUR	MARYAM		131 CAMBRIDGE ST STE 1		BURLINGTON	MA	018033711	0.0431731502	15
1700873130	BURNS	GEOFFREY	MICHAEL	332 WASHINGTON ST	SUITE 200	WELLESLEY HILL	MA	024816219	0.043282371	15
1760482962	VALDES	CHRISTINE		1069 BROADWAY		SAUGUS	MA	019063210	0.0440057595	15
1497733752	GERWECK	KENNETH	K	163 GORE ST		EAST CAMBRIDGE	MA	021411119	0.0441884026	15
1891135745	SAVOL	ELIZABETH	K.	800 HUNTINGTON AVE		BOSTON	MA	021156303	0.0444015274	15
1639551906	CHEUNG	JENNIFER		195 CANAL ST		MALDEN	MA	021486701	0.0444788048	15
1922427624	LAMARTINE	NORA	E	279 LINCOLN ST		WORCESTER	MA	016052120	0.0444892505	15
1013966738	PATERSON	FAITH		604 MAIN ST		SHREWSBURY	MA	015455663	0.0447256956	15
1609288265	FLEISCHMAN	ESTEE	E	10 GOVE ST		EAST BOSTON	MA	021281920	0.0453068167	15
1457388696	STEVENSON	JOHN	S	162 MAIN ST		NORTHBOROUGH	MA	015321930	0.0455059451	15
1295724664	WATHIER	CHRISTOPH	LAWRENCE	90 TER HEUN DR STE 2300		FALMOUTH	MA	025402533	0.0455408707	15
1992191167	CASTEDO	JULIANA	I	4199 WASHINGTON ST		BOSTON	MA	02131	0.0461999872	15
1609822394	SHAH	NATASHA		1069 BROADWAY		SAUGUS	MA	019063210	0.0464377282	15
1487811329	LEHNARDT	CHARLES	WOOLLEY	326 NICHOLS RD		FITCHBURG	MA	014201914	0.0465478748	15
1295372787	GIL	JULIE	A	114B LELANDVILLE RD		CHARLTON	MA	015076714	0.0483030915	15
1821438912	KOBIALKA	ADAM	EDWIN	150 INFIRMARY WAY		AMHERST	MA	010039288	0.048515799	15
1134267933	CORINNE	LINDA		400 THE FENWAY		BOSTON	MA	02115	0.0486255191	15
1093716821	ROCKETT	RONDA	A	173 WORCESTER ST		WELLESLEY	MA	024815521	0.0487723942	15
1730474602	HIENDLMAYR	LUISA	A.	55 LAKE AVE N		WORCESTER	MA	016550002	0.0489311395	15
1427255801	SMITH	ANDREW		34 HAVERHILL ST		LAWRENCE	MA	018412884	0.0493260287	15
1912394297	BARTOLOMEO	JULIA		1 BOSTON MEDICAL CTR PL		BOSTON	MA	02118	0.0498778345	15
1205064540	KUNG	ALPHONSUS	WING	1 GENERAL STREET		LAWRENCE	MA	018412961	0.0499522067	15
1134603806	FLEMING	KARA		735 ATTUCKS LANE		HYANNIS	MA	02601	0.0502645504	15
1326067380	HARMAN	KENNETH	RAWLINGS	5201 LEE RD		BUZZARDS BAY	MA	025421313	0.050544194	15
1356305098	NAIMARK	JODY		2345 MAIN ST		TEWKSBURY	MA	018763125	0.050549943	15
1003966268	LAZARZ-CIESLA	LISA	MARIE	150 INFIRMARY WAY		AMHERST	MA	01003	0.0505909436	15
1720260367	BACI	GENTA		1 BOSTON MEDICAL CENTER PLACE	DOWLING 5	BOSTON	MA	021182908	0.0510560144	15
1124387055	WEITZEN	SHERRY	H	48 SANDERSON ST		GREENFIELD	MA	013012778	0.0515070283	15
1619318532	ADAM	LAURA	T	1 BOSTON MEDICAL CTR PL		BOSTON	MA	021182908	0.0518480283	15
1437136413	DIMARIA	LAURIE	A.	28 RIVERSIDE DR		PEMBROKE	MA	023591937	0.0524189659	15
1699060046	CHAREST	TINA	LEE	500 FAUNCE CORNER RD		NORTH DARTMOUT	MA	027471278	0.0527333641	15
1659470839	CARUTH	JULIE	E	564 MAIN STREET	JOSEPH M. S	WALTHAM	MA	02452	0.0531062903	15
1669041596	MCCARTHY	BRANDON		200 CENTER ST		LUDLOW	MA	010562772	0.054997888	15
1295794204	ZAHEEN	ASIA		25 MARSTON ST	SUITE 304	LAWRENCE	MA	018412310	0.0551590673	15
1427187442	CALLAHAN	KIMBERLY		235 N PEARL ST		BROCKTON	MA	023011794	0.0553716868	15
1417119348	JOHNSON	ANN	MARIE	3130 STATE HIGHWAY, ROUTE 6		WELLFLEET	MA	02667	0.055399593	15
1619941648	BENJEVIN	ELIZABETH	M	55 LAKE AVE N		WORCESTER	MA	016550002	0.055585946	15
1528684321	LAUTZENHISER	TAYLOR		34 HAVERHILL ST		LAWRENCE	MA	018412884	0.0559249083	15
1104358001	KOBJACK	AIMEE	C.	198 AYER RD		HARVARD	MA	014511163	0.0563590299	15
1992314561	RITZE	MEREDITH	LEIGH	LAHEY HOSPITAL & MEDICAL CENTER	41 MALL ROA	BURLINGTON	MA	01805	0.057920008	15
1619387321	KIMS	LEAH	SIMONE	47 CONGRESS ST		SALEM	MA	01970	0.0583778322	15
1699268524	SMITH	CARA		34 HAVERHILL ST		LAWRENCE	MA	018412884	0.0585816736	15
1497876643	LEOMBRUNO	RONALD	R	470 GRANBY RD	STE 1	SOUTH HADLEY	MA	010753218	0.0588739016	15
1063444586	NEDELMAN	PHILIP	B	90 LIBBEY PKWY	STE106	WEYMOUTH	MA	021893129	0.058922811	15
1578516910	COCHRAN	NEWTON	JOHN	7 ELM AVE		QUINCY	MA	021702923	0.0589614823	15
1427062959	PEARL	DIANE	R	57 PROSPECT ST		NANTUCKET	MA	025542799	0.0593077615	15
1912970591	KALIGIAN	ARAM	V	632 BLUE HILL AVE	DEPT FAMILY	DORCHESTER	MA	021213213	0.0598398806	15
1922326529	MOLATO	EMELYN	BORJA	600 CLARK RD	SUITE 3	TEWKSBURY	MA	018761699	0.060873997	15
1225007313	ALAM	GHAZALA	E	1 COURTHOUSE LN	SUITE 13/15	CHELMSFORD	MA	018241738	0.0611037924	15
1649478215	WINTERS	NICOLE		225 NEW LANCASTER ROAD		LEOMINSTER	MA	014534958	0.0611247029	15
1578904918	NAKHAL	SARA		269 UNION ST		LYNN	MA	019011314	0.0612902805	15
1881896421	GASBARRO	MICHELLE	G	47 ASHBY STATE RD		FITCHBURG	MA	014202038	0.0614210652	15
1457590572	FELEKE	ANNA		75 FRANCIS ST		BOSTON	MA	021156110	0.0625348413	15
1063561736	CLAPP	DANIEL	E	40 BLACKBERRY LN		AMHERST	MA	010021517	0.062757527	15
1487149530	GONGYA	TRINLEY		45 DIMOCK ST		ROXBURY	MA	021191208	0.0628573527	15
1114070158	LOPES	ANAVERA		24 MORRILL PL	LAHEY AMESB	AMESBURY	MA	019133530	0.06319921	15
1104824804	THOMPSON	SUSAN	N	63 STATE RD		GREAT BARRINGT	MA	012301223	0.0640728805	15
1386905685	HAMRICK	MARISSA	R.	850 HARRISON AVE	YACC 4	BOSTON	MA	021184001	0.0646209377	15
1265437511	PAPANICOLAOU	GEORGE	J	303 HAVERHILL ST # C		ROWLEY	MA	019692101	0.0658221529	15
1629428644	BLAIR	WILLIAM	R	479 SWANSEA MALL DR		SWANSEA	MA	027774119	0.0659679645	15
1114957032	ADA	LOURDES R	PASCUA	1565 MAIN ST		TEWKSBURY	MA	018762085	0.066569259	15
1457325722	MILLS	MARGARET	DENISE	155 BROADWAY RD	SUITE 6	DRACUT	MA	018262755	0.0671679471	15
1730170036	PATALANO	VINCENT	J	645 BROADWAY	VINCENT J P	SOMERVILLE	MA	021452528	0.0672301716	15
1326239815	KIM	CHRISTINA	Y.	604 MAIN ST		SHREWSBURY	MA	015455663	0.0673324378	15
1801824966	O'HAGAN	MARGARETE	KATHRIN	18 GRANITE ST	WHITINSVILL	WHITINSVILLE	MA	015881908	0.0673439289	15
1275159071	REX	LYDIA		34 HAVERHILL ST		LAWRENCE	MA	018412884	0.0675332216	15
1194772772	GELLER	MICHELE	C	65 NEWBURYPORT TPKE		NEWBURY	MA	019511113	0.0692108153	15
1720147895	KARANJA	KAMAU		564 MAIN ST		WALTHAM	MA	024525516	0.0700928336	15
1821359753	WANG	JEFF	J	275 NICHOLS RD		FITCHBURG	MA	014201919	0.0701565375	15
1649251406	MINER	TERI	LOU	143 LONGWATER DR		NORWELL	MA	020611683	0.0706043388	15
1558342790	VON HAAM	KAREN	ELISABETH	270 TEATICKET HWY	STE 1A	TEATICKET	MA	025365671	0.071244909	15
1093064370	PIONTEK	KELLY	LYNNE	2 ADAMS PL STE 305		QUINCY	MA	021697456	0.0713037225	15
1467497917	PLATT	JUDY	THERESA	195 CANAL ST		MALDEN	MA	021486701	0.0714194887	15
1316907249	DOMBEK	ZBIGNIEW		76 SUMMER ST	SUITE 050	FITCHBURG	MA	014205783	0.0714501571	15
1558329433	TRACEY	AUDREY		87 NORTH MAIN STREET		LEOMINSTER	MA	01453	0.0714569036	15
1376598334	LOWNEY	TIMOTHY		709 WASHINGTON ST		CANTON	MA	020213037	0.0720359385	15
1427216514	CHILUME	MOTHUSI	A	10 GOVE ST		EAST BOSTON	MA	021281920	0.0736288508	15
1659718393	JONES	LEANNE	M	26 QUEEN ST	FAMILY HEAL	WORCESTER	MA	016102473	0.0741186319	15
1396131538	SINGER	DEAN	W.	146 FEDERAL ST		GREENFIELD	MA	01301	0.0744436444	15
1912903709	KNEY	BRADFORD	DANIEL	101 SULLIVAN DR		FALL RIVER	MA	027216812	0.074995419	15
1013935329	MULLAH	FARAH		1 BRANCH ST		METHUEN	MA	018441923	0.0750729717	15
1245228436	MAXTED	GEORGE		400 STANLEY ST		FALL RIVER	MA	027206009	0.0750830844	15
1487698833	CARTER	DAVID	P	386 STANLEY ST		FALL RIVER	MA	027206009	0.0757236355	15
1518278449	THORPE	BIANCA	FONTES	289 PLEASANT ST	SUITE 502	FALL RIVER	MA	027213005	0.0763519588	15
1336186386	SHAMSHAD	MUNAZA		18 WASHINGTON STREET	FOXBORO CEN	FOXBORO	MA	02035	0.0766550121	15
1023057551	ACKER-BERNSTE	ALIZA	D	100 BROOKSBY VILLAGE DR		PEABODY	MA	019601438	0.0767280218	15
1649628728	MATVEEV	KEREN		75 THIRD AVENUE	FIRST FLOOR	WALTHAM	MA	02451	0.0780397994	15
1942373535	ZIMMONS	ERIKA	N	119 BELMONT ST	GERIATRIC D	WORCESTER	MA	016052903	0.0785917682	15
1336520915	MUDDASANI	SHILPA	G	115 WEST SILVER STREET		WESTFIELD	MA	010853678	0.0792560685	15
1184851891	LARKIN	NANCY		281 LINCOLN ST	MEDICAL STA	WORCESTER	MA	016052138	0.0793023077	15
1841394707	HAZARIKA	RAJNEESH	S	10 GOVE ST		EAST BOSTON	MA	021281920	0.0802720343	15
1093798902	DIFRANZA	JOSEPH	R	225 NEW LANCASTER RD		LEOMINSTER	MA	01453	0.0804104256	15
1255741856	DORAN	ELIZABETH	A	850 HARRISON AVE # YACC5		BOSTON	MA	021184001	0.0805676761	15
1639281090	ABIB	MOHAMED	HASHI	128 MAIN ST STE 4		STURBRIDGE	MA	01566	0.0806061132	15
1629036116	SNOWISE	MARK		710 STOCKBRIDGE RD		LEE	MA	012389316	0.0810539704	15
1063413979	LEVITAN	MELANIE	R	CHP - LEE FAMILY PRACTICE	11 QUARRY H	LEE	MA	01238	0.0812773849	15
1770978843	ABDULJABAR	OMAR	S.	759 CHESTNUT ST		SPRINGFIELD	MA	01107	0.0819210476	15
1275731853	SOOCH	DIVJOT	KAUR	1470 NEW STATE HWY		RAYNHAM	MA	027675420	0.081986093	15
1881056687	KRINSKY	LAURA		195 CANAL ST		MALDEN	MA	021486701	0.0823249822	15
1376526608	GIZA	ANGELA	M	104 LEOMINSTER RD		STERLING	MA	015642114	0.0827560029	15
1265429815	KWAN	ELLEN	CY	50 NORTH ST		MEDFIELD	MA	020521654	0.0837964542	15
1700943214	MCLOUGHLIN	MARTHA		281 LINCOLN ST	MEDICAL STA	WORCESTER	MA	016052138	0.083898129	15
1942383138	KULCSAR	STEPHEN		302 WASHINGTON ST		GLOUCESTER	MA	019304836	0.084050742	15
1356830103	AHMED	REDWAN		119 BELMONT ST		WORCESTER	MA	016052903	0.0844799015	15
1730538604	PIERRE	GRANT		326 NICHOLS RD		FITCHBURG	MA	014201914	0.084559056	15
1326401902	COLON-MULERO	LUIS	RAUL	26 QUEEN ST		WORCESTER	MA	016102473	0.084700034	15
1285725804	PRICE	STEPHEN		41 MALL RD		BURLINGTON	MA	018050001	0.0847272189	15
1003801523	ESIELIONIS	PAUL		700 ESSEX ST		LAWRENCE	MA	018414396	0.0855271938	15
1023003274	OU	WINNY		21 BRISTOL DR		SOUTH EASTON	MA	023751100	0.0858445424	15
1407345051	LINTNER	TRACY	ANNE	73 WINTHROP AVE		LAWRENCE	MA	018432836	0.0858464255	15
1508840166	BARNERT	RUTH		1215 BROADWAY		RAYNHAM	MA	027671942	0.0863496131	15
1710177811	RIGGERT	KATHERINE	M	20 HOPE AVE STE 103		WALTHAM	MA	024532717	0.0864409954	15
1609289784	CHAPONIS	DEVINEY		385 BROADWAY STE 4		REVERE	MA	021513059	0.086583952	15
1487828489	VOGEL	RACHEL	B	337 SOMERVILLE AVE		SOMERVILLE	MA	021432914	0.0874578637	15
1144714817	JOSEPH	REBECCA		34 HAVERHILL ST		LAWRENCE	MA	018412884	0.0877400362	15
1215964291	CONTI	ANTHONY	R	140 COMMONWEALTH AVE	STE 104	DANVERS	MA	01923	0.0884989258	15
1114945243	MARCH	JONATHAN	P.	65 NEWBURYPORT TPKE		NEWBURY	MA	019511113	0.088587856	15
1902894017	CANNON	NEIL	F	11 MAYO DR		HOLDEN	MA	015201539	0.0888958527	15
1386835866	SOUSA	GABRIELLE	M.H.	28 RIVERSIDE DR		PEMBROKE	MA	023591937	0.0889859493	15
1992151989	RANDALL	JULIA		1 BOSTON MEDICAL CTR PL	BMC - DEPAR	BOSTON	MA	021182908	0.089167743	15
1093797920	NORMAN	MAUREEN	E	50 MILL ST		ARLINGTON	MA	024764700	0.089678804	15
1992115331	BURKE	LIAM	PAUL	55 LAKE AVE N		WORCESTER	MA	016550002	0.0898797592	15
1861494825	LAUERMANN	SCOTT	D	400 STANLEY ST		FALL RIVER	MA	027206009	0.0903569963	15
1114026705	DONALD	MARY		42 TAYLOR RD		ACTON	MA	017204518	0.0907258536	15
1730526302	DEWEY	CHANTAL	G.	100 COMMERCE DR		NORTHBRIDGE	MA	015341415	0.0908362442	15
1871164913	SCOTT	JULIE		34 HAVERHILL ST		LAWRENCE	MA	018412884	0.0915708458	15
1063413383	ROONEY	CHRISTINE		73D WINTHROP AVE	PLAZA 114	LAWRENCE	MA	018433716	0.0918485928	15
1700942620	HUBBUCH	JEANNE	T	288 WALNUT ST	SUITE 420	NEWTON	MA	024601948	0.0940618404	15
1043258312	SHARMA	SANJEEV		1319 WORCESTER RD		FRAMINGHAM	MA	017018917	0.0947477832	15
1669966115	BOSGRA	DILLEN	J	400 STANLEY ST		FALL RIVER	MA	027206009	0.0949415043	15
1750338794	HEMMINGSEN	KARIN	JANET	110 W SQUANTUM ST		NORTH QUINCY	MA	021712122	0.0953372084	15
1588984579	SCHAEFFER	ELLIOT	JOSEPH	425 REVERE ST		REVERE	MA	021514543	0.0954289139	15
1154340420	DOUGLAS	DAVID	W	330 LYNNWAY	SUITE 109A	LYNN	MA	019011706	0.0954858629	15
1184609570	BUTTENWIESER	STEPHEN	P	34 HAVERHILL ST		LAWRENCE	MA	018412884	0.0956760846	15
1588664247	SOULE-REGINE	TIMOTHY	E	201 S MAIN ST	STE 1	ATHOL	MA	013312117	0.096029087	15
1194266395	ROSE	CHRISTIAN	M	11 MELNEA CASS BLVD		BOSTON	MA	02119	0.097208032	15
1568575876	SILVIA	JOANNE		8 COMMERCE BLVD		MIDDLEBORO	MA	023461030	0.0974910837	15
1275530719	FANTES	JACKIE	S	10 GOVE ST		EAST BOSTON	MA	021281920	0.0977127729	15
1336120567	PRIOR	STEPHANIE	SAYLES	107 COMMERCIAL ST		MASHPEE	MA	02649	0.097788876	15
1982676052	SCULLY	EDWARD	HAROLD	73D WINTHROP AVE		LAWRENCE	MA	018433716	0.0977970488	15
1114162831	STOEPKER	JEREMY	I	11 QUARRY HILL ROAD		LEE	MA	01238	0.0980740353	15
1780744821	SABIA	PATRICK		75 RIVERSIDE AVE STE 2		MEDFORD	MA	021554600	0.0982859149	15
1588611214	D'AGOSTINO	ROBERT	L.	40 REVERE ST		CANTON	MA	020212923	0.0983835771	15
1689179111	SREEHARSHAN	SUHAS		563 MAIN ST		BOLTON	MA	017401300	0.0988047277	15
1679764161	MANN	DANA	D.	147 S MAIN ST		MIDDLETON	MA	019492446	0.099234317	15
1790761294	YOON	MICHAEL		1 CENTRAL ST		MIDDLETON	MA	019491743	0.0995971296	15
1073593273	COATES	ELIZABETH	A.	58 OLD NORTH RD		WORTHINGTON	MA	010989753	0.0996757853	15
1922079219	MILLER	DONALD		17 WARREN ST		LOWELL	MA	018522216	0.0997097623	15
1699061853	RAFIQ-YASIN	SOMAIRA		380 PLAINFIELD ST		SPRINGFIELD	MA	011071524	0.1005460518	15
1619962537	PEGELS	JANICE	JOY	395 PLEASANT ST		NORTHAMPTON	MA	010603914	0.1007012693	15
1871753996	JACOBELLIS	ANA		133 LITTLETON RD	SUTIE 202	WESTFORD	MA	018863115	0.1007136722	15
1336677863	NGUYEN	DUY	DUC	26 QUEEN ST		WORCESTER	MA	016102473	0.1012113048	15
1629276803	GHANDOUR	ABDULRAOU	G.	188 WORCESTER PROVIDENCE TPKE		SUTTON	MA	015901908	0.1031546696	15
1730610247	CHUNG	AMY	S.	100 WALTER J. HANNON PARKWAY		QUINCY	MA	02169	0.1032260908	15
1447593322	AUSTAD	KIRSTEN		1 BOSTON MEDICAL CTR PL		BOSTON	MA	021182908	0.1044866737	15
1013996099	LESCHLY	KARIN		10 GOVE ST		EAST BOSTON	MA	021281920	0.1057787706	15
1851822134	PHAN	AMEE		80 ERDMAN WAY STE 20		LEOMINSTER	MA	014531840	0.1061262801	15
1134218704	MEDWID	WILLIAM	J	15 RAILROAD AVE		SOUTH HAMILTON	MA	019822218	0.1066355138	15
1831623214	SALERNI	JESSICA	ELIZABETH	151 WORCESTER RD		BARRE	MA	010059002	0.1067416482	15
1063484038	IVERSON	PATRICIA	A	329 CONWAY ST	GREENFIELD	GREENFIELD	MA	013011526	0.1078691339	15
1508844689	HOFFMAN	MIRRIAM		10 GOVE ST		EAST BOSTON	MA	021281920	0.1082573119	15
1306824594	SHAUGHNESSY	MAURA	E	50 NORTH STREET		MEDFIELD	MA	02052	0.1086682347	15
1063403285	GOLDEN	STEVEN	T	223 CHIEF JUSTICE CUSHING HWY	STE 301	COHASSET	MA	020251391	0.1093710806	15
1972586956	BAKER	FREDERIC		52 BOYDEN RD	SUITE 202	HOLDEN	MA	015202592	0.1095434395	15
1558360487	BAECHER	PAUL	S	29 COTTAGE ST STE D	KATHERINE J	AMHERST	MA	010022178	0.1100849514	15
1487885836	DERIS	AMY		1493 CAMBRIDGE ST	CHA MEDICAL	CAMBRIDGE	MA	021391047	0.1107518971	15
1083741169	SCHIERMER	DONALD	CRAIG	581 BOYLSTON ST	SUITE 800	BOSTON	MA	021163608	0.1109823995	15
1477930881	REED	JAIMIE	L.	208 MILL RD		FAIRHAVEN	MA	027195208	0.1115148673	15
1689012411	ANDERSEN	JONATHAN	H.	39 COMMERCE WAY		SEEKONK	MA	027715816	0.1120390236	15
1063412344	MISKOVSKY	GLENN	E	31 HALL DR	AMHERST MED	AMHERST	MA	010022751	0.1131714294	15
1740383942	ZAMUCO	MARY JANI	LEGASPI	110 W SQUANTUM ST		NORTH QUINCY	MA	021712122	0.1135398499	15
1083671853	MAYER	HARRY	ANDREW	28 STURDY ST		ATTLEBORO	MA	027033151	0.1140930523	15
1265623755	STEPHENS	TIMOTHY	N.	119 WINDSOR ST		CAMBRIDGE	MA	021393647	0.1148687746	15
1831359637	ZACHARATOS	MARIO	ALEXANDER	257 STATION AVE		SOUTH YARMOUTH	MA	026641842	0.1156546674	15
1831326578	SCHICK	GERALDINE		2150 COMMONWEALTH AVE		BRIGHTON	MA	02135	0.1171291732	15
1093127656	HORTH	CLAIRE	A	444 STOCKBRIDGE ROAD		GREAT BARRINGT	MA	01230	0.1179231559	15
1811209836	RANDALL	JULIA		19 TACOMA ST		WORCESTER	MA	016053516	0.1182508949	15
1528014305	SIMONS	MARGARET	S	ONE ROOSEVELT AVE		PEABODY	MA	01960	0.1183856573	15
1992884282	MILLER	ROBERT	JAMES	10 GROVE STREET		SHELBURNE FALL	MA	01370	0.1190501713	15
1164764684	WILLIAMS	BLAKE	KENT	780 MAIN ST STE 102		GREAT BARRINGT	MA	01230	0.1201857627	15
1952369878	LEE	AMY	L	506 GROTON RD		WESTFORD	MA	018866326	0.1204562998	15
1275613903	ABRAMSON	JOHN	D	39 SPRING ST		IPSWICH	MA	019381357	0.1212362401	15
1861842726	DALKE	MATTHEW		198 CHARLTON RD		STURBRIDGE	MA	015661571	0.1220751727	15
1861600934	LOPEZ DEL CAS	KHARMEN		238 NORTHAMPTON STREET		EASTHAMPTON	MA	010271000	0.1233579727	15
1326049073	KAPLAN	MICHAEL	S	CHP - LEE FAMILY PRACTICE	11 QUARRY H	LEE	MA	01238	0.1234605145	15
1124688551	SALEMME	PATRICK		34 HAVERHILL ST		LAWRENCE	MA	018412884	0.1238167245	15
1619327566	LYONS	CLAIRE	M	11 MELNEA CASS BLVD		BOSTON	MA	021194401	0.1244472522	15
1558335174	CHAPMAN	ALLA	GRIGOREVN	31 HALL DR	AMHERST MED	AMHERST	MA	010022751	0.1245536581	15
1962415331	PREZIOSI	ANDREW/	JOHN	3 WOODLAND RD	SUITE 303	STONEHAM	MA	021801702	0.1249899357	15
1568461580	BARKER	PETER	M	250 PARADISE RD		SWAMPSCOTT	MA	019072948	0.1251415364	15
1700849643	ATKINSON	KATHERINE	J	17 RESEARCH DRIVE		AMHERST	MA	010022178	0.1265485874	15
1922127166	BURRESS	JOHN	WILLIAM	850 HARRISON AVE	YACC 4	BOSTON	MA	021184001	0.1266236161	15
1811980931	BOSKOVSKA	OLIVERA	B	110 LIBERTY STREET		BROCKTON	MA	02301	0.1270046482	15
1942205620	FADER	PAUL	FREDERICK	49 HARRY KEMP WAY		PROVINCETOWN	MA	026571618	0.1273731189	15
1578565297	WARNER	RICHARD	S	191 LOWER ST		SHELBURNE FALL	MA	013709402	0.1277730712	15
1538376728	MADJZOUB	SHIRIN	ELENA	300 BROADWAY		SOMERVILLE	MA	02145	0.1278637997	15
1437460045	LANDRY	TERESE	FRAZIER	LAHEY HEALTH PRIMARY CARE, LYNNFIELD	6 KIMBALL L	LYNNFIELD	MA	019402667	0.127914425	15
1154321875	ESRICK	STEVEN	B.	70 MAIN ST	NORTHAMPTON	FLORENCE	MA	010621466	0.1286768639	15
1104352954	MOORE	CLEA		600 CLARK RD STE 3		TEWKSBURY	MA	018761698	0.1303578383	15
1275026155	DELAROSA	KATHRYN		34 HAVERHILL ST		LAWRENCE	MA	018412884	0.1304074433	15
1780847194	DAMICO	KAREN	E	298 WASHINGTON ST	4TH FLOOR	GLOUCESTER	MA	019304832	0.1313763341	15
1699712653	MURPHY	JULIA	A	750 WASHINGTON ST	# 235 NEW E	BOSTON	MA	021111526	0.1315581897	15
1538362074	SORCINELLI SM	MIA	DEANE	150 PARK ST		LAWRENCE	MA	018412517	0.1315785107	15
1134188220	GLADSTONE	SAMUEL		12 DICKINSON ST		AMHERST	MA	010022310	0.1317619747	15
1366433666	TOMKINS	PARRA		645 BROADWAY	BALL SQUARE	SOMERVILLE	MA	021452528	0.1332921424	15
1558636373	DIFALCO	JENNIFER	HALL	111 TORREY ST		BROCKTON	MA	023014800	0.1342095389	15
1437599172	PIERRE	CHRISTINE	E.	26 QUEEN ST		WORCESTER	MA	016102473	0.1345057507	15
1437161973	PHILLIPS	BRUCE	A.	60 MESSENGER ST		PLAINVILLE	MA	027622258	0.1346607744	15
1013074681	JAQUITH-HOUST	THOMAS	E	4 BROTHERTON WAY		AUBURN	MA	015012684	0.1349363668	15
1316048861	CROGNALE	JANICE	E	205 WILLOW ST	LAHEY HEALT	SOUTH HAMILTON	MA	019822255	0.1350455625	15
1124198502	WELTER	RYAN	JOHN PAUL	465 S WASHINGTON ST		NORTH ATTLEBOR	MA	027602129	0.1356649041	15
1316100779	WAX	JENNE	R.	2 GODDARD AVE		AMESBURY	MA	01913	0.1362899268	15
1619133071	KANDPAL	PREETI		281 LINCOLN ST	MED STAFF S	WORCESTER	MA	016052138	0.1370493272	15
1053448936	THOMAS	FRANKLIN	R	489 BERNARDSTON RD STE 108		GREENFIELD	MA	013011239	0.137384696	15
1366880882	GARABEDIAN	LAURIE	ANNE	70 WALNUT ST		FOXBORO	MA	020355312	0.1377625769	15
1396786554	BRUCK	KAREN		20 ELM ST		PITTSFIELD	MA	012016502	0.1389297443	15
1891923892	GOULD	JOHN	HOWARD	25 GARRISON RD		FALMOUTH	MA	025403019	0.1395619224	15
1942331665	SHAKR	JANIS		111 TORREY ST		BROCKTON	MA	023014800	0.1405824265	15
1699841387	MCIVER	PETER		214 MAIN ST		KINGSTON	MA	023641928	0.1407356901	15
1750624482	OLIVA	STEPHANIE		225 NEW LANCASTER RD		LEOMINSTER	MA	01453	0.1407508502	15
1932184850	HERTZ	INES	M	19 TACOMA ST		WORCESTER	MA	016053516	0.141174153	15
1760994016	RAMIREZ	DANIELA	PINEDA	269 UNION ST		LYNN	MA	019011314	0.1413086458	15
1942438288	GUNAWARDENA	DISHANI		281 LINCOLN ST	MED STAFF S	WORCESTER	MA	016052138	0.1415761975	15
1417128596	QADIR	MUHAMMAD	USMAN	130 NORTH ST		HYANNIS	MA	02601	0.1422126149	15
1851541882	MALKO	ELIZABETH	C	1 CHESTNUT PL	TEN CHESTNU	WORCESTER	MA	016082898	0.1426003939	15
1225368087	TSANG	SARAH		238 NORTHAMPTON ST		EASTHAMPTON	MA	010271046	0.1435301039	15
1245890680	TRAN	THU		34 HAVERHILL ST		LAWRENCE	MA	018412884	0.1436869186	15
1063499051	STANLEY	JOHN	L.	28 RIVERSIDE DR		PEMBROKE	MA	023591937	0.1446593363	15
1396908562	SANCHEZ	DANIEL		25 MARSTON ST	SUITE 202	LAWRENCE	MA	018412310	0.1453524433	15
1821254046	BRODSKI-QUIGL	EKATERINA		1030 MAIN ST		WALTHAM	MA	024517447	0.1459243689	15
1740621051	GUPTA	MAULSHREE		130 QUINCY AVE		BROCKTON	MA	023022803	0.1467657453	15
1285633198	ALLEN	MARK	HAROLD	329 CONWAY ST	GREENFIELD	GREENFIELD	MA	013011526	0.1468230775	15
1467662601	GUNDAJI	SURESH		110 LIBERTY ST	SIGNATURE H	BROCKTON	MA	023015521	0.1473185421	15
1942268982	STEVENSON	JOHN	HERBERT	275 NICHOLS RD		FITCHBURG	MA	014201931	0.1476969869	15
1477780773	PAHK	CAROLINE		1353 DORCHESTER AVE		DORCHESTER	MA	021222932	0.1478492395	15
1578790770	CHAMBERLAIN	LAURA	BETH	10 GOVE ST		EAST BOSTON	MA	021281920	0.1486017709	15
1154322360	LEPORE	MARK	F	GREATER LAWRENCE FAMILY HEALTH CENTER	150 PARK ST	LAWRENCE	MA	01841	0.1492482681	15
1922620442	HOGAN	SHANNON		195 CANAL ST		MALDEN	MA	021486701	0.1499453928	15
1578537569	LAWAL	ADEBAYO	A	850 HARRISON AVE	YAWKEY 2	BOSTON	MA	021184072	0.1500760727	15
1861750333	GRAY	JESSICA	R	720 HARRISON AVE.,	DOB 503	BOSTON	MA	02118	0.1503347681	15
1316096746	MEYER	LINNEA	A	30 LANCASTER ST STE 100		BOSTON	MA	021141704	0.1507022763	15
1093761793	TREMBLAY	MICHAEL	W	175 N FRANKLIN ST		HOLBROOK	MA	023431171	0.1507066857	15
1053339705	HOUCK	ALEXANDRA	B.	75 MOUNT AUBURN ST		CAMBRIDGE	MA	021384960	0.1519864416	15
1851599666	BODINE	WARREN	ARTHUR	34 HAVERHILL ST		LAWRENCE	MA	018412884	0.1525139227	15
1801806542	SAMBANGI	NIRMALA		700 ESSEX ST		LAWRENCE	MA	018414396	0.153521793	15
1114997970	GAINES	WENDY		9 HOPE AVE	STE 151	WALTHAM	MA	024532741	0.1535244799	15
1255321998	PHAN	MAI	TRUC	388 COMMONWELATH AVE MBB	MGH BACK BA	BOSTON	MA	022152800	0.1543463218	15
1114990652	LAL	NIDHI	K	850 HARRISON AVE	YACC 3	BOSTON	MA	021184001	0.1544115698	15
1598733511	PARKER	WILLIAM	J	165 MILL ST		LEOMINSTER	MA	01453	0.1549682138	15
1356993596	OLLER-LAUREAN	NAIROBI		10 GOVE ST		EAST BOSTON	MA	021281931	0.1550762868	15
1497988299	ANDRUSYSHYN	YURIY		88 MONVALE AVE		STONEHAM	MA	02180	0.1555086245	15
1386808210	IQBAL	NOREEN	IMRAN	110 LIBERTY ST		BROCKTON	MA	023015674	0.1561207702	15
1710954482	HARCOURT	PAUL	GERARD	600 CLARK RD		TEWKSBURY	MA	018761699	0.1564660371	15
1154321347	LE	CHINH	VAN	2100 DORCHESTER AVENUE	FAMILY MEDI	DORCHESTER	MA	02124	0.1566311578	15
1316013006	GRIEVER	WILLIAM		430 PLYMOUTH ST		HALIFAX	MA	023381342	0.1570852921	15
1396752051	BARTLEY	MARY	M	95 SARGENT ST		BELCHERTOWN	MA	010079881	0.1576302481	15
1760042188	ARISTIDE	ALAINA		34 HAVERHILL ST		LAWRENCE	MA	018412884	0.1583759627	15
1982679601	SWEENEY	FRANCIS	W.	250 GREEN ST		GARDNER	MA	014401396	0.1602493628	15
1407814338	ANDREWS	SEAN	A	32 SOUTH ST	SUITE 300	WALTHAM	MA	024533594	0.1608131403	15
1811300353	SAMAHA	EMILY		11 SHORE ROAD		WINCHESTER	MA	01890	0.1610115888	15
1861401085	KEANEY	STEPHANIE	ELIZABETH	67 HALL RD	SUITE 3	STURBRIDGE	MA	015661472	0.1617622148	15
1932307840	CHU	SOFIA		223 CHIEF JUSTICE CUSHING HWY STE 301		COHASSET	MA	020251391	0.1632851559	15
1629638051	SPACHT	WESLEY		34 HAVERHILL ST		LAWRENCE	MA	018412884	0.1638045032	15
1790782993	DIRAMIO	CARRIE	J.	18 GRANITE ST		WHITINSVILLE	MA	015881908	0.1645829459	15
1821330556	CURTIS	MEGAN	HELENE	87 N MAIN ST		LEOMINSTER	MA	014535507	0.1647833628	15
1073035556	MARGOLIS	MICHELLE		100 HOSPITAL RD FL 4		LEOMINSTER	MA	014532253	0.1651601806	15
1295710630	FAY	LEON		34 HAVERHILL ST		LAWRENCE	MA	018412884	0.165370918	15
1235103219	HINES	THOMAS	C	850 HARRISON AVE	YACC 4	BOSTON	MA	021184001	0.1665938507	15
1073953477	WOO	CHRISTOPH		279 LINCOLN ST		WORCESTER	MA	016052120	0.1683048141	15
1427545243	SIDHOM	BESHOY	RAMSES	228 BILLERICA RD		CHELMSFORD	MA	018243604	0.1685810351	15
1972646354	CLARKE	RICHARD	F	BCHOC MEDICAL DEPARTMENT	CHESHIRE RO	PITTSFIELD	MA	01201	0.169504135	15
1376925461	ZHURI	HENRI		1069 BROADWAY		SAUGUS	MA	019063210	0.1695254902	15
1558464578	ENGELBART	BONNIE		454 BROADWAY		REVERE	MA	01901	0.1698383601	15
1548352073	CAMPION	AMY	C	710 STOCKBRIDGE RD		LEE	MA	012389316	0.1698640572	15
1376532721	SIU-LAI	PANSY		578 MAIN ST	HALLMARK HE	MALDEN	MA	021483900	0.1699684379	15
1700897196	ABEL	JONATHAN	E	25 BOND ST		SPRINGFIELD	MA	011043401	0.170065153	15
1962602946	TRAN	HUONG	H	850 HARRISON AVE	YACC 4	BOSTON	MA	021184001	0.1701489157	15
1548436967	LOVE	ABIGAIL	J	119 WINDSOR ST		CAMBRIDGE	MA	021393647	0.1704972792	15
1568724813	MEDIPALLY	MADHAVI		604 MAIN ST		SHREWSBURY	MA	015455663	0.1705372651	15
1154434488	WALLACE	ERIC		143 LONGWATER DR		NORWELL	MA	020611683	0.1711885054	15
1134651433	TARABOCHIA-GA	ALEXANDRA	T.	110 W SQUANTUM ST		NORTH QUINCY	MA	021712122	0.171427229	15
1821050006	SHUBE	PRISCILLA		479 SWANSEA MALL DR		SWANSEA	MA	027774119	0.1716530762	15
1023459419	TULADHAR JHA	SARWADA		269 UNION ST		LYNN	MA	019011314	0.1717186748	15
1336567460	BIEDERMAN	HANNAH		195 CANAL ST		MALDEN	MA	021486701	0.1723826696	15
1285153866	KOKAR	CHATCHAI		3640 MAIN ST STE 207		SPRINGFIELD	MA	011071192	0.1727184202	15
1528116571	CHAN	KIT		133 BROOKLINE AVE		BOSTON	MA	022153904	0.1727185609	15
1235111576	TELLEZ	TRINIDAD	L	34 HAVERHILL ST	GREATER LAW	LAWRENCE	MA	018412884	0.1734617847	15
1639285562	LENHARDT	ANDREW	S	205 WILLOW ST		SOUTH HAMILTON	MA	019822255	0.1745976853	15
1407838378	GOLDING	JEREMY		279 LINCOLN ST		WORCESTER	MA	016052120	0.1760610324	15
1205055522	ZADWORNY	JOHN	J	15 COASTAL LN		HYANNIS	MA	026016200	0.1762687127	15
1194784447	COREY	GEORGE	A.	150 INFIRMARY WAY		AMHERST	MA	010039288	0.1765666265	15
1932134434	ISER	MARTIN		795 BRIDGE STREET		WEYMOUTH	MA	02191	0.1766840556	15
1962476994	FERULLO	SHAWN	M	77 MASSACHUSETTS AVE	MASSACHUSET	CAMBRIDGE	MA	021394301	0.1770987567	15
1023010402	GRIMALDI	PAMELA	L.	151 WORCESTER RD		BARRE	MA	010059002	0.1781926454	15
1669600482	TAGOE	RACHEL		1215 BROADWAY		RAYNHAM	MA	027671942	0.1786412528	15
1003221995	PATEL	NEETY		155 FRANKLIN RD		FITCHBURG	MA	014205140	0.1790202764	15
1366474884	GIRARDI	NONA	M	45 DIMOCK ST		ROXBURY	MA	021191208	0.1807206758	15
1477129559	WHEATON	LEAH	ANTOINETT	60 TUDOR ST		WALTHAM	MA	024512325	0.1812985275	15
1144609793	CLEARMAN	THERESA		1 BOSTON MEDICAL CENTER PLACE	DOWLING 5	BOSTON	MA	021182908	0.1815907695	15
1548897028	REGIER	EMILY		1 BOSTON MEDICAL CTR PL		BOSTON	MA	021182908	0.1822156246	15
1770559296	DUNCAN	JOYCE	ELIZABETH	325B KING STREET		NORTHAMPTON	MA	010602370	0.1834572531	15
1033521000	SANSKY	MICHELLE	LAUREN	42 SUMMER ST STE 301		PITTSFIELD	MA	012014652	0.1835094752	15
1487624888	LOESCHER	RONALD		230 MAPLE ST		HOLYOKE	MA	010405124	0.1843196504	15
1801093356	TABE	JULIUS	TANYI V	439 S UNION ST, BLD 2, STE 107		LAWRENCE	MA	018432844	0.1845480954	15
1134136435	BENNING	KATHLEEN		143 LONGWATER DR		NORWELL	MA	020611683	0.1856755853	15
1386792877	KAPLAN	CHARLES		22 MILL ST	SUITE 101	ARLINGTON	MA	024764784	0.1861369061	15
1740286657	CORPUZ	MACARIO	CUDIAMAT	151 WORCESTER RD		BARRE	MA	010059099	0.186290959	15
1740575109	HEDDE	JAMES	JEFFREY	15 PAYSON RD	SUITE 3	FOXBORO	MA	020351393	0.1863659966	15
1427054493	BOSITIS	CHRISTOPH	MATTHEW	34 HAVERHILL ST		LAWRENCE	MA	018412884	0.1873279485	15
1013941939	SAMUEL	ERIC	B	3 WOODLAND RD STE 119		STONEHAM	MA	021801710	0.1879782477	15
1568993434	GHAZARIANS	NARIS		725 CONCORD AVE		CAMBRIDGE	MA	021381040	0.1888727477	15
1023216934	SEYMOUR	PATRICIA	L.	119 BELMONT ST	HOSPITAL ME	WORCESTER	MA	01605	0.1890468775	15
1386651073	EDWARDS	MICHAEL	A	40-42 ASBURY ST		SOUTH HAMILTON	MA	01982	0.1891655485	15
1588041396	PRIVERT	ANN-GAEL	DEBORRAH	55 FOGG RD		SOUTH WEYMOUTH	MA	021902455	0.189441885	15
1861450603	IYENGAR	KASTOORI		201 HIGHLAND ST		CLINTON	MA	015101037	0.1904082066	15
1841646932	PLATT	JESSICA		978 WORCESTER ST		WELLESLEY	MA	024823709	0.1904979987	15
1295306314	PEARSON	HANNAH		34 HAVERHILL ST		LAWRENCE	MA	018412884	0.1907122313	15
1114964731	GARDINER	PAULA	M	55 LAKE AVE N		WORCESTER	MA	016550002	0.1916995161	15
1821038738	VENO	DANIEL	A	165 MILL ST		LEOMINSTER	MA	014533289	0.1926146365	15
1760475768	SPARTOS	ANTHONY	G	250 PARADISE RD		SWAMPSCOTT	MA	019072948	0.1928572916	15
1821087289	BREEN GREALLY	STACEY	MARIE	93 POND ST	BETH ISRAEL	SHARON	MA	020672015	0.1930111852	15
1124067111	NELSON	LISA	B	444 STOCKBRIDGE ROAD		GREAT BARRINGT	MA	01230	0.193077413	15
1366502973	MARK	YVONNE		60 MESSENGER ST STE 204		PLAINVILLE	MA	027622258	0.1936494807	15
1225244312	RATTIN	ABIGAIL		34 HAVERHILL ST		LAWRENCE	MA	018412884	0.1948743585	15
1144201005	JOSHI	VINA	V	110 LIBERTY ST		BROCKTON	MA	023015521	0.1951883618	15
1417915455	FATER	CARMEN PA		10 MAIN ST		COTUIT	MA	026352518	0.1954201796	15
1639532575	ALARCON	LIZZETH	NATALY	10 GOVE ST		EAST BOSTON	MA	021281931	0.195711427	15
1124065826	SMITH	BRUCE	W	42 ASBURY ST	PATTON PARK	S HAMILTON	MA	019821808	0.195975687	15
1649265844	HOROWITZ	LEONARD	M	7 FEDERAL ST	SUITE 11	DANVERS	MA	019233620	0.1970881574	15
1932410032	SARKAR	AMBER	WIEKAMP	26 QUEEN ST	FAMILY PRAC	WORCESTER	MA	016102473	0.1970891451	15
1649533795	DRUMOND	KATE	BARANCK	107 COMMERCIAL ST		MASHPEE	MA	026496507	0.1978425068	15
1154310076	SERENO	PATRICIA	ANN	178 SAVIN ST	MALDEN FAMI	MALDEN	MA	021482329	0.1993133082	15
1134611742	KOZIEL	AMANDA	CATHERINE	26 QUEEN STREET		WORCESTER	MA	016102473	0.2005052777	15
1144480021	KNIGHT	ROLF	TIMOTHY	61 E MAIN ST	SUITE 7	NORTON	MA	027662340	0.2005885463	15
1588718936	SUAREZ-MARTIN	RAMON	ALBERTO	320 ESSEX ST		LAWRENCE	MA	018401411	0.200884495	15
1750894507	ROSA	LAUREN		395 PLEASANT ST		NORTHAMPTON	MA	010603914	0.2019010345	15
1083119226	EVANS	CHELSEA	R	147 MILK ST		BOSTON	MA	021094806	0.202070464	15
1477538395	WEYLER	JENNIFER	W	55 LAKE AVE N		WORCESTER	MA	016550002	0.2030182519	15
1073599221	ROSENFIELD	KATHERINE	LOUISE	269 UNION ST		LYNN	MA	019011314	0.2031093893	15
1811986292	GORDON	ANDREA	E	195 CANAL ST		MALDEN	MA	021486701	0.2031132896	15
1598994717	SINGH-KARNIK	SHALINI		73D WINTHROP AVE		LAWRENCE	MA	018433716	0.203216259	15
1780640961	SULLIVAN	IRIS		64 WHALON STREET		FITCHBURG	MA	01420	0.2051363444	15
1093963407	TRINH	CATHERINE	THU THAO	198 LITTLETON RD	SUITE 102	WESTFORD	MA	018863408	0.2051993018	15
1861477283	HEINZELMANN	PAUL	JOSEPH	15 PARKMAN ST WAC 1	MEDICAL WAL	BOSTON	MA	021143117	0.2060170971	15
1124059019	DALY	RICHARD	JAMES	693 E CENTRAL ST	FRANKLIN FA	FRANKLIN	MA	020381308	0.2064058917	15
1033301486	WALSH CONDON	MARIE	T.	75 RIVERSIDE AVE	SUITE 2	MEDFORD	MA	02155	0.20650998	15
1801981493	FOLEY	HEIDI	J	78 BRICKYARD ROAD	SUITE 2	ATHOL	MA	01331	0.2065525726	15
1447348255	LUSSIER	GEORGE	A	1 MERRIMACK ST		HAVERHILL	MA	01860	0.2066978138	15
1609307909	SELVANAAYAGAM	REKHA		1069 BROADWAY		SAUGUS	MA	019063210	0.2067628662	15
1679663199	VOLNEY	RAQUEL	F.R.	511 W GROVE ST	SUITE 104	MIDDLEBORO	MA	023461458	0.2069675583	15
1649361064	PASTER	BARRIE		24 MORRILL PL		AMESBURY	MA	019133530	0.2072827659	15
1417330135	GOSS	CAITLIN		2110 DORCHESTER AVE		BOSTON	MA	021245628	0.2088222803	15
1508156027	NEAGOE	CALIN	STEFAN	24 JULIO DR		SHREWSBURY	MA	015453053	0.2088507741	15
1538785332	VELEZ ALICEA	ALEJANDRA		34 HAVERHILL ST		LAWRENCE	MA	018412884	0.2088727584	15
1154437010	WADHWANI	RITA	P	114 WHITWELL ST	2 ND FLOOR	QUINCY	MA	021691870	0.2089562263	15
1235404336	ADAMS	LISA	ANN	21 BRAMBLE BUSH DR		FALMOUTH	MA	02540	0.2098298973	15
1114986460	FEINLAND	JERALD	B.	238 NORTHAMPTON ST		EASTHAMPTON	MA	010271046	0.2109087958	15
1417996406	RUANO	JOSE	E	373 S HUNTINGTON AVE	STE #2	JAMAICA PLAIN	MA	021304887	0.2117936435	15
1285756353	WONG	MARIE ELI	L	131 ASHLEY AVE	APT. N5	WEST SPRINGFIE	MA	010891345	0.2122610305	15
1023091766	GUADIZ	PATRICK	H	20 HOMER AVE		ASHLAND	MA	017211752	0.212544744	15
1932156627	ABRAHAMIAN	JANET	C	242 WOODLAND ST		WEST BOYLSTON	MA	015831670	0.2128186963	15
1255378204	MERWIN	GRIER	H	500 COLUMBIA ROAD	UPHAM'S COR	DORCHESTER	MA	02125	0.212830538	15
1245327386	CASTRO	XIMENA	M	60 HOSPITAL RD		LEOMINSTER	MA	01453	0.2137041992	15
1427039270	BURDULIS	MICHAEL	A	24 JULIO DR		SHREWSBURY	MA	015453053	0.2139559594	15
1477781656	KUMAR	MANISHA		1 GENERAL ST	LAMPREY BUI	LAWRENCE	MA	018412961	0.2153755516	15
1215372776	MAZZAWI	MARTA		170 DRAPER AVE		NORTH ATTLEBOR	MA	027603604	0.215871858	15
1679502405	SAMUELSON	MARK		56 NEW DRIFTWAY	SUITE 301	SCITUATE	MA	02066	0.2158964957	15
1467426536	GUNTHER	DAVID	M	850 HARRISON AVE	YACC 4	BOSTON	MA	021184001	0.2161504124	15
1972616019	HURTEAU	BRETT	J	500 FAUNCE CORNER RD		NORTH DARTMOUT	MA	027471278	0.2162435023	15
1093275273	NARCISO	RYAN	J	637 WASHINGTON ST		BOSTON	MA	021243510	0.2168456196	15
1457614588	SACCHETTI	CARA	LEIGH	143 LONGWATER DR		NORWELL	MA	020611683	0.2168949303	15
1316477177	WOLF	JENNIFER	RENEE	34 HAVERHILL ST		LAWRENCE	MA	018412884	0.2169243904	15
1407811615	CUMMINGS	CHARLES	H	1010 S MAIN ST		FALL RIVER	MA	027242820	0.2169587385	15
1649373580	BOURET	LISSETTE	MARIE	219 CENTRE ST		MALDEN	MA	021485524	0.2172182497	15
1083796635	BAUTISTA	LEYNA	T	73D WINTHROP AVE		LAWRENCE	MA	018433716	0.2173407698	15
1508832767	WOLFF	CHARLES	ALEXANDER	23 NORTH ST		MIDDLEBORO	MA	023462535	0.2173797284	15
1568423069	JAIN	DILIP	MOHAN	10 WINTHROP ST	SUITE 110	WORCESTER	MA	016044435	0.2187449044	15
1962478008	COHEN	JEFFREY	P	340 THOMPSON RD		WEBSTER	MA	01570	0.2188497219	15
1528075777	SCHISSEL	STEPHEN	A	24 MORRILL PLACE	LAHEY AMESB	AMESBURY	MA	01913	0.2190316628	15
1699963538	SWARTZ	JILL	E	100 HOSPITAL ROAD	TUFTS FAMIL	MALDEN	MA	02148	0.219602157	15
1376579458	MCKERSIE	ROBERT	CROSIER	150 PARK ST		LAWRENCE	MA	018412517	0.2202039301	15
1598797359	SIRACO	ELIZABETH	T	100 COMMERCE DR		NORTHBRIDGE	MA	015341415	0.220378141	15
1396792081	HAROOTUNIAN	CHARLES	C	3 CARVER SQ		CARVER	MA	023302014	0.2205957264	15
1043474018	VEREEN	JAMES	BOYD	33 EDGERTON DR		NORTH FALMOUTH	MA	02556	0.2206027323	15
1760455182	KARCHERE	MARTHA	G	111 GROSSMAN DR	ATRIUS HEAL	BRAINTREE	MA	02184	0.2214196963	15
1205817269	FERNANDES	PAULINA	M	1230 BRIDGE ST		LOWELL	MA	018501291	0.2226922313	15
1740393222	LEVITAN	EDWARD		181 WELLS AVE	SUITE 202	NEWTON	MA	024593344	0.222952712	15
1881824225	BYUN	JAEHYUN		230 MAPLE ST		HOLYOKE	MA	010405144	0.2234375385	15
1265493738	TRUDEL	JOHN	W	900 UNION ST		WESTBOROUGH	MA	015815408	0.2244501012	15
1033704135	KOPKA	ISABELLA	A	926 SOUTHBRIDGE ST APT 17		WORCESTER	MA	016102254	0.2269011253	15
1013095041	ABU BAKAR	INJIL		3 VILLAGE GRN N STE 321	THE PINEHIL	PLYMOUTH	MA	023608803	0.2272369527	15
1164409462	ROLLO	MARK	J	225 NEW LANCASTER RD		LEOMINSTER	MA	014534958	0.2288970441	15
1306945092	GEDDIS-COMRIE	BRENDA	J	10 N MAIN ST		CHARLTON	MA	015071590	0.230375534	15
1689864167	CHRISTO	KARLA		155 FRANKLIN ROAD		FITCHBURG	MA	014205140	0.2314574673	15
1235525866	LUZIC	AMAR		1 HOSPITAL RD		OAK BLUFFS	MA	02557	0.2320271191	15
1619065687	KLEIN	MICHAEL		21 BRISTOL DR	SUITE 101	SOUTH EASTON	MA	023751199	0.2322793576	15
1184635591	BOWIE	LISA	D.	170 DRAPER AVE		NORTH ATTLEBOR	MA	027603604	0.2324310081	15
1487677027	CONNOLLY	LISA	MARIE	6 KIMBALL LN	LAHEY LYNNF	LYNNFIELD	MA	019402682	0.2327776306	15
1083697486	MARKOVITZ	DENNIS	I	259 SWANTON ST		WINCHESTER	MA	018904301	0.2329576049	15
1932134202	DAHL	REYNOLD	J	100 COMMERCE DR		NORTHBRIDGE	MA	015341415	0.2332822989	15
1730593195	DEFUSCO	NICHOLAS		531 FAUNCE CORNER RD		DARTMOUTH	MA	027471242	0.2343088944	15
1528040656	REYES	MICHAEL	A	333 SW CUTOFF		NORTHBOROUGH	MA	015322130	0.2345583738	15
1760647770	LAVENA	MARIANELA		563 MAIN ST		BOLTON	MA	017401300	0.2352784324	15
1760561302	PEASE	JAMES	S	200 LINCOLN ST	SUITE 4	WORCESTER	MA	016052528	0.2357242439	15
1982041554	TSINTERIS	PAMELA		26 QUEEN ST		WORCESTER	MA	016102473	0.236490192	15
1215983820	BOUDREAU	KAREN	M	850 HARRISON AVE	YACC 4	BOSTON	MA	021184001	0.2369982834	15
1922000769	SILVA	GEORGE	JOSEPH	5 INDUSTRIAL DR	SUITE 100	MASHPEE	MA	026493464	0.2371321242	15
1285868976	PHILLIPS	SHARON	JELENA	178 SAVIN ST STE 100		MALDEN	MA	021482329	0.2372621234	15
1730160169	AMMERMAN	DAVID	W.	60 HOSPITAL RD	HEALTH ALLI	LEOMINSTER	MA	014532205	0.237374195	15
1558887984	SWEENEY	KAILEIGH	JEAN	55 FRUIT ST		BOSTON	MA	02114	0.2379146406	15
1154304913	FOURNIER	PHILLIP	O	55 LAKE AVE N	DEPARTMENT	WORCESTER	MA	016550002	0.2385423799	15
1740271147	NOLAN	TARA	MARIE	60 MESSENGER ST		PLAINVILLE	MA	027622258	0.2390762299	15
1033193750	MACEK	JAMES	M	15 PAYSON RD	SUITE 3	FOXBORO	MA	020351309	0.2398836926	15
1861566606	PATEL	TUSHAR	C	1155 PURCHASE ST		NEW BEDFORD	MA	02740	0.2402012279	15
1659801520	ATA	ELIE	IBRAHIM	34 HAVERHILL ST		LAWRENCE	MA	018412884	0.2415501011	15
1134289127	ALMEIDA	DEBBY		535 FAUNCE CORNER RD		DARTMOUTH	MA	027471242	0.2419835298	15
1609840842	STANTON	JULIE	M.	234 RUSSELL ST	#7	HADLEY	MA	010353534	0.2428351805	15
1821076688	HERWIG	THEODOR	THOMAS	1 INDEPENDENCE WAY		BREWSTER	MA	02631	0.2430683324	15
1093924342	KIM	LYNN		150 PARK ST		LAWRENCE	MA	018412517	0.2441059361	15
1124032883	CALDAS	ROBERT	JOHN	531 FAUNCE CORNER RD		DARTMOUTH	MA	027471242	0.2444385259	15
1790027548	SALONEN	SATU	MARJAANA	26 QUEEN ST	FAMILY HEAL	WORCESTER	MA	016102473	0.2446664475	15
1992026777	TRIEU	JENNIFER	L	850 HARRISON AVE	YACC 4	BOSTON	MA	021184001	0.2464546562	15
1205343944	AGUILAR	THERESA	RAE	1 BOSTON MEDICAL CTR PL		BOSTON	MA	021182908	0.2468598342	15
1245393214	MOLICA	SALVATORE	JOSEPH	637 WASHINGTON ST		DORCHESTER CEN	MA	021243510	0.2471760163	15
1003848037	NIEVES	OMAYRA		120 BEACON ST		SOMERVILLE	MA	021434370	0.2486735514	15
1245488105	BENTAHAR	IMANE	TIYAL	1 COMPASS WAY STE 210		EAST BRIDGEWAT	MA	02333	0.2500933405	15
1750596599	MELLO	DAVID	MICHAEL	1340 BOYLSTON ST		BOSTON	MA	022154302	0.2521089703	15
1407088792	INGALLS	DAVID	PAUL	128 HIGH STREET		NEWBURYPORT	MA	01950	0.2521955065	15
1972762821	ETHERIDGE	LATOYA	S.	178 SAVIN ST STE 100	HALLMARK HE	MALDEN	MA	021483591	0.2524811194	15
1710177985	GLOTH	DAVID	A	34 GREENWICH PARK	3	BOSTON	MA	021183004	0.2527151989	15
1750480927	IFFIH	ALLIAN		354 WAVERLY ST		FRAMINGHAM	MA	017027079	0.2532163711	15
1871625756	SMAGINA	ELENA	E	74 MAIN STREET		MEDWAY	MA	020531824	0.2532898412	15
1649531302	HUANG	JESSICA		479 SWANSEA MALL DR		SWANSEA	MA	027774119	0.2538956917	15
1205147394	SIMONS	CHRISTOPH	PAUL	1493 CAMBRIDGE ST		CAMBRIDGE	MA	021391047	0.2551380974	15
1417982513	KUMAR	MEENAKSHI	B	170 WORCESTER ST		WELLESLEY	MA	024815506	0.2554187073	15
1558896217	TUCKER	TIA		195 CANAL ST		MALDEN	MA	021486701	0.2558405312	15
1669043790	BODINAKU	INA		34 HAVERHILL ST		LAWRENCE	MA	018412884	0.2565427535	15
1801855788	PECHINSKY	GEOFFREY	ALAN	34 HAVERHILL ST		LAWRENCE	MA	018412884	0.2581923903	15
1538244355	PLATZNER	ANNE	B	329 CONWAY ST		GREENFIELD	MA	013011521	0.2585250997	15
1942360508	CLAYBOURNE	JOHVONNE	MICHELLE	541 MAIN ST 414		SOUTH WEYMOUTH	MA	021901889	0.2586266069	15
1316985419	GIGLIO	BARRY		35 DORY RD		GLOUCESTER	MA	019302236	0.2607871156	15
1053637561	KOPPENHEFFER	PETER	BROOKS	48 SANDERSON ST		GREENFIELD	MA	01301	0.2616854498	15
1649620683	FRUGGIERO	ROBERT	J	1030 PRESIDENT AVE STE 1004		FALL RIVER	MA	027205923	0.2617589204	15
1861428849	BARNES	HALDOR	P.	5 INDUSTRIAL DRIVE	SUITE 100 M	MASHPEE	MA	02649	0.2619730887	15
1154570372	WILSON	KEREN	T	2345 MAIN STREET		TEWKSBURY	MA	01876	0.2627020777	15
1316324460	TENNER	KAREN	R	1 BOSTON MEDICAL CTR PL		BOSTON	MA	02118	0.2628733126	15
1356347405	ERSING	CURTIS	P	130 COUNTY RD		IPSWICH	MA	019382585	0.2631206211	15
1306830484	SMITH	MICHAEL	J	2 TECHNOLOGY PARK DR		BOURNE	MA	025328341	0.2632908091	15
1275828121	ROBERTS	STEPHEN		55 FOGG RD		WEYMOUTH	MA	02190	0.2635081291	15
1710369863	SHANLEY	DANIELLE	A	1350 MARKET ST FL 2		LYNNFIELD	MA	019404048	0.2635369633	15
1134102601	LICHAUCO	TOMAS	F	333 ELM ST	FAMILY PHYS	DEDHAM	MA	020264530	0.2640250918	15
1205995438	SHEPHERD	ROBERT	B	284 CANTON ST		WESTWOOD	MA	020902206	0.2656743486	15
1194284240	HU	YIJIA		1 BOSTON MEDICAL CTR PL		BOSTON	MA	021182908	0.2658311419	15
1386627057	LUCKMANN	ROGER	S	55 LAKE AVE N	DEPARTMENT	WORCESTER	MA	016550002	0.266444584	15
1811309891	HETLAND	ADAM	THOMAS	42 SUMMER ST		PITTSFIELD	MA	012014624	0.2665864128	15
1972789592	IMAM	SYED	M	110 LIBERTY ST		BROCKTON	MA	023015521	0.2671515347	15
1881753903	BRINCHEIRO	FRANCISCO	JOSE PAIS	30 NEW CROSSING RD	SUITE 301	READING	MA	01867	0.2677450787	15
1295765212	MAZIARKA	ELIZABETH	MARY	637 WASHINGTON ST		DORCHESTER CEN	MA	021243510	0.2681659117	15
1467936708	PATEL	NIYANTI		55 CINEMA BLVD		LEOMINSTER	MA	014533290	0.2687243583	15
1134180425	DEVINE	MARTIN		61 N MAIN ST		CHARLTON	MA	015071315	0.2688472379	15
1003867714	HELFAND	IRA		1515 ALLEN ST		SPRINGFIELD	MA	011181803	0.2697312572	15
1447239439	MOTT KEIS	RACHEL	K	10 GOVE ST		EAST BOSTON	MA	021281920	0.2707912998	15
1851566780	TRUTT	DANIEL		369 HARVARD ST	APARTMENT #	BROOKLINE	MA	024462910	0.2712293976	15
1023018298	TRAISTER	RICHARD	GRAD	21 HIGHLAND AVE	SUITE 2	NEWBURYPORT	MA	019503872	0.271319315	15
1013995208	GARELICK	LAURA	ANN	50 NORTH ST	FAMILY PRAC	MEDFIELD	MA	020521654	0.2715290893	15
1689651267	EGAN	AUSTIN	PATRICK	25 CARLETON ST	MIT MEDICAL	CAMBRIDGE	MA	021421323	0.271705106	15
1942439039	TRUONG	HONG	VI	1256 PARK ST	101	STOUGHTON	MA	020723745	0.2718470857	15
1699889261	KATZ	ALEXANDER		6 ESSEX CENTER DR STE 211		PEABODY	MA	019602906	0.2724199175	15
1629000153	DEY	MALABIKA		291 LINCOLN ST	SUITE 303	WORCESTER	MA	016053643	0.2736034287	15
1134160096	PHILLIPS	NICHOLAS	W	730 MAIN ST		MILLIS	MA	020541612	0.2740179856	15
1477043586	KAUR	JASLEEN		19 NORWOOD ST		EVERETT	MA	021492709	0.2743164102	15
1013337088	MCCARTHY	KATERI		279 LINCOLN ST		WORCESTER	MA	016052120	0.2743457096	15
1306958061	VU	HANNAH	H	50 NORTH ST		MEDFIELD	MA	020521654	0.2744636095	15
1962485722	GLEICH	GERALD	S	279 LINCOLN ST		WORCESTER	MA	016052120	0.2745023082	15
1932690757	HERTENSTEIN P	AUDREY	LELA	26 QUEEN ST		WORCESTER	MA	016102473	0.2749337518	15
1447258561	SAMALE	GIRO	RICHARD	510 NORTH STREET		PITTSFIELD	MA	01201	0.2754995866	15
1619303153	HUI	KEVIN	K	885 WASHINGTON ST		BOSTON	MA	021111415	0.2762910068	15
1740271683	TABIT	JEAN	MARIE	73D WINTHROP AVE	PLAZA 114	LAWRENCE	MA	018433716	0.2764862763	15
1396906061	HOLT	LARKIN		34 HAVERHILL ST		LAWRENCE	MA	018412884	0.2765558196	15
1720296098	VOLNEY	RONALD	ALBERT	511 W GROVE ST	SUITE 104	MIDDLEBORO	MA	023461458	0.2775159386	15
1598008518	DELOUREIRO	AMANDA	EVA	850 HARRISON AVE	YACC 5	BOSTON	MA	021184001	0.2775795401	15
1932361920	THARAUD	REBECCA	FAITH	137 MAIN ST		MEDFORD	MA	02155	0.2784149434	15
1356450985	SANTOS	ROMAN	NICOLAS	69 MAIN ST		LAKEVILLE	MA	023473628	0.2787595984	15
1104076793	AGOMAA	ALBERT	D	325B KING STREET		NORTHAMPTON	MA	010602370	0.279114911	15
1588229710	IM	TAYLIN		195 CANAL ST		MALDEN	MA	021486701	0.2796251216	15
1912385915	BURNHAM	SHANNON	LEIGH	15 CORPORATE PARK DR		PEMBROKE	MA	023591966	0.2814926618	15
1972591451	KARP	SARA	B	195 CANAL ST		MALDEN	MA	021486701	0.282178729	15
1326514894	LEVESQUE	COLLEEN	M	173 WORCESTER ST		WELLESLEY	MA	024815521	0.2823973877	15
1710470646	KAUFMAN	ALICE		34 HAVERHILL ST		LAWRENCE	MA	018412884	0.2826073292	15
1790714079	WARNER	ASHLEY		81 RESERVOIR DR		ATHOL	MA	01331	0.2837494799	15
1780667543	GUSSAK	LISA	S	26 QUEEN ST	FAMILY PRAC	WORCESTER	MA	016102473	0.2847588804	15
1558682211	PLOSKER	MATTHEW		195 SCHOOL ST		MANCHESTER	MA	019441704	0.285324196	15
1467441279	MUTCHLER	MICHAEL	J.	250 GREEN ST		GARDNER	MA	014401396	0.2859766387	15
1598708687	HOWLAND	JOHN	S.	141 MAIN ST		SOUTHBRIDGE	MA	015502524	0.2871942079	15
1285029868	LORUSSO	ANTHONY	C.	119 BELMONT ST		WORCESTER	MA	01605	0.2876730167	15
1801996905	WALKER	CHARLES	G	15 VAUGHAN ST		LAKEVILLE	MA	023471638	0.2880639356	15
1720100712	SHULMAN	ELIZA	PHILIPPA	133 BROOKLINE AVE		BOSTON	MA	022153904	0.2886030023	15
1497993117	CHURCHILL	ERIC	C	140 HIGH STREET		SPRINGFIELD	MA	011051442	0.2886872358	15
1316056815	KIDD	JOHN GRAY		33 AVON ST		WAKEFIELD	MA	018802310	0.2888321543	15
1366797219	FELDMAN	GALINA		480 MAPLE ST # 204		DANVERS	MA	019234065	0.2896711492	15
1427015379	FRIEDMAN	WILLIAM	STEVEN	116 MAIN ST		WESTMINSTER	MA	014731444	0.2897371958	15
1023308038	TSEWANG	NAMGYAL		30 NEW CROSSING RD STE 200		READING	MA	018673271	0.2898215909	15
1669458048	CHRISOSTOMIDI	VASILIOS		604 MAIN ST		SHREWSBURY	MA	015455663	0.2899616413	15
1184851933	PHILLIPS	JEFFREY	W	92 HIGH STREET	SUITE # DH4	MEDFORD	MA	02155	0.29039029	15
1669670774	PASCOE	TAMARA	LYNN	150 INFIRMARY WAY		AMHERST	MA	010039288	0.2910586862	15
1659304319	WEISMAN	EVAN	B	340 WOOD RD STE 101		BRAINTREE	MA	021842404	0.2912608168	15
1124179429	GODFREY	STEPHANY	TRUEX	1 FORGE VILLAGE RD		GROTON	MA	014502047	0.2917261954	15
1720346737	AMBROGI	ILANA		564 MAIN ST		WALTHAM	MA	024525516	0.2918562932	15
1467518308	REEVES	MICHAEL	JAY	329 CONWAY ST		GREENFIELD	MA	013011521	0.2918640083	15
1386720613	TING	ANDREW	J	15 RAILROAD AVENUE		S HAMILTON	MA	01982	0.2920321679	15
1609426584	KINCAID	DENISE	MARIE	780 MAIN ST		GREAT BARRINGT	MA	012302148	0.2922294099	15
1255329652	THOMAS	BEATRIX	SYLVIE	3 WOODLAND RD	SUITE 119	STONEHAM	MA	021801702	0.2927761615	15
1215069182	HALL	LARA	E.	337 SOMERVILLE AVE		SOMERVILLE	MA	021432914	0.2934715405	15
1972793370	THADISINA	SOWMYA	REDDY	101 MAIN ST STE 214		MEDFORD	MA	021554530	0.2939719648	15
1558681346	LIN	ALICE I-Y		632 BLUE HILL AVE		DORCHESTER	MA	021213293	0.2939898028	15
1770076697	JIN	HELEN		34 HAVERHILL ST		LAWRENCE	MA	018412884	0.2945880076	15
1700845237	SHERLOCK	MARY	E.	191 BEDFORD ST		FALL RIVER	MA	027203050	0.2946028701	15
1912266982	STEVENSON	JESSICA	DANIELLE	178 SAVIN ST	SUITE 100	MALDEN	MA	021482329	0.294753187	15
1467411777	MAZYCK	BETH	KURTZ	326 NICHOLS RD		FITCHBURG	MA	014201914	0.2947581309	15
1356354005	VANBEBER	MONTY	JAMES	233 STEVENS ST		HYANNIS	MA	026013766	0.2951459853	15
1538256532	ESDALE	AMY	BONNER	298 WASHINGTON ST		GLOUCESTER	MA	019304832	0.295369534	15
1174680748	CLOUTIER	JEANETTE		6 MAPLE ST STE 103		NORTHBOROUGH	MA	015321647	0.295852909	15
1083888002	PIERRE	CLAUDELEE		26 QUEEN ST		WORCESTER	MA	016102473	0.2958706563	15
1114902038	D'OTTAVIO	GINA	E.	19 TACOMA ST		WORCESTER	MA	016053516	0.2963104724	15
1306882741	HUANG	WYNNE		800 W CUMMINGS PARK	SUITE 2250	WOBURN	MA	018016372	0.2967754702	15
1932420676	BOMBACI	KIMBERLY		279 LINCOLN ST		WORCESTER	MA	016052120	0.2975437787	15
1982604328	GUMP	MARGUERIT	C	329 CONWAY ST	GREENFIELD	GREENFIELD	MA	013011526	0.2978557163	15
1437310828	ROSA	DAVID		281 LINCOLN ST	MED STAFF S	WORCESTER	MA	016052138	0.2986351286	15
1609280288	CORBI	GRACE	K	34 HAVERHILL ST		LAWRENCE	MA	01841	0.2987279432	15
1356705008	STANSBURY	WHITNEY	EBONY	4199 WASHINGTON ST		ROSLINDALE	MA	021311733	0.2987324322	15
1437106978	TRIPATHI	APEKSHA		112 MAIN ST	SUITE 110	NORTHBOROUGH	MA	015321914	0.299237522	15
1992701775	CUMMINS	GARY	M	211 PARK ST		ATTLEBORO	MA	027030963	0.2995030825	15
1639104771	MENDES	BARBARA	L	230 BOWDOIN ST		DORCHESTER	MA	021221817	0.3001859203	15
1568548899	LABARGE	HARLOW	F	195 SCHOOL STREET		MANCHESTER	MA	01944	0.3011170986	15
1366454076	MALLICK	RAJANI	K	14 TAUNTON AVE	P O BOX BJ	NORTON	MA	027662707	0.3013445415	15
1932199353	MAILEY	VICTOR	HUGO	163 RIVER RD		NEW BEDFORD	MA	027456229	0.3016449373	15
1477533941	CABRAL SILVER	HEATHER		200 SPRINGS RD	VA NEW ENGL	BEDFORD	MA	01730	0.3018394775	15
1679587356	VUYLSTEKE	PHILIPPE		110 LIBERTY ST		BROCKTON	MA	023015674	0.3019262167	15
1497040844	DESOCIO	CRISTI	A	68 MAIN ST		PEPPERELL	MA	014631560	0.3030934684	15
1235176884	CHAPA	ARTEMIO	CERDA	90 VANDENBERG DR	66 MDS (AFM	HANSCOM AFB	MA	017312104	0.3033290325	15
1760522635	EILERT	CHARLES		281 LINCOLN ST	MED STAFF S	WORCESTER	MA	016052138	0.3053223697	15
1013091669	BROZ	GWEN	MARIE	46 N MAIN ST		W BROOKFIELD	MA	01585	0.3060591572	15
1558865550	TRIBIE	SOPHIA	MARGARETH	26 QUEEN STREET		WORCESTER	MA	016102473	0.3061835567	15
1215918172	HERSH	MARCY	B	21 BRISTOL DR STE 200		SOUTH EASTON	MA	023751199	0.3063725756	15
1346687928	YODER	JONATHAN	B.	392 CHESTNUT ST	SUITE 100	NEEDHAM	MA	024922411	0.3063756299	15
1366495749	BOCHMAN	MARISA	MODINI	36 ESSEX RD		IPSWICH	MA	019382599	0.3064766528	15
1467443861	MULKERN	JOHN	P	700 CONGRESS ST	STE 303	QUINCY	MA	021690909	0.3065694889	15
1952563736	AYACH	MOUHANAD		281 LINCOLN ST	MEDICAL STA	WORCESTER	MA	016052138	0.3068524684	15
1992151179	YAO	YUAN		578 MAIN ST		MALDEN	MA	021483900	0.3074920021	15
1073550661	COLLINS	MARK	T.	563 MAIN ST		BOLTON	MA	017401300	0.3075385165	15
1053369611	FRYLING	BRENT	ALAN	5 FEDERAL ST STE 1		DANVERS	MA	019233687	0.3078080836	15
1669432605	RINGIEWICZ	MARK	A.	479 SWANSEA MALL DR		SWANSEA	MA	027774119	0.3078746657	15
1093754780	MELNICK	SIMON		400 STANLEY ST		FALL RIVER	MA	027206009	0.3081542688	15
1578646857	RITTENHOUSE	ROBERT	N	640 BOLTON ST	LAKEVIEW ME	MARLBORO	MA	01752	0.309052929	15
1437531332	CHEN	EMY		2110 DORCHESTER AVE		BOSTON	MA	021245628	0.3096143405	15
1700963089	JAWITZ	MICHAEL	J	141 MAIN ST		AGAWAM	MA	010011804	0.3100833298	15
1225099443	SYME	JEFFREY	B.	479 SWANSEA MALL DR		SWANSEA	MA	027774119	0.3101247383	15
1942215363	YOSS	MARCI	S	325B KING STREET		NORTHAMPTON	MA	010602370	0.3101749496	15
1386699775	YAGUDIN	EMIL		74 MAIN ST		FRAMINGHAM	MA	017022952	0.3117407478	15
1174597330	WILKINSON	JOANNE	E	850 HARRISON AVE	YACC 4	BOSTON	MA	021184001	0.312496117	15
1437549763	ECKSTAT	MATTHEW	M	1 BOSTON MEDICAL CENTER PLACE	DOWLING 5	BOSTON	MA	02118	0.3130133265	15
1619941853	BAUSTIN	ALLAN	P.	234 RUSSELL ST	#7	HADLEY	MA	010353534	0.3130297108	15
1518985530	MARTIN	MEREDITH	ANN	761 WORCESTER RD	4TH FLOOR	FRAMINGHAM	MA	017015224	0.3136110806	15
1568699767	VALDMAN	OLGA		26 QUEEN ST		WORCESTER	MA	016102473	0.3137847513	15
1154649846	WILLIAMS	CLOTYL		269 UNION ST		LYNN	MA	019011314	0.3140503002	15
1083682082	MINTZ	JOSHUA		38 MULBERRY ST STE 204		LEEDS	MA	010535339	0.3141947046	15
1457588162	MCCARTHY	KRISTEN		133 LITTLETON RD	SUITE 202	WESTFORD	MA	018863098	0.3142901721	15
1528025731	RATHMELL	MELISSA		1400 COMPUTER DR STE 301		WESTBOROUGH	MA	015811790	0.3151938465	15
1124219621	BARRETO	FELICIA	A.	1030 PRESIDENT AVE	STE 1004	FALL RIVER	MA	027205923	0.3157223283	15
1902243074	ANDALCIO	SHERAR		1290 TREMONT ST		ROXBURY	MA	021203432	0.3168577404	15
1174563134	DREYFUS	DEBORAH	E	55 LAKE AVE N		WORCESTER	MA	016550002	0.3168595961	15
1831553080	JOHNSON	KHAI-EL		637 WASHINGTON ST	CODMAN SQUA	BOSTON	MA	021243510	0.317110499	15
1285653147	SELESNICK	MARK	HOWARD	28 RIVERSIDE DR		PEMBROKE	MA	023594947	0.3188132771	15
1215930698	THOMAS	MARI	K	4 RIVERHURST RD APT 203		BILLERICA	MA	018213479	0.3194439678	15
1578982518	CHON	ANNA		279 LINCOLN ST		WORCESTER	MA	016052120	0.3196601757	15
1093129488	MAUCH	MAYA	YASMIN	SOUTH END COMMUNITY HEALTH CENTER	1601 WASHIN	BOSTON	MA	02118	0.3197683423	15
1356331334	LABAIRE	PATRICIA		110 LONG POND RD STE 101		PLYMOUTH	MA	023602642	0.3204475512	15
1902843188	FREEMAN	SYLVIA GA		269 CHATHAM ROAD	CROSSROADS	HARWICH	MA	02645	0.3211570114	15
1386765519	SINGH	MONIKA		17 CUDWORTH LN		SUDBURY	MA	017761384	0.3214512995	15
1528232907	PARLEE	ELIZABETH	J.	1493 CAMBRIDGE ST		CAMBRIDGE	MA	021391047	0.3215277597	15
1326673849	GOODRICH	KATHRYN	MICHELLE	170 CENTRE ST		MILTON	MA	021863338	0.3221075182	15
1821417379	DUFFY	MARTHA	J.	10 GOVE ST		EAST BOSTON	MA	021281920	0.32220145	15
1053327734	LOUGHNANE	JOHN		ONE BOSTON MEDICAL CENTER PLACE #5108	BOSTON'S CO	BOSTON	MA	021187062	0.3223160488	15
1093721698	O'CONNELL	SARAH	J	143 LONGWATER DR		NORWELL	MA	020611683	0.3226803971	15
1184817439	KARIM	HANA		111 NORFOLK ST		WALPOLE	MA	020811703	0.3229811137	15
1306225016	GANIA	GRETA SEI		178 SAVIN ST STE 100		MALDEN	MA	021482329	0.3230168481	15
1568575496	SALTER	JASON	D	1030 PRESIDENT AVE	STE 1004	FALL RIVER	MA	027205923	0.3233409777	15
1114108438	GROODE	JUSTIN	SANDERS	372 WASHINGTON ST	MARINO CENT	WELLESLEY	MA	024816202	0.3234067496	15
1295960474	MULLIGAN	CHRISTINE	ANNE	178 SAVIN ST STE 100	HALLMARK HE	MALDEN	MA	021482329	0.3235191802	15
1609888445	SHOEMAKER	THEODORE	M	26 QUEEN ST	MEDICAL	WORCESTER	MA	016102473	0.3236979392	15
1972671758	HARRINGTON	PAUL	D	246 SOUTHBRIDGE ROAD		CHARLTON	MA	015075237	0.3237673265	15
1649256033	LOWERY	SUSAN		274 GREENFIELD RD		MONTAGUE	MA	013519515	0.3245560133	15
1548473911	GOLI	ALI	H	101 CEDAR ST		MILFORD	MA	017571101	0.3252000489	15
1255315545	KOEHM	MARGARET	M.	57 PROSPECT ST		NANTUCKET	MA	025542799	0.3256198244	15
1114910130	STYLE	ALEC	J	250 PARADISE RD		SWAMPSCOTT	MA	019072948	0.3270129987	15
1366451734	KRAJEWSKI	PATTY-ANN		1 LUMBER ST		HOPKINTON	MA	017482363	0.3271522305	15
1750368080	GREENSPAN	MELISSA	A.	73 RUSSELL RD		HUNTINGTON	MA	010509777	0.3273475013	15
1205055969	COHEN-MCKEON	LEORA		150 INFIRMARY WAY		AMHERST	MA	010039288	0.3283664558	15
1275591927	SARIN	SUNIL	KUMAR	60 HOSPITAL RD		LEOMINSTER	MA	014532205	0.3289996396	15
1306989066	TIERNEY	TIMOTHY	A	675 MAIN ST		MELROSE	MA	021763138	0.3293198437	15
1639293558	BOTIE	LAURIE	B.	600 CLARK RD		TEWKSBURY	MA	018761699	0.32960124	15
1902965361	DHANJI	AL-KARIM	A	BOSTON HEALTH CARE FOR THE HOMELESS	729 MASSACH	BOSTON	MA	02118	0.3298280446	15
1033211495	COONEY	JOSEPH	O.	50 MAIN STREET	ROOM 019	STOCKBRIDGE	MA	012620238	0.3300444122	15
1285824318	MCINTOSH	ANN	B	164 HIGH ST		GREENFIELD	MA	013012613	0.3308430306	15
1760565873	DRESSEL	BRIAN	C	68 MAIN ST		PEPPERELL	MA	014631560	0.3309756165	15
1255318721	BUTLER	STEPHEN	RUSSELL	39 FAUNCE CORNER RD		DARTMOUTH	MA	027474202	0.3322103728	15
1750693859	PATEL	VIDHI		75 STATE ST FL 26		BOSTON	MA	021091827	0.3323883067	15
1023065778	LAPLANTE	POUL	M	92 HIGH ST	SUITE DH4	MEDFORD	MA	021553850	0.3327348993	15
1912983750	MATOS	NELSON		50 PROSPECT ST	SUITE 505	LAWRENCE	MA	018412841	0.3330789732	15
1396164877	BALDWIN	MARIELLE	C	850 HARRISON AVE # YACC5		BOSTON	MA	021184001	0.3331237502	15
1912956616	GREEN	DONALD	MICHAEL	35 COPELAND AVE		READING	MA	018673302	0.3343411425	15
1013398999	SUNDER	MEERA		26 CENTRAL ST		SOMERVILLE	MA	021432827	0.3353470179	15
1790025930	TOUSSAINT	JEAN	ITANEY	700 ESSEX ST		LAWRENCE	MA	018414396	0.3354338418	15
1114212776	RITVO	AMANDA	RAE	250 PARADISE RD		SWAMPSCOTT	MA	019072948	0.3358812082	15
1821061391	PAREKH	VIDURI		541 MAIN ST	SUITE 301	SOUTH WEYMOUTH	MA	021901868	0.3361814215	15
1568845444	SWAIM	BRYAN	H	26 QUEEN ST		WORCESTER	MA	016102473	0.3369802415	15
1174586051	CHMURA	MARY	ELIZABETH	58 OLD NORTH RD		WORTHINGTON	MA	010989753	0.3377668636	15
1508936691	LENHERR	CORNELIA	FRANCES	165 KEMBLE ST		LENOX	MA	01240	0.3378669239	15
1619170032	MACNAUGHTON	HONOR		195 CANAL ST		MALDEN	MA	021486701	0.3387622332	15
1376544619	RUZICKA	LAUREL	A	150 PARK ST		LAWRENCE	MA	018412517	0.3423558131	15
1669580809	BASSLER	ELISABETH	C	392 CHESTNUT ST		NEEDHAM	MA	024922411	0.3425646091	15
1164686622	GATES	RYAN		531 FAUNCE CORNER RD		DARTMOUTH	MA	027471242	0.3432277466	15
1932368982	YEUCHYK	IRYNA	VALENTINO	19 TACOMA ST		WORCESTER	MA	016053516	0.3433523175	15
1215096672	BONE	WENDY	FRANCES	191 MAIN ST	SUITE 213	WAREHAM	MA	02571	0.3436150203	15
1821355595	KULKARNI	MUKTI		279 LINCOLN ST		WORCESTER	MA	016052120	0.3437703551	15
1104084227	MORRISON	SARAH	W	137 MAIN ST		MEDFORD	MA	02155	0.3444691949	15
1720177215	STOCKING	REBECCA		CHILDREN'S HOSPITAL BOSTON	1295 BOYLST	BOSTON	MA	02144	0.3449377629	15
1144415506	ANGELOV	ALEXANDER		2 1ST AVE STE 215		PEABODY	MA	019604962	0.3449776528	15
1942512066	BENTWOOD	JENNIFER		269 UNION ST		LYNN	MA	019011314	0.3455829957	15
1780946111	NADEN	CATHERINE	MYGATT	34 HAVERHILL ST	3RD FLOOR R	LAWRENCE	MA	018412884	0.3461480343	15
1467420190	MINKOFF	OLGA	V	725 CONCORD AVE	STE 4100	CAMBRIDGE	MA	021381040	0.3465786634	15
1992797245	JACOBSON	CAREN	G	150 PARK ST		LAWRENCE	MA	018412517	0.3468548909	15
1861786972	SEMENYA	AFI	M	850 HARRISON AVE	YACC 4	BOSTON	MA	021184001	0.346860089	15
1851507941	KIRCHEN	NICOLE	TAN	421 N MAIN ST	PRIMARY CAR	LEEDS	MA	010539764	0.347249929	15
1003092081	ALLEYNE	KHALIL		143 LONGWATER DR		NORWELL	MA	020611683	0.3473396568	15
1982740551	YANG	LINYA		1101 BEACON ST STE 4EAST		BROOKLINE	MA	024465587	0.3474751256	15
1407241391	MORRIS	JULIANA	ELIZABETH	151 EVERETT AVE		CHELSEA	MA	021501812	0.3503160697	15
1295829521	CARACENI	LESLIE	C	155 BOSTON RD	#12	SOUTHBOROUGH	MA	017721650	0.3508352681	15
1215907092	MEISINGER	KIRSTEN		337 SOMERVILLE AVE	UNION SQUAR	SOMERVILLE	MA	021432914	0.3509002208	15
1881008324	DRAPER	JACQUELIN	TESSA	1030 PRESIDENT AVE STE 1004		FALL RIVER	MA	027205923	0.3516355224	15
1689632556	KIRBY	CRAIG	R	20 ELM ST	FAMILY PRAC	PITTSFIELD	MA	012016502	0.3523175159	15
1477504835	MAHIDHARA	INDIRA		73D WINTHROP AVE	PLAZA 114	LAWRENCE	MA	018433716	0.3533582498	15
1972536043	HARDENBROOK	CHERYL	A	1280 W CENTRAL ST STE 202		FRANKLIN	MA	020383110	0.3544683067	15
1366428278	HARTMAN	CHANDRA	C	48 SANDERSON STREET		GREENFIELD	MA	013012778	0.3546621415	15
1528046372	KYLANDER	DEBORAH	J	1400 COMPUTER DR STE 301		WESTBOROUGH	MA	015811790	0.3548959765	15
1417925116	DEL MUNDO	WINFRED	F B	143 LONGWATER DR		NORWELL	MA	020611683	0.3556401158	15
1184044034	MISLAN	HILARY	H.	26 QUEEN ST		WORCESTER	MA	016102473	0.3566039821	15
1942358650	SATNICK	JEFFREY		45 STERLING STREET, SUITE 7		WEST BOYLSTON	MA	01583	0.3568518084	15
1871153205	ONEIL	PATRICK		34 HAVERHILL ST		LAWRENCE	MA	018412884	0.3577790467	15
1518043652	BOHAM	ELIZABETH	W	55 PITTSFIELD RD	SUITE 9	LENOX	MA	012402123	0.357974122	15
1063670156	CHIANG	JENNY	SHIH-JEN	34 HAVERHILL ST		LAWRENCE	MA	018412884	0.3585582116	15
1841257714	FLUET	JAMES	E	155 FRANKLIN RD		FITCHBURG	MA	014205140	0.3587509521	15
1134176860	SHAHIDI	MASOUD		700 WASHINGTON ST		DEDHAM	MA	020264427	0.3588686457	15
1861449126	HUYNH	TRUONG		133 LITTLETON RD	SUITE 202	WESTFORD	MA	018863115	0.3610566516	15
1760425003	DURO	EDLIRA		385 SOUTHBRIDGE ST		AUBURN	MA	015012498	0.3614700527	15
1881645679	WEINSTEIN	ROBERT	E	110 LIBERTY ST		BROCKTON	MA	023015521	0.3622088648	15
1437267283	NIMAKO	JULIET		850 WASHINGTON ST		DEDHAM	MA	020266000	0.3625746003	15
1013964691	WERTHEIMER	RANDY	F	1493 CAMBRIDGE ST	1320 MACHT	CAMBRIDGE	MA	021391047	0.362938082	15
1972588929	KRUEGER	JOHN		73D WINTHROP AVE		LAWRENCE	MA	018433716	0.3632924898	15
1225017510	AUBRY	RICHARD	J	425 REVERE ST	HALLMARK HE	REVERE	MA	021514543	0.3640661935	15
1124234273	RASER	JOHN		34 HAVERHILL ST		LAWRENCE	MA	018412884	0.3648248647	15
1700040516	LEE	SEUNG JAE		85 WORCESTER RD		FRAMINGHAM	MA	017015348	0.3649774354	15
1902997885	THOMAS	AARON	R	18 HIGHLAND AVE	NEWBURYPORT	NEWBURYPORT	MA	01950	0.3651375525	15
1215534334	WOONTON	KATHERINE	ASHLEY	237A STATE RD		DARTMOUTH	MA	027472612	0.365542981	15
1831292887	RABKINA	ANNA		269 UNION ST		LYNN	MA	01901	0.3656275661	15
1679613541	HARGREAVES	ALLISON		151 WORCESTER RD		BARRE	MA	010059002	0.3658615795	15
1790704468	THOMAS	MARYKUTTY	D	1400 VFW PARKWAY	SCI, BUILDI	WEST ROXBURY	MA	021324927	0.3670545054	15
1174510382	WAUGH	TINA		38R ENON ST		BEVERLY	MA	019151166	0.3678576282	15
1023064789	CHAOUI	ALAIN	ALBERT	1 ROOSEVELT AVE	SUITE 201	PEABODY	MA	019602200	0.3682848161	15
1972646370	NEWMAN	TIMOTHY	A	BERKSHIRE LIFE INSURANCE	700 SOUTH S	PITTFSFIELD	MA	01201	0.3698237521	15
1346628690	STAUDER	CAITLIN		3 EDGEWATER DR STE 102		NORWOOD	MA	020624644	0.3708379745	15
1518907724	GRIMES	LORA	D	325B KING STREET		NORTHAMPTON	MA	01060	0.3715024057	15
1639795438	FRASER	ALICIA		34 HAVERHILL ST		LAWRENCE	MA	018412884	0.3727553894	15
1427027275	SABIR	JENNIFER	FOSSAN	180 GEORGE WASHINGTON BLVD	MANET COMMU	HULL	MA	020453069	0.3728308065	15
1801946926	LOWNEY	MICHAEL	J	2081 CENTRE ST		BOSTON	MA	021323313	0.3730866524	15
1194852319	WALKER	MARGIT	LISA	329 CONWAY ST	GREENFIELD	GREENFIELD	MA	013011521	0.3732386596	15
1265420301	BOHLMAN	LYLE	G	195 CANAL ST		MALDEN	MA	021486701	0.3738536734	15
1134106123	KANO	REBECCA	J	1030 MAIN ST		WALTHAM	MA	024517447	0.3746251061	15
1639147366	RUBIN	RICHARD	J.	150 INFIRMARY WAY		AMHERST	MA	010039288	0.3746810473	15
1376539346	KELLEY	GRETCHEN	LOUISE	570 BALDWINVILLE RD		BALDWINVILLE	MA	014361351	0.3766427703	15
1538169594	THALER	PAUL	STEVEN	70 MAIN ST	NORTHAMPTON	FLORENCE	MA	010621466	0.3770633896	15
1679568984	BROWN	WILLARD	MARTIN	1985 MAIN ST	304	SPRINGFIELD	MA	011031095	0.3771648809	15
1942445929	BEAM	HERBERT		42 PATTON RD		DEVENS	MA	014343802	0.3773186586	15
1609882612	TORRES-MUNIZ	NORAYMAR		380 PLAINFIELD ST		SPRINGFIELD	MA	011071524	0.377337821	15
1447232129	ALEXANDER	RANI		242 WOODLAND ST		WEST BOYLSTON	MA	015831670	0.3784940063	15
1275104317	KASSAS	JULIETTE		34 HAVERHILL ST		LAWRENCE	MA	018412884	0.3790718961	15
1962516757	GROGAN	DOUGALS	REID	111 TORREY ST		BROCKTON	MA	023014800	0.3797994779	15
1831157791	COLLINS	MATTHEW	J	19 TACOMA ST		WORCESTER	MA	016053516	0.3808406705	15
1457613887	BAUMGARTNER	KATRINA	SAULRIETA	34 HAVERHILL ST	3RD FLOOR R	LAWRENCE	MA	018412884	0.3809242767	15
1730175142	GUSTILO	MARY	CATHERINE	541 MAIN ST	SUITE 301	SOUTH WEYMOUTH	MA	021901868	0.3820854162	15
1043299027	BENTLEY	MARI	J	850 HARRISON AVENUE	YACC 5	BOSTON	MA	02118	0.3823371052	15
1386896256	DANG	GAURAV		1421 ORLEANS RD		HARWICH	MA	026452148	0.3825475803	15
1952750242	SANTHAMOORTHY	MORGAN		203 CAMBRIDGE ST		WINCHESTER	MA	018902338	0.3838328963	15
1376860627	VALKENBURGH	EMILY		11 WATER ST STE 1A		ARLINGTON	MA	024764814	0.3855386266	15
1295721199	ROLLINGER	CHARLES	L	1609 EGLIN ST	HANSCOM AFB	BEDFORD	MA	017312613	0.3857293652	15
1265428155	LINDHOLM	MARY		55 LAKE AVE N		WORCESTER	MA	016550002	0.3858680396	15
1063582880	HARWOOD	HUGH	F	MARTHA'S VINEYARD HOSPITAL	1 HOSPITAL	OAK BLUFFS	MA	02557	0.3859906585	15
1972606945	GAROFALO	MARGUERIT		230 WASHINGTON ST		SOUTH ATTLEBOR	MA	027035518	0.3876509622	15
1184295917	MIRANDA	CHRISTINE		114 CEDAR RD		MARSHFIELD	MA	020501700	0.3888770721	15
1417924440	SOLOMON	JOEL		11 SHORE RD		WINCHESTER	MA	018902855	0.3901461584	15
1053752675	VAN DEN BERGH	CLARK		269 UNION ST		LYNN	MA	019011314	0.3907505136	15
1396183083	MCMAHAN	ANNA	E.	650 LINCOLN ST		WORCESTER	MA	016052060	0.3914372369	15
1821383142	ROBINSON	RENEE	D	363 HIGHLAND AVE		FALL RIVER	MA	027203703	0.3915049822	15
1366805707	RYAN ALKASAB	JEANNETTE	L	275 NICHOLS RD		FITCHBURG	MA	014201919	0.3917026624	15
1932495835	MATHEW	AJITH	THOMAS	680 CENTRE ST		BROCKTON	MA	023023308	0.3918096094	15
1184692469	NOTTLESON	ELIZABETH		20 STATE RD		PHILLIPSTON	MA	013319787	0.3924106957	15
1831378199	PANDEY	JAY		47 CONGRESS ST		SALEM	MA	019707308	0.3924521754	15
1982699336	HIRJI	YASMIN	M	73D WINTHROP AVE	PLAZA 114	LAWRENCE	MA	018433716	0.3930511863	15
1427120476	HENEGHAN	HELEN		61 MAIN ST		ASHBURNHAM	MA	014301247	0.3934408251	15
1639130651	TWEEDIE	PATRICIA	A	289 PLEASANT ST	SUITE 102	FALL RIVER	MA	027213005	0.3936907078	15
1457394702	NIEDER	HENRY	S	ONE HOSPITAL ROAD		OAK BLUFFS	MA	025571477	0.3937931738	15
1366469728	ALHABBAL	MOHAMMAD		95 LINCOLN ST		WORCESTER	MA	016052441	0.3941459984	15
1881791838	KASRAVI	BARSAM		75 BICKFORD ST		JAMAICA PLAIN	MA	021301401	0.3944939959	15
1932328069	BATH	JAMES	SCOTT	137 MAIN ST		MEDFORD	MA	02155	0.3956890592	15
1518176320	MCKENNEY	MICHELLE		531 FAUNCE CORNER RD		DARTMOUTH	MA	027471242	0.3966183003	15
1104410471	BOWLING	TANIA	MARIA	24 KING ST UNIT 3		ROCKPORT	MA	019661444	0.397009771	15
1063497089	TEPLOW	EVAN	SIDNEY	150 PARK ST		LAWRENCE	MA	018412517	0.3973650059	15
1861478984	GORDON	LISA	A	108 BELMONT ST		WORCESTER	MA	016054902	0.3975541426	15
1790218105	FINKE	JORGE		230 BOWDOIN ST		BOSTON	MA	021221817	0.3982872937	15
1144202664	CYR	APRIL	L	60 HOSPITAL RD		LEOMINSTER	MA	014532205	0.3988244843	15
1457314049	SMIKLE	YVONNE	MAY	425 REVERE ST		REVERE	MA	021514543	0.3989279249	15
1043506579	MURIGLAN	STEPHANIE	J.	55 LAKE AVE N		WORCESTER	MA	016550002	0.3990624866	15
1427210632	HOLLAND	KELLY	JOHN	269 UNION ST		LYNN	MA	019011314	0.3996210952	15
1558380600	PETERSON	HEIDI	HABICHT	230 WASHINGTON STREET		SOUTH ATTLEBOR	MA	02703	0.4000941438	15
1427180306	SINGH	DEVINDER	K	HIGHLAND MEDICAL CENTER	1681 WASHIN	BRAINTREE	MA	02184	0.4001078198	15
1922235217	SOKOL	RANDI	G	195 CANAL ST		MALDEN	MA	021486701	0.400145956	15
1467872986	ISHIHARA	EMIKO		49 STATE ROAD - PEQUOT BLDG	SUITE 204	NORTH DARTMOUT	MA	027473322	0.4003705575	15
1083697841	ADLER	RONALD	N	279 LINCOLN ST		WORCESTER	MA	016052120	0.4008113688	15
1134357304	EARLY	JESSICA		195 CANAL ST		MALDEN	MA	021486701	0.401385213	15
1194144782	ROSENTHAL	ERIC	J.	326 NICHOLS RD		FITCHBURG	MA	014201914	0.4016650265	15
1528024643	LEVINE	STEPHEN	JOHN	1221 MAIN ST	SUITE 302	HOLYOKE	MA	010405396	0.4020305473	15
1053385120	JACK	BRIAN	W	850 HARRISON AVE	YACC 4	BOSTON	MA	021184001	0.4032532114	15
1104893155	DIAS-HOFF	LUCIA		277 PLEASANT STREET - STE 301	PRIMA CARE,	FALL RIVER	MA	02721	0.4034479355	15
1053306589	PEARCE	THOMAS	STEPHEN	279 E MAIN ST		GLOUCESTER	MA	019304141	0.4036367049	15
1376537704	SABOORI	SHIVA		150 PARK ST		LAWRENCE	MA	018412517	0.4038296553	15
1942730791	PARK	YERI		34 HAVERHILL ST		LAWRENCE	MA	018412884	0.4048296811	15
1568015014	MERRITT	CHELSEA		200 CENTER ST		LUDLOW	MA	010562772	0.4052926676	15
1710337977	KAUFMAN	LAURA		34 HAVERHILL ST		LAWRENCE	MA	018412884	0.4059956281	15
1639287899	KOGAN	IRINA		464 HILLSIDE AVE		NEEDHAM	MA	024941227	0.4067096633	15
1407860901	RABOIN	MELINDA	G	506 GROTON RD		WESTFORD	MA	018866307	0.4076794178	15
1306358791	PRICE	HELEN	MARIE	100 TER HEUN DR		FALMOUTH	MA	025402503	0.4078152806	15
1699113472	ETTER	JUSTIN	DAVID	531 FAUNCE CORNER RD		DARTMOUTH	MA	027471242	0.4084772185	15
1306822416	ADELSTEIN	PAMELA	K	19 CONCORD ST		FRAMINGHAM	MA	017028301	0.4096083187	15
1972649549	JEREMIAH	CYNTHIA		151 WORCESTER RD	BARRE HEALT	BARRE	MA	010059002	0.4097752107	15
1861802274	MULLIN	CAROLINE	S	10 GOVE ST		BOSTON	MA	021281920	0.4099755908	15
1013229269	NAINI	GREESHMA	REDDY	495 WESTERN AVE		BRIGHTON	MA	021351007	0.4109513566	15
1336434430	MAHAJAN	MANJU		279 LINCOLN ST		WORCESTER	MA	016052120	0.4110636359	15
1497780779	CHILDS-ROSHAK	JENNIFER		133 BROOKLINE AVE	INTERNAL ME	BOSTON	MA	022153904	0.4116411965	15
1508947748	LO	JENNIFER	JOSE'	780 ALBANY ST		BOSTON	MA	021182524	0.4118370644	15
1952368193	DIVITO	CHERYL	T	326 NICHOLS RD		FITCHBURG	MA	014201914	0.4119275205	15
1588907265	HOCH	HILA		109 ANDREW AVE STE 101		WAYLAND	MA	017783157	0.4122247204	15
1730112368	SAYKO	ANDREY	YURYEVICH	246 SOUTHBRIDGE RD		CHARLTON	MA	015075237	0.4129443431	15
1073529319	WAICE	LEONARD	A	WACHUSETT FAMILY PRACTICE	52 BOYDEN R	HOLDEN	MA	01520	0.4135398229	15
1104808138	O'BRIEN	AUSTIN	JOHN	595 PAWTUCKET BLVD. 2ND FL	2ND FLOOR	LOWELL	MA	01852	0.4136822989	15
1285709501	SCHRENKO	MICHAEL	D	49 OCEAN ST		LYNN	MA	019022024	0.4143161161	15
1922480821	MORRIS	GILLIAN	AMBER	2100 DORCHESTER AVE		BOSTON	MA	021245615	0.4146694482	15
1639193006	NATHAN	MARTHA	A	380 PLAINFIELD ST		SPRINGFIELD	MA	011071524	0.4158851748	15
1013976117	SCOTT	TRICIA	M	10 ADAMS ST		N CHELMSFORD	MA	018631746	0.4174996342	15
1548311533	GALLO	MARIA		150 INFIRMARY WAY		AMHERST	MA	010039288	0.4178317336	15
1003186172	TORRO	JOHN		34 HAVERHILL ST		LAWRENCE	MA	018412884	0.4180928764	15
1447218474	SWEENEY	KATHLEEN	A.	326 NICHOLS ROAD		FITCHBURG	MA	01420	0.418237026	15
1013427970	KENNY	MICHELLE		529 MAIN ST STE 216		CHARLESTOWN	MA	021291122	0.4186354123	15
1801874912	SULLIVAN	DEBORAH	A	328 SHREWSBURY ST	SUITE 210	WORCESTER	MA	016044613	0.4191633269	15
1275899965	ROBINSON	DANIELA		22 ATWOOD DR		NORTHAMPTON	MA	010604267	0.4192454966	15
1043530033	NORDFELDT	ROCIO		640 BOLTON ST		MARLBOROUGH	MA	017523999	0.4199825811	15
1366547622	SUBBARAO	SUSHEELA	L	337 SOMERVILLE AVE		SOMERVILLE	MA	021432914	0.4202071197	15
1558597096	GEMME	LARISSA	ANN CALKA	900 CUMMINGS CENTER	SUITE 107T	BEVERLY	MA	01915	0.4206928142	15
1528589462	O'NEIL	TONYA		170 DRAPER AVE		NORTH ATTLEBOR	MA	027603604	0.4211585142	15
1225203755	BASNET	PRATIVA		354 WAVERLY ST		FRAMINGHAM	MA	017027079	0.4216657586	15
1235633785	TANGLAO	ALFRED JO	REYES	110 LIBERTY ST		BROCKTON	MA	023015674	0.4217328631	15
1972642981	SPARKS	JENNIFER		1 GENERAL ST	LAMPREY BUI	LAWRENCE	MA	018412961	0.4219943669	15
1497717243	RIPLEY	PETER	M.	23 WHITES PATH	SUITE F	SOUTH YARMOUTH	MA	026641221	0.4224565571	15
1992908388	WULF SILVER	RACHEL	E.	60 MESSENGER ST		PLAINVILLE	MA	027622258	0.4244925079	15
1073889226	JEE	SUNG BAE		386 MERRIMACK ST STE 1C		METHUEN	MA	018445886	0.4246840824	15
1912978644	BECHARA	CHRISTOPH	I.	136 HIGH STREET EXT		LANCASTER	MA	015232056	0.425022328	15
1497736367	DAIGNEAULT	JOSEPH	J	24 JULIO DR		SHREWSBURY	MA	015453053	0.42548697	15
1932266343	EPSTEIN	DIANE	ANDREN	241 PAWTUCKET ST		LOWELL	MA	018543501	0.4254948494	15
1982145280	MARMOL	CHRISTINA		637 WASHINGTON ST		DORCHESTER	MA	021243510	0.4258902233	15
1619965654	HOLLETT	KATHRYN	JOAN	LAHEY HEALTH PRIMARY CARE, GLOUCESTER	298 WASHING	GLOUCESTER	MA	01930	0.4269883011	15
1184675373	TSYPKIN	LUBA		198 MASSACHUSETTS AVENUE		NORTH ANDOVER	MA	018454143	0.4271213703	15
1699206375	PADUANO	CLAIRE	Q.	110 W SQUANTUM ST STE 8		NORTH QUINCY	MA	021712158	0.4271379641	15
1972514180	CARTER	LISA	H	26 QUEEN ST	MEDICAL	WORCESTER	MA	016102473	0.4281242366	15
1952379943	PICHAY	CHRISTOPH	ALLEN	6 GROVE ST		NORWELL	MA	020611534	0.4289048963	15
1649253931	STEVENS	MICHAEL	BARRY	170 GOVERNORS AVE		MEDFORD	MA	021551643	0.4291765012	15
1710298203	CARIDAD	KATHLEEN	REY	881 COMMONWEALTH AVE		BOSTON	MA	022151390	0.429732898	15
1790976629	TANGBAN	NEJI		40 WRIGHT ST		PALMER	MA	010691138	0.429911317	15
1720498140	OCAMPO	ALEXANDER	JAMES	1340 BOYLSTON ST		BOSTON	MA	022154302	0.4305619441	15
1114985223	LEDWITH	JAMES		55 LAKE AVE N		WORCESTER	MA	016550002	0.4319099143	15
1245693738	ROTHSTEIN	LEAH		242 WOODLAND ST		WEST BOYLSTON	MA	01583	0.4320650787	15
1104863828	BROWN	DANIEL CA		562 WASHINGTON ST		ATTLEBORO	MA	027036942	0.4323381243	15
1245572072	CURTIS	SETH		225 NEW LANCASTER ROAD		LEOMINSTER	MA	014534958	0.4326387683	15
1235311788	FITZSIMMONS-P	DANIELLE		26 QUEEN ST		WORCESTER	MA	016102473	0.4330995169	15
1619942075	CHIAKPO	EVELYNE	N	850 HARRISON AVE	YACC 4	BOSTON	MA	021184001	0.43369807	15
1023422607	GENDREAU	KEVIN	RAYMOND	208 MILL RD		FAIRHAVEN	MA	027195208	0.4340976497	15
1689969685	YARKONI	JULIA	FLEUR	25 BOND ST		SPRINGFIELD	MA	011043401	0.4342799738	15
1316114994	SPOERRI-BOWMA	REBECCA		101 CAMBRIDGE STREET, SUITE 380		BURLINGTON	MA	018032900	0.434868992	15
1396897096	BURNS	JONATHAN		337 SOMERVILLE AVE		SOMERVILLE	MA	021432914	0.4352556101	15
1932183423	KAPLAN	BRUCE	P	1215 BROADWAY		RAYNHAM	MA	027671942	0.4352854106	15
1639146657	MARCANTONIO	RACHAEL	A	709 WASHINGTON ST		CANTON	MA	020213037	0.4366118048	15
1013908599	FISHMAN	LEORA		1020 BROADWAY		SOMERVILLE	MA	021441819	0.4372175724	15
1083795165	FREED	ALISA	A	143 LONGWATER DRIVE		NORWELL	MA	020611795	0.4375965853	15
1316111313	TAHMASSIAN	ANI		22 MILL ST STE 101		ARLINGTON	MA	024764738	0.4378858024	15
1295792349	DE ALMEIDA	JULIA	M.	76 CARLON DR	#B	NORTHAMPTON	MA	010602373	0.4386103509	15
1700885639	POULOSE	SINI		LAHEY HEALTH PRIMARY CARE, LYNNFIELD	6 KIMBALL L	LYNNFIELD	MA	019402667	0.4386634121	15
1700822061	HALLIDAY	THOMAS	C	69 CROWS POND RD		NORTH CHATHAM	MA	02650	0.4392912623	15
1871584094	LANE	STEPHEN	K	56 NEW DRIFTWAY	SUITE 301	SCITUATE	MA	020664533	0.4397164855	15
1164867701	GREENSTEIN	LAEL		195 CANAL ST		MALDEN	MA	021486701	0.4398569113	15
1710974480	POMPEO	ROGER	A.	20 PARKINGWAY		COHASSET	MA	020251700	0.4417224333	15
1528453008	MARSH	STEPHEN	MATTHEW	1 BOSTON MEDICAL CTR PL	BOSTON MEDI	BOSTON	MA	021182908	0.44309878	15
1215988225	KLOCK	ALEXIS	MORVANT	223 CHIEF JUSTICE CUSHING HWY STE 301		COHASSET	MA	020251391	0.4432653247	15
1992091607	MESSINA	MICHAEL	P	107 COMMERCIAL ST		MASHPEE	MA	026496507	0.4434455328	15
1659352706	WORDEN	REBECCA	M.	250 GREEN ST		GARDNER	MA	014401396	0.4439216146	15
1053399154	RODRIGUEZ	DIANA	MARIA	427 COMMERCIAL ST		BOSTON	MA	021091027	0.4440037824	15
1578560488	CORKINS	SCOTT	P.	143 LONGWATER DR	SOUTH SHORE	NORWELL	MA	020611683	0.4445279084	15
1508803545	VARGAS	TAMMY	E	813 SOUTHBRIDGE ST		AUBURN	MA	015011323	0.4447097869	15
1962815654	CHARI	ROOPA		34 HAVERHILL ST		LAWRENCE	MA	018412884	0.4481397804	15
1295719722	CUNNINGHAM	DAVID	C	21 BRISTOL DR		SOUTH EASTON	MA	023751100	0.4482364736	15
1730304197	QUIMBY	LAURA	ZUG	73D WINTHROP AVE	GLFHC	LAWRENCE	MA	018433716	0.4488930262	15
1700317930	CHU	QIAO	ANGELA	110 W SQUANTUM ST		NORTH QUINCY	MA	021712122	0.4490449258	15
1851526297	VANDUYNE	VIRGINIA		279 LINCOLN ST		WORCESTER	MA	01605	0.4493663858	15
1275548075	TUSINSKI	ROMAN	K	340 THOMPSON RD	SUITE 108	WEBSTER	MA	015701509	0.449400394	15
1487816906	BIJOOR	VANDANA		110 W SQUANTUM ST		NORTH QUINCY	MA	021712122	0.4494703926	15
1215188149	BADIE	NICOLE		28 STATE ST	SUITE 2860	BOSTON	MA	021091775	0.4507789325	15
1700934189	BARRY	G	CURTIS	489 BEARSES WAY UNIT A4		HYANNIS	MA	02601	0.4517847344	15
1144272659	GULLAPALLI	ANIL		40 HOLLAND ST		SOMERVILLE	MA	021442705	0.4520926305	15
1528478500	BACHMAN	MARIA	JOAN	BOSTON MEDICAL CENTER, 1 BMC PLACE	DEPARTMENT	BOSTON	MA	02118	0.4521120309	15
1922445444	PEPIN	FLORENTIN	URSULA LU	163 GORE STREET		CAMBRIDGE	MA	02141	0.4531216381	15
1154962942	LODIGIANI	MOLLY	ROSE	275 CYPRESS ST APT 105		BROOKLINE	MA	024456774	0.4532452861	15
1982135463	SINGER-CLARK	TALIA		1 BOSTON MEDICAL CTR PL		BOSTON	MA	021182908	0.4540062027	15
1265808265	LOPEZ	NICOLE	ALEXIS	32 S MAIN ST STE 100		RANDOLPH	MA	023684835	0.4540818676	15
1538457908	YORNS	LINDSAY		110 LONG POND RD STE 101		PLYMOUTH	MA	023602642	0.4542329607	15
1093705816	CHEVALIER	CARA	L	178 SAVIN STREET	HALLMARK HE	MALDEN	MA	02148	0.4559969127	15
1821592197	YOUNG	ANDREW	CHRISTOPH	65 WALNUT ST STE 420		WELLESLEY HILL	MA	024812197	0.4573403012	15
1154490977	ARRINGTON	COURTNEY	J.	90 VANDENBERG DR	66 MDS (AFM	HANSCOM AFB	MA	017312104	0.4575938626	15
1982775185	LOWNEY	CHARLES	WILLIAM	1234 HYDE PARK AVE		HYDE PARK	MA	021362819	0.4579077598	15
1063850758	FLEET	JULIA		151 WORCESTER RD		BARRE	MA	010059002	0.4584588979	15
1902870322	WEITZMAN	PETER	A.	234 RUSSELL ST	#7, HADLEY	HADLEY	MA	010353534	0.4596922949	15
1821356312	ABDALLAH	SHEILA	PROVENCHE	29 ORCHARD ST		SOUTHBRIDGE	MA	015504003	0.4599329459	15
1083938518	CHUNG	KATHLEEN	R	850 HARRISON AVE	YACC 4	BOSTON	MA	021184001	0.4605576594	15
1437148772	LEE	KATHRYN	Y.	100 MEDWAY RD	SUITE 204	MILFORD	MA	017572923	0.4607746342	15
1083671952	SPIEGELMAN	DAVID	M	68 MAIN ST		PEPPERELL	MA	014631560	0.4611633473	15
1952400335	MORELAND	VALERIE	J.	50 LEOMINSTER RD		STERLING	MA	015642146	0.4621764791	15
1548243215	PURINGTON	CHRISTINE		279 LINCOLN ST		WORCESTER	MA	016052120	0.462703617	15
1043377609	DACUS	SEAN	JAMES	29 ELM ST		SOUTH DEERFIEL	MA	013731005	0.4627619188	15
1801864335	TURNER	THANE	NOLAN	3 WASHINGTON ST STE 220		NORTH EASTON	MA	02356	0.4627693437	15
1184689424	PRICE	BERNARD	T	380 PLAINFIELD STREET		SPRINGFIELD	MA	01199	0.4629821575	15
1962849190	STURGILL	LAURA	A.	26 QUEEN ST		WORCESTER	MA	016102473	0.462993521	15
1518932128	OSBORN	FRANK		600 CLARK RD		TEWKSBURY	MA	018761699	0.4634379793	15
1366978512	PATEL	JINIT	AMRUTBHAI	326 NICHOLS ROAD		FITCHBURG	MA	014201914	0.4638153191	15
1891225561	ELLIS	JAMIE		34 HAVERHILL ST		LAWRENCE	MA	018412884	0.4643682765	15
1952317018	MAPILI	JOHN	ALBERT	8 COMMERCE BLVD		MIDDLEBORO	MA	023461030	0.4655840725	15
1851380059	GEIBEL	GEORGE	F	697 MAIN STREET		LUNENBURG	MA	01462	0.4667456827	15
1912971284	RATUSZNIK-MAR	RENATA		850 HARRISON AVE	YAWKEY 2	BOSTON	MA	021184072	0.4693844707	15
1598756769	MORREL	DEAN	A	1069 CENTRAL ST		LEOMINSTER	MA	014534805	0.4695379857	15
1639192602	SAKURAI	NAO		230 MAPLE ST		HOLYOKE	MA	010405144	0.4698757471	15
1316935729	ONEIL	CAROL	A	4199 WASHINGTON ST		ROSLINDALE	MA	021312532	0.4700070356	15
1144216193	VALDINI	ANTHONY	FRED	34 HAVERHILL ST		LAWRENCE	MA	018412884	0.4701393556	15
1053389411	RAHMAN	DIANE		27 HEYWOOD ST		GARDNER	MA	014401321	0.4716097454	15
1508843582	KAPLAN	JOANNE	L.	56 NEW DRIFTWAY		SCITUATE	MA	020664533	0.4719380287	15
1831619543	VINCENT	JEREMY	D.	279 LINCOLN ST		WORCESTER	MA	016052120	0.4726946347	15
1033614938	ROSS	HEATHER	E	11 MELNEA CASS BLVD		BOSTON	MA	02119	0.4729011522	15
1477527414	JOHNSON	JEANNE	DIANE	24 NORTH WESTFIELD STREET		FEEDING HILLS	MA	010301606	0.4732962705	15
1326020223	WORDEN	JOHN		250 GREEN ST		GARDNER	MA	014401396	0.4734589893	15
1609871946	SU	MARK	L	255 LOW ST STE 202		NEWBURYPORT	MA	01950	0.473971829	15
1689663882	ASHER	GARY	H	697 MASSACHUSETTS AVE		LUNENBURG	MA	014621323	0.474742478	15
1023209129	GERGEN BARNET	KATHERINE	A	11 MELNEA CASS BLVD		BOSTON	MA	021194401	0.4757585258	15
1912904988	MENDES	MANUELA		289 PLEASANT ST	SUITE 203	FALL RIVER	MA	027213005	0.4760953111	15
1730509332	DESHMUKH	PRIUM		26 CENTRAL ST		SOMERVILLE	MA	021432827	0.4761120088	15
1508854118	LUBY	ROBERT		34 HAVERHILL ST		LAWRENCE	MA	018412884	0.4761644837	15
1801856455	COBLENTZ	HOLLIS	S	10 CHESTNUT ST		WORCESTER	MA	016082898	0.4762220692	15
1679853139	RAY	CHAYA	DEVI	5 E MAIN ST	LAHEY MERRI	MERRIMAC	MA	018602005	0.4765912134	15
1619292976	BRADFORD	JENNIFER	SHARONE	55 LAKE AVE N	FAMILY MEDI	WORCESTER	MA	016550002	0.4771692844	15
1518027796	LONG	JUDITH	JACOLYN	18 CHESTNUT ST		WORCESTER	MA	01608	0.477174924	15
1518183326	CORDISCO	DONNA		269 UNION ST		LYNN	MA	01901	0.4780955848	15
1386734838	POMMETT	ERIKA	C	100 COMMERCE DR		NORTHBRIDGE	MA	015341415	0.4782039213	15
1720494602	COE	EMMA		1353 DORCHESTER AVE		DORCHESTER	MA	021222932	0.4789330254	15
1124013305	JEZNACH	GARY	F	118 MAIN ST		STURBRIDGE	MA	015661533	0.4792332358	15
1245674985	LYNCH	MEKKIN		1601 WASHING STREET		BOSTON	MA	02118	0.4792450841	15
1780612630	GOLDSTEIN	MARC	SOLOMON	605 LINCOLN ST		WORCESTER	MA	016051901	0.4792612584	15
1720176555	RANEY	PATRICIA		3130 STATE HWY RTE 6		WELLFLEET	MA	026677402	0.4793180136	15
1952357055	HERRICK	BRIAN	E.	337 SOMERVILLE AVE		SOMERVILLE	MA	021432914	0.4804620368	15
1801995287	FINN	LEONARD	MARTIN	65 WALNUT ST	SUITE 420	WELLESLEY HILL	MA	024812118	0.4806567912	15
1043207327	EARLY	SCOTT	C	269 UNION ST		LYNN	MA	019011314	0.4809099894	15
1649278136	HEEMSTRA	VALERIE		9 BICKNELL ST		QUINCY	MA	021696003	0.4811102014	15
1720604473	BARR	LAUREN		34 HAVERHILL ST		LAWRENCE	MA	018412884	0.4812127098	15
1215990999	GUMUCHIAN	LAURIE		88 MONVALE AVE		STONEHAM	MA	02180	0.4816570014	15
1104111426	NEWSOM	KRISTEN	ELIZABETH	64 BOYDEN RD		HOLDEN	MA	015202570	0.4817057142	15
1831169234	BENDER	SANDRA		483 GREAT NECK RD S		MASHPEE	MA	026493707	0.4822213657	15
1427164474	WALENDZIEWICZ	CYNTHIA		1 WIDGER RD	NORTH SHORE	MARBLEHEAD	MA	019452146	0.4830357574	15
1154769842	FITZGERALD	MARK	C.	279 LINCOLN ST		WORCESTER	MA	016052120	0.4845472251	15
1184611535	HROMADKA	AIMEE	JUNE	130 COUNTY RD	BEACON FAMI	IPSWICH	MA	019382550	0.4848282479	15
1528354461	BAKEY	JEAN		195 CANAL ST		MALDEN	MA	021486701	0.4852139812	15
1700263944	SALEEM	YASIR		255 E OLD STURBRIDGE RD		BRIMFIELD	MA	010109647	0.486035954	15
1114543105	MOYA SMITH	TLALLIAZT	E	34 HAVERHILL ST		LAWRENCE	MA	018412884	0.4860964774	15
1215199542	DOOLEY	ERIN	K	87 N MAIN ST		LEOMINSTER	MA	014535507	0.48611264	15
1528125119	LENNOX	CLARA	A	35 GREEN ST		MELROSE	MA	02176	0.4870379332	15
1093104408	ARNOLD	CAROLYN		409 WEST BROADWAY		SOUTH BOSTON	MA	02127	0.4872308217	15
1215058367	POMPONIO	ROSEMARY	E	376 ARSENAL ST		WATERTOWN	MA	024722892	0.4874459419	15
1114040870	LORD	SUSAN	B.	33 ROSSETTER ST	SUITE 2	GREAT BARRINGT	MA	01230	0.4878318955	15
1245315563	BAZYLEWICZ	GREGORY	A	195 SCHOOL STREET		MANCHESTER	MA	01944	0.4879092087	15
1750349957	CHAPMAN	BERTRAND	G	511 W GROVE ST	STE 201	MIDDLEBORO	MA	02346	0.48892906	15
1346693413	MAZHAR	SYED MOHS	MOHSIN	161 JACKSON ST		LOWELL	MA	018522103	0.4889394308	15
1457334351	BROADHURST	JAMES	B	119 BELMONT ST	DEPARTMENT	WORCESTER	MA	016052903	0.4889806316	15
1285634170	DANN	KATHLEEN	K	31 HALL DR	AMHERST MED	AMHERST	MA	010022751	0.4889860207	15
1548231731	HAVLIN	DAVID	N	55 HOSPITAL DR		WINCHENDON	MA	014751279	0.4892072652	15
1437257227	BERSHEL	DEBORAH		260 ELM ST	SUITE 105	SOMERVILLE	MA	021442951	0.4895208038	15
1598059651	LYNCH	ALLISON	MARIE	1180 BEACON ST	SUITE1B	BROOKLINE	MA	024463885	0.489880312	15
1578983599	WEMPLE	DANIEL		279 LINCOLN ST		WORCESTER	MA	016052120	0.4929101516	15
1124126354	BEAN	STEVEN	M	12 INGALLS CT		METHUEN	MA	018443712	0.4934916061	15
1881850816	OBEROI	ANUPREET		650 BOSTON POST RD E		MARLBOROUGH	MA	017523724	0.4942518671	15
1841340734	COLON-USOWICZ	MADELINE		1010 S MAIN ST		FALL RIVER	MA	02724	0.494728958	15
1295892867	ISKANDER	JOHN		281 LINCOLN ST	MEDICAL STA	WORCESTER	MA	016052138	0.4949413722	15
1972739761	MALLETT	KRISTIN	A.	24 JULIO DR		SHREWSBURY	MA	015453053	0.4949446197	15
1598081762	OKALLO	JOSHUA	LUMUMBA	110 W SQUANTUM ST		NORTH QUINCY	MA	021712122	0.4950548948	15
1487845038	CATALDO	CRISTINA	J.	111 NORFOLK ST		WALPOLE	MA	020811703	0.4961362209	15
1306259098	CHENG	JACKLYN		1 BOSTON MEDICAL CTR PL		BOSTON	MA	02118	0.4962530213	15
1538212477	MARK	SEAMUS		900 UNION ST		WESTBOROUGH	MA	015815408	0.4962613408	15
1922539360	VOLTAIRE	CASSANDRE		495 WESTERN AVE		BRIGHTON	MA	021351007	0.4965554236	15
1669454591	OBERTI	FRANK	A	143 S MAIN ST		BRADFORD	MA	018357438	0.496806951	15
1508852328	ANKERS	KATHLEEN	M	200 SPRINGS RD		BEDFORD	MA	017301198	0.4970296517	15
1255669925	THACKREY	MICHAEL	PAUL	337 SOMERVILLE AVE		SOMERVILLE	MA	021432914	0.4972131609	15
1679700256	SOMERS	JENNIFER	ANN	150 PARK ST		LAWRENCE	MA	018412517	0.4988179782	15
1073544144	PEPLAU	NANCY	E	1 COMPASS WAY	SUITE 102	EAST BRIDGEWAT	MA	023331465	0.4989057069	15
1508356650	CERULLI	SHAYLAGH	MAY	195 CANAL ST		MALDEN	MA	021486701	0.499628165	15
1851651087	LI	JENNIFER		2345 MAIN ST		TEWKSBURY	MA	018763125	0.4998938798	15
1578548491	KAHN	WILLA		19 TACOMA ST		WORCESTER	MA	016053516	0.5009708547	15
1942314059	LOH	INKYU		32 KENT ST		BROOKLINE	MA	024457902	0.5018124615	15
1609807874	DOMINGUEZ	MARIO	L	1690 MAIN ST	SUITE 4	SOUTH WEYMOUTH	MA	021901279	0.5020787895	15
1760038202	JODICE	STACEY	L	24 LYMAN ST STE 300		WESTBOROUGH	MA	015811484	0.5045219704	15
1588674030	PHAN	AN	T	1370 DORCHESTER AVE	STE 23	DORCHESTER	MA	021222921	0.5052455582	15
1134500168	TSE	JULIA		34 HAVERHILL ST		LAWRENCE	MA	018412884	0.5090514214	15
1033317276	JOHNSTON	JULIE	ANN	34 HAVERHILL ST		LAWRENCE	MA	018412884	0.5092828756	15
1841586401	LAWRENCE	JOHN	M	15 WEST ST		DOUGLAS	MA	015162160	0.5095455034	15
1225011638	HART	PAUL	L	945 WORCESTER ST		NATICK	MA	017602032	0.5096978315	15
1588898720	FRANKLIN	ALANA	IVY	173 WORCESTER ST		WELLESLEY	MA	024815521	0.5102579391	15
1801922638	ANDERSON	BRIAN	SCOTT	34 HAVERHILL ST	LAWRENCE FA	LAWRENCE	MA	018412884	0.5104630149	15
1710965074	GAZULA	KAVITHA		529 MAIN ST STE B		ACTON	MA	017203934	0.5111933753	15
1710968136	DERN	MICHAEL	L	110 LIBERTY ST		BROCKTON	MA	023015521	0.511210677	15
1699119354	CHARLES	STEPHANIE		850 HARRISON AVE	YACC 5	BOSTON	MA	021184001	0.5122815899	15
1356847248	HOWARD-YOUNG	JORDAN	MICHAEL	26 QUEEN STREET		WORCESTER	MA	016102473	0.5130735675	15
1295709582	WELD	ROSE	S	88 MONVALE AVE		STONEHAM	MA	02180	0.5132728915	15
1982993234	HOLUB	ROBERT	FRANKLIN	11 QUARRY HILL ROAD	CHP - LEE F	LEE	MA	01238	0.5134673014	15
1063470672	SCORNAVACCA	THOMAS	J	50 MEMORIAL DR	SUITE 103	LEOMINSTER	MA	014532238	0.5134908923	15
1740661768	MACEDO	NATHAN	J.	48 SANDERSON ST		GREENFIELD	MA	01301	0.5136464548	15
1720041023	LEPORE	TIMOTHY	J	57 PROSPECT ST		NANTUCKET	MA	025542799	0.5141947905	15
1124430160	RICHARDSON	MICHAEL		185 DARTMOUTH ST STE 603		BOSTON	MA	021165883	0.5142671058	15
1003823295	SHEPHERD	JAMES	WHITE	253 PLEASANT LAKE AVE		HARWICH	MA	026452535	0.5147231759	15
1104872274	PHAN	AN	K	541 MAIN ST STE 400		SOUTH WEYMOUTH	MA	021901889	0.5150177272	15
1609980507	POTTER	CAMILLA	D	JOSEPH M. SMITH COMM HLTH CTR	287 WESTERN	ALLSTON	MA	02134	0.5156028785	15
1215976741	BROWN	LINDA FAR		506 GROTON RD		WESTFORD	MA	018866326	0.5162104906	15
1003044272	BENDER	ELISE	REBECCA	111 GROSSMAN DR		BRAINTREE	MA	021844997	0.5174432451	15
1689717084	BATEY	DENNIS	A	10 CHESTNUT ST		WORCESTER	MA	016082898	0.5178369258	15
1821227661	LIM	MARIA AUR	GAYANILO	135 JACKSON ST		LOWELL	MA	018522103	0.5184096017	15
1003855099	MILLER	KATHERINE	E	119 WINDSOR ST		CAMBRIDGE	MA	021393647	0.5188043008	15
1528588589	ANDREA	JOHN		100 COMMERCE DR		NORTHBRIDGE	MA	015341415	0.5189355335	15
1144450891	MADIREDDY	SHASHIDHA		119 BELMONT ST		WORCESTER	MA	016052903	0.5189668292	15
1144582552	DELLAFERA	CIARAN	A	34 HAVERHILL ST	3RD FLOOR R	LAWRENCE	MA	018412884	0.5191436627	15
1346217478	PICHAY	JENNIFER	MARIE	6 GROVE ST		NORWELL	MA	02061	0.5198957489	15
1588856926	NGUYEN	NICOLAS	S.	195 CANAL ST		MALDEN	MA	021486701	0.520204325	15
1235110107	CZARNECKI	ALICIA	ANN	9 HOPE AVE	SUITE 151	WALTHAM	MA	02453	0.5205005908	15
1972526143	LIM	MIIA	H	76 STATE STREET	26TH FLOOR	BOSTON	MA	02109	0.521315106	15
1699750711	POTEE	RUTH	ALEXANDRA	395 LIBERTY ST		SPRINGFIELD	MA	011043779	0.5213395276	15
1326531211	GORDON	ZOE		34 HAVERHILL ST		LAWRENCE	MA	018412884	0.5217120343	15
1639118854	MUELLER	JOHN	F	69 SNIPATUIT RD		ROCHESTER	MA	027701504	0.5220934742	15
1962483016	HACKMAN-QUINT	SUSAN	E	242 GREEN ST		GARDNER	MA	014401336	0.5222505292	15
1285710905	TRAUTMAN	JOHN-PAUL		900 CUMMINGS CENTER	SUITE 107T	BEVERLY	MA	01915	0.5226386793	15
1902871262	CAMPBELL	DIANE	SHARON	253 PLEASANT LAKE AVE	STE 100	HARWICH	MA	026452552	0.5238479085	15
1770877086	O'CONNOR	NICOLE		195 CANAL ST		MALDEN	MA	021486701	0.5238638295	15
1598749434	LAMBE	ROBERT	H.	131 EMERALD ST		WRENTHAM	MA	020931902	0.5239164138	15
1568992311	ROY	TUHIN	KAR	34 HAVERHILL ST		LAWRENCE	MA	018412884	0.5239863393	15
1497785851	MURRAY	MICHAEL	J	20 ELM ST		PITTSFIELD	MA	012016502	0.5245315267	15
1366512568	MCKEE	MELISSA	D	119 BELMONT ST		WORCESTER	MA	01605	0.5251569396	15
1538125166	MCINTYRE	FLOYD	LEE	76 AIRLINE RD		SOUTH DENNIS	MA	02660	0.5270043158	15
1154884120	PUTNAM	MARLENE		50 MONTCLAIR AVE		WEST ROXBURY	MA	021327818	0.5272899389	15
1851730188	CALEF	BENJAMIN		33 AVON ST		WAKEFIELD	MA	018802310	0.5274571942	15
1699921866	ARCHER	DAMIAN	KELVIN LU	89 FOSTER ST		PEABODY	MA	019608925	0.5276975737	15
1366456360	CARNEY	NANCY	D.	827 AMERICAN LEGION HWY		WESTPORT	MA	027904128	0.5288765573	15
1215970512	BUTLER	CHRISTOPH	L	130 NORTH ST		HYANNIS	MA	026013825	0.529139329	15
1245229012	HARRINGTON	JOHN	E.	55 HOSPITAL DR		WINCHENDON	MA	014751820	0.5294900148	15
1558357244	COHEN	BONNIE	F	337 SOMERVILLE AVE		SOMERVILLE	MA	021432914	0.5296997239	15
1548792716	WALKER	ALISON	MCFARLAND	15 CORPORATE PARK DR		PEMBROKE	MA	023591966	0.5305164105	15
1497140297	TRAN	LIEU	T.	178 SAVIN ST STE 100		MALDEN	MA	021482329	0.531356361	15
1720425598	AHERN	DAVID	C	604 MAIN ST		SHREWSBURY	MA	015455663	0.5333095046	15
1366889933	LEDOUX	ALLISON	M.	143 LONGWATER DR		NORWELL	MA	020611683	0.5333260826	15
1962530691	BENITEZ	JOSE	LUIS	170 DRAPER AVE		NORTH ATTLEBOR	MA	027603604	0.5340031178	15
1790915569	GRAZIANO	THOMAS	JAMES	10 HOSPITAL DR STE 104		HOLYOKE	MA	010406603	0.5353200801	15
1346773074	O'CALLAHAN	ELIZABETH	MARY CONW	326 NICHOLS RD		FITCHBURG	MA	014201914	0.5361225659	15
1881921039	MATATHIA	SARAH	ALLISON	1353 DORCHESTER AVE		DORCHESTER	MA	021222932	0.5370952639	15
1841359973	DRABKIN	ALAN		205 WESTERN AVE		CAMBRIDGE	MA	021393750	0.5375194221	15
1932133816	LEE	ROBERT	B	20 ELM ST		PITTSFIELD	MA	012016502	0.5379885894	15
1427390756	ZHAO	PETER	YI	1495 HANCOCK ST		QUINCY	MA	021695229	0.5395316801	15
1730145426	HOYE	JAMES	PATRICK	600 OLD SOMERSET AVE		NORTH DIGHTON	MA	027640586	0.5408392286	15
1356872394	CORNER	DAVID	E	637 WASHINGTON ST		DORCHESTER	MA	02124	0.5410800369	15
1265648448	LAMBERT	AMBER		34 HAVERHILL ST		LAWRENCE	MA	018412884	0.5430640194	15
1013172709	LANGENBERG	CHRISTIE	JEAN	1 GENERAL STREET	LAMPREY BUI	LAWRENCE	MA	01843	0.5431791616	15
1447810866	JOAQUIN	MIGUEL		34 HAVERHILL ST		LAWRENCE	MA	018412884	0.5435535053	15
1689987885	EL-HADDAD	AMER	G	269 UNION STREET		LYNN	MA	019011900	0.5438796932	15
1245377506	LEAVER	JANET	M	CORPORATE ADDRESS	167 HOWLAND	STOUGHTON	MA	02072	0.5438888383	15
1396943205	MARKADDY	EDNA		60 HOSPITAL RD		LEOMINSTER	MA	014532205	0.5445890294	15
1699722488	MITCHELL	RENAE	R	3 CHERRY ST		NEWBURYPORT	MA	019503928	0.5462793343	15
1235178328	AMESBURY	SPENCER	R	900 CUMMINGS CTR	SUITE 218U	BEVERLY	MA	019156198	0.5465522537	15
1093770059	VAILLANCOURT	HENRY	R	1030 PRESIDENT AVE	SUITE 104 S	FALL RIVER	MA	027205923	0.546863572	15
1326099094	REYNOLDS	GEORGE	E	75 SPRINGFIELD RD	SUITE 1	WESTFIELD	MA	010851832	0.5478371924	15
1356413579	LIEBERMAN	BENJAMIN	L.	77 W MAIN ST	SUITE 204	HOPKINTON	MA	017481684	0.5484073165	15
1932194032	WAITE	VINCENT	M	34 HAVERHILL ST		LAWRENCE	MA	018412884	0.548463824	15
1861415044	IRELAND	HELEN	C	900 CUMMINGS CENTER	SUITE 107T	BEVERLY	MA	01915	0.5487058556	15
1942464524	DOSHI	SUCHETA	JAYANTILA	1400 VFW PKWY	VA BOSTON H	WEST ROXBURY	MA	021324927	0.5489392623	15
1801856844	LIPPINCOTT	JAMES	R.	479 SWANSEA MALL DR		SWANSEA	MA	027774119	0.5491014009	15
1467871095	READER	JESSICA		147 PELHAM ST		METHUEN	MA	018442060	0.5496763822	15
1548238157	POPPE	WELLNER		11 SHORE RD		WINCHESTER	MA	018902855	0.5500245712	15
1356871974	CAVITT	LAYLA	REZVANNI	34 HAVERHILL STREET		LAWRENCE	MA	01841	0.5500550091	15
1700085271	PATEL	NEIL		1070 IYANNOUGH RD STE I10		HYANNIS	MA	02601	0.5500849334	15
1225080005	MCCORMACK	THOMAS	J.	100 ROSEBROOK WAY		WAREHAM	MA	025711138	0.5513392224	15
1104814607	SMITH	FILIZ	A	75 STATE ST FL 26		BOSTON	MA	021091827	0.5513511442	15
1205873072	THOMPSON	KAY	AN-WHAY	111 NORFOLK ST		WALPOLE	MA	020811703	0.5517472115	15
1376549584	EDDY	TIMOTHY	J	266 MAIN ST		GARDNER	MA	014402927	0.5518090122	15
1588727697	EHRLICH	ALAN	M	366 SHREWSBURY ST		WORCESTER	MA	016044647	0.5519321498	15
1407009772	SACRA	RICHARD	A	26 QUEEN ST		WORCESTER	MA	016102473	0.552220118	15
1912970633	BRACKETT	ETHAN	S	142 BERKELEY ST		BOSTON	MA	021165100	0.5538096631	15
1922060631	HERRON	ROBERT	CHRISTOPH	140 HAVERHILL ST		ANDOVER	MA	018101504	0.5538751942	15
1992785919	PARIKH	TORAL	SHAILESH	1069 CENTRAL STREET		LEOMINSTER	MA	01453	0.5540700716	15
1760463954	TURNOCK	ELIZABETH	ANNE	332 HANOVER ST	NORTH END C	BOSTON	MA	021131901	0.5542290614	15
1912310699	DEL ROSARIO	HENRY		279 LINCOLN ST		WORCESTER	MA	01605	0.5542715637	15
1891292207	MEIER	TIFFANY	ANN	45 DIMOCK ST		BOSTON	MA	021191208	0.5551978296	15
1811047939	AUCOIN	JEAN-PAUL		486 SHORE RD		CHATHAM	MA	026332363	0.5556517171	15
1649224569	LUNSFORD	MARY		1353 DORCHESTER AVE		DORCHESTER	MA	021222932	0.555835252	15
1891784989	BARBIER	PATRICK	PAUL	21 STOREY AVE		NEWBURYPORT	MA	019501848	0.5558582887	15
1093714909	MURCOTT	CHRISTINE		63 MAIN ST		BROCKTON	MA	023014042	0.5562432774	15
1942288295	ELLIS	KATHRYN	R	730 MAIN ST	1A	MILLIS	MA	020541612	0.5563958937	15
1568447480	THOMAS	BABATUNDE	O.	14 MANNING AVENUE		LEOMINSTER	MA	01453	0.5575589992	15
1356635916	ALT	ELIZABETH	N	250 PARADISE RD		SWAMPSCOTT	MA	019072948	0.5585739992	15
1467911701	GHAFFARI	BIJAN		1601 WASHINGTON ST		BOSTON	MA	021181951	0.5613295466	15
1083886220	LANGILL	PATRICIA	A	87 CHESTNUT ST		NEEDHAM	MA	024922578	0.5628705889	15
1750392700	SAYKO	TATYANA		813 SOUTHBRIDGE ST		AUBURN	MA	015011323	0.5634290271	15
1508094772	DILDINE	DAVID		1177 BOSTON PROVIDENCE TPKE		NORWOOD	MA	020625019	0.5636662653	15
1730234527	TAKILLAPATI	RAMA		119 BELMONT ST	DEPT OF HOS	WORCESTER	MA	016052903	0.5636982273	15
1083681522	ODELL	CHRISTINE	DIANE	142 BERKELEY ST		BOSTON	MA	021165100	0.5646326	15
1811267131	REIS	LAURA		545A CENTRE ST		JAMAICA PLAIN	MA	021302061	0.5658850957	15
1205063930	LOWNEY	MICHAEL	P.	1234 HYDE PARK AVE STE 101		BOSTON	MA	021362819	0.5660701248	15
1760668503	SIMPSON	LAURA	JOHNSTON	1 WIDGER RD		MARBLEHEAD	MA	019452146	0.5660878274	15
1003137217	COATES	HANNAH	M.	370 LUNENBURG ST		FITCHBURG	MA	014204541	0.5671304914	15
1134183320	PIFKO	MARC		88 MONVALE AVE		STONEHAM	MA	02180	0.5671661988	15
1245248079	SPITZ	SUSAN	I	222 BERKELEY ST		BOSTON	MA	021163748	0.5672576193	15
1669436408	NACE	TIMOTHY		531 FAUNCE CORNER RD		DARTMOUTH	MA	027471242	0.5681718702	15
1154442309	HYMAN	MARK		45 WALKER ST		LENOX	MA	012402717	0.5683023625	15
1811334170	ZAMAN	RUBAINA		330 BROOKLINE AVE		BOSTON	MA	022155400	0.5688615938	15
1952369332	MEYERS	JAMES	A	34 HAVERHILL ST		LAWRENCE	MA	018412884	0.5696134444	15
1922003334	ALEXANDRE	HOLLY	L.	49 STATE ROAD	PEQUOT BLDG	NORTH DARTMOUT	MA	02747	0.570046155	15
1376580563	ELLIS	GAIL	L	30 TOZER ROAD		BEVERLY	MA	01915	0.570052896	15
1134155526	CROGNALE	DINO		140 COMMONWEALTH AVE	SUITE 202	DANVERS	MA	019233629	0.5702534195	15
1962722637	CAPLAN	BENJAMIN	P	822 BOYLSTON ST	FLOOR 2, SU	CHESTNUT HILL	MA	02467	0.5704338195	15
1972692150	MARTIN	GEORGIA	BETTINA	55 PITTSFIELD RD STE 12D		LENOX	MA	01240	0.5722810689	15
1154559706	MINTZER	ERICA	R	195 CANAL ST		MALDEN	MA	021486701	0.5723554998	15
1457326993	MEADOW	FELICE	PTRICIA	564 MAIN ST		WALTHAM	MA	024525516	0.5737303717	15
1629593819	BENSEN	RACHEL	MEYER	489 BERNARDSTON RD STE 108		GREENFIELD	MA	013011239	0.5741653664	15
1699316539	CENTENO SILVA	LUISA	ALEJANDRA	4785 WASHINGTON ST # 2		WEST ROXBURY	MA	021322113	0.5743643849	15
1285622365	WILSON	JAMES	CORNELIUS	46 N MAIN ST		WEST BROOKFIEL	MA	015853232	0.5745873207	15
1366429847	RAMESH	LAXMI		70 EAST ST	GREATER LAW	METHUEN	MA	018444597	0.5755790829	15
1376505222	MOUSSA-GABOUR	GLORIA		20 E EMERSON ST		MELROSE	MA	021763521	0.575683031	15
1790771269	KING	JOHN	MARSHALL	1 PARK WAY		HAVERHILL	MA	018306278	0.5779713283	15
1568679843	PANCHAL	AMIESHA	S	195 CANAL ST		MALDEN	MA	021486701	0.5789349198	15
1164657789	CEPLIKAS	LISA	MICHELLE	250 PARADISE RD		SWAMPSCOTT	MA	01907	0.5790870155	15
1982022935	SANSOUCY	PAMELA		16 WYMAN RD		WESTMINSTER	MA	014731601	0.5793948847	15
1083604433	KHAN	MEHERNOSH	PHEROZE	631B NORTH STREET		PITTSFIELD	MA	012014109	0.5806640226	15
1346239563	SNIDER	JONATHAN	ERIC	173 WORCESTER ST		WELLESLEY	MA	024815521	0.5817671407	15
1013954759	BRODERICK	KEVIN	J	1 COMPASS WAY	SUITE 102	EAST BRIDGEWAT	MA	023331465	0.5828022769	15
1740286715	PANDISCIO	JOHN	N	169 W MAIN ST		HOPKINTON	MA	017482175	0.5832447277	15
1992157176	GORGONE	TERYN		130 2ND AVE		WALTHAM	MA	024511100	0.5848435483	15
1073734901	PANDRAJU	DEEPTHI		155 FRANKLIN ROAD		FITCHBURG	MA	01420	0.5855051482	15
1871931162	UMPHREY	MARK	STEPHEN	14 TAUNTON AVE		NORTON	MA	027662738	0.5865447962	15
1912965559	SIDMAN	MARCIE	L	900 CUMMINGS CTR	SUITE 126V	BEVERLY	MA	019156198	0.5866001801	15
1760750855	ALTMAN	EVAN	K	40 WRIGHT ST		PALMER	MA	010691138	0.5870065627	15
1881127629	SABHARWAL	MALLIKA		1 BOSTON MEDICAL CTR PL	DEPT OF FAM	BOSTON	MA	02118	0.5877358278	15
1720183890	EKWUEME	KAREN	GAYL	73D WINTHROP AVE		LAWRENCE	MA	018433716	0.5878886178	15
1306812995	JACOBSON	GARY	PHILIP	24 NORTH WESTFIELD STREET		FEEDING HILLS	MA	010301606	0.5883254728	15
1063492262	MACKEY	ANDREW		30 LOCUST ST		NORTHAMPTON	MA	010602052	0.5890505517	15
1902887888	YU	JANE	Y	110 LIBERTY ST		BROCKTON	MA	023015521	0.5890638431	15
1437531886	DESIR	MATTHEW		195 CANAL ST		MALDEN	MA	021486701	0.5891324028	15
1861481160	HARTMAN	JENNIFER	R	87 N. MAIN ST.	FAMILY MEDI	LEOMINSTER	MA	01453	0.5904719222	15
1215599444	BODEMER	RACHEL	LYNN	3 WASHINGTON ST STE 220		NORTH EASTON	MA	023561034	0.5911338425	15
1366454712	PLEASANTS	PETER	L.	74 TAUNTON ST		PLAINVILLE	MA	027622166	0.5913191734	15
1568463479	ALTMAN	WAYNE	J	11 WATER ST	STE 1A	ARLINGTON	MA	024764812	0.5913300312	15
1396782926	SCOTT	MARY	L	340 WOOD RD STE 101		BRAINTREE	MA	021842404	0.5913392024	15
1821064726	GOLDMAN	AVRA	L	850 HARRISON AVE	YACC 5	BOSTON	MA	021184001	0.5913428974	15
1871686170	SAAB	ROLA	NAZIH	328 SHREWSBURY ST		WORCESTER	MA	016045465	0.5935605981	15
1003854399	KLEIN	AMANDA		300 BROADWAY		SOMERVILLE	MA	021452935	0.5935946585	15
1851379630	GERSTEIN	DEBRA	SUSAN	50 NORTH ST	FAMILY PRAC	MEDFIELD	MA	020521654	0.5938698745	15
1386630713	KLEIMAN	JEFFREY	A	1 PEARL ST	STE 1500	BROCKTON	MA	023012864	0.5941580355	15
1518186733	CONNELLY	DANIELA		45 DIMOCK ST		ROXBURY	MA	021191208	0.5946196241	15
1831184340	CAPPUCCI	ANNAMARIA	T	700 ESSEX ST		LAWRENCE	MA	018414396	0.5947622669	15
1235110396	CRAIG-MULLER	JULIA	A	5 INDUSTRIAL DR		MASHPEE	MA	026493464	0.5957634671	15
1821058025	BALLARIN-FELD	PIAMARIE		47 ASHBY STATE ROAD	TMG PRIMARY	FITCHBURG	MA	01420	0.5964397772	15
1326377573	KHATRI	CHANDER	KUMAR	1285 BEACON ST	PARTNERS UR	BROOKLINE	MA	024465284	0.5969859467	15
1063512507	THAKKAR	PARESH	K	13 WABANAKI WAY		ANDOVER	MA	018105524	0.5970133406	15
1033118948	NOBIL	KEITH	C	250 PARADISE RD		SWAMPSCOTT	MA	019072948	0.5973143767	15
1093783938	HOROWITZ	ROBERT		150 INFIRMARY WAY		AMHERST	MA	010039288	0.5976327567	15
1689881807	LAYDEN	MAUREEN	QUENYA	150 S HUNTINGTON AVE		BOSTON	MA	021304817	0.5979155906	15
1225244031	DHRUVA	TANVEE	UDAY	104 LEOMINSTER RD		STERLING	MA	015642114	0.5982695239	15
1518984582	GILSON	GEOFFREY	W	15 ROCHE BROTHERS WAY	SUITE 220	NORTH EASTON	MA	023561000	0.5986540847	15
1215323852	KOPACZEWSKI	KARA	J.	49 STATE RD PEQUOT BLDG	STE 204	NORTH DARTMOUT	MA	02747	0.5989157826	15
1912299850	HWANG	ERIC	LIM	850 HARRISON AVE	YACC4	BOSTON	MA	021184001	0.5989748624	15
1124092929	TRAN	PHI	VAN	34 HAVERHILL ST		LAWRENCE	MA	018412884	0.5994657518	15
1588862494	LEONARD	SARAH		232 MAIN ST		GARDNER	MA	014402927	0.5998158481	15
1144746710	LOUNSBURY	HOPE		17 RESEARCH DR		AMHERST	MA	010022788	0.5999081748	15
1588977375	PILLAI	SANGITA	STEARNS	275 VARNUM AVE	STE 204	LOWELL	MA	018542109	0.6004761265	15
1063730448	ANDREWS	SUZANNE	ELISABETH	700 ESSEX ST		LAWRENCE	MA	018414396	0.6017502125	15
1427082296	KELLEY	ZANDRA	S.W.	34 HAVERHILL ST		LAWRENCE	MA	018412884	0.6025017768	15
1851687586	BRAUN	LEAH	H.	10 GOVE ST		EAST BOSTON	MA	021281920	0.6025193928	15
1356352439	PIETRY	VALERIE	F	26 QUEEN ST	MEDICAL	WORCESTER	MA	016102473	0.6030082561	15
1083726194	SWEENEY	LISA	DOMAL	15 ROCHE BROS WAY STE 220	ONE WASHING	NORTH EASTON	MA	023561000	0.6036130658	15
1770550840	MORGAN	WARREN	H.	150 INFIRMARY WAY		AMHERST	MA	010039288	0.6036366479	15
1245244060	SMITH	ROBERT	D	325B KING STREET		NORTHAMPTON	MA	010602370	0.604616043	15
1578884805	HAYNES	CORTNEY	CRISTEN	11 WILBRAHAM RD		SPRINGFIELD	MA	011093161	0.6050290477	15
1700105293	TSAI	ELIZABETH	HON-YU	110 W SQUANTUM ST		NORTH QUINCY	MA	021712122	0.605741943	15
1174584908	MANI	OBLI	CHETTY MA	1250 HANCOCK ST	INTERNAL ME	QUINCY	MA	021694339	0.6058616716	15
1336107846	CHANG CRUZ	FELIX	B	60 HOSPITAL RD		LEOMINSTER	MA	014532205	0.6059019173	15
1649615600	GRACEY	KRISTINA	DEPEAU	151 WORCESTER RD		BARRE	MA	010059002	0.6062953703	15
1003838137	FULFORD	JEFFREY	S	380 PLAINFIELD ST		SPRINGFIELD	MA	011990001	0.6068951174	15
1376114405	WEINSTOCK	RACHEL		34 HAVERHILL ST		LAWRENCE	MA	018412884	0.6072989207	15
1790770121	CAMPOS	MARCELO	CAVALCANT	147 MILK ST		BOSTON	MA	021094806	0.6085066449	15
1841232956	SPRAGUE	EDWARD	D	120 HIGHLAND STREET		TOWNSEND	MA	014691128	0.6088741522	15
1710364211	JACKSON	NICOLE	M.	637 WASHINGTON ST		DORCHESTER	MA	02124	0.6092500377	15
1912240441	SEWELL	KERI	D	850 HARRISON AVE	YACC 5	BOSTON	MA	021184001	0.6108325555	15
1972542967	BABINEAU	ROBERT	A	370 LUNENBURG ST		FITCHBURG	MA	014204541	0.6111526557	15
1720438989	INIGUEZ	JESUS		34 HAVERHILL ST		LAWRENCE	MA	018412884	0.6113670834	15
1356609150	AMOS	MEREDITH	G	850 HARRISON AVE	YACC 4	BOSTON	MA	021184001	0.6120637104	15
1124086095	JABBAR	KHELDA	S	143 LONGWATER DR		NORWELL	MA	020611683	0.6124974324	15
1902982234	BARRETT	STEVEN	A	195 SCHOOL STREET		MANCHESTER	MA	01944	0.6125483222	15
1346501905	O'BANION	DANIELLE		142 BERKELEY ST		BOSTON	MA	021165100	0.612741987	15
1073729174	TRYON	JOEY	A.	851 MIDDLE ST		FALL RIVER	MA	027211778	0.6131277478	15
1962532663	WILLIAMS	GARY	J	ROUTE 28		HYANNIS	MA	02601	0.6132561688	15
1538471545	GLATFELTER	KAREN		34 HAVERHILL ST		LAWRENCE	MA	018412884	0.6139282107	15
1265477145	WHITTEN	JEAN	SUZIN	398 NEPONSET AVENUE		DORCHESTER	MA	02122	0.6146021199	15
1588611735	KUTSMAN	YULYA		300 BROADWAY		SOMERVILLE	MA	021452935	0.6146944545	15
1851474951	POST	CHRISTOPH	ARTHUR	1250 HANCOCK ST		QUINCY	MA	021694339	0.6151136507	15
1790165546	BAHNG	EDWARD		133 BROOKLINE AVE		BOSTON	MA	022153904	0.6159058645	15
1316189442	RYVKIN	INNA		34 HAVERHILL ST		LAWRENCE	MA	018412884	0.6162759245	15
1659633063	KEATING BENCH	KARA		269 UNION ST		LYNN	MA	019011314	0.6164295797	15
1740207331	HEGDE	VIJAY	R	40 WYMAN ST	UNIT #1	JAMAICA PLAIN	MA	021301927	0.6165752633	15
1871747188	CONSTANT	CARMELLE	MARIE AND	84 HIGHLAND AVE STE 309		SALEM	MA	019702733	0.616597235	15
1518948496	WARNICK	CRAIG	A	110 LIBERTY ST		BROCKTON	MA	023015521	0.6166407483	15
1114966454	FRIEDMAN	ROBERT AL		34 FISH HOUSE RD		EAST SANDWICH	MA	025371480	0.619663317	15
1518453588	FRIEDMAN	AVIVA		495 WESTERN AVE		BRIGHTON	MA	021351007	0.6212045078	15
1710298062	FARRAHER	SHAUN	P.	55 LAKE AVE N	FAMILY MEDI	WORCESTER	MA	016550002	0.6216748346	15
1578100889	RAMAPPA	KELLY		96 TEMPLE ST		WEST NEWTON	MA	024652307	0.6222751749	15
1134138555	OTOVIC	NANCY	E	41 MALL RD		BURLINGTON	MA	018050001	0.6224120076	15
1437183266	MARK	JENNIFER	S	ATHOL MEMORIAL HOSPITAL	2033 MAIN S	ATHOL	MA	01331	0.622653154	15
1770003477	CHAHINE	LOULYA		10 GOVE ST		EAST BOSTON	MA	021281920	0.6228424053	15
1043238884	GAROFALO	CHRISTOPH		562 WASHINGTON ST		SOUTH ATTLEBOR	MA	027036942	0.6238111382	15
1184079154	SHAH	RONAK	VATSAL	1285 BEACON ST		BROOKLINE	MA	024465237	0.6240795896	15
1306811013	REMBETSY-BROW	LISA		16 WYMAN RD		WESTMINSTER	MA	014731601	0.6247803241	15
1245401041	THAKRAL	HARJOT	KAUR	143 LONGWATER DR		NORWELL	MA	020611683	0.6250200363	15
1528559226	CATHCART	ERIN	LEE	55 LAKE AVE N		WORCESTER	MA	016550002	0.6257372627	15
1437267499	KAMBE	ARBETTA	M.	538 WINTHROP ST		REHOBOTH	MA	027691227	0.6266371094	15
1225324759	LIN	JENNIFER	R.	578 MAIN ST		MALDEN	MA	021483900	0.6282993879	15
1285608950	SHAHIN	KHALIL	F.	100 CUMMINGS CTR STE 126Q		BEVERLY	MA	019156117	0.6283418469	15
1346700663	FLEISCHER	LISA		1 BMC PLACE	BOSTON MEDI	BOSTON	MA	02118	0.6287400087	15
1356570154	SHARMA	SAURABH		119 BELMONT ST	DEPARTMENT	WORCESTER	MA	016052903	0.6291798761	15
1912169749	STEINMULLER	NICOLE	M	850 HARRISON AVE	YACC 5	BOSTON	MA	021184001	0.629448267	15
1841406964	CARDENAS	LILIA	H	10 GOVE ST		EAST BOSTON	MA	021281920	0.6295288003	15
1508388711	LEE	REBECCA	AMY HOAN	55 FRUIT ST		BOSTON	MA	021142696	0.6308526605	15
1457312472	GEMINIANI	ELLEN	T	319 LONGWOOD AVE	CHILDREN'S	BOSTON	MA	021155728	0.6314706046	15
1518377696	CABRAL	ANGELA	ALVES	100 WALTER HANNON PARKWAY		QUINCY	MA	02169	0.631484777	15
1265427694	GELLER	JEFFREY	S	360 MERRIMACK ST STE 9		LAWRENCE	MA	018431764	0.6319037069	15
1942283809	DOMINO	FRANK	J	604 MAIN ST		SHREWSBURY	MA	015455663	0.6320080164	15
1154552891	SIDDINENI	RAJITHA		532 SUMNER AVE		SPRINGFIELD	MA	011082458	0.6322927743	15
1043704992	WALKER	RYAN		34 HAVERHILL ST		LAWRENCE	MA	018412884	0.6332409338	15
1134263502	PFAU	JENNIFER	L	10 GOVE ST		EAST BOSTON	MA	021281920	0.633291879	15
1205800455	GOLDMAN	LAURA	N	409 W BROADWAY	DEPT FAMILY	SOUTH BOSTON	MA	021272245	0.633936324	15
1003992330	GUPTA	KARUNA	L	104 ENDICOTT ST	SUITE 104	DANVERS	MA	019233623	0.6343562704	15
1811958911	ANEJA	RAJNI		1 COURTHOUSE LN		CHELMSFORD	MA	018241738	0.6344477174	15
1346207842	WOOLVERTON	HUGH		479 SWANSEA MALL DR		SWANSEA	MA	027774119	0.6349764302	15
1063471845	SCHACHTER	AVI		795 BRIDGE ST		WEYMOUTH	MA	021912139	0.6352044123	15
1518176817	PIERCE	EILEEN	MARIE	10 GOVE ST		EAST BOSTON	MA	021281920	0.6353719871	15
1275947822	DIAKUN	JENNIFER		2100 DORCHESTER AVE		BOSTON	MA	021245615	0.6356086785	15
1972504504	CHODIRKER	DAVID		173 WORCESTER ST		WELLESLEY	MA	024815521	0.6371279432	15
1396871984	HOCHBERG	STANLEY	M	MED VENTIVE	1 KENDALL S	CAMBRIDGE	MA	02139	0.6371995134	15
1457544892	HIGUCHI	MASAYA		165 CAMBRIDGE ST STE 502		BOSTON	MA	02114	0.6379585385	15
1134418825	GUO	JIANI		495 WESTERN AVE		BRIGHTON	MA	021351007	0.6384168559	15
1376517102	TRAPASSO	NIMMI		372 WASHINGTON ST		WELLESLEY	MA	024816202	0.6386874046	15
1235552415	RATTNER	ADI		1 BOSTON MEDICAL CENTER PLACE	DOWLING 5	BOSTON	MA	02118	0.6389051907	15
1548245277	HAFFNER	ARTHUR	B.	85 PARKHURST RD	SAINTS MEMO	CHELMSFORD	MA	018241510	0.6393087565	15
1316979941	JOHNSON	CRAIG	E	20 WALL ST		BURLINGTON	MA	018034758	0.6394565164	15
1902929920	KATZ	RACHEL	A	53 LANGLEY RD	SUITE 370	NEWTON CENTRE	MA	024591913	0.6395758356	15
1417339516	ABARINTOS	RAY	A	73D WINTHROP AVE		LAWRENCE	MA	018433716	0.6399807523	15
1790327963	BLITZMAN	MICHELLE		119 WINDSOR ST		CAMBRIDGE	MA	021393647	0.6405237967	15
1912045170	SCHULMAN	RISA		5 E MAIN ST		MERRIMAC	MA	018602005	0.6405298629	15
1295717585	EARLS	STEPHEN	T	151 WORCESTER RD		BARRE	MA	010059002	0.6406819046	15
1053394726	STILLMAN	KENNETH		112 MAIN ST		NORTHBOROUGH	MA	015321914	0.6408964366	15
1003394396	STONE	MARIANA		52A MONTAGUE ST		ARLINGTON	MA	024742508	0.6413521863	15
1336355494	THOMAS	DARCY		58-60 MEDFORD ST		ARLINGTON	MA	02474	0.6418501225	15
1912937772	GOODWIN	JAMES	A	37 OAKES AVE		SOUTHBRIDGE	MA	015504011	0.6433932384	15
1023463924	PALMER	DEBORAH	A	255 E OLD STURBRIDGE RD		BRIMFIELD	MA	010109647	0.6435757525	15
1962493189	MITCHELL	CHERYL	M	223 CHIEF JUSTICE CUSHING HWY	SUITE 301	COHASSET	MA	020251391	0.6436849072	15
1649818832	OLAYINKA	OLUWATOMI		55 FRUIT ST		BOSTON	MA	021142621	0.6439419159	15
1164576138	LOWNEY	JEREMIAH	J	1234 HYDE PARK AVE		HYDE PARK	MA	021362819	0.6441999407	15
1366436909	SPIRES	ANN	B	70 EAST ST		METHUEN	MA	018444597	0.6449587534	15
1154392850	HENRICKS	ELISE	MARIE	415 COLUMBIA RD		DORCHESTER	MA	021252424	0.6449810703	15
1578665998	LE	QUANG	P	456 PARK AVE		WORCESTER	MA	016101227	0.6457783741	15
1013022797	MANDEL	YULIYA	P	298 WASHINGTON ST FL 4		GLOUCESTER	MA	019304832	0.6471097328	15
1194985846	SHAH	DHRUMIL	M	1 COMPASS WAY	SUITE 210	EAST BRIDGEWAT	MA	023331465	0.6471374592	15
1972588507	CORCORAN	GERALD	P	145 ROSEMARY ST STE C		NEEDHAM	MA	024943259	0.6471988916	15
1134502347	ZARELLA	GINA		15 CORPORATE PARK DR		PEMBROKE	MA	023591966	0.6479548321	15
1245373711	MARON	MYRON		32 N MAIN ST		PETERSHAM	MA	013669500	0.6483962488	15
1043216765	ACKIL	JOSEPH	ALBERT	1 CORINTH ST		ROSLINDALE	MA	021313014	0.6508164204	15
1699939454	VAUGHT	ERIC	R	387 QUARRY ST STE 100		FALL RIVER	MA	027231026	0.6522792618	15
1467763581	BALKIN	MIRANDA	SWADOS	58 OLD NORTH RD		WORTHINGTON	MA	010989753	0.6524434936	15
1851303564	MULLANE	SHARON	M.	440 E CENTRAL ST		FRANKLIN	MA	020381374	0.6530639379	15
1346209442	BYRNE	JEFFREY	M	10 ADAMS ST		N CHELMSFORD	MA	018631746	0.6532350842	15
1184839870	COHAN	PHULI	LEWIS	538 WARD ST		NEWTON CENTER	MA	024591136	0.6536074451	15
1003921065	PENTI	BRIAN	R	850 HARRISON AVE	YACC 4	BOSTON	MA	021184001	0.6540801114	15
1477728962	SHAH	BHOOMIKA		99 ACCESS RD		NORWOOD	MA	020625211	0.6541613898	15
1083628382	OTTENSTEIN	KAREN		793 MAIN RD		WESTPORT	MA	02790	0.654343678	15
1215967955	KARAVASILIS	ANGELA	LITSA	152 CONANT STREET	LAHEY HEALT	BEVERLY	MA	019152511	0.6548349185	15
1093781445	ZHANG	XUAN	Q.	50 UNION ST		NEWTON	MA	024592223	0.656012832	15
1093719924	FARZAN	DAVID		25 MARSTON ST	3RD FL	LAWRENCE	MA	018412310	0.6560562498	15
1053310797	GLATZ	RICHARD	M.	700 ESSEX ST		LAWRENCE	MA	018414396	0.6561364353	15
1831170117	ROUZIER	PIERRE	ANDRE	150 INFIRMARY WAY		AMHERST	MA	01003	0.656483983	15
1265431134	GROBLEWSKI	THOMAS	A	38 HAYES AVE		BEVERLY	MA	019153943	0.657775529	15
1154416386	CAGGIANO	MARIE	E	279 LINCOLN STREET		WORCESTER	MA	01605	0.6583109534	15
1740338524	TRAN	TU-MAI	D	850 HARRISON AVE # YACC5		BOSTON	MA	021184001	0.6584299447	15
1740350586	JACKSON	KRISTINA	G	480 MAPLE ST		DANVERS	MA	01923	0.6584338954	15
1356604631	PATEL	VAISHALI	M	279 LINCOLN ST		WORCESTER	MA	016052120	0.6592770557	15
1407150436	MORSON	NATALIE	CATHERINE	110 W SQUANTUM ST		QUINCY	MA	021712122	0.6599137353	15
1316101454	OGANDO-SAINTI	CARME	DANIELLE	637 WASHINGTON ST		DORCHESTER CEN	MA	021243510	0.6612783967	15
1063574457	SINGH	SURENDER		1399 WASHINGTON ST		HANOVER	MA	02334	0.6613617114	15
1861666133	HAN	ANPING		71 HOSPITAL AVENUE		ADAMS	MA	01247	0.6615895106	15
1649565516	CASEY	SARA		645 PARK AVE		WORCESTER	MA	016032034	0.6618041646	15
1841399433	JACOBS	WALTER	H.	795 TURNPIKE ST		NORTH ANDOVER	MA	018456128	0.6630928045	15
1275894578	KHAN	FARAH	D	55 LAKE AVE N		WORCESTER	MA	016550002	0.6634483038	15
1659457984	ALLARA	MARK	E	147 S MAIN ST		MIDDLETON	MA	019492446	0.6635787597	15
1558330613	LUPOLI	ERIC	M	385 SOUTHBRIDGE ST		AUBURN	MA	015012498	0.6644240723	15
1720584220	ROI	KATRINA	JANE	479 SWANSEA MALL DR		SWANSEA	MA	027774119	0.6645991153	15
1013905108	BUCKLE	DAVID		333 ELM ST	SUITE 220	DEDHAM	MA	020264530	0.6646065673	15
1700171576	OXNARD	ALEXANDRA	ROSE CLIF	26 CENTRAL ST		SOMERVILLE	MA	021432827	0.6646342006	15
1720582406	LANNEY	HOWARD		1 BOSTON MEDICAL CENTER PLACE	DOWLING 5	BOSTON	MA	021182908	0.6653128018	15
1649239757	ETEN	JOHN	L	204 MAIN ST	ORLEANS MED	ORLEANS	MA	026533428	0.6661423378	15
1063405355	SNYDER	GREGORY		38R ENON ST		BEVERLY	MA	019151167	0.6662588178	15
1073669891	WHEELOCK	CHRISTOPH		281 LINCOLN ST	MED STAFF S	WORCESTER	MA	016052138	0.6680519728	15
1407019854	MACKAY	SUZANNE	M	143 LONGWATER DR		NORWELL	MA	020611683	0.6681202844	15
1952402745	OMAN	TIMOTHY	R	205 WILLOW ST	BUILDING C	SOUTH HAMILTON	MA	019822255	0.6683933696	15
1659440790	JOSLYN	MATTHEW	I	780 ALBANY ST		BOSTON	MA	021182524	0.6684219566	15
1023457355	DORVIL	CASSANDRA		110 LONG POND RD STE 101		PLYMOUTH	MA	023602642	0.6692166979	15
1891107405	RITTNER	SPENCER		195 CANAL ST		MALDEN	MA	021486701	0.6694104921	15
1609915529	SARIN	MONISHA		26 QUEEN ST		WORCESTER	MA	016102473	0.6696770213	15
1730238270	THAI	AN	NGOC	1443B DORCHESTER AVE		DORCHESTER	MA	021221347	0.6697182216	15
1831155886	LAURSEN	PETER	J	ONE HOSPITAL ROAD		OAK BLUFFS	MA	025571477	0.6703156045	15
1669433645	FULLER	ELIZABETH	A	407 MAIN ST		SPENCER	MA	015621909	0.67039501	15
1194742163	GILSON	KATHLEEN	B	15 ROCHE BROTHERS WAY	SUITE 220	NORTH EASTON	MA	023561000	0.6707549094	15
1669460051	BOLDUC	PHILIP	JOSEPH	26 QUEEN ST	FAMILY PRAC	WORCESTER	MA	016102473	0.6709810643	15
1003853508	CHANG	SYLVIA	S	47 MIDDLESEX TPKE		BURLINGTON	MA	018034945	0.672113079	15
1831742667	MORTON	MALLORY	MARIE	429 MAIN ST # 3		MEDFORD	MA	021556571	0.6721308658	15
1992799183	ORDONEZ	JOSEPH	PATRICK	203 MAIN ST		NORTH READING	MA	01864	0.672808667	15
1023575081	OFURUM-ONONIW	CHINYERE	MMAKU	351 WEBSTER ST		ROCKLAND	MA	023701211	0.6737326252	15
1467441816	SIU	MATTHEW	Y	578 MAIN ST	HALLMARK HE	MALDEN	MA	021483900	0.6740287383	15
1174502140	OGRADY	GLENNON	JOHN	2100 DORCHESTER AVENUE	FAMILY MEDI	DORCHESTER	MA	02124	0.6753443366	15
1114995982	BELSKY	IRENE	A	70 WALNUT ST		FOXBORO	MA	020355312	0.6757054225	15
1437340940	RANDALL	BRIAN	P.	70 EAST ST		METHUEN	MA	018444597	0.6758150205	15
1770503831	CAVANAUGH	TIMOTHY	P.	1340 BOYLSTON ST		BOSTON	MA	022154302	0.6762075763	15
1386724896	CHIN	EMILY		3 WOODLAND RD	SUITE 119	STONEHAM	MA	021801702	0.6763804642	15
1073534665	MEAD-WALTERS	KIMBERELY	LYNN	81 OLD COLONY WAY	SUITE D	ORLEANS	MA	026533278	0.6766274053	15
1619938586	YOUNG	SUSAN	M	370 LUNENBURG ST		FITCHBURG	MA	014204541	0.6766367772	15
1174801351	MAHAJAN	NEERAJ		LAHEY HEALTH PRIMARY CARE, BEVERLY	30 TOZAR RO	BEVERLY	MA	01915	0.6775566166	15
1649336322	SAGALL	RICHARD	J.	120 WESTERN AVE		GLOUCESTER	MA	019304036	0.6776365608	15
1386610863	SPADAZZI	AMANDA		57 CITY HALL AVE		GARDNER	MA	014402614	0.6782749708	15
1295703783	SARGENT	WILLIAM	M	525 LONG POND DR	FONTAINE ME	HARWICH	MA	02645	0.678938167	15
1619941903	PEPPE	JOSEPH		100 CUMMINGS CENTER SUITE 126-Q		BEVERLY	MA	01915	0.6792890544	15
1407446909	KOESTER	JENNIFER	L	5 PRECINCT ST		LAKEVILLE	MA	023471468	0.6796518498	15
1043434657	BERGER	LORETTA		1493 CAMBRIDGE ST	DEPARTMENT	CAMBRIDGE	MA	021391047	0.6803502174	15
1487091690	REYES	CATHERINE		269 UNION ST		LYNN	MA	019011314	0.6806714864	15
1427069061	KATZ	DAVID	E	3400 MAIN ST		SPRINGFIELD	MA	011071113	0.6809102919	15
1558332270	MOTHS-REBROVI	ELISABETH	JOAN	415 COLUMBIA RD		DORCHESTER	MA	021252424	0.6812914525	15
1598748279	ZACCARIA	EDMOND	J	55 LAKE AVE N	DEPARTMENT	WORCESTER	MA	016550002	0.682794371	15
1144285545	HOYE	KELLY	LYNN	600 OLD SOMERSET AVE		NORTH DIGHTON	MA	027640586	0.6828640768	15
1093785412	BILLINGS	STEPHANIE	JOANNE	230 MAPLE ST	HOLYOKE HEA	HOLYOKE	MA	01040	0.6836588726	15
1487642732	GUPTA	SHUCHI		54 MILLER ST	SUITE 300	QUINCY	MA	021694725	0.6837621549	15
1023053964	HIEB	LOUIS	ALAN	525 LONG POND DR		HARWICH	MA	026451227	0.684896286	15
1770534844	PLANETA	LISA	A.	444 MONTGOMERY ST		CHICOPEE	MA	010201969	0.6850558006	15
1821215419	SIBELLA	MARC	DANIEL	269 UNION ST		LYNN	MA	019011314	0.6850913841	15
1215990239	WATTS	JANE	MEINKOTH	81 OLD COLONY WAY	SUITE D	ORLEANS	MA	026533278	0.6851340354	15
1326126467	SCHILLER	HARVEY	JON	31 HALL DR		AMHERST	MA	010022751	0.6857241987	15
1003255845	LEFEVRE	NICHOLAS		34 HAVERHILL ST		LAWRENCE	MA	018412884	0.6857657631	15
1700161445	KATTAR	SANDEEP		50 LEOMINSTER RD		STERLING	MA	015642146	0.686627061	15
1043436850	LEBLANC	PATRICIA	A	269 UNION ST		LYNN	MA	01901	0.6866857073	15
1730116328	KAUR	MANDY		274 MAIN ST		READING	MA	018673611	0.6867026238	15
1750385092	PIVA	KENNETH	J	1565 N MAIN ST	SUITE 306	FALL RIVER	MA	027202972	0.6903362999	15
1023007200	SINGH	HARVEEN		463 WORCESTER RD	SUITE 104	FRAMINGHAM	MA	017015356	0.6910194893	15
1831170836	SETTI	LARA		444 STOCKBRIDGE RD		GREAT BARRINGT	MA	012301295	0.6911904633	15
1164614509	TRAMONTOZZI	MEGHAN	L.	147 SOUTH MAIN STREET		MIDDLETON	MA	019492446	0.6912229474	15
1942883509	IZZO	KATIE-ANN		485 ARSENAL ST		WATERTOWN	MA	024725091	0.6926764905	15
1104813666	GRILLO	GEORGE	P	85 SOUTH ST		WARE	MA	010821667	0.6927899	15
1407820673	MANASSEH	CHRISTOPH	S	850 HARRISON AVE	YACC 4	BOSTON	MA	021184001	0.6930181886	15
1740609403	ZHENG	ANNA	KUN	19 TACOMA ST		WORCESTER	MA	016053516	0.6942473965	15
1841682127	VANDERWEELE	JENNIFER	J.	637 WASHINGTON STREET		DORCHESTER	MA	021243510	0.6943269999	15
1700837275	RUBTCHINSKY	STACY		250 PARADISE RD		SWAMPSCOTT	MA	019072948	0.6949412467	15
1497174742	BOSSIE	JESSICA		755 WORTHINGTON ST		SPRINGFIELD	MA	011051140	0.6949740698	15
1346635596	KUZINA	OLGA	Y.	279 LINCOLN ST		WORCESTER	MA	016052120	0.6958745037	15
1447312798	FERGUSON	WARREN	J	26 QUEEN ST		WORCESTER	MA	016102473	0.6967560843	15
1922074194	BERLEY	NANCY	K	102 SHORE DR	SUITE 403	WORCESTER	MA	016053154	0.6969478217	15
1013935659	FISCH	ARDIS	BETH	192 MAIN ST		LEE	MA	012381616	0.6973611888	15
1417054222	RANA	AHMAD	M	170 DRAPER AVE		NORTH ATTLEBOR	MA	027603604	0.6978093384	15
1225143571	GORN	JOEL	A	101 AMESBURY ST	SUITE 204	LAWRENCE	MA	018401323	0.6979998535	15
1952340945	KIM	GRACE WON		138 HAVERHILL ST	DOCTORS' PA	ANDOVER	MA	018101509	0.6986714228	15
1134162407	SPRAGUE	CYNTHIA	R.	120 HIGHLAND ST		TOWNSEND	MA	014691128	0.6988772134	15
1407846579	POPOVIC	RICHARD	I	70 WALNUT ST		FOXBORO	MA	020355312	0.6997768845	15
1699828780	POWERS	KATHERINE	ALICE	198 LITTLETON RD	SUITE 102	WESTFORD	MA	018863408	0.7005142126	15
1427028810	MARTIN	STEPHEN		151 WORCESTER ROAD	BARRE FAMIL	BARRE	MA	01005	0.700658237	15
1134329691	GOODELL	KRISTEN	H	11 MELNEA CASS BLVD		BOSTON	MA	02119	0.700699448	15
1376740985	COTULBEA	ELENA		354 WAVERLY ST		FRAMINGHAM	MA	017027079	0.7011955873	15
1003129446	BUTANI	VIKRAM	RJ	110 W SQUANTUM ST		NORTH QUINCY	MA	021712122	0.7019828314	15
1063495828	FULLER	INGRID		24 JULIO DR		SHREWSBURY	MA	015453053	0.7022654213	15
1053454272	LIM	JESSICA	CHANG	111 TORREY ST		BROCKTON	MA	023014800	0.7026534582	15
1912933128	KILLIP	SHERSTEN		70 MAIN ST		FLORENCE	MA	010621466	0.7030075643	15
1518936327	AUGUSTINOS	PETER		1 PEARL ST	SUITE 2700	BROCKTON	MA	023012864	0.7031324295	15
1982674479	BERKOWITZ	SHELLY	Z	51 LOCUST ST	#5	NORTHAMPTON	MA	010602045	0.7039188602	15
1912389818	VARGAS	MICHELLE		34 HAVERHILL ST		LAWRENCE	MA	018412884	0.7042058435	15
1467432229	REYMOND	WENDELIN	K.	3400 MAIN STREET		SPRINGFIELD	MA	011071113	0.7044470365	15
1982805198	ROBINSON	NEHA	MULCHAND	226 HARVARD ST		BROOKLINE	MA	024465003	0.7046000435	15
1750320750	WONG	MING	T	196 HARVARD AVE	SUITE 2	ALLSTON	MA	021342829	0.7049292702	15
1932490687	AUJLA	PARDEEP		1595 BRIDGE ST UNIT 3		DRACUT	MA	018262771	0.7049897763	15
1427198787	PATEL	VIMAL		105 PARK ST		HYANNIS	MA	026015205	0.7053283177	15
1457390544	HIRSH	DAVID	A	1493 CAMBRIDGE ST		CAMBRIDGE	MA	021391047	0.7055041165	15
1356398689	KLEPACKI	THOMAS	M	1221 MAIN STREET	WESTERN REG	HOLYOKE	MA	01040	0.705571737	15
1770577926	MARRIOTT	BRIAN	DAVID	25 CARLETON ST	E-23	CAMBRIDGE	MA	021421323	0.7064167316	15
1609817964	BRUMLEY	DAVID	WAYNE	1193 SEA ST		QUINCY	MA	021693544	0.7079536145	15
1093129520	ONABANJO	BABAFEMI	SIJABULIS	26 QUEEN ST		WORCESTER	MA	016102473	0.7084038419	15
1770773251	ALLAPARTHI	SAILAJA		330 BAKER AVE		CONCORD	MA	017422129	0.7084644035	15
1073664033	MEURSING	DIEDERIK	FREDERIK	326 NICHOLS RD		FITCHBURG	MA	014201914	0.7085707824	15
1942860382	WILLIAMS	BEVERLY		34 HAVERHILL ST		LAWRENCE	MA	018412884	0.7088758977	15
1023065455	SCHNEEWEIS	JOHN	R	165 MILL ST		LEOMINSTER	MA	01453	0.7105244271	15
1023219524	MOLINA ORTIZ	ELIZABETH	IRENE	495 WESTERN AVE		BRIGHTON	MA	021351007	0.7105970111	15
1740711506	MCCARTHY	DAVID		40 HOLLAND ST		SOMERVILLE	MA	021442705	0.710979733	15
1407824782	PHILLIPS	KAMI	S	250 GREEN ST	SUITE 202	GARDNER	MA	014401396	0.7113561368	15
1801811344	STEINBERG	CINDY	HANDLER	77 W MAIN ST	SUITE 204	HOPKINTON	MA	017481684	0.7115782298	15
1033668157	SOLASKI	MYRILL		193 OAK ST	SUITE 1	NEWTON	MA	024641457	0.7117197494	15
1104873835	TOPOLEWSKI	CAROL	A	253 PLEASANT LAKE AVE	ROUTE 124	HARWICH	MA	026452535	0.7121532297	15
1689635534	SEVERIN	PHILIP		637 WASHINGTON ST		DORCHESTER CEN	MA	021243510	0.7132092974	15
1104898022	JEVON	THOMAS	RUSSELL	30 NEWCROSSING RD STE 301		READING	MA	018673254	0.7145445327	15
1902245731	LEFEVRE	WHITNEY	BECK	34 HAVERHILL ST		LAWRENCE	MA	018412884	0.7146080619	15
1144276916	SCHOMER	CATHERINE		386 STANLEY ST		FALL RIVER	MA	027206009	0.7151533355	15
1952643587	KILBOURN	KATE	EWING	1285 BEACON ST		BROOKLINE	MA	024465284	0.7153249442	15
1306800529	FLEMING	JILL		88 MONVALE AVE		STONEHAM	MA	02180	0.715380214	15
1639183676	SANTIAGO-CRUZ	LUIS	A	2344 BOSTON RD		WILBRAHAM	MA	010951104	0.7157754394	15
1699761155	TANNENBAUM	JEFFREY	P	430 LIBERTY ST	SUITE 7	HANSON	MA	023411113	0.7164426254	15
1306827274	SEILER	GREGORY	R	21 BRISTOL DR	SUITE 101	SOUTH EASTON	MA	023751199	0.716769141	15
1306284823	HOGAN	SUSAN		55 LAKE AVE N		WORCESTER	MA	016550002	0.7172526585	15
1629228945	MIYASHITA	HIROMICHI		110 W SQUANTUM ST		NORTH QUINCY	MA	021712122	0.7176177295	15
1649214743	WEEDON	STEPHEN	JACOB	116 MAIN ST	WESTMINSTER	WESTMINSTER	MA	014731444	0.7177375633	15
1114909074	SAVAGE	CAROL	S	325 AYER RD		HARVARD	MA	014511132	0.7180104375	15
1639525520	MOLINA	ISRAEL		454 BROADWAY		REVERE	MA	021513034	0.7180561115	15
1942648639	POWELL	JENNIFER	LUO	578 MAIN ST		MALDEN	MA	021483900	0.718623469	15
1598025462	BETTENCOURT	JOHN-PAUL		1340 BOYLSTON ST		BOSTON	MA	022154302	0.7186529691	15
1518498484	AMADO	ROBERTO	S.	326 NICHOLS RD		FITCHBURG	MA	014201914	0.7199237764	15
1144382417	WHEELER	WILLIAM	M	174 LAUREL RD		CHESTNUT HILL	MA	024672213	0.7204052679	15
1639192149	MCCONARTY	PETER		326 NICHOLS RD		FITCHBURG	MA	014201914	0.7213020505	15
1215067913	CALEF	DAVID	A	33 AVON ST		WAKEFIELD	MA	018802310	0.7214161501	15
1407962285	DIAZ	SARA	I	203 TURNPIKE ST		NORTH ANDOVER	MA	018455042	0.7214356981	15
1104814870	REES	PETER	L	62 BROWN STREET	SUITE 200	HAVERHILL	MA	01830	0.721837323	15
1366410094	WEBER	ROCHELLE		150 INFIRMARY WAY		AMHERST	MA	010039288	0.7223662598	15
1104816123	TEPPERBERG	SARA	ANN	637 WASHINGTON ST		DORCHESTER CEN	MA	021243510	0.7223884532	15
1245277292	STUNKEL	JULIA	C	ONE HOSPITAL ROAD		OAK BLUFFS	MA	025571477	0.7233197236	15
1104815919	PARKER	MICHELE	C.	250 GREEN ST		GARDNER	MA	014401396	0.7235502581	15
1184698474	MARKUNS	JEFFREY	F	850 HARRISON AVE	YACC 4	BOSTON	MA	021184001	0.7245864448	15
1861648586	MILLER	MARK		269 UNION ST		LYNN	MA	019011314	0.7247368091	15
1356533798	ERLICH	DEBORAH	R.	2100 DORCHESTER AVE		DORCHESTER	MA	021245615	0.7247429973	15
1912982257	PERINI	KRISTIN	M.	56 NEW DRIFTWAY		SCITUATE	MA	020664533	0.7248844629	15
1629066105	GNASSI	JOHN	A	103 GARLAND ST		EVERETT	MA	021495066	0.7258225338	15
1902867922	AISH	SERGEI	L	600 WORCESTER RD	SUITE 303	FRAMINGHAM	MA	017025303	0.7262233215	15
1922087832	LYNCH	DARREN	M.	395 PLEASANT ST		NORTHAMPTON	MA	010603914	0.7262468728	15
1154564938	RIZVI	AALIYAH	Y	881 COMMONWEALTH AVENUE, WEST	BOSTON UNIV	BOSTON	MA	02215	0.7271424102	15
1811300312	BLOOMFIELD	ELANA		178 SAVIN ST STE 100		MALDEN	MA	021482329	0.727721115	15
1538505771	WILLIAMS	AIMEE	F	850 HARRISON AVE	YACC 5	BOSTON	MA	021184001	0.7287404671	15
1104941996	SHEFF	RICHARD	A	THE GREELEY COMPANY	200 HOODSLA	MARBLEHEAD	MA	01945	0.7288541159	15
1023002169	MODEST	GEOFFREY	ALAN	500 COLUMBIA RD		DORCHESTER	MA	021252322	0.7289052944	15
1992168421	HAJJ	NICHOLAS	MICHAEL	151 WORCESTER RD		BARRE	MA	010059002	0.7291224169	15
1235290024	ZWEIG	DANA	F	118C WATERHOUSE ROAD		BOURNE	MA	02532	0.7295248181	15
1124090493	GAGNON	ROBERT	JAMES	5 PRECINCT ST		LAKEVILLE	MA	023471427	0.7306945472	15
1669536116	TRINGALE	STEPHEN	M.	637 WASHINGTON ST		DORCHESTER CEN	MA	021243510	0.7307208831	15
1922174564	MEADE	LARRY	NIS	9 CRESCENT ST		WEST BOYLSTON	MA	015831309	0.7307306792	15
1710417563	SETTY	SUMANA	G	1 BOSTON MEDICAL CENTER PLACE	DOWLING 5	BOSTON	MA	021182908	0.7307342564	15
1033293295	WIGHTMAN	WALTER	SPENCER	269 UNION ST	LYNN COMMUN	LYNN	MA	019011314	0.7307658697	15
1659712362	CHIKERSAL	SAMRIDHI		325B KING ST		NORTHAMPTON	MA	01060	0.731962642	15
1053773515	CHRISTOPHE	CHANDLER	H	1 BOSTON MEDICAL CTR PL	DOWLING 5 S	BOSTON	MA	021182908	0.7321457061	15
1487636411	PRESTON	LINDA	J	70 MAIN ST	NORTHAMPTON	FLORENCE	MA	010621466	0.7334007405	15
1528018835	SILK	HUGH		291 LINCOLN ST		WORCESTER	MA	016053643	0.7335916039	15
1538421938	LIBBY	MATTHEW	B	710 ROUTE 28		HARWICH PORT	MA	026461931	0.733910994	15
1518387422	BATES	BRIAN	D.	850 HARRISON AVE # YACC5		BOSTON	MA	021184001	0.7347404597	15
1750689840	VARDOULIAS	GEORGE		1215 BROADWAY		RAYNHAM	MA	027671942	0.7359243113	15
1760565444	DOUGLAS-STEEL	JAMES	PHILIP	21 BRISTOL DR	SUITE 200	SOUTH EASTON	MA	023751199	0.736446096	15
1578826467	PERL	DANIEL	ROBERT	1 BROOKLINE PL STE 225		BROOKLINE	MA	02445	0.7373165715	15
1245546951	KHAN	IFTIKHAR	AHMAD	119 BELMONT ST		WORCESTER	MA	016052903	0.7384737678	15
1467427708	RYAN	JENNIFER		57 CITY HALL AVE		GARDNER	MA	014402614	0.7396238059	15
1356834220	BECKER	ZOE		34 HAVERHILL ST		LAWRENCE	MA	018412884	0.7418028287	15
1013917376	TURNQUIST	PAUL	EDWARD	21 HIGHLAND AVE	SUITE 2	NEWBURYPORT	MA	019503872	0.7426609079	15
1437129400	BYRNE	THOMAS		425 REVERE ST		REVERE	MA	021514543	0.7428081142	15
1518954650	NAHIGYAN	DREW	L	208 MILL RD		FAIRHAVEN	MA	027195208	0.7430881261	15
1467764472	DONO	RYAN		150 PARK ST		LAWRENCE	MA	018412517	0.7435398552	15
1144398868	GRANDISON	KATHLEEN	L	325B KING ST		NORTHAMPTON	MA	010602370	0.7438855813	15
1780895433	MCQUAID	CARLEEN	ANNE	246 SOUTHBRIDGE RD	CHARLTON FA	CHARLTON	MA	01507	0.74396158	15
1235198334	NGUYEN	DAN	S	10 ADAMS ST		N CHELMSFORD	MA	018631746	0.7439985321	15
1417242421	DEPIERO	JENNIFER		70 MAIN ST	NORTHAMPTON	FLORENCE	MA	010621466	0.7446441733	15
1912004524	PATEL	MRUDULA		302 BROADWAY STE 8	HINES DERMA	RAYNHAM	MA	02767	0.7447556838	15
1235178476	REID	COLEEN	MARIE	10 ELM ST		DANVERS	MA	019232824	0.7449957145	15
1619230034	GANDHI	NIEL	K	70 WALNUT ST STE 201		FOXBORO	MA	020355312	0.7457489989	15
1053350868	BINGHAM	WILLIAM	A	170 WORCESTER ST		WELLESLEY	MA	024815506	0.7459643412	15
1801283759	WIJESUNDARA	SHAMEEN	S.	119 BELMONT ST		WORCESTER	MA	016052903	0.7460637096	15
1609193366	KLEIN	WESLEY	NEAL	94 MAIN ST	DUFFY HEALT	HYANNIS	MA	026013146	0.7461237846	15
1306939525	LEE	SCOTT	EDWARD	21L GOLDTHWAITE RD APT 12		WORCESTER	MA	016051480	0.7464495626	15
1457362931	HERNANDEZ ITR	PABLO	I	19 TACOMA ST		WORCESTER	MA	016053516	0.7469927262	15
1700271889	SCHLOTTERBECK	SARA		637 WASHINGTON ST		DORCHESTER	MA	021243510	0.7472250763	15
1922454677	MARCINKOWSKI-	DANA		75 RIVERSIDE AVE STE 2		MEDFORD	MA	021554600	0.7478070491	15
1366416356	IVANTCHEV	SERGEI		48 SANDERSON STREET	FRANKLIN AD	GREENFIELD	MA	01301	0.7479951604	15
1114902848	FARB	PERRY	G	1 MONARCH PL	10TH FLOOR	SPRINGFIELD	MA	011441099	0.7482894849	15
1003828369	LAJOIE	ROBIN	J.	230 WASHINGTON STREET		SOUTH ATTLEBOR	MA	02703	0.7483876956	15
1063446714	PARKE	ROBERT	C	BOSTON MEPS MEDICAL SECTION	495 SUMMER	BOSTON	MA	02210	0.7485026288	15
1104811611	GRAHAM	SHERRY	A.	46 WOBURN STREET		READING	MA	01867	0.7493030162	15
1629051487	ERBAN	ELIZABETH	A	328 SHREWSBURY ST 210		WORCESTER	MA	016044613	0.7504065725	15
1023056314	BABAIAN	WILLIAM	L	428 MOUNT AUBURN ST	C/O ATTY Z	EAST WATERTOWN	MA	024721919	0.7505312472	15
1396907812	OJUTALAYO	AYOBAMI	OLUJIMI	242 SUTTON ST		NORTH ANDOVER	MA	018451631	0.7510170153	15
1154302966	HOUDE	KIM	D	175 CONNORS ST		GARDNER	MA	014402637	0.7510425415	15
1801872130	BRIGNALL	DAVID		392 CHESTNUT ST		NEEDHAM	MA	024922411	0.7512567643	15
1497702120	FRANCOEUR	MARIE-LOU	C	63 MAIN ST		BROCKTON	MA	023014042	0.7512619187	15
1659366169	NOKES	KEITH	E	34 HAVERHILL ST		LAWRENCE	MA	018412884	0.7520893117	15
1821415035	THOTAKURA	SREEKIRAN		201 HIGHLAND ST		CLINTON	MA	015101037	0.7524345591	15
1245365949	VIVEIROS	LISA	PAULA	235 N PEARL ST		BROCKTON	MA	023011794	0.7531224581	15
1215298344	WEIDA	NICHOLAS	A	34 HAVERHILL ST		LAWRENCE	MA	018412884	0.7531485151	15
1629065040	AUGART	CAROLYN	L	34 HAVERHILL ST		LAWRENCE	MA	018412884	0.7531715691	15
1376978924	LATIMER	SCOTT	THOMAS	58 CHARLES ST		CAMBRIDGE	MA	021412128	0.7532757925	15
1851753867	MORSE	DANIELLE		100 CUMMINGS CTR STE 136P		BEVERLY	MA	01915	0.7536071799	15
1578902300	BASSETT	ERIN		34 HAVERHILL ST		LAWRENCE	MA	018412884	0.7546467831	15
1235242215	BURBANK	ELIZABETH		25 TUCKER DR		LEOMINSTER	MA	014536501	0.7553756203	15
1295097251	MILDER	ELINOR	M	137 MAIN ST	SUITE 100	MEDFORD	MA	02155	0.7556259533	15
1851374110	KETRO	PAUL		425 REVERE ST	ELL POND ME	REVERE	MA	021514543	0.7560495854	15
1770901084	WACKS	NEHA	P.	119 BELMONT ST		WORCESTER	MA	016052903	0.7563033978	15
1821265729	KELLY	KAREN	ELIZABETH	1340 BOYLSTON ST		BOSTON	MA	022154302	0.7578070707	15
1376554923	LEVHEIM	LISA	M	38 MULBERRY ST STE 204		LEEDS	MA	010535339	0.758090855	15
1497982102	FLYNN	MARY	K.	116 BELMONT ST	SUITE 11	WORCESTER	MA	016052964	0.7598690767	15
1851331383	LEE	SUYIN		230 WASHINGTON ST		SOUTH ATTLEBOR	MA	027035518	0.7600373317	15
1801976543	YERACARIS	PETER	M	163 GORE ST		EAST CAMBRIDGE	MA	021411119	0.7605827301	15
1912998915	GARRETSON	ADAM	D	325B KING STREET		NORTHAMPTON	MA	010602370	0.7606482859	15
1649241464	PENA	KATHERINE		269 CHATHAM RD		HARWICH	MA	026453309	0.7609187056	15
1952387946	FULLER	JON	D.	725 ALBANY STREET	SHAPIRO 9,	BOSTON	MA	021182526	0.7613436015	15
1851303655	BEAUPRE	MICHELLE	J.	1 COMPASS WAY	SUITE 200	EAST BRIDGEWAT	MA	023331465	0.7617953679	15
1093991267	SCHWARTZ	LAUREN	C	238 NORTHAMPTON ST	EASTHAMPTON	EASTHAMPTON	MA	010271046	0.7625074763	15
1316959166	TARDIF	LISE	J	26 QUEEN ST	MEDICAL	WORCESTER	MA	016102473	0.7628208104	15
1235126350	CLARK	DAVID	R	531 FAUNCE CORNER RD		DARTMOUTH	MA	027471242	0.7630294397	15
1821084757	TURIANO	ANTHONY	E	140 HAVERHILL ST		ANDOVER	MA	018101550	0.7635066727	15
1366460883	ALPER	BRIAN	S	10 ESTES ST		IPSWICH	MA	019382106	0.7647581407	15
1003030586	KSHEERSAGAR	PANKAJ	ANIL	119 BELMONT ST		WORCESTER	MA	016052903	0.7653608563	15
1861631855	TANEGA	FRANCISCO	P	567 SALEM END RD		FRAMINGHAM	MA	017025513	0.7654243381	15
1669868592	PATEL	KRUPA		324 MASSACHUSETTS AVE		LUNENBURG	MA	014622419	0.7655149045	15
1144891276	FEIERABEND-PE	JESSE		34 HAVERHILL ST		LAWRENCE	MA	018412884	0.7656444617	15
1699038976	WONG	SING	W	30 LOCUST ST		NORTHAMPTON	MA	010602052	0.7672672806	15
1548210206	MASE	JEANNE	M	331 E FALMOUTH HWY		E FALMOUTH	MA	025366039	0.767512035	15
1558810804	SPIRKO	MICHELE	ANN	53 CONCORD WAY		AMHERST	MA	010029778	0.7678253319	15
1467612713	HALEY	SEAN		709 WASHINGTON ST		CANTON	MA	020213037	0.7680363137	15
1346653029	BARLOW	MICHELLE		34 HAVERHILL ST		LAWRENCE	MA	018412884	0.7687620594	15
1578876330	LOWNEY	TIMOTHY		709 WASHINGTON ST		CANTON	MA	020213037	0.7689228113	15
1518984087	TOPOLSKI	STEFAN	A.	1105 MOHAWK TRL		SHELBURNE FALL	MA	013709609	0.7690030093	15
1497712947	TEMPLER	MIHAELA		140 HAVERHILL STREET		ANDOVER	MA	01810	0.7698486875	15
1437562121	ST. LOUIS	JOSHUA		34 HAVERHILL ST		LAWRENCE	MA	018412884	0.7712698648	15
1730341686	LO	KUON	S	1100 WASHINGTON ST		DORCHESTER	MA	02124	0.7715740212	15
1831147073	ALT	WALTER	J	5 EAST MAIN STREET	LAHEY MERRI	MERRIMAC	MA	01860	0.7717203078	15
1093298812	PILCHER	CAROLANNE	MONIQUE	35 VILLAGE SQ		CHELMSFORD	MA	018242712	0.7721235043	15
1326098773	ZARTARIAN	LEAH		332 GIFFORD ST		FALMOUTH	MA	02540	0.7725605279	15
1376507012	ESCOLL	ANDREW		2345 MAIN ST		TEWKSBURY	MA	018763125	0.7728658145	15
1215974985	MCWHA	KENNETH	P	145 ROSEMARY ST STE C		NEEDHAM	MA	024943259	0.7729835975	15
1609840644	WIECHA	JOHN	M	850 HARRISON AVE	YACC 4	BOSTON	MA	021184001	0.7731298189	15
1346404563	TSAI	ELLY	C	398 NEPONSET AVE		DORCHESTER	MA	021223134	0.7741699884	15
1316167828	HINDLE	LINDA	MARIE	256 GEORGETOWN RD	SUITE #7	BOXFORD	MA	019211642	0.7743153841	15
1114013794	JETT	LAURA	LEA	36 ESSEX RD	LAHEY HEALT	IPSWICH	MA	019382599	0.7746082473	15
1831171644	NOBLE	LISA	B	102 SHORE DR		WORCESTER	MA	016053154	0.7751787974	15
1619953247	VORDERSTRASSE	TRICIA	L	725 TIMPANY BLVD	SUITE 106	GARDNER	MA	014403453	0.7756168948	15
1306807409	DOBLES	ELIZABETH		19 TACOMA ST		WORCESTER	MA	016053516	0.7762076481	15
1831174754	PICI	MICHELE		19 TACOMA ST		WORCESTER	MA	016053516	0.7764172758	15
1013179787	MEHRA	ANU	RUPA	10 GOVE ST		EAST BOSTON	MA	021281920	0.7764783487	15
1073570024	FRAGALA	CHRISTEN	PUSATERI	198 LITTLETON RD	SUITE 102	WESTFORD	MA	018863408	0.7765612224	15
1538131867	BERUBE	NANCY	D.	121 LINCOLN ST		WORCESTER	MA	016052429	0.7768309506	15
1033194097	BEAUMONT	MARK	CYPRIAN	637 WASHINGTON ST		DORCHESTER CEN	MA	021243510	0.7770711606	15
1972567501	SZEKELY	EUGENIA	E.	10 ADAMS ST.	CHELMSFORD	NO. CHELMSFORD	MA	01863	0.7770898281	15
1578902805	KOEBELE	CARRINGTO		26 QUEEN ST		WORCESTER	MA	016102473	0.7770937252	15
1841455136	SPRYCHA	MARCIN		8 COMMERCE BLVD		MIDDLEBORO	MA	023461030	0.7775078643	15
1891919379	BORA	SUHANI		73D WINTHROP AVE		LAWRENCE	MA	018433716	0.778850885	15
1073583399	ROURKE	SARA	A	48 SANDERSON ST		GREENFIELD	MA	013012778	0.7792333759	15
1205377496	RAHMATULLAH	SYED	ALI	115 W SILVER ST		WESTFIELD	MA	010853693	0.7799611272	15
1760421234	DULAC	JOSEPH	M.	1595 BRIDGE ST	SUITE 3	DRACUT	MA	018262614	0.7800459865	15
1083648745	ZARGHAMEE	MANIJEH	G	MGH BACK BAY		BOSTON	MA	02215	0.7803943585	15
1760438568	COSTA	AMY	A	140 COMMONWEALTH AVE		CHESTNUT HILL	MA	024673800	0.7809442891	15
1811976897	MCSWEENEY	CHERYL	A	10 GOVE ST		EAST BOSTON	MA	021281920	0.7815339615	15
1578862702	DALLMAN	REBECCA	DEON	850 HARRISON AVE # YACC5		BOSTON	MA	021184001	0.7815462541	15
1588984264	DICKEY	TISHA	N.	1 FORGE VILLAGE RD		GROTON	MA	014502047	0.7816237415	15
1730159963	BRUMMER	CHARLES	K.	94 KING ST		NORTHAMPTON	MA	010603284	0.7819246602	15
1154619682	CHAVAN	SUNNY	R	63 MAIN ST		BROCKTON	MA	023014042	0.7844125502	15
1780811463	PATIL	ABHIJEET	ASARUBA	60 HOSPITAL RD		LEOMINSTER	MA	014532205	0.7848508106	15
1093726382	CANDIB	LUCY	M	26 QUEEN ST	MEDICAL	WORCESTER	MA	016102473	0.7854174668	15
1831519644	DILLON	BRITTANIE		9 HOPE AVENUE	SUITE 151	WALTHAM	MA	02453	0.7863833833	15
1548495245	AUSTRIA	KATRINA	ISABEL E.	55 LAKE AVE N		WORCESTER	MA	016550002	0.789055996	15
1679520829	RING	HOPE	E	9 TROLLEY CROSSING RD		CHARLTON	MA	015071351	0.7893993658	15
1114160736	KAYATHI	KAVITHA		55 HOSPITAL DR		WINCHENDON	MA	014751820	0.7894883458	15
1114901030	LEWIS	RAYMOND	HERBERT	600 CLARK RD	SUITE 3	TEWKSBURY	MA	018761699	0.7896842481	15
1275599524	O DAIR	ELIZABETH	MARIE	230 MAPLE ST		HOLYOKE	MA	010405144	0.7903108298	15
1174574198	GORDON	LAURENCE		15 RAILROAD AVE		SOUTH HAMILTON	MA	019822218	0.7904488029	15
1275760027	NEWHALL	KRISTYN	M	178 SAVIN ST STE 100	HALLMARK HE	MALDEN	MA	021482329	0.790864285	15
1134190150	PAYNE	STEPHEN	L	227 ADAMS ROAD		WILLIAMSTOWN	MA	01267	0.7908977195	15
1164581856	DELUCA	SUSAN	M	900 CUMMINGS CTR	SUITE 126V	BEVERLY	MA	019156198	0.7910495073	15
1578797080	WALLACE	ASHA		167 CONVERSE RD		MARION	MA	027381720	0.7913739447	15
1578780060	ZELLER	KIMBERLY	ANN	387 QUARRY ST STE 100		FALL RIVER	MA	027231026	0.7917138114	15
1992791883	FARRELL-RILEY	CHRISTINE		637 WASHINGTON ST		DORCHESTER	MA	021243510	0.7925680805	15
1619081510	ONYSKIV	MARTA		800 WASHINGTON STREET	BOX 1013	BOSTON	MA	02111	0.7938012722	15
1932691300	RICHMOND	GILLIAN		354 WAVERLEY ST		FRAMINGHAM	MA	017027079	0.7939513157	15
1275791527	JURCSAK	JENNIFER	ANNE	230 MAPLE ST		HOLYOKE	MA	010405144	0.7941222888	15
1912241951	LANNUTTI	KELLY		55 FOGG RD		WEYMOUTH	MA	021902432	0.7946599646	15
1699201335	WILLIAMS	LAKESHA	NICOLE	142 BERKELEY ST		BOSTON	MA	021165100	0.794766988	15
1558522946	MOAK-BLEST	HAYLEY		205 WILLOW ST		SOUTH HAMILTON	MA	019822255	0.7948127882	15
1346209665	NEGRON	MICHOL		20 BURLINGTON MALL RD		BURLINGTON	MA	01803	0.7949323541	15
1215420195	BRAYE	LANCE		34 HAVERHILL ST		LAWRENCE	MA	018412884	0.7950193695	15
1215990569	PARSONS	TIMOTHY	V.	76 CARLON DR	#B	NORTHAMPTON	MA	010602373	0.7950673149	15
1710969670	SMITH	STEPHEN	J	27 SHREWSBURY ST		HOLDEN	MA	015201842	0.7954924162	15
1831121383	INWOOD	JESSICA	C.	300 HANOVER ST STE 1F		FALL RIVER	MA	027205451	0.7958149439	15
1689647125	MCCLURE	LYDIA	H	68 MAIN ST		PEPPERELL	MA	014631560	0.7959965797	15
1700868932	LABONTE	JENNIFER	W	102 SHORE DR		WORCESTER	MA	016053154	0.7960141016	15
1518059401	HACKETT	JOHN	DAVID	9 HOPE AVENEU	153	WALTHAM	MA	02453	0.796283279	15
1760477046	MINER	JEFFREY	G	11 SHORE ROAD		WINCHESTER	MA	01890	0.7968622194	15
1063650695	JOHANNET	SUZANNE		45 WARWICK RD		BELMONT	MA	024782840	0.7976071424	15
1215349683	BERCHUCK	CAROLINE	M	30 NORTHAMPTON ST		BOSTON	MA	021184098	0.7981505277	15
1649775958	PINDAR	CHRISTINA	R	1 BOSTON MEDICAL CENTER PLACE	DOWLING 5	BOSTON	MA	021182908	0.799299024	15
1245223585	EDGINGS-PRYCE	ELOISE		150 PARK ST		LAWRENCE	MA	018412517	0.7993319779	15
1811513617	VELASQUEZ	GABRIELA		34 HAVERHILL ST		LAWRENCE	MA	018412884	0.7997679113	15
1164942504	ATWOOD	THOMAS	MICHAEL	500 FAUNCE CORNER RD		NORTH DARTMOUT	MA	027471278	0.7997943991	15
1104187400	DANIEL	PAUL	E.	119 BELMONT ST		WORCESTER	MA	016052903	0.7999037997	15
1922083849	OZAYDIN	JULIE	F	340 MAPLE ST	SUITE 300	MARLBOROUGH	MA	017523200	0.8000074987	15
1407888563	BROWN	DENISE	R	1 COMPASS WAY	SUITE 210	EAST BRIDGEWAT	MA	023331465	0.8000579438	15
1255370243	ALI	AZRA	J	89 FOSTER ST		PEABODY	MA	019608925	0.8004417251	15
1144263336	MANN	PAUL	ATKINSON	175 ELM ST.	VA CLINIC	NEW BEDFORD	MA	02740	0.8018486019	15
1295891125	WOLFMAN	MARY	M	75 MOUNT AUBURN ST		CAMBRIDGE	MA	021384960	0.8023209436	15
1902269202	CIRALDO	KATRINA	JEANETTE	409 W BROADWAY		SOUTH BOSTON	MA	021272245	0.8023298019	15
1154431609	GRAHAM	SCOTT	M.	20 GRANITE STATE CT		BREWSTER	MA	026312127	0.8030421211	15
1437117389	CHEVERIE	JAMES	A	500 MERRIMACK ST		LAWRENCE	MA	018431756	0.8050139504	15
1033191978	HOISINGTON	KELLY	E	570 BALDWINVILLE RD		BALDWINVILLE	MA	014361351	0.8051482401	15
1760444137	CHALOORI	PRATHIMA		140 HAVERHILL ST		ANDOVER	MA	018101550	0.8052881178	15
1144512179	NAIDOO	LE SANTHA		198 LITTLETON RD	SUITE 102	WESTFORD	MA	018863408	0.8082376727	15
1124453659	GELMAN	GENNADY		198 CHARLTON RD		STURBRIDGE	MA	01566	0.8085202695	15
1396745766	ZUCKER	LAURA	B	11 WATER ST	STE 1A	ARLINGTON	MA	024764812	0.8088173083	15
1265852867	AVGERINOS	NICHOLAS		LAHEY HEALTH PRIMARY CARE, BEVERLY	38R ENON ST	BEVERLY	MA	01915	0.8088980423	15
1437118213	BRAMSON	RACHEL		3130 STATE HWY RTE 6		WELLFLEET	MA	026677402	0.8091855537	15
1255991691	STERLING	ANGELA		34 HAVERHILL ST		LAWRENCE	MA	018412884	0.8091968618	15
1720241490	BYRNE	SARAH	J.	170 WORCESTER ST		WELLESLEY	MA	024815506	0.8093180078	15
1922398486	BENBASSET-MIL	CARI		1493 CAMBRIDGE STREET		CAMBRIDGE	MA	02139	0.8108168947	15
1700028149	GOHOKAR	NIKHIL		63 MAIN ST		BROCKTON	MA	023014042	0.8109969691	15
1952452989	GILCHRIST	DAVID		5 NEPONSET ST		WORCESTER	MA	016062714	0.8114173826	15
1649657594	SIVA	KIRUBAKAR		47 HIGH STREET	SUITE 101	NORTH ANDOVER	MA	01845	0.8116875653	15
1477558823	LEBO	CHRISTOPH		67 GRAND ARMY HWY		SOMERSET	MA	027261220	0.8118145097	15
1598910820	YAQUB	JAMILA		110 LIBERTY ST		BROCKTON	MA	023015521	0.811891755	15
1790912426	AJAYI	OLUWATOYI	T	850 HARRISON AVE	YACC 4	BOSTON	MA	02118	0.8119764974	15
1245344423	CHUANG	CHENG-CHI		416 BROADWAY		RAYNHAM	MA	027671737	0.8129467763	15
1528383502	BAWANEY	QURATULAI	IQBAL	940 BELMONT ST		BROCKTON	MA	023015596	0.8129645362	15
1235799669	LOBO	DENISE		34 HAVERHILL ST		LAWRENCE	MA	018412884	0.8143563037	15
1679579205	FERZOCO	LISA	A	125 PARKER HILL AVE		ROXBURY CROSSI	MA	021202847	0.8147419984	15
1033165949	MANCINI	LEE	A	281 LINCOLN ST		WORCESTER	MA	016052138	0.8152704033	15
1073550711	COHEN-OSHER	MOLLY	B	195 CANAL ST		MALDEN	MA	021486701	0.8153047002	15
1457544504	ELTOMI	HODA	NABIL F.	111 GROSSMAN DRIVE,		BRAINTREE	MA	02184	0.8160050375	15
1235192949	BUTANEY	EDNA	C.A.	388 COMMONWEALTH AVE	UNIT B2	BOSTON	MA	022152800	0.8166954889	15
1770554032	GHAFFAR	NASIM		505 NASHUA RD		DRACUT	MA	018261929	0.8167178891	15
1215933965	DESAI	PARUL	I	65 WALNUT ST	STE 420	WELLESLEY HILL	MA	024812118	0.8168540531	15
1821064874	WU	ELAINE		531 FAUNCE CORNER RD		DARTMOUTH	MA	027471242	0.8169212825	15
1841517745	BECK	CHRISTINE	A.	80 BEHARRELL ST # 80A		CONCORD	MA	017421739	0.8174995309	15
1326066150	CHURCHILL	BRUCE	H.	75 MOUNT AUBURN ST		CAMBRIDGE	MA	021384960	0.8180371475	15
1346503620	ROSENBERG	NOAH	M	119 BELMONT ST		WORCESTER	MA	016052903	0.8182259946	15
1053341685	BHATTACHARYA	SUBROTO		140 COMMONWEALTH AVE STE 202		DANVERS	MA	019233625	0.819244584	15
1649620808	CASSEL	SARAH		34 HAVERHILL ST		LAWRENCE	MA	018412884	0.8210563738	15
1740597459	DUDA	OLHA		2033 MAIN ST		ATHOL	MA	013313535	0.8216709964	15
1265669014	SMITH	AMY	M	337 SOMERVILLE AVE		SOMERVILLE	MA	021432914	0.8216887237	15
1790771756	MAHANIAH	KIAME	JACKSON	47 CONGRESS ST		SALEM	MA	019707308	0.8229396426	15
1780660845	GUSTAFSON	CRAIG	S.	233 AYER RD		HARVARD	MA	014511131	0.8230675318	15
1073873006	DALENCOUR	MICHELLE		1575 BLUE HILL AVE		MATTAPAN	MA	021262122	0.8233669828	15
1528058781	GILSON	MEREDITH	PAIGE	2 TECHNOLOGY PARK DR	SUITE A	BOURNE	MA	025328341	0.8247532262	15
1952764227	MURPHY	MICHAEL		100 COMMERCE DR		NORTHBRIDGE	MA	015341415	0.8250309778	15
1972561231	SO	CHONG		1595 BRIDGE ST	#3	DRACUT	MA	018262696	0.825223742	15
1093036766	SAHD	PAUL	FRANCIS	234 RUSSELL STREET		HADLEY	MA	01035	0.825252179	15
1477639706	TAYLOR	HUGH	M	15 RAILROAD AVENUE		SOUTH HAMILTON	MA	01982	0.825498409	15
1033569041	ANTHONY	LAURA	B	710 ROUTE 28		HARWICH PORT	MA	026461931	0.8258466426	15
1740248608	HINSON	JAMES	G	57 PROSPECT ST		NANTUCKET	MA	025542799	0.8268191874	15
1508038829	GONCERO	GRACE MAY	D	325B KING STREET		NORTHAMPTON	MA	010602370	0.8270921436	15
1487601654	RAGUCCI	JOHN	ALBERT	1565 MAIN ST	#101	TEWKSBURY	MA	018762085	0.8273047487	15
1508840414	MITCHELL	SUZANNE	E	850 HARRISON AVE	YACC 4	BOSTON	MA	021184001	0.8280881754	15
1346449824	HUYNH	LINH	XUAN	1100 WASHINGTON ST	SUITE 100	DORCHESTER	MA	021245520	0.8282875292	15
1124380548	LAFLAMME	ELISE		34 HAVERHILL ST	3RD FLOOR R	LAWRENCE	MA	018412884	0.8286798651	15
1215097464	COLLYER	MEGAN		2 TECHNOLOGY PARK DR	SUITE A	BOURNE	MA	025328341	0.8308542682	15
1942430608	BAKAEV	INNOKENTI		150 PARK ST		LAWRENCE	MA	018412517	0.8329413975	15
1700836384	BUTKA	MATTHEW	D	99 LONGWATER CIR	SUITE 100	NORWELL	MA	020611642	0.833031116	15
1568708311	WACKS	JEFFREY		117 W CENTRAL ST		NATICK	MA	017604381	0.8336136489	15
1447202981	LAHEY	ALLEN	CHARLES	42 TREMONT ST		DUXBURY	MA	023325300	0.8342793225	15
1407838188	GODIWALA	SUNITA	N	11 MAYO DR	UNIT-B	HOLDEN	MA	015201539	0.834330419	15
1831112200	LUTTINGER	TANYA		234 RUSSELL ST STE 7		HADLEY	MA	010353534	0.8349978709	15
1609807023	TAYLOR	ROBERT	M	20 ELM ST		PITTSFIELD	MA	012016502	0.8358471262	15
1417025123	NGUYEN	GIANG	T	75 MOUNT AUBURN ST		CAMBRIDGE	MA	021384960	0.8371901013	15
1871559864	MORRIS	GERALD	C	1 HOSPITAL ROAD		OAK BLUFFS	MA	02557	0.8372407308	15
1740446087	KAPOOR-MOHIME	BONU		90 LIBBEY INDUSTRIAL PKWY		WEYMOUTH	MA	021893129	0.8373307003	15
1659318756	MARVASTI	FATHYEH	F	267 BOSTON RD		NORTH BILLERIC	MA	018622310	0.8381227119	15
1477848349	LOUIDOR PAULY	BENCY	K.	198 AYER RD		HARVARD	MA	014511163	0.8384773046	15
1134107436	WILLIAMS	CHARLES	T	10 GOVE ST		EAST BOSTON	MA	021281920	0.838611178	15
1134156185	STEIN	STEVEN	H	230 WASHINGTON ST		SOUTH ATTLEBOR	MA	027035518	0.8388152899	15
1134431257	CARPENTER	ELISE		360 MERRIMACK ST		LAWRENCE	MA	018431740	0.8394235823	15
1801472311	UKPOKPO	DAVID	EFEROGHEN	410 READ ST		ATTLEBORO	MA	027036161	0.8405075557	15
1427250521	HAMEL	NANCY	E	272 MAIN ST		WALPOLE	MA	020814031	0.8406944065	15
1124102637	PRANSKY	GARY	STEVEN	52 CREST AVE	SUITE 1	WINTHROP	MA	021521064	0.8412388884	15
1669641155	STRAUSS	LOUIS	S	325B KING ST		NORTHAMPTON	MA	010602370	0.8415141091	15
1598905630	FELEKE	DANIEL		1 PEARL ST	SUITE 1500	BROCKTON	MA	023012864	0.8418618812	15
1942218672	YOUNG	MARK	R.	60 MESSENGER ST		PLAINVILLE	MA	02762	0.8419786281	15
1952312969	SHIELDS	SARA	G	26 QUEEN ST	MEDICAL	WORCESTER	MA	016102473	0.8422838272	15
1205220126	KROENER	BRIAN	T	MANET COMMUNITY HEALTH CENTER	110 WEST SQ	NORTH QUINCY	MA	021712122	0.8424060125	15
1588719462	QUTAB	RAFFIA		694 MAIN ST		HOLDEN	MA	015201862	0.8446752428	15
1619136017	CHOI	KARA	JIHEA	57 UNION ST STE 201		WESTFIELD	MA	010854224	0.8448301702	15
1376854307	PONG	CLINTON	KAZUO	195 CANAL ST		MALDEN	MA	021486701	0.8451640591	15
1356872873	NGO	THANH THU	T.	26 QUEEN ST		WORCESTER	MA	016102473	0.8455818891	15
1215135439	BAEZ	AINEX	MARIE	150 PARK ST		LAWRENCE	MA	018412517	0.8464783546	15
1437144011	JONES	JEFFREY	JOSEPH	46 N MAIN ST		WEST BROOKFIEL	MA	015853232	0.8470921311	15
1770677767	CHINOY	SAMEER		165 DARTMOUTH ST		BOSTON	MA	021165123	0.8471572901	15
1487695466	DIAZ	GLENN FEL	TAN	287 WESTERN AVE		ALLSTON	MA	021341010	0.8472756957	15
1477971976	ROCK	HILDA	AG	11 SHORE RD		WINCHESTER	MA	018902821	0.8474607532	15
1689697245	BLACK	CHERYLYN	KAYE	6 KIMBALL LANE	LAHEY LYNNF	LYNNFIELD	MA	019402682	0.8496738821	15
1023279379	CHEN	XIANGXIN		145 SOUTH ST		BOSTON	MA	021112826	0.8509194301	15
1497827612	FREITAS	DANIEL	F.	24 LYMAN ST	SUITE 300	WESTBOROUGH	MA	015811482	0.8513316055	15
1760518351	HARRINGTON	JESSICA	H	21 SCHOOL ST	SUITE #1	QUINCY	MA	021696640	0.8514636466	15
1124439674	VELEZ VELAZQU	LUIS	EMILIO	161 JACKSON ST		LOWELL	MA	018522103	0.8526162467	15
1295710119	KOSTECKI	ANITA	L	850 HARRISON AVE	YACC 5	BOSTON	MA	021184001	0.8532544988	15
1639153596	JOHNSON	SANDRA	DIANE	208 MILL ROAD		FAIRHAVEN	MA	027195252	0.8533529005	15
1942277611	FRANK	JEREMIAH	D	46 WOBURN STREET		READING	MA	01867	0.8535465262	15
1568022986	GIBBONS	CORINNE		34 HAVERHILL ST		LAWRENCE	MA	018412884	0.8536969139	15
1447238852	HOOD	CATHLEEN	SLOAN	793 MAIN RD		WESTPORT	MA	027904358	0.8537208991	15
1053339747	PUGNAIRE	MICHELE	P	326 NICHOLS RD		FITCHBURG	MA	014201914	0.8541899365	15
1053841320	RASUL	YAR	MUHAMMAD	271 CAREW ST		SPRINGFIELD	MA	011042377	0.8543050745	15
1609851864	D'ANGELO	HENRY		111 NORFOLK ST		WALPOLE	MA	020811703	0.8544224584	15
1376808766	LINE-NITU	ERIKA		102 SHORE DR STE 403		WORCESTER	MA	016053154	0.854797969	15
1194138883	LICHKUS	JONATHAN		34 HAVERHILL ST		LAWRENCE	MA	018412884	0.855157365	15
1598703944	COURY	PAMELA		531 FAUNCE CORNER RD		DARTMOUTH	MA	027471242	0.8562597376	15
1871672162	GUAY	STEPHEN	R.	2345 MAIN STREET		TEWKSBURY	MA	01876	0.8579514203	15
1194708859	BALDOR	ROBERT	A	55 LAKE AVE N	DEPARTMENT	WORCESTER	MA	016550002	0.8580649373	15
1124301304	PATHAK	SHRUTI		63 MAIN ST	SUITE 1	BROCKTON	MA	023014042	0.8588207196	15
1689037673	ABRAHAM	KEVIN		26 QUEEN ST		WORCESTER	MA	016102473	0.8604161669	15
1134102064	BANDAK	TANIA	M	109 ANDREW AVE		WAYLAND	MA	017783156	0.8606353923	15
1114927878	MRUK	DONALD	E	201 S MAIN ST	STE 1	ATHOL	MA	013312117	0.861004454	15
1447414602	KOLLI	SMITA	B	496 LYNNFIELD ST		LYNN	MA	019041423	0.8610720056	15
1609226869	LERNER	SHIRA		34 HAVERHILL ST		LAWRENCE	MA	018412884	0.8616403015	15
1871269605	NOYOLA	YESENIA		269 UNION ST		LYNN	MA	019011314	0.86176902	15
1861505000	MAYPER	NICHOLAS	H	269 UNION ST		LYNN	MA	019011314	0.8618372832	15
1528407350	BOGNANNO	ELISE		269 UNION ST		LYNN	MA	019011314	0.8619224666	15
1437563723	CISZAK	LAUREN	M	10 GOVE ST		EAST BOSTON	MA	021281920	0.8622378855	15
1134357346	FITZGERALD	KATHERINE	E	266 MAIN ST	HEYWOOD FAM	GARDNER	MA	014402927	0.8626187741	15
1720345606	TIRABASSI	JILL	NICOLE	326 NICHOLS RD		FITCHBURG	MA	014201914	0.8628305359	15
1114914181	COSTA	JOSEPH	A	208 MILL RD		FAIRHAVEN	MA	027195208	0.862892881	15
1861408452	MEHTA	KALINDI	J	900 UNION ST		WESTBOROUGH	MA	015815408	0.8646764163	15
1245548643	ALCARAZ	ACHILLES	E	531 FAUNCE CORNER RD		DARTMOUTH	MA	027471242	0.8653082977	15
1225001076	CULPEPPER	LARRY		850 HARRISON AVE	YAWKEY 2	BOSTON	MA	021184072	0.8654747125	15
1235207440	DONNELLY	RACHEL		333 ELM ST STE 220		DEDHAM	MA	020264530	0.8659136951	15
1982784351	RADWANSKI	ZBIGNIEW		140 NAUSET ST		NEW BEDFORD	MA	027461522	0.8660215665	15
1942291349	ODEGAARD	MARY	E	111 GROSSMAN DR	FAMILY MEDI	BRAINTREE	MA	021844997	0.8663684506	15
1659513869	JAKHRO	MAZHAR	A	100 ROSEBROOK WAY	2ND FL	WAREHAM	MA	025712097	0.86667256	15
1669457396	MCGOVERN	ELIZABETH	S	19 TACOMA ST		WORCESTER	MA	016053516	0.866997356	15
1093288698	WILLIAMS	SHANTEL		94 MAIN ST		HYANNIS	MA	026013146	0.8683893922	15
1306008149	HALE	SARAH	PALMER	147 MILK ST		BOSTON	MA	021094806	0.8684485838	15
1447456348	DRESSEL	JENNIFER	LYNNE	68 MAIN ST		PEPPERELL	MA	014631560	0.868741665	15
1710993589	BUTTERWORTH	GEORGE	P	57 PROSPECT ST		NANTUCKET	MA	025542799	0.8704841472	15
1316901531	BERNSTEIN	LINDA		88 MONVALE AVE		STONEHAM	MA	02180	0.8708903742	15
1396779781	STIVELY	JOHN	EWING	200 MILL RD		FAIRHAVEN	MA	027195252	0.8711072187	15
1407839178	WEINREB	LINDA		26 QUEEN ST		WORCESTER	MA	016102473	0.8718515089	15
1285681973	MOSYCHUK	RICHARD	J	34 BATES RD	SUITE 202	MASHPEE	MA	026493280	0.8721984885	15
1679565923	SCHNECK	KATRIN		150 PARK ST		LAWRENCE	MA	018412517	0.8738284464	15
1912160045	LIU	GERALD		90 LIBBEY INDUSTRIAL PKWY	STE 106	WEYMOUTH	MA	021893129	0.8744515776	15
1821065384	KIM	FRED	H.	70 MAIN ST	NORTHAMPTON	FLORENCE	MA	010621466	0.874554418	15
1518958024	WEITZMAN	ROBERT	B	234 RUSSELL ST	SUITE 7	HADLEY	MA	010353534	0.8749808147	15
1184692618	SMITH	SUZAN	J.	150 INFIRMARY WAY		AMHERST	MA	010039288	0.8755513424	15
1396741963	HASS	JOEL	J	74 ROUTE 6A		SANDWICH	MA	025631864	0.8756710947	15
1164603361	ESPIRITU	ANNA	MARIE	21 BRAMBLE BUSH DR		FALMOUTH	MA	025402325	0.8758198567	15
1760456057	WEINER	ALAN	B.	151 SOUTH ST		CUMMINGTON	MA	010269501	0.8759220205	15
1568801397	BAY	ZACHARY		19 TACOMA ST		WORCESTER	MA	016053516	0.8761081006	15
1417187386	KONDURI	SRIVALLI		140 HAVERHILL STREET		ANDOVER	MA	01810	0.8761726352	15
1336552223	OIEN	BINU	S	827 AMERICAN LEGION HWY		WESTPORT	MA	027904128	0.8771320977	15
1306209168	STANDISH	KATHERINE	R	110 W SQUANTUM ST STE 8		NORTH QUINCY	MA	02171	0.878009166	15
1790216976	CHAMBERLAIN	ADAM	J	329 CONWAY ST		GREENFIELD	MA	013011521	0.8785608499	15
1598959249	CLOKE	ELKA	ALICE	380 PLAINFIELD ST		SPRINGFIELD	MA	011071524	0.8805797435	15
1740357458	GORDY	EDWIN		17 OTIS ST		NEWTON	MA	02460	0.8808762659	15
1346560901	SHERTUKDE	AMOLA		930 COMMONWEALTH AVE		BOSTON	MA	022151274	0.8808852569	15
1336149384	SIMKIN	HENRY	ERIC	70 MAIN ST	NORTHAMPTON	FLORENCE	MA	010621466	0.8821864156	15
1285669242	HOM	ELAINE	G	MASS REHAB COMMISSION	22 FRONT ST	WORCESTER	MA	01608	0.8822121755	15
1326023425	BARNARD	KATHARINE	C	26 QUEEN ST	FAMILY PRAC	WORCESTER	MA	016102473	0.8823878238	15
1730645847	ALIGNOL	DELPHINE		330 MOUNT ST		CAMBRIDGE	MA	02135	0.885076995	15
1225425671	LAKHI-WASHWEL	FEHMIDA		LAWRENCE GENERAL HOSPITAL	1 GENERAL S	LAWRENCE	MA	01842	0.8854942521	15
1629051396	SCHULTES	ALEXANDRA	A	151 WORCESTER RD		BARRE	MA	010059002	0.8855251823	15
1740280023	MIDLER	ROSS	SANFORD	31 HALL DR	AMHERST MED	AMHERST	MA	010022751	0.8859520773	15
1316101330	ZHANG	QIWEI		242 GREEN ST		GARDNER	MA	014401336	0.8859643316	15
1760479315	SCHOFIELD	KRISTIN	N	250 GREEN ST	SUITE 202	GARDNER	MA	014401396	0.8859881414	15
1902883499	DIMITRI	DENNIS	M	295 LINCOLN ST	SUITE 204	WORCESTER	MA	016053639	0.8860411811	15
1548607112	CHANDLER	ANDREW	JAMES	645 BROADWAY		SOMERVILLE	MA	021452528	0.8865929124	15
1447242235	RHODES	WILLIAM	A	20 GRANITE STATE CT		BREWSTER	MA	026312127	0.8871247568	15
1114581584	WORNHOFF	REBECCA	CLARE	ONE BOSTON MEDICAL CENTER PLACE		BOSTON	MA	02118	0.8873125608	15
1790911584	EAGLES	KYLEE	C.	143 LONGWATER DR		NORWELL	MA	020611683	0.8874101303	15
1811089451	DAVENPORT	ROBERT	CARLTON	631B NORTH STREET		PITTSFIELD	MA	012014109	0.8887978051	15
1558397240	MCCULLOUGH	DANIEL	JOHN	900 CUMMINGS CTR	107W	BEVERLY	MA	019156198	0.8896585823	15
1033763354	CHAKRI	RACHID		195 CANAL ST		MALDEN	MA	021486701	0.889854636	15
1760602114	SELIM	SABRINA	SARAH	1611 CAMBRIDGE STREET		CAMBRIDGE	MA	021382935	0.8899172833	15
1114906617	SCHULTE	DOUGLAS	ROBERT	888 MAIN ST		WAKEFIELD	MA	018804080	0.891144223	15
1073524229	LAVOIE	MARSHA	A	100 SOUTH ST	SUITE 108	SOUTHBRIDGE	MA	015504051	0.8915825057	15
1205407343	WILLIAMS	JESSICA		34 HAVERHILL ST		LAWRENCE	MA	018412884	0.8925210968	15
1467441253	DERKEVORKIAN	NAZARET		323 LOWELL ST		ANDOVER	MA	018104501	0.8926177364	15
1316977788	HEYMAN	EUGENE	H	20 ELM ST		PITTSFIELD	MA	012016502	0.8930967883	15
1982864633	MCBRIEN	KERRY	A	401 PARK DR		BOSTON	MA	022153325	0.8938098736	15
1326664129	TRACHTMAN	CLAIRE		34 HAVERHILL ST		LAWRENCE	MA	018412884	0.8940969333	15
1760851620	ROMAN	AILEEN	K	850 HARRISON AVE	YACC 4	BOSTON	MA	021184001	0.8945236047	15
1679525257	BOWERS	WILLIAM	C	2 JAN SEBASTIAN WAY		SANDWICH	MA	025632377	0.8953447239	15
1073521753	KAJENCKI	STEPHEN	PAUL	800 S MAIN ST	SUITE 304	MANSFIELD	MA	020483144	0.8968870998	15
1376886168	HOLT	ELAINE		233 AYER RD		HARVARD	MA	014511131	0.8972411905	15
1740625565	KEALY	SHEVAUGHN	M	170 UNIVERSITY DR		AMHERST	MA	010022247	0.8973895269	15
1588632723	MILLER	THOMAS	BRYAN	266 MAIN ST		GARDNER	MA	014402927	0.8975324109	15
1154307254	YARDLEY	JANET	O	1493 CAMBRIDGE ST	MACHT B10	CAMBRIDGE	MA	021391047	0.8977148765	15
1124076120	CONNOLLY	DEIRDRE	M	23 VILLAGE SQ		CHELMSFORD	MA	018242712	0.8983551026	15
1932580495	PATEL	ANKUR		2100 DORCHESTER AVE BLDG SUITE314		DORCHESTER	MA	021245615	0.898383527	15
1932123338	DUFFY	JOCELYN	C	140 HAVERHILL ST	NEW ENGLAND	ANDOVER	MA	01810	0.9001139765	15
1730740192	SAUSEN	KATHLEEN		34 HAVERHILL ST		LAWRENCE	MA	018412884	0.9010170716	15
1861482663	ENNIS	MICHAEL	C.	279 LINCOLN ST	HAHNEMANN F	WORCESTER	MA	016052120	0.9015132258	15
1154749851	REISMAN	DAVID	A	195 CANAL ST		MALDEN	MA	021486701	0.9017019006	15
1275632598	DING	YIMING		2480 LLEWELLYN AVENUE		NORTH QUINCY	MA	02171	0.9017630168	15
1144762998	DESAI	DEEPTHI		161 JACKSON ST		LOWELL	MA	01852	0.9018768668	15
1962646083	GNAZZO	MELANIE	M	26 QUEEN ST	FAMILY PRAC	WORCESTER	MA	016102473	0.9019033061	15
1417342080	AUGUSTO	SANDRA	S.	151 WORCESTER RD		BARRE	MA	010059002	0.9023419688	15
1235244203	LASSER	DANIEL	H	55 LAKE AVE N		WORCESTER	MA	016550002	0.9026518617	15
1770724296	FERRENZ	ELIZABETH	EIDEANN	850 HARRISON AVE	YAWKEY ACC	BOSTON	MA	021184001	0.9032446974	15
1770568206	RUSU	VERONICA		900 UNION ST		WESTBOROUGH	MA	015815408	0.9037957424	15
1841275724	GIFFORD	LINDLEY		30 ELM AVE		HYANNIS	MA	026015547	0.9041375578	15
1003981705	SULLIVAN	LAURA	J	195 CANAL ST		MALDEN	MA	021486701	0.9047952452	15
1073502431	LI	JANE	M	827 AMERICAN LEGION HWY		WESTPORT	MA	027904128	0.9048960758	15
1871817619	MARSTERS	EMILY	S	234 RUSSELL ST		HADLEY	MA	010353534	0.905035512	15
1720049737	WILLIAMS-VALE	JANE	A	140 HAVERHILL ST.	MERRIMACK F	ANDOVER	MA	01810	0.9053731579	15
1255328365	CORREIA	CARLOS	A	1030 PRESIDENT AVE	SUITE 1004	FALL RIVER	MA	027205923	0.9053845233	15
1871647297	YOUSSEF	RULA		280 MERRIMACK ST.	SUITE 103	LAWRENCE	MA	01843	0.9065252179	15
1194838086	DONAHUE	RICHARD	J.	137 NEWBURY ST	6 TH FLOOR	BOSTON	MA	021162912	0.9068486751	15
1851330385	BYRNES	WAYNE	J	6 PARK ST		PEPPERELL	MA	014631105	0.9068581699	15
1376523621	CAMPBELL	MICHAEL	A	191 BEDFORD ST	MILLVIEW ME	FALL RIVER	MA	027203011	0.9075276376	15
1639191257	MORRISEY	ALLEN	W	69 COUNTRY CLUB DR		YARMOUTH PORT	MA	026751606	0.9077184354	15
1437165586	HANNA	BASSEM	G	242 WOODLAND ST		WEST BOYLSTON	MA	015831670	0.908361359	15
1801869375	SHINER	ROBERT	M	110 W SQUANTUM ST	MANET COMMU	NO QUINCY	MA	021712122	0.9085260303	15
1932247061	FANG	JUNJIE		118 MAIN ST	SUITE 3	STURBRIDGE	MA	015661533	0.9088995126	15
1104815398	BUCHANAN	STEPHEN	S	571 UNION AVE STE 101		FRAMINGHAM	MA	017025855	0.9092979533	15
1720062656	LONG	RICHARD	H.	850 HARRISON AVE	YACC 4	BOSTON	MA	021184001	0.9113345141	15
1639144074	FUENTES	DEBBIE		850 HARRISON AVE	YACC 4	BOSTON	MA	021184001	0.9122911091	15
1891753869	LENTINI	ERNEST JO		143 LONGWATER DR		NORWELL	MA	020611683	0.9125911123	15
1932630530	ROYER	CAROLINE		454 BROADWAY		REVERE	MA	021513034	0.9127219417	15
1033175088	SANDERS	VALERIE	EFONDA	250 MOUNT VERNON ST		DORCHESTER	MA	021253120	0.913368687	15
1821382961	HILDING	SARAH		195 CANAL ST	TUFTS FAMIL	MALDEN	MA	021486701	0.9137573829	15
1710978119	MCPHILLIPS	BRIAN	H	223 CHIEF JUSTICE CUSHING HIGHWAY	SUITE 301	COHASSET	MA	02025	0.9138151831	15
1750643185	QUINN	ELIZABETH		34 HAVERHILL ST	3RD FLOOR R	LAWRENCE	MA	018412884	0.913843045	15
1699781039	DORET	LEAH	E	900 UNION ST		WESTBOROUGH	MA	015815408	0.9138449784	15
1972545341	KOLLI	UMA		851 MIDDLE ST	SUITE 3200	FALL RIVER	MA	027211778	0.9147813567	15
1932635562	SCANLON	COURTNEY		301 S HUNTINGTON AVE		JAMAICA PLAIN	MA	021304807	0.9159866068	15
1619170255	DWYER-WILMER	ANNE		10 GOVE ST		EAST BOSTON	MA	021281920	0.9162563132	15
1356352413	MCKEAN	JACQUELYN	R	81 RESERVOIR DR		ATHOL	MA	013314901	0.9166071778	15
1437198421	DICKMAN	ROBERT	L	2014 WASHINGTON ST	SUITE 405	NEWTON	MA	024621607	0.9167363392	15
1184685133	SHAH	ARCHANA	S	10 N MAIN ST		CHARLTON	MA	015071590	0.917406064	15
1013995430	ALIFANO	JOHN	J	1515 ALLEN ST		SPRINGFIELD	MA	011181803	0.9180877227	15
1306009717	DEOLAPURE	SANJEEVAN	VIJAYKUMA	87 N MAIN ST		LEOMINSTER	MA	014535507	0.9192612976	15
1871579342	TOBIERRE	STEPHENSO	BERNARD	637 WASHINGTON STREET		DORCHESTER	MA	02124	0.921097476	15
1215163019	MAIER	KATHRYN	JAYNE	50 LEOMINSTER RD		STERLING	MA	015642146	0.9215564038	15
1720556327	KELLS	SARAH	ELIZABETH	306 RACE ST		HOLYOKE	MA	010405720	0.9216917655	15
1780613935	GORODETSKY	JEFFREY	S	165 MILL ST		LEOMINSTER	MA	014533289	0.9219652786	15
1770964587	HERCULE	PAULA		30 NORTHAMPTON ST		BOSTON	MA	021184010	0.9222519546	15
1972953131	MARTIN	RACHEL		34 HAVERHILL ST		LAWRENCE	MA	018412884	0.9241620218	15
1073748893	DACUNHA	VALENTINA		208 MILL RD		FAIRHAVEN	MA	027195208	0.9242613744	15
1831172162	LIM	ANDREW	S	63 PARK STREET		ANDOVER	MA	01810	0.9245126405	15
1639438476	CORSE	LINDSAY	C	850 HARRISON AVE	YACC 4	BOSTON	MA	021184001	0.9253812367	15
1902193444	VITKO	AMANDA		225 NEW LANCASTER ROAD		LEOMINSTER	MA	014534958	0.9256856157	15
1942650106	YOUNKIN	MORGAN		780 ALBANY ST		BOSTON	MA	021182755	0.9261195138	15
1215031240	LEE	LEANNE		137 MAIN ST		MEDFORD	MA	02155	0.9262175769	15
1316911399	HABASH	LANA		11 MELNEA CASS BLVD		BOSTON	MA	021194401	0.9267124901	15
1336180975	CHAMBERS	NATALIE	L	31 EDGERTON DRIVE		NORTH FALMOUTH	MA	025568050	0.9277985012	15
1700808839	GERSTLE	KATHERINE	S	48 SANDERSON STREET		GREENFIELD	MA	013012778	0.9281539642	15
1639344500	GASKINS	ELIZABETH		10 GOVE ST		EAST BOSTON	MA	021281920	0.9282533526	15
1821062407	POMIANOWSKI	KATARZYNA		255 E OLD STURBRIDGE RD		BRIMFIELD	MA	010109647	0.9286973527	15
1942460290	CARTER-HENRY	STEPHANIE		279 LINCOLN ST		WORCESTER	MA	016052120	0.928987191	15
1659489342	STEIN	BURTON	J	88 DAVID RD		BELLINGHAM	MA	02019	0.9294757694	15
1558336016	BERMAN	ARNOLD	M.	73 DANFORTH ST.		REHOBOTH	MA	02769	0.9303950253	15
1962562959	WHEELER	RACHEL		337 SOMERVILLE AVE		SOMERVILLE	MA	021432914	0.9304410698	15
1851823017	MADDALENI	MICHAEL	J.	151 WORCESTER RD		BARRE	MA	010059099	0.9308489835	15
1700806635	HIJAB	JUMAN	CAROL	940 BELMONT ST		BROCKTON	MA	023015596	0.9317751215	15
1417959776	ABASS	SALAH		411 MERRIMACK ST	SUITE 105	METHUEN	MA	018445821	0.9324831613	15
1962534834	FLYNN	HEATHER	BINDER	631B NORTH STREET		PITTSFIELD	MA	012014109	0.9329358195	15
1174512735	PARK	HYOUNGSUP		305 BICENTENNIAL HWY		SPRINGFIELD	MA	011181962	0.9331836225	15
1346231222	SILVERMAN	STEPHANIE	D.	325B KING STREET		NORTHAMPTON	MA	010602370	0.9333724128	15
1790787752	CALLEN	DENNIS	R	831 MAIN RD		WESTPORT	MA	027904315	0.933419493	15
1851319677	HARRIS	TAMMY	C.	24 NEWTON ST		SOUTHBOROUGH	MA	017721215	0.9338776325	15
1548434566	ARONS	DARA	BETH	495 WESTERN AVE		BRIGHTON	MA	021351007	0.9340286185	15
1013978097	HOYT	KAREN	M	354 BIRNIE AVE STE 202		SPRINGFIELD	MA	011071109	0.93424349	15
1811150238	MCCLEARY	KATHERINE	D	60 MESSENGER ST		PLAINVILLE	MA	027622258	0.9347094069	15
1922247220	SIMMONS	SCOTT	P	1 HOSPITAL RD		OAK BLUFFS	MA	025571406	0.9349524053	15
1609877927	MARSHALL	CARA	D	34 HAVERHILL ST		LAWRENCE	MA	018412884	0.9349714215	15
1164872008	TRAN	JENNIFER		42 CAPE RD		MILFORD	MA	017573292	0.9357705256	15
1013101948	ALI	ASJAD	MAHMOOD	27 SHREWSBURY ST		HOLDEN	MA	015201842	0.9358091987	15
1235272626	HARVEY	NANETTE	C	BU SCHOOL OF MEDICINE, OFFICE OF MEDICAL	715 ALBANY	BOSTON	MA	02118	0.9360110718	15
1932496064	TAGARAM	SANDHYA D		119 BELMONT ST		WORCESTER	MA	016052903	0.9362859032	15
1326313776	DAKKAK	MARYANN		850 HARRISON AVE # YACC5		BOSTON	MA	021184001	0.936856891	15
1871568519	WHITMAN	GENE	A	10 GOVE ST		EAST BOSTON	MA	021281920	0.9381758133	15
1851735385	LIMBERAKIS	JACLYN	A.	300 BROADWAY		SOMERVILLE	MA	021452935	0.9391488391	15
1144213174	WITTS	LAURIE	H	250 PARADISE RD		SWAMPSCOTT	MA	019072948	0.9407711001	15
1144338138	BAKER	JOSEPH	JAY	1340 BOYLSTON ST		BOSTON	MA	022154302	0.9409182197	15
1013172626	BALASURIYA	RAJIV		281 LINCOLN ST	MEDICAL STA	WORCESTER	MA	016052138	0.9412181223	15
1720286289	MOWLA	MUHAMMAD	SAIFUL	18 MAIN ST	SUITE 104	TOWNSEND	MA	014691300	0.942078785	15
1891761458	KAM	LILY	A	398 NEPONSET AVE		DORCHESTER	MA	021223134	0.9421448158	15
1083728554	LOPEZ	NORMA	I	405 PEARL ST		MALDEN	MA	021486644	0.9422569596	15
1558358671	GORMLEY	CHARLES	J	531 FAUNCE CORNER RD		DARTMOUTH	MA	027471242	0.9430477046	15
1841860798	SMITH	CIERRA		20 MANNING AVENUE		MIDDLETON	MA	01949	0.9431891194	15
1538133806	VANDENHEUVEL	CATHY	L	1223 BEACON ST	SUITE E	BROOKLINE	MA	024465302	0.9432894047	15
1437349529	MISELIS	HEATHER	H	850 HARRISON AVE	YACC 4	BOSTON	MA	021184001	0.9439578033	15
1063429165	SOUZA	JENNIFER	M.	18 WASHINGTON ST		FOXBORO	MA	020351021	0.9443129482	15
1982907879	RUGGIERO	ALEXANDRA	SOPHOCLES	531 FAUNCE CORNER RD		DARTMOUTH	MA	027471242	0.9445235766	15
1114999786	JACKSON	REBECCA		450 W RIVER ST		ORANGE	MA	013641435	0.9456061031	15
1194179234	SCOTT	LAUREN	EMILY	1601 WASHINGTON ST		BOSTON	MA	021181951	0.9460120094	15
1073599593	MCCOY	MEGAN		354 WAVERLEY ST		FRAMINGHAM	MA	017027079	0.9461298068	15
1639152309	POTTS	STACY	E	151 WORCESTER RD		BARRE	MA	010059002	0.9470116133	15
1609355338	LOVETT	RACHEL		415 COLUMBIA RD		DORCHESTER	MA	021252424	0.9471135796	15
1619928462	LOPRESTI	LEIGH	S	71 HOSPITAL AVENUE		NORTH ADAMS	MA	01247	0.9492750512	15
1508035841	MCCOLGAN	YUKO		1180 BEACON ST STE 3B		BROOKLINE	MA	024463806	0.9493479486	15
1891799524	HUNT	KAREN	INGRID	25 MARSTON ST 3RD FL		LAWRENCE	MA	018412310	0.9494340056	15
1073504478	MITTERANDO	JAMES	L	143 LONGWATER DR		NORWELL	MA	020611683	0.9495249837	15
1669440111	HORAN	JOSEPH	F	15 PAYSON RD	SUITE 3	FOXBORO	MA	020351393	0.9501916249	15
1629203591	RALLAPALLI	USHA	S	24 NEWTON ST		SOUTHBOROUGH	MA	017721215	0.950284983	15
1881677789	GUNDERSEN	JASEN	W	119 BELMONT ST	DEPARTMENT	WORCESTER	MA	016052903	0.9503868716	15
1932770054	ONATE MUNOZ	ALMA		34 HAVERHILL ST		LAWRENCE	MA	018412884	0.9504324095	15
1972500429	FANTES	THOMAS	PETER	150 S HUNTINGTON AVE		BOSTON	MA	021304817	0.9504793766	15
1982672473	HENIN	NEVINE		525 LONG POND DRIVE		HARWICH	MA	02645	0.9505110783	15
1114120656	CAGUA-KOO	DANIEL		250 MOUNT VERNON ST		DORCHESTER	MA	021253120	0.9507030328	15
1083735146	BACKER	RONALD	F	107 COMMERCIAL ST		MASHPEE	MA	02649	0.9507192494	15
1730501875	BERK	LOUIS	J.	321 MAIN ST		ACTON	MA	017203799	0.9509963044	15
1316518434	MELLETTE	MARGOT		34 HAVERHILL ST		LAWRENCE	MA	018412884	0.9517379245	15
1245617638	AZAROFF	LENORE		19 TACOMA ST		WORCESTER	MA	01605	0.9523261245	15
1619947942	KERR	KATHLEEN		338 MONTAGUE CITY RD		TURNERS FALLS	MA	013761830	0.9527155044	15
1114097599	STECKER	BRETT	S	675 PARAMOUNT DR	STE 203	RAYNHAM	MA	027675416	0.9535759375	15
1336103803	DOUGLAS	RONALD	M	325B KING ST		NORTHAMPTON	MA	010602370	0.9538189997	15
1184286122	FONSECA	MANUEL		330 BROOKLINE AVE		BOSTON	MA	022155400	0.9538560984	15
1982688719	ROBB	CHRISTINE	A.	9 HOPE AVE	WALTHAM URG	WALTHAM	MA	024532741	0.9548468939	15
1447493069	ROMM	AVIVA	JILL	27 W ALFORD ROAD		W STOCKBRIDGE	MA	01266	0.9561939034	15
1376759423	RODER	SANAM		637 WASHINGTON ST		DORCHESTER	MA	021243510	0.9563647117	15
1669609392	NUMBERS	JASON		119 BELMONT ST		WORCESTER	MA	016052903	0.9569467953	15
1043242571	KRING	SHIRLEY		MEPS MEDICAL DEPT, 495 SUMMER ST		BOSTON	MA	022102109	0.9571665218	15
1285079319	ZAKS	JESSICA	ANNE	178 SAVIN ST STE 100		MALDEN	MA	021482329	0.9579866444	15
1689733933	SHEEHAN	JOHN	D	1 W WOODS		YARMOUTH PORT	MA	026751462	0.9580063443	15
1184614646	NAWAB	ZAINAB		57 E MAIN ST STE 209		WESTBOROUGH	MA	015811445	0.9584770021	15
1154661239	RUSH	BARBARA	S	1 HOSPITAL RD		OAK BLUFFS	MA	02557	0.9586055246	15
1558478164	MANN	CAITLIN	L.	2 TECHNOLOGY PARK DR	SUITE A	BOURNE	MA	025328341	0.9595755571	15
1811481591	WHITE	SARA		34 HAVERHILL ST		LAWRENCE	MA	018412884	0.9597349865	15
1316985799	ALBRIGHT	NILE	L	333 LONGWOOD AVE	STE. 660	BOSTON	MA	021155711	0.9604047434	15
1316327018	GASBARRO	CHRISTINA		CHA ASSEMBLY SQUARE CARE CENTER	5 MIDDLESEX	SOMERVILLE	MA	02145	0.9604378026	15
1821319914	JIRMANUS	LARA	Z.	10 GOVE ST		EAST BOSTON	MA	021281920	0.9609778221	15
1740394154	LAMB	JACQUELYN	MARIE	23 WHITES PATH STE F	YARMOUTH ME	SOUTH YARMOUTH	MA	026641238	0.9610600862	15
1083693386	COKA	ILIA	J	4199 WASHINGTON ST		ROSLINDALE	MA	02131	0.9612827687	15
1194732107	ENGLENDER	CAROL	SUE	160 SPEEN STREET	SUITE 203	FRAMINGHAM	MA	01701	0.963343801	15
1255331336	PALMER	JEFFREY	PAUL	329 CONWAY ST	GREENFIELD	GREENFIELD	MA	013011526	0.9636611696	15
1497038129	FARRELL	COLLEEN	ANN	1200 CENTRE ST	DEPARTMENT	ROSLINDALE	MA	021311000	0.9655346586	15
1881075810	SMITH	DIANE	H	34 HAVERHILL ST		LAWRENCE	MA	018412884	0.9657154279	15
1497160352	RAHMAN	SYED	H	1 GENERAL ST		LAWRENCE	MA	018412961	0.9664092855	15
1821092776	GIORGETTI	MICHAEL		25 MARSTON ST FL 3		LAWRENCE	MA	018412310	0.9667872977	15
1427240852	CELLER	CATHERINE	S.	11 SHORE ROAD		WINCHESTER	MA	01890	0.966802157	15
1205869047	GRENOBLE	JONATHAN	B	20 ELM ST		PITTSFIELD	MA	012016502	0.968678154	15
1891766176	MALIS	CHARLES	D	107 COMMERCIAL ST		MASHPEE	MA	02649	0.9699167088	15
1457611949	UMAIR	FNU		200 WASHINGTON ST		BOXFORD	MA	019211017	0.970996818	15
1083908685	CARDOOS	NATHAN	C	930 COMMONWEALTH AVE		BOSTON	MA	022151274	0.9710176755	15
1457320632	REED	TIMOTHY	C	204 MAIN ST	ORLEANS MED	ORLEANS	MA	026533428	0.9711436662	15
1598955692	GLICKMAN-SIMO	RICHARD	H	TUFTS UNIVERSTITY	136 HARRISO	BOSTON	MA	02111	0.9714682042	15
1063403608	MORVAI	ANN	M	22 MILL ST	SUITE 101	ARLINGTON	MA	024764784	0.9715300887	15
1598740425	LANTIN	DANTE		250 MOUNT VERNON ST		DORCHESTER	MA	021253120	0.9722696128	15
1528071883	ONISHI	MARLA		75 MOUNT AUBURN ST	HARVARD UNI	CAMBRIDGE	MA	021384960	0.9724773588	15
1700875994	ZASHIN	LYNN	S	31 HALL DR	AMHERST MED	AMHERST	MA	010022751	0.9729349981	15
1346403029	ZASLOFF	EVA	S.	645 BROADWAY	HALLMARK HE	SOMERVILLE	MA	021452528	0.9753336399	15
1861404402	PERRY	ROBERT	JOHN	242 GREEN ST		GARDNER	MA	014401336	0.975749094	15
1760913271	VU	JULIA	M.	143 LONGWATER DR		NORWELL	MA	020611683	0.9759583902	15
1720302391	BARRY	KATHLEEN	A.	279 LINCOLN ST		WORCESTER	MA	01605	0.9759789607	15
1659574192	ROMANOS	CATHERINE		150 PARK ST		LAWRENCE	MA	018412517	0.9781126995	15
1033115175	HEISKELL	ERIN	F	130 COUNTY RD		IPSWICH	MA	019382585	0.9783447715	15
1598084741	BELL	TREVOR	J	380 PLAINFIELD STREET		SPRINGFIELD	MA	011071524	0.978490964	15
1972550655	EASTMAN	HARRIET	C	287 WESTERN AVE	JOSEPH M SM	ALLSTON	MA	021341010	0.9787789192	15
1205221900	SHAH	LISETTA	D.	19 TACOMA ST		WORCESTER	MA	01605	0.9792422564	15
1679512792	WILSON	STEPHEN		11 MELNEA CASS BLVD		BOSTON	MA	021194401	0.9796260856	15
1104870781	SANNAPAREDDY	SASIKALA		63 MAIN ST		BROCKTON	MA	023014012	0.9810903598	15
1679771588	LARIOS	ROBERTO		60 HOSPITAL ROAD		LEOMINSTER	MA	014532205	0.9816308929	15
1053705160	MAINALI	PRAJEENA		203 PLYMOUTH AVE STE 701		FALL RIVER	MA	027214300	0.9816775564	15
1053378133	WESTERLING	BERNARD	A	155 FRANKLIN RD		FITCHBURG	MA	014205140	0.9823115705	15
1700929270	HOLUK	STEPHEN	R	2175 MAIN ST		THREE RIVERS	MA	010801130	0.9823512128	15
1760481642	GOLD	JEFFREY	SAMUEL	123 PLEASANT STREET	SUITE 105	MARBLEHEAD	MA	01945	0.9824359692	15
1841670536	ONG	LUEI	WERN	110 LIBERTY ST		BROCKTON	MA	023015521	0.9834681782	15
1326018813	GRIEVESON	JOHN	N	817 MERRIMACK ST	SUITE8-A	LOWELL	MA	018543571	0.9842424421	15
1063733731	EURICH	LAURA	S	205 WILLOW ST		SOUTH HAMILTON	MA	019822255	0.9846999524	15
1164803185	HARRIS	CHELSEA	A.	34 HAVERHILL ST		LAWRENCE	MA	018412884	0.9848650866	15
1467425033	FOWLER	JOSEPHINE	REBECCA	279 LINCOLN ST		WORCESTER	MA	016052120	0.9861656316	15
1295785889	SCIASCIA	SARAH	M	541 MAIN ST	SUITE 301	SOUTH WEYMOUTH	MA	021901868	0.9876444386	15
1144374562	DACUS	JESSICA	ZEULI	234 RUSSELL ST		HADLEY	MA	010353534	0.9895612323	15
1881669448	SMITH	WILLIAM	R	7 THE LOPE		HAYDENVILLE	MA	01039	0.9897105843	15
1013205798	WOODWARD	MARY		1200 CENTRE ST	DEPARTMENT	ROSLINDALE	MA	021311011	0.9906821414	15
1093356123	GUENTHNER	ERICA		24 LYMAN ST STE 300		WESTBOROUGH	MA	015811484	0.991096606	15
1821448846	YANG	SUNMI		250 PARADISE RD		SWAMPSCOTT	MA	019072948	0.991356913	15
1649273970	MIGDOW	JEFFREY	ARTHUR	56 HOUSATONIC ST		LENOX	MA	012402637	0.9919331861	15
1467550285	BRODSKY	BARI-SUE		11 WATER ST	SUITE 1A	ARLINGTON	MA	024764812	0.9931663168	15
1316142748	HACKMAN	ANNE	NASON	1 LYONS ST		DEDHAM	MA	020265599	0.9931856235	15
1508831256	ALI	SYED	SHUJAAT	10 N MAIN ST		CHARLTON	MA	015071590	0.9932567468	15
1225264088	GROSKIN	ANNA		637 WASHINGTON ST		DORCHESTER	MA	021243510	0.9936297727	15
1649700477	COOPER	JULIA		34 HAVERHILL ST		LAWRENCE	MA	018412884	0.9943766436	15
1538628318	ROY	VICTOR		1 BMC PLACE	DEPARTMENT	BOSTON	MA	02118	0.9947800417	15
1245591098	HOFFMAN	AARON	R.	101 MERRIMAC ST	SUITE 1000	BOSTON	MA	021144724	0.995119446	15
1669429395	TANUR	MARCIA	V.	700 ESSEX ST		LAWRENCE	MA	018414396	0.9951726235	15
1740627116	CAIAZZO	ROBERT	JOHN	195 CANAL ST		MALDEN	MA	021486701	0.996142312	15
1548243587	BRIGHT	MARK	T	200 COPELAND DR		MANSFIELD	MA	020481225	0.996683354	15
[truncated: 7 more rows]
