# Supplementary material for: Prevalence and Correlates of COVID-19 Vaccine Information on Family Medicine Practices’ Websites in the United States: Cross-sectional Website Content Analysis
Source: JMIR Form Res. 2022 Nov 17;6(11):e38425. doi: 10.2196/38425 (PMC9671487; doi:10.2196/38425)
Supplement: Multimedia Appendix 1 [file formative_v6i11e38425_app1.zip › NPI datasets/MD_NPI.csv]

NPI	last_name	first_name	middle_name	Fullname	address_line1	address_line2	city	state	zip	r	target_sample	Comment
1699775056	CONRAN	DEBORAH	L	DEBORAH L CONRAN, MD	9714 HEALTHWAY DRIVE	ATLANTIC GE	BERLIN	MD	218111154	0.000168779	12	website found
1396805859	BALAKRISHNAN	SUCHITRA	M	SUCHITRA M BALAKRISHNAN, MD	6104 OLD BRANCH AVENUE		TEMPLE HILLS	MD	207482518	0.00104475	12	Kaiser Permanente. Website keep rerouting me to GA Kaiser
1467422899	HICKEY	TIMOTHY	F.	TIMOTHY F. HICKEY, MD	1564 OPOSSUMTOWN PIKE		FREDERICK	MD	217024359	0.003961852	12	Practice on google is permanently closed
1679579361	FARSON	RICHARD	A	RICHARD A FARSON, MD	10 SAINT PATRICKS DR	STE 203	WALDORF	MD	206034527	0.005622464	12	Couldn't find a website for this provider
1265925580	DIPEOLU	MOTUNRAYO		MOTUNRAYO DIPEOLU, MD	9710 PATUXENT WOODS DR STE 200		COLUMBIA	MD	21046	0.005818957	12	Google says practice Evergreen Healthcare Columbia MD is permanently closed
1972814192	HENNESSEE	JONATHAN	J	JONATHAN J HENNESSEE, MD	134 OWENSVILLE ROAD		WEST RIVER	MD	20778	0.006245359	12	website found
1972606481	XU	GUOPING		GUOPING XU, MD	45 THOMAS JOHNSON DR STE 109		FREDERICK	MD	21702	0.006272518	12	website found
1790811255	THRASYBULE	SUJA	T	SUJA T THRASYBULE, MD	2511 EDISON HWY		BALTIMORE	MD	21213	0.007043439	12	Practices this physician is affiliated with seem to be mainly accident/trauma related medial centers/practoces
1154765782	SULLIVAN	MAUREEN	C	MAUREEN C SULLIVAN, MD	12 MEDSTAR BLVD		BEL AIR	MD	210151798	0.00834271	12	website found
1114940798	PAREY	BARBARA	A	BARBARA A PAREY, MD	111 W HIGH ST	SUITE 214	ELKTON	MD	219215529	0.008497188	12	website found
1841262953	DECICCO	VINCENT	L	VINCENT L DECICCO, MD	8109 RITCHIE HWY		PASADENA	MD	211226917	0.008670207	12	Seems military affiliated
1417111667	BALZORA	SABINE		SABINE BALZORA, MD	6104 OLD BRANCH AVE		CAMP SPRINGS	MD	207482518	0.008757316	12	Also Kaiser
1669404547	GARCIA	FELICIA	KAY	FELICIA KAY GARCIA, MD	8105 RITCHIE HWY		PASADENA	MD	211223905	0.009216373	12	website found
1801820964	GINSBERG	ROBERT	JAY	ROBERT JAY GINSBERG, MD	3905 NATIONAL DRIVE	SUITE 220	BURTONSVILLE	MD	208666106	0.009406567	12	website found
1740893650	RICHARDS	MELISSA	JOSANNE	MELISSA JOSANNE RICHARDS, MD	4511 OLD COURT RD		PIKESVILLE	MD	212082428	0.009516924	12	Could not find any practice affiliated with
1124210026	DAUDA	MOHAMED	SHEKU	MOHAMED SHEKU DAUDA, MD	2000 W BALTIMORE ST		BALTIMORE	MD	212231558	0.009694717	12	website found
1013925601	KANANI	HARINI	P	HARINI P KANANI, MD	3929 FERRARA DR		SILVER SPRING	MD	209064709	0.010097481	12	website found
1154557171	JACOBS	JESSICA	DELORES	JESSICA DELORES JACOBS, MD	3700 ODONNELL ST		BALTIMORE	MD	212245269	0.010629686	12	hoem healthcare servoce
1437523396	KILBOURNE	JOHN		JOHN KILBOURNE, MD	4613 S CHELSEA LN		BETHESDA	MD	208143717	0.011707716	12	Could not find website
1245292853	JOHNSON	AMY	S.	AMY S. JOHNSON, MD	305 10TH ST	SUITE 101	POCOMOKE	MD	218511607	0.012272301	12	could not find website
1306995907	SAXENA	PREETI		PREETI SAXENA, MD	1138 OPAL CT		HAGERSTOWN	MD	217405940	0.012871802	12	website found
1114245966	DEVA	SHIKHA	NIGAM	SHIKHA NIGAM DEVA, MD	10011 BENTCROSS DR		POTOMAC	MD	208544739	0.013213938	12	affiliated with medstar
1396910121	FOTIU	SOCRATES		SOCRATES FOTIU, MD	14800 PHYSICIAN LN #131		ROCKVILLE	MD	20850	0.01612886	12	website found
1962562553	CLAUSEN	SHAWN		SHAWN CLAUSEN, MD	47149 BUSE RD	BLDG 1370	PATUXENT RIVER	MD	206701540	0.016421402	12	affiliated with medstar
1508822461	DONAHER	PAUL	ANTHONY	PAUL ANTHONY DONAHER, MD	119 C MAIN ST		CHESTERTOWN	MD	21620	0.017139816	12	VA based practice
1114458775	GUNPAT	JOSHUA		JOSHUA GUNPAT, MD	6401 AMERICA BLVD STE 203		HYATTSVILLE	MD	207822357	0.017997914	12	affiliated with medstar
1184019382	HERRING	NABESA	NYOTA	NABESA NYOTA HERRING, MD	1458 ADDISON ROAD SOUTH	GREATER BAD	CAPITOL HEIGHT	MD	20743	0.018088838	12	website found
1467634196	CUNIFF	ANDREA	CECCARELL	ANDREA CECCARELL CUNIFF, MD	24 MAGOTHY BEACH RD STE A		PASADENA	MD	211224414	0.019818623	12
1366618597	RAINEY	LINDA		LINDA RAINEY, MD	2323 ORLEANS ST		BALTIMORE	MD	212241020	0.019882194	12
1578652467	TAKANO	KENJI	LEWIS	KENJI LEWIS TAKANO, MD	1075 WEST PERIMETER ROAD		ANDREWS AFB	MD	20762	0.019907239	12
1467409169	SATTERFIELD	LISE	KIRSTEN	LISE KIRSTEN SATTERFIELD, MD	515 FAIRMOUNT AVE	SUITE 340	TOWSON	MD	212865466	0.020359317	12
1851383772	PRINCE	SHERNETTE	D.	SHERNETTE D. PRINCE, MD	4201 MITCHELLVILLE RD STE 102		BOWIE	MD	207163175	0.022438793	12
1225033731	COWEN	KELLY	JOYCE	KELLY JOYCE COWEN, MD	1201 SEVEN LOCKS RD	STE 111	ROCKVILLE	MD	208542957	0.022452056	12
1629092465	KIM	VICTOR	YONGHOON	VICTOR YONGHOON KIM, MD	9398 BALTIMORE NATIONAL PIKE		ELLICOTT CITY	MD	210422802	0.023520753	12
1033286703	MALKUS	MARK	MUMFORD	MARK MUMFORD MALKUS, MD	408 BYRN ST		CAMBRIDGE	MD	216131910	0.026206018	12
1295388783	ENYEAMA	NDIFREKE		NDIFREKE ENYEAMA, MD	1111 N CHARLES ST		BALTIMORE	MD	212015505	0.026325515	12
1609876481	SNOW	DANIEL	EDWARD	DANIEL EDWARD SNOW, MD	15001 DUFIEF MILL RD		NORTH POTOMAC	MD	208782599	0.027042994	12
1255539276	MALIK	PARVEJ		PARVEJ MALIK, MD	200 GIRARD ST STE 212A		GAITHERSBURG	MD	208773490	0.027129822	12
1982134805	RIDOUT	TRINA	CHAKRABOR	TRINA CHAKRABOR RIDOUT, MD	7505 OSLER DR		TOWSON	MD	212047736	0.027354971	12
1194727487	MILLER	PAUL	DANIEL	PAUL DANIEL MILLER, MD	69 WOLF ACRES DR		OAKLAND	MD	215502022	0.027765215	12
1548259203	BROOKMYER	BARBARA	ANN	BARBARA ANN BROOKMYER, MD	350 MONTEVUE LN		FREDERICK	MD	217028214	0.027912119	12
1679551816	SHANES	B	ADAM	B ADAM SHANES, MD	3430 WORTHINGTON BLVD		FREDERICK	MD	217047017	0.027983037	12
1407066624	ANGELL	RANDY	LAMAR	RANDY LAMAR ANGELL, MD	8507 LIBERTY RD		RANDALLSTOWN	MD	211334833	0.030701855	12
1831539451	COUNCIL	CHRISTINA		CHRISTINA COUNCIL, MD	1201 SEVEN LOCKS RD STE 111		ROCKVILLE	MD	208542957	0.030973754	12
1356409338	MAJETTE	MARIO	L	MARIO L MAJETTE, MD	10801 LOCKWOOD DR	SUITE 160	SILVER SPRING	MD	209011556	0.031450964	12
1437255726	PICKERT	STEVEN	A	STEVEN A PICKERT, MD	100 S CENTER ST		THURMONT	MD	217881910	0.03263349	12
1427234442	RAVAL	DIPA	K	DIPA K RAVAL, MD	5454 WISCONSIN AVE	SUITE 401	CHEVY CHASE	MD	20815	0.034738995	12
1144335928	GOODWIN	ROBERT	STEVEN	ROBERT STEVEN GOODWIN, MD	9650 SANTIAGO RD		COLUMBIA	MD	210453957	0.035284976	12
1609823798	CHITAKKI	RITU		RITU CHITAKKI, MD	3450 LAUREL FORT MEADE RD STE 207		LAUREL	MD	207242040	0.035295468	12
1376830182	AJEBON	ZOE	L	ZOE L AJEBON, MD	3430 WORTHINGTON BLVD	SUITE 103	FREDERICK	MD	217047017	0.035421436	12
1093196826	BOLLINGER	MARLANA	SHERIDAN	MARLANA SHERIDAN BOLLINGER, MD	311 N 4TH ST STE 1		OAKLAND	MD	21550	0.035604943	12
1508210774	BAHARANI	SHARADA		SHARADA BAHARANI, MD	8115 MAPLE LAWN BLVD STE 140		FULTON	MD	207592689	0.03648977	12
1730156852	STEADMAN	ZAKIYA		ZAKIYA STEADMAN, MD	4225 ALTAMONT PL		WHITE PLAINS	MD	206953063	0.037133182	12
1467676122	WELCH	TAMARA	LYNN	TAMARA LYNN WELCH, MD	129 LUBRANO DR	SUITE 100	ANNAPOLIS	MD	214017566	0.037470433	12
1902877020	LE	KIMANH	T	KIMANH T LE, MD	1564 OPOSSUMTOWN PIKE		FREDERICK	MD	217024359	0.037595991	12
1487906160	KLEPPINGER	CYNTHIA	FAY	CYNTHIA FAY KLEPPINGER, MD	10903 NEW HAMPSHIRE AVE	BUILDING 51	SILVER SPRING	MD	209031058	0.039486588	12
1407838774	REAMY	BRIAN	VINCENT	BRIAN VINCENT REAMY, MD	4301 JONES BRIDGE RD		BETHESDA	MD	208144712	0.040311197	12
1285620922	MITHANI	KAMRUDIN		KAMRUDIN MITHANI, MD	1106 REVOLUTION ST		HAVRE DE GRACE	MD	210783721	0.040713435	12
1205190436	SMITH	KYLE	A.	KYLE A. SMITH, MD	5454 WISCONSIN AVE STE 1100	SUITE 200	CHEVY CHASE	MD	208156925	0.041385917	12
1063573343	WALCOTT	KATHYANN	M	KATHYANN M WALCOTT, MD	12201 PLUM ORCHARD DRIVE		SILVER SPRING	MD	209047803	0.042314736	12
1245472083	LILLIE	KATHARINE	RECHEN	KATHARINE RECHEN LILLIE, MD	CDER FDA	10903 NEW H	SILVER SPRING	MD	209930001	0.042533632	12
1649397787	OVEISI	SHAHIN		SHAHIN OVEISI, MD	8601 16TH ST		SILVER SPRING	MD	209102261	0.04300958	12
1841231107	SUTTON	MELINDA	LEE	MELINDA LEE SUTTON, MD	2855 CRAIN HWY		WALDORF	MD	206012840	0.043096822	12
1275502981	TOHME	FADY	E	FADY E TOHME, MD	13620 CRAYTON BOULEVARD		HAGERSTOWN	MD	21742	0.044070399	12
1730568684	BAJNATH	ANIL	ASHOK	ANIL ASHOK BAJNATH, MD	5100 EASTERN AVE		BALTIMORE	MD	21224	0.044326922	12
1891859237	ALLEYNE	SAMUEL	W	SAMUEL W ALLEYNE, MD	6001 LANDOVER RD	SUITE 8	CHEVERLY	MD	207851143	0.045379645	12
1346239852	ARZADON	MELISSA		MELISSA ARZADON, MD	11042 NICHOLAS LN	UNIT B102	BERLIN	MD	218113299	0.04540221	12
1568624955	ADUSUMILLI	PAVANI		PAVANI ADUSUMILLI, MD	710 OBRECHT RD		SYKESVILLE	MD	21784	0.045427719	12
1235245127	YORK-JORDAN	KATHLEEN	M	KATHLEEN M YORK-JORDAN, MD	2850 N RIDGE RD STE 120		ELLICOTT CITY	MD	210433464	0.045881363	12
1972591345	MOON	KENNETH	TAEDO	KENNETH TAEDO MOON, MD	24435 MERVELL DEAN RD		HOLLYWOOD	MD	206362712	0.047459576	12
1841244167	GOODELL	MARYELLEN	R	MARYELLEN R GOODELL, MD	9101 FRANKLIN SQUARE DR	SUITE 205	BALTIMORE	MD	212373936	0.047513415	12
1184646341	PORTER	RICHARD	ALLEN	RICHARD ALLEN PORTER, MD	311 N 4TH ST	SUITE 1	OAKLAND	MD	215501395	0.047937531	12
1760490023	ROCHA	DOMINGO	A	DOMINGO A ROCHA, MD	4231 NORTHWOODS TRAIL		HAMPSTEAD	MD	21074	0.048066941	12
1427042167	SMALDORE	STEPHEN	GERARD	STEPHEN GERARD SMALDORE, MD	2227 OLD EMMORTON RD	SUITE 220	BEL AIR	MD	21015	0.048246731	12
1184621633	WOODSON	CAMILLE	C	CAMILLE C WOODSON, MD	900 SWAN CREEK RD E		FORT WASHINGTO	MD	207445250	0.048358998	12
1548220692	WHITTAKER	JOHN	DAVID	JOHN DAVID WHITTAKER, MD	305 10TH ST		POCOMOKE CITY	MD	218511607	0.048890388	12
1801004007	COVINGTON	MAGGIE	BURDETTE	MAGGIE BURDETTE COVINGTON, MD	9145 GUILFORD RD	SUITE 100	COLUMBIA	MD	210461883	0.049013419	12
1972712917	DAVIS	SANDRA	JO	SANDRA JO DAVIS, MD	4608 WILLARD AVE		CHEVY CHASE	MD	208154606	0.049615442	12
1265439509	ONEAL	JANET	KAYE	JANET KAYE ONEAL, MD	9709 STONEYBROOK DRIVE	OFFICE AND	KENSINGTON	MD	208953146	0.049686552	12
1356660914	EMECHE	UCHENNA	D	UCHENNA D EMECHE, MD	9101 FRANKLIN SQUARE DR		BALTIMORE	MD	212373936	0.050146765	12
1831126572	LEICHTLING	DAVID	MILTON	DAVID MILTON LEICHTLING, MD	5450 KNOLL NORTH DRIVE	SUITE 250	COLUMBIA	MD	410452300	0.050903611	12
1225093396	MENDOZA	MELANIE	J.	MELANIE J. MENDOZA, MD	8830 BELAIR RD		BALTIMORE	MD	212362401	0.051295938	12
1487659082	DUBYOSKI	PATRICIA		PATRICIA DUBYOSKI, MD	615 W MACPHAIL RD	STE 106	BEL AIR	MD	210144393	0.051485251	12
1750321220	GROSS	DHIMITRI	ELICIA	DHIMITRI ELICIA GROSS, MD	7450 ALBERT RD	2ND FLOOR	BRANDYWINE	MD	206133035	0.053059312	12
1851331409	POLLOCK	JAMES	ERIC	JAMES ERIC POLLOCK, MD	8118 GOOD LUCK RD	8118 GOODLU	LANHAM	MD	207063595	0.054852502	12
1730593187	SHOE	KATELYN	MARIE	KATELYN MARIE SHOE, MD	311 N 4TH ST STE 1		OAKLAND	MD	215501371	0.056169373	12
1295721603	LEWIS	PAUL	E	PAUL E LEWIS, MD	1434 PORTER ST		FORT DETRICK	MD	217029254	0.056198399	12
1255390159	ZAJANO	DAVID	P	DAVID P ZAJANO, MD	9101 FRANKLIN SQUARE DR	SUITE 205	BALTIMORE	MD	212373936	0.056227052	12
1760421549	COLGAN	RICHARD		RICHARD COLGAN, MD	29 SOUTH PACA STREET		BALTIMORE	MD	21201	0.056466964	12
1558428706	SAXENA	SANJAY		SANJAY SAXENA, MD	1138 OPAL CT		HAGERSTOWN	MD	217405940	0.056526135	12
1225228117	FADIREPO	BABARINDE	OLAGOKE	BABARINDE OLAGOKE FADIREPO, MD	3059 SOLOMONS ISLAND RD	SUITE F-2	EDGEWATER	MD	210371433	0.056569578	12
1730248634	VICK	SARAH	NICOLE	SARAH NICOLE VICK, MD	1800 ORLEANS ST		BALTIMORE	MD	21287	0.057876673	12
1861703753	KHAN	AFSHEEN		AFSHEEN KHAN, MD	11110 MEDICAL CAMPUS RD		HAGERSTOWN	MD	217426700	0.058007777	12
1992779136	ALU-PARKS	NICOLE	M	NICOLE M ALU-PARKS, MD	145 E CARROLL ST		SALISBURY	MD	21801	0.058279246	12
1205861093	BAKER	CHRISTINE		CHRISTINE BAKER, MD	1235 E MONUMENT ST		BALTIMORE	MD	212025327	0.059051339	12
1932147881	GREENWOOD	LINDIWE	FIARRA	LINDIWE FIARRA GREENWOOD, MD	5755 CEDAR LN		COLUMBIA	MD	210442912	0.060267964	12
1144388729	STENZEL	LORETTA	SUTPHIN	LORETTA SUTPHIN STENZEL, MD	8115 MAPLE LAWN BLVD STE 140		FULTON	MD	20759	0.061674378	12
1285627778	KILLIAN	STEPHEN	E	STEPHEN E KILLIAN, MD	3169 BRAVERTON ST	SUITE 201	EDGEWATER	MD	210372679	0.061722729	12
1306092135	MCCALL	ANNA	BALKISUE	ANNA BALKISUE MCCALL, MD	3203 VALLEY FOREST DR		UPPER MARLBORO	MD	20772	0.062222938	12
1093714057	BANFER	RAYMOND	E	RAYMOND E BANFER, MD	621 KELLY RD		CUMBERLAND	MD	215022878	0.062275527	12
1669444865	RYDER	THOMAS		THOMAS RYDER, MD	8901 WISCONSIN AVE		BETHESDA	MD	20889	0.064187767	12
1023274586	SIRBU	SIMONA	NICOLETA	SIMONA NICOLETA SIRBU, MD	1776 POWDER MILL RD		SILVER SPRING	MD	209031514	0.06487465	12
1689192767	SMITH	CANDREA		CANDREA SMITH, MD	504 LEWIS ST		HAVRE DE GRACE	MD	210783420	0.064993395	12
1417375692	WORSLEY	JAMIE	CLARE	JAMIE CLARE WORSLEY, MD	16605 KENDLE RD		WILLIAMSPORT	MD	21795	0.066407377	12
1417913310	YOON	ISAAC	S.	ISAAC S. YOON, MD	10755 FALLS RD	SUITE 160	LUTHERVILLE	MD	210934515	0.067114974	12
1992740146	NGUYEN	KHANH	KIM	KHANH KIM NGUYEN, MD	6201 ANNAPOLIS RD		LANDOVER HILLS	MD	207841307	0.067421309	12
1083640486	GEBEILY	JOSEPH		JOSEPH GEBEILY, MD	15215 SHADY GROVE ROAD	SUITE 203	ROCKVILLE	MD	20850	0.067972475	12
1922083047	BULLOCK	DEBORAH	JUANITA	DEBORAH JUANITA BULLOCK, MD	208 TREYBURN WAY		ARNOLD	MD	21012	0.068048286	12
1245299932	DELBOY	FREDERICK	WILLIAM	FREDERICK WILLIAM DELBOY, MD	6602 CHURCH HILL RD	SUITE 200	CHESTERTOWN	MD	216202316	0.068942892	12
1245626498	WESSLING	GRACE	CHO	GRACE CHO WESSLING, MD	1701 TWIN SPRINGS RD		HALETHORPE	MD	21227	0.069006864	12
1558304972	KING	MATTHEW	JOHN	MATTHEW JOHN KING, MD	1630 MAIN ST		CHESTER	MD	216192791	0.069084808	12
1427517986	LOVINS	GARRY	HENDERSON	GARRY HENDERSON LOVINS, MD	5914 PERFECT CALM CT		CLARKSVILLE	MD	210291259	0.06935976	12
1376521963	WENTWORTH	MICHAEL	W.	MICHAEL W. WENTWORTH, MD	47149 BUSE RD	BLDG 1370	PATUXENT RIVER	MD	206701540	0.069712305	12
1205021243	OLSEN	LOUIS	ODIN	LOUIS ODIN OLSEN, MD	7 FARNHAM WAY		TIMONIUM	MD	210937417	0.069829162	12
1164011698	SAFO-MENSA	CYNTHIA	ANDOH	CYNTHIA ANDOH SAFO-MENSA, MD	8101 SANDY SPRING RD		LAUREL	MD	207073596	0.070390359	12
1316178437	YANG	GRACE	CUIHONG	GRACE CUIHONG YANG, MD	610 SOLAREX COURT		FREDERICK	MD	21703	0.071732894	12
1275950396	DE MATA	JERICHO		JERICHO DE MATA, MD	1221 MERCANTILE LN		UPPER MARLBORO	MD	207745374	0.071929726	12
1295077519	ROBINSON	STEPHEN	JOHN	STEPHEN JOHN ROBINSON, MD	1665 WOODBROOKE DR		SALISBURY	MD	218048502	0.072122338	12
1235152950	REYNOLDS	FRANK	PAUL	FRANK PAUL REYNOLDS, MD	NATIONAL NAVAL MEDICAL CENTER BETHESDA	8901 WISCON	BETHESDA	MD	208890001	0.072639621	12
1841362969	LAWRENCE	MICHAEL	T.	MICHAEL T. LAWRENCE, MD	1501 W MOUNT ROYAL AVE		BALTIMORE	MD	212174247	0.073256604	12
1588224794	JONES	DOREEN		DOREEN JONES, MD	602 N BRANCH CT		ABINGDON	MD	210093220	0.073378953	12
1265480347	LARSEN	KIMBERLY	DESTEFANO	KIMBERLY DESTEFANO LARSEN, MD	4225 ALTAMONT PL STE 201		WHITE PLAINS	MD	206953065	0.0740251	12
1528300100	CALIXTE	CYNTHIA		CYNTHIA CALIXTE, MD	1665 WOODBROOKE DR		SALISBURY	MD	21804	0.075115332	12
1093828501	AL-SAMRRAI	EMAN	HUSSAIN	EMAN HUSSAIN AL-SAMRRAI, MD	1419 FOREST DR		ANNAPOLIS	MD	214031482	0.0763045	12
1134355050	SHELL	DONALD		DONALD SHELL, MD	1701 MCCORMICK DR	SUITE 200	LARGO	MD	207745329	0.076414038	12
1235346958	BREEN	PHILIP	CORNELIUS	PHILIP CORNELIUS BREEN, MD	109 RAYLOC DR		HANCOCK	MD	217501518	0.07737337	12
1841551645	SHEESLEY	THOMAS	A	THOMAS A SHEESLEY, MD	134 OWENSVILLE ROAD		WEST RIVER	MD	20778	0.078208218	12
1114375607	KLINE	PAUL	ASHER	PAUL ASHER KLINE, MD	985 PRINCE FREDERICK BLVD STE 201		PRINCE FREDERI	MD	206784020	0.079146238	12
1043466030	CARVAJAL	DIANA	NICOLE	DIANA NICOLE CARVAJAL, MD	29 S PACA ST	LOWER LEVEL	BALTIMORE	MD	212011771	0.080052554	12
1487601597	QARNI	SOHAIL	MUSTAFA	SOHAIL MUSTAFA QARNI, MD	1224 CHESACO AVE		BALTIMORE	MD	212372632	0.082672347	12
1679757330	HERMAN	KIM	R	KIM R HERMAN, MD	836 S 5TH AVE		DENTON	MD	21629	0.083388595	12
1710206321	LAMPHIER	DANIEL		DANIEL LAMPHIER, MD	125 SHOREWAY DR STE 120		QUEENSTOWN	MD	21658	0.08400821	12
1235245572	SWIERDSIOL	SOLOMON	MARK	SOLOMON MARK SWIERDSIOL, MD	831 UNIVERSITY BLVD E	SUITE 26	SILVER SPRING	MD	209032916	0.084182382	12
1457318339	BROOKS	LESLIE	F	LESLIE F BROOKS, MD	134 OWENSVILLE RD		WEST RIVER	MD	207789998	0.084242633	12
1386606085	CIGANEK	ERIC	F	ERIC F CIGANEK, MD	629 RAILROAD AVE		CENTREVILLE	MD	216171144	0.084915683	12
1225009483	BOWEN	ANNE	N.	ANNE N. BOWEN, MD	250 WOOD RD		ANNAPOLIS	MD	214021257	0.085133021	12
1285624577	BALOG	NORMAN	M	NORMAN M BALOG, MD	15504 WILLISTON RD	DOC AT YOUR	SILVER SPRING	MD	209054243	0.08579421	12
1942395447	WILLS	JOANNE	K.	JOANNE K. WILLS, MD	6565 N CHARLES ST STE 411		BALTIMORE	MD	212045803	0.085811108	12
1225416050	RILEY	MIA	E	MIA E RILEY, MD	4151 BLADENSBURG RD		COLMAR MANOR	MD	207221928	0.086286519	12
1083608954	RYAN	COURTNEY	KATHERINE	COURTNEY KATHERINE RYAN, MD	111 WEST HIGH STREET	SUITE 200	ELKTON	MD	21921	0.086536575	12
1487786604	HANGAN	DANIELA	N	DANIELA N HANGAN, MD	10215 FERNWOOD RD STE 100		BETHESDA	MD	208171183	0.086767047	12
1871199026	TANNER	AYROWYN		AYROWYN TANNER, MD	707 N BROADWAY		BALTIMORE	MD	212051832	0.09149256	12
1710271838	GILMORE	CAMERON	CASEY	CAMERON CASEY GILMORE, MD	49 ROCK SPRINGS RD		CONOWINGO	MD	219181352	0.091664129	12
1760687073	CALL	SARAH	MEREDITH	SARAH MEREDITH CALL, MD	104 PARKVIEW DR		GRANTSVILLE	MD	215361086	0.092331101	12
1477545077	WILLIAMS	ALLISON	NICHELLE	ALLISON NICHELLE WILLIAMS, MD	1684 VILLAGE GRN LOWR LEVEL		CROFTON	MD	211142061	0.093549109	12
1740255728	GAR-EL	EDWIN	DAVID	EDWIN DAVID GAR-EL, MD	304-306 NORTH STREET	SUITE 3	ELKTON	MD	21921	0.093782611	12
1821099730	HANYOK	TERESA		TERESA HANYOK, MD	2973 MANCHESTER RD		MANCHESTER	MD	211021802	0.094033614	12
1649667940	IBE	ULOMA	C	ULOMA C IBE, MD	9500 MEDICAL CENTER DR STE 105		LARGO	MD	207743703	0.094193421	12
1982880365	SHARMA	RITA	R.	RITA R. SHARMA, MD	20528 BOLAND FARM RD	SUITE 104	GERMANTOWN	MD	208764021	0.09450212	12
1770508962	BROWN	JEFFREY		JEFFREY BROWN, MD	26840 POINT LOOKOUT RD		LEONARDTOWN	MD	20650	0.094508106	12
1184935397	BURKE	LORRI-ANN		LORRI-ANN BURKE, MD	9220 SPRINGHILL DRIVE		GREENBELT	MD	20770	0.094620345	12
1740712330	SILVA	JULIA	SARAH MAR	JULIA SARAH MAR SILVA, MD	29 S PACA ST DEPT OF		BALTIMORE	MD	212011771	0.094945845	12
1720067713	SAHINCI	SEMRA		SEMRA SAHINCI, MD	2002 MEDICAL PKWY	#670	ANNAPOLIS	MD	214013046	0.095077834	12
1316951197	DAEE	JALEH	KHORSHA	JALEH KHORSHA DAEE, MD	9470 ANNAPOLIS RD	#418	LANHAM	MD	20706	0.095107342	12
1801992029	KRANTZ	JAMES	L	JAMES L KRANTZ, MD	100 S CENTER ST		THURMONT	MD	217881910	0.095267396	12
1477871028	YELAMANCHI	RANJIT		RANJIT YELAMANCHI, MD	6104 OLD BRANCH AVE		TEMPLE HILLS	MD	207482518	0.095286871	12
1770738932	JOMEHDOKHT	SAEEDEH		SAEEDEH JOMEHDOKHT, MD	18041 FENCE POST CT		GAITHERSBURG	MD	208773795	0.095605192	12
1831177419	DALGETTY	MICHAEL	P.	MICHAEL P. DALGETTY, MD	2855 CRAIN HWY		WALDORF	MD	206012840	0.095975777	12
1659339539	ANDERS	ALEC	M	ALEC M ANDERS, MD	9715 MEDICAL CENTER DR	STE 321	ROCKVILLE	MD	208503320	0.09729466	12
1306306220	ZAFARANI	PARVIN		PARVIN ZAFARANI, MD	2900 MERCY LN FL 3		CHEVERLY	MD	207851157	0.097906142	12
1164413852	KARKHANIS	INDRAYANI	MUKUND	INDRAYANI MUKUND KARKHANIS, MD	4801 DORSEY HALL DR	SUITE 201	ELLICOTT CITY	MD	210427766	0.098117445	12
1124157797	BALDWIN	JOY	ANGELA	JOY ANGELA BALDWIN, MD	7939 HONEYGO BLVD	BUILDING 3,	NOTTINGHAM	MD	212364931	0.099524013	12
1376644013	SINGH	ROSIE	K.	ROSIE K. SINGH, MD	2415 MUSGROVE RD	105	SILVER SPRING	MD	20904	0.099780854	12
1083997860	SHARMA	MANISHA	A	MANISHA A SHARMA, MD	733 W 40TH ST	SUITE 200	BALTIMORE	MD	212112112	0.101699047	12
1205861069	MURRAY	JOHN	WILLIAM	JOHN WILLIAM MURRAY, MD	NATIONAL NAVAL MEDICAL CENTER FAMILY HEALTH CTR	8901 WISCON	BETHESDA	MD	208895600	0.101788445	12
1164685145	CHITE	PAUL	ANTHONY	PAUL ANTHONY CHITE, MD	24A MAGOTHY BEACH ROAD		PASADENA	MD	211224428	0.102021355	12
1730490186	DAVIS	TRAMAINE	ANGELA	TRAMAINE ANGELA DAVIS, MD	15459 ANNAPOLIS RD		BOWIE	MD	207151847	0.102297085	12
1548239676	ELLIOTT	ESTHER	ELIZABETH	ESTHER ELIZABETH ELLIOTT, MD	508 IDLEWILD AVE		EASTON	MD	216013834	0.102339233	12
1598159774	DASGUPTA	JAYANTI		JAYANTI DASGUPTA, MD	200 HOSPITAL DR STE 300		GLEN BURNIE	MD	210615884	0.102881059	12
1972917979	HIX	KENETRA		KENETRA HIX, MD	3510 BRENBROOK DR		RANDALLSTOWN	MD	211334902	0.103715113	12
1003806449	LINNE VON BER	KATHY		KATHY LINNE VON BER, MD	3400 N CHARLES ST		BALTIMORE	MD	212182608	0.104278763	12
1598869760	COOK	BARBARA	G	BARBARA G COOK, MD	4924 CAMPBELL BLVD	SUITE 200	BALTIMORE	MD	212365908	0.105454746	12
1629110788	DAVIS	KISHA	N	KISHA N DAVIS, MD	5500 KNOLL NORTH DR	SUITE 370	COLUMBIA	MD	210452209	0.105862923	12
1801911813	LOVE	JANELLE		JANELLE LOVE, MD	269 PENINSULA FARM RD		ARNOLD	MD	210121013	0.106597207	12
1225002058	BUI	HAN	Q	HAN Q BUI, MD	4301 JONES BRIDGE ROAD	UNIFORMED S	BETHESDA	MD	20814	0.107968826	12
1518061076	CHIARAMONTE	DELIA	ROSSETTO	DELIA ROSSETTO CHIARAMONTE, MD	520 W LOMBARD ST		BALTIMORE	MD	212011603	0.108421268	12
1275502494	THAKUR	NETRA	M	NETRA M THAKUR, MD	9101 FRANKLIN SQUARE DR	SUITE 205	BALTIMORE	MD	212373936	0.108863402	12
1932190485	JULIANO	DIANA		DIANA JULIANO, MD	3430 WORTHINGTON BLVD	SUITE 103	FREDERICK	MD	217047017	0.109083185	12
1942260906	TAYLOR	BERNITA	C	BERNITA C TAYLOR, MD	6501 BALTIMORE NATIONAL PIKE STE D		CATONSVILLE	MD	212283923	0.109625898	12
1306032917	KNIGHT	SHELDON		SHELDON KNIGHT, MD	47149 BUSE RD BLDG 1370		PATUXENT RIVER	MD	206701540	0.109718668	12
1427069871	DIGEROLAMO	ALBERT		ALBERT DIGEROLAMO, MD	35 E PADONIA RD		TIMONIUM	MD	210932306	0.109726418	12
1972675742	NAYAK	LIPISHREE		LIPISHREE NAYAK, MD	9811 GREENBELT RD STE 101		LANHAM	MD	207062215	0.111353539	12
1790929719	ROLLOW	WILLIAM	COOPER	WILLIAM COOPER ROLLOW, MD	11884 BRIGHT PSGE		COLUMBIA	MD	210444369	0.112062181	12
1245328723	HANLEY	CHRISTIAN	THOMAS	CHRISTIAN THOMAS HANLEY, MD	1075 W. PERIMETER RD		ANDREWS AFB	MD	20762	0.112393798	12
1619924263	MUSCOVICH	TARA	THURLBY	TARA THURLBY MUSCOVICH, MD	1438 DEFENSE HIGHWAY	SUITE 201	GAMBRILLS	MD	21054	0.11328143	12
1770089674	HARVEY	VIVIAN	COOPER	VIVIAN COOPER HARVEY, MD	8600 LASALLE RD	#100	TOWSON	MD	21286	0.113332746	12
1255363412	HELSABECK	KATHRYN	DRAKE	KATHRYN DRAKE HELSABECK, MD	555 CYNWOOD DR		EASTON	MD	216013801	0.114722774	12
1427037415	FERGUSON	ANDREW	SCOTT	ANDREW SCOTT FERGUSON, MD	120 SPEER RD	BLDG B	CHESTERTOWN	MD	216201044	0.115006559	12
1477563310	STEINBERG	POLLY		POLLY STEINBERG, MD	8218 WISCONSIN AVE	218	BETHESDA	MD	208143107	0.116788054	12
1427040070	LEHIGH	JOHN	M.	JOHN M. LEHIGH, MD	104 N MAIN ST		UNION BRIDGE	MD	217919102	0.117848673	12
1710326061	OSTOVARI	FOOROOGH		FOOROOGH OSTOVARI, MD	9715 MEDICAL CENTER DR		ROCKVILLE	MD	208503320	0.118643487	12
1720283807	ROSSI	DAVID	JOHN	DAVID JOHN ROSSI, MD	13620 CRAYTON BLVD		HAGERSTOWN	MD	217422335	0.119451862	12
1942220835	DENTON	JEFFREY	TODD	JEFFREY TODD DENTON, MD	555 CYNWOOD DR		EASTON	MD	216013801	0.119597971	12
1437150042	CHAMBERLAIN	JAMES	MARTIN	JAMES MARTIN CHAMBERLAIN, MD	125 SHOREWAY DR	SUITE 120	QUEENSTOWN	MD	216581666	0.119651653	12
1073599346	MATHIAS	ANDREA	L	ANDREA L MATHIAS, MD	6040 PUBLIC LANDING RD		SNOW HILL	MD	218632453	0.119666244	12
1255397741	RITCHIE	MARY	ELLEN	MARY ELLEN RITCHIE, MD	12201 PLUM ORCHARD DR		SILVER SPRING	MD	209047803	0.120508229	12
1023521580	VAUGHN	CYNTHIA	ANN	CYNTHIA ANN VAUGHN, MD	3001 HOSPITAL DR		CHEVERLY	MD	207851189	0.120545144	12
1952574840	MANICKAM	SAVITHA		SAVITHA MANICKAM, MD	14955 SHADY GROVE RD STE 100		ROCKVILLE	MD	208508728	0.121653164	12
1376784876	DOUOGUIH	MACAYA	JULIE	MACAYA JULIE DOUOGUIH, MD	1405 RESEARCH BLVD	STE 300	ROCKVILLE	MD	208503108	0.122756293	12
1710960323	GESSERT	CAROLINE	M	CAROLINE M GESSERT, MD	610 9TH AVE		BRUNSWICK	MD	217161828	0.123428033	12
1851479281	ONG	STEPHEN		STEPHEN ONG, MD	6357 OXON HILL RD		OXON HILL	MD	207452214	0.123468006	12
1669649885	JOHNSON	MARTHA		MARTHA JOHNSON, MD	9101 FRANKLIN SQUARE DR		BALTIMORE	MD	212373936	0.123489816	12
1073538849	HASSEN	IRFAN		IRFAN HASSEN, MD	801 TOLL HOUSE AVE	SUITE D2	FREDERICK	MD	217014564	0.123545468	12
1265411656	HOLLEY	MARIE		MARIE HOLLEY, MD	926 SNOW HILL RD		SALISBURY	MD	218041939	0.12377705	12
1093740326	BAIG	MIRZA	H	MIRZA H BAIG, MD	13900 BALTIMORE AVE		LAUREL	MD	207075046	0.12488972	12
1649513904	OLUWATO	NWAMAKA	OLUTOLA	NWAMAKA OLUTOLA OLUWATO, MD	1221 MERCANTILE LN		UPPER MARLBORO	MD	207745374	0.12509468	12
1417900051	KURUP	AJIT	G.	AJIT G. KURUP, MD	1835 UNIVERSITY BLVD E STE 208		HYATTSVILLE	MD	207834657	0.125228752	12
1033215371	OPAIGBEOGU	UCHECHI	T	UCHECHI T OPAIGBEOGU, MD	6188 OXON HILL ROAD	SUITE 701	OXON HILL	MD	20745	0.126879257	12
1922031210	JANSEN	TRACY		TRACY JANSEN, MD	24A MAGOTHY BEACH RD		PASADENA	MD	211224428	0.127432485	12
1730282245	MCGEE	LINDA	J	LINDA J MCGEE, MD	14999 HEALTH CENTER DR	SUITE201	BOWIE	MD	207161074	0.128102863	12
1124190996	MEADE	NEIL	A	NEIL A MEADE, MD	9811 MALLARD DR	SUITE 205	LAUREL	MD	207083143	0.128194653	12
1740263847	TANYI-REMARCK	LAURA	BESSEM	LAURA BESSEM TANYI-REMARCK, MD	9210 COLESVILLE RD		SILVER SPRING	MD	209101656	0.12853002	12
1447483821	KEARNEY	HEATHER	MARIE	HEATHER MARIE KEARNEY, MD	6525 BELCREST RD	KAISER PERM	HYATTSVILLE	MD	207822003	0.129725071	12
1114925179	WOOD	NORMAN	E	NORMAN E WOOD, MD	90 MAIN ST		WESTERNPORT	MD	21562	0.129876573	12
1730560780	GRIFFIN	ROSE		ROSE GRIFFIN, MD	13620 CRAYTON BOULEVARD		HAGERSTOWN	MD	217422658	0.130319359	12
1053372920	WILLOCK	ROLAND	OSWALD	ROLAND OSWALD WILLOCK, MD	8901 WISCONSIN AVE		BETHESDA	MD	208890001	0.130423092	12
1609841642	FADDEN	MICHAEL		MICHAEL FADDEN, MD	302 COLLINS AVE		HURLOCK	MD	21643	0.130526714	12
1275575649	BHOJRAJ	RAJKUMAR	GOVIND	RAJKUMAR GOVIND BHOJRAJ, MD	704 GORMAN AVE	SUITE T1	LAUREL	MD	207073947	0.130684422	12
1134121312	JENSEN	CHRISTIAN	EDWARD	CHRISTIAN EDWARD JENSEN, MD	9309 CORKELL RD		DENTON	MD	21629	0.130749122	12
1790767424	OU	ALAN	C	ALAN C OU, MD	1401 ROCKVILLE PIKE, HFM-224	FDA/CBER	ROCKVILLE	MD	20852	0.131814519	12
1164684965	KLEPPER	TIMOTHY	MACKEY	TIMOTHY MACKEY KLEPPER, MD	125 SHOREWAY DRIVE	SUITE 120	QUEENSTOWN	MD	216581681	0.132056497	12
1366494288	NASSIRI	ROSTAM		ROSTAM NASSIRI, MD	13823 OUTLET DR		SILVER SPRING	MD	209044971	0.132119825	12
1700268356	IDREES	ANEEQA		ANEEQA IDREES, MD	3430 WORTHINGTON BLVD		FREDERICK	MD	21704	0.133244183	12
1790019792	PETERS	JOHN	R	JOHN R PETERS, MD	2900 ASCOTT LN		OLNEY	MD	208322626	0.133416089	12
1427012020	MOSKEWICZ	MICHAEL	ANTHONY	MICHAEL ANTHONY MOSKEWICZ, MD	830 CHESAPEAKE DR		CAMBRIDGE	MD	216139408	0.133756308	12
1881738813	SWANN	SANDRA	L	SANDRA L SWANN, MD	1396 PICCARD DR		ROCKVILLE	MD	208504302	0.135675368	12
1417058264	BASSEL	HOWARD	SCOTT	HOWARD SCOTT BASSEL, MD	1420 KEY HWY		BALTIMORE	MD	212305116	0.135749837	12
1891772984	SCHLUEDERBERG	CARL	JEFFREY	CARL JEFFREY SCHLUEDERBERG, MD	9114 PHILADELPHIA RD	SUITE 106 -	BALTIMORE	MD	212374345	0.137616088	12
1003077538	WILLIAMS	EMMA	REBECCA	EMMA REBECCA WILLIAMS, MD	17001 SCIENCE DR	SUITE 102	BOWIE	MD	207154329	0.139662636	12
1558446195	KELLY	JOHN	EDWARD	JOHN EDWARD KELLY, MD	2401 RESEARCH BLVD	SUITE 340	ROCKVILLE	MD	208503215	0.140003272	12
1912273046	ZUSES	OLIVER	ROYER	OLIVER ROYER ZUSES, MD	7106 RIDGE RD STE B		ROSEDALE	MD	212373883	0.140094575	12
1598752271	CRISANTI	JOSEPH	S	JOSEPH S CRISANTI, MD	12547 OCEAN GATEWAY		OCEAN CITY	MD	218429341	0.14112882	12
1679132039	OXLEY	MEGAN	ANNE	MEGAN ANNE OXLEY, MD	349 E PULASKI HWY		ELKTON	MD	219216415	0.142765665	12
1679728349	CONNOR	SARAH	L	SARAH L CONNOR, MD	5500 KNOLL NORTH DRIVE	SUITE 370	COLUMBIA	MD	210452370	0.143231214	12
1609800374	STALLWORTH-KO	MONICA		MONICA STALLWORTH-KO, MD	1500 PENNSYLVANIA AVE		HAGERSTOWN	MD	217423112	0.143567436	12
1457746406	ESAME	ALICE		ALICE ESAME, MD	504 E RIDGEVILLE BLVD STE 120		MOUNT AIRY	MD	217715942	0.144076884	12
1336645712	YI	RACHEL		RACHEL YI, MD	194 THOMAS JOHNSON DR STE A		FREDERICK	MD	217024683	0.144157921	12
1659366631	WALSH	LINDA	AHLQUIST	LINDA AHLQUIST WALSH, MD	3718 NORRISVILLE RD	SUITE C	JARRETTSVILLE	MD	210841419	0.144291958	12
1255414371	JANSSEN	JEREMY	J	JEREMY J JANSSEN, MD	7 GRANITE PLACE	SUITE 14	GAITHERSBURG	MD	208786607	0.144646867	12
1871888289	MIRKIN	KARIN		KARIN MIRKIN, MD	3120 ERDMAN AVE		BALTIMORE	MD	212131720	0.1454318	12
1891765939	BATONG	SYLVIA	BONGERS	SYLVIA BONGERS BATONG, MD	110 HOSPITAL RD	SUITE 111	PRINCE FREDERI	MD	206784039	0.145593384	12
1851509012	MATHEW	SANTHIA	A.	SANTHIA A. MATHEW, MD	5500 KNOLL NORTH DR	SUITE 370	COLUMBIA	MD	210452370	0.145996893	12
1740810043	MANSARAY	ZAINAB	KALOKOH	ZAINAB KALOKOH MANSARAY, MD	10230 NEW HAMPSHIRE AVE STE 340		SILVER SPRING	MD	209031400	0.146633385	12
1649366451	VERNA	ROSAIRE		ROSAIRE VERNA, MD	219 S WASHINGTON ST		EASTON	MD	216012913	0.146718027	12
1245233840	SMITH	JOAN		JOAN SMITH, MD	31664 OLD OCEAN CITY RD		SALISBURY	MD	218041800	0.146990462	12
1346390408	CHUNG	JAE	SUNG	JAE SUNG CHUNG, MD	9470 ANNAPOLIS RD	306	LANHAM	MD	207063025	0.14733058	12
1457652943	SNOW	RICHARD	JOHN	RICHARD JOHN SNOW, MD	933 S. TALBOT ST	UNIT 4	ST. MICHAELS	MD	216632633	0.148027365	12
1730131269	RYBERG	TRACIE	L	TRACIE L RYBERG, MD	410 MALCOLM DR STE C		WESTMINSTER	MD	21157	0.148524611	12
1548305451	FLAGG	SETH	Y	SETH Y FLAGG, MD	1221 MERCANTILE LN		UPPER MARLBORO	MD	207745374	0.148697168	12
1770902801	RAJAMOORTHI	SADHANA		SADHANA RAJAMOORTHI, MD	4151 BLADENSBURG RD		COLMAR MANOR	MD	207221928	0.149255398	12
1609816966	FUNAIOLI-SHEE	JENNIFER	L.	JENNIFER L. FUNAIOLI-SHEE, MD	224 PHILLIP MORRIS DR		SALISBURY	MD	218041964	0.149754318	12
1073691192	PALLAN	ELIZABETH	A	ELIZABETH A PALLAN, MD	1380 PROGRESS WAY	SUITE 114	ELDERSBURG	MD	217846464	0.149911801	12
1528261906	BHATNAGAR	RICHA		RICHA BHATNAGAR, MD	221 AMERICAN WAY		OXON HILL	MD	207451597	0.149959824	12
1306845375	CANAN	PATRICK	J	PATRICK J CANAN, MD	2002 MEDICAL PKWY	SUITE 670	ANNAPOLIS	MD	214013046	0.150389628	12
1952892127	HOCKMAN	ALLISON		ALLISON HOCKMAN, MD	1201 SEVEN LOCKS RD STE 111		ROCKVILLE	MD	208542957	0.150766824	12
1083615355	MCCLURE	KAREN	LOUISE	KAREN LOUISE MCCLURE, MD	484 RITCHIE HWY # A		SEVERNA PARK	MD	211462911	0.15109452	12
1992803415	DENNIS	JOSEPHINE	ELIZABETH	JOSEPHINE ELIZABETH DENNIS, MD	10806 HICKORY RIDGE RD		COLUMBIA	MD	210443622	0.15369288	12
1699735506	GUERRERO	SALVADOR	RODRIGO	SALVADOR RODRIGO GUERRERO, MD	9201 CHERRY LANE		LAUREL	MD	20708	0.154466823	12
1073575015	BOLARUM	PRAVEEN	K	PRAVEEN K BOLARUM, MD	196 THOMAS JOHNSON DR STE 135		FREDERICK	MD	21702	0.155472721	12
1417901752	FOWLER	SANDRA		SANDRA FOWLER, MD	11110 MEDICAL CAMPUS RD STE 200		HAGERSTOWN	MD	217426797	0.155844857	12
1659514271	HOULIHAN	HILDA	IMELIO	HILDA IMELIO HOULIHAN, MD	1318 TOADVINE RD		SALISBURY	MD	218049245	0.155864868	12
1295716223	HO	CHAN-HING		CHAN-HING HO, MD	610 9TH AVE		BRUNSWICK	MD	217161828	0.156844051	12
1295812824	REYES	VILLAMOR	S	VILLAMOR S REYES, MD	9811 MALLARD DR STE 205		LAUREL	MD	207083199	0.157561708	12
1730108788	VAN DAM	JOHN	NICHOLAS	JOHN NICHOLAS VAN DAM, MD	5801 ALLENTOWN RD STE 400		CAMP SPRINGS	MD	207464585	0.15873521	12
1679505549	PATEL	ALKESH		ALKESH PATEL, MD	10632 LITTLE PATUXENT PKWY	SUITE 111	COLUMBIA	MD	210443273	0.159117954	12
1326014598	CROWLEY	MICHAEL	DOUGLAS	MICHAEL DOUGLAS CROWLEY, MD	610 DUTCHMANS LN		EASTON	MD	216013346	0.1595924	12
1043291479	HUTCHESON-TIP	DAVID	Q	DAVID Q HUTCHESON-TIP, MD	8901 ROCKVILLE PIKE		BETHESDA	MD	208895600	0.159609513	12
1578565370	GIBB	CLYDE	E	CLYDE E GIBB, MD	SNOW HILL FAMILY MEDICINE	428 WEST MA	SNOW HILL	MD	21863	0.160549997	12
1669637583	MILDVAN	PATRICIA	TARR	PATRICIA TARR MILDVAN, MD	321 TUSCANY ROAD		BALTIMORE	MD	212102934	0.161387091	12
1831122969	GANGAR	ANITA	SHAH	ANITA SHAH GANGAR, MD	7676 NEW HAMPSHIRE AVENUE	SUITE 220A	TACOMA PARK	MD	20912	0.1616467	12
1790739910	GOBRIAL	EVEIT	E	EVEIT E GOBRIAL, MD	2 E ROLLING CROSSROADS STE 56		CATONSVILLE	MD	212286212	0.161658694	12
1851360440	KING	JOYCE	E	JOYCE E KING, MD	9101 FRANKLIN SQUARE DR	SUITE 205	BALTIMORE	MD	212373936	0.16214898	12
1336150291	TATE	JASON	ATWOOD	JASON ATWOOD TATE, MD	76 FREDERICK STREET		TANEYTOWN	MD	217872135	0.162579308	12
1639275332	LONG	SHAWN	E	SHAWN E LONG, MD	1027 MEMORIAL DR		OAKLAND	MD	215504343	0.162992395	12
1689732638	EDWARDS	LATOYA		LATOYA EDWARDS, MD	726 ROCKVILLE PIKE STE 625		ROCKVILLE	MD	208521133	0.163347409	12
1447221460	JALLER	DAVID	ELIJAH	DAVID ELIJAH JALLER, MD	184 THOMAS JOHNSON DR	SUITE 200	FREDERICK	MD	21702	0.164243844	12
1215457916	PORTEE	DANIEL	C	DANIEL C PORTEE, MD	8206 GEORGIA AVE		SILVER SPRING	MD	209104519	0.164904329	12
1184810905	CHILLAKURU	LAKSHMI	ISANAKA	LAKSHMI ISANAKA CHILLAKURU, MD	1406 CRAIN HWY S	SUITE 108	GLEN BURNIE	MD	210614058	0.165007677	12
1255642930	WALLACE	JANIKA	INEZ	JANIKA INEZ WALLACE, MD	104 E CECIL AVE	1ST FLOOR	NORTH EAST	MD	219014016	0.166093251	12
1083063119	SIM	HUA-CHUAN		HUA-CHUAN SIM, MD	10960 BLOOMINGDALE DR		ROCKVILLE	MD	208525550	0.166602326	12
1992716112	BRASWELL	BETTY TOL		BETTY TOL BRASWELL, MD	5111 SILVER HILL RD		SUITLAND	MD	207465216	0.166758457	12
1427010354	BODENHEIMER	WILLIAM	FRANKLIN	WILLIAM FRANKLIN BODENHEIMER, MD	9 SAINT PAUL ST		BOONSBORO	MD	217131334	0.166776877	12
1285998419	BUSCEMI	ANDREW	LENNON	ANDREW LENNON BUSCEMI, MD	950 YORK RD		TOWSON	MD	212042513	0.167115312	12
1851339618	CHEATHAM	TINISHA	JORDAN	TINISHA JORDAN CHEATHAM, MD	1701 TWIN SPRINGS RD		HALETHORPE	MD	212273553	0.167805755	12
1285609032	GASKIN	KIRSTEN		KIRSTEN GASKIN, MD	10155 YORK RD	STE 200	COCKEYSVILLE	MD	210303352	0.168256499	12
1306236914	GOMEZ-BRAMBLE	TERESA		TERESA GOMEZ-BRAMBLE, MD	344 UNIVERSITY BLVD W		SILVER SPRING	MD	209011948	0.168560151	12
1174616288	MCDONALD	KELLY	MARIE	KELLY MARIE MCDONALD, MD	12916 CONAMAR DR		HAGERSTOWN	MD	217422760	0.168821781	12
1992022909	JACOBSON	KATHERINE	JULIA	KATHERINE JULIA JACOBSON, MD	9101 FRANKLIN SQUARE DR STE 213	DEPARTMENT	BALTIMORE	MD	212373949	0.169078333	12
1467935957	HUTTON	LEKEYA		LEKEYA HUTTON, MD	9114 PHILADELPHIA RD STE 214		ROSEDALE	MD	212374348	0.170603515	12
1972554368	GUNN	WILLIAM	EDWARD	WILLIAM EDWARD GUNN, MD	11101 CATHAGE RD.	SUITE 102	BERLIN	MD	21811	0.170859228	12
1861410243	BROWN	STEPHANIE	D	STEPHANIE D BROWN, MD	7141 SECURITY BLVD	KAISER PERM	BALTIMORE	MD	212441811	0.170993669	12
1891895694	EGLOFF	BRIAN		BRIAN EGLOFF, MD	1434 PORTER ST		FREDERICK	MD	217029254	0.171624554	12
1427214451	PAPINO HIGGS	MARIA NOV	C	MARIA NOV C PAPINO HIGGS, MD	2855 CRAIN HWY		WALDORF	MD	206012807	0.171637982	12
1134483860	HOLT	HARRY	R.	HARRY R. HOLT, MD	3700 FLEET ST STE 200		BALTIMORE	MD	212244243	0.171690057	12
1467633255	FERNANDEZ	ROSARIO	P	ROSARIO P FERNANDEZ, MD	7700 OLD BRANCH AVE	SUITE C102	CLINTON	MD	207351628	0.1725061	12
1295897668	DESAI	SHITAL	SURESHCHA	SHITAL SURESHCHA DESAI, MD	5100 AUTH WAY		SUITLAND	MD	207464207	0.173459946	12
1447354766	CONVEY	WILLIAM	H	WILLIAM H CONVEY, MD	195 THOMAS JOHNSON DRIVE		FREDERICK	MD	21702	0.173500294	12
1073650024	OBIOHA	NKIRUKA	UZOAMAKA	NKIRUKA UZOAMAKA OBIOHA, MD	7141 SECURITY BLVD	KAISER PERM	BALTIMORE	MD	212441811	0.173619737	12
1407276827	CHOUDHARY	ISHA		ISHA CHOUDHARY, MD	12201 PLUM ORCHARD DR		SILVER SPRING	MD	209047803	0.174361673	12
1609119049	QUASBA	NAEHA		NAEHA QUASBA, MD	7141 SECURITY BLVD		WINDSOR MILL	MD	212441800	0.174391597	12
1407817778	LEON GUERRERO	EDUARDO	RAUL	EDUARDO RAUL LEON GUERRERO, MD	1111 N CHARLES ST		BALTIMORE	MD	212015505	0.175549476	12
1174654669	THOMPSON	JONATHAN	NGOZI	JONATHAN NGOZI THOMPSON, MD	55 WADE AVENUE	SPRING GROV	CATONSVILLE	MD	21228	0.175785135	12
1598955494	THOMAS-MOHAME	SACARI		SACARI THOMAS-MOHAME, MD	200 GIRARD ST		GAITHERSBURG	MD	208773466	0.176742284	12
1528148046	KASS	ROBERT	NEIL	ROBERT NEIL KASS, MD	410 MALCOLM DRIVE	SUITE C	WESTMINSTER	MD	21157	0.178813042	12
1508849308	LERNER	MICHAEL	A	MICHAEL A LERNER, MD	63 THOMAS JOHNSON DR	SUITE E	FREDERICK	MD	217024384	0.179021767	12
1386938058	AGBANYIM	GABRIEL		GABRIEL AGBANYIM, MD	1110 ANNAPOLIS RD		ODENTON	MD	211131602	0.179834467	12
1821381849	AHANOGBE	ISABELLA	A	ISABELLA A AHANOGBE, MD	1221 MERCANTILE LN		UPPER MARLBORO	MD	207745374	0.180436002	12
1275194110	ZEA	PATRICIA	LORENA	PATRICIA LORENA ZEA, MD	6830 HOSPITAL DR STE 206		ROSEDALE	MD	212374377	0.180889903	12
1497221030	GROSS	AUDREY	ANNE	AUDREY ANNE GROSS, MD	15215 SHADY GROVE RD STE 304		ROCKVILLE	MD	20850	0.181143794	12
1841389111	RESTREPO	MARIA	L	MARIA L RESTREPO, MD	8955 K EDMONSTON RD		GREENBELT	MD	207704036	0.18322438	12
1407019862	EDMONDS	RYANE	ALEXANDRA	RYANE ALEXANDRA EDMONDS, MD	1110 ANNAPOLIS RD		ODENTON	MD	211131602	0.184188726	12
1427346956	ROTHENBERG	STUART		STUART ROTHENBERG, MD	11300 ROCKVILLE PIKE	SUITE 408	ROCKVILLE	MD	208523003	0.184253018	12
1467818112	BREWTON	SHA'LLAH		SHA'LLAH BREWTON, MD	950 YORK RD		TOWSON	MD	212042513	0.185595188	12
1528053048	CRAIG-BUCKHOL	MARY	ELIZABETH	MARY ELIZABETH CRAIG-BUCKHOL, MD	3718 NORRISVILLE RD	SUITE C	JARRETTSVILLE	MD	210841419	0.185658232	12
1750563565	OLUDARA-FADAR	OLUBAYO		OLUBAYO OLUDARA-FADAR, MD	7347 HANOVER PKWY STE B		GREENBELT	MD	207703663	0.186532908	12
1184791485	SROKA	RONALD	C	RONALD C SROKA, MD	1684 VILLAGE GREEN	CROFTON FAM	CROFTON	MD	21114	0.187556823	12
1528592516	FERRELL	CHRISTOPH	MICHAEL	CHRISTOPH MICHAEL FERRELL, MD	1027 MEMORIAL DR		OAKLAND	MD	215504343	0.188352314	12
1295763779	WARREN	DOUGLAS	CRAIG	DOUGLAS CRAIG WARREN, MD	10452 BALTIMORE AVE		BELTSVILLE	MD	207052321	0.188624507	12
1326036617	RIDER	BROOKELLE		BROOKELLE RIDER, MD	314 FRANKLIN AVE	SUITE 403	BERLIN	MD	21811	0.188663876	12
1396273520	BUSKIRK	SHEENA	MARIE WIL	SHEENA MARIE WIL BUSKIRK, MD	12502 WILLOWBROOK RD		CUMBERLAND	MD	215026491	0.189015473	12
1578092417	LI	MING	YU	MING YU LI, MD	888 BESTGATE RD # 111		ANNAPOLIS	MD	214013091	0.190450943	12
1104148543	DAVIS	THOMAS	PORTER	THOMAS PORTER DAVIS, MD	18520 BARNESVILLE RD		DICKERSON	MD	208429791	0.19132616	12
1265494280	KEAMY	LISA		LISA KEAMY, MD	6080 FALLS RD	SUITE 204	BALTIMORE	MD	212092230	0.192213134	12
1184600876	BAVARI	DEBRA	LYNNE	DEBRA LYNNE BAVARI, MD	1434 PORTER ST	BARQUIST AR	FREDERICK	MD	217029210	0.192847408	12
1447237110	MCDONALD	FREDERICK	JOSEPH	FREDERICK JOSEPH MCDONALD, MD	9000 WOODYARD RD		CLINTON	MD	207354206	0.19357154	12
1558527291	MIDDLETON	REBECCA	JOANN	REBECCA JOANN MIDDLETON, MD	8601 VETERANS HWY	SUITE 111	MILLERSVILLE	MD	211081547	0.193676486	12
1487818225	GREWAL	REETIKA		REETIKA GREWAL, MD	500 UPPER CHESAPEAKE DR	ADULT HOSPI	BEL AIR	MD	210144324	0.194478917	12
1922334044	BAUCOM	SHARON	LAVARNE	SHARON LAVARNE BAUCOM, MD	6776 REISTERSTOWN RD STE 315		BALTIMORE	MD	212152320	0.195194926	12
1285996868	ACQUAH	PHYLLIS	VICTORIA	PHYLLIS VICTORIA ACQUAH, MD	8206 GEORGIA AVE		SILVER SPRING	MD	209104519	0.196030127	12
1700877305	SUI	AIPING		AIPING SUI, MD	604 S FREDERICK AVE	SUITE 200	GAITHERSBURG	MD	208771242	0.196587481	12
1609371905	ATAIFO	LINDA		LINDA ATAIFO, MD	200 HOSPITAL DR STE 300		GLEN BURNIE	MD	210615884	0.196626811	12
1124129432	FRIEDLAND	MELISSA	BETH	MELISSA BETH FRIEDLAND, MD	2415 MUSGROVE RD	#105	SILVER	MD	20904	0.196846836	12
1093748097	BUNALES	ROY		ROY BUNALES, MD	22335 EXPLORATION PARK DR		LEXINGTON PARK	MD	20653	0.197484778	12
1518990696	RAUCHER	LEONARD		LEONARD RAUCHER, MD	16 GREENMEADOW DR	SUITE G105	TIMONIUM	MD	210933200	0.198354221	12
1083666598	PHARES	ROBERT	W	ROBERT W PHARES, MD	1027 MEMORIAL DR		OAKLAND	MD	215504343	0.198866356	12
1073616652	KUMAR	SURENDRA	M	SURENDRA M KUMAR, MD	1100 MERCANTILE LN	STE 135	LARGO	MD	207745380	0.199105101	12
1932177508	CLARK	KRISTIN		KRISTIN CLARK, MD	5018 DORSEY HALL DR	SUITE 104	ELLICOTT CITY	MD	210427855	0.199134805	12
1568470631	RABENHORST	JENNIFER	DESIREE	JENNIFER DESIREE RABENHORST, MD	10440 SHAKER DRIVE	SUITE 103	COLUMBIA	MD	210462345	0.199869514	12
1528641560	COLEMAN	YOLANDA	ALISA	YOLANDA ALISA COLEMAN, MD	11101 GEORGIA AVE UNIT 448		WHEATON	MD	209027618	0.200102919	12
1366560260	ROSE	PAULA	GAYE	PAULA GAYE ROSE, MD	262 TILGHMAN RD	PRMC OCCUPA	SALISBURY	MD	218041921	0.200827166	12
1497940159	SHAH	NISHANT		NISHANT SHAH, MD	2104 MARYLAND AVE		BALTIMORE	MD	21218	0.201653164	12
1639377682	AIKARA	TESSIE	GEORGE	TESSIE GEORGE AIKARA, MD	10424 BALTIMORE AVE		BELTSVILLE	MD	207052321	0.20193825	12
1093930810	ALEXANDER-LEW	JANELLE		JANELLE ALEXANDER-LEW, MD	2480 LLEWELLYN AVE		FORT MEADE	MD	207557081	0.203107445	12
1326031063	KESHAV	SHYLAJA	UNNIKRISH	SHYLAJA UNNIKRISH KESHAV, MD	3357B CORRIDOR MARKETPLACE		LAUREL	MD	207242381	0.203527151	12
1437505062	DAWSON	ELIZABETH	ANN	ELIZABETH ANN DAWSON, MD	7505 OSLER DR. SUITE #305		TOWSON	MD	21204	0.203727565	12
1437757267	VAZ	JANICE	C	JANICE C VAZ, MD	12247 GEORGIA AVE		SILVER SPRING	MD	209025523	0.204481382	12
1689610016	HARRING	JAMES	I.	JAMES I. HARRING, MD	201 CENTENNIAL ST.	UNIT C-1	LA PLATA	MD	206465967	0.205052092	12
1861431173	HAHN	MATTHEW	ABNER	MATTHEW ABNER HAHN, MD	131 N PENNSYLVANIA AVE		HANCOCK	MD	217501135	0.205079542	12
1316253180	BHATNAGAR	ANUJ		ANUJ BHATNAGAR, MD	8601 VETERANS HWY STE 200		MILLERSVILLE	MD	21108	0.205119068	12
1861536237	AKOTO	KWAME		KWAME AKOTO, MD	12201 PLUM ORCHARD DR		SILVER SPRING	MD	209047803	0.2057231	12
1366434227	RICHTER	LAUREN	B.	LAUREN B. RICHTER, MD	2200 KERNAN DR	SECOND FLOO	BALTIMORE	MD	212076665	0.206169055	12
1538178629	SCHENK	JOSEPH	HENRY	JOSEPH HENRY SCHENK, MD	916 DELRAY DR		FOREST HILL	MD	210502750	0.206645721	12
1669730503	IDOKO-FORREST	OMECHE	JOYCE	OMECHE JOYCE IDOKO-FORREST, MD	13950 BRANDYWINE RD STE 125		BRANDYWINE	MD	206135815	0.207597509	12
1174017545	MATHEWS	JARED		JARED MATHEWS, MD	925 BISHOP WALSH RD STE 4		CUMBERLAND	MD	215021845	0.208147966	12
1285098574	NEJATI	MARIAM		MARIAM NEJATI, MD	9093 RIDGEFIELD DR		FREDERICK	MD	217016710	0.208631211	12
1609006618	BOULATTOUF	DANI		DANI BOULATTOUF, MD	8105 RITCHIE HWY		PASADENA	MD	211223905	0.208645289	12
1609821388	SCHECK	TARA	MIDDLEBRO	TARA MIDDLEBRO SCHECK, MD	12916 CONAMAR DR	SUITE 204	HAGERSTOWN	MD	217422760	0.208838885	12
1255672648	YOST	KYLE	HERBERT	KYLE HERBERT YOST, MD	29 S PACA ST		BALTIMORE	MD	212011771	0.209064766	12
1902850381	VANDEN BOSCHE	ROBERT	CHARLES	ROBERT CHARLES VANDEN BOSCHE, MD	6501 BALTIMORE NATIONAL PIKE STE D		CATONSVILLE	MD	212283923	0.209317892	12
1245258516	POLUDNIAK	JULIE	T	JULIE T POLUDNIAK, MD	322 EAST CECIL AVENEUE	SUITE 1	NORTH EAST	MD	21901	0.209521414	12
1083606081	PHAM	TRANG	M	TRANG M PHAM, MD	24A MAGOTHY BEACH RD.		PASADENA	MD	211226837	0.210388317	12
1033180955	FAKHAR	WASIM		WASIM FAKHAR, MD	417 E BALTIMORE ST	SUITE D	TANEYTOWN	MD	217872300	0.210453568	12
1437168036	VEREEN	DEBRA	A	DEBRA A VEREEN, MD	1458 ADDISON ROAD SOUTH		CAPITOL HEIGHT	MD	20743	0.212017156	12
1124006804	FAURE	JEAN-PIER	MARCEL	JEAN-PIER MARCEL FAURE, MD	8218 WISCONSIN AVE	STE P 9	BETHESDA	MD	208143107	0.212539745	12
1548380223	GUM	ROBERT	M	ROBERT M GUM, MD	2480 LLEWELLYN AVE		FORT GEORGE G	MD	207555800	0.213009224	12
1033754221	CANN	LINDA	A	LINDA A CANN, MD	1738 WHEYFIELD DR		FREDERICK	MD	217019337	0.213732313	12
1528084712	SACHDEV	MADHU	S	MADHU S SACHDEV, MD	322 E CECIL AVE	SUITE 1	NORTH EAST	MD	219014012	0.214264681	12
1285824284	MOHAMMED	BENHUR	BUSHARA	BENHUR BUSHARA MOHAMMED, MD	12145 ELM ST		PRINCESS ANNE	MD	218531358	0.21558832	12
1629079173	IZZI	STEPHAN	ROBERT	STEPHAN ROBERT IZZI, MD	7575 RITCHIE HWY		GLEN BURNIE	MD	210618951	0.215740625	12
1750999504	LEE	LACEY		LACEY LEE, MD	313 POPLAR ST		WESTERNPORT	MD	215621125	0.216297183	12
1669425179	MITTAR	ASHA	RANI	ASHA RANI MITTAR, MD	7001 JOHNNYCAKE RD	SUITE#200	BALTIMORE	MD	212442406	0.21650676	12
1407084726	SEALY	SAMYRA	C	SAMYRA C SEALY, MD	3700 ODONNELL ST		BALTIMORE	MD	212245269	0.216533445	12
1275559445	AHMED	YASMEEN	GHIAS	YASMEEN GHIAS AHMED, MD	7001 JOHNNYCAKE RD	SUITE 106	WINDSOR MILL	MD	212442418	0.217391063	12
1043290091	WINCHELL	CHERYL	ELAINE	CHERYL ELAINE WINCHELL, MD	19241 MONTGOMERY VILLAGE AVE	E-10	MONTGOMERY VIL	MD	208865024	0.218306154	12
1376539965	NALLIN	EUGENE	PAUL	EUGENE PAUL NALLIN, MD	909B SETON DR		CUMBERLAND	MD	215021817	0.218370701	12
1720043805	SIMBALL	ERIC		ERIC SIMBALL, MD	8830 BELAIR RD		BALTIMORE	MD	212362401	0.219507743	12
1487016119	THOMPSON	CHELSEA	HAYES	CHELSEA HAYES THOMPSON, MD	47149 BUSE RD BLDG 1370		PATUXENT RIVER	MD	206701540	0.220093864	12
1396275244	GENOVESE	KARL	BENJAMIN	KARL BENJAMIN GENOVESE, MD	7211 BANK CT		FREDERICK	MD	217038483	0.220397264	12
1821592817	HAMILTON	ABIGAIL		ABIGAIL HAMILTON, MD	1701 TWIN SPRINGS RD		HALETHORPE	MD	212273553	0.220936673	12
1154528891	YAN	XIAOHUA		XIAOHUA YAN, MD	6333 BALTIMORE NATIONAL PIKE		CATONSVILLE	MD	212283910	0.220973324	12
1154684074	WILCOX	ANDREW		ANDREW WILCOX, MD	621 KELLY RD		CUMBERLAND	MD	215022878	0.221573144	12
1760632079	SPEEDIE	ANDREA	ELIZABETH	ANDREA ELIZABETH SPEEDIE, MD	1111 N. CHARLES ST.		BALTIMORE	MD	212015442	0.222147449	12
1013990720	STERN	KATHLEEN	W	KATHLEEN W STERN, MD	610 9TH AVE		BRUNSWICK	MD	217161828	0.222495014	12
1659340560	DEZA	FLORENCE	V	FLORENCE V DEZA, MD	9101 FRANKLIN SQUARE DR	SUITE 205	BALTIMORE	MD	212373936	0.222620282	12
1194765834	JACKSON	DAINTY	J	DAINTY J JACKSON, MD	11315 PEMBROOKE SQ STE 112		WALDORF	MD	206034806	0.222690331	12
1760664312	GERRY	DANIELLE	TUXILL	DANIELLE TUXILL GERRY, MD	2227 OLD EMMORTON RD	SUITE 220	BEL AIR	MD	210156187	0.223655041	12
1063437358	ADAMO	CHARLES		CHARLES ADAMO, MD	2629 RIVA RD	SIOTE 112	ANNAPOLIS	MD	214017428	0.224133303	12
1790723278	WHITEFORD	SARAH	F	SARAH F WHITEFORD, MD	6565 N CHARLES ST	STE 411	BALTIMORE	MD	212046800	0.22477369	12
1275598120	LIVENGOOD	PAUL	TAYLOR	PAUL TAYLOR LIVENGOOD, MD	912 SETON DR		CUMBERLAND	MD	215021818	0.225377485	12
1881936136	JAMES	CHARIS		CHARIS JAMES, MD	4929 CAMPBELL BLVD		NOTTINGHAM	MD	212364990	0.228354261	12
1265551592	YARBOROUGH	LYNN	V.	LYNN V. YARBOROUGH, MD	2905 MITCHELLVILLE ROAD	SUITE 106	BOWIE	MD	207163953	0.228680821	12
1285627604	JOHNSON	THOMAS	GREGORY	THOMAS GREGORY JOHNSON, MD	311 N 4TH ST		OAKLAND	MD	215501371	0.229095348	12
1215925235	WOLF	ROBERT	JORDAN	ROBERT JORDAN WOLF, MD	361 FAIR HILL DR		ELKTON	MD	219212512	0.22979798	12
1447241997	HERMAN-SMITH	REBECCA	A	REBECCA A HERMAN-SMITH, MD	56 THOMAS JOHNSON DR		FREDERICK	MD	217024599	0.2300704	12
1376672188	GAMEZ	JESUS	ALBERTO	JESUS ALBERTO GAMEZ, MD	11141 GEORGIA AVE	SUITE 508	WHEATON	MD	209024637	0.230287897	12
1467650127	GREENBERG	DON	PHILLIP	DON PHILLIP GREENBERG, MD	8929 HARVEST SQUARE CT		POTOMAC	MD	208544475	0.230301777	12
1811139645	SAMOHIN	ALEXANDRO	JOHN	ALEXANDRO JOHN SAMOHIN, MD	1830 YORK RD STE F		TIMONIUM	MD	210935152	0.230718773	12
1477739084	HILL-DANIEL	JAMIE	LYNN	JAMIE LYNN HILL-DANIEL, MD	4151 BLADENSBURG RD		COLMAR MANOR	MD	207221928	0.231075407	12
1346223955	GOUGH	RICHARD	L	RICHARD L GOUGH, MD	19 W FREDERICK ST		WALKERSVILLE	MD	217938230	0.231155188	12
1053382853	LIN	PAMELA	Y	PAMELA Y LIN, MD	7801 YORK RD	SUITE 102	TOWSON	MD	212047446	0.231193337	12
1578956330	HORTON	YOLANDA		YOLANDA HORTON, MD	500 UPPER CHESAPEAKE DR	KAUFMAN CAN	BEL AIR	MD	210144324	0.231531336	12
1326111667	HUTCHESON	WENDY ANN	J	WENDY ANN J HUTCHESON, MD	6104 OLD BRANCH AVENUE		TEMPLE HILLS	MD	207482518	0.231594993	12
1629073101	LAMSON	RICHARD	SANFORD	RICHARD SANFORD LAMSON, MD	933 N WOLFE ST		BALTIMORE	MD	212051113	0.231600246	12
1063699569	WILSON	VICTORIA	V	VICTORIA V WILSON, MD	113 WESTMINSTER PIKE	SUITE 101	REISTERSTOWN	MD	211361047	0.231840771	12
1881636595	BARR	NANCY	B	NANCY B BARR, MD	9101 FRANKLIN SQUARE DR STE 205		ROSEDALE	MD	212373975	0.232066678	12
1093801060	GUPTA	PRAVEEN	KUMAR	PRAVEEN KUMAR GUPTA, MD	50 WEST EDMONSTON DRIVE	#202	ROCKVILLE	MD	20852	0.232081992	12
1306829205	RIGGLE	MARTHA	A.	MARTHA A. RIGGLE, MD	24 N WALNUT ST	SUITE 102	HAGERSTOWN	MD	217404738	0.232360269	12
1780773010	DAGADU	EPHRAIM	E	EPHRAIM E DAGADU, MD	9832 YORK ROAD	SUITE F	COCKEYSVILLE	MD	210304936	0.232567143	12
1568455178	STEINFELD	HARVEY	J	HARVEY J STEINFELD, MD	6131 SHADY SIDE RD		SHADY SIDE	MD	207649504	0.233459354	12
1639258932	KNIGHT	ROBERT		ROBERT KNIGHT, MD	104 PLUMTREE RD	SUITE 102	BEL AIR	MD	210156095	0.234048327	12
1437288651	CASTO	JOHN	NICHOLAS	JOHN NICHOLAS CASTO, MD	915 BISHOP WALSH RD		CUMBERLAND	MD	215021805	0.237141362	12
1982653663	YANG	HOWARD	C.	HOWARD C. YANG, MD	103 BATA BLVD	SUITE A	BELCAMP	MD	210171420	0.238260077	12
1528237930	KAMBOJ	YUVRAJ		YUVRAJ KAMBOJ, MD	4924 CAMPBELL BLVD STE 125		BALTIMORE	MD	212365921	0.238430136	12
1457455529	WILLIAMS	TERRY	EDWARD	TERRY EDWARD WILLIAMS, MD	500 MEMORIAL AVENUE	SUITE 301	CUMBERLAND	MD	21502	0.23969914	12
1508033309	WOLFF	TRACY	ANITA	TRACY ANITA WOLFF, MD	540 GAITHER RD		ROCKVILLE	MD	208506649	0.240732074	12
1659302354	ROBILOTTO	SUSAN	E.	SUSAN E. ROBILOTTO, MD	2000 DENNIS AVE		SILVER SPRING	MD	209024136	0.241139745	12
1043285208	KARNES-AMZIBE	PATRICIA	JEAN	PATRICIA JEAN KARNES-AMZIBE, MD	316 RAILROAD AVE		GOLDSBORO	MD	21636	0.241227781	12
1962567768	JAFFURS	WILLIAM	JAMES	WILLIAM JAMES JAFFURS, MD	5811 RIGGS ROAD		LAYTONSVILLE	MD	208821827	0.241266511	12
1659375004	DRUMMOND	JIMMIE	JULIUS	JIMMIE JULIUS DRUMMOND, MD	3120 ERDMAN AVE		BALTIMORE	MD	212131720	0.241520453	12
1649241290	MATTHEWS	JAMES	P	JAMES P MATTHEWS, MD	981 RUSSELL AVE		GAITHERSBURG	MD	208796219	0.241809898	12
1780020289	COULBOURN	SARA	WOZNY	SARA WOZNY COULBOURN, MD	300 DORCHESTER AVE		CAMBRIDGE	MD	216132420	0.242354979	12
1003893116	KIM	YOON	JUNG	YOON JUNG KIM, MD	9114 PHILADELPHIA RD SUITE 108	STE 108, ME	BALTIMORE	MD	212374317	0.243447928	12
1558650044	PARMER	LAUREN		LAUREN PARMER, MD	8109 RITCHIE HWY	SUITE 100	PASADENA	MD	211226917	0.244431201	12
1952564973	ARNAOUT	MAJD	M	MAJD M ARNAOUT, MD	177 SAINT PATRICKS DRIVE		WALDORF	MD	206035533	0.244825992	12
1679637979	GATTUSO	ROBERT	LEROY	ROBERT LEROY GATTUSO, MD	16940 YORK RD	SUITE 204B	MONKTON	MD	211111095	0.24554441	12
1215085147	HUSSAIN	AZHER		AZHER HUSSAIN, MD	8116 GOOD LUCK RD	SUITE 300	LANHAM	MD	207061439	0.246776794	12
1801800537	NAEEM	MEHMOODA		MEHMOODA NAEEM, MD	8609 SECOND AVENUE	SUITE 404B	SILVER SPRING	MD	20910	0.24695209	12
1447361050	RAO	SAMUEL	J.	SAMUEL J. RAO, MD	3 BYRKIT DR		WILLIAMSPORT	MD	217951158	0.250752438	12
1790704914	BUCZYNSKI	KENNETH	ROBERT	KENNETH ROBERT BUCZYNSKI, MD	311 N 4TH ST	SUITE 1	OAKLAND	MD	215501395	0.25183485	12
1770084394	MYERS	ALICIA	DANELLE	ALICIA DANELLE MYERS, MD	10 SOUTH GREENE STREET		BALTIMORE	MD	21201	0.251859224	12
1366777682	SHETH	SNEHA		SNEHA SHETH, MD	7556 TEAGUE RD	SUITE 210	HANOVER	MD	210761213	0.252089138	12
1811389893	KUMAR	VARINDER		VARINDER KUMAR, MD	5500 KNOLL NORTH DR	SUITE 370	COLUMBIA	MD	210452370	0.253279445	12
1851396089	METZNER	STEPHEN	ELLIOT	STEPHEN ELLIOT METZNER, MD	13620 CRAYTON BOULEVARD		HAGERSTOWN	MD	21742	0.254262099	12
1366732901	AH-KEE	JENNIFER		JENNIFER AH-KEE, MD	6104 OLD BRANCH AVE		TEMPLE HILLS	MD	207482518	0.25438761	12
1992805964	AKPANDAK	ENOH	EDET	ENOH EDET AKPANDAK, MD	610 PROFESSIONAL DR	SUITE 235	GAITHERSBURG	MD	208793413	0.254468849	12
1568486025	SCHMIDT	JENNIFER	MERRY	JENNIFER MERRY SCHMIDT, MD	23140 MOAKLEY ST	SUITE 2	LEONARDTOWN	MD	206502930	0.25454971	12
1598788762	KHIM	BRYAN	SUNGKOO	BRYAN SUNGKOO KHIM, MD	8815 BALTIMORE NATIONAL PIKE	SUITE B	ELLICOTT CITY	MD	210434111	0.254910154	12
1205854684	BAUER	KAREN		KAREN BAUER, MD	28170 OLD VILLAGE RD		MECHANICSVILLE	MD	206594289	0.254947823	12
1043525199	COOPER	LAWTON	SHAW	LAWTON SHAW COOPER, MD	609 KENBROOK DR		SILVER SPRING	MD	209023222	0.255058566	12
1083651194	KANG	JIN MOON		JIN MOON KANG, MD	15225 SHADY GROVE RD	SUITE 102	ROCKVILLE	MD	208503254	0.255237668	12
1437185972	O'CONOR	CAROLYN	BAIER	CAROLYN BAIER O'CONOR, MD	9715 MEDICAL CENTER DR	SUITE 501	ROCKVILLE	MD	208503320	0.255456185	12
1992732028	BUCKINGHAM	DANIEL	A	DANIEL A BUCKINGHAM, MD	1027 MEMORIAL DR		OAKLAND	MD	215504343	0.255858979	12
1497750707	DITTO	ALLEN	WILSON	ALLEN WILSON DITTO, MD	13620 CRAYTON BOULEVARD		HAGERSTOWN	MD	21742	0.256023193	12
1730724220	CASSELLA	LUCI LEE	REDMAN	LUCI LEE REDMAN CASSELLA, MD	8900 COLUMBIA 100 PARWAY SUITE G		COLUMBIA	MD	21045	0.256109084	12
1063671733	MILLER	VALERY	THORNTON	VALERY THORNTON MILLER, MD	26905 BUNNY LANE		EASTON	MD	216017367	0.257597492	12
1306027180	TASNEEM	SAFIA		SAFIA TASNEEM, MD	5450 KNOLL NORTH DR	STE 250	COLUMBIA	MD	210452373	0.2580183	12
1700237534	BOURNE	SEAN	DAVID	SEAN DAVID BOURNE, MD	7190 CRESTWOOD BLVD		FREDERICK	MD	217037314	0.258328841	12
1063636447	LAFEVER	ALICE	MARIANNE	ALICE MARIANNE LAFEVER, MD	2716 JENNINGS CHAPEL RD		WOODBINE	MD	217977822	0.258497607	12
1578515037	MENDOZA	ERNESTO	M	ERNESTO M MENDOZA, MD	826 WASHINGTON RD	SUITE 120	WESTMINSTER	MD	211575750	0.259521739	12
1275507550	KUKRETI	DEEP		DEEP KUKRETI, MD	9900 WASHINGTON BLVD	STE L	LAUREL	MD	20723	0.260119332	12
1275561870	FRANCIS	FREDISIA	CLAVENDA	FREDISIA CLAVENDA FRANCIS, MD	7219 HANOVER PKWY	SUITE B	GREENBELT	MD	207702021	0.260261652	12
1003987629	NAZEMIAN	JAFAR		JAFAR NAZEMIAN, MD	6196 OXON HILL RD	SUITE 250	OXON HILL	MD	20745	0.261792082	12
1780789396	STANG	MICHAEL	A	MICHAEL A STANG, MD	10755 FALLS RD	SUITE 160	LUTHERVILLE	MD	210934515	0.263357979	12
1508896028	HEATHCOTE	MARY	BETH	MARY BETH HEATHCOTE, MD	8960 BROWN DR		BETHESDA	MD	208895629	0.263691674	12
1356362263	HESHMAT	AHMED		AHMED HESHMAT, MD	2401 RESEARCH BLVD STE 200		ROCKVILLE	MD	208503246	0.26405801	12
1023243565	NWANKPAH	AMARACHI	E	AMARACHI E NWANKPAH, MD	900 CATON AVE	MAILBOX #08	BALTIMORE	MD	212295201	0.265166532	12
1326503871	HEIBLER	CYNTHIA	NICOLAUS	CYNTHIA NICOLAUS HEIBLER, MD	2401 W BELVEDERE AVE		BALTIMORE	MD	212155216	0.266199551	12
1306514278	NNOLI	AUDREY		AUDREY NNOLI, MD	10810 CONNECTICUT AVE		KENSINGTON	MD	208952138	0.266294429	12
1548244056	HEITZIG	DALE	R	DALE R HEITZIG, MD	610 SOLAREX CT		FREDERICK	MD	217038624	0.266337447	12
1578730016	SHROFF	VIVEKKUMA	K	VIVEKKUMA K SHROFF, MD	146 MILL GREEN AVE UNIT 100		GAITHERSBURG	MD	208785838	0.266607628	12
1912136896	SAJJADI	ALI	SEYED	ALI SEYED SAJJADI, MD	8115 MAPLE LAWN BLVD STE 140		FULTON	MD	20759	0.268803906	12
1477637932	PEET	THERESA	MARY	THERESA MARY PEET, MD	9515 HARFORD RD		BALTIMORE	MD	212343124	0.269086725	12
1891899118	TAM	WING	HONG	WING HONG TAM, MD	195 THOMAS JOHNSON DRIVE		FREDERICK	MD	21702	0.269113036	12
1427096221	GILLEN	PATRICIA		PATRICIA GILLEN, MD	1106 ANNAPOLIS RD	SUITE 310	ODENTON	MD	211131637	0.269561143	12
1245233717	HUSSEIN	FATIMA	YOUSEF	FATIMA YOUSEF HUSSEIN, MD	5625 ALLENTOWN RD	STE 101	CAMP SPRINGS	MD	207464521	0.269743164	12
1861603946	WAGNER	CHRISTOPH		CHRISTOPH WAGNER, MD	6655 SYKESVILLE RD		SYKESVILLE	MD	217847966	0.269761542	12
1225510027	CHARIPOVA	GULNARA		GULNARA CHARIPOVA, MD	16220 FREDERICK RD STE 200		GAITHERSBURG	MD	208774086	0.271499597	12
1629062211	WILSON	LARRY	A	LARRY A WILSON, MD	4924 CAMPBELL BLVD		BALTIMORE	MD	212365908	0.272702462	12
1629084249	DAVID	KATHERINE	ETHIER	KATHERINE ETHIER DAVID, MD	5530 WISCONSIN AVE	SUITE 1149	CHEVY CHASE	MD	208154404	0.273666973	12
1780685073	HARMS	JAMIE	LYNNE	JAMIE LYNNE HARMS, MD	125 SHOREWAY DR	SUITE 120	QUEENSTOWN	MD	216581666	0.274792676	12
1871512269	MALONE	AMANDA	K.	AMANDA K. MALONE, MD	1509 RITCHIE HWY		ARNOLD	MD	210122742	0.275484684	12
1053369140	SCHWARTZ	STEVEN	MICHAEL	STEVEN MICHAEL SCHWARTZ, MD	8401 CONNECTICUT AVE PH SUITE		CHEVY CHASE	MD	208155822	0.275954377	12
1457989949	BAH	HAJAFATMA	BINTA	HAJAFATMA BINTA BAH, MD	8600 OLD GEORGETOWN RD		BETHESDA	MD	208141497	0.27668882	12
1518187822	ROSS	KARLENE	VANESSA	KARLENE VANESSA ROSS, MD	3460 OLD WASHINGTON RD	SUITE #103	WALDORF	MD	206023240	0.277446535	12
1831167816	PERRY	MARILYN	DONNA	MARILYN DONNA PERRY, MD	8830 BELAIR RD STE 125		BALTIMORE	MD	212362401	0.27760912	12
1518296615	HILES	LIZA	DAWN	LIZA DAWN HILES, MD	130 W HIGH ST		HANCOCK	MD	217501199	0.277803818	12
1629624887	WOAH-TEE	NYEINPU		NYEINPU WOAH-TEE, MD	100 OWINGS CT		REISTERSTOWN	MD	211366428	0.278109059	12
1104811553	COHEN	MINDI	E	MINDI E COHEN, MD	15825 SHADY GROVE RD	SUITE 140	ROCKVILLE	MD	208504008	0.278245396	12
1578850541	AGARWAL	MONICA		MONICA AGARWAL, MD	203 HOSPITAL DR STE 312		GLEN BURNIE	MD	21061	0.278580118	12
1437567864	SILVER	MATTHEW	R.	MATTHEW R. SILVER, MD	11350 MCCORMICK RD	SUITE 102	HUNT VALLEY	MD	210311002	0.281033904	12
1336438449	PUREKAL	SOPHIA		SOPHIA PUREKAL, MD	1111 WASHINGTON BLVD		BALTIMORE	MD	212301824	0.281395288	12
1922425446	JAYANTHAN	PREM		PREM JAYANTHAN, MD	12210 PLUM ORCHARD DR STE 212		SILVER SPRING	MD	20904	0.281395634	12
1457713331	CAPASSO	JUSTIN		JUSTIN CAPASSO, MD	815 E PRATT ST		BALTIMORE	MD	21202	0.282546461	12
1922576909	RAY	PHYLLIS	A	PHYLLIS A RAY, MD	9607 REISTERSTOWN RD		OWINGS MILLS	MD	211174129	0.283632806	12
1871565127	KASS	FREDERICK	CULVER	FREDERICK CULVER KASS, MD	4301 JONES BRIDGE RD	FAMILY MEDI	BETHESDA	MD	208144712	0.283804228	12
1447278320	CRABLE	DANIEL	J	DANIEL J CRABLE, MD	32 CORPORATE DR		GRANTSVILLE	MD	215361259	0.284034124	12
1366426777	REH	RICHARD	C.	RICHARD C. REH, MD	2480 LLEWELLYN AVE.	ATTN: MCXR-	FT. MEADE	MD	20755	0.284339236	12
1104990977	BROCATO	RUTH	M	RUTH M BROCATO, MD	6701 N CHARLES ST	SUITE 5105	BALTIMORE	MD	212046808	0.284786235	12
1609400159	CROSS	ARLETTE		ARLETTE CROSS, MD	4231 POSTAL CT STE 102		PASADENA	MD	211227406	0.285283083	12
1952669236	GOLD	DANIEL	C	DANIEL C GOLD, MD	12111 DARNESTOWN RD	SUITE A	GAITHERSBURG	MD	208783211	0.285605405	12
1104818004	PLAVNER	VICTOR	M.	VICTOR M. PLAVNER, MD	1509 RITCHIE HWY		ARNOLD	MD	210122742	0.286717531	12
1619947165	CULLOM	SUSAN	C.	SUSAN C. CULLOM, MD	NATIONAL NAVAL MEDICAL CENTER, EXECUTIVE HEALTH CL	8901 WISCON	BETHESDA	MD	208890001	0.288132069	12
1164456877	CATALANO	BONNIE	W	BONNIE W CATALANO, MD	2850 N RIDGE RD	SUITE 103	ELLICOTT CITY	MD	210433464	0.288433204	12
1881687762	CRUISE	RODELL	E	RODELL E CRUISE, MD	2009 TIDEWATER COLONY DR	SUITE 1A	ANNAPOLIS	MD	214012107	0.2889829	12
1457617664	BUCKLEY	STEPHANIE		STEPHANIE BUCKLEY, MD	504 E RIDGEVILLE BLVD	SUITE 110	MOUNT AIRY	MD	217715942	0.289212763	12
1962499657	DAVIS	ALON		ALON DAVIS, MD	100 POWER ST		SALISBURY	MD	218046940	0.28942232	12
1619980448	FERENTZ	KEVIN	SCOTT	KEVIN SCOTT FERENTZ, MD	10085 RED RUN BLVD	SUITE 306	OWINGS MILLS	MD	211174836	0.290447804	12
1255333274	UGGOWITZER	PETER	G	PETER G UGGOWITZER, MD	814 HOUCKSVILLE RD		HAMPSTEAD	MD	210741882	0.296167359	12
1447267661	JOHNSON	RENA	MARIE	RENA MARIE JOHNSON, MD	10424 BALTIMORE AVE		BELTSVILLE	MD	207052321	0.296615138	12
1578558359	STEINER-LARSE	VICTORIA	ELIZABETH	VICTORIA ELIZABETH STEINER-LARSE, MD	5411 OLD FREDERICK RD	SUITE 18	BALTIMORE	MD	212292195	0.297234485	12
1194726000	BRINGMAN	KONNI	ELAINE	KONNI ELAINE BRINGMAN, MD	4201 MITCHELLVILLE RD	SUITE 102	BOWIE	MD	207163163	0.297478497	12
1457576548	REDDY	YAMUNA	KOTHAPALL	YAMUNA KOTHAPALL REDDY, MD	9512 HARFORD RD STE 201		BALTIMORE	MD	21234	0.297779781	12
1841510161	LOWE	GILLIAN	KAYE	GILLIAN KAYE LOWE, MD	3169 BRAVERTON ST	SUITE 201	EDGEWATER	MD	210372679	0.297808346	12
1669899548	BROWN	SAREENA	PABLA	SAREENA PABLA BROWN, MD	7350 VAN DUSEN RD STE 130		LAUREL	MD	207075267	0.29864436	12
1134354269	FALL	BINETOU	SYLLA	BINETOU SYLLA FALL, MD	5500 KNOLL NORTH DR	SUITE 370	COLUMBIA	MD	210452370	0.298906144	12
1164492401	MENOCAL	JULIO	J	JULIO J MENOCAL, MD	110 BAUGHMANS LN	SUITE 140	FREDERICK	MD	217024059	0.300131707	12
1821053265	BEADLING	CHARLES	WILLIAM	CHARLES WILLIAM BEADLING, MD	4301 JONES BRIDGE RD	UNIVERSITY	BETHESDA	MD	208144712	0.300647671	12
1336399385	REYNOLDS	CURTIS	LEE	CURTIS LEE REYNOLDS, MD	24 N WALNUT ST	SUITE 102	HAGERSTOWN	MD	217404738	0.300741874	12
1588699375	COOPER	BRAD	J	BRAD J COOPER, MD	52 WATER ST		THURMONT	MD	217881912	0.30196416	12
1750726709	IFURUNG	MARYANN	ANCHETA	MARYANN ANCHETA IFURUNG, MD	6201 ANNAPOLIS RD		LANDOVER HILLS	MD	207841307	0.302549977	12
1255368130	MILLER	BRADLEY	JOHN	BRADLEY JOHN MILLER, MD	11110 MEDICAL CAMPUS RD STE 200		HAGERSTOWN	MD	217426797	0.303734855	12
1710063359	SIKORSKI	STEPHEN	J	STEPHEN J SIKORSKI, MD	912 WASHINGTON RD	HUNTER PROF	WESTMINSTER	MD	211575827	0.304800455	12
1457878910	IBIROGBA	ADEBOLA	B	ADEBOLA B IBIROGBA, MD	209 HARTWELL ROAD		SILVER SPRING	MD	20901	0.304904471	12
1134120793	DHAWAN	RITA	KRISHAN	RITA KRISHAN DHAWAN, MD	8516 TIMBER VALLEY CT		ELLICOTT CITY	MD	210436065	0.305233418	12
1629104716	TUCKER	DOROTHEA		DOROTHEA TUCKER, MD	3445 BOX HILL CORPORATE CENTER DR	E	ABINGDON	MD	210091223	0.30554313	12
1457641284	ESKINAZI	YAEL	TEREN	YAEL TEREN ESKINAZI, MD	1111 N CHARLES ST		BALTIMORE	MD	212015505	0.307146349	12
1639153117	FISHER	EDWARD	F	EDWARD F FISHER, MD	56 THOMAS JOHNSON DR		FREDERICK	MD	217024599	0.307535501	12
1073795613	ECHEVERRI	ROBERTO	JULIO	ROBERTO JULIO ECHEVERRI, MD	1000 E EAGER ST	FAMILY MEDI	BALTIMORE	MD	212025533	0.307665319	12
1497804769	MCCATTY	SOYINI	AYANNA	SOYINI AYANNA MCCATTY, MD	2855 CRAIN HWY		WALDORF	MD	206012807	0.307788969	12
1073773321	REGIS	JOANNA	T.	JOANNA T. REGIS, MD	1221 MERCANTILE LN		LARGO	MD	207745374	0.308130234	12
1982157764	CULLEN	DENNIS	CONOR	DENNIS CONOR CULLEN, MD	7625 WISCONSIN AVE.	SUITE 101	BETHESDA	MD	208146564	0.308452503	12
1538139878	MCINTYRE	HOPE	A	HOPE A MCINTYRE, MD	1564 OPOSSUMTOWN PIKE		FREDERICK	MD	217024359	0.309631576	12
1235633694	RYAN	AMY		AMY RYAN, MD	200 HOSPITAL DR # 300		GLEN BURNIE	MD	210615884	0.31020591	12
1770548893	MOGHADAM	FARANAK	E.	FARANAK E. MOGHADAM, MD	3357B CORRIDOR MARKETPLACE		LAUREL	MD	207242381	0.310357417	12
1891202289	OMONAYIN	MORIOHUNM	GRACE	MORIOHUNM GRACE OMONAYIN, MD	8024 ALLOWAY LN		BELTSVILLE	MD	207056323	0.310802853	12
1871933549	IGNACIO	NARCISO	ESPOSO	NARCISO ESPOSO IGNACIO, MD	111 HEDGEWOOD RD		LUTHERVILLE	MD	210935533	0.310850398	12
1184617375	FRANCIS	MELETA		MELETA FRANCIS, MD	6333 BALTIMORE NATIONAL PIKE		CATONSVILLE	MD	212283910	0.311714917	12
1740268630	SILVER	TINA	WOODRING	TINA WOODRING SILVER, MD	1434 PORTER ST		FORT DETRICK	MD	217029254	0.312630296	12
1235109281	BOB	HAROLD	BENTON	HAROLD BENTON BOB, MD	25 MAIN STREET	SUITE 200	REISTERSTOWN	MD	21136	0.313728042	12
1194033779	ROBILOTTO	PHILIP	JOSEPH	PHILIP JOSEPH ROBILOTTO, MD	7-1 METROPOLITAN COURT	MERCY HEALT	GAITHERSBURG	MD	208854115	0.313860963	12
1114247541	ESEONU-EWOH	NKECHINYE	OLUTOBI	NKECHINYE OLUTOBI ESEONU-EWOH, MD	7141 SECURITY BLVD		BALTIMORE	MD	212441811	0.31447117	12
1922026129	HOWELL	DANIEL		DANIEL HOWELL, MD	404 CHARLES ST	#108	LA PLATA	MD	206463526	0.315026109	12
1982701611	MAHMOOD	SHAHID		SHAHID MAHMOOD, MD	580 NORTHERN AVE		HAGERSTOWN	MD	217422847	0.315597401	12
1558340075	CHESSER	DEBBIE	LOWE	DEBBIE LOWE CHESSER, MD	926 SNOW HILL RD		SALISBURY	MD	218041939	0.315835188	12
1760459887	KEITHLEY	LISA		LISA KEITHLEY, MD	1509 RITCHIE HWY		ARNOLD	MD	210122742	0.31618112	12
1124057260	ACHUFUSI	NDUBUISI	C	NDUBUISI C ACHUFUSI, MD	7300 HANOVER DR STE 103		GREENBELT	MD	207702250	0.316595647	12
1306841945	SOKAL	FLETA	H	FLETA H SOKAL, MD	615 W MACPHAIL RD	STE 106	BEL AIR	MD	210144309	0.317134725	12
1750735924	DEMINO	MARY		MARY DEMINO, MD	52 WATER ST		THURMONT	MD	21788	0.317614225	12
1063706281	THOMAS	DORIA	ELIZABETH	DORIA ELIZABETH THOMAS, MD	6201 ANNAPOLIS RD		LANDOVER HILLS	MD	207841307	0.317713793	12
1497074983	SHAW	CHERYL		CHERYL SHAW, MD	23511 HOLLYWOOD RD		LEONARDTOWN	MD	206505833	0.317981762	12
1578608618	WILLIAMS	MOZELLA		MOZELLA WILLIAMS, MD	49 ROCK SPRINGS RD		CONOWINGO	MD	219181352	0.318432246	12
1770710451	NWAONONIWU	UCHEMADU		UCHEMADU NWAONONIWU, MD	1221 MERCANTILE LN	LARGO MEDIC	UPPER MARLBORO	MD	207745374	0.318759388	12
1609894898	GUPTA	ARCHANA		ARCHANA GUPTA, MD	22590 SHADY CT		CALIFORNIA	MD	206195009	0.318871003	12
1063987063	NDUKA	EBERE		EBERE NDUKA, MD	48 WINTERS LN		CATONSVILLE	MD	212284437	0.3195036	12
1275723868	JOSEPH	AMRISH	R.	AMRISH R. JOSEPH, MD	2360 W JOPPA RD		LUTHERVILLE	MD	21093	0.320062212	12
1467581488	LITTLE	JANET	DENISE	JANET DENISE LITTLE, MD	1311 LONDONTOWN BLVD	SUITE 130	ELDERSBURG	MD	217846454	0.320905498	12
1194780205	PALLERLA	BHAGYA	J.	BHAGYA J. PALLERLA, MD	560 W MACPHAIL RD		BEL AIR	MD	210144320	0.32139328	12
1871587568	BAUMAN	JUANITA	BELLE	JUANITA BELLE BAUMAN, MD	317 OVERLOOK DRIVE		QUEENSTOWN	MD	216581262	0.321462559	12
1194139626	PATEL	FELICEA	NATVAR	FELICEA NATVAR PATEL, MD	2101 E JEFFERSON ST STE 6W		ROCKVILLE	MD	208524908	0.321515602	12
1548237233	MEHBOOB	MUMTAZ	BANU	MUMTAZ BANU MEHBOOB, MD	8455 BALTIMORE NATIONAL PIKE	SUITE C	ELLICOTT CITY	MD	210434208	0.321623465	12
1841355187	PERUGINO	JOSEPH	V.	JOSEPH V. PERUGINO, MD	2501 OAKINGTON ST		ABERDEEN PROVI	MD	210055131	0.321893139	12
1467557082	SUGDEN	ANNE	ELIZABETH	ANNE ELIZABETH SUGDEN, MD	6333 BALTIMORE NATIONAL PIKE		CATONSVILLE	MD	212283910	0.323018532	12
1548893027	ENOW	HANS FORM	FRANK	HANS FORM FRANK ENOW, MD	9800 FALLS RD		POTOMAC	MD	208543999	0.323045254	12
1821011982	KIM	KYUNG	SIK	KYUNG SIK KIM, MD	206 SHAW AVE		SILVER SPRING	MD	209043527	0.323162817	12
1750587408	LEE	HELENE		HELENE LEE, MD	138 CATHEDRAL ST		ELKTON	MD	219215562	0.323396666	12
1174673610	ROSNICK	MICHAEL	ROBERT	MICHAEL ROBERT ROSNICK, MD	8021 COBBLE CREEK CIR		POTOMAC	MD	208542732	0.323670477	12
1871507418	BOYLE	SUSAN	H	SUSAN H BOYLE, MD	300 S CHURCH ST		MIDDLETOWN	MD	217698043	0.324455673	12
1053591032	ASAR	FIRDOUS	H.	FIRDOUS H. ASAR, MD	10 SAINT PATRICKS DR	SUITE 203	WALDORF	MD	206034527	0.324926597	12
1508934175	STERNER	GERALD	P	GERALD P STERNER, MD	19 CHESAPEAKE BEACH ROAD EAST		OWINGS	MD	207363517	0.325006803	12
1760583660	WICKRAMARATNE	KANTHI		KANTHI WICKRAMARATNE, MD	6350 STEVENS FOREST ROAD	SUITE 102	COLUMBIA	MD	21046	0.325368786	12
1407815749	LOPEZ	ROCELA JU	GREGORIO	ROCELA JU GREGORIO LOPEZ, MD	3 WHITWICK COURT		PARKVILLE	MD	21234	0.325670355	12
1609835800	PELLEGRINO	GEORGE	MICHAEL	GEORGE MICHAEL PELLEGRINO, MD	200 GLENN ST		CUMBERLAND	MD	215022436	0.325764656	12
1912059320	ALLEN	VANESSA	MARIA	VANESSA MARIA ALLEN, MD	12200 ANNAPOLIS RD	SUITE 115	GLENN DALE	MD	207699182	0.326466446	12
1285012468	PERZ	LAUREN	MARIE	LAUREN MARIE PERZ, MD	23511 HOLLYWOOD RD STE 2		LEONARDTOWN	MD	206505833	0.328646356	12
1386624427	CLOWERS	ALLEN	F	ALLEN F CLOWERS, MD	107 BEACON ROAD		BALTIMORE	MD	21220	0.329895523	12
1093706434	RAMIREZ	JASON	ALEXANDER	JASON ALEXANDER RAMIREZ, MD	4924 CAMPBELL BLVD STE 125		BALTIMORE	MD	212365921	0.330238719	12
1760580476	TIDBALL	JOHN	SCOTT	JOHN SCOTT TIDBALL, MD	23415 THREE NOTCH RD	SUITE 2054	CALIFORNIA	MD	206194017	0.33034113	12
1568436426	FITLEBERG	BONNIE		BONNIE FITLEBERG, MD	3430 WORTHINGTON BLVD	SUITE 103	FREDERICK	MD	217047017	0.330438939	12
1578150447	MORRELL	CAITLYN	ELIZABETH	CAITLYN ELIZABETH MORRELL, MD	9 SAINT PAUL ST		BOONSBORO	MD	217131334	0.330825088	12
1548245087	EVERSLEY	DONNA	MICHELLE	DONNA MICHELLE EVERSLEY, MD	7845 OAKWOOD RD		GLEN BURNIE	MD	210614280	0.330906222	12
1679548804	SEIDEL	RAMONA	GWEN	RAMONA GWEN SEIDEL, MD	269 PENINSULA FARM RD	SUITE F	ARNOLD	MD	210121013	0.332141841	12
1982632683	ALONGI	SHARON		SHARON ALONGI, MD	217 WASHINGTON HEIGHTS MED CTR		WESTMINSTER	MD	211575639	0.332320674	12
1871570358	DANDO	WILLIAM		WILLIAM DANDO, MD	405 FREDERICK RD	SUITE 200	CATONSVILLE	MD	212284645	0.333893681	12
1821037995	REILLY	ROBERT	J	ROBERT J REILLY, MD	505 E MAIN ST		SALISBURY	MD	218045020	0.333923578	12
1821095795	MILLS	MICKEY	O	MICKEY O MILLS, MD	6400 MARLBORO PIKE	UPPER LEVEL	DISTRICT HEIGH	MD	20747	0.334219068	12
1902968597	BESSER	SUSAN	LEVINE	SUSAN LEVINE BESSER, MD	7602 BELAIR ROAD		BALTIMORE	MD	21236	0.335651675	12
1932272135	ALEXANDER	GREGORY	P	GREGORY P ALEXANDER, MD	10810 CONNECTICUT AVENUE		KENSINGTON	MD	208952138	0.336107383	12
1821165853	BOETCHER	DAVID	A	DAVID A BOETCHER, MD	14300 GALLANT FOX LN	STE 118	BOWIE	MD	207154003	0.336303083	12
1609216894	ONI	IBUKUNOLU	OYENIKE	IBUKUNOLU OYENIKE ONI, MD	1221 MERCANTILE LN		UPPER MARLBORO	MD	207745374	0.337220938	12
1649243296	MILLER	THOMAS	AUSTIN	THOMAS AUSTIN MILLER, MD	NMETC (CODE OGMC)	8901 WISCON	BETHESDA	MD	20889	0.337364752	12
1518068410	MARINO	CHRISTINE	A	CHRISTINE A MARINO, MD	6350 STEVENS FOREST ROAD	SUITE 102	COLUMBIA	MD	21046	0.338163445	12
1649213893	GRADY	ANNE	L	ANNE L GRADY, MD	8221 TEAL DRIVE	SUITE 204	EASTON	MD	21601	0.338764341	12
1871530691	AVERY	STEPHEN	S	STEPHEN S AVERY, MD	301 HOSPITAL DR		GLEN BURNIE	MD	210615803	0.339634069	12
1487628079	PENROACH	THOMAS	T	THOMAS T PENROACH, MD	7408 COASTAL HWY		OCEAN CITY	MD	218422936	0.339878125	12
1477591246	SCHEINER	MICHAEL	LAWRENCE	MICHAEL LAWRENCE SCHEINER, MD	5865 TELEGRAPH RD		ELKTON	MD	219212951	0.340019217	12
1710042981	PIPER	KAREN	M LYNN	KAREN M LYNN PIPER, MD	6701 N CHARLES ST	SUITE 5218	TOWSON	MD	212046808	0.340165818	12
1629135553	SHEPHERD	ANTHONY	D	ANTHONY D SHEPHERD, MD	6104 OLD BRANCH AVENUE		TEMPLE HILLS	MD	207482518	0.340318732	12
1336280866	BINGHAY	BEN	P	BEN P BINGHAY, MD	9654 MARLBORO PIKE		UPPER MARLBORO	MD	207723670	0.340354008	12
1508818162	LATTIN	NEIL		NEIL LATTIN, MD	101 COLONIAL WAY		RISING SUN	MD	219112272	0.343460614	12
1265462139	KHETAN	SURESH	K	SURESH K KHETAN, MD	7610 CARROLL AVE	SUITE 260	TAKOMA PARK	MD	20912	0.343746294	12
1215921093	MCGLONE	ANDREW	P	ANDREW P MCGLONE, MD	2002 MEDICAL PKWY	SUITE 670	ANNAPOLIS	MD	214013046	0.345775067	12
1700880184	GRAY	KERRI		KERRI GRAY, MD	5622 SHIELDS DR		BETHESDA	MD	208173532	0.346635911	12
1932261070	SCOTTINO	MARY ANNE		MARY ANNE SCOTTINO, MD	8356 SAND CHERRY LN		LAUREL	MD	207231087	0.347718801	12
1770073868	EGBE	BISOLA	EFA	BISOLA EFA EGBE, MD	5100 EASTERN AVE		BALTIMORE	MD	212242772	0.348479609	12
1205003340	BRIGGS	CHARLES	CHRISTIAN	CHARLES CHRISTIAN BRIGGS, MD	1015 UNIVERSITY BLVD EAST	SPANISH CAT	SILVER SPRING	MD	20903	0.348928249	12
1144492471	WILLIAMS	TAHANI	LAILA	TAHANI LAILA WILLIAMS, MD	14904 VAN WAGNER RD		UPPER MARLBORO	MD	207729721	0.349482679	12
1063504264	THRESHER	OLIVER	SCHOONMAK	OLIVER SCHOONMAK THRESHER, MD	995 HOSPITALITY WAY		ABERDEEN	MD	210011755	0.349770018	12
1356387062	MITCHELL	JAMES	EDWARD	JAMES EDWARD MITCHELL, MD	11711 LIVINGSTON RD		FORT WASHINGTO	MD	207445151	0.350097987	12
1639136104	VILLAR	VANESSA		VANESSA VILLAR, MD	361 FAIR HILL DR		ELKTON	MD	219212512	0.351463526	12
1932288958	TADIMALLA	RAJANI	S	RAJANI S TADIMALLA, MD	912 WASHINGTON RD	HUNTER PROF	WESTMINSTER	MD	211575827	0.3515503	12
1386638021	RISAM	RANJIT	S	RANJIT S RISAM, MD	3060 MITCHELLVILLE RD	210	BOWIE	MD	207161389	0.353578669	12
1396749834	ASUNCION	MELISSA	M	MELISSA M ASUNCION, MD	7211 BANK CT		FREDERICK	MD	217038483	0.35378881	12
1861557035	TAYLOR	EUGENE	C	EUGENE C TAYLOR, MD	5001 SILVER HILL RD	SECOND FLOO	SUITLAND	MD	207465215	0.354284127	12
1992962369	BERGER	YANIV		YANIV BERGER, MD	2700 QUARRY LAKE DR	SUITE 280	BALTIMORE	MD	212093742	0.354323915	12
1457306417	LOYA	FLORENTIN	NONONG	FLORENTIN NONONG LOYA, MD	6400 MARLBORO PIKE		DISTRICT HEIGH	MD	207472841	0.356582644	12
1326068727	COKSAYGAN	OZDEN		OZDEN COKSAYGAN, MD	223 W MAIN ST		ELKTON	MD	219215230	0.357404001	12
1760593966	COWART	AMY	J.	AMY J. COWART, MD	24 MAGOTHY BEACH RD STE A		PASADENA	MD	211224414	0.357650091	12
1710183330	MOHAN	RAVI		RAVI MOHAN, MD	219 S WASHINGTON ST		EASTON	MD	216010005	0.35782398	12
1275101040	YANNITTO	HEATHER		HEATHER YANNITTO, MD	13881 CHERRY LN		QUEEN ANNE	MD	216571807	0.358229599	12
1669516043	BURROWES	YVETTE	C	YVETTE C BURROWES, MD	2480 LLEWELLYN AVE		FORT MEADE	MD	207557081	0.358749656	12
1689707283	SIMON	SHYNI	A	SHYNI A SIMON, MD	2000 MEDICAL PKWY	SUITE 200	ANNAPOLIS	MD	214013742	0.360347054	12
1801231691	WOO	ANDREW		ANDREW WOO, MD	504 E RIDGEVILLE BLVD		MOUNT AIRY	MD	217715942	0.361546551	12
1164951109	WIAFE-ABABIO	LAUREN	LACHELLE	LAUREN LACHELLE WIAFE-ABABIO, MD	7671 QUARTERFIELD RD		GLEN BURNIE	MD	210614998	0.362034713	12
1194087163	MOORE	NATALIE	E	NATALIE E MOORE, MD	13620 CRAYTON BLVD		HAGERSTOWN	MD	217422335	0.362678439	12
1083718308	HUSSAIN	NAAZ	A	NAAZ A HUSSAIN, MD	195 THOMAS JOHNSON DRIVE		FREDERICK	MD	21702	0.363247053	12
1982733044	RICKS	LELAI	MALCA KER	LELAI MALCA KER RICKS, MD	7141 SECURITY BLVD	KAISER PERM	WHITE MARSH	MD	212365916	0.363666521	12
1023139706	CALHOUN	ALICE	ANN	ALICE ANN CALHOUN, MD	933 S TALBOT STREET	UNIT 4	ST MICHAELS	MD	216632633	0.363668189	12
1720246622	EHIABOR	TIMOTHY	OMENONYE	TIMOTHY OMENONYE EHIABOR, MD	14201 LAUREL PARK DR	SUITE 102A	LAUREL	MD	207075203	0.363738395	12
1932282613	BENNETT	JOHN	L	JOHN L BENNETT, MD	24035 THREE NOTCH RD		HOLLYWOOD	MD	206364871	0.365909233	12
1760465470	KINLAND	LEONARD		LEONARD KINLAND, MD	610 9TH AVE		BRUNSWICK	MD	217161828	0.366816924	12
1659300135	KANE	ERIKA	N	ERIKA N KANE, MD	631 CHERRY HILL RD		BALTIMORE	MD	212251228	0.368198718	12
1437187648	GALLAGHER	WILLIAM		WILLIAM GALLAGHER, MD	4151 BLADENSBURG RD		COLMAR MANOR	MD	207221928	0.369338064	12
1235400516	OKIE	SUSAN	MARGARET	SUSAN MARGARET OKIE, MD	7941 DEEPWELL DR		BETHESDA	MD	208171927	0.369736983	12
1295771954	WONG	HON YUEN		HON YUEN WONG, MD	751 ROCKVILLE PIKE	SUITE 13A	ROCKVILLE	MD	208521142	0.371041016	12
1235314436	VILLAR	KENNETH	S	KENNETH S VILLAR, MD	14090 HG TRUEMAN RD	SUITE 2100	SOLOMONS	MD	20688	0.371047189	12
1306983192	SIPPEL	EMILY	JENKINS	EMILY JENKINS SIPPEL, MD	3700 FLEET ST		BALTIMORE	MD	212244200	0.371589498	12
1427041896	JONES	WILLIAM	P	WILLIAM P JONES, MD	6131 SHADY SIDE RD		SHADY SIDE	MD	207649504	0.371762732	12
1265921381	CARPER	EMILY	M	EMILY M CARPER, MD	1501 DIVISION ST		BALTIMORE	MD	212173121	0.371881509	12
1467898205	CHUNG	SEUNG	JOON	SEUNG JOON CHUNG, MD	1701 TWIN SPRINGS RD		HALETHORPE	MD	212273553	0.372720352	12
1447578802	OFODILE	IJEAMAKA	KARYN	IJEAMAKA KARYN OFODILE, MD	2855 CRAIN HWY		WALDORF	MD	206012807	0.373618316	12
1669982294	ZHAI	NAN		NAN ZHAI, MD	4815 BRIGHTWOOD CIR		OLNEY	MD	208323152	0.373799173	12
1740511468	LITTLE	PRIYA		PRIYA LITTLE, MD	3700 FLEET ST.	SUITE 200	BALTIMORE	MD	21224	0.374608299	12
1972568913	DELTUVA	KIMBERLY	ANN JOHNS	KIMBERLY ANN JOHNS DELTUVA, MD	41 MAGNA WAY	SUITE 100	WESTMINSTER	MD	211573008	0.375868578	12
1023145224	ROSS	STACY	O.	STACY O. ROSS, MD	2855 CRAIN HWY		WALDORF	MD	206012807	0.378249167	12
1942499603	BELLOSO	GREGORIO	MELODIA	GREGORIO MELODIA BELLOSO, MD	5302 CHINABERRY DR		SALISBURY	MD	218011265	0.378506264	12
1992153407	CALLENDER	MALORI	MONET	MALORI MONET CALLENDER, MD	1221 MERCANTILE LN		UPPER MARLBORO	MD	207745374	0.378982001	12
1184716722	STEWART	DAVID	L	DAVID L STEWART, MD	29 S PACA ST		BALTIMORE	MD	212011771	0.379299341	12
1063486702	BRUNO	FRANCIS	C.	FRANCIS C. BRUNO, MD	11085 LITTLE PATUXENT PARKWAY	SUITE 104	COLUMBIA	MD	21044	0.379367421	12
1710143946	ROSS	SAMUEL	LEE	SAMUEL LEE ROSS, MD	2000 W BALTIMORE ST		BALTIMORE	MD	212231558	0.379596054	12
1508156910	BRINCKHAUS	NATHAN	DARIO	NATHAN DARIO BRINCKHAUS, MD	3700 FLEET ST	STE 200	BALTIMORE	MD	212244200	0.379847158	12
1972679165	ROBINSON	RUTH	A	RUTH A ROBINSON, MD	888 BESTGATE RD	KAISER PERM	ANNAPOLIS	MD	214013091	0.380183326	12
1275530545	WEST	MURRAY	WILSON	MURRAY WILSON WEST, MD	3120 ERDMAN AVE		BALTIMORE	MD	212131720	0.3812081	12
1386882629	WEINREICH	DEBORAH	RUTH	DEBORAH RUTH WEINREICH, MD	6212 TWENTY YEAR CHASE		COLUMBIA	MD	210457421	0.382407543	12
1588898712	BURNS	KEVIN	D.	KEVIN D. BURNS, MD	615 N WOLFE ST	WB602 - GPM	BALTIMORE	MD	212052103	0.382751057	12
1891724548	SWINK	LAWRENCE	R.	LAWRENCE R. SWINK, MD	5450 KNOLL NORTH DR	SUITE 250	COLUMBIA	MD	210452300	0.383034252	12
1851602767	GERSTENMAIER	AARON	MICHAEL	AARON MICHAEL GERSTENMAIER, MD	4151 BLADENSBURG RD		COLMAR MANOR	MD	207221928	0.385794519	12
1528094539	SAVOPOULOS	SOTIERE	EVAN	SOTIERE EVAN SAVOPOULOS, MD	255 N 4TH ST	SUITE 1	OAKLAND	MD	215501375	0.38604887	12
1548365927	AKOTO	RICHARD	O	RICHARD O AKOTO, MD	344 W UNIVERSITY BLVD SUITE 326	FOUR CORNER	SILVER SPRING	MD	20901	0.388188943	12
1619951894	VANDUSEN	FREDERICK	PAUL	FREDERICK PAUL VANDUSEN, MD	119 C N MAIN STREET		GALENA	MD	21635	0.389317014	12
1114930211	POSNER	MARC	STEPHEN	MARC STEPHEN POSNER, MD	1147 S HANOVER ST		BALTIMORE	MD	212303717	0.390822218	12
1437288537	LUCAS	JOHN	CLARK	JOHN CLARK LUCAS, MD	10810 CONNECTICUT AVENUE		KENSINGTON	MD	20895	0.390946394	12
1396993796	ROSENMAN	NEIL	IRA	NEIL IRA ROSENMAN, MD	3357B CORRIDOR MARKETPLACE	SUITE 100	LAUREL	MD	20724	0.390989759	12
1407826886	CASAGRANDE	EUGENE	B	EUGENE B CASAGRANDE, MD	1564 OPOSSUMTOWN PIKE		FREDERICK	MD	217024359	0.391147771	12
1275987901	REGENOLD	STEPHANIE	STRAUSS	STEPHANIE STRAUSS REGENOLD, MD	4502 N CHARLES ST STE A		BALTIMORE	MD	212102642	0.391300565	12
1225167323	HEBERLEIN	URSULA	B	URSULA B HEBERLEIN, MD	20500 SENECA MEADOWS PKWY	SUITE 2400	GERMANTOWN	MD	208767008	0.391890782	12
1821104969	PELHAM	NICOLE	COLLEEN	NICOLE COLLEEN PELHAM, MD	2101 E JEFFERSON ST	SUITE 6W PP	ROCKVILLE	MD	208524908	0.392765794	12
1881641132	SOKOLOFF	KEITH	R	KEITH R SOKOLOFF, MD	14 ROGERS RD		NORTH EAST	MD	21901	0.394174146	12
1427072891	VALLE	PAUL	A	PAUL A VALLE, MD	6565 N CHARLES ST	SUITE 313	BALTIMORE	MD	212046800	0.394272487	12
1154889558	STECK	CORRINA		CORRINA STECK, MD	24 SCHILLING RD STE 1		HUNT VALLEY	MD	210311105	0.394878558	12
1578957932	OLADAPO	GANIYAT	OLASUMBO	GANIYAT OLASUMBO OLADAPO, MD	655 WATKINS MILL RD		GAITHERSBURG	MD	208793301	0.395329036	12
1316006844	PLUNKETT-REID	KAREN	V	KAREN V PLUNKETT-REID, MD	16701 MELFORD BLVD STE 400		BOWIE	MD	207154411	0.395620657	12
1285047902	GRADY	MELANIE	ANN	MELANIE ANN GRADY, MD	18109 PRINCE PHILLIP DRIVE	SUITE B200	OLNEY	MD	20832	0.395813598	12
1598744740	CRAM	LORIE	F	LORIE F CRAM, MD	4225 ALTAMONT PL	SUITE 201	WHITE PLAINS	MD	206953063	0.397154054	12
1356679138	TAMPUS	GREG VICT	IGOT	GREG VICT IGOT TAMPUS, MD	4155 GLEN PARK RD		NOTTINGHAM	MD	212361019	0.398169343	12
1134548894	AJMERA	KUNAL		KUNAL AJMERA, MD	8813 WALTHAM WOODS RD STE 204		PARKVILLE	MD	212342577	0.398922197	12
1538752548	VOLPINI	KERI	MICHELLE	KERI MICHELLE VOLPINI, MD	230 HERBIES CURV		PORT DEPOSIT	MD	219041043	0.399497034	12
1992010805	MANLAPAZ	THEA GAY	LOPEZ	THEA GAY LOPEZ MANLAPAZ, MD	5601 LOCH RAVEN BLVD	RUSSELL MOR	BALTIMORE	MD	212392945	0.400110448	12
1902867781	HENLEY	SUSAN	J	SUSAN J HENLEY, MD	1501 SULGRAVE AVE	STE 306	BALTIMORE	MD	212093651	0.401228584	12
1104006360	UNEGBU	UZOCHUKWU	WILFRED	UZOCHUKWU WILFRED UNEGBU, MD	7350 VAN DUSEN RD	SUITE 390	LAUREL	MD	207075263	0.40157405	12
1619210960	SOLLARS	AMANDA	L	AMANDA L SOLLARS, MD	9710 PATUXENT WOODS DR	SUITE 200	COLUMBIA	MD	210461526	0.401681435	12
1346332434	OPESANMI	TOYIN	OLASUNBO	TOYIN OLASUNBO OPESANMI, MD	1100 W PRATT ST		BALTIMORE	MD	212232689	0.401728014	12
1659363257	WALSH	THOMAS	M.	THOMAS M. WALSH, MD	113 RIVER RUN		QUEENSTOWN	MD	216581642	0.402014945	12
1649823188	MAGLO	TENIN	A	TENIN A MAGLO, MD	20124 CLUB HILL DR		GERMANTOWN	MD	208741133	0.402365043	12
1952629024	COFFEY	PAMELA	K	PAMELA K COFFEY, MD	10810 CONNECTICUT AVE		KENSINGTON	MD	208952138	0.402391014	12
1578723698	LEE	MARY	E	MARY E LEE, MD	10903 NEW HAMPSHIRE AVE	BUILDING 75	SILVER SPRING	MD	209934908	0.402567848	12
1184664146	SU	PETER		PETER SU, MD	1438 DEFENSE HIGHWAY	SUITE 201	GAMBRILLS	MD	21054	0.402975325	12
1962480400	SEEM	ROHIT		ROHIT SEEM, MD	15215 SHADY GROVE RD	STE 304	ROCKVILLE	MD	208500200	0.403744153	12
1538448808	LIN	SHU-CHAI	WILLY	SHU-CHAI WILLY LIN, MD	1402 HOME PL		SALISBURY	MD	218049302	0.404786044	12
1497748800	FREAS	DAVID	G	DAVID G FREAS, MD	2401 BRANDERMILL BLVD	SUITE 250	GAMBRILLS	MD	210541690	0.405342029	12
1033222302	DAMALOUJI	ISSAM	F	ISSAM F DAMALOUJI, MD	135 W DARES BEACH RD		PRINCE FREDERI	MD	206783119	0.407124451	12
1992115737	OMOKARO	EKENESENA	CYNTHIA	EKENESENA CYNTHIA OMOKARO, MD	1221 MERCANTILE LN		UPPER MARLBORO	MD	207745374	0.40782897	12
1962932897	MOORE	CAMERON		CAMERON MOORE, MD	808 S 5TH AVE		DENTON	MD	216291398	0.408178931	12
1770627705	WALLACE	KIMBERLY	SHANNON	KIMBERLY SHANNON WALLACE, MD	1438 DEFENSE HWY SUITE 201		GAMBRILLS	MD	21054	0.408590413	12
1235526013	CUDJOE	PATRICIA	A	PATRICIA A CUDJOE, MD	1501 DIVISION ST		BALTIMORE	MD	212173121	0.409327415	12
1114130937	TESSEMA	ISAIAS	G	ISAIAS G TESSEMA, MD	13800 MCMULLEN HWY SW		CUMBERLAND	MD	215025622	0.410413247	12
1487986287	BROWN	RICHARD	DAVIS	RICHARD DAVIS BROWN, MD	128 KIRWANS LANDING LN		CHESTER	MD	21619	0.410613599	12
1538212451	MCCABE	ANNE-MARI	K	ANNE-MARI K MCCABE, MD	6525 BELCREST RD	SUITE 160	HYATTSVILLE	MD	207822003	0.4107203	12
1881057230	BRENNAN	MATTHEW	JAMES	MATTHEW JAMES BRENNAN, MD	4151 BLADENSBURG RD		COLMAR MANOR	MD	20722	0.410990947	12
1992701742	SIVIERI	MARK	VINCENT	MARK VINCENT SIVIERI, MD	10005 OLD COLUMBIA RD STE P170		COLUMBIA	MD	210461727	0.411333757	12
1174193874	MATOVU	JALIAH		JALIAH MATOVU, MD	100 1ST ST APT 331		ROCKVILLE	MD	208511350	0.411797943	12
1760692966	BARR	TERRI	LYNN	TERRI LYNN BARR, MD	15005 SHADY GROVE RD	SUITE 120	ROCKVILLE	MD	208506340	0.411913052	12
1023099033	WILEY	VIRGINIA	C	VIRGINIA C WILEY, MD	19 W FREDERICK ST		WALKERSVILLE	MD	217938230	0.411927719	12
1962555797	SADIKMAN	JESSE	CHAIM	JESSE CHAIM SADIKMAN, MD	121 CONGRESSIONAL LN	SUITE 402	ROCKVILLE	MD	208521542	0.41202211	12
1659367829	WEIDNER	JOSEPH	KERN	JOSEPH KERN WEIDNER, MD	101 COLONIAL WAY	SUITE A	RISING SUN	MD	219112283	0.412140483	12
1790780542	SAFEER	RICHARD		RICHARD SAFEER, MD	6704 CURTIS CT		GLEN BURNIE	MD	210606406	0.412388733	12
1821136466	HOLLAND	ELWOOD	SAMUEL	ELWOOD SAMUEL HOLLAND, MD	6005 LANDOVER RD	STE. 3	CHEVERLY	MD	207851145	0.412495422	12
1558412239	BENN	RACHEL	S.	RACHEL S. BENN, MD	5 WESTSPRING WAY		LUTHERVILLE	MD	210931440	0.41284146	12
1992372833	TAYLOR	ELIZABETH	HOPE	ELIZABETH HOPE TAYLOR, MD	308 IDLEWILD AVE	#3	EASTON	MD	21601	0.41335421	12
1730231564	WOLLMAN- ROSE	MEGAN	BETH	MEGAN BETH WOLLMAN- ROSE, MD	20528 BOLAND FARM RD	SUITE 104	GERMANTOWN	MD	208764021	0.413383924	12
1174507636	ALLGAIER	WAYNE		WAYNE ALLGAIER, MD	610 9TH AVE		BRUNSWICK	MD	217161828	0.413906927	12
1871791772	MATTHEWS	ANDREA	MICHELLE	ANDREA MICHELLE MATTHEWS, MD	134 OWENSVILLE RD		WEST RIVER	MD	207789702	0.414953735	12
1730398819	LEE	SHIRLEY		SHIRLEY LEE, MD	7141 SECURITY BLVD		BALTIMORE	MD	212441811	0.415309891	12
1770725871	WREESMAN	STEPHEN	SCOTT	STEPHEN SCOTT WREESMAN, MD	4151 BLADENSBURG RD		COLMAR MANOR	MD	207221928	0.415402332	12
1447222542	ARNOLD	SARAH	JANE	SARAH JANE ARNOLD, MD	MEDSTAR HEALTH	10980 GRANT	COLUMBIA	MD	21044	0.415636511	12
1356328116	PERRY-FABRIZI	GERREN	SHINAR	GERREN SHINAR PERRY-FABRIZI, MD	3450 FORT MEADE RD	SUITE 109	LAUREL	MD	20724	0.415831791	12
1265687875	STONER	MELISSA		MELISSA STONER, MD	2855 CRAIN HWY		WALDORF	MD	206012807	0.416655387	12
1417950080	ROSS	SUSAN	KOSNIK	SUSAN KOSNIK ROSS, MD	126 PHILOSOPHERS TER STE 102		CHESTERTOWN	MD	21620	0.416749982	12
1407935422	HIRPARA	SANDIP	SAUJI	SANDIP SAUJI HIRPARA, MD	826 WASHINGTON RD	SUITE 120	WESTMINSTER	MD	211575750	0.416781539	12
1073832044	SADEGHI	KAVEH		KAVEH SADEGHI, MD	14113 BALTIMORE AVE STE A		LAUREL	MD	20707	0.41780524	12
1407846660	SEMENDY	VALERI	P	VALERI P SEMENDY, MD	4700 BERWYN HOUSE RD		COLLEGE PARK	MD	207402474	0.417981902	12
1215931605	GRAY	MICHAEL		MICHAEL GRAY, MD	4314 MONTGOMERY AVE		BETHESDA	MD	20814	0.418664129	12
1851380141	SCHLOTTMAN	RICHARD	H	RICHARD H SCHLOTTMAN, MD	351 DEERS HEAD HOSPITAL RD		SALISBURY	MD	218013201	0.419323478	12
1760550172	NGUYEN	HIEN	TRINH	HIEN TRINH NGUYEN, MD	6104 OLD BRANCH AVE		TEMPLE HILLS	MD	207482518	0.422904742	12
1710088265	ADAMS	JERRY		JERRY ADAMS, MD	957 NATIONAL HWY		LAVALE	MD	215027356	0.423589465	12
1689802068	MANCEBO	HEATHER	MARIE GOO	HEATHER MARIE GOO MANCEBO, MD	9000 FRANKLIN SQUARE DR		BALTIMORE	MD	212373901	0.423793594	12
1184635880	MOEN	JAMES	R	JAMES R MOEN, MD	1068 NATIONAL HIGHWAY REAR		CUMBERLAND	MD	215027501	0.424296533	12
1629120621	VANDYKE	WENDY	A.	WENDY A. VANDYKE, MD	20528 BOLAND FARM RD	SUITE 104	GERMANTOWN	MD	208764021	0.42467326	12
1669616520	BAIRD-CROSS	NNEMDI	AMANDA	NNEMDI AMANDA BAIRD-CROSS, MD	129 LUBRANO DR	SUITE 100	ANNAPOLIS	MD	214017564	0.426651269	12
1124220561	RUNSEWE	BABAJIDE		BABAJIDE RUNSEWE, MD	3608 MILFORD MILL RD		WINDSOR MILL	MD	212443328	0.426880508	12
1710974902	DEL PILAR	RUBEN		RUBEN DEL PILAR, MD	NAVAL HEALTH CLINIC ANNAPOLIS	250 WOOD RO	ANNAPOLIS	MD	21402	0.427913571	12
1851571079	OSAGIE	OSAZEE	JONES	OSAZEE JONES OSAGIE, MD	9000 WOODYARD RD		CLINTON	MD	207354206	0.427996905	12
1881669026	MOFFETT	KAREN	E	KAREN E MOFFETT, MD	830 CHESAPEAKE DR		CAMBRIDGE	MD	216139408	0.428216141	12
1982726097	AKHTER	PARVEN		PARVEN AKHTER, MD	6317 YORK RD		BALTIMORE	MD	212122310	0.428274554	12
1821042748	THOMPSON	EDWARD		EDWARD THOMPSON, MD	610 9TH AVE		BRUNSWICK	MD	217161828	0.430689888	12
1477734341	SHARMA	CHETAN	LALL	CHETAN LALL SHARMA, MD	1447 YORK RD		LUTHERVILLE	MD	210936017	0.432397941	12
1588620116	JACKSON	FRANK	R.	FRANK R. JACKSON, MD	3357B CORRIDOR MARKETPLACE		LAUREL	MD	207242381	0.433782001	12
1467433441	HARMAN	JEFFERSON	HOPKINS	JEFFERSON HOPKINS HARMAN, MD	1050 W PERIMETER RD		JB ANDREWS	MD	207626601	0.433824265	12
1831181759	RAYFIELD	EDITH	M.	EDITH M. RAYFIELD, MD	6400 MARLBORO PIKE		DISTRICT HEIGH	MD	207472841	0.435364618	12
1497160626	POWELL	ASHANDA		ASHANDA POWELL, MD	7505 OSLER DR		TOWSON	MD	212047736	0.435676627	12
1710916598	GROTZ	MARY BETH		MARY BETH GROTZ, MD	8105 RITCHIE HIGHWAY		PASADENA	MD	21122	0.435935234	12
1245222082	TALWAR	SIMITA	U.	SIMITA U. TALWAR, MD	1302 CRONSON BLVD	SUITE E	CROFTON	MD	211142064	0.436134483	12
1780773929	STEINER	STEFANIE	MARGIT	STEFANIE MARGIT STEINER, MD	101 COLONIAL WAY		RISING SUN	MD	219112272	0.436389861	12
1740752971	WARD	LISA	J	LISA J WARD, MD	223 W MAIN ST		ELKTON	MD	219215230	0.436972377	12
1184775025	SEQUEIRA	ELIZABETH	CURTIN	ELIZABETH CURTIN SEQUEIRA, MD	1 DISCOVERY PL		SILVER SPRING	MD	209103354	0.439364393	12
1740290139	GILES	COLUMBUS	JAMES	COLUMBUS JAMES GILES, MD	3357B CORRIDOR MARKETPLACE		LAUREL	MD	207242381	0.439537578	12
1902986151	DAVIS	LAVERDIS		LAVERDIS DAVIS, MD	1000 E EAGER ST		BALTIMORE	MD	21202	0.440091225	12
1558346791	POTTER	DONALD	EDWARD	DONALD EDWARD POTTER, MD	2480 LLEWELLYN AVE	KIMBROUGH A	FT MEADE	MD	207555800	0.440300786	12
1942312574	SANCHEZ	ROBERT	B	ROBERT B SANCHEZ, MD	508 IDLEWILD AVE		EASTON	MD	216013834	0.440375589	12
1215920178	CARDONA	LILLIAN	MARIE	LILLIAN MARIE CARDONA, MD	19735 GERMANTOWN RD	SUITE 100	GERMANTOWN	MD	208741214	0.440458175	12
1679732234	DARDEN	TARSHA	JOY	TARSHA JOY DARDEN, MD	8206 GEORGIA AVE		SILVER SPRING	MD	209104519	0.440503116	12
1306012588	TAIBI	BINA	VORA	BINA VORA TAIBI, MD	6821 REISTERSTOWN RD	SUITE 106	BALTIMORE	MD	212151431	0.440700307	12
1841362100	SCHACHTER	DAVID	SEYMOUR	DAVID SEYMOUR SCHACHTER, MD	7525 GREENWAY CENTER DRIVE	212	GREENBELT	MD	207703525	0.440812023	12
1093809295	HUSSAIN	WASEEM		WASEEM HUSSAIN, MD	8116 GOOD LUCK RD	SUITE 300	LANHAM	MD	207063502	0.443170454	12
1225075567	MASSARI	LUISA	F	LUISA F MASSARI, MD	3346 PAPER MILL RD		PHOENIX	MD	211311419	0.443603755	12
1427080589	FADUL	JAMAL		JAMAL FADUL, MD	6201 GREENBELT RD	SUITE M-16	BERWYN HEIGHTS	MD	207402354	0.444486396	12
1396391777	OBIAJULU	GLORIA		GLORIA OBIAJULU, MD	60 PEGASUS WAY		HAVRE DE GRACE	MD	210782031	0.445177399	12
1679504211	SUBRAMANIAN	ASHA		ASHA SUBRAMANIAN, MD	19735 GERMANTOWN RD	SUITE 100	GERMANTOWN	MD	208741214	0.446660369	12
1710078001	TITUS	STEPHEN	JAMES	STEPHEN JAMES TITUS, MD	1050 W PERIMETER RD		ANDREWS AIR FO	MD	207626601	0.447617384	12
1245218064	KOILPILLAI	GNANARAJ	JOHNSON	GNANARAJ JOHNSON KOILPILLAI, MD	194 THOMAS JOHNSON DR	SUITE A	FREDERICK	MD	217024679	0.448358388	12
1740317890	MANGER	DONALD	FREDERICK	DONALD FREDERICK MANGER, MD	11600 BEDFORD RD NE		CUMBERLAND	MD	215026805	0.449001631	12
1730383571	KABA	SUELA		SUELA KABA, MD	6934 AVIATION BLVD	SUITE B	GLEN BURNIE	MD	210612593	0.449517508	12
1992866271	LEE	LONNIE	JOAN	LONNIE JOAN LEE, MD	6525 BELCREST ROAD	SUITE 160	HYATTSVILLE	MD	207822003	0.452095158	12
1063607232	CAO	TU		TU CAO, MD	3346 PAPER MILL RD		PHOENIX	MD	211311419	0.452096124	12
1891786356	SHAD	NABILA		NABILA SHAD, MD	9093 RIDGEFIELD DR		FREDERICK	MD	217016710	0.453223745	12
1851745517	FRIEDMAN	JESSICA	LAUREN	JESSICA LAUREN FRIEDMAN, MD	421 FALLSWAY		BALTIMORE	MD	212024800	0.453422666	12
1053316158	EBRIGHT	BRADFORD	LEWIS	BRADFORD LEWIS EBRIGHT, MD	9524 BELAIR RD		BALTIMORE	MD	212361508	0.453974222	12
1962452045	VAZER	SARA	AZRA	SARA AZRA VAZER, MD	15825 SHADY GROVE RD	SUITE 140	ROCKVILLE	MD	208504008	0.454597292	12
1710985676	RIEBMAN	MICHAEL	SCOTT	MICHAEL SCOTT RIEBMAN, MD	129 LUBRANO DR	SUITE 100	ANNAPOLIS	MD	214017566	0.4547276	12
1154512549	HASHMI	ZEENAT	NADEEM	ZEENAT NADEEM HASHMI, MD	11085 LITTLE PATUXENT PKWY	SUITE 104	COLUMBIA	MD	210442983	0.455120773	12
1053996074	KALLAY	FUDIA		FUDIA KALLAY, MD	9909 MEDICAL CENTER DR		ROCKVILLE	MD	208506361	0.456252616	12
1093764953	ELSAYYAD	SAYED		SAYED ELSAYYAD, MD	10110 MOLECULAR DR	SUITE 206	ROCKVILLE	MD	208507539	0.45626573	12
1366500985	YELDELL	CRYSTAL	P	CRYSTAL P YELDELL, MD	5100 AUTH WAY		SUITLAND	MD	207464207	0.456629447	12
1285626044	WEISBROT	ERIC	L.	ERIC L. WEISBROT, MD	1021 N CALVERT ST		BALTIMORE	MD	212023823	0.456772561	12
1407499452	ATEMAFAC	JULIUS		JULIUS ATEMAFAC, MD	13944 BALTIMORE AVE STE 102		LAUREL	MD	207075000	0.457521602	12
1871562637	BLUMENTHAL	BRUCE		BRUCE BLUMENTHAL, MD	1860 REISTERSTOWN RD		PIKESVILLE	MD	212081335	0.457530831	12
1053708073	KHWAJA	SIBAT	MAHMEED	SIBAT MAHMEED KHWAJA, MD	8901 CLEMENT AVE		PARKVILLE	MD	21234	0.46003084	12
1245424209	FALES	AMELITA	ESPINA	AMELITA ESPINA FALES, MD	1120 ST PAUL ST		BALTIMORE	MD	21042	0.460487092	12
1255341475	COLLECTOR	DANIEL	HUGH	DANIEL HUGH COLLECTOR, MD	35 E PADONIA RD		TIMONIUM	MD	210932306	0.461855788	12
1891993887	AKPOFURE-HARR	EJIROGHEN	E	EJIROGHEN E AKPOFURE-HARR, MD	12220 ROCKVILLE PIKE		ROCKVILLE	MD	208521608	0.462170359	12
1679950703	PEFOK	THOMAS	NDIFOR	THOMAS NDIFOR PEFOK, MD	2101 E JEFFERSON ST		ROCKVILLE	MD	20852	0.462444812	12
1871509737	LUCAS	TIFFINI	REGIS	TIFFINI REGIS LUCAS, MD	5530 WISCONSIN AVE	SUITE 1149	CHEVY CHASE	MD	208154404	0.462542897	12
1952516619	VEA	CARISSA J	ILDEFONSO	CARISSA J ILDEFONSO VEA, MD	6000 EXECUTIVE BLVD STE 625		ROCKVILLE	MD	208523877	0.463652686	12
1083666168	KUSHNIR	TATYANA	M.	TATYANA M. KUSHNIR, MD	10755 FALLS RD STE 160		LUTHERVILLE	MD	210934588	0.463898218	12
1467832683	IZZI	VINCENT		VINCENT IZZI, MD	7575 RITCHIE HWY		GLEN BURNIE	MD	21061	0.464807087	12
1750374492	PAPOI	BENJAMIN	FRANK	BENJAMIN FRANK PAPOI, MD	9815 MAIN ST	SUITE 208	DAMASCUS	MD	208722002	0.466594097	12
1821590878	RIDPATH	CHRISTINE		CHRISTINE RIDPATH, MD	22590 SHADY CT		CALIFORNIA	MD	20619	0.468133164	12
1538195979	NEWMIER	EUGENE	J	EUGENE J NEWMIER, MD	321 DORCHESTER AVE	SUITE 1	CAMBRIDGE	MD	216132425	0.46831115	12
1124373642	OBICHERE	NDIDI		NDIDI OBICHERE, MD	3700 FLEET ST	STE 200	BALTIMORE	MD	212244200	0.469558898	12
1619471026	TRASYBULE	NEL	GUIRSIE	NEL GUIRSIE TRASYBULE, MD	29 S PACA ST		BALTIMORE	MD	212011771	0.47208483	12
1568520054	WIGGINS	STEPHEN	EDWARD	STEPHEN EDWARD WIGGINS, MD	981 ROLLINS AVE		ROCKVILLE	MD	208525615	0.472315145	12
1639311624	CALDERON	CECILIA	BLANCAFLO	CECILIA BLANCAFLO CALDERON, MD	26 EAST MOUNT VERNON PLACE	MAIN FLOOR	BALTIMORE	MD	21202	0.472973804	12
1437169729	TATE	KEVIN	D	KEVIN D TATE, MD	609 DAFFIN LN		DENTON	MD	216291392	0.473626093	12
1528051711	LILLY	JOHN	RICHARD	JOHN RICHARD LILLY, MD	5804 BALTIMORE AVE		HYATTSVILLE	MD	207811623	0.474893933	12
1972692234	CAMP	MICHAEL	ROMOLO	MICHAEL ROMOLO CAMP, MD	9618 BELAIR ROAD		BALTIMORE	MD	212361104	0.475045442	12
1376834945	LOFTUS	MATTHEW	SHAWN	MATTHEW SHAWN LOFTUS, MD	421 FALLSWAY		BALTIMORE	MD	212024800	0.475340075	12
1013982248	CASSIDY	ELLEN	BREEN	ELLEN BREEN CASSIDY, MD	8601 VETERANS HWY	STE 204	MILLERSVILLE	MD	211081547	0.475703992	12
1053601898	MARTIN	ARIANA	MONICA	ARIANA MONICA MARTIN, MD	1106 ANNAPOLIS RD STE 310		ODENTON	MD	21113	0.4793291	12
1134153034	SIEGEL	NEIL	M	NEIL M SIEGEL, MD	29 S PACA ST		BALTIMORE	MD	212011771	0.479716273	12
1033246202	FEINSTEIN	SHARON	ELYSE	SHARON ELYSE FEINSTEIN, MD	29 S PACA ST		BALTIMORE	MD	212011771	0.481630867	12
1649264169	GO	JENNIE	R	JENNIE R GO, MD	10319 WESTLAKE DR	#393	BETHESDA	MD	208176403	0.481802951	12
1639178239	LAPENTA	MICHAEL	JAMES	MICHAEL JAMES LAPENTA, MD	445 DEFENSE HWY	HOSPICE OF	ANNAPOLIS	MD	214018955	0.482038666	12
1710972781	ASHBECK	GARTH	A	GARTH A ASHBECK, MD	24 MAGOTHY BEACH RD STE A		PASADENA	MD	211224414	0.482272666	12
1497962450	CRUSSIAH	TANIA	RUTH	TANIA RUTH CRUSSIAH, MD	3 BYRKIT DR	SUITE 235	WILLIAMSPORT	MD	217951158	0.48349339	12
1609885201	STEVENS	DAVID	M	DAVID M STEVENS, MD	8212 CEDAR ST		SILVER SPRING	MD	209105558	0.483839324	12
1689748444	OLDING	LINDA	J	LINDA J OLDING, MD	4231 NORTHWOODS TRAIL		HAMPSTEAD	MD	21074	0.486760863	12
1760913826	FORD	ANNA	THUY ANH	ANNA THUY ANH FORD, MD	12111 DARNESTOWN RD STE A		GAITHERSBURG	MD	208783212	0.487890394	12
1578591228	HALPERN	JANE	LEE	JANE LEE HALPERN, MD	8000 YORK RD	TOWSON UNIV	TOWSON	MD	212520001	0.488407839	12
1750701173	AZIZ	AMREEN	SAJJAD	AMREEN SAJJAD AZIZ, MD	180 THOMAS JOHNSON DR STE 100		FREDERICK	MD	217024491	0.488439637	12
1306828371	MOHIUDDIN	SABIHA	M	SABIHA M MOHIUDDIN, MD	801 TOLL HOUSE AVE	BLDG B SUIT	FREDERICK	MD	217014564	0.488706059	12
1063617975	ADLER	MATTHEW	ISRAEL	MATTHEW ISRAEL ADLER, MD	7556 TEAGUE RD	SUITE 210	HANOVER	MD	210761213	0.489314711	12
1558308338	WILLIAMS	DANELLE	YVETTE	DANELLE YVETTE WILLIAMS, MD	12070 OLD LINE CTR	SUITE 302	WALDORF	MD	206022513	0.490135343	12
1194010678	BALOGUN	OLUFEMI	EBUNOLU	OLUFEMI EBUNOLU BALOGUN, MD	1221 MERCANTILE LN		UPPER MARLBORO	MD	207745374	0.490891328	12
1679866040	SHIVONE	AMY	ELIZABETH	AMY ELIZABETH SHIVONE, MD	6201 ANNAPOLIS RD		LANDOVER HILLS	MD	207841307	0.491745469	12
1508081027	STANDARD	GINA		GINA STANDARD, MD	UNIVERSITY OF MARYLAND HEALTH CTR	140 CAMPUS	COLLEGE PARK	MD	207420001	0.49355402	12
1730147794	CANTER	KAREN	L	KAREN L CANTER, MD	800 TYDINGS LN		HAVRE DE GRACE	MD	210782102	0.493554427	12
1760892053	NARRACCI	WILLIAM		WILLIAM NARRACCI, MD	2101 E JEFFERSON ST STE 6W		ROCKVILLE	MD	208524908	0.493972304	12
1598880460	UDUHIRI	KELECHI	A	KELECHI A UDUHIRI, MD	1040 PARK AVE STE 200		BALTIMORE	MD	212015634	0.494123303	12
1851494363	BLASH	STEVEN	J	STEVEN J BLASH, MD	12916 CONAMAR DR	SUITE 204	HAGERSTOWN	MD	217422760	0.495860445	12
1609880558	CONSAGRA	GENINE		GENINE CONSAGRA, MD	410 MALCOLM DR	SUITE C	WESTMINSTER	MD	21157	0.497055744	12
1407883903	KURYLAS	STEPHAN	C	STEPHAN C KURYLAS, MD	2191 DEFENSE HIGHWAY	104	CROFTON	MD	21114	0.497354292	12
1730277054	DESHPANDE	KAMALINEE	V	KAMALINEE V DESHPANDE, MD	6001 LUX LANE		ROCKVILLE	MD	208523501	0.497792871	12
1326075615	CRAIGEN	RHEA		RHEA CRAIGEN, MD	3721 SAINT JOHNS LN		ELLICOTT CITY	MD	210425226	0.497985868	12
1427167006	SHARMA	SABITA		SABITA SHARMA, MD	7711 QUARTERFIELD RD	SUITE A	GLEN BURNIE	MD	210614492	0.497997851	12
1699794727	SACHDEV	SHEELMOHA	S	SHEELMOHA S SACHDEV, MD	118 NORTH ST	STE 38	ELKTON	MD	21921	0.498469441	12
1386088599	LONG	SUSAN		SUSAN LONG, MD	2191 DEFENSE HWY	STE 201	CROFTON	MD	211142931	0.499204754	12
1679957138	ST. MARTIN	LAURA	MARIE	LAURA MARIE ST. MARTIN, MD	9309 OLD GEORGETOWN RD		BETHESDA	MD	208141620	0.499627642	12
1356445670	HANSMAN	ARTHUR	STEPHEN	ARTHUR STEPHEN HANSMAN, MD	137 MITCHELLS CHANCE RD	SUITE 180	EDGEWATER	MD	210372787	0.499687914	12
1265815567	MITCHELL	MARY	A	MARY A MITCHELL, MD	7305 BALTIMORE AVE STE 107		COLLEGE PARK	MD	207403232	0.500418081	12
1346755253	SHENEBERGER	ROBERT	LLOYD	ROBERT LLOYD SHENEBERGER, MD	725 W LOMBARD ST		BALTIMORE	MD	212011009	0.500594318	12
1497999775	NDUBUIZU	ADANMA	NGOZI	ADANMA NGOZI NDUBUIZU, MD	9710 PATUXENT WOODS DR	SUITE 200	COLUMBIA	MD	210461526	0.501387544	12
1336328079	ROMERO	MARIA	E	MARIA E ROMERO, MD	122 DEFENSE HWY		ANNAPOLIS	MD	214017069	0.503267377	12
1164485199	EDGECOMBE	GLENN	ROBERT	GLENN ROBERT EDGECOMBE, MD	7700 OLD BRANCH AVE	STE B201	CLINTON	MD	20735	0.503595482	12
1174699110	MILNER	MICHELLE	RENEE	MICHELLE RENEE MILNER, MD	1050 W PERIMETER RD	79MDG SGOPG	ANDREWS AFB	MD	207626601	0.50368607	12
1376675306	SHARPE	ELIZABETH	A.	ELIZABETH A. SHARPE, MD	702 RUSSELL AVE	SUITE 100	GAITHERSBURG	MD	208772606	0.503785665	12
1801890306	ACOL	JOSE	C	JOSE C ACOL, MD	504 E RIDGEVILLE BLVD STE 120		MOUNT AIRY	MD	217715942	0.504118289	12
1063697936	BREWSTER	MEENAKSHI	GARG	MEENAKSHI GARG BREWSTER, MD	21580 PEABODY STREET		LEONARDTOWN	MD	20650	0.504546996	12
1578695821	NEWBOLD	IAN	HENRY	IAN HENRY NEWBOLD, MD	1826 DUAL HIGHWAY		HAGERSTOWN	MD	21740	0.50587019	12
1790703189	BAUER	ROBERT		ROBERT BAUER, MD	28170 OLD VILLAGE RD		MECHANICSVILLE	MD	206594289	0.506954974	12
1992875488	STRAUGHN	CLAYTON	W	CLAYTON W STRAUGHN, MD	4404 QUEENSBURY RD	SUITE 130	RIVERDALE	MD	207371068	0.50701976	12
1164455200	THAKOR	RUCHIRA		RUCHIRA THAKOR, MD	4 W ROLLING CROSSROADS	SUITE 100	BALTIMORE	MD	212286280	0.507734433	12
1336256502	MALHOTRA	MUDITA		MUDITA MALHOTRA, MD	9901 MEDICAL CENTER DR		ROCKVILLE	MD	208503357	0.508623373	12
1225425416	KHAN	SIDRAH	BEGUM	SIDRAH BEGUM KHAN, MD	14800 PHYSICIANS LN		ROCKVILLE	MD	208503940	0.509652703	12
1497076814	SKINNER	MICHELLE	MARIE	MICHELLE MARIE SKINNER, MD	2401 BRANDERMILL BLVD		GAMBRILLS	MD	210541690	0.510008272	12
1982693800	SCHAFER	JYME	HOLLY	JYME HOLLY SCHAFER, MD	9B W RIDGELY RD	PMB 110	TIMONIUM	MD	210935113	0.510179893	12
1407059413	TAVAKOLI-JALI	NADER		NADER TAVAKOLI-JALI, MD	9500 MEDICAL CENTER DR # 3230-F		LARGO	MD	207743701	0.510558403	12
1245885672	ARZE	BONNIE		BONNIE ARZE, MD	820 W DIAMOND AVE STE 600		GAITHERSBURG	MD	208781469	0.510990369	12
1407857022	CHANDLER	CANDACE	IRENE	CANDACE IRENE CHANDLER, MD	1447 YORK RD STE 100	KAISER PERM	LUTHERVILLE	MD	210936038	0.511846503	12
1922060490	CROMWELL	DAVID	K	DAVID K CROMWELL, MD	831 UNIVERSITY BLVD E # S37		SILVER SPRING	MD	209032916	0.512159557	12
1629047154	KATZ	PAUL	M	PAUL M KATZ, MD	251 BOHEMIA AVE		CECILTON	MD	219130000	0.512427434	12
1538381389	LYNCH	KRISTINA	E	KRISTINA E LYNCH, MD	110 S PACA ST	6TH FLOOR S	BALTIMORE	MD	212011642	0.512908544	12
1780777458	ESCOBAR-BOWLE	MILAGRO	CARMEN	MILAGRO CARMEN ESCOBAR-BOWLE, MD	200 GIRARD ST STE 212		GAITHERSBURG	MD	208773490	0.51465245	12
1861598062	HARPER	WILLIAM	F	WILLIAM F HARPER, MD	100 S CENTER ST		THURMONT	MD	217881910	0.515700881	12
1811952807	DRESSLER	RICHARD	L.	RICHARD L. DRESSLER, MD	29 S PACA ST	LOWER LEVEL	BALTIMORE	MD	212011771	0.515927153	12
1639215700	LEE	KRISTI	ALETHEA	KRISTI ALETHEA LEE, MD	803 RUSSELL AVE	SUITE #1	GAITHERSBURG	MD	208793584	0.517027141	12
1427059559	MONTGOMERY	HEATHER	JEAN	HEATHER JEAN MONTGOMERY, MD	110 HOSPITAL RD	SUITE 111	PRINCE FREDERI	MD	206784019	0.518191281	12
1497044895	RINGWALA	BIRJU	H	BIRJU H RINGWALA, MD	6104 OLD BRANCH AVE		TEMPLE HILLS	MD	207482518	0.518245941	12
1326116625	MARPU	NEELIMA	R	NEELIMA R MARPU, MD	5530 WISCONSIN AVE	SUITE 530	CHEVY CHASE	MD	208154404	0.518473993	12
1366415820	LINDE	SARAH	ROSE-ANNE	SARAH ROSE-ANNE LINDE, MD	4301 JONES BRIDGE RD	FAMILY HEAL	BETHESDA	MD	208144712	0.518738376	12
1841779634	PRITCHETT	DEANNA	A	DEANNA A PRITCHETT, MD	4333 OLD BRANCH AVE		TEMPLE HILLS	MD	207481848	0.519053104	12
1336408947	DEKKER	JOSEPH	ANDREW	JOSEPH ANDREW DEKKER, MD	157 BALTIMORE ST		CUMBERLAND	MD	215022472	0.519166618	12
1134114911	COMMERFORD	CHRISTINE	LYNN	CHRISTINE LYNN COMMERFORD, MD	5411 OLD FREDERICK RD	SUITE 18	BALTIMORE	MD	212292195	0.521653922	12
1851362982	NGUYEN	DUNG-THU		DUNG-THU NGUYEN, MD	3357B CORRIDOR MARKETPLACE		LAUREL	MD	207242381	0.522328784	12
1255300158	RIXEY	SALLIE		SALLIE RIXEY, MD	9101 FRANKLIN SQUARE DR	SUITE 205	BALTIMORE	MD	212373936	0.524009034	12
1407986094	GAMEZ	MARY	CELINA	MARY CELINA GAMEZ, MD	11141 GEORGIA AVE	SUITE 508	WHEATON	MD	209024637	0.525246009	12
1124172549	XU	LIHUA		LIHUA XU, MD	10755 FALLS RD	SUITE 160	LUTHERVILLE	MD	210934515	0.525643462	12
1912264441	STOLARZ	KATHERINE		KATHERINE STOLARZ, MD	9101 FRANKLIN SQUARE DR STE 300		BALTIMORE	MD	212373966	0.52632706	12
1942203211	DE	KALPANA	NMN	KALPANA NMN DE, MD	500 UPPER CHESAPEAKE DR		BEL AIR	MD	210144324	0.527534135	12
1669785770	PORTER	FERNANDO		FERNANDO PORTER, MD	6317 YORK RD		BALTIMORE	MD	212122359	0.527936409	12
1639523731	AKWARA	CHIOMA	BLESSINGP	CHIOMA BLESSINGP AKWARA, MD	15459 ANNAPOLIS RD		BOWIE	MD	207151847	0.528139581	12
1033379144	REDDY	KUMUDA		KUMUDA REDDY, MD	5009 PADUCAH RD		COLLEGE PARK	MD	207401133	0.528259078	12
1689780579	MCGIBBON	KAREN	E	KAREN E MCGIBBON, MD	3028 BRIGHTSEAT ROAD	#104	LANHAM	MD	20706	0.528544194	12
1326082439	FRY	TIMOTHY	PAUL	TIMOTHY PAUL FRY, MD	2002 MEDICAL PKWY	SUITE 670	ANNAPOLIS	MD	214013046	0.52982875	12
1811082258	BALI	MONICA		MONICA BALI, MD	13975 CONNECTICUT AVE	308	SILVER SPRING	MD	209062921	0.530536195	12
1770582553	LAWRENCE	THOMAS	P	THOMAS P LAWRENCE, MD	10445 OLD OCEAN CITY BLVD		BERLIN	MD	218111134	0.530570013	12
1548203722	SARGEANT-HARD	ROCHELLE		ROCHELLE SARGEANT-HARD, MD	12172 CENTRAL AVE	100	MITCHELLVILLE	MD	207211900	0.530739424	12
1669440681	APPIOTT	JOHN	A	JOHN A APPIOTT, MD	3304 HAYMAN DR		FEDERALSBURG	MD	216322626	0.531142718	12
1306919519	JAIN	SHARADA		SHARADA JAIN, MD	6104 OLD BRANCH AVENUE		TEMPLE HILLS	MD	207482518	0.531655164	12
1043427081	ORR	DANIELLE	J	DANIELLE J ORR, MD	11107 RACETRACK RD		BERLIN	MD	218113279	0.531713892	12
1972698819	COFFAY	AGNES	ONEILL	AGNES ONEILL COFFAY, MD	251 BAYVIEW BLVD, SUITE 200	NIDA IRP	BALTIMORE	MD	212246823	0.532188392	12
1962507491	GUEDENET	ROBERT		ROBERT GUEDENET, MD	21 WYAND DR		KEEDYSVILLE	MD	217561201	0.532742818	12
1841298809	EVANS-WOOD	ALLISON	L	ALLISON L EVANS-WOOD, MD	17204 MCMULLEN HWY SW		CUMBERLAND	MD	215026214	0.532764467	12
1477736312	OSIRE	JOSEPHINE	NADUNGA	JOSEPHINE NADUNGA OSIRE, MD	20528 BOLAND FARM RD		GERMANTOWN	MD	20876	0.532959424	12
1083623532	HASAN	CHAMARA		CHAMARA HASAN, MD	1106 ANNAPOLIS RD STE 310		ODENTON	MD	21113	0.534351028	12
1831191097	LOUDERBACK-SM	TEAETTE	L	TEAETTE L LOUDERBACK-SM, MD	615 W MACPHAIL RD	STE 206	BEL AIR	MD	210144305	0.534450609	12
1033438791	MEHMOOD	MOHAMMAD	IMRAN	MOHAMMAD IMRAN MEHMOOD, MD	1500 FOREST GLEN RD	KAISER PERM	SILVER SPRING	MD	209101483	0.534886014	12
1588649487	URBAN	BARBARA	P.	BARBARA P. URBAN, MD	203 HOSPITAL DR	SUITE B100	GLEN BURNIE	MD	210616904	0.535814567	12
1235130121	BOWYER	PATRICIA	ANN	PATRICIA ANN BOWYER, MD	2051 WEST ST		ANNAPOLIS	MD	214013006	0.536973007	12
1568421121	BUNKER	GERALD	EDWARD	GERALD EDWARD BUNKER, MD	5517 RITCHIE HWY	ANNE ARUNDE	BALTIMORE	MD	21225	0.537072111	12
1760090732	TUCKER	CHAD		CHAD TUCKER, MD	22 S GREENE ST		BALTIMORE	MD	212011544	0.537118316	12
1962036624	KULASI	CLEOPATRA		CLEOPATRA KULASI, MD	196 THOMAS JOHNSON DR		FREDERICK	MD	217024397	0.537943244	12
1619949930	THOMAS	RONALD	E	RONALD E THOMAS, MD	1415 S MOUNTAIN RD	STE 100	JOPPA	MD	210853236	0.539017804	12
1114049319	ARTIS	VIVIAN	LEE	VIVIAN LEE ARTIS, MD	9000 WOODYARD RD		CLINTON	MD	207354206	0.539487543	12
1003868324	HOLLYWOOD	JENNIFER	ANNE	JENNIFER ANNE HOLLYWOOD, MD	538 CYNWOOD DRIVE	STE 2	EASTON	MD	21601	0.541351833	12
1811969835	STEELE	RANDAL	A	RANDAL A STEELE, MD	1115 MAIN ST		DARLINGTON	MD	210341405	0.541839205	12
1942230313	ZEBLEY	JOSEPH	WILDMAN	JOSEPH WILDMAN ZEBLEY, MD	2 HAMILL RD	SUITE 222	BALTIMORE	MD	212101815	0.542005498	12
1801184759	MARELLA	LAKSHMI	LAVANYA	LAKSHMI LAVANYA MARELLA, MD	22590 SHADY CT FL 1		CALIFORNIA	MD	206195009	0.542345876	12
1477843969	PATEL	KAVITA	DALI	KAVITA DALI PATEL, MD	8908 RIGGS RD		ADELPHI	MD	207831632	0.543216243	12
1679532220	HULSE	ANDREA	D	ANDREA D HULSE, MD	2415 MUSGROVE RD	#105	SILVER SPRING	MD	209045202	0.543313887	12
1821196601	BROADWATER	RONALD	LEE	RONALD LEE BROADWATER, MD	12 BRECON PL	STE 400	COCKEYSVILLE	MD	210302343	0.544427057	12
1922504273	DEATON	DANIEL	JOSHUA	DANIEL JOSHUA DEATON, MD	11110 MEDICAL CAMPUS RD STE 200		HAGERSTOWN	MD	217426797	0.544552475	12
1053318089	MYSORE	VEENA		VEENA MYSORE, MD	5100 AUTH WAY	KAISER PERM	SUITLAND	MD	207464207	0.545042229	12
1750395984	TULLY	KATHLEEN	M.	KATHLEEN M. TULLY, MD	16918 YORK RD	SUITE 100	MONKTON	MD	211111022	0.545773891	12
1386615185	SIBILA	KENNETH		KENNETH SIBILA, MD	7801 YORK RD	SUITE 102	TOWSON	MD	212047446	0.546107496	12
1134367139	WIN	ALLISON		ALLISON WIN, MD	2401 RESEARCH BLVD STE 102		ROCKVILLE	MD	208503215	0.546555467	12
1184044422	SMITH	PATRICK	REID	PATRICK REID SMITH, MD	1701 TWIN SPRINGS RD		HALETHORPE	MD	212273553	0.546622265	12
1366588535	GARBER	SETH	MCGREGOR	SETH MCGREGOR GARBER, MD	8401 CONNECTICUT AVE	PENTHOUSE S	CHEVY CHASE	MD	20815	0.547816738	12
1619115250	LEONARD	ERICA		ERICA LEONARD, MD	4940 EASTERN AVE		BALTIMORE	MD	21224	0.548292362	12
1336108745	MADRID	VICTOR	B	VICTOR B MADRID, MD	6501 BALTIMORE NATIONAL PIKE STE D		CATONSVILLE	MD	212283923	0.550067381	12
1396894903	BUI	TU	THANH	TU THANH BUI, MD	1138 OPAL CT		HAGERSTOWN	MD	217405940	0.550926673	12
1336470335	ELY	ROBIN	ANDREA	ROBIN ANDREA ELY, MD	4633 RIVER ROAD		BETHESDA	MD	20816	0.551155489	12
1033225909	DAVIS	TAMMI	DAWN	TAMMI DAWN DAVIS, MD	9199 REISTERSTOWN RD	SUITE 203B	OWINGS MILLS	MD	211174520	0.553707683	12
1316999840	WYATT	CAROLYN		CAROLYN WYATT, MD	8808 CENTRE PARK DR	SUITE 206	COLUMBIA	MD	210452126	0.554285779	12
1548772825	ARNER	DENA	M	DENA M ARNER, MD	8191 JENNIFER LN STE 150		OWINGS	MD	207363195	0.554393962	12
1487687521	TESFALIDET	AZEB		AZEB TESFALIDET, MD	110 BAUGHMANS LN	SECOND FLOO	FREDERICK	MD	217024059	0.554726807	12
1447657911	COULTER	STEVEN		STEVEN COULTER, MD	8925 FOOTED RDG		COLUMBIA	MD	210454216	0.555126245	12
1295772036	BULLIS	DAVID	BRYAN	DAVID BRYAN BULLIS, MD	560 W MACPHAIL RD		BEL AIR	MD	210144320	0.555268883	12
1124523253	FONTANESI	SUZANNE		SUZANNE FONTANESI, MD	1111 N CHARLES ST		BALTIMORE	MD	212015505	0.555993057	12
1396734976	LEGGIT	JEFFREY	CHARLES	JEFFREY CHARLES LEGGIT, MD	4650 TAYLOR RD	BUILDING 17	BETHESDA	MD	208899254	0.556246376	12
1528383445	KANDASWAMY	ANITHA		ANITHA KANDASWAMY, MD	9901 MEDICAL CENTER DR		ROCKVILLE	MD	208503357	0.557375333	12
1568400497	ALTSCHULER	MORTON		MORTON ALTSCHULER, MD	1299 LAMBERTON DR		SILVER SPRING	MD	209023411	0.55766333	12
1356599740	DARDAINE	HALCYEANE	THEODORA	HALCYEANE THEODORA DARDAINE, MD	1110 ANNAPOLIS RD		ODENTON	MD	211131602	0.557726266	12
1467622712	NAKIA	NIKA		NIKA NAKIA, MD	7116 RITCHIE HWY		GLEN BURNIE	MD	210612904	0.558048453	12
1245264563	ISWARA	NARASIMHA		NARASIMHA ISWARA, MD	22576 MACARTHUR BLVD		CALIFORNIA	MD	206193086	0.558097648	12
1043215494	BEHRE	MICHAEL	RAY	MICHAEL RAY BEHRE, MD	300 S CHURCH ST		MIDDLETOWN	MD	217698043	0.558174644	12
1164579090	MARKS	WILLIAM	ANDREW	WILLIAM ANDREW MARKS, MD	5900 CEDAR LN		COLUMBIA	MD	210443635	0.559360747	12
1720233406	BARRETT TOMAN	RACHELLE	ELAINE	RACHELLE ELAINE BARRETT TOMAN, MD	4151 BLADENSBURG RD		COLMAR MANOR	MD	20722	0.560849172	12
1376544486	NG	TIK KA	LISA	TIK KA LISA NG, MD	4000 OLNEY LAYTONSVILLE RD		OLNEY	MD	208321802	0.56126283	12
1295791309	RIVERA	NANCY	DENNISSE	NANCY DENNISSE RIVERA, MD	1209A MARDA LN		ANNAPOLIS	MD	214031706	0.561485658	12
1497779813	FERENZ	SUSAN		SUSAN FERENZ, MD	349 E PULASKI HWY		ELKTON	MD	219216415	0.562781354	12
1043433816	FOLSOM ELDER	MICHELLE	ANTOINETT	MICHELLE ANTOINETT FOLSOM ELDER, MD	110 HOSPITAL RD	SUITE 111	PRINCE FREDERI	MD	206784019	0.562855546	12
1518051804	OWENS	JOYCE	LYNN	JOYCE LYNN OWENS, MD	2025 CHANEYVILLE RD STE 200		OWINGS	MD	207364300	0.563619334	12
1083706337	JOHNSON-WEAVE	JOI	ADRIA	JOI ADRIA JOHNSON-WEAVE, MD	8615 RIDGELYS CHOICE DR	SUITE 105	BALTIMORE	MD	212363026	0.563733267	12
1366426371	CIARKOWSKI	JANET	S	JANET S CIARKOWSKI, MD	9093 RIDGEFIELD DR	SUITE 104	FREDERICK	MD	217016710	0.563833837	12
1114189149	LEE	MONIKA	G	MONIKA G LEE, MD	23130 MOAKLEY ST		LEONARDTOWN	MD	206502918	0.564067676	12
1396753448	MATHEW	ABRAHAM		ABRAHAM MATHEW, MD	3125 BALTIMORE BLVD		FINKSBURG	MD	210482307	0.564605157	12
1770501041	DAY	TANIKA	LASIEN	TANIKA LASIEN DAY, MD	4225 ALTAMONT PL STE 201		WHITE PLAINS	MD	206953065	0.565136635	12
1356390348	MCCLYMONT	URSULA	BELINDA	URSULA BELINDA MCCLYMONT, MD	2323 ORLEANS ST		BALTIMORE	MD	212241020	0.565521654	12
1053316273	KUTZERA	WILLIAM	EUGENE	WILLIAM EUGENE KUTZERA, MD	13424 PENNSYLVANIA AVE	SUITE 101	HAGERSTOWN	MD	21742	0.566519983	12
1164524922	RHODEN-SALMON	SONIA	MARIE	SONIA MARIE RHODEN-SALMON, MD	15459 ANNAPOLIS RD		BOWIE	MD	207151847	0.566927575	12
1902945801	RIDDLE	FORREST	ALTON	FORREST ALTON RIDDLE, MD	9800 SAVAGE RD		FORT GEORGE G	MD	207555999	0.568109163	12
1376742536	MROZ	ELZBIETA	MARIA	ELZBIETA MARIA MROZ, MD	111 W HIGH ST STE 214		ELKTON	MD	219218611	0.569384349	12
1487657227	CANCINO	GWENNETH	O	GWENNETH O CANCINO, MD	115 W BEL AIR AVENUE		ABERDEEN	MD	210013221	0.570297987	12
1497048524	DROSTIN	CHRISTINA	MARIE	CHRISTINA MARIE DROSTIN, MD	503 A MUIR STREET		CAMBRIDGE	MD	21613	0.571059842	12
1285693697	RIFINO	MARY	R	MARY R RIFINO, MD	6518 MEADOW RIDGE RD STE 110		ELKRIDGE	MD	210756458	0.571094881	12
1326013038	MATHUR	RAKESH	K	RAKESH K MATHUR, MD	2112 BEL AIR RD	SUITE 1	FALLSTON	MD	21047	0.572517241	12
1437129368	BRUNSELL	SUSAN	CAROL	SUSAN CAROL BRUNSELL, MD	NNMC---EXECUTIVE HEALTH	8901 WISCON	BETHESDA	MD	208890001	0.573170693	12
1649339177	JALALI	REEMA		REEMA JALALI, MD	7350 VAN DUSEN RD STE 130		LAUREL	MD	207075267	0.573958626	12
1720378383	SPRADLEY	NAIMA	SUBIRA	NAIMA SUBIRA SPRADLEY, MD	3120 ERDMAN AVE		BALTIMORE	MD	212131202	0.576322705	12
1821021346	SIWEK	JAY		JAY SIWEK, MD	4151 BLADENSBURG RD		COLMAR MANOR	MD	207221928	0.576504235	12
1588069694	FOMENGIA	NKANGU	KENNETH	NKANGU KENNETH FOMENGIA, MD	9000 WOODYARD RD		CLINTON	MD	207354206	0.577332426	12
1841291564	BEHRENS	WILLIAM	EDWARD	WILLIAM EDWARD BEHRENS, MD	129 LUBRANO DR	SUITE 100	ANNAPOLIS	MD	214017566	0.577763567	12
1174627491	PHILLIPS	MARK	DAVID	MARK DAVID PHILLIPS, MD	4924 CAMPBELL BLVD STE 200		BALTIMORE	MD	21236	0.577910395	12
1457320939	DWYER	MICHAEL	X	MICHAEL X DWYER, MD	9101 FRANKLIN SQUARE DR	SUITE 205	BALTIMORE	MD	212373936	0.578638818	12
1023023835	PHURROUGH	STEVE	ERIC	STEVE ERIC PHURROUGH, MD	6179 DEVON DR		COLUMBIA	MD	210443821	0.578894652	12
1467916437	SMITH	KIMBERLY	ALICIA	KIMBERLY ALICIA SMITH, MD	4000 MITCHELLVILLE RD STE A308		BOWIE	MD	207163135	0.579096441	12
1194987453	SAADE	JAWAD		JAWAD SAADE, MD	3708 MOUNTAIN RD		PASADENA	MD	211222025	0.579744441	12
1023326337	GUMPEL	SUSAN	DANIELA	SUSAN DANIELA GUMPEL, MD	2480 LLEWELLYN AVE STE 5800		FORT MEADE	MD	207555129	0.580544364	12
1871594689	GONG	VICTOR		VICTOR GONG, MD	7408 COASTAL HWY		OCEAN CITY	MD	218422936	0.581075204	12
1689930489	DAVIS	JANNA	BECKER	JANNA BECKER DAVIS, MD	8601 VETERANS HWY STE 200		MILLERSVILLE	MD	211081566	0.581370933	12
1659422541	JIMENEZ	JOSELUIS		JOSELUIS JIMENEZ, MD	19504 AMARANTH DR		GERMANTOWN	MD	208741210	0.581428221	12
1871134783	CEPHAS	TYSHEKA		TYSHEKA CEPHAS, MD	5951 SCHERING RD		BALTIMORE	MD	212063144	0.581731391	12
1902844962	DIETRICH	JOYCE	A	JOYCE A DIETRICH, MD	4924 CAMPBELL BLVD	SUITE 200	BALTIMORE	MD	212365908	0.582100537	12
1558301234	KAKEMBO	HENRY	GRACE	HENRY GRACE KAKEMBO, MD	448 N LUZERNE AVE		BALTIMORE	MD	212241116	0.582937308	12
1124275334	THAKER	NILAY	BHASKER	NILAY BHASKER THAKER, MD	194 THOMAS JOHNSON DR STE A		FREDERICK	MD	21702	0.583053306	12
1407076128	KUCINE	JEFFREY	MARLOWE	JEFFREY MARLOWE KUCINE, MD	107 RIDGELY AVE	SUITE 14C	ANNAPOLIS	MD	214011417	0.583540283	12
1225014459	BART	STEPHAN	A	STEPHAN A BART, MD	10403 WETHERBURN RD		WOODSTOCK	MD	21163	0.583582756	12
1821384199	AKINLADE	OLUREMI		OLUREMI AKINLADE, MD	12210 PLUM ORCHARD DR	SUITE 212	SILVER SPRING	MD	209047911	0.583779615	12
1326137662	NWAOGBO	ELEKWACHI	N	ELEKWACHI N NWAOGBO, MD	6501 BALTIMORE NATIONAL PIKE STE D		CATONSVILLE	MD	212283923	0.585116796	12
1144451584	ROMANOSKI	TIMOTHY	CRAIG	TIMOTHY CRAIG ROMANOSKI, MD	202 COURSEVALL DR	SUITE 101	CENTREVILLE	MD	216172804	0.585602495	12
1356787550	JOHNSON	ANNIE	K	ANNIE K JOHNSON, MD	1419 FOREST DR. STE 100		ANNAPOLIS	MD	21403	0.58666566	12
1053301168	SIWIEC	HANNA		HANNA SIWIEC, MD	3430 WORTHINGTON BLVD	SUITE 103	FREDERICK	MD	217047017	0.587318771	12
1669656823	DINATALE	MIRIAM	C	MIRIAM C DINATALE, MD	10903 NEW HAMPSHIRE AVE	WO22 ROOM 6	SILVER SPRING	MD	209031058	0.587743202	12
1033436928	MORROW	COURTENAY	HYLTON	COURTENAY HYLTON MORROW, MD	6565 N CHARLES ST	PPE SUITE 4	BALTIMORE	MD	212046800	0.588147255	12
1093989097	GRUNDMANN	INA		INA GRUNDMANN, MD	NAVA HEALTH AND VITALITY CENTER	8880 MCGAW	COLUMBIA	MD	21045	0.588182939	12
1194804070	SIKRI	SUDHA		SUDHA SIKRI, MD	6357 OXON HILL ROAD		OXON HILL	MD	20745	0.589787355	12
1689601999	ELLIS	MONA		MONA ELLIS, MD	5530 WISCONSIN AVE	SUITE 645	CHEVY CHASE	MD	208154404	0.590736702	12
1821093055	KUGLER	RALPH	LAWRENCE	RALPH LAWRENCE KUGLER, MD	11110 MEDICAL CAMPUS RD	SUITE 107	HAGERSTOWN	MD	217426700	0.591291613	12
1780850917	MOFFATT	ROHAN		ROHAN MOFFATT, MD	15 E FREDERICK ST		WALKERSVILLE	MD	217938234	0.592584595	12
1285048009	TANNO	ELEANOR		ELEANOR TANNO, MD	1201 SEVEN LOCKS RD STE 111		ROCKVILLE	MD	208542957	0.592901008	12
1053489336	EDAPPULLY	JOHNY	JOSEPH	JOHNY JOSEPH EDAPPULLY, MD	3416 OLANDWOOD CT	207	OLNEY	MD	208321372	0.593343212	12
1972503068	SHIN	KEN	S	KEN S SHIN, MD	5107 SILVER HILL RD		SUITLAND	MD	207465213	0.593818373	12
1346245834	CHAMBLISS	PATRICIA	A	PATRICIA A CHAMBLISS, MD	24 MAGOTHY BEACH RD STE A		PASADENA	MD	211224414	0.593824853	12
1699744466	GORDON	LAUREN	A	LAUREN A GORDON, MD	9101 FRANKLIN SQUARE DR		BALTIMORE	MD	212373936	0.594390231	12
1275568040	NAIR	SUSEELA		SUSEELA NAIR, MD	5010 YORK RD		BALTIMORE	MD	212124437	0.59537255	12
1760777692	TOM	PATRICIA		PATRICIA TOM, MD	16 GREENMEADOW DR	SUITE G105	TIMONIUM	MD	210933200	0.597606503	12
1538130950	MALINER	BEVERLY		BEVERLY MALINER, MD	250 WOOD RD		ANNAPOLIS	MD	214021257	0.598309337	12
1508963810	NAUMANN	WALTER	KARL	WALTER KARL NAUMANN, MD	105 OLD ENGLE MILL RD		ACCIDENT	MD	215202096	0.598335975	12
1861717274	ROY	ELORA		ELORA ROY, MD	11701 LIVINGSTON RD	SUITE 101	FT. WASHINGTON	MD	207444901	0.599550857	12
1518190016	ZAN	WINKO		WINKO ZAN, MD	6333 BALTIMORE NATIONAL PIKE		CATONSVILLE	MD	212283910	0.599684969	12
1558516187	OSHODI	PATRICIA	ADAOBI OL	PATRICIA ADAOBI OL OSHODI, MD	6104 OLD BRANCH AVE		TEMPLE HILLS	MD	207482518	0.599737279	12
1295875409	FROST MOLLE	MARY	JOAN	MARY JOAN FROST MOLLE, MD	7180 COLUMBIA GATEWAY DR	HOWARD COUH	COLUMBIA	MD	210462132	0.600380247	12
1356335095	SMALDORE	KELLIE	BOBBITT	KELLIE BOBBITT SMALDORE, MD	2227 OLD EMMORTON RD	SUITE 220	BEL AIR	MD	21015	0.601676571	12
1629282264	BRUNEY	FRANCISCA	CLAUDIA	FRANCISCA CLAUDIA BRUNEY, MD	8601 VETERANS HWY STE 211		MILLERSVILLE	MD	21108	0.602780924	12
1376708321	SIMO	ARMEL		ARMEL SIMO, MD	724 MAIDEN CHOICE LN STE 304		CATONSVILLE	MD	212285967	0.60312302	12
1235319443	HILTON CLARKE	ROXANE	ILKA	ROXANE ILKA HILTON CLARKE, MD	1177 ANNAPOLIS RD	#25	ODENTON	MD	211137500	0.604057014	12
1497725337	HUMBURG	STEVEN	WILFRED	STEVEN WILFRED HUMBURG, MD	8901 WISCONSIN AVENUE		BETHESDA	MD	208890001	0.604238709	12
1396739033	DOHMEIER	GREGORY	MARK	GREGORY MARK DOHMEIER, MD	2227 OLD EMMORTON RD	SUITE 220	BEL AIR	MD	21015	0.604749421	12
1376768184	HENRY	ANISE		ANISE HENRY, MD	888 BESTGATE RD		ANNAPOLIS	MD	214013091	0.605280375	12
1700069234	KIRAN	ZAHRA		ZAHRA KIRAN, MD	1002 BRIGHTSTONE DR	APT 203	BALTIMORE	MD	212375759	0.606140276	12
1881121358	WOODRUFF	AMELITA		AMELITA WOODRUFF, MD	600 N WOLFE STREET	MEYER 8-134	BALTIMORE	MD	212872128	0.607069413	12
1609436856	CREW	TRACI		TRACI CREW, MD	9512 HARFORD RD STE 201		BALTIMORE	MD	212343125	0.607498311	12
1790887370	JAILALL	DAVINDRA	N	DAVINDRA N JAILALL, MD	105 AURORA ST		CAMBRIDGE	MD	216131903	0.608518083	12
1538143953	MIAN	JAMSHID	SAEED	JAMSHID SAEED MIAN, MD	9106 PHILADELPHIA RD	SUITE 209	BALTIMORE	MD	212374329	0.608729227	12
1881754349	ADEYEMO	MONISOLA	A	MONISOLA A ADEYEMO, MD	1400 MERCANTILE LN	SUITE 180	LARGO	MD	207745341	0.6096288	12
1629300470	MACARTHY	ANTHONY	PETER	ANTHONY PETER MACARTHY, MD	10230 NEW HAMPSHIRE AVE	SUITE 103	SILVER SPRING	MD	209031400	0.610434075	12
1760529028	SHAKIR	EUNICE		EUNICE SHAKIR, MD	6104 OLD BRANCH AVENUE		TEMPLE HILLS	MD	20748	0.610904299	12
1295773141	HAND	WILLIAM	B	WILLIAM B HAND, MD	6565 N CHARLES ST STE 411		BALTIMORE	MD	212045803	0.611269983	12
1104803253	CERUZZI	DIANE	M	DIANE M CERUZZI, MD	500 MARKET STREET	SUITE 101	POCOMOKE	MD	218511170	0.611741311	12
1639282411	ROUSE	REBECCA	E	REBECCA E ROUSE, MD	7 METROPOLITAN CT STE 1		GAITHERSBURG	MD	208784016	0.613004491	12
1417274432	LEVINE	ROBERT	JASON	ROBERT JASON LEVINE, MD	12111 DARNESTOWN RD	MEDSTAR MED	GAITHERSBURG	MD	208782205	0.613656968	12
1336584721	HAUGH	BRANDON		BRANDON HAUGH, MD	410 MALCOLM DR STE C		WESTMINSTER	MD	21157	0.613997687	12
1316939432	MAKAS	DANIEL	E	DANIEL E MAKAS, MD	555 CYNWOOD DR		EASTON	MD	216014092	0.61653	12
1114373107	TUTEJA	ALISHA		ALISHA TUTEJA, MD	12201 PLUM ORCHARD DR		SILVER SPRING	MD	209047803	0.616967679	12
1811536568	BROWN	CAROLYN		CAROLYN BROWN, MD	4701 SANGAMORE RD STE S207		BETHESDA	MD	208162529	0.61715394	12
1508946039	BROPHY	CATHERINE	I	CATHERINE I BROPHY, MD	2025 CHANEYVILLE RD STE 200		OWINGS	MD	207364300	0.617317824	12
1477631505	PAGANO-PICKRE	PAMELA	A	PAMELA A PAGANO-PICKRE, MD	1380 PROGRESS WAY	SUITE 114	ELDERSBURG	MD	217846464	0.617635875	12
1932142767	RICHIE	EMILY	L	EMILY L RICHIE, MD	1001 CATHEDRAL ST		BALTIMORE	MD	212015403	0.61795279	12
1376500850	MARTIN	MICHAEL	D	MICHAEL D MARTIN, MD	7602 BELAIR RD		BALTIMORE	MD	212364088	0.618552272	12
1932282134	RACKSON	MARY	A	MARY A RACKSON, MD	10155 YORK RD	STE 200	COCKEYSVILLE	MD	210303352	0.619945922	12
1750585253	RAJA	BHUVANA		BHUVANA RAJA, MD	655 WATKINS MILL ROAD	KAISER PERM	GAITHERSBURG	MD	208793301	0.620235451	12
1013998202	GILLESPIE	JOHN	A.	JOHN A. GILLESPIE, MD	9733 HEALTHWAY DR		BERLIN	MD	218111155	0.621107109	12
1437265014	NARR	LOIS	A	LOIS A NARR, MD	100 BRAMBLE ST	SUITE 3	CAMBRIDGE	MD	216132408	0.622435429	12
1376731034	CLARKE-BENNET	KAREN	S.	KAREN S. CLARKE-BENNET, MD	1114 TOWN CENTER BLVD	SUITE G	ODENTON	MD	21113	0.622503583	12
1750826863	LEE	KENNETH	KAMKIN	KENNETH KAMKIN LEE, MD	2401 W BELVEDERE AVE		BALTIMORE	MD	212155216	0.622824245	12
1104098326	GILES	PAUL	DAVID	PAUL DAVID GILES, MD	17001 SCIENCE DR STE 102		BOWIE	MD	20715	0.623783301	12
1427324847	LEUNG	HO NING		HO NING LEUNG, MD	29 S PACA ST		BALTIMORE	MD	212011771	0.623815467	12
1861653404	EVERHART	TERRY	LEE	TERRY LEE EVERHART, MD	3169 BRAVERTON STREET	SUITE 201	EDGEWATER	MD	210372690	0.624337464	12
1487729091	LAMBERT	CARLA	JEAN	CARLA JEAN LAMBERT, MD	10764 RHODE ISLAND AVE		BELTSVILLE	MD	207052513	0.625021695	12
1831395458	MOHAN	KAVITA		KAVITA MOHAN, MD	609 DAFFIN LN		DENTON	MD	216291392	0.625578272	12
1801888318	PATROWICZ	JONATHAN	C	JONATHAN C PATROWICZ, MD	1820 SWEET BAY DRIVE	SUITE 101	SALISBURY	MD	21804	0.625985828	12
1972762995	MONTGOMERY CO	LAINE		LAINE MONTGOMERY CO, MD	7190 CRESTWOOD BLVD	KAISER PERM	FREDERICK	MD	217037314	0.626301797	12
1003981952	HOLLOWAY	JOSHUA	RUFFIN	JOSHUA RUFFIN HOLLOWAY, MD	6525 BELCREST RD	PRINCE GEOR	HYATTSVILLE	MD	207822003	0.626361382	12
1336113091	GUTIERREZ	TRACY	LYNN	TRACY LYNN GUTIERREZ, MD	7070 SAMUEL MORSE DR	SUITE 100	COLUMBIA	MD	210463405	0.62663507	12
1740250125	COSTELLO	MICHAEL	W	MICHAEL W COSTELLO, MD	194 THOMAS JOHNSON DR STE A		FREDERICK	MD	21702	0.627166215	12
1811943392	TUAKLI	NADU	A	NADU A TUAKLI, MD	10814 HICKORY RIDGE RD		COLUMBIA	MD	210443622	0.627374509	12
1679614077	GRAY	ROBERT	LEE	ROBERT LEE GRAY, MD	206 SOUTH ST		ELKTON	MD	219215633	0.627454627	12
1619973534	BONAVENTE	ARNULFO	B	ARNULFO B BONAVENTE, MD	6409 CRAIN HWY	ROUTE 301	UPPER MARLBORO	MD	207724139	0.627879176	12
1720257991	WILSON	JANE	ELLEN	JANE ELLEN WILSON, MD	900 CATON AVE	MAILBOX 081	BALTIMORE	MD	212295201	0.630013532	12
1003251158	MASOSO	JEAN		JEAN MASOSO, MD	1110 ANNAPOLIS RD		ODENTON	MD	211131602	0.630286734	12
1437563863	ANDREWS	MARGARET		MARGARET ANDREWS, MD	615 W MACPHAIL RD STE 106		BEL AIR	MD	210144393	0.630344624	12
1093797995	HARTIG	DAVID		DAVID HARTIG, MD	10155 YORK RD	STE 200	COCKEYSVILLE	MD	210303352	0.631299815	12
1710198494	MATIPPA	SHARMILA		SHARMILA MATIPPA, MD	621 KELLY RD		CUMBERLAND	MD	215022878	0.632208343	12
1902853955	MOTTER-MAST	ROBIN	M	ROBIN M MOTTER-MAST, MD	9 SCHILLING RD		HUNT VALLEY	MD	210311191	0.632368643	12
1437267986	MARTIN	KATHERINE	A	KATHERINE A MARTIN, MD	46940 S SHANGRI LA DR	SUITE 19	LEXINGTON PARK	MD	206531037	0.63262776	12
1710943956	PERKIS	RENEE	LYNN	RENEE LYNN PERKIS, MD	349 E PULASKI HWY		ELKTON	MD	219216415	0.63292231	12
1558340646	EGLSEDER	LUDWIG		LUDWIG EGLSEDER, MD	503 CYNWOOD DR		EASTON	MD	216013869	0.633097222	12
1942281720	QADIR	GHAZALA	NMN	GHAZALA NMN QADIR, MD	1190 MOUNT AETNA RD		HAGERSTOWN	MD	217406833	0.634100415	12
1619041910	KASS	SARA	MONSON	SARA MONSON KASS, MD	4301 JONES BRIDGE RD		BETHESDA	MD	208144712	0.634420482	12
1487650891	CHASE	SHANITA		SHANITA CHASE, MD	1701 TWIN SPRINGS RD		HALETHORPE	MD	212273553	0.635112569	12
1710169446	JANLOO	ARMAN		ARMAN JANLOO, MD	1380 PROGRESS WAY STE 114		ELDERSBURG	MD	217846499	0.635376345	12
1205938305	CHAMPALOUX	GERARD		GERARD CHAMPALOUX, MD	14300 GALLANT FOX LANE	SUITE 110	BOWIE	MD	207154031	0.637324359	12
1629127824	CU	GEORGIA	DELAROSA	GEORGIA DELAROSA CU, MD	12070 OLD LINE CTR	SUITE 302	WALDORF	MD	206022513	0.638182149	12
1497860290	MAGNUS	BARRY	M	BARRY M MAGNUS, MD	609 GLOBAL WAY	CONCENTRA	LINTHICUM	MD	210900001	0.638745514	12
1881043016	COUCH	LUCAS		LUCAS COUCH, MD	444 WMC DR STE 100		WESTMINSTER	MD	211584337	0.638981524	12
1205970241	FRIPP	NATELAINE	E	NATELAINE E FRIPP, MD	5100 EASTERN AVE		BALTIMORE	MD	212242772	0.640075188	12
1386901932	CAPILI	ARIEL		ARIEL CAPILI, MD	655 WATKINS MILL RD		GAITHERSBURG	MD	208793301	0.640923485	12
1871755900	WARDEN-JARRET	ARIEL	J.	ARIEL J. WARDEN-JARRET, MD	4201 MITCHELLVILLE RD	SUITE 102	BOWIE	MD	207163163	0.641792784	12
1780029777	DIEHN	MARY	K	MARY K DIEHN, MD	9000 FRANKLIN SQUARE DR	DEPARTMENT	BALTIMORE	MD	212373901	0.64339512	12
1164454005	EVANS	JOYCE		JOYCE EVANS, MD	4538 EDMONDSON AVE		BALTIMORE	MD	212291506	0.645207065	12
1255352811	HANLEY	LENONIE		LENONIE HANLEY, MD	10 HOPKINS PLZ	KAISER PERM	BALTIMORE	MD	212012900	0.645808304	12
1265483473	FRANKEL	TRINA	KAPOOR	TRINA KAPOOR FRANKEL, MD	2360 W JOPPA RD	SUITE 306	LUTHERVILLE	MD	210934624	0.646041413	12
1275512253	SHANAHAN	PATRICK	JOSEPH	PATRICK JOSEPH SHANAHAN, MD	120 SPEER RD	BLDG B	CHESTERTOWN	MD	216201044	0.647301119	12
1659910214	MORLEY	SHANNON	DAWN	SHANNON DAWN MORLEY, MD	45870 E RUN DR		LEXINGTON PARK	MD	20653	0.648590508	12
1710100474	GARZON	MARK		MARK GARZON, MD	1910 TOWNE CENTRE BLVD	SUITE 210	ANNAPOLIS	MD	214013598	0.64941345	12
1073543237	KANNARKAT	TONY	PAPPACHAN	TONY PAPPACHAN KANNARKAT, MD	8201 16TH STREET	121	SILVER SPRING	MD	20910	0.649425208	12
1598803991	WILLIAMS	SHELLEY	LYNNE	SHELLEY LYNNE WILLIAMS, MD	8240 GEORGIA AVE	102	SILVER SPRING	MD	209104511	0.649731873	12
1770849853	GEORGE	AARON	EDWARD	AARON EDWARD GEORGE, MD	11110 MEDICAL CAMPUS RD STE 200		HAGERSTOWN	MD	217426797	0.652406277	12
1689604654	DECHOSA	VIVIAN	C.	VIVIAN C. DECHOSA, MD	610 SOLAREX CT		FREDERICK	MD	217038624	0.653302325	12
1710048137	THOMPSON	DEBORAH	M	DEBORAH M THOMPSON, MD	5100 AUTH WAY		SULTLAND	MD	207464207	0.655112333	12
1326154212	CHI	WALTER	Y	WALTER Y CHI, MD	8186 LARK BROWN RD	STE 201	ELKRIDGE	MD	21075	0.655318591	12
1114965571	SMIRNOW	LISA		LISA SMIRNOW, MD	1380 PROGRESS WAY	SUITE112	ELDERSBURG	MD	217846464	0.655319943	12
1720190366	FLANNERY	FRANK	TRAVERS	FRANK TRAVERS FLANNERY, MD	15108 EMORY LN		ROCKVILLE	MD	208531654	0.655348267	12
1689801045	OKOH	YVONNE	KOYEN	YVONNE KOYEN OKOH, MD	5454 WISCONSIN AVE STE 1100		CHEVY CHASE	MD	208156925	0.655360484	12
1659436822	O HORA	PATRICIA	ANNE	PATRICIA ANNE O HORA, MD	6525 BELCREST ROAD	SUITE 160	HYATTSVILLE	MD	207823091	0.655522189	12
1275600504	KENNEDY	MICHELE		MICHELE KENNEDY, MD	621 KELLY RD		CUMBERLAND	MD	215022878	0.656134798	12
1396740106	SALVO	KRISTINE	CARLSTEN	KRISTINE CARLSTEN SALVO, MD	9524 BELAIR RD		BALTIMORE	MD	212361508	0.656281477	12
1982067435	GROB	KELLY		KELLY GROB, MD	1517 ROCK SPRING RD		FOREST HILL	MD	210502818	0.657101903	12
1861592461	WELSH	JEAN	MARGARET	JEAN MARGARET WELSH, MD	12162 TECH RD		SILVER SPRING	MD	209041914	0.66064892	12
1730539289	ORR	JAY	STEVEN	JAY STEVEN ORR, MD	6190 GEORGETOWN BLVD		ELDERSBURG	MD	21784	0.661075208	12
1548616931	DARBANDI	MOHAMMAD		MOHAMMAD DARBANDI, MD	14812 PHYSICIANS LANE	162	ROCKVILLE	MD	208502085	0.662421812	12
1699119800	HOPE	RACHEL	BERNICE	RACHEL BERNICE HOPE, MD	815 E PRATT ST		BALTIMORE	MD	212024402	0.663158172	12
1245343342	SHRANATAN	LARRY		LARRY SHRANATAN, MD	12916 CONAMAR DRIVE	SUITE 204	HAGERSTOWN	MD	21742	0.66341165	12
1629169818	ERICKSON	REED		REED ERICKSON, MD	600 MEMORIAL AVE		CUMBERLAND	MD	215023765	0.663790506	12
1780676775	WROBLEWSKI	VINCENT	PAUL	VINCENT PAUL WROBLEWSKI, MD	1623 BELLONA AVE		LUTHERVILLE	MD	210935529	0.665401627	12
1376649046	RICHTER	DONALD	RAY	DONALD RAY RICHTER, MD	24 N WALNUT ST	SUITE 102	HAGERSTOWN	MD	217404738	0.665617095	12
1255532651	JOHNSON	ERIK	LIHN	ERIK LIHN JOHNSON, MD	5600 FISHERS LN	ROOM 8-103	ROCKVILLE	MD	208570001	0.669318645	12
1801930839	HINES	JOCELYN	MARIE	JOCELYN MARIE HINES, MD	1111 WASHINGTON BLVD		BALTIMORE	MD	212301824	0.670521196	12
1225009400	ASUNCION	JOSEPH	E.	JOSEPH E. ASUNCION, MD	11110 MEDICAL CAMPUS RD STE 200		HAGERSTOWN	MD	217426797	0.67073605	12
1588820971	OUWINGA	IMMIRNE	MONET	IMMIRNE MONET OUWINGA, MD	10845 TOWN CENTER BLVD	SUITE 102	DUNKIRK	MD	207542712	0.670938392	12
1033182274	CARTER	FALANA		FALANA CARTER, MD	7556 TEAGUE RD	SUITE 210	HANOVER	MD	210761213	0.670966359	12
1205845799	WISNIEWSKI	STANLEY	J.	STANLEY J. WISNIEWSKI, MD	8191 JENNIFER LN	150	OWINGS	MD	207363194	0.67122734	12
1457462806	WILLS	JOHN	HERMAN	JOHN HERMAN WILLS, MD	14310 OLD MARLBORO PIKE		UPPER MARLBORO	MD	207722840	0.671548997	12
1225078678	KHANNA	NIHARIKA		NIHARIKA KHANNA, MD	29 S PACA ST		BALTIMORE	MD	212011771	0.671853904	12
1598967671	KARANDANA	KAMANI	NIRMALA	KAMANI NIRMALA KARANDANA, MD	9000 WOODYARD RD		CLINTON	MD	207354206	0.672399528	12
1437293966	AFROOZ	SULTANA	JAHAN	SULTANA JAHAN AFROOZ, MD	10005 OLD COLUMBIA RD STE P170		COLUMBIA	MD	210461727	0.672543716	12
1598800476	NGUYEN	THUAN-HOA		THUAN-HOA NGUYEN, MD	12201 PLUM ORCHARD DRIVE		SILVER SPRING	MD	20904	0.672576174	12
1659396679	KRISHNAMURTHY	LEELA		LEELA KRISHNAMURTHY, MD	9470 ANNAPOLIS ROAD	#301	LANHAM	MD	207063076	0.673139886	12
1336374255	VADDEY	BHAVANI		BHAVANI VADDEY, MD	1050 W INDUSTRIAL BLVD	SOUTH CUMBE	CUMBERLAND	MD	215024331	0.673435074	12
1023095643	KIM	SOON	JA	SOON JA KIM, MD	5808 MAIN ST		ELKRIDGE	MD	210755105	0.675559387	12
1316996481	ALEXION	RACHELLE	M	RACHELLE M ALEXION, MD	3110 GRACEFIELD RD		SILVER SPRING	MD	209041820	0.67573751	12
1982663399	SATTIN	SANDRA	G	SANDRA G SATTIN, MD	5300 DORSEY HALL DR	SUITE 200	ELLICOTT CITY	MD	210427791	0.676159546	12
1114062775	OBAMOGIE	MERCY	A.	MERCY A. OBAMOGIE, MD	7225 HANOVER PKWY STE A		GREENBELT	MD	207702024	0.67636302	12
1942255468	KALRA	MANISHA		MANISHA KALRA, MD	15215 SHADY GROVE RD STE 304		ROCKVILLE	MD	208500200	0.676397117	12
1891868113	HILLER	CARMEN	ROCIO	CARMEN ROCIO HILLER, MD	137 MITCHELLS CHANCE RD	SUITE 180	EDGEWATER	MD	21037	0.677616415	12
1932192788	SHETTY	RITU	KHANNA	RITU KHANNA SHETTY, MD	2629 LEGENDS WAY		ELLICOTT CITY	MD	210422257	0.677775022	12
1659415123	NGUYEN	THY	BICH	THY BICH NGUYEN, MD	10600 YORK RD STE 102		COCKEYSVILLE	MD	210302396	0.678105963	12
1639607773	JUN	JIHYUN	ANN	JIHYUN ANN JUN, MD	6525 BELCREST RD		HYATTSVILLE	MD	207822003	0.678442084	12
1619122116	DOWNING	BILLIE	RANNETTE	BILLIE RANNETTE DOWNING, MD	3357B CORRIDOR MARKETPLACE		LAUREL	MD	207242381	0.678923042	12
1598108318	MUSSENDEN	PHILIP	LAURENCE	PHILIP LAURENCE MUSSENDEN, MD	1110 ANNAPOLIS RD		ODENTON	MD	211131602	0.679055531	12
1083685713	HOOPER	CAROL	G	CAROL G HOOPER, MD	2501 OAKINGTON ST		ABERDEEN PROVI	MD	210055131	0.679109389	12
1942338330	GURUBHAGAVATU	RAO	RAMAKRISH	RAO RAMAKRISH GURUBHAGAVATU, MD	3128 HARFORD RD		BALTIMORE	MD	212183114	0.679129413	12
1376873711	CHARLES	ADRIENNE	ELIZABETH	ADRIENNE ELIZABETH CHARLES, MD	6201 ANNAPOLIS RD		LANDOVER HILLS	MD	207841307	0.679441075	12
1538459482	KAYSIN	ALEXANDER		ALEXANDER KAYSIN, MD	29 S PACA ST		BALTIMORE	MD	212011771	0.681495301	12
1184114159	LAFLEUR	ADRIENNE	VICTORIA	ADRIENNE VICTORIA LAFLEUR, MD	29 S PACA ST		BALTIMORE	MD	212011771	0.682405894	12
1902806409	EDEN	ROBERT	S	ROBERT S EDEN, MD	2002 MEDICAL PKWY	SUITE 460	ANNAPOLIS	MD	214013046	0.682754583	12
1467665596	KAMEROW	DOUGLAS	BIRON	DOUGLAS BIRON KAMEROW, MD	4151 BLADENSBURG RD	FT LINCOLN	COLMAR MANOR	MD	207221928	0.683104352	12
1376569525	POSS	LAURIE	JANE	LAURIE JANE POSS, MD	133 DEFENSE HWY	SUITE 211	ANNAPOLIS	MD	21401	0.68368788	12
1487693370	BARNET	BETH		BETH BARNET, MD	29 S PACA ST		BALTIMORE	MD	212011771	0.683740107	12
1598296337	CROSS	DONIQUE		DONIQUE CROSS, MD	6104 OLD BRANCH AVE		TEMPLE HILLS	MD	207482518	0.684004759	12
1710190962	VO	DAM		DAM VO, MD	591 UNIVERSITY BLVD E		SILVER SPRING	MD	209013780	0.684820687	12
1699840355	MCKOY	NORMAN	G	NORMAN G MCKOY, MD	10274 LAKE ARBOR WAY	SUITE 202	MITCHELLVILLE	MD	20721	0.684899031	12
1184600751	SAPSIRI	SUCHADA	UNAKUL	SUCHADA UNAKUL SAPSIRI, MD	1614 WILKENS AVE		BALTIMORE	MD	212233513	0.685004918	12
1770578544	BIRCHESS	DAMIAN	EDWIN	DAMIAN EDWIN BIRCHESS, MD	5411 OLD FREDERICK RD	SUITE 18	BALTIMORE	MD	212292195	0.685113129	12
1235179672	ALPEROVITZ-BI	KARI	FAI	KARI FAI ALPEROVITZ-BI, MD	701 GLENWOOD ST		ANNAPOLIS	MD	214012350	0.685387895	12
1952397317	PARLER-KAMARA	TINA	MARGARET	TINA MARGARET PARLER-KAMARA, MD	3357B CORRIDOR MARKETPLACE		LAUREL	MD	207242381	0.685440478	12
1467981167	NWANKWO	AMY		AMY NWANKWO, MD	17 FIRSTFIELD RD STE 200		GAITHERSBURG	MD	208781756	0.685879257	12
1811094469	CHO	YOON	J	YOON J CHO, MD	6161 EXECUTIVE BLVD		NORTH BETHESDA	MD	208523901	0.686919655	12
1790158996	BYRD	JORDAN	TYLER	JORDAN TYLER BYRD, MD	8206 GEORGIA AVE		SILVER SPRING	MD	209104519	0.687056004	12
1174676969	SHAULL	MELISSA	ANNE	MELISSA ANNE SHAULL, MD	282 LOWER MAGOTHY BEACH RD		SEVERNA PARK	MD	211462166	0.687084334	12
1336202563	SHNEIER	BRIAN	ADRIAN	BRIAN ADRIAN SHNEIER, MD	2480 LLEWELLYN AVE		FORT MEADE	MD	207555800	0.687240469	12
1477629624	KALAZNY	BARBARA		BARBARA KALAZNY, MD	2323 ORLEANS ST		BALTIMORE	MD	212241020	0.690430549	12
1114345030	CHACKO	LINDA	ANNE PANI	LINDA ANNE PANI CHACKO, MD	900 CATON AVE # 081		BALTIMORE	MD	212295201	0.69063384	12
1396158606	MCKENNA	ALYSSA		ALYSSA MCKENNA, MD	1221 MERCANTILE LANE		UPPER MARLBORO	MD	20774	0.69140079	12
1831198829	PHILLIP	ERROL	A	ERROL A PHILLIP, MD	1419 FOREST DR		ANNAPOLIS	MD	214031482	0.692282507	12
1134199557	ENG	SAMUEL	P	SAMUEL P ENG, MD	18111 PRINCE PHILIP DR	SUITE #207	OLNEY	MD	208321507	0.692553511	12
1861621211	DARD	SHABIR		SHABIR DARD, MD	2415 MUSGROVE RD	#105	SILVER SPRING	MD	209045202	0.69480849	12
1083689152	SEWELL	JOHN	CALVERT	JOHN CALVERT SEWELL, MD	609 DAFFIN LN		DENTON	MD	21629	0.695308759	12
1154478865	SYLVESTER	SALVADOR		SALVADOR SYLVESTER, MD	6201 GREENBELT RD STE M16		BERWYN HEIGHTS	MD	207402333	0.695872061	12
1497277149	NEWHARD	HEATHER	SIOBHAN	HEATHER SIOBHAN NEWHARD, MD	2191 DEFENSE HWY STE 201		CROFTON	MD	211142469	0.695919782	12
1679626774	NGUYEN	VINCENT		VINCENT NGUYEN, MD	10810 CONNECTICUT AVE	KAISER PERM	KENSINGTON	MD	20895	0.695990181	12
1538233390	BALL	BARBARA	ANN	BARBARA ANN BALL, MD	4231 NORTH WOODS TRAIL		HAMPSTEAD	MD	21074	0.696825695	12
1598732851	BANDONG	BENJAMIN	BALTAZAR	BENJAMIN BALTAZAR BANDONG, MD	1501 DIVISION STREET		BALTIMORE	MD	21217	0.697066663	12
1154775500	SETH	GOVIND	JIVANDA	GOVIND JIVANDA SETH, MD	207 WISE AVE		DUNDALK	MD	212224911	0.697145691	12
1902801541	TINNEY	JULIE		JULIE TINNEY, MD	754 N HICKORY AVE	STE C	BEL AIR	MD	210143042	0.698327406	12
1326030438	PREST	ADEBOWALE		ADEBOWALE PREST, MD	9000 WOODYARD RD		CLINTON	MD	207354206	0.698632258	12
1396343760	NWOGU	IJEOMA	JOSEPHINE	IJEOMA JOSEPHINE NWOGU, MD	901 HARRY S TRUMAN DR N		LARGO	MD	207745477	0.699716764	12
1558835983	LASSITER	SHERYCE	NICOLE	SHERYCE NICOLE LASSITER, MD	9000 ROCKVILLE PIKE		BETHESDA	MD	208920001	0.700478495	12
1558522458	HISLOP	DONALD	HUGH	DONALD HUGH HISLOP, MD	1887 RITCHIE HWY		ANNAPOLIS	MD	214096229	0.70066471	12
1629056155	BOQUARD	MICHAEL	JAMES	MICHAEL JAMES BOQUARD, MD	2401 HAWKINS POINT RD	MAILSTOP 28	BALTIMORE	MD	212261797	0.701710122	12
1942284401	SYKORA	WILLIAM	STANLEY	WILLIAM STANLEY SYKORA, MD	1110 ANNAPOLIS RD		ODENTON	MD	211131602	0.702971273	12
1265535710	SHRANATAN	SHEILA	A	SHEILA A SHRANATAN, MD	13620 CRAYTON BLVD		HAGERSTOWN	MD	217422335	0.704031074	12
1124415294	BEELER	MEREDITH		MEREDITH BEELER, MD	7305 BALTIMORE AVE STE 107		COLLEGE PARK	MD	207403232	0.704426281	12
1053573311	DUNCAN	REBECCA	ELIZABETH	REBECCA ELIZABETH DUNCAN, MD	22 S GREENE ST		BALTIMORE	MD	212011544	0.7052314	12
1265456719	WU	WEN	S	WEN S WU, MD	10 N GREENE ST		BALTIMORE	MD	212011524	0.705451617	12
1093812562	ROBINSON-REDW	SANDRA	YVONNE	SANDRA YVONNE ROBINSON-REDW, MD	3331 TOLEDO TERRACE	SUITE 107	HYATTSVILLE	MD	20782	0.705896475	12
1538350335	NIMELY	CONTAH	S	CONTAH S NIMELY, MD	24 N WALNUT ST		HAGERSTOWN	MD	217404738	0.706372806	12
1487095683	REILLY	ALEXANDRI	A	ALEXANDRI A REILLY, MD	12201 PLUM ORCHARD DR		SILVER SPRING	MD	209047803	0.707274332	12
1639269368	CRICK	JANE	ALICE	JANE ALICE CRICK, MD	1665 WOODBROOKE DR		SALISBURY	MD	218048502	0.707806172	12
1538505094	MARTIN	EBONI	T.	EBONI T. MARTIN, MD	2855 CRAIN HWY		WALDORF	MD	20601	0.709044109	12
1255311239	SMOLOSKI	ROBERT		ROBERT SMOLOSKI, MD	609B DUTCHMANS LN		EASTON	MD	216013345	0.709638166	12
1396056297	AMBATI	MADHAVI		MADHAVI AMBATI, MD	13900 BALTIMORE AVE		LAUREL	MD	207075009	0.710522007	12
1093822538	JOHNSON	PATRICIA	A	PATRICIA A JOHNSON, MD	100 BRAMBLE ST	SUITE 3	CAMBRIDGE	MD	216132408	0.710761567	12
1326034687	CARICOFE	JOSEPH	HESS	JOSEPH HESS CARICOFE, MD	295 BUCHER JOHN RD		UNION BRIDGE	MD	217919522	0.711132273	12
1629073267	SPARKS	ALFRED	D	ALFRED D SPARKS, MD	615 W MACPHAIL RD	STE 106	BEL AIR	MD	210144393	0.711299016	12
1326023490	BAUGH	ERIC	RANDOLPH	ERIC RANDOLPH BAUGH, MD	1211 BAY HIGHLANDS DR		ANNAPOLIS	MD	214034704	0.711591144	12
1316904121	ROBERTS	BONNI		BONNI ROBERTS, MD	361 FAIR HILL DR		ELKTON	MD	219212512	0.711727133	12
1841452687	LUCERO-UGALIN	LULITA		LULITA LUCERO-UGALIN, MD	6B INDUSTRIAL PARK DRIVE	UNIT 8	WALDORF	MD	207352073	0.712023916	12
1336211796	WOMELDORF	SUSAN	M	SUSAN M WOMELDORF, MD	13424 PA AVE	MERRITUS UR	HAGERSTOWN	MD	217422658	0.713497132	12
1821267477	ABBAS	SYED		SYED ABBAS, MD	6701 N CHARLES ST	SUITE 4105	BALTIMORE	MD	212046808	0.713900329	12
1366427940	MADONNA	SUSAN		SUSAN MADONNA, MD	8871 GORMAN RD	SUITE 300	LAUREL	MD	207235877	0.714576228	12
1780602458	OZGUN	SUHA		SUHA OZGUN, MD	6655 SYKESVILLE RD	SPRINGFIELD	SYKESVILLE	MD	217847966	0.715100126	12
1043639180	CHANG	RICHARD	JOHN	RICHARD JOHN CHANG, MD	10424 BALTIMORE AVE		BELTSVILLE	MD	207052321	0.715180961	12
1003826801	BAILIN	HEIKE	BARBARA	HEIKE BARBARA BAILIN, MD	803 RUSSELL AVE	SUITE #1	GAITHERSBURG	MD	208793584	0.715529066	12
1477846509	SPEALMAN	ALAN	DAVESNE	ALAN DAVESNE SPEALMAN, MD	3940 BALTIMORE ST		KENSINGTON	MD	208953906	0.71583842	12
1669689881	STAUFFER-MUNE	CAROL	ANN	CAROL ANN STAUFFER-MUNE, MD	1206-B EXPRESSCARE OF BEL AIR		BEL AIR	MD	21014	0.7170212	12
1124050067	AHMED	ZAHRA	BUTOOL	ZAHRA BUTOOL AHMED, MD	7525 GREENWAY CENTER DR	SUITE 105	GREENBELT	MD	207703509	0.717608916	12
1861435604	MASLEN	CATHERINE	N	CATHERINE N MASLEN, MD	1040 PARK AVE STE 200		BALTIMORE	MD	212015634	0.718875496	12
1770718892	CARTER	KEVIN	P	KEVIN P CARTER, MD	29 S PACA ST	FAMILY MEDI	BALTIMORE	MD	21201	0.718894376	12
1083866081	HERATH	PADMINI	D	PADMINI D HERATH, MD	13424 PENNSYLVANIA AVE	SUITE 101	HAGERSTOWN	MD	217422658	0.719571451	12
1285090126	BAKHAI	NEHA		NEHA BAKHAI, MD	600 NORTH WOLFE STREET	THE JOHNS H	BALTIMORE	MD	212872109	0.71990963	12
1982666913	DATTA	VASANT		VASANT DATTA, MD	340 MILL ST		HAGERSTOWN	MD	217406138	0.720791503	12
1962430728	UKENS	JEFFREY	L	JEFFREY L UKENS, MD	2540 CENTREVILLE RD		CENTREVILLE	MD	216172681	0.721716022	12
1053365890	LOPEZ-CORREA	LUZ	MARIA	LUZ MARIA LOPEZ-CORREA, MD	344 UNIVERSITY BLVD W	#215	SILVER SPRING	MD	209011948	0.723751692	12
1730744475	RUTSTEIN	DAVIDA		DAVIDA RUTSTEIN, MD	4 PENNY LN		BALTIMORE	MD	212092724	0.723822466	12
1083031199	CHAMBERLAIN	CATHERINE	JEAN	CATHERINE JEAN CHAMBERLAIN, MD	3700 FLEET ST STE 200		BALTIMORE	MD	212244243	0.72445403	12
1164498523	SALUJA	DARSHAN	SINGH	DARSHAN SINGH SALUJA, MD	1600 W MOUNT ROYAL AVE		BALTIMORE	MD	212174418	0.725237174	12
1093986697	NEWTON	BENJAMIN	JAMES	BENJAMIN JAMES NEWTON, MD	5550 FRIENDSHIP BLVD STE 450		CHEVY CHASE	MD	20815	0.7274008	12
1164578563	KUNDAPUR	RESHMA	RAO	RESHMA RAO KUNDAPUR, MD	6000 EXECUTIVE BLVD STE 300		ROCKVILLE	MD	208523803	0.727519781	12
1225034853	WAGONER	GARY	L	GARY L WAGONER, MD	925 BISHOP WALSH RD	SUITE 4	CUMBERLAND	MD	21502	0.728100911	12
1245269018	GARRETT-RAY	STACY		STACY GARRETT-RAY, MD	4538 EDMONDSON AVE		BALTIMORE	MD	212291506	0.728157523	12
1861493926	FORMAN	JONATHAN		JONATHAN FORMAN, MD	7711 QUARTERFIELD RD	SUITE A	GLEN BURNIE	MD	210614492	0.729780524	12
1396761870	BAYDARIAN	KIMBERLY	PICCIONE	KIMBERLY PICCIONE BAYDARIAN, MD	8507 LIBERTY RD		RANDALLSTOWN	MD	211334819	0.73010481	12
1346262185	HSU	JUICHIH		JUICHIH HSU, MD	223 W MAIN ST		ELKTON	MD	219215230	0.730607575	12
1174635536	GIBBS	ANGELA	L	ANGELA L GIBBS, MD	11200 RACETRACK RD	STE A104	BERLIN	MD	218113809	0.730828145	12
1164450920	SCHULTZ	HOWARD	KENNETH	HOWARD KENNETH SCHULTZ, MD	1438 DEFENSE HIGHWAY	SUITE 201	GAMBRILLS	MD	21054	0.731602592	12
1730617986	SALEEM	FHEZA		FHEZA SALEEM, MD	600 EXECUTIVE BLVD	625	BETHESDA	MD	20852	0.731797218	12
1750375481	MASON	SHERELL	LATONYA	SHERELL LATONYA MASON, MD	10 HOPKINS PLZ		BALTIMORE	MD	212012900	0.73216634	12
1831164342	CROWDER	AMY	RUTH	AMY RUTH CROWDER, MD	2001 MEDICAL PARKWAY	ACUTE CARE	ANNAPOLIS	MD	214013280	0.732391495	12
1013976091	DAVIS	STEPHANIE	LYNN	STEPHANIE LYNN DAVIS, MD	29 S PACA ST	LOWER LEVEL	BALTIMORE	MD	212011771	0.732471575	12
1821562257	SCOTT	TERRI	L	TERRI L SCOTT, MD	9000 ROCKVILLE PIKE		BETHESDA	MD	208920001	0.73264242	12
1689054827	PHIRI	KRISTEN		KRISTEN PHIRI, MD	6535 N CHARLES ST STE 100		BALTIMORE	MD	21204	0.73292418	12
1104955376	SIKIRICA	ALISON	ANNA	ALISON ANNA SIKIRICA, MD	10540 CONNECTICUT AVE		KENSINGTON	MD	208952426	0.733095866	12
1497788210	JARRETT	KONRAD	WAYNE	KONRAD WAYNE JARRETT, MD	15459 ANNAPOLIS RD		BOWIE	MD	207151847	0.733653082	12
1952580821	UDOCHI	NJIDE		NJIDE UDOCHI, MD	8900 COLUMBIA 100 PKWY	SUITE G	COLUMBIA	MD	210452336	0.734139803	12
1548284995	DELANEY	JOANNA	MACAPINLA	JOANNA MACAPINLA DELANEY, MD	8401 CONNECTICUT AVE PH SUITE		CHEVY CHASE	MD	208155822	0.734517241	12
1144297334	CHAO	LELIN		LELIN CHAO, MD	3028 GREENMOUNT AVE		BALTIMORE	MD	21218	0.734765473	12
1326049040	DABBS	WILLIAM	ALEXANDER	WILLIAM ALEXANDER DABBS, MD	104 RIDGELY AVE STE 302	SUITE 200	ANNAPOLIS	MD	214011441	0.735644891	12
1851398689	GITTELMAN	MITCHELL	SENDER	MITCHELL SENDER GITTELMAN, MD	31413 WINTERPLACE PKWY	SUITE 103	SALISBURY	MD	218041877	0.735757285	12
1790379303	CUGLE	NICOLE	KAYLA	NICOLE KAYLA CUGLE, MD	40 1ST AVE		GLEN BURNIE	MD	210607626	0.736369262	12
1083044028	ZARICK	ANDREW		ANDREW ZARICK, MD	9502 HIGHLANDER CIR		WALKERSVILLE	MD	217939109	0.736551648	12
1174599963	PIPER	JENEPHER		JENEPHER PIPER, MD	10155 YORK RD	STE 200	COCKEYSVILLE	MD	210303352	0.737387269	12
1588672190	DUGGIRALA	AMAR	VENKAT	AMAR VENKAT DUGGIRALA, MD	19710 FISHER AVE	SUITE J	POOLESVILLE	MD	208372098	0.737693087	12
1336481951	WATTS	CHARLOTTE	A.	CHARLOTTE A. WATTS, MD	231 MIDDLE BLVD		SALISBURY	MD	218016213	0.738725461	12
1164614764	AKHTAR	HAROON		HAROON AKHTAR, MD	610 9TH AVE		BRUNSWICK	MD	217161828	0.739398782	12
1962745281	NARAYAN	SUCHITHRA	PRIYA	SUCHITHRA PRIYA NARAYAN, MD	2101 E JEFFERSON ST	SUITE 6W-PP	ROCKVILLE	MD	208524908	0.740200826	12
1750465035	YANG	LING		LING YANG, MD	19529 DOCTORS DR		GERMANTOWN	MD	208745262	0.740361581	12
1033110390	HAMMERASH	WILLIAM	JOHN	WILLIAM JOHN HAMMERASH, MD	708C LISBON CENTER DR		WOODBINE	MD	217978600	0.741183878	12
1326083940	ANE	EVELINE	BIYOGA	EVELINE BIYOGA ANE, MD	7219 HANOVER PKWY	SUITE B	GREENBELT	MD	207702021	0.741819145	12
1225054091	OQUENDO	YVETTE		YVETTE OQUENDO, MD	5500 KNOLL NORTH DR	SUITE 370	COLUMBIA	MD	210452370	0.742733892	12
1730339995	MALIK	KOMAL	A.	KOMAL A. MALIK, MD	8315 CHERRY LANE		LAUREL	MD	20707	0.7428191	12
1497020846	RIVES GRAY	TYLER		TYLER RIVES GRAY, MD	2000 W BALTIMORE ST	SUITE 247	BALTIMORE	MD	212231558	0.743501804	12
1598926461	GOLDFARB	AMANDA	CARMEL	AMANDA CARMEL GOLDFARB, MD	10335 KENSINGTON PKWY	SUITE G	KENSINGTON	MD	208953359	0.743591148	12
1619154671	MALLA	SAILAJA		SAILAJA MALLA, MD	625 KENT AVE	SUITE 305	CUMBERLAND	MD	215023794	0.744042501	12
1598869885	GAO	ZHEN-YA		ZHEN-YA GAO, MD	4701 RANDOLPH ROAD	SUITE 103	ROCKVILLE	MD	208522260	0.744245442	12
1083795314	MCGARRY	EUGENIA	Z	EUGENIA Z MCGARRY, MD	7700 BROOKLYN BRIDGE RD		LAUREL	MD	207072818	0.74439091	12
1265495170	GOTSCH	PATRICIA	B	PATRICIA B GOTSCH, MD	255 N 4TH ST	SUITE 1	OAKLAND	MD	215501340	0.744701087	12
1497192751	PROCTOR	KEYONNA	NICKARA	KEYONNA NICKARA PROCTOR, MD	14090 HG TRUEMAN RD	SUITE 2100	SOLOMONS	MD	206883151	0.744958772	12
1558709337	SCHULZE	ANDREA	JO	ANDREA JO SCHULZE, MD	1111 N CHARLES ST		BALTIMORE	MD	212015505	0.74518259	12
1013015924	FORST	PAUL	EDWARD	PAUL EDWARD FORST, MD	1434 PORTER ST		FORT DETRICK	MD	217029210	0.745503683	12
1598896268	KWIATKOWSKI	SCOTT	W	SCOTT W KWIATKOWSKI, MD	8701 GEORGIA AVE	SUITE 406	SILVER SPRING	MD	209103713	0.745518889	12
1851340319	AHMED	MOHAMMED	M	MOHAMMED M AHMED, MD	515 FAIRMOUNT AVE	SUITE 340	TOWSON	MD	212865466	0.746815611	12
1306132543	GOSSA	WEYINSHET	P.	WEYINSHET P. GOSSA, MD	4301 JONES BRIDGE RD		BETHESDA	MD	208144799	0.746992004	12
1356363618	HARDING	DAVID	B	DAVID B HARDING, MD	18111 PRINCE PHILIP DR	SUITE 300	OLNEY	MD	208321513	0.748610968	12
1831503226	ANDREWS	DAVID	NICHOLAS	DAVID NICHOLAS ANDREWS, MD	660 KENILWORTH DR STE 204		TOWSON	MD	212042354	0.748721183	12
1427614353	SERIO	KATHERINE	LIBERTINI	KATHERINE LIBERTINI SERIO, MD	9 SCHILLING RD STE 102		HUNT VALLEY	MD	210318611	0.749262206	12
1659334852	GOODMAN	VALERIE	ELLEN	VALERIE ELLEN GOODMAN, MD	2540 CENTREVILLE RD		CENTREVILLE	MD	216172681	0.749743302	12
1679578983	SHUTTA	JOHN	A	JOHN A SHUTTA, MD	15 E FREDERICK ST		WALKERSVILLE	MD	217938234	0.749824686	12
1780668640	MROWIEC	ANDREW		ANDREW MROWIEC, MD	9 ABERDEEN SHOPPING PLZ		ABERDEEN	MD	21001	0.749860788	12
1699157917	MOHAMUD	SAGAL		SAGAL MOHAMUD, MD	12201 PLUM ORCHARD DR		SILVER SPRING	MD	209047803	0.750267574	12
1790325546	AN	JESSICA	JIYOUNG	JESSICA JIYOUNG AN, MD	111 W HIGH ST STE 314		ELKTON	MD	219218617	0.750863234	12
1508855024	ARZADON	GLENN	K	GLENN K ARZADON, MD	11042 NICHOLAS LANE	SUITE B102	BERLIN	MD	218113333	0.750951764	12
1811379563	VAN ANTWERP	JASON		JASON VAN ANTWERP, MD	311 N 4TH ST STE 1		OAKLAND	MD	215501371	0.751537564	12
1720136740	KWAK	KAREN	H.	KAREN H. KWAK, MD	1701 TWIN SPRINGS RD		HALETHORPE	MD	212273553	0.75219592	12
1396781712	DAVIDOFF	JUDY	B	JUDY B DAVIDOFF, MD	8507 LIBERTY RD		RANDALLSTOWN	MD	211334819	0.752914586	12
1851561286	OHALETE	CHIOMA		CHIOMA OHALETE, MD	6525 BELCREST RD		HYATTSVILLE	MD	207822003	0.75324401	12
1023146438	WASHINGTON	HILARY	HERBERT	HILARY HERBERT WASHINGTON, MD	11701 LIVINGSTON RD	SUITE 205	FT WASHINGTON	MD	207445104	0.75405929	12
1750897732	MCCOY	SLOAN	FORD	SLOAN FORD MCCOY, MD	13950 BRANDYWINE ROAD	SUITE 125	BRANDYWINE	MD	20613	0.754364947	12
1033559695	GLICKMAN	MICHAEL		MICHAEL GLICKMAN, MD	1630 MAIN ST STE 101		CHESTER	MD	216192792	0.75541424	12
1518058775	GORDON	DAVID	KENT	DAVID KENT GORDON, MD	1058 W. PERIMETER ROAD		JOINT BASE AND	MD	20762	0.756251256	12
1316053382	JOEL	MALINI	K	MALINI K JOEL, MD	5900 CEDAR LN		COLUMBIA	MD	210443635	0.756608639	12
1275565251	WILSON	MARC		MARC WILSON, MD	815 E PRATT ST		BALTIMORE	MD	212024889	0.757515839	12
1831197110	ISLES	ERICA	CECILIA	ERICA CECILIA ISLES, MD	3120 ERDMAN AVE		BALTIMORE	MD	212131720	0.758641216	12
1083841431	ANYAOGU	NEKA	DORIS	NEKA DORIS ANYAOGU, MD	10210 REISTERSTOWN RD		OWINGS MILLS	MD	211173606	0.75940114	12
1821222530	RAGHUNATH	ARUN		ARUN RAGHUNATH, MD	515 BRIGHTFIELD RD		LUTHERVILLE	MD	210933643	0.759814917	12
1093036774	SHIFERAW	ARFASSA		ARFASSA SHIFERAW, MD	8115 MAPLE LAWN BLVD STE 140		FULTON	MD	20759	0.759934328	12
1861629115	PANDIT	INEZ	MARIA	INEZ MARIA PANDIT, MD	8514 HUNTER CREEK TRL		POTOMAC	MD	208542561	0.760684586	12
1013361054	NEWMAN	PAUL		PAUL NEWMAN, MD	12200 ANNAPOLIS RD STE 228		GLENN DALE	MD	207699182	0.761127158	12
1457537268	ALVI	RUBINA		RUBINA ALVI, MD	6020 MEADOWRIDGE CENTER DR STE U		ELKRIDGE	MD	210757275	0.762479315	12
1962403279	MCLEAN	DAVID	B	DAVID B MCLEAN, MD	8901 WISCONSIN AVENUE		BETHESDA	MD	208890001	0.763195595	12
1164784641	BAH-SOW	MARIAMA	JELOH	MARIAMA JELOH BAH-SOW, MD	17001 SCIENCE DR STE 102		BOWIE	MD	20715	0.763251897	12
1467429415	BENNETT	OLIVER	MOSES	OLIVER MOSES BENNETT, MD	1111 SPRING ST		SILVER SPRING	MD	209104003	0.763597045	12
1740673276	MATRIYA	PURWAAI	CHAND	PURWAAI CHAND MATRIYA, MD	10810 CONNECTICUT AVE		KENSINGTON	MD	208952138	0.763732325	12
1912902362	HOHL	KEVIN	EDWARD	KEVIN EDWARD HOHL, MD	300 S CHURCH ST		MIDDLETOWN	MD	217698043	0.765690003	12
1194727131	BARGER	ERIKA	V.	ERIKA V. BARGER, MD	2480 LLEWELLYN AVE		FORT GEORGE G	MD	207557081	0.766687601	12
1609904432	HELSLEY	JAMES	DOYLE	JAMES DOYLE HELSLEY, MD	109 RAYLOC DR		HANCOCK	MD	217501518	0.767180169	12
1083623466	MATHEW	SCARIA		SCARIA MATHEW, MD	11910 HG TRUEMAN RD		LUSBY	MD	206572921	0.767503574	12
1447315163	BONE	PAUL	AUBREY	PAUL AUBREY BONE, MD	10905 FORT WASHINGTON RD	SUITE 206	FORT WASHINGTO	MD	207445843	0.767633986	12
1669585048	ELTING	JEFFREY	ALAN	JEFFREY ALAN ELTING, MD	5454 WISCONSIN AVE	SUITE #1410	CHEVY CHASE	MD	208156901	0.767744585	12
1780600742	SILVERBERG	LAWRENCE	IRA	LAWRENCE IRA SILVERBERG, MD	9380 BALTIMORE NATIONAL PIKE	SUITE 107	ELLICOTT CITY	MD	210422806	0.768085794	12
1629034442	SCHWAB	DEBRA	L.	DEBRA L. SCHWAB, MD	10755 FALLS RD	SUITE 160	LUTHERVILLE	MD	210934515	0.768668118	12
1366824385	AIDOO	RITA		RITA AIDOO, MD	8206 GEORGIA AVE		SILVER SPRING	MD	209104519	0.769864698	12
1033317516	MORELL	EVA	MARIA	EVA MARIA MORELL, MD	4977 BATTERY LANE	SUITE 209	BETHESDA	MD	20814	0.770342873	12
1942301403	RAJVANSHI	AMIT	KUMAR	AMIT KUMAR RAJVANSHI, MD	121 CONGRESSIONAL LN	SUITE 409	ROCKVILLE	MD	208521542	0.770476725	12
1841782901	PIRAS	CRYSTAL	ANN	CRYSTAL ANN PIRAS, MD	1027 MEMORIAL DR		OAKLAND	MD	215504343	0.770787192	12
1750680021	MAPP	TIFFANY	ALTAMARIA	TIFFANY ALTAMARIA MAPP, MD	6005 LANDOVER RD STE 5		CHEVERLY	MD	207851145	0.771216106	12
1609010271	SRORN	SOKPHEARY		SOKPHEARY SRORN, MD	7190 CRESTWOOD BLVD	KAISER PERM	FREDERICK	MD	217037314	0.77170479	12
1275971178	MADANI	HASSAN		HASSAN MADANI, MD	7211 BANK CT		FREDERICK	MD	217038483	0.77360744	12
1740653468	HOLLIDAY	MARIA	J.	MARIA J. HOLLIDAY, MD	8600 LA SALLE RD #515	APPS	TOWSON	MD	21286	0.77366159	12
1720157647	EHSANI-SHISHV	HAMID		HAMID EHSANI-SHISHV, MD	4940 EASTERN AVE	JOHNS HOPKI	BALTIMORE	MD	212242735	0.774139926	12
1629384581	GIUFFREDA	LEONARD	JOHN	LEONARD JOHN GIUFFREDA, MD	900 S CATON AVE		BALTIMORE	MD	212295201	0.774786121	12
1982603759	ABBOTT	PETER	SCOTT	PETER SCOTT ABBOTT, MD	6141 MASSEY CROSSING RD		WILLARDS	MD	218741174	0.775068475	12
1174502595	JESCHKE	CRAIG	ARTHUR	CRAIG ARTHUR JESCHKE, MD	4225 ALTAMONT PLACE	SUITE 201	WHITE PLAINS	MD	20695	0.775159335	12
1891345674	FULLEM	JENNIFER		JENNIFER FULLEM, MD	1701 TWIN SPRINGS RD		HALETHORPE	MD	212273553	0.775640121	12
1770527699	SIMON	JOCK		JOCK SIMON, MD	BAYSIDE MEDICAL	13111 COAST	OCEAN CITY	MD	218424623	0.777724544	12
1376582072	BUTLER	RUSHIA		RUSHIA BUTLER, MD	5900 CEDAR LN		COLUMBIA	MD	210443635	0.778078161	12
1699983858	KESSOUS	EFRAIM		EFRAIM KESSOUS, MD	800 S FREDERICK AVE	SUITE 110	GAITHERSBURG	MD	208774150	0.779618069	12
1578609335	LAZAR	LEA		LEA LAZAR, MD	6355 TEN OAKS RD	SUITE 202	CLARKSVILLE	MD	210291184	0.779754705	12
1184601650	ATTANASIO	RONALD		RONALD ATTANASIO, MD	9114 PHILADELPHIA RD	SUITE 108	BALTIMORE	MD	212374317	0.781355176	12
1447350012	KHANDELWAL	RITA	-	RITA - KHANDELWAL, MD	1600 CRAIN HWY S STE 610		GLEN BURNIE	MD	210616442	0.781730259	12
1134255789	CARLE	TIMOTHY	RYAN	TIMOTHY RYAN CARLE, MD	8601 16TH ST		SILVER SPRING	MD	209102261	0.782481527	12
1184616419	STEGMAN	CHARLES	DONALD	CHARLES DONALD STEGMAN, MD	30434 MOUNT VERNON RD		PRINCESS ANNE	MD	218531400	0.782909731	12
1770826364	WILLIAMS	OPAL		OPAL WILLIAMS, MD	2101 E JEFFERSON ST	SUITE 6W PP	ROCKVILLE	MD	208524908	0.783198535	12
1528128345	NICHOLSONBROW	FELICIA		FELICIA NICHOLSONBROW, MD	2401 W BELVEDERE AVE		BALTIMORE	MD	212155216	0.78349803	12
1780676353	CANCINO	JENNIFER		JENNIFER CANCINO, MD	7211 BANK CT		FREDERICK	MD	217038483	0.78373563	12
1114344165	DIGEN	BEATRICE		BEATRICE DIGEN, MD	12201 PLUM ORCHARD DR		SILVER SPRING	MD	209047803	0.783794534	12
1902863509	MULVEY	JOHN		JOHN MULVEY, MD	104 W MAIN ST		ELKTON	MD	219215509	0.784006331	12
1861833808	THOMAS	JENCY		JENCY THOMAS, MD	2101 E JEFFERSON ST STE 6W		ROCKVILLE	MD	20852	0.785462141	12
1417272337	SCOTT	CASEY	RICE	CASEY RICE SCOTT, MD	3 CEDAR ST		CAMBRIDGE	MD	216132362	0.785849903	12
1922324532	STEWART	DONN	M	DONN M STEWART, MD	10 CENTER DR	MSC 1374	BETHESDA	MD	208920001	0.787161082	12
1164699310	ADU-SARKODIE	NANA YAW	AMPAW	NANA YAW AMPAW ADU-SARKODIE, MD	4924 CAMPBELL BLVD	SUITE 125	BALTIMORE	MD	212365908	0.787599246	12
1467450296	GORDON	LAWRENCE	SCOTT	LAWRENCE SCOTT GORDON, MD	301 WATERSVILLE RD		MOUNT AIRY	MD	217715513	0.787647062	12
1063496107	LEE	STEPHEN	HERNG-SHI	STEPHEN HERNG-SHI LEE, MD	610 SOLAREX CT		FREDERICK	MD	217038624	0.788032254	12
1821013236	ROETT	MICHELLE	AYOLA	MICHELLE AYOLA ROETT, MD	4151 BLADENSBURG RD		COLMAR MANOR	MD	207221928	0.788202298	12
1558409953	LYONS	PAULA	R	PAULA R LYONS, MD	11722 REISTERSTOWN RD		REISTERSTOWN	MD	211363302	0.78821155	12
1063569507	EPSTEIN	JACK	RICHARD	JACK RICHARD EPSTEIN, MD	121 CONGRESSIONAL LN	SUITE 318	ROCKVILLE	MD	208521542	0.788308159	12
1790729523	HARAPANAHALLI	NEELAKANT	RAMACHAND	NEELAKANT RAMACHAND HARAPANAHALLI, MD	602 S ATWOOD RD	STE 207	BEL AIR	MD	21014	0.789600704	12
1548579642	DEFREITAS	KENDALL	NICHOLAS	KENDALL NICHOLAS DEFREITAS, MD	14090 HG TRUEMAN RD	SUITE 2100	SOLOMONS	MD	206883151	0.789626385	12
1114419645	KAUR	KIRANJIT		KIRANJIT KAUR, MD	63 THOMAS JOHNSON DR STE E		FREDERICK	MD	217024399	0.790376433	12
1437526746	ABOUMATAR	HANAN	JABER	HANAN JABER ABOUMATAR, MD	933 N WOLFE ST	UNIVERSITY	BALTIMORE	MD	212051113	0.790638096	12
1588648547	HAWKINS	MARY	LYNN	MARY LYNN HAWKINS, MD	1106 ANNAPOLIS RD STE 310		ODENTON	MD	211131744	0.791262805	12
1982705885	CROSSE	KISA	S	KISA S CROSSE, MD	6350 STEVENS FOREST ROAD	SUITE 102	COLUMBIA	MD	21046	0.791555569	12
1467475012	WILSON	PAUL	MICHAEL	PAUL MICHAEL WILSON, MD	2855 CRAIN HWY		WALDORF	MD	206012807	0.791713756	12
1609030329	NIKOU	PROSHAT		PROSHAT NIKOU, MD	10801 LOCKWOOD DR STE 205		SILVER SPRING	MD	209011563	0.792676284	12
1922443191	BRUNO	RICHARD	ALDEN	RICHARD ALDEN BRUNO, MD	1111 N CHARLES ST		BALTIMORE	MD	212015505	0.793382297	12
1700815313	MCCOY	JONATHAN		JONATHAN MCCOY, MD	7556 TEAGUE RD	SUITE 450	HANOVER	MD	210761213	0.795005069	12
1548418825	AFZAL	DAVID		DAVID AFZAL, MD	2401 BRANDERMILL BLVD	SUITE 250	GAMBRILLS	MD	210541690	0.795540961	12
1427058361	OKUWOBI	OBAFEMI		OBAFEMI OKUWOBI, MD	11110 MEDICAL CAMPUS RD STE 200		HAGERSTOWN	MD	21742	0.795662775	12
1407921372	FISHER	ALLEN	CRAIG	ALLEN CRAIG FISHER, MD	1414 CRAIN HWY N STE 5A		GLEN BURNIE	MD	210619307	0.796379071	12
1306003652	ARMSTRONG	GEMMA	MELANIE	GEMMA MELANIE ARMSTRONG, MD	253 LEWIS LN	SUITE 202	HAVRE DE GRACE	MD	210783750	0.796968592	12
1033185731	HWANG	INZUNE	KIM	INZUNE KIM HWANG, MD	1434 PORTER ST		FORT DETRICK	MD	217029254	0.797728472	12
1508894023	C ICCARELLI	KAREN	JILL	KAREN JILL C ICCARELLI, MD	16605 KENDLE RD		WILLIAMSPORT	MD	217951614	0.798239444	12
1295920650	HOANG	TERESA	L	TERESA L HOANG, MD	2401 RESEARCH BLVD STE 340		ROCKVILLE	MD	208506254	0.798965065	12
1164405957	HUNDEMER	KAREN	M	KAREN M HUNDEMER, MD	63 THOMAS JOHNSON DR	SUITE E	FREDERICK	MD	217024384	0.799017001	12
1174571848	JALLER	DANIEL	ANDREW	DANIEL ANDREW JALLER, MD	19500 AMARANTH DR	SUITE A	GERMANTOWN	MD	208741209	0.799244055	12
1710954797	SPOTTS	DOUGLAS	ALAN	DOUGLAS ALAN SPOTTS, MD	11110 MEDICAL CAMPUS RD STE 200		HAGERSTOWN	MD	217426797	0.799824219	12
1194104729	JENNINGS	LACHRISA	S.	LACHRISA S. JENNINGS, MD	2855 CRAIN HWY		WALDORF	MD	206012840	0.800006873	12
1053492348	SALMON	CHEVONNE	TENILLE	CHEVONNE TENILLE SALMON, MD	6525 BELCREST RD	KAISER PERM	HYATTSVILLE	MD	207822003	0.800276917	12
1093879108	CHENEY	ANTOINETT	M	ANTOINETT M CHENEY, MD	5450 KNOLL NORTH DR	SUITE 250	COLUMBIA	MD	210452300	0.801256221	12
1851581698	MORALES	DELBERT	ULISSES	DELBERT ULISSES MORALES, MD	5900 CEDAR LN		COLUMBIA	MD	210443635	0.801335249	12
1558397315	SNIEZEK	TIMOTHY	JOHN	TIMOTHY JOHN SNIEZEK, MD	3683 CHOPTANK RD		PRESTON	MD	216551220	0.80144899	12
1326022914	COMPTON	NANCY	MARKER	NANCY MARKER COMPTON, MD	3400 N CHARLES ST	JHU STUDENT	BALTIMORE	MD	212182608	0.801940795	12
1033317375	OBSU	MULETA	TADESSE	MULETA TADESSE OBSU, MD	6990 COLUMBIA GATEWAY DR	SUITE 350	COLUMBIA	MD	210462953	0.802026589	12
1982681581	BARTHEL	ROBERT	ALLERTON	ROBERT ALLERTON BARTHEL, MD	10 N GREENE ST		BALTIMORE	MD	212011524	0.803060814	12
1376518654	SCHULTZ	JEFFREY	C	JEFFREY C SCHULTZ, MD	2400 KIRK AVE		BALTIMORE	MD	212185507	0.803480367	12
1568409258	ULMER	EMILY		EMILY ULMER, MD	2000 MEDICAL PARKWAY	SUITE 605	ANNAPOLIS	MD	214018943	0.803947602	12
1285645747	BRAMAN	RANDI	E	RANDI E BRAMAN, MD	6190 GEORGETOWN BLVD		ELDERSBURG	MD	217846460	0.80411483	12
1013350206	ALENCHERRY	SONIA	SARA	SONIA SARA ALENCHERRY, MD	1576 MERRITT BLVD STE 14		DUNDALK	MD	212222114	0.805279164	12
1366862062	UY	JENNIFER		JENNIFER UY, MD	6535 N CHARLES ST STE 100		TOWSON	MD	212045828	0.80553218	12
1043326945	DUA	RAJIV		RAJIV DUA, MD	8186 LARK BROWN ROAD	SUITE 201	ELKRIDGE	MD	21075	0.806456616	12
1033102975	ZAKI	WAFIK	I	WAFIK I ZAKI, MD	836 S 5TH AVE		DENTON	MD	216291398	0.80752639	12
1952322448	WELLBERY	CAROLINE	ELISABETH	CAROLINE ELISABETH WELLBERY, MD	803 RUSSELL AVE # 1	SECURE MEDI	GAITHERSBURG	MD	208793584	0.808408895	12
1154616142	ONOS	EJIROGHEN		EJIROGHEN ONOS, MD	47149 BUSE RD	BLDG 1370	PATUXENT RIVER	MD	206701540	0.808999082	12
1013163849	LUCAS	QUINTON	ALAN	QUINTON ALAN LUCAS, MD	20945 GREAT MILLS RD	SUITE 203	LEXINGTON PARK	MD	206534369	0.809508486	12
1164492419	LOPEZ-WARREN	YVETTE	M	YVETTE M LOPEZ-WARREN, MD	1564 OPOSSUMTOWN PIKE		FREDERICK	MD	217024359	0.809789649	12
1467862037	AMIN	VINISHA	NITIN	VINISHA NITIN AMIN, MD	500 UPPER CHESAPEAKE DR		BEL AIR	MD	21014	0.813318823	12
1790892479	SANCHEZ	KARLA	YOLANDA	KARLA YOLANDA SANCHEZ, MD	1447 YORK RD	SUITE 100	LUTHERVILLE	MD	210936017	0.813573868	12
1053958710	YANOVSKI	SUSAN		SUSAN YANOVSKI, MD	9000 ROCKVILLE PIKE		BETHESDA	MD	208920001	0.814005138	12
1477591386	CRAIN	LAURIE	MACDONALD	LAURIE MACDONALD CRAIN, MD	10810 CONNECTICUT AVE		KENSINGTON	MD	208952138	0.814068099	12
1902219389	CARDELLA	AMANDA		AMANDA CARDELLA, MD	110 HOSPITAL RD STE 111		PRINCE FREDERI	MD	206784039	0.815821842	12
1922419282	CASTILLO	KATRINA		KATRINA CASTILLO, MD	1221 MERCANTILE LN		UPPER MARLBORO	MD	207745374	0.816171266	12
1366547309	MATHEY	KATHLEEN		KATHLEEN MATHEY, MD	6565 N CHARLES ST STE 411		BALTIMORE	MD	212045803	0.81638681	12
1831197722	ROBINSON	SOPHIA	LYNN	SOPHIA LYNN ROBINSON, MD	1501 DIVISION ST		BALTIMORE	MD	212173121	0.816813511	12
1053362491	SERVEY	JESSICA	TEMPLE	JESSICA TEMPLE SERVEY, MD	4301 JONES BRIDGE RD		BETHESDA	MD	208144712	0.816817474	12
1922048271	ROANE	DONALD	CORNELIUS	DONALD CORNELIUS ROANE, MD	1616 FOREST DR	SUITE 1	ANNAPOLIS	MD	214031019	0.818276426	12
1386614469	BENNETT	CHARLES	WILLIAMS	CHARLES WILLIAMS BENNETT, MD	11845 HG TRUEMAN RD		LUSBY	MD	206572855	0.81840713	12
1326011024	SALUJA	DALJEET	S	DALJEET S SALUJA, MD	6821 REISTERSTOWN RD	SUITE 106	BALTIMORE	MD	212151431	0.81882419	12
1326030040	PACE	ROBERT	TIMOTHY	ROBERT TIMOTHY PACE, MD	12070 OLD LINE CTR	SUITE 302	WALDORF	MD	206022513	0.819255374	12
1861506891	MUNIR	MOHAMMAD	M.	MOHAMMAD M. MUNIR, MD	15200 NEW HAMPSHIRE AVE		SILVER SPRING	MD	209055631	0.819290494	12
1982660114	GOLLE	GLORIA	DUKA	GLORIA DUKA GOLLE, MD	8186 LARK BROWN ROAD	SUITE 301	ELLERIDEE	MD	210756435	0.819460803	12
1689937922	WILLIAMS	HOLLY		HOLLY WILLIAMS, MD	2002 MEDICAL PKWY	SUITE 670	ANNAPOLIS	MD	214013046	0.820332398	12
1720384043	CHIAMBA	GEORGIA		GEORGIA CHIAMBA, MD	12335 QUIET OWL LN		BOWIE	MD	207204308	0.82044213	12
1831267244	MAC	PHILLIP	F	PHILLIP F MAC, MD	1447 YORK RD STE 100	KAISER PERM	LUTHERVILLE	MD	210936074	0.820984186	12
1063646974	REAVIS	KRISTIN	MICHELLE	KRISTIN MICHELLE REAVIS, MD	29 S PACA ST		BALTIMORE	MD	212011771	0.822686808	12
1265535769	PONDEK	STEVEN		STEVEN PONDEK, MD	103 BATA BLVD	SUITE A	BELCAMP	MD	210171431	0.822985063	12
1306940671	POULSEN	NORMAN	A	NORMAN A POULSEN, MD	1132 ANNAPOLIS RD		ODENTON	MD	21113	0.823399865	12
1154588051	CROWELL	REBECCA	LYNN	REBECCA LYNN CROWELL, MD	255 N 4TH ST STE 1		OAKLAND	MD	215501340	0.823446364	12
1407848302	PLUCIS	ASTRIDA	A.	ASTRIDA A. PLUCIS, MD	92 W WASHINGTON ST		ANNAPOLIS	MD	214012432	0.824193129	12
1760465835	GREER	WILLIAM	THOMAS	WILLIAM THOMAS GREER, MD	12417 OCEAN GTWY	SUITE A-5	OCEAN CITY	MD	218429521	0.825738548	12
1760593552	SCHEIRER	JEFFREY	R	JEFFREY R SCHEIRER, MD	11101 CATHAGE RD.	SUITE 102	BERLIN	MD	21811	0.825856723	12
1053836577	O'DONOGHUE	MERIH	DAGLI	MERIH DAGLI O'DONOGHUE, MD	13620 CRAYTON BOULEVARD		HAGERSTOWN	MD	217422685	0.826397383	12
1285719377	CHEN	SUE	JANE	SUE JANE CHEN, MD	5814 HUBBARD DR		ROCKVILLE	MD	208524818	0.826548024	12
1235277716	BURNS	STEPHEN	MICHAEL	STEPHEN MICHAEL BURNS, MD	1050 W PERIMETER RD	79 MDOS - S	ANDREWS AFB	MD	207626601	0.826617249	12
1447234893	FLEMING	JAMES	CHRISTOPH	JAMES CHRISTOPH FLEMING, MD	610 9TH AVE		BRUNSWICK	MD	217161828	0.827433645	12
1275556854	MONTELEONE	ROBERT	ANTHONY	ROBERT ANTHONY MONTELEONE, MD	111 W. HIGH ST.	SUITE 214	ELKTON	MD	21921	0.828014334	12
1467987446	BRODINE	JOSEPH	BLISS	JOSEPH BLISS BRODINE, MD	9101 FRANKLIN SQUARE DR STE 300		BALTIMORE	MD	212373966	0.828644641	12
1487619425	VENTO	THOMAS	J	THOMAS J VENTO, MD	1011 BALTIMORE BLVD		WESTMINSTER	MD	211577023	0.829262472	12
1720174105	MCCAIN-HALL	RASHIDA		RASHIDA MCCAIN-HALL, MD	13620 CRAYTON BLVD		HAGERSTOWN	MD	217422335	0.829742386	12
1447233234	DELGRIPPO	GERARD		GERARD DELGRIPPO, MD	63 THOMAS JOHNSON DR	SUITE E	FREDERICK	MD	217024384	0.830351275	12
1568497360	SCHILLING	RUSSELL	ALAN	RUSSELL ALAN SCHILLING, MD	555 CYNWOOD DR		EASTON	MD	216013801	0.832419621	12
1093780264	OKWIYA	ISAYA	A	ISAYA A OKWIYA, MD	302 COLLINS AVE		HURLOCK	MD	21643	0.832632185	12
1063413599	DEA	LYN	NGUYEN	LYN NGUYEN DEA, MD	129 LUBRANO DR	SUITE 100	ANNAPOLIS	MD	214017566	0.832658835	12
1184784787	DONOVAN	CLAUDIA	K	CLAUDIA K DONOVAN, MD	4000 GARDEN CITY DR		HYATTSVILLE	MD	207852368	0.834696533	12
1396275202	BURNETTE	JORDAN	DAVID	JORDAN DAVID BURNETTE, MD	215 BLOOMINGDALE AVE		FEDERALSBURG	MD	216321012	0.83488821	12
1285778225	NETTLES	TAMISCHER	B.	TAMISCHER B. NETTLES, MD	10210 REISTERSTOWN RD		OWINGS MILLS	MD	211173606	0.83541744	12
1356752588	AUH	DAVID		DAVID AUH, MD	1221 MERCANTILE LN		UPPER MARLBORO	MD	207745374	0.83555751	12
1255318010	ORTIZ	FERNANDO	LUIS	FERNANDO LUIS ORTIZ, MD	2480 LLEWELLYN AVE		FT MEADE	MD	207555800	0.836009863	12
1720484462	SINGLETARY	LISA		LISA SINGLETARY, MD	4689 SANDS RD		HARWOOD	MD	207769428	0.836401468	12
1184919151	AJIDE	OLUWAKEMI		OLUWAKEMI AJIDE, MD	4920 CAMPBELL BLVD		NOTTINGHAM	MD	212365916	0.836467144	12
1831148360	CYMET	TYLER	C	TYLER C CYMET, MD	2435 W BELVEDERE AVE	SUITE 22	BALTIMORE	MD	212155224	0.837339707	12
1851495410	BOMBACH	RICHARD		RICHARD BOMBACH, MD	10 WARREN RD	SUITE 250	COCKYSVIL	MD	210302506	0.837801589	12
1386748606	CHAUDRY	SAJIDA	S	SAJIDA S CHAUDRY, MD	137 MITCHELLS CHANCE RD STE 180		EDGEWATER	MD	21037	0.838832727	12
1083137970	GRANDISON	DIAN	PATRICIA	DIAN PATRICIA GRANDISON, MD	4940 EASTERN AVE		BALTIMORE	MD	212242735	0.839271353	12
1770685950	VAID	VIVEK	C	VIVEK C VAID, MD	3311 TOLEDO TER STE B102		HYATTSVILLE	MD	207828146	0.840122323	12
1871730739	JOHNSON FUTRE	SUZETTE	MARTINA	SUZETTE MARTINA JOHNSON FUTRE, MD	402 BEETLEBROOK DR		BEL AIR	MD	210142583	0.84070719	12
1407032485	MAJOR	MARK	AMMAAN	MARK AMMAAN MAJOR, MD	1300 SPRING STREET	SUITE 122	SILVER SPRING	MD	20910	0.842232136	12
1982745097	MATHUR	RENUKA	TIRUPASUR	RENUKA TIRUPASUR MATHUR, MD	6104 OLD BRANCH AVENUE		TEMPLE HILLS	MD	20748	0.842324065	12
1669461760	NAZIR	GULSHAN		GULSHAN NAZIR, MD	7350 VAN DUSEN RD	STE 130	LAUREL	MD	207075267	0.842676917	12
1235558594	PATEL	MAYANK		MAYANK PATEL, MD	655 WATKINS MILL RD		GAITHERSBURG	MD	208793301	0.842936476	12
1568872059	KOMPANCARIL	BERYL		BERYL KOMPANCARIL, MD	9000 WOODYARD RD		CLINTON	MD	207354206	0.843399706	12
1679684310	GIBSON	MATTHEW	HOWARD	MATTHEW HOWARD GIBSON, MD	3 BYRKIT DR		WILLIAMSPORT	MD	217951158	0.843936617	12
1669825642	GADDAM	PREETHI		PREETHI GADDAM, MD	2360 W JOPPA RD		LUTHERVILLE	MD	21093	0.844565585	12
1497980429	LAZARO	BENIGNO	PALAFOX	BENIGNO PALAFOX LAZARO, MD	200 S ARLINGTON AVE	SUITE 100	BALTIMORE	MD	212232671	0.845301022	12
1972564136	CONANAN	ORLANDO	B	ORLANDO B CONANAN, MD	7501 LIBERTY RD		BALTIMORE	MD	212073870	0.846508781	12
1326043761	QUESENBERRY	PAUL	J	PAUL J QUESENBERRY, MD	11110 MEDICAL CAMPUS RD STE 200		HAGERSTOWN	MD	217426797	0.846544053	12
1376593244	CHRISTERSON	DAWN MARI		DAWN MARI CHRISTERSON, MD	8901 WISCONSIN AVE		BETHESDA	MD	208890004	0.846685765	12
1558367334	ROH	IHN	WHAN	IHN WHAN ROH, MD	5107 SILVER HILL RD		SUITLAND	MD	207465213	0.846800904	12
1851401012	WYATT	JENEL		JENEL WYATT, MD	20500 SENECA MEADOWS PKWY STE 2400		GERMANTOWN	MD	20876	0.848069106	12
1184822611	JAYARAMAN	UMA		UMA JAYARAMAN, MD	8401 CONNECTICUT AVE PH SUITE		CHEVY CHASE	MD	208155822	0.848241916	12
1508866336	ANDERSON	DAVID	CONRAD	DAVID CONRAD ANDERSON, MD	2401 BRANDERMILL BLVD	SUITE 360	GAMBRILLS	MD	210541690	0.849787026	12
1710114855	BUKHARI	RAFAI	A	RAFAI A BUKHARI, MD	6333 BALTIMORE NATIONAL PIKE		CATONSVILLE	MD	212283910	0.850584713	12
1447259411	CZAPP	PATRICIA	A	PATRICIA A CZAPP, MD	7501 GREENWAY CENTER DR STE 600		GREENBELT	MD	20770	0.851336299	12
1154764744	DUNN-KERR	ASHLEY		ASHLEY DUNN-KERR, MD	3225 CRAIN HWY		WALDORF	MD	206034848	0.851705209	12
1740465509	MARECK	DANIEL	GERARD	DANIEL GERARD MARECK, MD	BUREAU OF HEALTH PROF/HRSA 5600 FISHERS LANE RM 8-05		ROCKVILLE	MD	208570001	0.851883344	12
1295945830	VELANDIA RUBI	BERTHA	CECILIA	BERTHA CECILIA VELANDIA RUBI, MD	10801 LOCKWOOD DR STE 160		SILVER SPRING	MD	209011586	0.852780049	12
1225285729	KHANNA	NEHA		NEHA KHANNA, MD	2415 MUSGROVE RD	SUITE 105	SILVER SPRING	MD	209045200	0.853029682	12
1033114244	STRAUSS	KELLI	ALISA	KELLI ALISA STRAUSS, MD	13620 CRAYTON BOULEVARD		HAGERSTOWN	MD	21742	0.854742044	12
1992110191	KHAN	AYSHA		AYSHA KHAN, MD	1221 MERCANTILE LN		UPPER MARLBORO	MD	207745374	0.856128168	12
1235139387	JOHNSON	ADOLPH	WILLIAM	ADOLPH WILLIAM JOHNSON, MD	12210 PLUM ORCHARD DR	SUITE 212	SILVER SPRING	MD	209047800	0.856479126	12
1114157112	SODHI	VIKRAM	SINGH	VIKRAM SINGH SODHI, MD	194 THOMAS JOHNSON DR	SUITE A	FREDERICK	MD	217024679	0.857985578	12
1992761472	BENJAMIN	WAYNE	DOUGLAS	WAYNE DOUGLAS BENJAMIN, MD	6602 CHURCH HILL RD	200	CHESTERTOWN	MD	21620	0.858344864	12
1083861181	WAJAHAT	NEELOFAR		NEELOFAR WAJAHAT, MD	827 LINDEN AVE		BALTIMORE	MD	212014606	0.8585704	12
1336222009	COMETA	ARIANE	K	ARIANE K COMETA, MD	10151 YORK RD	STE 120	COCKEYSVILLE	MD	210303314	0.859655	12
1609877018	JETT	PATRICIA	POLK	PATRICIA POLK JETT, MD	129 LUBRANO DR	SUITE 100	ANNAPOLIS	MD	214017566	0.860361657	12
1972668804	FARAZ	SABINA	F	SABINA F FARAZ, MD	2479 5TH STREET		FORT MEADE	MD	207555800	0.860637416	12
1770537714	GRONAS	BORIS		BORIS GRONAS, MD	560 W MACPHAIL RD		BEL AIR	MD	210144320	0.860638859	12
1730618430	SCHAEFFER	STEPHEN		STEPHEN SCHAEFFER, MD	311 N 4TH ST STE 1		OAKLAND	MD	215501371	0.861039619	12
1952391377	DELMONTE	MARY-ELIZ		MARY-ELIZ DELMONTE, MD	1434 PORTER ST	BARQUIST AR	FORT DETRICK	MD	217029254	0.862158253	12
1366473829	SEUNARINE	HOLLIS		HOLLIS SEUNARINE, MD	5010 YORK RD		BALTIMORE	MD	212124437	0.86303904	12
1184841181	COLEMAN	STANFORD	JOSEPH	STANFORD JOSEPH COLEMAN, MD	2772 RUTLAND ROAD		DAVIDSONVILLE	MD	21035	0.86523796	12
1821048745	SIMONSON	GLORIA		GLORIA SIMONSON, MD	111 W HIGH ST	SUITE 302	ELKTON	MD	219215529	0.867450939	12
1285020040	JONES	CHRISTINE	ELIZABETH	CHRISTINE ELIZABETH JONES, MD	129 LUBRANO DR STE 100		ANNAPOLIS	MD	21401	0.867538777	12
1104863687	SANZARO	FRANCIS	J	FRANCIS J SANZARO, MD	3346 PAPER MILL RD		PHOENIX	MD	211311419	0.867872341	12
1215979521	FIORETTI	THOMAS	B	THOMAS B FIORETTI, MD	13111 COASTAL HWY		OCEAN CITY	MD	218424623	0.868134345	12
1053477992	WICKS	WANDA	J	WANDA J WICKS, MD	4920 CAMPBELL BOULAVARD		BALTIMORE	MD	212365916	0.868911393	12
1154384147	GARCIA-BUNUEL	MARTIN	LUIS	MARTIN LUIS GARCIA-BUNUEL, MD	830 CHESAPEAKE DR	VA MARYLAND	CAMBRIDGE	MD	216139408	0.869373848	12
1710053921	DOYLE	DAMIEN	J.	DAMIEN J. DOYLE, MD	1801 E JEFFERSON ST		ROCKVILLE	MD	208524045	0.870335411	12
1558320341	WEINER	JAY	S	JAY S WEINER, MD	9101 FRANKLIN SQUARE DR	SUITE 205	BALTIMORE	MD	212373936	0.870482199	12
1801928783	MCNEAL	ARNELLE		ARNELLE MCNEAL, MD	9512 HARFORD RD STE 201		PARKVILLE	MD	212343125	0.872448036	12
1033368337	EYER	MICHAEL	GALE	MICHAEL GALE EYER, MD	4175 HANOVER PIKE		MANCHESTER	MD	211021454	0.874493083	12
1336259894	BRUMSKINE	EUPHEMIA	R	EUPHEMIA R BRUMSKINE, MD	9811 MALLARD DR	SUITE 118	LAUREL	MD	207083143	0.874822427	12
1619932795	SPOTTS	PHILIP	HUNTER	PHILIP HUNTER SPOTTS, MD	8830 BELAIR RD		BALTIMORE	MD	212362401	0.874904812	12
1912263534	NASIRI	PAPIA		PAPIA NASIRI, MD	1221 MERCANTILE LN		UPPER MARLBORO	MD	207745374	0.875231406	12
1275504151	SWART	WILLIAM	THOMAS	WILLIAM THOMAS SWART, MD	VA MEDICAL HEALTHCARE SYSTEM PERRY POINT	BUILDING 23	PERRY POINT	MD	21902	0.875705788	12
1619083508	KOLODRUBETZ	RICHARD	J	RICHARD J KOLODRUBETZ, MD	9501 OLD ANNAPOLIS ROAD	SUITE 308	ELLICOTT CITY	MD	21042	0.875712778	12
1407019326	KOMMINENI	VIJAYA	KRISHNA	VIJAYA KRISHNA KOMMINENI, MD	9901 MEDICAL CENTER DR		ROCKVILLE	MD	208503357	0.876456042	12
1861968562	DOLBY	SHAUNNA	SHEREE	SHAUNNA SHEREE DOLBY, MD	5801 ALLENTOWN RD STE 502		CAMP SPRINGS	MD	207464653	0.877252719	12
1396819165	GOEDEKE	REBECCA	A	REBECCA A GOEDEKE, MD	4231 NORTHWOODS TRAIL		HAMPSTEAD	MD	21074	0.877289119	12
1215356894	WALKER	FLINT	ROBERT	FLINT ROBERT WALKER, MD	13952 BALTIMORE AVE		LAUREL	MD	207075000	0.882125181	12
1497742191	ZIEMER	ELLEDA	CLAIRE	ELLEDA CLAIRE ZIEMER, MD	100 POWER ST		SALISBURY	MD	218046940	0.882641966	12
1669676904	JAHED	ZOHRA		ZOHRA JAHED, MD	11235 OAK LEAF DR	APT 1515	SILVER SPRING	MD	209011318	0.88297654	12
1447229349	NIEHOFF	JOHN	M	JOHN M NIEHOFF, MD	9101 FRANKLIN SQUARE DR	SUITE 205	BALTIMORE	MD	212373936	0.883358556	12
1386717684	BELSKY	DEBORAH	S	DEBORAH S BELSKY, MD	10810 CONNECTICUT AVE	KENSINGTON	KENSINGTON	MD	208952138	0.885126785	12
1073738480	LAWTON	KISHA MIC	CHASE	KISHA MIC CHASE LAWTON, MD	7450 ALBERT RD	SECOND FLOO	BRANDYWINE	MD	20613	0.885289582	12
1104211168	NAQVI	NIDA	ZAHRA	NIDA ZAHRA NAQVI, MD	500 UPPER CHESAPEAKE DR		BEL AIR	MD	21014	0.885319084	12
1144307711	THOMPSON	M LINDA	M	M LINDA M THOMPSON, MD	8218 WISCONSIN AVE	SUITE 215	BETHESDA	MD	208143107	0.885642501	12
1952390494	CLEM	JASON	A	JASON A CLEM, MD	1001 PHILADELPHIA AVENUE		OCEAN CITY	MD	21842	0.8861421	12
1326013129	PORTER	SUSAN		SUSAN PORTER, MD	601 N CAROLINE ST	2ND FLOOR S	BALTIMORE	MD	212870006	0.88629413	12
1598759706	GASPAROVICH	MICHAEL		MICHAEL GASPAROVICH, MD	2540 CENTREVILLE RD		CENTREVILLE	MD	216172681	0.887403936	12
1457493223	CALLA	CYNTHIA	D.	CYNTHIA D. CALLA, MD	6118 SAMUEL RD		NEW MARKET	MD	217746302	0.8899027	12
1912086794	ADAMS	GILLIAN		GILLIAN ADAMS, MD	104 PLUMTREE RD		BEL AIR	MD	210156095	0.890179305	12
1902082233	DONOWAY	TAMMY	LYNN	TAMMY LYNN DONOWAY, MD	11101 CATHAGE RD		BERLIN	MD	21811	0.890300768	12
1184755431	JOHNSON	AISHA	PETERSON	AISHA PETERSON JOHNSON, MD	6104 OLD BRANCH AVENUE		TEMPLE HILLS	MD	20748	0.890399127	12
1477657799	HUNTER	WILLIAM	L	WILLIAM L HUNTER, MD	1132 ANNAPOLIS ROAD		ODENTON	MD	21113	0.892012842	12
1730180027	MALARO	MARGARET	DECKER	MARGARET DECKER MALARO, MD	202 COURSEVALL DR		CENTREVILLE	MD	216172804	0.894027249	12
1679656441	WADDY	PAULA		PAULA WADDY, MD	145 E CARROLL ST # 101-102		SALISBURY	MD	218015454	0.894674101	12
1104098540	SIDDIQUI	NOOR	MAQSOOD	NOOR MAQSOOD SIDDIQUI, MD	324 E ANTIETAM ST	SUITE 305	HAGERSTOWN	MD	217405754	0.894742558	12
1508866179	CHALMERS	MARTHA	J	MARTHA J CHALMERS, MD	1701 TWIN SPRINGS RD		HALETHORPE	MD	212273553	0.895330986	12
1861694978	UDUGAMPOLA	VASANTHA		VASANTHA UDUGAMPOLA, MD	6502 KENILWORTH AVE STE 100		RIVERDALE	MD	207371372	0.895697306	12
1982775417	JAIN	AVNI		AVNI JAIN, MD	19735 GERMANTOWN ROAD	SUITE 310	GERMANTOWN	MD	20874	0.896279828	12
1154987923	KOROMA	ZAINAB		ZAINAB KOROMA, MD	7100 BALTIMORE AVE		COLLEGE PARK	MD	207403627	0.89706197	12
1396087847	FEDERLINE	JASON	KYLE	JASON KYLE FEDERLINE, MD	111 W HIGH ST STE 314		ELKTON	MD	219218617	0.897296964	12
1295776508	PARRIS	MARCIA		MARCIA PARRIS, MD	12150 ANNAPOLIS RD STE 309		GLENN DALE	MD	207699183	0.898911157	12
1982998209	ZAHEER	SARAH		SARAH ZAHEER, MD	CENTENNIAL MEDICAL GROUP	10981 JOHNS	LAUREL	MD	20723	0.898926911	12
1780728154	OTIJI	ADORA	N	ADORA N OTIJI, MD	20 WATKINS PARK DR		UPPER MARLBORO	MD	207741628	0.899330887	12
1447220785	HASLAM	CATHERINE	J.	CATHERINE J. HASLAM, MD	250 WOOD RD		ANNAPOLIS	MD	214021257	0.899436248	12
1578569786	DONALDSON	KAREN	M	KAREN M DONALDSON, MD	3120 ERDMAN AVE		BALTIMORE	MD	212131720	0.899699444	12
1255413969	AKINKUNMI	LANRE	TAJUDEEN	LANRE TAJUDEEN AKINKUNMI, MD	111 W HIGH ST	SUITE 314	ELKTON	MD	219215529	0.899803745	12
1013093954	EL-BEDAWI	KHALID		KHALID EL-BEDAWI, MD	1515 W NORTH AVE		BALTIMORE	MD	212171735	0.899821412	12
1245650233	ROMANO	MAX	J	MAX J ROMANO, MD	421 FALLSWAY		BALTIMORE	MD	212024800	0.900310815	12
1497794697	MOODY	LOUISE	GILMER	LOUISE GILMER MOODY, MD	803 RUSSELL AVE	SUITE #1	GAITHERSBURG	MD	208793584	0.900348737	12
1871596163	KRUSZKA	PAUL	S	PAUL S KRUSZKA, MD	2401 HAWKINS POINT ROAD	US COAST GU	BALTIMORE	MD	212261797	0.901265214	12
1548218027	LOHMAN	CHERYL	DANKE	CHERYL DANKE LOHMAN, MD	19500 AMARANTH DR	SUITE B	GERMANTOWN	MD	208741209	0.901267103	12
1669853222	TWIMASI	CATHERINE	A.	CATHERINE A. TWIMASI, MD	5100 AUTH WAY		SUITLAND	MD	207464207	0.901327319	12
1922157106	RICHARDSON	DANTE		DANTE RICHARDSON, MD	2425 N SALISBURY BLVD		SALISBURY	MD	218012138	0.90145498	12
1306839469	COVARRUBIAS P	CARLOS	EUGENIO	CARLOS EUGENIO COVARRUBIAS P, MD	8121 GEORGIA AVE	SUITE 405	SILVER SPRING	MD	209104933	0.901837287	12
1184804429	RAMAN-LUHADIY	SWAPNIL		SWAPNIL RAMAN-LUHADIY, MD	12201 PLUM ORCHARD DR		SILVER SPRING	MD	209047803	0.90222559	12
1780695163	RIGGINS	LAURA	L	LAURA L RIGGINS, MD	900 E SWAN CREEK RD		FORT WASHINGTO	MD	207445250	0.90372316	12
1912906512	RUPPEL	JAMES	W	JAMES W RUPPEL, MD	1460 RITCHIE HWY	SUITE 202	ARNOLD	MD	210122730	0.905408571	12
1902096431	STAUBS	CHARLES	R.	CHARLES R. STAUBS, MD	88 DEWEY DR		ANNAPOLIS	MD	214012271	0.905516296	12
1770087959	DAVIS	LYDIA		LYDIA DAVIS, MD	1027 MEMORIAL DR		OAKLAND	MD	215504343	0.905528456	12
1538506779	DRAKE	LAUREN	ELIZABETH	LAUREN ELIZABETH DRAKE, MD	9101 FRANKLIN SQUARE DR STE 300		BALTIMORE	MD	21237	0.906735888	12
1730618703	HAKKARINEN	WILLIAM	DAVID	WILLIAM DAVID HAKKARINEN, MD	170 W RIDGELY RD		TIMONIUM	MD	210935103	0.90697311	12
1972706695	FELBER	ERIC	SIDNEY	ERIC SIDNEY FELBER, MD	7930 OLD GEORGETOWN RD		BETHESDA	MD	208142425	0.907215413	12
1962411561	CROFF	SAMUEL		SAMUEL CROFF, MD	7450 ALBERT RD	3RD FLOOR	BRANDYWINE	MD	206133035	0.907642666	12
1477677045	SHAYESTEH	LADAN		LADAN SHAYESTEH, MD	5530 WISCONSIN AVE	#1149	CHEVY CHASE	MD	208154404	0.907777764	12
1346335205	FONG	STEVEN	P	STEVEN P FONG, MD	710 HARRINGTON RD		ROCKVILLE	MD	208521029	0.908018992	12
1518025477	SHEPARD-LEWIS	JACQUELIN	CHRISTINA	JACQUELIN CHRISTINA SHEPARD-LEWIS, MD	7070 SAMUEL MORSE DR		COLUMBIA	MD	210463405	0.908475678	12
1871583807	WATERS	STEPHEN	F	STEPHEN F WATERS, MD	1001 N PHILADELPHIA AVE		OCEAN CITY	MD	218423735	0.908894462	12
1417547217	EDWARDS	DORIFLORE		DORIFLORE EDWARDS, MD	10801 LOCKWOOD DR STE 160		SILVER SPRING	MD	209011586	0.909965319	12
1164743563	HUSBANDS-ONYE	MONIQUE	A	MONIQUE A HUSBANDS-ONYE, MD	5500 KNOLL NORTH DR STE 370		COLUMBIA	MD	210452393	0.910231577	12
1427272657	GRESSER	LEE	EDWIN	LEE EDWIN GRESSER, MD	6671 WALNUTWOOD CIR		BALTIMORE	MD	212121214	0.910463591	12
1033191564	MCGLAUGHLIN	VICTOR	G	VICTOR G MCGLAUGHLIN, MD	5100 EASTERN AVE		BALTIMORE	MD	212242772	0.911013063	12
1245536739	PAVLETIC	ADRIANA	JADRANKA	ADRIANA JADRANKA PAVLETIC, MD	10 CENTER DRIVE MCS 1276	CRC- ROOM 6	BETHESDA	MD	208920001	0.912413124	12
1669620068	FOX	KATINA	NICOLE	KATINA NICOLE FOX, MD	10 HOPKINS PLZ		BALTIMORE	MD	212012900	0.914443306	12
1700979937	ROEGNER	JOHN	AXFORD	JOHN AXFORD ROEGNER, MD	4151 BLADENSBURG RD		COLMAR MANOR	MD	207221928	0.914574418	12
1184627747	LACEY	JAMES	E.	JAMES E. LACEY, MD	560 W MACPHAIL RD		BEL AIR	MD	210144320	0.915145866	12
1245490135	SPRING	GABRIEL	B	GABRIEL B SPRING, MD	5890 WATERLOO RD		COLUMBIA	MD	210452617	0.917067806	12
1649665688	HUFFSTETLER	ALISON		ALISON HUFFSTETLER, MD	4151 BLADENSBURG RD		COLMAR MANOR	MD	20722	0.917704255	12
1174552012	KINZINGER	BRUCE	C	BRUCE C KINZINGER, MD	995 HOSPITALITY WAY		ABERDEEN	MD	210011755	0.918546638	12
1710472527	STUBBS	SUSAN	SAINA	SUSAN SAINA STUBBS, MD	954 FORREST ST		BALTIMORE	MD	212024236	0.919026109	12
1043282189	PARKINSON	SANDRA	J.	SANDRA J. PARKINSON, MD	850 OAK ST		FREDERICK	MD	217038442	0.919152463	12
1427042811	SCHWALM	KARL	EDWARD	KARL EDWARD SCHWALM, MD	311 N 4TH ST		OAKLAND	MD	215501371	0.919262322	12
1619013125	SCHOENFELD	SUSAN	BROWN	SUSAN BROWN SCHOENFELD, MD	6350 STEVENS FOREST ROAD	SUITE 102	COLUMBIA	MD	21046	0.919834179	12
1699913574	GRIFFITH	ANDREW	LAMONTE	ANDREW LAMONTE GRIFFITH, MD	10 N GREENE ST		BALTIMORE	MD	212011524	0.919917779	12
1669627337	OSUNTOGUN	ADEJUMOKE	OLAMIDE	ADEJUMOKE OLAMIDE OSUNTOGUN, MD	17001 SCIENCE DR STE 102		BOWIE	MD	20715	0.921516026	12
1861461923	BROOKS	JOHN	MICHAEL	JOHN MICHAEL BROOKS, MD	110 HOSPITAL DR	SUITE 111	PRINCE FREDERI	MD	20678	0.923046326	12
1508866229	GRANITE	DAVID	SAMUEL	DAVID SAMUEL GRANITE, MD	7500 HANOVER PKWY STE 206		GREENBELT	MD	207702009	0.923130986	12
1598127078	NOAR	EMMANUELL		EMMANUELL NOAR, MD	1111 N CHARLES ST		BALTIMORE	MD	212015505	0.924483138	12
1598798621	ROYSTER	WILLIAM	E	WILLIAM E ROYSTER, MD	11110 MEDICAL CAMPUS RD STE 200		HAGERSTOWN	MD	217426797	0.924627828	12
1104854835	MEYERS	DAVID	S	DAVID S MEYERS, MD	4151 BLADENSBURG RD		COLMAR MANOR	MD	207221928	0.925631859	12
1760482657	LONG	REBECCA	RICH	REBECCA RICH LONG, MD	117 GLENBROOKE CT		SALISBURY	MD	218048792	0.926605784	12
1033103411	GORALSKI	ROBERT	AUBREY	ROBERT AUBREY GORALSKI, MD	311 N 4TH ST		OAKLAND	MD	215501371	0.927580109	12
1477544682	LINTHICUM	WILLIAM	ROBERT	WILLIAM ROBERT LINTHICUM, MD	1 KINGS DR		TANEYTOWN	MD	217872331	0.927837977	12
1184600801	WONG	WENDY		WENDY WONG, MD	2101 MEDICAL PARK DR	#308	SILVER SPRING	MD	209024053	0.92859476	12
1083612188	SCHERER	PATRICIA	D.	PATRICIA D. SCHERER, MD	251 E ANTIETAM ST		HAGERSTOWN	MD	217405724	0.929946599	12
1518286970	BROWN	JUSTIN	THOMAS	JUSTIN THOMAS BROWN, MD	12210 PLUM ORCHARD DR	SUITE 212	SILVER SPRING	MD	209047800	0.930383747	12
1134660384	VAZIRI	DANIELLE	AZADEH	DANIELLE AZADEH VAZIRI, MD	10210 REISTERSTOWN RD		OWINGS MILLS	MD	211173606	0.931534855	12
1700049525	LOWERY	JASON	ERIC	JASON ERIC LOWERY, MD	1564 OPOSSUMTOWN PIKE		FREDERICK	MD	217024359	0.932744907	12
1427077205	ELIOT	HOPE	ELIZABETH	HOPE ELIZABETH ELIOT, MD	10424 BALTIMORE AVE		BELTSVILLE	MD	207052321	0.933486586	12
1093770042	BONLIE	WAYNE	RUSSSELL	WAYNE RUSSSELL BONLIE, MD	30 E PADONIA RD	SUITE 305	TIMONIUM	MD	210932345	0.933512734	12
1053602755	NICHOLS	JOSEPH	SCOTT	JOSEPH SCOTT NICHOLS, MD	2323 ORLEANS ST		BALTIMORE	MD	212241020	0.933800087	12
1144377490	NWODIM	OKECHUKWU	A		7700 OLD BRANCH AVE	STE B201	CLINTON	MD	207351628	0.934103995	12
1730524091	SIDDIQI	SARA	WASEEM		733 W 40TH ST	SUITE 200	BALTIMORE	MD	212112112	0.934217711	12
1932187390	GREENBERG	LISE	M		103 BATA BLVD STE A		BELCAMP	MD	21017	0.935948687	12
1487619474	AGARWAL	SHELI			300 SOUTH CHURCH ST		MIDDLETOWN	MD	21769	0.936151648	12
1215931779	CHAMPALOUX	ALAIN	GUY		14314 OLD MARLBORO PIKE		UPPER MARLBORO	MD	207722840	0.936362355	12
1174566509	KRAMER	RISA	D.		200 HOSPITAL DR STE 300		GLEN BURNIE	MD	210615884	0.937889263	12
1205084506	HAGANS	JARITA	ARNETTE		9000 WOODYARD RD		CLINTON	MD	207354206	0.938445091	12
1982688487	ASHE	GENE	F		10200 COPPERMINE ROAD		WOODSBORO	MD	21798	0.938666303	12
1710961768	DURFEE	JILL	A		610 SOLAREX CT		FREDERICK	MD	217038624	0.938941779	12
1992728380	UZICANIN	ERNEST			19236 MEADOW VIEW DR		HAGERSTOWN	MD	217422924	0.939306996	12
1114922655	KHOSLA	SHILPI			615 W MACPHAIL RD	STE 106	BEL AIR	MD	210144393	0.940201377	12
1366413437	BLACKBURN	MARI			7801 YORK RD	SUITE 102	TOWSON	MD	212047446	0.941520551	12
1215071691	BARONAS	JAMES			8600 LASALLE ROAD	SUITE 100	TOWSON	MD	21286	0.941576746	12
1477554293	CAVANAGH	GEORGE	BRINTON		4201 MITCHELLVILLE RD	SUITE 102	BOWIE	MD	207163163	0.94263073	12
1710907324	BADE	ASIMA	JABEEN		6655 SYKESVILLE RD		SYKESVILLE	MD	21784	0.94264455	12
1366522203	TORONTOW	CHRISTOPH	JOHN		8630 FENTON ST	SUITE 1204	SILVER SPRING	MD	209103806	0.942661651	12
1558391227	MIKHAIL	DIAA	Y.		1005 N POINT BLVD	SUITE 708	BALTIMORE	MD	212243415	0.94479506	12
1912981929	AMERENA	JAMES	P		9093 RIDGEFIELD DR	SUITE 104	FREDERICK	MD	217016710	0.944844343	12
1639105182	HOLMAN	DOUGLAS	C		1630 MAIN ST		CHESTER	MD	216192791	0.945525024	12
1588855795	FOTI	GREGORY	P.		1040 PARK AVE		BALTIMORE	MD	212015633	0.945784958	12
1134287030	FINKELMAN	ELLEN	DENA		6525 BELCREST ROAD	SUITE 160	HYATTSVILLE	MD	207822003	0.94604676	12
1770726127	BUTE GUSAIM	ANATOLI	ANDREEVIC		2855 CRAIN HWY		WALDORF	MD	206012807	0.946845314	12
1063556439	NTIRI	SHANA	O		29 S PACA ST		BALTIMORE	MD	212011771	0.947895408	12
1184679573	WESTRICK	SAMUEL	JOHN		6080 FALLS RD	SUITE 204	BALTIMORE	MD	21209	0.948293004	12
1417452095	CUNNINGHAM	DARYL	MARIA		504 E RIDGEVILLE BLVD STE 120		MOUNT AIRY	MD	217715942	0.94864308	12
1922079391	REED-LINTON	MELINDA	MARILYN		2501 OAKINGTON ST		ABERDEEN PROVI	MD	210055131	0.948831706	12
1821433814	PARKER-FAHEY	ALLISON	LEIGH		10810 CONNECTICUT AVE		KENSINGTON	MD	208952145	0.948844338	12
1366645814	SMITH	STEPHANIE	MARIE		2479 5TH STREET		FORT MEADE	MD	20755	0.950408747	12
1386673507	IHEDIOHA	NAOMI			1046 WEST ST		LAUREL	MD	207073531	0.95083384	12
1083797955	LOFTON	RAYGAN	L		24A MAGOTHY BEACH RD		PASADENA	MD	211224428	0.95131002	12
1376524256	SALEEM	MOHAMMAD	-		55 WADE AVE		CATONSVILLE	MD	212284663	0.951473381	12
1740868355	AMANKWA	SHERRY			3003 HOSPITAL DR		CHEVERLY	MD	207851194	0.951580731	12
1518154020	SULKOWSKI	KATHRYN	L		1517 ROCK SPRING RD	SUITE C	FOREST HILL	MD	210502818	0.952235516	12
1760557011	MARTIN-JONES	MICHELE			301 ST. PAUL PL	STE 420	BALTIMORE	MD	21202	0.952907407	12
1770651788	COSGROVE	LAUREN	ELISE		1396 PICCARD DRIVE		ROCKVILLE	MD	208504302	0.953604219	12
1346290053	TEAL	CYDNEY			111 W HIGH ST	SUITE 314	ELKTON	MD	219215529	0.955337513	12
1568053189	CHERIYAN	PUSHPA			8800 DEEP WATER LN		LAUREL	MD	207234905	0.956742628	12
1033597679	PRENDEZ	JENNIFER	YEE		6525 BELCREST RD		HYATTSVILLE	MD	207822003	0.958342625	12
1801852470	MATHEW	MEERA	M.		24 N WALNUT ST	SUITE 102	HAGERSTOWN	MD	217404738	0.958599749	12
1538706668	ESOCHAGHI	UCHECHI			8630 FENTON ST		SILVER SPRING	MD	209103806	0.959127195	12
1740487495	BUDI	LAKSHMI			12916 CONAMAR DR	SUITE 204	HAGERSTOWN	MD	217422760	0.959727586	12
1215165543	ERRABOLU	JEEVAN			503 BYRN ST STE 1	STE 1	CAMBRIDGE	MD	216131917	0.959772466	12
1184636714	BEARD	AYANNA			5100 AUTH WAY		SUITLAND	MD	207464207	0.959794974	12
1851439020	MALOMO	OLUSOLA	OLUFUNMIL		615 N WOLFE ST	WB602	BALTIMORE	MD	212052103	0.960838999	12
1689940710	DEROUEN	ERKEDA	LACHERISH		29 S PACA ST		BALTIMORE	MD	212011771	0.961710605	12
1952445322	DESAI	NIDHI	JAYANT		534 RHAPSODY CT		COCKEYSVILLE	MD	210301915	0.963015826	12
1548338981	WETSTONE	JEFFREY	B		12201 PLUM ORCHARD DR	KAISER PERM	SILVER SPRING	MD	209047803	0.963277974	12
1306829320	MIDDLETON	JOHN	WAYNE		688C POOLE RD		WESTMINSTER	MD	211576003	0.965120707	12
1508382151	PEART	MARSHA	M		7505 OSLER DR STE 305-307		TOWSON	MD	212047736	0.966940402	12
1720130255	HOWARD	MONICA	JEAN		20528 BOLAND FARM RD	SUITE 104	GERMANTOWN	MD	208764021	0.967613025	12
1114173440	NGUYEN	QUOC	ANH		726 ROCKVILLE PIKE		ROCKVILLE	MD	208521133	0.967982187	12
1407261704	OLALEYE	CHARLES	AYOWOLE		2101 E JEFFERSON ST STE 6WPPQA		ROCKVILLE	MD	208524908	0.96812687	12
1669558219	MCEVOY	MICHAEL	K		1380 PROGRESS WAY	SUITE 114	ELDERSBURG	MD	217846464	0.968343173	12
1437209111	CHERRICK	LEO	CHARLES		1114 DIDONATO DR		CHESTER	MD	216192663	0.969750229	12
1093247769	WICKS	IVY			12070 OLD LINE CTR STE 302		WALDORF	MD	206022567	0.969967848	12
1295026045	CHUNG	SHARON	Y		7670 QUARTERFIELD RD		GLEN BURNIE	MD	210613947	0.970101874	12
1306878699	SHAH	DEEPAK	A.		6350 STEVENS FOREST RD	SUITES 102	COLUMBIA	MD	210463231	0.972173397	12
1245231331	WURAPA	EYAKO	KOFI		21044 FREDERICK RD		GERMANTOWN	MD	208764132	0.972185489	12
1720134406	SHEIKH	JAMSHID			20528 BOLAND FARM ROAD SUITE 104	RICHARD N K	GERMANTOWN	MD	20876	0.9725524	12
1881736742	BITTRICK	RICHARD	WARREN		7408 COASTAL HIGHWAY		OCEAN CITY	MD	21842	0.973655358	12
1285020867	IDOWU	KOLAPO			1132 ANNAPOLIS RD # 310		ODENTON	MD	211131647	0.975155778	12
1083607410	SHANTZ	IAN	M		2401 BRANDERMILL BLVD	SUITE 250	GAMBRILLS	MD	210541690	0.975832611	12
1013085505	ARORA	RAKESH			14300 GALLANT FOX LN	SUITE 222	BOWIE	MD	207154003	0.975836178	12
1144278094	MALLER	SAMUEL	G.		9701 VEIRS DR	NATIONAL LU	ROCKVILLE	MD	20850	0.975965438	12
1437142833	LINDER	EMORY	J		902 AVERILL RD		JOPPA	MD	210853827	0.976311481	12
1972542363	SAVOY-WHITFIE	IVY	VANESSA		1221 MERCANTILE LN		LARGO	MD	207745374	0.976448501	12
1578659512	TZOU	NORMAN	DAVID		849 QUINCE ORCHARD BLVD	SUITE A	GAITHERSBURG	MD	208781678	0.977264057	12
1780745059	DARLING	MIKI	MOY		1396 PICCARD DRIVE		ROCKVILLE	MD	208504908	0.978308192	12
1114260106	DEOL	KAMAL			14955 SHADY GROVE RD STE 100		ROCKVILLE	MD	20850	0.978836414	12
1679566079	FOY	CURTIS			555 CYNWOOD DR		EASTON	MD	216013801	0.979013433	12
1508840026	ASHWAL	JOSEPH			56 THOMAS JOHNSON DR		FREDERICK	MD	217024599	0.97969918	12
1700841806	DYAL	STEPHEN	K.		560 W MACPHAIL RD		BEL AIR	MD	210144320	0.980061175	12
1770872970	LEE	MARSHALA	RYNETTE		5600 FISHERS LN	DEPARTMENT	ROCKVILLE	MD	208521750	0.980071966	12
1750352910	BROWN	KEVIN	J.		250 WOOD RD		ANNAPOLIS	MD	214021257	0.980619269	12
1699723031	KALETA	ANDREA	D		300 S CHURCH ST		MIDDLETOWN	MD	217698043	0.980967389	12
1518904648	MA	JOSE			4853 PULASKI HWY	STE 300	PERRYVILLE	MD	219031606	0.981006654	12
1194940866	RIND	BRUCE			800 SOUTH FREDERICK AVENUE	SUITE 212	GAITHERSBURG	MD	20877	0.982505504	12
1679050462	DENNIS	NICOLE	K		9260 CANTERBURY RIDING		LAUREL	MD	207231425	0.982656871	12
1710042932	BLOEM	FREDERIK	HENDRIK		4108 ALFALFA TER		OLNEY	MD	208322962	0.982675129	12
1982176830	WHITE	PAUL	JONATHAN		12108 STARDRIFT DR		GERMANTOWN	MD	208765916	0.983436943	12
1508950627	NAGUIB	ALY	MOHAMED F		2 COLGATE DR	SUITE 103	FOREST HILL	MD	210502624	0.98427255	12
1538196761	BUTLER	MELINDA	ELIZABETH		136 LEDNUM AVE.	SUITE 5	PRESTON	MD	21655	0.984299206	12
1740548718	IMRAN	MUHAMMAD			8105 RITCHIE HWY		PASADENA	MD	211223905	0.98457859	12
1447289038	BELL	BARBARA	L.		9715 MEDICAL CENTER DR		ROCKVILLE	MD	208503320	0.984689699	12
1124370788	LEVIN	PHUNG	LIEU		920 NEWINGTON AVE		BALTIMORE	MD	212174631	0.985077766	12
1770011801	MILLER	ELIE	NAHUM		29 S PACA ST		BALTIMORE	MD	212011771	0.986033108	12
1396805081	DRUSKIN	DAVID	M		10810 CONNECTICUT AVENUE		KENSINGTON	MD	208952138	0.987302535	12
1417390345	JONES	ERIN	ALEXANDRI		29 S PACA ST		BALTIMORE	MD	212011771	0.98888914	12
1235220013	COOK	KATHERINE	AMATA		836 S 5TH AVE		DENTON	MD	216291398	0.989631517	12
1356703573	MALIK	SUFYAN	MUSTAFA		145 E CARROLL ST # 101102		SALISBURY	MD	218015454	0.991513005	12
1235162280	BECKWITH	MATTHEW	GREY		24 N WALNUT ST STE 100		HAGERSTOWN	MD	217404741	0.991750354	12
1548351992	BRIGGS	LINWOOD			600 MEMORIAL AVE		CUMBERLAND	MD	215023765	0.991959721	12
1528060928	BOLLINO	ANTHONY	JOSEPH		922 NATIONAL HWY		LAVALE	MD	215027325	0.992247588	12
1356488951	ARYAL	SHARMILA			10810 CONNECTICUT AVE	KAISER PERM	KENSINGTON	MD	208952138	0.993223961	12
1316926801	JOLISSAINT	JAMES	GREGORY		10144 SADDLE BROOK FARM TRL		WOODSTOCK	MD	211631521	0.993408224	12
1407848823	ASUNCION	HECTOR	CASTRO		17600 W WILLARD RD		POOLESVILLE	MD	208372007	0.993495368	12
1174968077	JEPSON	MATTHEW	JAMES		86 THOMAS JOHNSON CT		FREDERICK	MD	21702	0.993652044	12
1275710816	ARUMALA	CLAUDIA	OROTINEYE		1665 WOODBROOKE DR		SALISBURY	MD	218048502	0.993920554	12
1467436550	JONES	AMY	J		56 THOMAS JOHNSON DR		FREDERICK	MD	217024599	0.994099856	12
1114956968	BENSINGER	IRMA			5450 KNOLL NORTH DR	SUITE 250	COLUMBIA	MD	210452300	0.995095896	12
1346236775	CLARK	MELISSA	AVIVA		9710 PATUXENT WOODS DR	SUITE 200	COLUMBIA	MD	210461526	0.995341289	12
1407114259	GREEN	CHRISTIN	MARIE		1111 N CHARLES ST		BALTIMORE	MD	21201	0.996168942	12
1326013665	MILLER	DANIEL	STEPHEN		8901 WISCONSIN AVE		BETHESDA	MD	208890001	0.996841473	12
1235164252	BROWN	JOHN	R		9 SCHILLING RD	SUITE 102	HUNT VALLEY	MD	210311191	0.9972461	12
1639156938	LAMM	WILLIAM	D.		12500 WILLOWBROOK RD		CUMBERLAND	MD	215026393	0.997702532	12
1841291754	CALLE	ANGELA	MARIA		129 LUBRANO DR	SUITE 100	ANNAPOLIS	MD	214017566	0.997974977	12
1568410603	OBENSHAIN	WALLACE			251 S BOHEMIA AVE		CECILTON	MD	219130670	0.997982948	12
1881627214	BELCHER	SALLY	JO		9715 MEDICAL CENTER DR STE 501		ROCKVILLE	MD	208503356	0.998026428	12
1881621571	BURKETT	BARBRA	FAIRES		1027 MEMORIAL DR		OAKLAND	MD	215504343	0.998707674	12
1376820076	ROSENSWEIG	WENDY	CAROLINA		12201 PLUM ORCHARD DR		SILVER SPRING	MD	20904	0.998882376	12
1952695793	OWINGS	VALERIE	N		137 MITCHELLS CHANCE RD STE 180		EDGEWATER	MD	21037	0.999077754	12
1720140924	KIMPAU	SOKKUN			15810 GAITHER DR		GAITHERSBURG	MD	208771429	0.999157022	12
1811254626	COTTER	JILL			9000 FRANKLIN SQUARE DR	DEPT OF FAM	BALTIMORE	MD	212373901	0.999716891	12
