# Supplementary material for: Prevalence and Correlates of COVID-19 Vaccine Information on Family Medicine Practices’ Websites in the United States: Cross-sectional Website Content Analysis
Source: JMIR Form Res. 2022 Nov 17;6(11):e38425. doi: 10.2196/38425 (PMC9671487; doi:10.2196/38425)
Supplement: Multimedia Appendix 1 [file formative_v6i11e38425_app1.zip › NPI datasets/ME_NPI.csv]

NPI	last_name	first_name	middle_name	address_line1	address_line2	city	state	zip	r	target_sample
1831179803	STADNICKI	MICHAEL		12 HIGH ST	STE 302	LEWISTON	ME	042407634	0.000098018	8
1811514391	PEPIN	VANESSA		25A JUNE ST		SANFORD	ME	040732642	0.0021290625	8
1922444900	BRENNAN	KATHLEEN	ELIZABETH	22 BRAMHALL ST		PORTLAND	ME	041023134	0.0027438654	8
1841247293	PEDDIE	HARRY	M K	303 MAIN ST		ORONO	ME	044733442	0.0045581367	8
1811073075	HUGHES	TIMOTHY		53 SCHOODIC DR		BELFAST	ME	049157246	0.0080202548	8
1649234378	LAKE	BETHANY	T	10 GOODALL DRIVE	SUITE 100	E. WATERBORO	ME	04030	0.008340301	8
1023125671	SANBORN	LINDA	F	94 MAIN ST		GORHAM	ME	040381340	0.0099557787	8
1407233497	NADKARNI	LAUREN		76 HIGH ST		LEWISTON	ME	042407649	0.010467018	8
1982220224	NGUYEN	EMILY		76 HIGH ST		LEWISTON	ME	042407649	0.0107609676	8
1851700371	PROSSER	SHEELAGH		66 SPRUCE ST		PRESQUE ISLE	ME	047693243	0.0118302968	8
1710928858	LUMBERT	DEBRA	L	40 PARK RD		WESTBROOK	ME	040923188	0.0118850614	8
1992904080	SONTI	SMITA		153 US ROUTE 1		SCARBOROUGH	ME	040749052	0.0123737096	8
1396157376	FUSCO	ANTHONY	LEE	354 AIRPORT RD		STONINGTON	ME	046813217	0.0127730002	8
1295912665	NICHOLSON	ANDREW	STUART	130 MAIN ST		GORHAM	ME	040381319	0.0142930257	8
1407992175	IFANTIDES	MELISSA		25A JUNE ST	SUITE 101	SANFORD	ME	040732642	0.0153269055	8
1770149916	CORBETT	IAN		76 HIGH ST		LEWISTON	ME	042407649	0.0173770869	8
1578506531	HINES	RICHARD	G.	65 WATER ST	SUSSMAN OFF	BLUE HILL	ME	046145231	0.017495906	8
1467815274	KIMBALL	MARC	DANIEL	1 HARNOIS AVE		WESTBROOK	ME	040924392	0.0176763344	8
1083901078	MANCUSO	ALICIA	M	16 CONCOURSE W		WATERVILLE	ME	049016007	0.0187297566	8
1316185408	BASI	HARJIT	S	15 E CHESTNUT ST		AUGUSTA	ME	043305736	0.0203745524	8
1841795333	JASTRAM	CHRISTOPH		110 BROADWAY		BUCKSPORT	ME	044164612	0.0205937764	8
1427010644	FUSON	JEFFREY		119 LIVERMORE FALLS RD		FARMINGTON	ME	049386241	0.021890536	8
1710061395	VONFELTEN	ELIZABETH		7 MADELYN LN	SUITE 200	ROCKPORT	ME	048564460	0.0224936339	8
1265487516	NAKAMURA	ROY		6 FARLEY RD		BRUNSWICK	ME	040112642	0.0245572715	8
1952387326	HOLMSTROM	JEFFREY	J	655 MAIN ST		SACO	ME	040721543	0.0257552322	8
1376509646	SCHNEIDER	STEVEN	J	25A JUNE ST		SANFORD	ME	040732642	0.0260698763	8
1699886051	MAHER	JEFFREY	P	329 MAINE ST	STE H	BRUNSWICK	ME	040113310	0.0261272807	8
1285921270	SEELY	KARREN	S	4 SHERIDAN RD		FAIRFIELD	ME	049373314	0.0279041338	8
1073577615	CARROLL	ADELE	L	13 INDUSTRIAL PARK ROAD		SACO	ME	04072	0.0279689725	8
1588640957	BURKE	RACHEL	G	57 PORTLAND ST.	SUITE 2A	SOUTH BERWICK	ME	039081203	0.0280391188	8
1538334594	DERSIMONIAN	KOHAR		5 BUCKNAM RD	SUITE 2C	FALMOUTH	ME	041051392	0.0291500716	8
1821045683	MILLARD	PETER	S	53 SCHOODIC DR		BELFAST	ME	049157246	0.0295301466	8
1538148978	WOODEN	PAUL	BLAKE	115 MT BLUE CIR	SUITE 3	FARMINGTON	ME	049386239	0.0296716076	8
1518070838	NASRIN	MUBINA		15 E CHESTNUT ST		AUGUSTA	ME	043305736	0.0300904699	8
1861448201	KELLER	DAVID	D	1250 FOREST AVE		PORTLAND	ME	041031884	0.0313688642	8
1780651455	BAKER	JOHN	C	26 MAIN ST	SUITE 2	NEWPORT	ME	04953	0.0320505547	8
1811095565	MCGUCKIN	JOHN	B	14 WINTER ST		SANFORD	ME	040733322	0.0363461385	8
1598735722	DUDZIK	MARY	E.	330 MAIN ST		BAR HARBOR	ME	046091636	0.0369835496	8
1710953591	PARSONS	MARGARET	A	152 DRESDEN AVE		GARDINER	ME	043452615	0.0373454881	8
1295267094	BANKOFF	NATHAN	JAMES	100 FODEN RD, EAST	SUITE 203	SOUTH PORTLAND	ME	04106	0.0374898985	8
1710398896	MCCUE	JOSEPH		74 WATER ST		OAKLAND	ME	049634957	0.0380025716	8
1326082405	BUGBEE	THOMAS	H	57 WATER STREET		BLUE HILL	ME	04614	0.0381668452	8
1740847342	DARLIAN	JARED	MICHAEL	895 UNION ST STE 12		BANGOR	ME	044013054	0.0385052846	8
1346503711	KARMES	AARON	SETH	21 WESTERN AVE		HAMPDEN	ME	044441422	0.039895983	8
1851480149	GRAZIANO	MARK	F.	22 SHAPLEIGH RD		KITTERY	ME	03904	0.0399616393	8
1376580647	ASHKENASY	RONALD	W	40 PARK RD		WESTBROOK	ME	040923188	0.0408918821	8
1437257169	FRANK	WILLIAM	F	14 WINTER ST		SANFORD	ME	040733322	0.0418290994	8
1669400222	AALBERG	JEFFREY	J	5 BUCKNAM RD	SUITE 2C	FALMOUTH	ME	041051208	0.0434883568	8
1336319821	MESSINA	CARLEEN		19 LEVESQUE DR	SUITE 2	ELIOT	ME	039032079	0.0435953019	8
1598298697	LANG	KRISTEN		331 VERANDA ST		PORTLAND	ME	041035545	0.0439119013	8
1205279056	SZYLVIAN	CHADWICK	JOSEPH	700 MOUNT HOPE AVE STE 210		BANGOR	ME	04401	0.0443385402	8
1225155906	RAWCLIFFE	DAVID	J	700 MOUNT HOPE AVE	SUITE 210	BANGOR	ME	044015691	0.0448209238	8
1710943782	HARVEY	JONATHAN		575 MAIN ST		GORHAM	ME	04038	0.0455045537	8
1659783298	LEVERETT	STEPHEN		2211 CONGRESS ST		PORTLAND	ME	041220002	0.0459492672	8
1225444995	HALL	LAUREN		6 E CHESTNUT ST		AUGUSTA	ME	043305758	0.0466828584	8
1598706970	NIELSEN	LISA		1300 CRYSTAL RD		ISLAND FALLS	ME	047474369	0.0484131808	8
1417998949	CLAYTON	BARTHOLOM		45 HERRICK RD	SOUTWEST HA	SOUTHWEST HARB	ME	046794433	0.0514581655	8
1376071894	KNIPSCHER	KATHLEEN	ANNE	234 STATE ST		BREWER	ME	044121519	0.0514828707	8
1427062728	KITFIELD	EDWARD	B.	66 WATER STR		WISCASSET	ME	045784133	0.053160911	8
1134126428	LAMBKE	MICHAEL	H	46 FAIRVIEW AVE	SUITE 334	SKOWHEGAN	ME	049761481	0.0532347379	8
1710096888	ALVAREZ	SARAH GRA	BACCAY	153 US ROUTE 1		SCARBOROUGH	ME	040749052	0.0538882325	8
1174884951	PICARD	PAIGE		76 HIGH ST		LEWISTON	ME	042407649	0.0557116079	8
1326276932	BARKER	MEGAN	J	4 SHERIDAN RD		FAIRFIELD	ME	049373314	0.0569261583	8
1649378332	THOMPSON	BENJAMIN	M	202 US ROUTE 1	TRUE NORTH	FALMOUTH	ME	041051327	0.0571098277	8
1427491240	BAXTER	RAYMOND	JOSEPH	895 UNION ST	SUITE 12	BANGOR	ME	044013053	0.0572565068	8
1114171857	SCOPAZ	KRISTEN	ALYSE	96 CAMPUS DR	SUITE 2C	SCARBOROUGH	ME	040747163	0.060235289	8
1053352609	CARTER	ALAN	C	40 PARK RD		WESTBROOK	ME	040923188	0.0620771055	8
1699780197	REZNIK	OLEG	I	600 MAIN ST	BLDG 11	BAR HARBOR	ME	046091523	0.0625109631	8
1740358555	KANWIT	JOHN	HENLEY	4 BUNGANUC LANDING RD		BRUNSWICK	ME	040117325	0.0636076709	8
1437687951	SCHWERTSCHKOW	AARON	HEBERT	895 UNION ST STE 12		BANGOR	ME	044013054	0.0643226449	8
1972663300	BENNETT	WILLIAM		325 KENNEDY MEMORIAL DR # C		WATERVILLE	ME	049014517	0.0653982079	8
1659784064	POLONCHEK	KATHLEEN		4 SHERIDAN RD		FAIRFIELD	ME	049373314	0.0659641163	8
1447213939	JENDZEJEC	STEPHEN	M	127 LONG SANDS RD	SUITE 11	YORK	ME	039091158	0.0665805997	8
1922132091	WINN	GARY	SCOTT	28 W COLE RD # C		BIDDEFORD	ME	040059428	0.0675603729	8
1023204641	ROXAS	RODRIGO		900 BROADWAY		BANGOR	ME	044011900	0.0675870087	8
1770184269	BEAUREGARD	MELISSA		70 MAIN ST		PORTER	ME	040683527	0.0676760404	8
1972949741	BREWER	MEGAN	A	57 BIRCH ST STE 102		LEWISTON	ME	042407415	0.0692404397	8
1679688956	BAKER	LEIGH		74 LUNT ROAD SUITE 204		FALMOUTH	ME	04105	0.0696863747	8
1679953194	TAGUE	COURTNEY	LAUREN	234 STATE ST		BREWER	ME	044121519	0.0701200888	8
1982649943	O'DONNELL	PETER	B.	60 FOREST FALLS DR		YARMOUTH	ME	040966971	0.0701590218	8
1144549320	BOBZIEN	ELIZABETH	R	100 FODEN RD, EAST	SUITE 203	SOUTH PORTLAND	ME	04106	0.0720303418	8
1205892858	TRIPP	LESLIE	N	13 INDUSTRIAL PARK RD		SACO	ME	040721804	0.0776522425	8
1124558481	QUINLAN	JUSTIN		76 HIGH ST		LEWISTON	ME	042407649	0.0781733259	8
1578552766	WOLFSON	JOSEPH	L	4 SHAPE DR		KENNEBUNK	ME	040436745	0.0797027424	8
1760453856	MELLOH	JAMES		76 HIGH ST		LEWISTON	ME	042407649	0.0810595896	8
1730541749	SLOCUM	BENJAMIN		126 SHAKER RD		GRAY	ME	040399629	0.0815192266	8
1215459029	LANTZ	NATASHA		87 MERCER RD		NORRIDGEWOCK	ME	049573168	0.0815261854	8
1821194267	JOHNSON	DAVID	MARTIN	36 OLD SOUTH FREEPORT ROAD		FREEPORT	ME	040326146	0.0815792689	8
1295787133	BRAZALOVICH	ALEXANDER		813 MAIN ST	MASSABESIC	WATERBORO	ME	040873006	0.0833874504	8
1902961295	MATTHEWS	MARGARET	E	117 GOFF ST		AUBURN	ME	042105024	0.0841979422	8
1972500239	FORSTER	ALICIA	M	46 FAIRVIEW AVE STE 334		SKOWHEGAN	ME	049761481	0.0847788607	8
1760448211	FRIEDMAN	JENNIFER		575 MAIN STREET		GORHAM	ME	04038	0.0855982141	8
1992048334	WILLIAMS	SCOTT	PATRICK	1 HARNOIS AVE	SUITE 2A	WESTBROOK	ME	040924392	0.0860178401	8
1902232473	SCULLION	DAVID	F.	480 WEST RD.		PORTAGE	ME	04768	0.0861437554	8
1467569871	CHAN	WILLIAM	G	69 MAIN ST		VAN BUREN	ME	047851028	0.086381245	8
1124684360	PASTORE	ANTHONY		76 HIGH ST		LEWISTON	ME	042407649	0.0887337658	8
1881787984	REYNOLDS	JOHN	W	127 LONG SANDS RD	SUITE 11	YORK	ME	039091158	0.0899344772	8
1326211582	ELBROLOSY	BASEM	MOHAMED	1230 MAINE ST		POLAND	ME	042747325	0.0921683754	8
1356652937	LONDON	CATHLEEN	GREENBERG	26 BULLWINKLE DR		MILBRIDGE	ME	046583763	0.0926153334	8
1508975152	MADDEN	AMY	K	4 CLEMENT WAY		BELGRADE	ME	04917	0.0933198743	8
1376602276	WEBB	TIMOTHY	STANWOOD	211 MAIN ST		WATERVILLE	ME	049016117	0.0936746556	8
1508038639	LOVELY	SUNEE	RANAE	401 PETER DANA POINT ROAD		PRINCETON	ME	87571	0.0939354841	8
1902919335	JENSEN	JERRI		57 WATER STREET		BLUE HILL	ME	04614	0.0949518513	8
1881660504	LISCORD	THOMAS	E	6 E CHESTNUT ST		AUGUSTA	ME	043305717	0.0949878851	8
1548257603	ELIAS	PETER	H.	190 STETSON RD		AUBURN	ME	042107813	0.0958041121	8
1316981749	MCDERMOTT	DAVID	B.	897 W MAIN ST		DOVER FOXCROFT	ME	044261029	0.0969413762	8
1619916368	DONAHUE	JAMES	B	491 US ROUTE 1	SUITE 20	FREEPORT	ME	040327022	0.0980138914	8
1487711909	BAXTER	CLARKE	WILLIAM	45 HERRICK RD		SOUTHWEST HARB	ME	046794433	0.1001133984	8
1154705143	CHARLES	COLETTE		76 HIGH ST		LEWISTON	ME	042407649	0.1028434071	8
1013107879	HUNOLD	ROBERT	N.	24 MILES CENTER WAY		DAMARISCOTTA	ME	045434047	0.1042937963	8
1235249137	STATON	MEGAN	A.	100 FODEN RD EAST	SUITE 203	SOUTH PORTLAND	ME	041062327	0.1045615701	8
1063867489	ROSSIGNOL	JARRYD		66 SPRUCE ST STE 4		PRESQUE ISLE	ME	047693241	0.1047912757	8
1992969521	HOLDEN	SELMA	C	4 SHERIDAN RD	MAINE DARTM	FAIRFIELD	ME	049373314	0.1076233248	8
1356315436	AUSTIN	DAVID	R	7 SCHOOL ST	SUITE 1	ALBION	ME	04910	0.1083124206	8
1407820871	PRATT	MELODY	LYNN	46 FAIRVIEW AVE STE 111		SKOWHEGAN	ME	049761481	0.1092597843	8
1518353945	PETERSON	DARLENE		1 HARNOIS AVE		WESTBROOK	ME	040924392	0.1106662392	8
1457434573	TREMBLAY	CHRISTINE	M	59 MILE ROAD		WELLS	ME	04090	0.1115383921	8
1437123106	FORMAN	PAUL	A	7 SCHOOL ST	STE 1	ALBION	ME	04910	0.1118010125	8
1649889874	JEFFERY	KATERI		12 SHUMAN AVE STE 3		AUGUSTA	ME	043306020	0.1122368314	8
1952749723	BRADBURY	LESLIE	A.	7 MAIN ST		TURNER	ME	042824138	0.1132104789	8
1194787879	MINGLE	DANIEL	B	219 STREAKED MOUNTAIN ROAD		SOUTH PARIS	ME	04281	0.1138656173	8
1720467905	MCDONALD	KELSEY		153 US ROUTE 1		SCARBOROUGH	ME	040749052	0.1171605066	8
1417935529	WALLINGFORD	CRAIG	R	813 MAIN ST	MASSABESIC	WATERBORO	ME	040873006	0.1181191425	8
1073539466	YOON	EDWARD	BUMNO	895 WASHINGTON AVE		PORTLAND	ME	041032737	0.1182221929	8
1962599399	DOANE	CHERYL	B.	11 HILL'S BEACH RD.		BIDDEFORD	ME	04005	0.1189569641	8
1932410883	KITCHENS	CHRISTOPH	TODD	76 HIGH ST		LEWISTON	ME	042407649	0.1207069369	8
1407952468	PICKER	BETHANY	J	76 HIGH ST		LEWISTON	ME	042407649	0.1210760205	8
1013995372	MCCALL	KATHLEEN	K	37 CLINIC RD		GOULDSBORO	ME	046074013	0.122142064	8
1518035450	READ	RICHARD	B	CAPE JELLISON ROAD		STOCKTON SPRIN	ME	04981	0.1236464289	8
1982045720	THIBODEAU	GREGORY		76 HIGH ST		LEWISTON	ME	042407649	0.1253335672	8
1326557372	COBB	TIMOTHY	A.	354 AIRPORT RD		STONINGTON	ME	046813217	0.1258335054	8
1316208762	ISACKE	ADRIANA		22 BRAMHALL ST		PORTLAND	ME	041023134	0.1261957181	8
1194764175	RIEMAN	MARTA		45 HERRICK RD	SOUTHWEST H	SOUTHWEST HARB	ME	046794433	0.1267174339	8
1831611680	LAFAVE	CAROLINE		149 NORTH ST		WATERVILLE	ME	049014974	0.1279040059	8
1972025773	BRAY	ANDREW		46 FAIRVIEW AVE		SKOWHEGAN	ME	049761481	0.1315543517	8
1043236979	SHAW	ROBERT	LEWIS	163 VAN BUREN RD	SUITE #6	CARIBOU	ME	047363567	0.1315688142	8
1780875252	HUTTON LYKLIN	ELIZABETH		211 MAIN ST		WATERVILLE	ME	049016117	0.1321385848	8
1154377034	JOHNSTONE	JOHN		6 FARLEY RD		BRUNSWICK	ME	040112642	0.1328452789	8
1932133592	GASPER	JONATHAN	L	149 MAIN ST	STE 2A	WINTHROP	ME	043641486	0.1344083995	8
1942373733	HAMMOND	SU ANNE		61 BARRA ROAD		BIDDEFORD	ME	04005	0.1358821751	8
1306258678	REILLY	KATHERINE		7 MADELYN LN STE 200		ROCKPORT	ME	048564460	0.1377336621	8
1790072791	ZAHN	DANIEL	C	4 SHERIDAN RD		FAIRFIELD	ME	049373314	0.1383819255	8
1538190384	PISCULLI	JENNY	T	149 NORTH ST		WATERVILLE	ME	049014974	0.138478295	8
1922590652	SCHAEFER	MAX		149 NORTH ST		WATERVILLE	ME	049014974	0.140146718	8
1548255235	HANKIN	LAWRENCE		139 STATE RD		KITTERY	ME	039041519	0.140314838	8
1720022866	LESKO	LISA	A.	57 WATER ST		BLUE HILL	ME	046145231	0.1409784426	8
1831202134	SAMMIS	CYNTHIA		53 FREMONT ST		MACHIAS	ME	046541320	0.141246988	8
1801988449	BREEN	WILLIAM	JOSEPH	915 UNION ST		BANGOR	ME	044018602	0.1412723573	8
1821046244	STEPHENS	KEVIN	WAYNE	53 SCHOODIC DR		BELFAST	ME	049157246	0.1412897339	8
1205197076	BELL	CLAYTON	W.	76 HIGH ST		LEWISTON	ME	042407649	0.1418153751	8
1134188485	FEIN	RICHARD	A	23 BOWDOIN ST	MANCHESTER	MANCHESTER	ME	043513554	0.1440535435	8
1114945433	RACZEK	JAMES	A	885 UNION ST		BANGOR	ME	044013083	0.1444752827	8
1265566145	HALL	ROGER	CHARLES	89 HOSPITAL ST	SUITE 1	AUGUSTA	ME	043306651	0.1463676855	8
1215919675	LAWES	KAREN	LEIGH	9 PLEASANT ST		OAKLAND	ME	049635074	0.1477340693	8
1932212230	KHANUM	SHAISTA		15 E CHESTNUT ST		AUGUSTA	ME	043305736	0.1480521388	8
1487674107	MORGAN	TRESA	JO	23 HIGH ST		FORT FAIRFIELD	ME	047421021	0.149151085	8
1033174255	ROLERSON	MARK	H	13 INDUSTRIAL PARK RD		SACO	ME	040721804	0.1496423339	8
1467658112	HUERTH	BENJAMIN	WALTER	23 WABANAKI WAY		INDIAN ISLAND	ME	044681252	0.1504936191	8
1518976992	CURTIS	CRAIG	W	16 COMMERCE PLZ STE 4B		WINTHROP	ME	043641100	0.1520523811	8
1669470969	WANSKER	PAMELA	JOYCE	344 ROUTE 202	BOX 539	GREENE	ME	042364208	0.152120398	8
1154594117	KIRBACH	PETER	D	775 N MAIN ST		WINTERPORT	ME	044963414	0.1527745208	8
1598995268	POND	ANNAMARIE	J.	25 HOSPITAL DR STE A		BRIDGTON	ME	040091167	0.1528781015	8
1649269184	HOLMES	LEWIS	B	331 VERANDA ST		PORTLAND	ME	041035545	0.1558637792	8
1043253636	ERTMAN	DOUGLAS	GARDNER	385 ROUTE 1		YARMOUTH	ME	040966729	0.1559355357	8
1114161874	KULIKOWSKI	TIMOTHY	CHRISTOPH	915 UNION ST STE 4		BANGOR	ME	044018603	0.1559364443	8
1477107647	SIRKA	REBECCA	P	190 STETSON RD		AUBURN	ME	042107813	0.1572578159	8
1629195086	CASTORINA	JOSEPH	S	59 EAST AVE		LEWISTON	ME	042405667	0.1586032813	8
1316031016	SKALESKI	STEPHEN	ANTHONY	8 NORTHERN RD		PRESQUE ISLE	ME	047692040	0.1587500964	8
1992843015	SANGALANG	MANUEL	GONZALES	111 WEBSTER ST	SUITE #4	LEWISTON	ME	042406464	0.1590734679	8
1447288808	WALL	JEFFREY	A	190 STETSON RD		AUBURN	ME	042107813	0.1602442843	8
1215941372	INGER	DAVID		74 BARIBEAU DR		BRUNSWICK	ME	040113218	0.1628317373	8
1457342735	MOSKIN	AVA	R	443 CONGRESS ST	2ND FLOOR	PORTLAND	ME	041013531	0.1629475058	8
1730124710	MILLER	KARL	A	19 S GORHAM XING		GORHAM	ME	040382690	0.1642915235	8
1073877791	HA NGOC	TIN		575 MAIN ST		GORHAM	ME	040382623	0.1644636268	8
1477849073	MCDONALD	JULIA		15 E CHESTNUT ST		AUGUSTA	ME	043305736	0.1651427286	8
1215991591	GERCHMAN	ERIC	M	8 PIKES HL		NORWAY	ME	042685340	0.1651870129	8
1033385547	MCGUIRE	PETER	F.	66 BARIBEAU DR	SUITE 2	BRUNSWICK	ME	040113230	0.1661838881	8
1134176233	PRITHAM	ROBIN	MICHAEL	895 UNION ST	SUITE 12	BANGOR	ME	044013053	0.1679090476	8
1972540110	MURNIK	MICHAEL	G	57 WATER STREET		BLUE HILL	ME	04614	0.1694087392	8
1821389545	SORENG	ATUL	K	735 WILSON STREET		BREWER	ME	044121003	0.170298135	8
1699885178	CARTIER	MARK	P	35 WALKER ST		KITTERY	ME	039041727	0.1717631189	8
1851377238	STOCKWELL	ELIZABETH		2 LIVEWELL DR.	THE MEDICAL	KENNEBUNK	ME	040436762	0.1722916398	8
1063415123	FRIEBAND	ROY		140 ACADEMY ST		PRESQUE ISLE	ME	047693102	0.1725650826	8
1245210731	EASTMAN	HARVEY	WILSON	80 MAIN ST	CENTRAL PLA	LIVERMORE FALL	ME	042541529	0.1733871397	8
1770803439	ROBINSON	ELIZABETH	S	127 LONG SANDS RD		YORK	ME	039091158	0.1739447295	8
1295719391	BALZER	PAUL	JAMES	15 GRACELAWN RD	SUITE 103	AUBURN	ME	042106334	0.1759014601	8
1942562384	MCCULLOUGH	STEPHANIE	EVE OWEN	895 UNION ST STE 12		BANGOR	ME	04401	0.1783056553	8
1255594560	CHASE	HOWARD	MANNING	438 US ROUTE 1		SCARBOROUGH	ME	040749105	0.1784640659	8
1710177936	EDWARDS	STEVEN	R	153 US ROUTE 1		SCARBOROUGH	ME	040749052	0.1806658475	8
1295129393	GERSTEN	OREN		27 OCEAN ST STE 3		SOUTH PORTLAND	ME	041062854	0.1813325017	8
1912979402	KRECKEL	DIETER		430 FRANKLIN ST		RUMFORD	ME	042762104	0.1821550523	8
1326201542	PLUMMER	ALICIA		300 MAIN ST		LEWISTON	ME	042407027	0.1824540436	8
1396734182	BLOOM-FOSTER	JESSICA		895 UNION ST	SUITE 12	BANGOR	ME	044013053	0.1833653642	8
1215917943	LITTLE	DANA		364 MAINE ST		POLAND	ME	042745109	0.1865448198	8
1467763144	HOFFMANN	KATHRYN	S	4 SHERIDAN RD		FAIRFIELD	ME	049373314	0.1876114324	8
1801875018	THORP	LYDIA	A.	180 CHURCH HILL RD STE 1		LEEDS	ME	042633418	0.1887994708	8
1841603537	JERGESEN	ANDREA		149 NORTH ST		WATERVILLE	ME	049014974	0.1894194173	8
1548482425	FLEMING	ELIZABETH	RUTH	300 MAIN ST		LEWISTON	ME	042407027	0.1901789653	8
1073585857	TEEL	ALLAN	STURGUS	68 CHAPMAN ST		DAMARISCOTTA	ME	045434614	0.1902571596	8
1073634721	BELLINO	FRANCIS	A	272 CONGRESS ST		PORTLAND	ME	041013637	0.1924724994	8
1528094554	WEISBERGER	STEVEN	I	70 SNARE CREEK LN		JONESPORT	ME	046493139	0.1935879785	8
1598705360	JOHNSTON	PAULINE	KAY	234 STATE ST		BREWER	ME	044121519	0.1938844468	8
1891808101	SLAYTON	ERIC		253 BRIDGTON RD		FRYEBURG	ME	040371438	0.1948092474	8
1043282619	HERMANS	LINDA	S	24 GARDINER ST		RICHMOND	ME	04357	0.1982615661	8
1427360262	SINK	KATRINA	LYNN	410 ROOSEVELT TRL		NAPLES	ME	040555329	0.1989175259	8
1467459032	KAZIMIERCZAK	ADAM	MICHAEL	75 GRAY RD		FALMOUTH	ME	041052010	0.2014149126	8
1154826725	NORTH	DANIEL		2 LIVEWELL DR		KENNEBUNK	ME	040436762	0.2030608934	8
1245286129	HARPER	JAMES		331 VERANDA ST		PORTLAND	ME	041035545	0.2030970451	8
1154764975	ADAMS	KATIE	MARIE	175 W BROADWAY		LINCOLN	ME	04457	0.2038739767	8
1154904712	ISRAEL	JACLYN		76 HIGH ST		LEWISTON	ME	042407649	0.2042582567	8
1649269952	CANDELORE	ANDREW	J	617 US ROUTE 1		SCARBOROUGH	ME	040749714	0.2061022637	8
1164569547	BEDECS	MICHAEL	J.	1375 CONGRESS ST		PORTLAND	ME	041022118	0.206635885	8
1316919756	MULCAHY	PATRICK	JOSEPH	69 YORK ST., SUITE 4		KENNEBUNK	ME	04043	0.2106927043	8
1740222439	OLIVARI	MARJORIE	A.	102 COURT STREET		CASTINE	ME	04421	0.2121146206	8
1639199730	MAHONEY	CYDNEY		51 OCEAN ST		SOUTH PORTLAND	ME	041062828	0.2135172655	8
1629420716	GARCHA	NAVNEET		76 HIGH ST		LEWISTON	ME	042407649	0.2136777841	8
1982789087	LOXTERKAMP	DAVID	A	895 UNION ST STE 12		BANGOR	ME	04401	0.2139745337	8
1255396628	POTYK	ALAN		13 INDUSTRIAL PARK RD		SACO	ME	040721804	0.214437462	8
1639107840	AMANN	PETER	G	96 CAMPUS DR	SUITE 2C	SCARBOROUGH	ME	040747133	0.2148090243	8
1316084650	RIOUX	DAVID	C	11 HOSPITAL DR		MACHIAS	ME	046543325	0.2169192527	8
1740280916	KOOTZ	JOHN	P	152 DRESDEN AVE		GARDINER	ME	043452615	0.2169885497	8
1104822709	RAGAY-LUNDKVI	NENA	G	195 FORE RIVER PKWY	SUITE 160	PORTLAND	ME	041022780	0.2189967605	8
1437187531	REIS	ALLAN	E	8 PIKES HL		NORWAY	ME	042685340	0.219699449	8
1033185988	CALKINS	STEPHANIE	G	4 SHERIDAN RD		FAIRFIELD	ME	049373314	0.2206008254	8
1992827851	BENSON	JEFFREY	ALAN	331 VERANDA ST		PORTLAND	ME	041035545	0.2209892055	8
1558748608	JACKSON	MARGARET		31 FRONT ST		WATERVILLE	ME	049016626	0.2210665002	8
1720216245	JOHNSTON	CHRISTOPH	L.	242 BRUNSWICK ST		OLD TOWN	ME	04468	0.2226897759	8
1215164082	JEAN	NATHAN	T.	22 SHAPLEIGH RD		KITTERY	ME	039041455	0.2244214291	8
1326012170	RICE	ANDREW	C	4 SHERIDAN RD	MAINE DARTM	FAIRFIELD	ME	049373314	0.2260231991	8
1134415839	SMITH	CHRISTOPH	SCOTT	43 OWENS ST	SOMERSET RE	BINGHAM	ME	04920	0.2268408943	8
1528479011	CABRAL	DANIEL		489 STATE ST		BANGOR	ME	04401	0.2273575823	8
1366545972	MAILLOUX	BENJAMIN	BRUCE	16 FAHEY ST	SUITE 103	BELFAST	ME	04915	0.2282204922	8
1790190650	MAZONE	FRANK-ZAC		1 NORTH ST		BATH	ME	045302706	0.2292686422	8
1275587131	HARTT	KRISTIN	MG	194 E MAIN ST	FORT KENT	FORT KENT	ME	047431428	0.2312832453	8
1750549044	MANAGES	SAMUELA	EUDORA	4 MAIN ST		VAN BUREN	ME	047851009	0.2316345173	8
1760584767	CYR	PEGGY		272 CONGRESS ST		PORTLAND	ME	041013637	0.2328370638	8
1770575714	WARD	HEATHER	M	9 FAHEY ST		BELFAST	ME	049156028	0.2342093164	8
1992730311	BLAIR	STEPHEN	JOSEPH	400 SOUTHBOROUGH DR		SOUTH PORTLAND	ME	041063249	0.2394890721	8
1578085940	BIN-KHALAF	SARAH		37 PALMER STREET		CALARS	ME	04619	0.239498458	8
1548295900	SHILL	JONATHAN	P	26 BARNARD LN		KENNEBUNK	ME	040436714	0.2396919724	8
1962470872	BURCHILL	KRISTA		74 ACCESS HWY		CARIBOU	ME	047363807	0.2396966048	8
1134297765	SMITH-SANDILA	NICOLE	J	242 BRUNSWICK ST		OLD TOWN	ME	044681613	0.2410547096	8
1619042595	MCATEER	TIMOTHY		50 FODEN RD STE 3		SOUTH PORTLAND	ME	041061718	0.2440441671	8
1841224466	OSTRANDER	JAMES	R	789 MINOT AVE		AUBURN	ME	042103924	0.2441645773	8
1871813865	GALLO	SARAH	E	575 MAIN ST		GORHAM	ME	04038	0.2443106045	8
1750734430	GUPTA	BINDU		76 HIGH ST		LEWISTON	ME	042407649	0.2450231729	8
1750354957	SCHIFF-SLATER	SCOTT	DAVID	9 UNION ST		HALLOWELL	ME	04347	0.2455026327	8
1689837957	MCELROY	CANDICE		127 LONG SANDS RD	SUITE 11	YORK	ME	039091158	0.249245444	8
1639296312	SHARKEY	HEATHER	A	583 LISBON ST		LISBON FALLS	ME	042521250	0.2493776219	8
1518914282	BLUTSTEIN	LAURA		74 GRAY RD		FALMOUTH	ME	041052019	0.2500755313	8
1851448823	GURNEY	SUSAN	MARIE	200 KENNEDY MEMORIAL DR.	SUITE 304 I	WATERVILLE	ME	04901	0.2507409278	8
1801994561	TRELEASE-BELL	AMY		15 E CHESTNUT ST		AUGUSTA	ME	043305736	0.251066032	8
1992067482	STEVENS	GREGORY		15 E CHESTNUT ST		AUGUSTA	ME	043305736	0.2512290535	8
1740718261	BARATTA	ELIZABETH	ANN	895 UNION ST STE 12		BANGOR	ME	044013054	0.2514934276	8
1861697583	DEROSIER	MEGHANN	L.	992 UNION ST		BANGOR	ME	044013057	0.2531763694	8
1568468163	ASELTON	CARL	K	24 SCHOOL ST		MILBRIDGE	ME	046583542	0.2537017238	8
1790357689	HUTTON	CELESTE		76 HIGH ST		LEWISTON	ME	042407649	0.2542289543	8
1679662563	HOWE	ALLYSON	S.	50 FODEN RD STE 3		SOUTH PORTLAND	ME	041061718	0.256533105	8
1588012314	PARADIS	KENDRA	MARIE	329 WILSON ST		BREWER	ME	04412	0.2565565232	8
1083656961	BARTLETT	CHRISTOPH	T	117 AUBURN ST		PORTLAND	ME	041036003	0.2566700956	8
1669794798	BLACK	SUSAN		12 MUSKEGON SHORE RD		HARPSWELL	ME	040793792	0.2567248979	8
1710367073	PRESUTTO	LEIGH		118 NORTHPORT AVE		BELFAST	ME	04915	0.2586180923	8
1427034677	KEEFE	STEVEN	J	650 SEWALL ST	BRANCH HEAL	BRUNSWICK	ME	040115011	0.2589347708	8
1477584795	ALEXANDER	BRUCE	D.	140 ACADEMY ST		PRESQUE ISLE	ME	047693102	0.2592127594	8
1497171318	VOLK	PETER	J	23 BOWDOIN STREET		MANCHESTER	ME	04351	0.2595402292	8
1316163694	ZAPP	JOHN	ADAM	5 WAXWING DR		TOPSHAM	ME	040861596	0.2597050775	8
1942437439	COTE ESTRADA	ELIZABETH	A	8 NORTHERN RD		PRESQUE ISLE	ME	047692040	0.2613253306	8
1528034303	CARON	LAURA	P	23 BOWDOIN ST		MANCHESTER	ME	043513554	0.2617356443	8
1255869897	HURLEY	ROBERT	COLE	13 INDUSTRIAL PARK RD		SACO	ME	040721804	0.2646765664	8
1790851483	BALDWIN	JAMES	G	360 BROADWAY		BANGOR	ME	044013979	0.2663801714	8
1730177361	DUBOCQ	RICHARD	JAMES	209 UNITY RD		ALBION	ME	049106201	0.2669540733	8
1891710844	GORMAN	ALISON	CARRIE	180 PARK AVE	PORTLAND CO	PORTLAND	ME	041022957	0.2670847034	8
1477679165	EVANS	HEATHER	S	700 MOUNT HOPE AVE STE 210		BANGOR	ME	044015655	0.2682430135	8
1700824000	KNIGHTON	BRIAN	KEITH	42 MALLETT DR		FREEPORT	ME	040321355	0.2683145321	8
1669577938	PATTEN	JOHN	L	21 WESTERN AVE		HAMPDEN	ME	04444	0.2699872243	8
1124195466	KUSTRA BARKSD	AMY	LYNN	76 HIGH ST		LEWISTON	ME	042407649	0.2700121278	8
1063702819	WHITE	SARAH		6 FARLEY RD		BRUNSWICK	ME	040112642	0.270285797	8
1215340617	CAVALARI	JENNIFER		20 HARTFORD ST		HOULTON	ME	047301891	0.2705752334	8
1366605586	SALIMI	AMIR		76 HIGH ST		LEWISTON	ME	042407649	0.2706498877	8
1679562979	PHELPS	JULIE	J	13 RAILROAD SQ		WATERVILLE	ME	049016139	0.27071716	8
1801984471	BADEEN	STEVEN	J	8 MAIN ST		NEWPORT	ME	049534157	0.2707357622	8
1144228073	REDDY	CHALLA	VEMA	51 HIGH ST	SUITE A	DEXTER	ME	049301326	0.2717324608	8
1720340219	POLAHAR	DOROTHY		15 E CHESTNUT ST		AUGUSTA	ME	043305736	0.2739495832	8
1740592658	BROWN	JASON	K	35 MEDICAL CENTER PKWY		AUGUSTA	ME	043308160	0.2762087776	8
1447211073	BREAULT	TERESA		7 HIGH ST		NORTH BERWICK	ME	039066100	0.278953341	8
1740297233	NEWMAN	LARRY	LEE	163 MAIN ST.		BAILEYVILLE	ME	046940878	0.2795705797	8
1114032562	PARLIN	SUSAN	ANN	360 BROADWAY		BANGOR	ME	04401	0.2812464369	8
1851646707	JUAT	GENESIS	E	76 HIGH ST		LEWISTON	ME	042407649	0.2814675822	8
1487068698	ASSADOLLAHZAD	MINA		15 MOLLISON WAY		LEWISTON	ME	042405805	0.2815434832	8
1942643770	GUERRETTE	KRISTIN	MARIE	23 NORTH ST STE 4		PRESQUE ISLE	ME	047692295	0.2825017247	8
1184795205	KUMIN	MICHAEL	C	31 COLCORD ST		SOUTH BERWICK	ME	039081004	0.2827112723	8
1386665479	REDMOND-DUROW	AOIFE	B	7 MADELYN LN	SUITE 200	ROCKPORT	ME	048564460	0.2828480589	8
1285790030	CALLISON	MARY	L	10 GOODALL DRIVE		SANFORD	ME	040732621	0.2840885749	8
1548339849	LIBENSON	BRADLEY	NEAL	6C SCHOOL ST		BERWICK	ME	03901	0.2843913982	8
1518900422	BARKER	ALAN		19 SAINT ANDREWS LN		BOOTHBAY HARBO	ME	045381732	0.2857784579	8
1619945607	ARATO	HOLLY		66 SPRUCE ST		PRESQUE ISLE	ME	047693222	0.2867092855	8
1477532059	BOSMA	TOM		331 VERANDA ST		PORTLAND	ME	04103	0.2874640824	8
1851331565	ADAMS	THOMAS	A	45 HERRICK RD	SOUTHWEST H	SOUTHWEST HARB	ME	046794433	0.2879421265	8
1619084290	PIERCE	BRIAN	R	643 ROCKLAND ST	SUITE C	ROCKPORT	ME	048565320	0.2902375433	8
1194815936	HILL	DAVID	S	1326 WASHINGTON ST		BATH	ME	045302847	0.290698493	8
1780181818	COTA	LINDA	WONG	21 MAIN ST		LIVERMORE FALL	ME	042541219	0.2914506603	8
1093801631	CONNER	DAVID	LEE	22 BIRDSEYE AVE STE A		CARIBOU	ME	047361670	0.2930145898	8
1235108937	HALLER	JAMES	C	259 MAIN STREET		YARMOUTH	ME	04096	0.293080412	8
1528001088	SHEPHERD	AILSA	CATRIONA	2211 CONGRESS ST		PORTLAND	ME	041220002	0.2939270215	8
1386746956	SKELTON	ANNE		272 CONGRESS ST		PORTLAND	ME	041013637	0.2974021911	8
1396798658	BUNKER	MARY	M	81 MAIN ST		HARRINGTON	ME	046433000	0.2975363081	8
1851554075	LYNDS	JEFFREY	JONATHAN	430 FRANKLIN ST		RUMFORD	ME	042762104	0.2981040228	8
1578729745	RIPLEY	MICHAEL	ALAN	7 MAIN RD N		HAMPDEN	ME	044441334	0.3005877097	8
1770528143	RABY	NATHAN		364 MAINE ST		POLAND	ME	042745109	0.3028397729	8
1063452837	STURROCK	WILLIAM	ALEXANDER	234 STATE ST		BREWER	ME	044121519	0.3037251361	8
1861451080	PIERCE	DANIEL	C	259 MAIN STREET		YARMOUTH	ME	04096	0.3038902931	8
1689256620	REACHY GUADAR	FERNANDO		76 HIGH ST		LEWISTON	ME	042407649	0.3045240274	8
1124061726	PARISIEN	KRISTINA		40 PARK RD		WESTBROOK	ME	040923188	0.3047312839	8
1407845704	LOVITZ	JEFFREY	M	13 RAILROAD SQ		WATERVILLE	ME	049016139	0.3052459323	8
1023043254	SMITH	JAMES	S	21 MAIN ST		LIVERMORE FALL	ME	042541219	0.3052810898	8
1689728529	BURKE	ERIC		2173 NORTHFIELD RD		NORTHFIELD	ME	046546024	0.307184491	8
1013919182	FRIEDLAND	DANIEL	M.	49 HOOPER ST.	MILES FAMIL	WISCASSET	ME	04578	0.3100565594	8
1013005313	STANLEY	KELLEY	J.	11 ACADEMY RD		MONMOUTH	ME	042597035	0.3103201693	8
1679815690	HUNT	CHRISTOPH	M.	12 SEA VIEW AVE		CAPE ELIZABETH	ME	041071024	0.3107728387	8
1023073285	POTYK	BARBARA		13 INDUSTRIAL PARK RD		SACO	ME	040721804	0.311981056	8
1598838278	BOHANNON	JOHN	STEVEN	20 HARTFORD ST		HOULTON	ME	047301891	0.3141280642	8
1629149133	ARNOLD	JULIA	ANNE	125 U.S. ROUTE 1		WHITING	ME	046910108	0.3149541478	8
1902246598	GOETTSCHE SPU	MARYA	ROSE	46 FAIRVIEW AVE STE 334		SKOWHEGAN	ME	049761481	0.3150715122	8
1528189958	SHORT	CHRISTOPH		22 PLEASANT ST		MECHANIC FALLS	ME	042566108	0.3156145603	8
1912268764	GOODMAN	MARGO	B.	789 MINOT AVE		AUBURN	ME	042103924	0.3157441292	8
1598793762	WALL	ELIZABETH	T	74 BARIBEAU DR		BRUNSWICK	ME	040113218	0.3165786123	8
1912968967	LAZOS	SPIROS	P	25A JUNE ST STE 111		SANFORD	ME	04073	0.3178876202	8
1205931565	NOBLE	MICHAEL	L	37 PALMER ST		CALAIS	ME	046191341	0.3188242597	8
1609817055	PIERCE	ELIZABETH	B.	60 FOREST FALLS DR	STE 5	YARMOUTH	ME	040966971	0.3189411528	8
1952362238	NEWMAN	BENJAMIN	G.	729 SUMMER HARBOR ROAD		WINTER HARBOR	ME	046930158	0.319329017	8
1649231721	LIEBERMAN	BETH ANN		110 BROADWAY		BUCKSPORT	ME	04416	0.3197617495	8
1477047728	RUSSELL	BEATRICE	ANN	33 WHITING HILL RD		BREWER	ME	044121021	0.3225771987	8
1609813443	PAULDING	STEPHEN	B	409 ROOSEVELT TRL		WINDHAM	ME	040624821	0.3228718794	8
1881657187	BROWN	ANDREA		4 SHAPE DR		KENNEBUNK	ME	040436601	0.3238126395	8
1558349662	KEISKI	LISA	K	765 HIGH ST	STE. 4	BATH	ME	045302496	0.3252504809	8
1790279495	DEGROOT	KEVIN		76 HIGH ST		LEWISTON	ME	042407649	0.3271943048	8
1639532906	OAKLEY	ERIN	EVANS	575 MAIN ST		GORHAM	ME	040382623	0.3298848296	8
1700076908	CANNON	CECILY		103 SUMMER STREET	KENNEBUNK F	KENNEBUNK	ME	04043	0.3301096555	8
1306952197	HEAP-CHESTER	HEIDI	ANNE	222 AUBURN ST		PORTLAND	ME	041036002	0.3309319016	8
1295998417	MCALLISTER	LISA		253 BRIDGTON RD		FRYEBURG	ME	040371438	0.3316589679	8
1952334864	HAMILTON	DEBORAH	J	38 UNION ST		LIVERMORE FALL	ME	042541229	0.3330993505	8
1881914554	STEVENS	MATTHEW	D	13 INDUSTRIAL PARK ROAD		SACO	ME	04072	0.3337890428	8
1568494011	FARRAND	MERRILL	R	26 BARNARD LN		KENNEBUNK	ME	040436714	0.3341211105	8
1790110237	HARTMAN	ALBERT	FREDERICK	33 ROGER ST	MARSHWOOD C	LEWISTON	ME	042403328	0.334654804	8
1922056738	HASSAN	GHINWA	ALI	900 BROADWAY		BANGOR	ME	044011900	0.3352039621	8
1770685315	BLYTHE	STEPHEN	LEE	229 MAIN ST		MACHIAS	ME	046543606	0.3373701988	8
1851771364	O'BRIEN	BENJAMIN	HEATH	895 UNION ST	SUITE	BANGOR	ME	04401	0.3375180589	8
1194788703	FREDERICK	SHIRLEY	A	25A JUNE ST STE 111		SANFORD	ME	040732642	0.3375488386	8
1588042956	BREWER	JOSHUA	STEVEN	57 WATER ST		BLUE HILL	ME	046145231	0.3383622623	8
1689025959	MCFADGEN	ROBERT		23 NORTH ST		PRESQUE ISLE	ME	047692291	0.3385296996	8
1831498575	BRYANT	EMILY	LOU	900 BROADWAY		BANGOR	ME	04401	0.3396625916	8
1881993475	O'CONNELL	KRISTOPHE	L	7 MAIN RD N		HAMPDEN	ME	044441334	0.3397548834	8
1942260492	HOFMANN	TASHA	E	895 UNION ST	SUITE 12	BANGOR	ME	044013053	0.3415669414	8
1003940941	SCANTLEBURY	THOMAS	HERBERT	131 COOPER ROAD		ALEXANDER	ME	04694	0.3445638876	8
1407416373	BRAY	LESLIE	WALLACE	2399 ATLANTIC HWY		LINCOLNVILLE	ME	048495322	0.3446245596	8
1679884522	DUQUETTE	ADAM		190 STETSON RD		AUBURN	ME	042107813	0.3447782441	8
1649775966	RIPLEY	TRISTEN	DENNIS	15 ANCHOR DR # 201		ROCKPORT	ME	048563846	0.3476252944	8
1649764341	COOPER	JOHN		35 MEDICAL CENTER PKWY		AUGUSTA	ME	043308160	0.349311311	8
1396785689	CLEARY	ALISA	M	329 WILSON ST		BREWER	ME	044121504	0.3495883864	8
1154735967	PRICE	GRACE		16 COMMUNITY LN		SOUTHWEST HARB	ME	046794273	0.3504592256	8
1669402129	BURGER	CHARLES	S	700 MT HOPE AVE	SUITE 650 N	BANGOR	ME	044015691	0.3506583624	8
1043401672	KENERSON	KEVIN	R	174 S FREEPORT RD	SUITE 2A	FREEPORT	ME	040326145	0.3507677658	8
1902989015	MCELRATH	SHAUNA		300 MAIN ST		LEWISTON	ME	042407027	0.3508878533	8
1255485918	IRVING	HARRY		46 FAIRVIEW AVE		SKOWHEGAN	ME	049761481	0.3509967976	8
1033348701	THIMM	ANDREAS	JEREMY	64 FAIRVIEW AVE		SKOWHEGAN	ME	049761471	0.3527074979	8
1346353489	FREESE	JENNIFER		1154 BUCK HILL DR		VEAZIE	ME	044017103	0.3541465748	8
1134532658	UHLER	BRETT		149 NORTH ST		WATERVILLE	ME	049014974	0.3559840961	8
1649565672	MICHAELIS	TODD	M.	100 FODEN ROAD, EAST	SUITE 203	SOUTH PORTLAND	ME	04106	0.3573607166	8
1013409432	DUCHENE	JOSHUA	JAMES	900 BROADWAY		BANGOR	ME	044011900	0.3578133259	8
1497073746	MCELHINNEY	KRISTINA	E.	259 MAIN STREET		YARMOUTH	ME	040966723	0.3578452479	8
1811906589	SMITH	LAWRENCE		735 WILSON ST		BREWER	ME	044121000	0.3594728906	8
1427248962	MUNUSAMY	VENKATARA		200 SOMERSET ST		MILLINOCKET	ME	044621258	0.3627522887	8
1750409223	FLETCHER	ANDREW	J	1012 UNION ST		BANGOR	ME	044013060	0.3647232611	8
1346237336	RIFKIN	MICHAEL		190 STETSON RD		AUBURN	ME	042107813	0.3653169108	8
1164498283	HOBBS	RICHARD	F	121 SILVER ST		WATERVILLE	ME	049015923	0.3655186036	8
1104867290	AVERY	CINDY	E	992 UNION ST		BANGOR	ME	044013057	0.3660485984	8
1700091030	CALDWELL	JACQUELIN	MARIE	7 FARLEY RD		BRUNSWICK	ME	04011	0.3663711419	8
1154346682	FOWLER	DANIEL		140 ACADEMY ST		PRESQUE ISLE	ME	047693102	0.3664630812	8
1093747628	KIRSCH	STEPHEN	J	96 CAMPUS DR	SUITE 2C	SCARBOROUGH	ME	040747133	0.366942459	8
1891707261	ST. PIERRE-EN	CAROLE		181 ACADEMY ST	SUITE 4	PRESQUE ISLE	ME	047693178	0.3686401059	8
1265551626	FRANKLIN	ALICE	ROY	765 HIGH ST		BATH	ME	045302459	0.3686517469	8
1073578118	FINLEY	THOMAS	KEVIN	32 RAILROAD ST		BETHEL	ME	04217	0.3695545273	8
1871600254	O'NEILL	GREGORY	SCOTT	2 LIVEWELL DR		KENNEBUNK	ME	04043	0.3697252853	8
1104137058	LEMKE	SHAYNA		25 HOSPITAL DR		BRIDGTON	ME	040091167	0.3707346215	8
1336242585	SAMITT	ALISON	M	5 BUCKNAM RD	SUITE 2C	FALMOUTH	ME	041051208	0.3718649286	8
1619991320	SMITH	DOUGLAS	G	1230 MAINE ST		POLAND	ME	042747325	0.3723711988	8
1417910019	CORBETT	SANDRA	LEIGH	127 LONG SANDS RD	SUITE 11	YORK	ME	039091158	0.37499647	8
1114212149	SILCO	MICHAELA	O.	100 FODEN RD, EAST	SUITE 203	SOUTH PORTLAND	ME	041062327	0.3756103904	8
1134752884	COFFIN	HARPSWELL		2 LIVEWELL DR		KENNEBUNK	ME	040436762	0.3759452935	8
1225127905	MEHL-MADRONA	LEWIS	E	895 UNION ST STE 12		BANGOR	ME	044013054	0.3760748172	8
1467566604	BROWN	VANCE	M	96 CAMPUS DR	SUITE 2C	SCARBOROUGH	ME	040747163	0.3780653255	8
1902885965	GROVER	KATHERINE		RR 1 BOX 11		MACHIAS	ME	046549758	0.3783185568	8
1639381908	MARTYAK	STEPHANIE	M	2 CHOATE LN	#106	HALLOWELL	ME	043471722	0.3784326587	8
1992808133	SCHNEIDER	CRAIG	D	5 BUCKNAM RD	SUITE 2C	FALMOUTH	ME	041051208	0.3787643166	8
1467895201	MALIK	DIKSHA		175 W BROADWAY		LINCOLN	ME	04457	0.3789582301	8
1346368925	CLARCQ	LISA	A	149 NORTH ST		WATERVILLE	ME	049014974	0.3821866072	8
1699974311	MCATEER	CARLY		301C US ROUTE 1		SCARBOROUGH	ME	040749701	0.3822250466	8
1568606713	AHRNS	HADJH	TOBIAS	1 HARNOIS AVE STE 2A		WESTBROOK	ME	040924395	0.3829420364	8
1619538964	BADILLO	JEFFREY		76 HIGH ST		LEWISTON	ME	042407649	0.384560771	8
1083108773	COLLINS	PATRICIA		76 HIGH ST		LEWISTON	ME	042407649	0.3852828529	8
1417157298	HEERSINK	DEIRDRE		1 WELLNESS WAY	SUITE B	TOPSHAM	ME	040861768	0.386144397	8
1457474132	COLEMAN	KRISTIN		37 COLLEGE AVE	UNIVERSITY	GORHAM	ME	040381032	0.3874705245	8
1235696600	TAYLOR	ISABELLA	COURTNEY	76 HIGH ST		LEWISTON	ME	042407649	0.3898673781	8
1467408310	PACHTA-GALLIG	JANET		331 VERANDA ST		PORTLAND	ME	041035545	0.3916856984	8
1497800734	KRIEGEL	CHARLES		80 MAIN ST		UNITY	ME	049880000	0.3919915661	8
1720192586	PETERNEL	WILLIAM	MCFADDEN	300 MAIN ST		LEWISTON	ME	042407027	0.3939019476	8
1558537787	WILSON	ALEXANDRA	LOGAN	66 BARIBEAU DR	SUITE 2	BRUNSWICK	ME	040113230	0.3948345028	8
1023027539	LAMHUT	PENNY		9 ALUMNI DR		ORONO	ME	044733479	0.3953966971	8
1982647764	TRASK-EATON	EMILY		87 MERCER RD		NORRIDGEWOCK	ME	049573168	0.3959434519	8
1477562593	STEVENS	SUSAN	M.	180 KENNEDY MEMORIAL DRIVE	SUITE 303	WATERVILLE	ME	04901	0.3972711667	8
1801967922	LANDFAIR	JEFFREY	J	7 MADELYN LN	SUITE 200	ROCKPORT	ME	048564460	0.3974455466	8
1104844133	ISAACS	AYODELE	T	163 VAN BUREN RD		CARIBOU	ME	047363567	0.3976224509	8
1639194376	KAPLAN	ALLAN	JAY	22 STATION AVE	SUITE 101	BRUNSWICK	ME	040112092	0.3980780022	8
1346222619	RAYMOND	GUY	GEORGE	194 E MAIN ST		FORT KENT	ME	047439977	0.4007010001	8
1225035512	MALYK	TIMOTHY	C	46 FAIRVIEW AVE STE 111		SKOWHEGAN	ME	049761481	0.4014982322	8
1912957069	CHAPPELLE	CATHRA		331 VERANDA ST		PORTLAND	ME	041035545	0.4032180502	8
1407236185	DIEFENDERFER	JOHN	W	149 NORTH ST		WATERVILLE	ME	049014974	0.4038181279	8
1457356370	KIMBALL	CATHERINE	MILLIKEN	180 KENNEDY MEMORIAL DR	STE 301	WATERVILLE	ME	049014541	0.4062362129	8
1962463224	CHURCHILL	LAURIE	A	22 HOSPITAL LN		CALAIS	ME	046191329	0.4084981351	8
1336371160	GHOTRA	HARPREET		76 HIGH ST		LEWISTON	ME	042407649	0.4093314095	8
1790281715	TZENG	TSUNG-YUN		149 NORTH ST		WATERVILLE	ME	049014974	0.4093782452	8
1053317404	HOVER	KAREN	L	205 FRENCH ST STE 2		BANGOR	ME	044015064	0.4095738611	8
1699974071	RATTAN	SIMRAN	KAUR	76 HIGH ST	SUITE 100	LEWISTON	ME	042407649	0.4095908573	8
1063064525	KENNEDY	DANA	ELIZABETH	76 HIGH ST		LEWISTON	ME	042407649	0.4099267546	8
1689606865	SULLIVAN	CHRISTINE	E	4 SHAPE DR		KENNEBUNK	ME	040436760	0.4120318947	8
1750873170	DAVENPORT	VICTORIA	NICOLE	895 UNION ST STE 12		BANGOR	ME	044013054	0.4120689022	8
1922238690	MANASSEH	PETRONA		76 HIGH ST		LEWISTON	ME	042407649	0.4121438635	8
1275820250	GLASSPOOL	NORA	GRIFFIN	31 FRONT ST		WATERVILLE	ME	049016626	0.4122949817	8
1861920746	DANG	HOANG	V	2 GREAT FALLS PLZ STE 21		AUBURN	ME	042105966	0.4124735447	8
1588739866	BRADEN	TREVOR	M	12 HOSPITAL DR		YORK	ME	039091030	0.4142054121	8
1215166533	BARBEE	KRISTEN	L	655 MAIN STREET	SMMC PRIMEC	SACO	ME	04072	0.41455712	8
1821585928	WHITAKER	BRITTANY		25A JUNE ST		SANFORD	ME	040732642	0.4175525105	8
1174628440	BUCK	CHRISTOPH	M	242 BRUNSWICK STREET		OLD TOWN	ME	044681613	0.4192394067	8
1639188113	SIMONE	JULIANNE		234 STATE ST		BREWER	ME	044121519	0.419343997	8
1629058185	KENNEY	BRUCE		76 HIGH ST		LEWISTON	ME	042407649	0.4211734628	8
1760681498	GAGNE	TIMOTHY	J	149 NORTH ST		WATERVILLE	ME	049014974	0.4223826707	8
1538131024	KROGER	JOHN		430 FRANKLIN ST		RUMFORD	ME	042762104	0.4230075434	8
1649362005	THALER	FREDERICK	K	22 SHAPLEIGH ROAD		KITTER	ME	03904	0.4272791233	8
1699746909	HAYDAY	KELLY	HAYDEN	2 LIVEWELL DR		KENNEBUNK	ME	040436762	0.4280345223	8
1063480200	CRAIG	ALEXANDRA		992 UNION ST		BANGOR	ME	044013057	0.4288351589	8
1497379416	DAY	MISTI		35 MILES CENTER WAY		DAMARISCOTTA	ME	04543	0.4304198043	8
1689779092	BARTER	STEPHEN	ROSS	4 MESERVE STREET	NAPLES PROF	NAPLES	ME	04055	0.4321214908	8
1720175599	WISTAR	KATHRYN		47 MAIN ST		COOPERS MILLS	ME	04341	0.4323446208	8
1760491294	EYERER	MARY	E	735 WILSON STREET		BREWER	ME	04412	0.4330731493	8
1053336206	GILMORE	MICHAEL		824 STILLWATER AVE	STE B	BANGOR	ME	044013614	0.4333891107	8
1619088010	MORIN	JESSIKA	T	10 GOODALL DRIVE		EAST WATERBORO	ME	04030	0.4345537873	8
1043506892	KROUSE	CATHERINE		6 FUNDY RD	SUITE 400	FALMOUTH	ME	041051779	0.4347205867	8
1437138542	KNAPP	MICHELE	MORANT	96 MAIN ST		LIVERMORE FALL	ME	042541511	0.4357293707	8
1114347069	DOCKERY	CRYSTAL	A	242 BRUNSWICK ST		OLD TOWN	ME	044681613	0.4375248954	8
1104156769	LUCAS	LISA	W	42 MALLETT DR STE 3		FREEPORT	ME	040321355	0.4384650641	8
1760644082	HANKE	TANYA		16 COMMUNITY LN		SOUTHWEST HARB	ME	046794273	0.4386796185	8
1215375589	GARCIA	MICHELLE		19 S GORHAM XING		GORHAM	ME	040382690	0.4396898842	8
1386844157	MCALLISTER	MARK	E	149 NORTH ST		WATERVILLE	ME	049014974	0.4403750456	8
1043794886	JOHNSON	ORMANDA	DOROTHEA	322 MAIN ST		BAR HARBOR	ME	046091648	0.4408148054	8
1619967361	HAINES	ALICE	C.	60 PINE ST	SUITE ONE	LEWISTON	ME	042407214	0.443932248	8
1467895854	BROWN	SVEVA	VASANTI	895 UNION ST STE 12		BANGOR	ME	044013054	0.4440899326	8
1427023324	THAYER	DOROTHY	MARIE	38 UNION ST		LIVERMORE FALL	ME	042541229	0.4444337019	8
1053418426	DEKAY	JOSEPH	RODMAN DR	4 SEBAGO ROAD		HIRAM	ME	040410089	0.4445880705	8
1598008203	FINN	ALYSSA	JILL	15 E CHESTNUT ST		AUGUSTA	ME	043305736	0.4461020285	8
1568937159	COPPINS	NICHOLAS	J	35 WALKER ST		KITTERY	ME	039041727	0.4462402591	8
1225160260	SZELA	MICHAEL	E	89 HOSPITAL ST	SUITE 2	AUGUSTA	ME	043306651	0.4479908182	8
1457797235	SALEMBIER	BRIGITTE		1 HARNOIS AVE	SUITE 2A	WESTBROOK	ME	040924392	0.4486104913	8
1679241749	STEWART	LUCILLE	M	48 OLD COUNTY RD		FAIRFIELD	ME	049373410	0.4491790302	8
1689615916	SHARP	ERIC	HUNTER	76 HIGH ST		LEWISTON	ME	042407649	0.4499385038	8
1366606998	SILVER	LAURA	GLADSTONE	15 E CHESTNUT ST	FAMILY MEDI	AUGUSTA	ME	043305736	0.4539211893	8
1518914233	BOURGOIN	KATHRYN	E	302 HUSSON AVE	STE 2	BANGOR	ME	044013374	0.4539381617	8
1447448311	CLOONAN	EILEEN	JUNE	76 HIGH ST		LEWISTON	ME	042407649	0.4562812836	8
1154337020	GRIFFIN	BRIAN	S	20 HARTFORD ST		HOULTON	ME	047301891	0.460091301	8
1699844365	HATZENBUEHLER	JOHN	R.	100 FODEN RD, EAST	SUITE 200	SOUTH PORTLAND	ME	04106	0.4603414817	8
1053375402	ARNOLD	STEVEN	JAY	1008 W MAIN ST		DOVER FOXCROFT	ME	044263745	0.4641131155	8
1922031657	HINE	JENNIFER	LEAH	74 BARIBEAU DR		BRUNSWICK	ME	040113218	0.4644696067	8
1528047628	GADDIS	JOHN	F	FACTORY ROAD		EAST MACHIAS	ME	046300189	0.4670038174	8
1174758866	DENNING-BOLLE	SARA	JEANNE	61 BARRA RD		BIDDEFORD	ME	040059459	0.4674497314	8
1306368147	RODRIGUES	CASSANDRA		15 E CHESTNUT ST		AUGUSTA	ME	043305736	0.4675155508	8
1902166291	FRAZIER	TRAVIS	GRANT	76 HIGH ST		LEWISTON	ME	042407649	0.4699044821	8
1003887514	WRIGHT	ERINN		15 HOSPITAL DR		BRIDGTON	ME	040091156	0.4699504075	8
1790705788	PALENCAR	ANDREA		66 BRAMHALL ST		PORTLAND	ME	041023344	0.4699624895	8
1417995085	WALKER	DALE	C	302 HUSSON AVE	SUITE 2	BANGOR	ME	044013374	0.4711438927	8
1497246136	ADAMSON	GRACE		489 STATE ST		BANGOR	ME	044016616	0.4731823553	8
1669885596	BROKUS	KATHRYN		35 WALKER ST		KITTERY	ME	03904	0.4742836675	8
1225533821	GRAY	SARAH	DEHAAN	300 MAIN ST		LEWISTON	ME	042407041	0.4743975664	8
1588070593	LOWMAN	SCOTT		15 E CHESTNUT ST		AUGUSTA	ME	043305736	0.4751260721	8
1205862760	CIAMPI	MICHAEL	ALEXANDER	380 LINCOLN ST.		SOUTH PORTLAND	ME	041063529	0.4751639974	8
1306838388	WOOLEVER	DONALD	RAJAN	15 E CHESTNUT ST		AUGUSTA	ME	043305736	0.4761970222	8
1619957966	HOLLAND	ANN	L	130 CEDAR STREET		BANGOR	ME	04401	0.4770730219	8
1528252822	MOHER	HEATHER		22 SHAPLEIGH RD		KITTERY	ME	039041455	0.4772909421	8
1538576046	CHAN	TONY		76 HIGH ST		LEWISTON	ME	042407649	0.477836204	8
1497075329	O'MALLEY	MOLLY	E	385 US ROUTE 1		YARMOUTH	ME	040966729	0.4802721708	8
1710066410	HILARY	MANJU		116 SHAKER RD		GRAY	ME	040399679	0.4810726147	8
1548676513	ALEXANDER	CLARE		76 HIGH ST		LEWISTON	ME	042407649	0.4835488244	8
1548204183	HENNER WALDEN	STACEY		57 WATER ST		BLUE HILL	ME	046145231	0.4838276117	8
1386672400	EHRET	ANN NORA		57 PORTLAND ST	SUITE 2A	SOUTH BERWICK	ME	039081203	0.4839025221	8
1427212059	SULAK	DUSTIN	R	964 WESTERN AVE.		MANCHESTER	ME	04351	0.4840281892	8
1316995046	PECK	DARIN	MATTHEW	364 PRITHAM AVE		GREENVILLE	ME	04441	0.4848107991	8
1992144794	SENTER	KENNETH	L	248 STATE ST.	ELLSWORTH F	ELLSWORTH	ME	04605	0.4861276906	8
1023402674	FARACI	JESSICA		329 MAINE ST STE A200		BRUNSWICK	ME	040113310	0.4866791072	8
1578523163	UNDERWOOD	ROBERT	WILLIAM	42 DALLAS HILL RD		RANGELEY	ME	049700569	0.4869169805	8
1780614149	BEECKEL	PETER	N	100 CAMPUS AVE	SUITE 201	LEWISTON	ME	042406040	0.488363194	8
1740208313	CONOVER	GEORGE	HENRY	194 E MAIN ST		FORT KENT	ME	047431428	0.4888750699	8
1538120605	DUVEFELT	HANS	L	4 MAIN ST		VAN BUREN	ME	047851009	0.4895216071	8
1336231539	DICAPUA	SAMUEL	M	59 MILE ROAD		WELLS	ME	04090	0.4903850749	8
1851376065	MURRAY-JAMES	NATHAN	RICHARD	9 UNION ST		HALLOWELL	ME	04347	0.4917499495	8
1912211483	ROXAS	SHARON	K	900 BROADWAY		BANGOR	ME	044011900	0.4920072646	8
1184690356	ONION	DANIEL	K	15 E CHESTNUT ST		AUGUSTA	ME	043305736	0.4929608724	8
1700283157	EDISON	PETER	K	15 OAK ST		SPRINGVALE	ME	040831926	0.4929847482	8
1497132757	LEVASSEUR	MATTHEW		76 HIGH ST		LEWISTON	ME	042407649	0.4941182763	8
1528185212	STEWART	SARAH	E	5721 CUTLER HEALTH CTR		ORONO	ME	044695721	0.4944443984	8
1215903273	WEINBERG	BENJAMIN		30 CHASE AVE		WATERVILLE	ME	049014624	0.4946417601	8
1114941937	KAZILIONIS	JOHN	EDWARD	778 MAIN ST	SUITE 1	SOUTH PORTLAND	ME	041065447	0.4948299529	8
1942289657	GUSHUE	TRISHA		364 MAINE ST		POLAND	ME	042745109	0.4968617044	8
1932782596	HICKEY	KELSEY		76 HIGH ST		LEWISTON	ME	042407649	0.4975233597	8
1932175742	DEWOLFE	PETER	A	149 MAIN ST	SUITE 2A	WINTHROP	ME	043641462	0.4976915938	8
1629590484	JURGENS	PAUL	JEFFREY	302 HUSSON AVE		BANGOR	ME	044013374	0.500638433	8
1912935339	HOLT	CHRISTINA		272 CONGRESS ST		PORTLAND	ME	041013637	0.5022213578	8
1427014869	ROMAC	MICHAEL	D.	79 SCHOONER STREET		DAMARISCOTTA	ME	045434047	0.503505544	8
1013539022	FOSTER	ELIZA		76 HIGH ST		LEWISTON	ME	042407649	0.5037091922	8
1104921477	RITTER	CHRISTOPH	ALBERT	242 BRUNSWICK ST		OLD TOWN	ME	04468	0.5039137041	8
1164868964	MCBRADY	MEGAN	E.	259 MAIN STREET		YARMOUTH	ME	04096	0.5039487982	8
1811963929	COLT	HENRY	F	149 NORTH ST		WATERVILLE	ME	049014974	0.505127378	8
1750455218	MILLER	LISA	W	193 MAIN ST	SUITE 2	NORWAY	ME	042685645	0.5057861016	8
1083642417	SCHNEIDER	ERIC	J	127 LONG SANDS RD		YORK	ME	039091158	0.5065150198	8
1962432203	MCGARR	KATHLEEN		5 BUCKNAM RD	SUITE 2C	FALMOUTH	ME	041051208	0.5089718879	8
1194784991	NESIN	NOAH		86 DAVIS RD		BANGOR	ME	044012311	0.5095978722	8
1912986712	ZELNICK	CHARLES	J	354 AIRPORT ROAD		STONINGTON	ME	04681	0.5102995879	8
1245265776	ROTHENBERG	DEBRA	A	272 CONGRESS ST		PORTLAND	ME	041013637	0.5119992818	8
1235152760	ANDERSEN	JUDITH		247 COMMERCIAL ST	SUITE C	ROCKPORT	ME	048565964	0.5127935277	8
1003170176	FRESTON	CHRISTINA	MARIE	194 E MAIN ST		FORT KENT	ME	047431428	0.5139644148	8
1003869801	WOODLEE	JIMMIE	J	4460 MAYFLOWER HILL		WATERVILLE	ME	04901	0.515573174	8
1316911787	ROBERTSON	CYNTHIA	RIA	237 MAIN ST		BINGHAM	ME	04920	0.5156056352	8
1205037439	SHEARER	WARREN	A	1012 UNION ST		BANGOR	ME	044013060	0.5167176293	8
1063478030	VAUGHAN	ROBERT	T	4 SHAPE DR		KENNEBUNK	ME	040436601	0.5174697253	8
1881838894	HAWKINS	JANET	S	59 EAST AVE		LEWISTON	ME	04240	0.5192215147	8
1992291249	BERGERON POUL	CHARLES K		76 HIGH ST		LEWISTON	ME	042407649	0.5195476415	8
1578665485	BRUSHETT	DONALD	G	59 BANGOR STREET	KATAHDIN VA	HOULTON	ME	04730	0.5206531093	8
1780754457	PIONTEK	ERIN	E.	385 ROUTE 1		YARMOUTH	ME	04096	0.5241416542	8
1699718627	BAROODY	ROBERT		57 WATER STREET		BLUE HILL	ME	04614	0.5280775062	8
1104895747	ALLERDING	JOHN	STEPHEN	10 WAYMAN LN		BAR HARBOR	ME	046091625	0.5287977785	8
1568875565	ALBERT	THOMAS		300 PROFESSIONAL DR STE 2C		SCARBOROUGH	ME	040748897	0.5290782664	8
1902810484	JARVIS	JAMES	W	895 UNION ST	SUITE 12	BANGOR	ME	044013053	0.5328778469	8
1124069851	FAGLES	NINA	ELANA	84 KELLEY RD		ORONO	ME	044733416	0.5355005015	8
1104906155	KIM	REGINA	Y	75 GRAY RD		FALMOUTH	ME	041052010	0.5370459214	8
1730762394	OLLILA	LUKE		76 HIGH ST		LEWISTON	ME	042407649	0.5379115113	8
1457394900	FREEDMAN	SARA		153 US ROUTE 1		SCARBOROUGH	ME	040749052	0.5386555426	8
1548293772	STOCKWELL	GEORGE	W	409 ROOSEVELT TRL		WINDHAM	ME	040624821	0.5388874195	8
1083642631	YORK	DAVID	A	219 CAPITOL ST	STE 2	AUGUSTA	ME	043306235	0.5406798029	8
1346216090	SHELTON	APRIL	V	149 MAIN ST	STE 2A	WINTHROP	ME	043641486	0.5410803289	8
1437266434	HURLEY	JULIE	H	7 MADELYN LANE	SUITE 200	ROCKPORT	ME	04856	0.5429163927	8
1750720082	GRANT	CORINNE		25A JUNE ST STE 111		SANFORD	ME	04073	0.5429465368	8
1356383962	LUTHIN	SUSAN	L.	1008 W MAIN ST		DOVER FOXCROFT	ME	044263745	0.545371068	8
1922360411	CHAMBERLAIN	DEAN		15 E CHESTNUT ST		AUGUSTA	ME	043305736	0.5471267977	8
1124102389	MAZZA	DANIEL		ONE MEDICAL CENTER DRIVE		BIDDEFORD	ME	04005	0.5475140193	8
1831141852	YARIAN	DAVID	O	57 PORTLAND ST	SUITE 2A	SOUTH BERWICK	ME	039081203	0.547728888	8
1104232479	FLEMING	NANCY	E	46 FAIRVIEW AVE		SKOWHEGAN	ME	049761481	0.5484120103	8
1053722298	PINSKY	MAIA	LAFARGE	152 DRESDEN AVE		GARDINER	ME	043452615	0.5485279777	8
1720068240	DECKER	HEIDI	CATON	21 MAIN ST	FRANKLIN HE	LIVERMORE FALL	ME	042541219	0.5492274475	8
1134392400	BILLINGS-LIND	LISA	MADELINE	234 STATE ST		BREWER	ME	044121519	0.5499055234	8
1821014275	REYNOLDS	JAY	M	23 HIGH ST		FORT FAIRFIELD	ME	047421021	0.5502893508	8
1124068986	CALCOTT	KAREN		110 BROADWAY		BUCKSPORT	ME	044164612	0.5526083035	8
1194817551	MCABEE	EDWARD	A	22 SHAPLEIGH ROAD		KITTERY	ME	03904	0.5530944017	8
1770564890	BIEN	STEPHEN		672 WILTON RD		FARMINGTON	ME	049386138	0.5534702803	8
1841259967	JOHNSON	WESLEY	D	259 MAIN ST		YARMOUTH	ME	04096	0.5538050488	8
1225568538	STANLEY	BRYAN		76 HIGH ST		LEWISTON	ME	042407649	0.5539072303	8
1720067010	ABRAMS	ROBERT		43 S LUBEC RD		LUBEC	ME	046523620	0.5548061535	8
1821383860	ZAGER	SAMUEL	L	331 VERANDA ST		PORTLAND	ME	041035545	0.5557124096	8
1952696973	MARTIN	INGRID	E	272 CONGRESS STREET		PORTLAND	ME	041013637	0.5560374514	8
1922487412	GREBLIUNAITE	RUTA		302 HUSSON AVE STE 2		BANGOR	ME	044013373	0.5561950088	8
1710116876	AGARWAL	DEVESH		7 TRANSALPINE RD		LINCOLN	ME	044574222	0.5564215549	8
1124016118	PELLETIER	TARA	KAY	100 FODEN ROAD EAST	SUITE 201	SOUTH PORTLAND	ME	04106	0.557718993	8
1821233230	KENDALL	DOREEN	M	195 UNION ST	MIDCOAST ME	ROCKPORT	ME	048566107	0.5581417813	8
1558472811	RAND	MELANIE	C	15 MOLLISON WAY		LEWISTON	ME	042405805	0.5587292	8
1932144151	BELISLE	CHARLES	M	272 CONGRESS ST		PORTLAND	ME	041013637	0.5594323196	8
1508806373	GOTT	DANIEL	COLE	7 MAIN RD N		HAMPDEN	ME	044441334	0.5606322626	8
1972503761	WEBB	MARGARET	H	1034 MAIN ST		WALDOBORO	ME	045726037	0.5612542986	8
1861489882	SKELTON	SARAH		190 STETSON RD		AUBURN	ME	042107813	0.56203366	8
1750340154	LOCKWOOD	CATHERINE	ANNE	40 PARK RD		WESTBROOK	ME	040923188	0.5638217547	8
1487841573	ANDERSON	WILLIAM		16F DIAMOND COVE		GREAT DIAMOND	ME	04109	0.5651506896	8
1720067200	FAIRCHILD	STEPHEN		2 BISBEE ST		LISBON	ME	042506835	0.5657875089	8
1619022423	PARADIS	LORAINE		344 LAKEWOOD RD		MADISON	ME	049503015	0.5668356184	8
1235105057	MCCONNELL	JENNIFER	J	169 SOUTH RD		READFIELD	ME	043553340	0.566863871	8
1952530719	SANDHU	KERNJEET	K	1012 UNION ST		BANGOR	ME	044013060	0.5686245181	8
1922489590	FITCH	KLAIREECE		14 WYONEGONIC RD		BRIDGTON	ME	040094652	0.5686349173	8
1023329000	GRANGE	CAMERON		12 BOLDUC AVE		FORT KENT	ME	047431602	0.5692652113	8
1679666887	MCCLOY	SEAN		222 AUBURN ST	MIW, STE 10	PORTLAND	ME	041036004	0.5707259102	8
1578670733	HARMON	KELLEY	J F	15 E CHESTNUT ST		AUGUSTA	ME	043305736	0.5712198608	8
1407047996	ZIMMERMAN	CHRISTINA	MARIE	6 E CHESTNUT ST		AUGUSTA	ME	043305717	0.5717245855	8
1568567832	VEREAULT	BARBARA	A	1012 UNION ST		BANGOR	ME	04401	0.5718178542	8
1225038805	MERRILL	DAVID		69 US ROUTE 1	6 NONESUCH	SCARBOROUGH	ME	040749374	0.5730525803	8
1992117204	LAMOREAU	BRYAN	ANDREW	300 PROFESSIONAL DR		SCARBOROUGH	ME	040748897	0.57407707	8
1235163890	FREEMAN	EARL	R	21 WESTERN AVE # A		KENNEBUNK	ME	040437354	0.5748528403	8
1053376137	STRASSLER	DAVID		61 BARRA ROAD		BIDDEFORD	ME	040053243	0.5752135448	8
1043252430	DOERFLER	WALTER		84 KELLEY RD		ORONO	ME	044733416	0.5765849909	8
1902912371	ROVNER	ROBERT	BRUCE	1200 PEQUAWKET TRAIL		STEEP FALLS	ME	040850039	0.5814761871	8
1558525188	ABRELL	ANDREA		15 E CHESTNUT ST	FAMILY MEDI	AUGUSTA	ME	043305736	0.584603654	8
1285110023	TREMIS	MARIE-ALE		76 HIGH ST		LEWISTON	ME	042407649	0.5858532053	8
1750580486	GRASSMANN	JEFFREY	L	100 FODEN RD, EAST	SUITE 203	SOUTH PORTLAND	ME	041062327	0.586512781	8
1093979627	EINSTEIN	DANIEL	P	219 MILL ST		ROCKPORT	ME	048564843	0.5872403102	8
1255779534	WHEELER	MARGARET		329 MAINE ST STE A200		BRUNSWICK	ME	040113310	0.5893540772	8
1376529982	BELL	REUBEN	P	655 MAIN ST		SACO	ME	040721543	0.5902256982	8
1568538940	ROWLAND	MICHAEL	T	38 UNION ST		LIVERMORE FALL	ME	042541229	0.5903639945	8
1487689675	ADLER	CONSTANCE	A	181 FRANKLIN HEALTH CMNS		FARMINGTON	ME	049386144	0.5921265658	8
1457449423	SHOLL	ROBERT	R	4 WELLSPRING RD		BIDDEFORD	ME	040059401	0.592497465	8
1346285392	NEWKIRK	ARTHUR	D.	57 WATER STREET		BLUE HILL	ME	04614	0.5928114823	8
1528096146	BANKS	JOEY	MICHELLE	76 HIGH ST		LEWISTON	ME	042407649	0.5937476892	8
1467514448	PEABODY	DEBORAH	JANET	2399 ATLANTIC HIGHWAY		LINCOLNVILLE	ME	04849	0.5937713774	8
1093826810	MOHLIE	TED	R	27 MILL ST		WALDOBORO	ME	045726013	0.5947181241	8
1437226453	WILSON	STEVEN	G	43 WEST MAIN STREET		LIBERTY	ME	04949	0.5955976046	8
1962442467	REINKE	DANIEL	J.	50 UNION ST		ELLSWORTH	ME	04605	0.5959169313	8
1205240678	GILMAN	MARTHA		66 LEIGHTON RD STE 2		FALMOUTH	ME	041052225	0.5965847976	8
1578616967	PETERSON	JOHN	WILLIAM	893 MAIN STREET		EAST MACHIAS	ME	049630893	0.5981696768	8
1710140413	ASKARI	ISABELLA		35 MEDICAL CENTER PKWY		AUGUSTA	ME	043308160	0.5987036357	8
1841383940	GEORGE	ARGILLA	R	127 LONG SANDS RD	SUITE 11	YORK	ME	039091158	0.600704213	8
1124527460	COLE	DINA	LEA	302 HUSSON AVE STE 1		BANGOR	ME	044013373	0.6012379195	8
1891897435	PARKER	JANET	M.	59 BANGOR ST STE 3		HOULTON	ME	047301740	0.6023044012	8
1124320957	PAQUIN	RITA	K	409 ROOSEVELT TRL	SUITE100	WINDHAM	ME	040624821	0.6025068427	8
1598725871	HOEKSTRA	BRUCE	A.	6 GLEN COVE DR		ROCKPORT	ME	048564273	0.6048826527	8
1942650809	MINHAS	SHAMANO		46 FAIRVIEW AVE		SKOWHEGAN	ME	049761481	0.6050315078	8
1366496804	HENRY	WAYNE	ANDRADE	15 E CHESTNUT ST		AUGUSTA	ME	043305736	0.6051313289	8
1558370163	ROCKER	DAVID	L	1012 UNION STREET		BANGOR	ME	04401	0.6052928663	8
1508834441	CRUTE	CATHERINE		51 SEWALL ST		PORTLAND	ME	041022643	0.6053760865	8
1447349600	WORTHING	MARK		74 BARIBEAU DR		BRUNSWICK	ME	040113218	0.6055182952	8
1760418990	ENTEL	RICHARD	A	331 VERANDA ST		PORTLAND	ME	041035545	0.6058587127	8
1497191910	TRAN	BRIANT	THANH	123 MEDICAL CENTER DR		BRUNSWICK	ME	040112652	0.6059944097	8
1316906530	ZIEGLER	JUDITH		144 STATE ST		PORTLAND	ME	041013776	0.6080429436	8
1316203300	HAMLIN	JEAN		135 PARK ST		MILO	ME	044631729	0.6093212904	8
1871015289	BERNBAUM	MANYA		15 E CHESTNUT ST		AUGUSTA	ME	043305736	0.6098102725	8
1821200502	LACLAIR	LARRY	KEITH	25 MACMILLAN DRIVE		BRUNSWICK	ME	040113222	0.6116643695	8
1073596672	FRUTIGER	ELIZABETH		180 PARK AVE		PORTLAND	ME	041022957	0.6117283202	8
1548494552	DMYTRASZ	KAREN	E	13 INDUSTRIAL PARK ROAD		SACO	ME	04072	0.6125942485	8
1407885213	MICHAUD	JEFFREY	S.	15 MOLLISON WAY	SUITE 301	LEWISTON	ME	042405805	0.6139493969	8
1871513093	IRVING	SARAH	E	895 UNION ST	SUITE 12	BANGOR	ME	044013053	0.6140905333	8
1770551467	MORGAN	MICHELLE	L	46 FAIRVIEW AVE		SKOWHEGAN	ME	049761481	0.6142464497	8
1053390690	KENNEY	SHANNON		1 VA CTR	DEPARTMENT	AUGUSTA	ME	043306719	0.6143259325	8
1790992006	BROWN	JAMES	FRANKLIN	510 CONGRESS ST	3RD FLOOR	PORTLAND	ME	041013416	0.6146009386	8
1447203310	GUAY	NORMAN	J	385 ROUTE 1		YARMOUTH	ME	040966729	0.6150605695	8
1285073205	O'SULLIVAN	SEAN	TYLER	153 US ROUTE 1		SCARBOROUGH	ME	040749052	0.6174847598	8
1083762181	DE SIEYES	CHARLES	JOSEPH	202 US ROUTE 1	SUITE 200	FALMOUTH	ME	041051121	0.6185001976	8
1215902028	GREENLEAF	PAULA	W	77 SEWALL ST		AUGUSTA	ME	043306328	0.6185549324	8
1932188323	VAN MOURIK	FREDERICK	A	116 SHAKER RD	GRAY	GRAY	ME	040399629	0.6187922604	8
1821641572	MCKEE	COLLEEN		61 BARRA RD		BIDDEFORD	ME	040059459	0.6190093563	8
1235220740	MACDONALD	MICHAEL		22 STATION AVENUE	SUITE 101	BRUNSWICK	ME	04011	0.6191730544	8
1407827520	NASH	MARY	T	44 PORTLAND ST.		FRYEBURG	ME	04037	0.6226046242	8
1083848030	WAGNER	BRADFORD	S.	50 FODEN RD STE 3		SOUTH PORTLAND	ME	041061718	0.6242597339	8
1194795252	KOTAS	KATHLEEN	M.	394 BAR HARBOR RD		TRENTON	ME	046055807	0.6247552925	8
1457474967	HASKELL	DAVID	WATTS	107 HERSEY ST		PORTLAND	ME	04103	0.6249508563	8
1356373997	KASE	JOEL	A	60 SECOND ST		AUBURN	ME	042106853	0.6252182148	8
1629431622	LETELLIER	TERESA		61 BARRA RD		BIDDEFORD	ME	040059459	0.6262110493	8
1891082871	POSCH	MICHAEL		6 FARLEY RD		BRUNSWICK	ME	040112642	0.6263460287	8
1255301701	PANOZZO	SHASHI	T.	259 MAIN ST		YARMOUTH	ME	040966723	0.626807587	8
1073833703	NORMAN	ANASTASIA	R	96 OCEAN ST STE 4		SOUTH PORTLAND	ME	041062855	0.6271405782	8
1417071127	BONNEY	JOHN	KENT	16 CONCOURSE WEST		WATERVILLE	ME	04901	0.6276807299	8
1043473457	KLEINMAN	CHRISTINE	A	13 INDUSTRIAL PARK ROAD		SACO	ME	04072	0.6281995357	8
1407340003	LUCAS	JESSICA		15 E CHESTNUT ST		AUGUSTA	ME	043305736	0.6282268249	8
1467681221	LI	XIAOQING		4 SHERIDAN RD		FAIRFIELD	ME	049373314	0.6283034932	8
1770542037	MOSS	BARBARA	A	15 E CHESTNUT ST	FAMILY MEDI	AUGUSTA	ME	04330	0.6285793062	8
1699770222	FUCHS	ROSE	M	17 FOUNDERS ST		PATTEN	ME	04765	0.6326131852	8
1619643491	TAYLOR	LILLIAN		76 AMES RD		CORNVILLE	ME	049766532	0.6329572921	8
1548368699	DUBIEN	LAWRENCE		364 PRITHAM AVENUE		GREENVILLE	ME	04441	0.6338301462	8
1487916961	FRANKISH	MEI LEE		149 NORTH ST		WATERVILLE	ME	049014974	0.6347904762	8
1144678970	TOMASZ	SARAH	M	87 MERCER RD		NORRIDGEWOCK	ME	049573168	0.6360688958	8
1336671056	DICOLA	DOUGLAS	JOSEPH	MAINEGENERAL MEDICAL CENTER	149 NORTH S	WATERVILLE	ME	04901	0.6368229797	8
1689177271	GARITA	SADIE	RAQUEL	895 UNION ST STE 12		BANGOR	ME	044013054	0.6374648226	8
1568800332	TORGERSEN	LISA		430 FRANKLIN ST		RUMFORD	ME	042762104	0.6379663789	8
1609836238	GALBRAITH	DAVID	W	44 ELM ST		LIMERICK	ME	040483924	0.6384735851	8
1700824240	SAFFER	JEFFREY	M	51 OCEAN ST		SOUTH PORTLAND	ME	041062828	0.6414288518	8
1417092636	SILVER	KIRK	E	149 MAIN ST	STE 2A	WINTHROP	ME	043641486	0.6416924287	8
1679516181	BENOIT	ANDRE		45 HERRICK RD		SOUTHWEST HARB	ME	046794433	0.6417290157	8
1285600239	FEERO	WILLIAM	GREGORY	4 SHERIDAN RD		FAIRFIELD	ME	049373314	0.6421871742	8
1205924347	OGUIN	GWENDOLYN		20 MUSSEY RD	SUITE 2	SCARBOROUGH	ME	040749570	0.643776608	8
1154384485	GAUTHIER	MICHAEL	N	127 LONG SANDS RD	SUITE 11	YORK	ME	039091159	0.6441552568	8
1629035068	HALL	DAVID	LESLIE	825 COMMERCIAL ST		ROCKPORT	ME	04856	0.6442438497	8
1275180937	BATES	AMY	ELIZABETH	385 US ROUTE 1		YARMOUTH	ME	040966729	0.6462807235	8
1790969285	REED	STEPHEN	D.	136 GARDINER RD		WISCASSET	ME	045780387	0.6466873971	8
1689960114	RICHARDS	SAMANTHA		331 VERANDA ST		PORTLAND	ME	041035545	0.6479472609	8
1891717872	DECK	MARCUS		74 BARIBEAU DR		BRUNSWICK	ME	040113218	0.6509136705	8
1700086584	SAAD	DANIELLE		47 WATER ST	#104	HALLOWELL	ME	043471400	0.6514610707	8
1629046693	HUNTRESS	LAURIE	A.	7 MAIN ST		TURNER	ME	042824138	0.65160831	8
1043252364	OLLILA	GERALDINE	L.	2 CHABOT ST		WESTBROOK	ME	040924817	0.6522723947	8
1356305411	DOWD	MARY		63 PREBLE ST		PORTLAND	ME	041013014	0.6536062083	8
1093831836	ANTUNES	PAULO	R.M.	175 WEST BROADWAY		LINCOLN	ME	044570000	0.6538587127	8
1730386749	YOUNG	KAREN	J	220 BLUFF RD		NORTHPORT	ME	048494206	0.6547337452	8
1457648420	CHAMBERLIN	CATHERINE	R	32 RAILROAD ST		BETHEL	ME	04217	0.6558328637	8
1558478701	BEREJNOI	KIRILL		4 SHERIDAN RD		FAIRFIELD	ME	049373314	0.6585910011	8
1962468959	MCMAHON	ELLEN	M	8 PIKES HL		NORWAY	ME	042685340	0.6609928578	8
1427437938	RAUSCH	NICOLE	C	53 SCHOODIC DR		BELFAST	ME	04915	0.6610194275	8
1720226244	KAPSHA	ELYSIA	IRWIN	354 AIRPORT ROAD		STONINGTON	ME	04681	0.6610474822	8
1932293578	CHERBULIEZ	NICOLE		96 CAMPUS DR	SUITE 2C	SCARBOROUGH	ME	040747163	0.6611861352	8
1629202676	RULF	JOANNA		2 BISBEE ST		LISBON	ME	042506835	0.6630180397	8
1104917624	KAVANAGH	CATHAL		46 FAIRVIEW AVE	SUITE 111	SKOWHEGAN	ME	049761481	0.6655870055	8
1093243511	MARTIN	CHELSEA	ELIZABETH	895 UNION ST STE 12		BANGOR	ME	044013054	0.6665826671	8
1548365810	CHEFF	SUSAN	E	242 BRUNSWICK ST		OLD TOWN	ME	04468	0.6667599872	8
1790983054	REDDING	KATHERINE	EMILY MAR	895 UNION ST	SUITE 12	BANGOR	ME	044013053	0.6675731082	8
1841428455	MOSHER	MICHELLE	L	4 SHERIDAN RD		FAIRFIELD	ME	049373314	0.6678734313	8
1295809911	LOFFREDO	BRETT	M	94 MAIN ST		GORHAM	ME	04038	0.6687862764	8
1346668415	EASTMAN	GILLIAN		8 PIKES HL		NORWAY	ME	042685340	0.6695520783	8
1033180476	PAINTER	DAVID	M.	322 MAIN ST FL 1		BAR HARBOR	ME	046091648	0.6701977931	8
1932147667	TINGUELY	GERALD	PETER	111 FRANKLIN HEALTH CMNS		FARMINGTON	ME	049386144	0.6713430042	8
1518283530	EMERY	KENDRA		7 MADELYN LN STE 200		ROCKPORT	ME	04856	0.6717319915	8
1770879520	LOWERY	JOHN		76 HIGH ST	1ST FLOOR	LEWISTON	ME	042407649	0.671754313	8
1649613498	SCHELLINGER	REBECCA	ANN	895 UNION ST	SUITE 12	BANGOR	ME	044013053	0.6722331968	8
1407828916	MARDEN	RICK		33 BATH RD		BRUNSWICK	ME	040112601	0.6725971921	8
1073502803	DECHENES	CYNTHIA	JO	4 HORTON PL		TOPSHAM	ME	040861747	0.6726215387	8
1023051430	NABOZNY	JOSEPH		37 CLINIC RD	ELEANOR WID	GOULDSBORO	ME	046074013	0.6738346567	8
1801993092	PTACIN	PHILIP	COURTNEY	61 BARRA RD		BIDDEFORD	ME	040059459	0.6747387409	8
1114543725	KORKHIN	ANNA		76 HIGH ST		LEWISTON	ME	042407649	0.674828952	8
1841289949	ALLEN	JAY	T	27 MILL ST		WALDOBORO	ME	045726013	0.6752801038	8
1952387805	DELPRETE	ELISABETH	M.	4 SHAPE DRIVE		KENNEBUNK	ME	04043	0.6765349115	8
1215968144	GIFFORD	LINDA	S	409 ROOSEVELT TRL		WINDHAM	ME	040624821	0.6767901772	8
1508092305	ADRIAN	BRIAN	A	23 HIGH ST		FORT FAIRFIELD	ME	047421021	0.6772688314	8
1285013771	KEITH	ALLISON	CHRISTINE	302 HUSSON AVE STE 2		BANGOR	ME	044013373	0.6778237301	8
1184721458	AMALFITANO	ALBERT	RAYMOND	94 SILVER STREET		WATERVILLE	ME	04901	0.6824720449	8
1952890485	KING	KARYN	RENEE ALE	2 LIVEWELL DR		KENNEBUNK	ME	040436762	0.6830287323	8
1740953900	GILL	MANKARAN		76 HIGH ST		LEWISTON	ME	042407649	0.6834627384	8
1093811481	BLAKE	ARTHUR	F.	50 E MAIN ST		HARRINGTON	ME	046433043	0.6836240379	8
1396931598	VILLAMARIN	CARLOS	F	300 MAIN ST		LEWISTON	ME	042407027	0.6847684419	8
1720152747	SHEDD	JUDY	H	90 NORTH BRIDGETON ROAD		NORTH BRIDGTON	ME	04057	0.6860564922	8
1205802212	WOYTOWICZ	JOHN	M	2 GREAT FALLS PLZ STE 21		AUBURN	ME	042105966	0.6873238635	8
1982649968	FLUKE	RAYMOND	W.	30 CHASE AVE		WATERVILLE	ME	049014624	0.6890673836	8
1437419272	WELHAM	SUSAN	FREEMAN	194 E MAIN ST		FORT KENT	ME	047431428	0.689149943	8
1851381008	FILLITER	NANCY	CANN	9 PLEASANT ST		OAKLAND	ME	049635034	0.6932496367	8
1194701565	OKUN-LANGLAIS	AUDREY		26 BARNARD LN		KENNEBUNK	ME	040436714	0.6935187172	8
1033562863	ROBERTS	ALEXANDRA		194 E MAIN ST		FORT KENT	ME	04743	0.6935800746	8
1437671286	BALLEM	GEORGIA		149 MAIN ST		WATERVILLE	ME	049016623	0.69394891	8
1740240290	GALBRAITH	KATHRYN		44 ELM ST		LIMERICK	ME	040483924	0.6943775628	8
1174751697	STEVENSON	BERNADETT	O	15 E CHESTNUT ST		AUGUSTA	ME	043305736	0.6951205454	8
1992878433	OLIPHANT	NANCY	JEANE	185 TOWNSEND AVE	STE R	BOOTHBAY HARBO	ME	045381894	0.6990936448	8
1346225711	WALDRON	ROSALIND	R	15 BAY ST		WINSLOW	ME	049017045	0.7001266869	8
1649260886	HEBDA	BRUCE	J	9 PLEASANT ST		OAKLAND	ME	049635034	0.7008094311	8
1376994087	LINCOLN	CHRISTINA		35 MEDICAL CENTER PKWY		AUGUSTA	ME	043308160	0.7010804595	8
1346213451	GOLD	MINDA	JANE	68 CHAPMAN ST		DAMARISCOTTA	ME	045434614	0.7012974809	8
1104319169	MARSHALL	ERICKA	KAREN	37 PALMER ST		CALAIS	ME	04619	0.7014634049	8
1245208289	YINDRA	JOHN	M	11 ACADEMY RD		MONMOUTH	ME	042597035	0.7041893158	8
1023080546	CACCAMO	ERIC	J	3 EVERGREEN DR	TWIN PINES	OAKLAND	ME	049635364	0.7058894079	8
1144214271	ALESSI	CARL	F	252 ENFIELD RD	SUITE 1	LINCOLN	ME	044574146	0.7060249139	8
1417966987	SIMONE	KENNETH		234 STATE ST		BREWER	ME	044121519	0.7068696514	8
1538210406	WEBSTER	DANA		2 LIVEWELL DR		KENNEBUNK	ME	040436762	0.7084046219	8
1902125909	CORNELIO	MARCO		25A JUNE ST STE 111		SANFORD	ME	040732642	0.7099311607	8
1922184712	PINE	PATRICK	L	655 MAIN ST		SACO	ME	04072	0.7102713886	8
1073585865	SOUCY	DENISE	MICHELLE	68 CHAPMAN ST		DAMARISCOTTA	ME	045434614	0.7122813411	8
1558337808	BARNES	JOHN	B	15 E CHESTNUT ST		AUGUSTA	ME	043305736	0.7125422311	8
1013062348	DUCKER	GAVIN		80 MAIN STREET		UNITY	ME	049880000	0.7141156307	8
1558302273	LUNDQUIST	BRYAN	J	700 MOUNT HOPE AVE	SUITE 210	BANGOR	ME	044015691	0.7144254906	8
1467482869	NEMEROFF	STEPHEN		51 OCEAN ST		SOUTH PORTLAND	ME	041062828	0.7146478545	8
1245226869	GOLTZ	TIMOTHY	T.	24 MILES CENTER WAY		DAMARISCOTTA	ME	045434047	0.7162108141	8
1578978276	CHIU	CHUNG	HSUN	895 UNION ST STE 12		BANGOR	ME	044013054	0.7172600188	8
1568579696	DUFRESNE	MICHAEL	D	23 BOWDOIN ST		MANCHESTER	ME	043513554	0.7184643907	8
1023121316	RICHARD	JAMES	J	69 US ROUTE 1		SCARBOROUGH	ME	040749374	0.7188019467	8
1316973969	TUMAVICUS	EDWARD		272 CONGRESS ST		PORTLAND	ME	041013637	0.7189979268	8
1912058116	CURTIN	STEPHEN		63 ELM ST STE A		TOPSHAM	ME	040861424	0.7198763712	8
1831164649	PRESCOTT	SARAH	E	157 CAPITOL ST	SPECIALTY C	AUGUSTA	ME	043306231	0.721309841	8
1730120569	MICHAUD	VINCENT	E	302 HUSSON AVE	SUITE 2	BANGOR	ME	044013374	0.7219509076	8
1952351223	BELCHER	MATTHEW	K	100 FODEN RD. EAST		SOUTH PORTLAND	ME	04106	0.7227036998	8
1376530691	BARUS	MAXWELL		180 CHURCH HILL RD	SUITE 1	LEEDS	ME	042633418	0.7231689662	8
1497372940	BONNAR	COLIN		76 HIGH ST		LEWISTON	ME	042407649	0.7234213337	8
1194707687	MANDEL	IRA	G.	6 GLEN COVE DR		ROCKPORT	ME	048564240	0.7235187784	8
1285630889	ESHLEMAN	JAMES	EDWARD	37 PALMER ST STE 3		CALAIS	ME	046191341	0.7236142609	8
1629131685	BELISLE	LISA	M	4 HORTON PL		TOPSHAM	ME	040861747	0.7243413365	8
1487749388	GARDNER	LILLY	M	201 HOULTON ROAD		DANFORTH	ME	04424	0.7254544123	8
1255356440	COMSTOCK	KEVYN	L	700 MOUNT HOPE AVE STE 210		BANGOR	ME	044015655	0.7255218503	8
1841229101	HAYWARD	THOMAS		133 CORPORATE DR		BANGOR	ME	044014312	0.7265795654	8
1962522300	ATKINS	MARIA	A	1375 CONGRESS ST		PORTLAND	ME	041022118	0.7269346955	8
1801903406	THACKERAY	CARRIE		7 MADELYN LN	SUITE 200	ROCKPORT	ME	048564460	0.7273254035	8
1548322977	JACKS	MARYANN		68 CHAPMAN ST		DAMARISCOTTA	ME	045434614	0.7276742955	8
1821215658	THOMAS	SUSAN	A.	12 HIGH ST	STE 302	LEWISTON	ME	042407634	0.7278711245	8
1003307752	BATZ	CATHERINE		149 NORTH ST		WATERVILLE	ME	049014974	0.7290753013	8
1235525759	PLOURDE	GABRIEL	JOHNSON	322 MAIN ST		BAR HARBOR	ME	04609	0.7304072141	8
1043288525	DUNSTAN	EDWARD	J	200 SOMERSET ST	SUITE 3	MILLINOCKET	ME	044621258	0.7325261551	8
1730143405	JACOBS	ROBERT	J	42 DALLAS HILL RD		RANGELEY	ME	04970	0.7331605934	8
1912042409	MCPHEDRAN	ALEX	M	15 E CHESTNUT ST		AUGUSTA	ME	043305736	0.7332449899	8
1861655086	LONG	BRAD	FORREST	76 HIGH ST		LEWISTON	ME	042407649	0.7337925708	8
1740249861	MARTIN	STEPHEN	S	259 MAIN STREET		YARMOUTH	ME	04096	0.7339081097	8
1366715302	KUHL	AMY	M	180 KENNEDY MEMORIAL DR	SUITE 201	WATERVILLE	ME	049014540	0.7343306563	8
1356313902	MCFARLANE	PHILIP	H	22 HARTFORD ST		HOULTON	ME	047301844	0.7347615206	8
1962485698	PIERCE	DANIEL	M	655 MAIN ST		SACO	ME	040721543	0.7353188855	8
1386266393	RAUSCH	MATTHEW		76 HIGH ST		LEWISTON	ME	042407649	0.7354147512	8
1053632901	JORDAN	DASHIELL		99 CAMPUS AVE STE 201		LEWISTON	ME	042406045	0.7369063738	8
1932153426	LINDSLEY	ERIC		6 FARLEY RD		BRUNSWICK	ME	040112642	0.7377407885	8
1821064338	ROLFE	MARK	C	149 MAIN ST	STE 2A	WINTHROP	ME	043641486	0.7379942214	8
1235402256	HOLLOWAY	SONDRA	LEIGH	895 UNION ST	SUITE 12	BANGOR	ME	044013053	0.7383211179	8
1588621767	YORKEY	DONALD	FRANCIS	5 ELMWOOD AVE		WESTBROOK	ME	040923716	0.7384191187	8
1063945301	PEREZ	JESSICA		35 MEDICAL CENTER PKWY		AUGUSTA	ME	043308160	0.7394260791	8
1235574369	YUN	JONATHAN		149 NORTH ST		WATERVILLE	ME	049014974	0.7404950297	8
1346299146	CAWLEY	JACQUELYN		272 CONGRESS ST		PORTLAND	ME	041013637	0.7410484868	8
1144347196	ARCEO	REYNALDO	A	489 STATE ST		BANGOR	ME	044016616	0.7411860911	8
1194897801	KIM	DONNA	C	13 INDUSTRIAL PARK ROAD		SACO	ME	04072	0.7425869269	8
1619909249	PARENT	CHARLES	A	24 PORTLAND RD		KENNEBUNK	ME	040436747	0.7429569623	8
1003254178	ANDERSON	KATHARINE	M K	15 E CHESTNUT ST		AUGUSTA	ME	043305736	0.7431302228	8
1265482152	DRISCOLL	MEGAN		575 MAIN STREET		GORHAM	ME	04038	0.7436458523	8
1699064584	CARNEY	NICOLE	LYNN	57 PORTLAND ROAD		SO BERWICK	ME	04090	0.7438418133	8
1265844245	GIBSON	STACEY	LUCIA	234 STATE ST		BREWER	ME	044121519	0.74514847	8
1689616260	THIBAULT	KATHLEEN	S.	135 PARK ST		MILO	ME	044631729	0.7453597718	8
1558535559	CONNOLLY	MARY	J	100 FODEN ROAD, EAST	SUITE 203	SOUTH PORTLAND	ME	041062327	0.7469897488	8
1679511075	CROWLEY	KERRY		37 CLINIC RD	ELEANOR WID	GOULDSBORO	ME	046074013	0.7473704711	8
1851487961	ROWE	DENNIS	N	140 ACADEMY ST		PRESQUE ISLE	ME	047693102	0.7506561357	8
1073592283	WYMAN	PEGGY		12 HIGH ST	STE 302	LEWISTON	ME	042407634	0.7507696751	8
1073711032	SEED	CHRISTINA	RUDA	32 RESORT WAY		ELLSWORTH	ME	046051717	0.7517282957	8
1972575520	STEWART	MARTHA	D	22 HARTFORD ST		HOULTON	ME	047301844	0.7528074322	8
1689852642	COCHRAN	SUSAN	E	111 SOUTH ST		FARMINGTON	ME	04938	0.7529886629	8
1447328125	CAREY	SEAN	P	575 MAIN ST		GORHAM	ME	040382623	0.7530604143	8
1043314313	JOKONYA	CHIEDZA	G	31 COLCORD STREET		SOUTH BERWICK	ME	039081004	0.7535502677	8
1437487121	WESOLOWSKI	MARTIN	FRANCIS	575 MAIN ST		GORHAM	ME	040381339	0.7536195855	8
1518069988	PHILLIPS	PATRICIA	J	10 FOREST FALLS DRIVE	SUITE 11	YARMOUTH	ME	04096	0.754113471	8
1568467470	JEANNOTTE	DIANA	L	62 MAIN ST		SKOWHEGAN	ME	049761146	0.7549158576	8
1952324840	SOMMER	LINDA	MARIE	1 TOGUS	VA MED CENT	TOGUS	ME	04330	0.75577851	8
1881767937	PERAKIS	CHARLES	R	15 E CHESTNUT ST		AUGUSTA	ME	043305736	0.7558823678	8
1174903694	HORNE	JENNIFER	LYNN	895 UNION ST	SUITE 12	BANGOR	ME	04401	0.7572341863	8
1912313982	ADAMSON	REBECCA		76 HIGH ST		LEWISTON	ME	042407649	0.7574562248	8
1932343696	MASTERMAN	ABIGAIL	JULIE HAN	46 FAIRVIEW AVE STE 334		SKOWHEGAN	ME	049761481	0.7576370369	8
1457422495	ELKINS	JOAN	S	4 SHAPE DR		KENNEBUNK	ME	040436760	0.7581239309	8
1588654743	NIELSEN	CATHERINE	EISNER	9 PLEASANT ST		OAKLAND	ME	049635034	0.7611473849	8
1184919193	HAGOPIAN	BENJAMIN	P	22 BRAMHALL ST		PORTLAND	ME	041023134	0.7614514412	8
1417147331	DUDLEY	AMY	L.R.	2 GREAT FALLS PLZ STE 21		AUBURN	ME	04210	0.7616062396	8
1891791315	KIRSH	JAMES	MALCOLM	66 LEIGHTON RD		FALMOUTH	ME	041052225	0.7617804896	8
1457322091	PELKEY	KATHLEEN	A	600 MAIN ST		BAR HARBOR	ME	046091523	0.7658236477	8
1063486405	WEST	FORREST		7 SCHOOL ST	STE 1 LOVEJ	ALBION	ME	04910	0.7668870477	8
1457883621	WALKER	BRYAN	LOUIS	22 BRAMHALL ST		PORTLAND	ME	041023134	0.7669227457	8
1538359294	GRAHAM	LANI	F.B.	1 EDGEMONT DR		PRESQUE ISLE	ME	047692036	0.7669881078	8
1811038177	CATLETT	LARRY	L	306 CAMPBELL RD		LEEDS	ME	042633034	0.7678583394	8
1124193503	WISSINK	THEODORE	R	272 CONGRESS ST		PORTLAND	ME	04101	0.7678721239	8
1346549979	STOUT	LISA	MICHELLE	891 W MAIN ST	SUITE 200	DOVER FOXCROFT	ME	044261059	0.7681615026	8
1710963053	NILE	WENDY		1250 FOREST AVE		PORTLAND	ME	041031884	0.7687108083	8
1447239074	BIANCONI	GREGORY		50 MARQUIS RD		FREEPORT	ME	040326477	0.7701249629	8
1114947819	JONES	DAVID	D	140 ACADEMY ST		PRESQUE ISLE	ME	047693102	0.7713660261	8
1013275767	BELL	CANDIS		46 FAIRVIEW AVE STE 334		SKOWHEGAN	ME	049761481	0.7715214103	8
1831681568	STARING	KATELYN		592 W MAIN ST		WALDOBORO	ME	045726030	0.7721145715	8
1013957141	BERRY	JAMES	W	489 STATE ST		BANGOR	ME	044016616	0.7732644942	8
1245800473	MUNSTER	FELICIA	JO	99 CAMPUS AVE		LEWISTON	ME	042406045	0.7733663934	8
1467726224	KERSHNER	DANAE	W	895 UNION ST	SUITE12	BANGOR	ME	044013053	0.7735456553	8
1306801444	DECAROLIS	RICHARD	J	32 RAILROAD ST		BETHEL	ME	04217	0.7751056788	8
1629274543	SCRIVEN	TERRY	ANN	1226 SHORE RD		CAPE ELIZABETH	ME	041072123	0.7791684474	8
1750318283	SHANAGHAN	KEVIN	JOHN	234 STATE ST		BREWER	ME	044121519	0.7800825954	8
1316433667	JOLICOEUR	MYRIAM		76 HIGH ST		LEWISTON	ME	042407649	0.7807896779	8
1952893406	ARMSTRONG	JOHN	R	895 UNION ST STE 12		BANGOR	ME	044013054	0.780794456	8
1306885298	SEAY	STARIE	LYNN	32 RESORT WAY	ELLSWORTH F	ELLSWORTH	ME	046051717	0.7823958112	8
1861403693	PAGONIS	JOHN	J	55 REYNOLDS ROAD		BROOKS	ME	04915	0.7838526232	8
1083719355	BUCK	LISA	A	181 CORPORATE DR		BANGOR	ME	044014314	0.7843290171	8
1265549869	PETERSON	MCKIM	C	195 UNION ST	MIDCOAST ME	ROCKPORT	ME	048566107	0.7844480736	8
1457456733	MAMULA	MEGHAN	R	735 WILSON ST		BREWER	ME	044121000	0.7869766805	8
1912227604	WILLARD	CAITLIN	E	300 PROFESSIONAL DR		SCARBOROUGH	ME	040748433	0.7891239216	8
1164493136	SCHWINK	ANN	M	177 NORTH MAIN ST		STRONG	ME	04983	0.7893680128	8
1043732860	PROULX	JOSEE		15 E CHESTNUT ST		AUGUSTA	ME	043305736	0.7921084681	8
1750404596	CARIN	DOROTHY	ALONSO	55 REYNOLDS RD	BOX 159	BROOKS	ME	049213637	0.7927599441	8
1013396548	SWANBERG	CALEB		74 ACCESS HWY		CARIBOU	ME	047363807	0.7928300718	8
1205070968	HOUSE	JESSICA	JULIA	175 W BROADWAY		LINCOLN	ME	044574000	0.7928395494	8
1649767450	GRILLO	NICHOLAS		35 MEDICAL CENTER PKWY		AUGUSTA	ME	043308160	0.7940536266	8
1740251172	CALEBAUGH	MARY JO	MILES	11 BACK RD		PLEASANT POINT	ME	046674119	0.7960754828	8
1407387723	THOMAS	ABIGAIL	LEA	895 UNION ST STE 12		BANGOR	ME	044013054	0.7961998697	8
1144450529	AUNG	STEPHANIE		76 HIGH ST		LEWISTON	ME	042407649	0.7968738385	8
1982965794	VIETOR	CHRISTINA	HAMMOND	100 FODEN RD, EAST	SUITE 203	SOUTH PORTLAND	ME	041061316	0.7982687134	8
1174519235	WELCH	JUDY		9 BEACH ST		SACO	ME	040722801	0.8003585077	8
1164536397	HANSON	CASEY	S	390 BAR HARBOR RD		TRENTON	ME	046055807	0.8006036569	8
1740331016	STANHOPE	JOHN	E	2 CHABOT ST		WESTBROOK	ME	040924817	0.8025054572	8
1346315637	BUEHNER	MORGEN	M	100 FODEN RD., EAST	SUITE 203	SO. PORTLAND	ME	041063134	0.8026037062	8
1932351418	WECKER	BARRY		140 ACADEMY ST		PRESQUE ISLE	ME	047693102	0.8034201408	8
1932337763	VENTURA	JOSE	A	123 MEDICAL CENTER DR		BRUNSWICK	ME	040112652	0.8039269549	8
1669671376	NEWSOM	JEFFREY	W	119 NORTHPORT AVE		BELFAST	ME	049156069	0.8042727582	8
1750659397	SHAW	SUSAN	SARA	25 VERNON ST		SACO	ME	040722722	0.8050351151	8
1003944646	DIEHL	JENNIFER		211 MAIN ST		WATERVILLE	ME	049016117	0.8052416028	8
1871023127	DECKER	CHRISTOPH		272 CONGRESS ST		PORTLAND	ME	041013637	0.8064770516	8
1609076488	ANDREWS	GRETCHEN	M	6 E CHESTNUT ST		AUGUSTA	ME	043305717	0.8069494897	8
1962443713	RAMPE	GLENN	STEPHEN	84 KELLEY RD		ORONO	ME	044733416	0.8078974871	8
1255531257	KENISTON	LINDA		174 KENNEDY MEMORIAL DR		WATERVILLE	ME	049015134	0.8088038619	8
1811937964	BROWN	ERIC	R	895 UNION ST	SUITE 12	BANGOR	ME	044013053	0.8092237803	8
1114308277	RIDDLEBERGER	JAMES	MCILHENNY	331 VERANDA ST		PORTLAND	ME	04103	0.810771448	8
1760473409	MARIN	MARK	NORMAN	655 MAIN ST	SACO VA CLI	SACO	ME	040721543	0.8109383345	8
1912074253	SHOLL	NOREEN	M	4 WELLSPRING RD		BIDDEFORD	ME	040059401	0.8119693789	8
1578057675	RANNIE	MAX	L	900 BROADWAY		BANGOR	ME	044011900	0.8128384444	8
1982655098	CONNOLLY	PATRICK		331 VERANDA ST		PORTLAND	ME	041035545	0.8148029809	8
1982685459	CLARK	MICHAEL	H.	80 RIVER ROAD		NEW CASTLE	ME	045533838	0.8151075457	8
1841320926	MERRILL	ROBERT	N.	821 COMMERCIAL ST		ROCKPORT	ME	048564243	0.8159389411	8
1992891584	GORDON	DREXEL	REED	8 DEPOT ST	STE 2	BRIDGTON	ME	040091368	0.8169582588	8
1346218336	FINGERMAN	EILEEN	R	15 E CHESTNUT ST		AUGUSTA	ME	043305736	0.8171131675	8
1831323856	RICHMOND	JESSICA		135 PARK ST		MILO	ME	044631729	0.8178373593	8
1215991773	KOWASH	PHILIP		13 INDUSTRIAL PARK RD		SACO	ME	040721804	0.8180943634	8
1356310098	MURRAY PULSIF	KRISTY		100 FODEN ROAD EAST	SUITE 203	SOUTH PORTLAND	ME	04106	0.8187168603	8
1134173370	CADE	CRAIG	B.	140 ACADEMY ST		PRESQUE ISLE	ME	047693180	0.8197729205	8
1184249906	POULIN	JAMES		76 HIGH ST		LEWISTON	ME	042407649	0.8214664235	8
1518966027	WHITTEMORE	STANLEY	L	110 BROADWAY	BUCKSPORT R	BUCKSPORT	ME	04416	0.8223782209	8
1013958552	BOWERS	JEFFERY	J	1068 UNION ST		BANGOR	ME	044013016	0.822541132	8
1255458956	THAKUR	MANIKA		302 HUSSON AVE	SUITE 1	BANGOR	ME	044013374	0.8227685019	8
1073171435	CARACCIOLO	CHRISTOPH		76 HIGH ST		LEWISTON	ME	042407649	0.8228620364	8
1023030020	GARDINER	PAMELA		74 BARIBEAU DR		BRUNSWICK	ME	040113218	0.8236901429	8
1518111988	GARDNER	BRIAN	LESLIE	43 LINCOLN AVE		GARDINER	ME	043452517	0.8271180884	8
1679882534	JOHNS	MICHAEL		76 HIGH ST		LEWISTON	ME	042407649	0.828239669	8
1760467187	DOUGLAS	JAMES	W	10 WASHINGTON ST		WATERVILLE	ME	049014315	0.8288552253	8
1588050850	NORMANDIN	ADAM		5 BUCKNAM RD		FALMOUTH	ME	041051392	0.8311964692	8
1649230194	HINTERMEISTER	CHARLES	W	7 HIGH ST		NORTH BERWICK	ME	03906	0.8335676276	8
1194177758	MOSS	SAMUEL		76 HIGH ST		LEWISTON	ME	042407649	0.8339461544	8
1427439983	GUNEL	JOHN		76 HIGH ST		LEWISTON	ME	042407649	0.8340055127	8
1003891177	DAVIS	SARAH	MARIE	6 FARLEY RD		BRUNSWICK	ME	040112642	0.8346298876	8
1033154281	CLIFFORD	TIMOTHY	STEPHEN	110 BROADWAY		BUCKSPORT	ME	04416	0.8351231021	8
1992260731	MALONE	EMILY	JORDAN	59 BANGOR ST		HOULTON	ME	047301740	0.8362943422	8
1952376287	BOGNER	EDWARD	W.	10 HIGH ST	STE. 301	LEWISTON	ME	042407653	0.8385968701	8
1730196015	DOUGHTY	MARK	K	46 FAIRVIEW AVE STE 111		SKOWHEGAN	ME	049761481	0.8410517633	8
1851397202	MATTHIAS	WEEZA		78 RIDGEWOOD DR		BANGOR	ME	044012652	0.8423973722	8
1770542912	SHANNON	STRATTON	JOHN	175 WEST BROADWAY		LINCOLN	ME	044570000	0.8435015491	8
1306051123	AXELMAN	DAVID	SAMUEL	40 PARLIN DR		NORRIDGEWOCK	ME	049573428	0.8442544229	8
1518946185	CAINE	BRIAN	J.	17 HANCOCK ST		BAR HARBOR	ME	046091714	0.8449909225	8
1689631392	TOCKMAN	RICHARD	S	25A JUNE ST		SANFORD	ME	040732642	0.8485203753	8
1699894006	HAYES	VICTORIA	M	272 CONGRESS ST		PORTLAND	ME	041013637	0.8510205144	8
1669559100	LIM	MARK DELO	B	7 HIGH ST		NORTH BERWICK	ME	039066100	0.8516880827	8
1366559957	LINVILLE	CORTNEY		66 WATER ST		WISCASSET	ME	045784133	0.8532203454	8
1831711845	LOK	CATHERINE		76 HIGH ST		LEWISTON	ME	042407649	0.8541197092	8
1477562684	RAY	JEFFREY	S	70 MAIN ST		PORTER	ME	04068	0.8575139315	8
1881680072	CLAXTON	EDMUND		76 HIGH ST		LEWISTON	ME	042407649	0.857775914	8
1104827120	LOVE	WALTER	KENNETH	1034 MAIN ST		WALDOBORO	ME	045726037	0.8581852568	8
1780996009	ARYAL	SHUBEKCHH		84 KELLEY RD		ORONO	ME	044733416	0.8587172995	8
1508091489	SIRIVOL	MAMATHA		7 MAIN RD N		HAMPDEN	ME	044441334	0.8605020488	8
1578901344	CALLAHAN	KARA		76 HIGH ST FL 1		LEWISTON	ME	042407649	0.8607482523	8
1891181285	CURRAN	MARGARET	WILLIAMS	22 BRAMHALL ST		PORTLAND	ME	041023134	0.8609024784	8
1023009388	MOLISON	MATTHEW	SCOTT	118 NORTHPORT AVE		BELFAST	ME	049156009	0.861008848	8
1003297565	TOSTENSON	BROCK		76 HIGH ST		LEWISTON	ME	042407649	0.8612178698	8
1720067317	PATCH	JEFFREY	S.	259 MAIN STREET		YARMOUTH	ME	04096	0.8618137822	8
1013190545	PANUNCIALMAN	IAN NOEL	DON S	234 STATE ST		BREWER	ME	044121519	0.8621706324	8
1447349667	FISHER	MARY JO		15 E CHESTNUT ST		AUGUSTA	ME	043305736	0.8635929152	8
1467476937	LEETE	JAMES	W	8 NORTHERN RD		PRESQUE ISLE	ME	047692040	0.8643444841	8
1073961892	ADAMS	SOPHIA		200 SOMERSET ST		MILLINOCKET	ME	044621298	0.864378564	8
1780799437	LARSON	HEIDI	M	2 GREAT FALLS PLZ STE 21		AUBURN	ME	042105966	0.864560923	8
1841375011	KUHN	CAROL		53 SCHOODIC DR		BELFAST	ME	049157246	0.8658354235	8
1245268945	SORNBERGER	KRIS	S.	1 CUMBERLAND PL STE 112		BANGOR	ME	044015083	0.8668872159	8
1437127750	SANDEN	KRISTINE		181 FRANKLIN HEALTH COMMONS		FARMINGTON	ME	049386144	0.8669158592	8
1679513402	CARR	SUZANNE		74 BARIBEAU DR		BRUNSWICK	ME	040113218	0.8671081815	8
1447571864	BOUCHER-CORNE	CATHERINE	GISELE	13 INDUSTRIAL PARK RD		SACO	ME	04072	0.8683073613	8
1306026794	TRITCH	TODD	ALAN	30 COBBS BRIDGE RD		NEW GLOUCESTER	ME	042603838	0.8716551996	8
1649705054	TANNER	CASSANDRE		7 MADELYN LN # 200		ROCKPORT	ME	048564460	0.8730952213	8
1649205089	TAYLOR	PAUL	E.	19 ST. ANDREWS LANE		BOOTHBAY HARBO	ME	045381732	0.8731252751	8
1649616319	HEISE	CLAUDIA	WINOGRAD	20 MUSSEY RD	STE 2	SCARBOROUGH	ME	040749570	0.8734428323	8
1790725497	FORBUSH	LEIGH	J	603 MAIN RD N		HAMPDEN	ME	044441804	0.8734664912	8
1104895648	THEOBALD	TIMOTHY	A	25A JUNE ST STE 111		SANFORD	ME	040732642	0.8742594998	8
1386751972	ASHMORE	MARY		5 MOUNTAIN ST		CAMDEN	ME	048431614	0.875183707	8
1497851307	BREWSTER	STEVEN	JAMES	331 VERANDA ST		PORTLAND	ME	041035545	0.8754813088	8
1578085544	WILMOT	CAROLINE	JOY	83 PORTLAND RD		KENNEBUNK	ME	040436741	0.875916481	8
1720579543	CRISWELL	RACHEL		46 FAIRVIEW AVE STE 334		SKOWHEGAN	ME	049761481	0.8770528552	8
1477992097	KINGMAN	MEAGAN	ROWLAND	331 VERANDA ST		PORTLAND	ME	041035545	0.8777042841	8
1437357498	RUDA	STEPHEN	DANIEL	50 UNION ST		ELLSWORTH	ME	046051534	0.8780283108	8
1437711215	DAVIES	CECILIA		76 HIGH ST		LEWISTON	ME	042407649	0.8811007412	8
1952373847	PATTEN	ROBERT		390 BAR HARBOR RD		TRENTON	ME	046055807	0.881680625	8
1194736793	ALBERT	MARIE		735 WILSON ST		BREWER	ME	044121000	0.8827433413	8
1912046731	ZAMRIN	DONNA	LYNNE	17 MALLISON FALLS RD		WINDHAM	ME	040624101	0.8831086261	8
1386684868	NORRIS	MERIDETH	C.	58 PORTLAND RD	SUITE 18	KENNEBUNK	ME	040436656	0.8839595452	8
1740256932	SCHNEID	JAMES	A	15 E CHESTNUT ST		AUGUSTA	ME	043305736	0.8844234677	8
1922353879	RAHEMTULLA	ALIYA		76 HIGH ST		LEWISTON	ME	042407649	0.8848147913	8
1316256217	KRELL	DANIEL	I	UNUM LIFE INSURANCE COMPANY	2211 CONGRE	PORTLAND	ME	041220001	0.885470896	8
1912022351	CARTER	PHILLIP	A	583 LISBON RD.		LISBON FALLS	ME	04252	0.8854806711	8
1578825352	MILLER	ALISON	NICHOLE	22 BRAMHALL ST		PORTLAND	ME	041023134	0.8859884734	8
1427541556	MCKAY	KATHERINE	ANNE	15 ENTERPRISE DR		AUGUSTA	ME	043307997	0.8868648568	8
1275638546	ELLIOTT	PATRICIA	A	242 BRUNSWICK ST		OLD TOWN	ME	04468	0.8870049295	8
1073527768	AUGER	ARMAND	G	4 SHERIDAN RD		FAIRFIELD	ME	049373314	0.8882465097	8
1760529366	COOK	STEPHEN	ELBRIDGE	185 TOWNSEND AVE STE R		BOOTHBAY HARBO	ME	045381895	0.8892762921	8
1457382251	HENISER	MICHAEL	A	16 COMMUNITY LN		SOUTHWEST HARB	ME	046794273	0.890873752	8
1356347900	ANTONUCCI	JEAN	MARIE	115 MT BLUE CIR	STE 2	FARMINGTON	ME	049386239	0.892355245	8
1689699852	PELLETIER	PAUL	MICHAEL	10 CARTER ST.		EAGLE LAKE	ME	047390309	0.8925155824	8
1831178458	DESCHENES	SHANNON	M	180 CHURCH HILL RD	SUITE 1	LEEDS	ME	042633418	0.8936688704	8
1598794786	KNAPP	BURTON		42 DALLAS HILL RD		RANGELEY	ME	049700569	0.8961176048	8
1639138894	GATES	CHRISTINE	L	259 MAIN ST		YARMOUTH	ME	040966723	0.8963312106	8
1265693360	JOHNSON	THOMAS	L	8 PIKES HL		NORWAY	ME	042685340	0.8987162327	8
1437146446	TARDIF	RAYMOND		190 STETSON RD		AUBURN	ME	042107813	0.9003548091	8
1205190220	DEKKER	KIMBERLEY	L.	100 FODEN RD. EAST		SOUTH PORTLAND	ME	041062327	0.9009969146	8
1407388663	WASSER	BRIAN		6 FARLEY RD		BRUNSWICK	ME	040112642	0.9011117704	8
1265793574	LIEGNER	ADAM		4 HORTON PL	SUITE 101	TOPSHAM	ME	040861747	0.9015450147	8
1427496702	ROAN	CHELSEA	R L	35 MEDICAL CENTER PKWY		AUGUSTA	ME	043308160	0.9021915416	8
1285637421	DORNEY	ANN	E	46 FAIRVIEW AVE STE 334		SKOWHEGAN	ME	049761481	0.9027976482	8
1609844422	FLYNN	CARL		74 ACCESS HWY		CARIBOU	ME	047363807	0.9044921565	8
1427028497	COGLE	DENISE		8 PIKES HL		NORWAY	ME	042685340	0.9051600769	8
1871523134	PECE	CAROLYN	R	789 MINOT AVE		AUBURN	ME	042103924	0.9061418948	8
1134440415	LAROSA	LAURA	A	8 PIKES HL		NORWAY	ME	042685340	0.9062609998	8
1972915411	DIAZ	ELISA	MARIA	46 FAIRVIEW AVE # 111		SKOWHEGAN	ME	04976	0.9063905924	8
1033327846	SIDORCZUK	SILWANA		460 MAIN ST	SUITE 201	MADAWASKA	ME	047561014	0.9066919898	8
1467556548	O'NEILL	NANCY	THERESA	106 MAIN ST		MARS HILL	ME	047583403	0.9074095706	8
1285719351	KRAMER	CHRISTINE	L	53 SCHOODIC DR		BELFAST	ME	049157246	0.9075955478	8
1184009813	BRAR	HARSHARON		2 LIVEWELL DR		KENNEBUNK	ME	040436762	0.9098285171	8
1437227378	SEGRE	TIFFANY	P	94 MAIN ST		GORHAM	ME	04038	0.9106045696	8
1558773994	BARNATHAN	EVAN		22 BRAMHALL ST		PORTLAND	ME	041023134	0.9110756642	8
1942973474	MAHAN	MAEGAN	A	891 W MAIN ST, DOVER-FOXCROFT, ME 04426		DOVER-FOXCROFT	ME	04426	0.9119031531	8
1992776017	ROYER	GENE		253 BRIDGTON RD		FRYEBURG	ME	040371438	0.9119385723	8
1043253016	ELKIN	PHILIP		57 WATER STREET		BLUE HILL	ME	04614	0.9127072622	8
1831294107	SARDINA	JOSEPH	ANTHONY	915 UNION ST		BANGOR	ME	044018602	0.9139348343	8
1013205210	PARASKEVOPOUL	LEO		76 HIGH ST		LEWISTON	ME	042407649	0.9153591976	8
1144269150	POULIN	LUCILLE	JEAN	32 RESORT WAY	ELLSWORTH F	ELLSWORTH	ME	04605	0.9159441059	8
1972691939	BREWER	JOHN	C	19 S GORHAM XING		GORHAM	ME	040382690	0.9165975563	8
1306837620	CLARK-KELLEY	MICHAELA	J	180 KENNEDY MEMORIAL DR	SUITE 301	WATERVILLE	ME	049014540	0.9168366086	8
1558623041	GROSS	YVETTE		15 E CHESTNUT ST		AUGUSTA	ME	043305736	0.9171800385	8
1053387936	CLARK	MICHAEL	E	4 SHERIDAN DRIVE		FAIRFIELD	ME	04937	0.9204952218	8
1174563183	SCHIRMER	WILLIAM		331 VERANDA ST		PORTLAND	ME	041035545	0.9219027748	8
1558521807	GRZYSIEWICZ	AMY		22 SHAPLEIGH RD		KITTERY	ME	039041455	0.9226079769	8
1194801993	RIVARD	GARY	S.	7 MAIN ST		TURNER	ME	042824138	0.9253846872	8
1659338879	SALKO	DAVID	L	4 HORTON PL	STE. 101	TOPSHAM	ME	040861747	0.925488316	8
1013445535	CHANDLER	ERIN	MARIE	603 MAIN RD N		HAMPDEN	ME	044441804	0.926185728	8
1588002851	KNUPPEL	KYLE	A	149 NORTH ST		WATERVILLE	ME	049014974	0.9261938883	8
1093036261	GENERLETTE	CASSANDRA		15 E CHESTNUT ST		AUGUSTA	ME	043305736	0.9272568919	8
1992168710	LIBBY	EMILY	L	100 FODEN RD, EAST		SOUTH PORTLAND	ME	04106	0.9283677344	8
1801913553	ARCEO	AMETHYST	J	149 NORTH ST		WATERVILLE	ME	049014974	0.9285779074	8
1760531180	SMITH	CHRISTINE	BLAKE	114 STROUDWATER ST		WESTBROOK	ME	040924037	0.9285920905	8
1437111473	LACHANCE	GERALD	GUY	789 MINOT AVE		AUBURN	ME	042103924	0.9314422225	8
1023040656	BOUCHARD	MARK	P.	5 BUCKNAM RD	SUITE 2C	FALMOUTH	ME	041051392	0.9338517752	8
1477081990	FASOLINO	MATTHEW		8 PIKES HL		NORWAY	ME	042685340	0.9355812082	8
1790005742	POWELL	AMANDA	KATIE	152 DRESDEN AVE		GARDINER	ME	043452615	0.9366603712	8
1629187893	AUCOIN	JENNIFER	M.	35 MEDICAL CENTER PKWY		AUGUSTA	ME	043308160	0.9367050309	8
1265874440	BANI HANI	DIYANAH		74 ACCESS HWY		CARIBOU	ME	047363807	0.9380999221	8
1518209105	BRAZILLE	SUSAN		35 MEDICAL CENTER PKWY		AUGUSTA	ME	043308160	0.9382064719	8
1619943917	BRANDT	KATHRYN		13 INDUSTRIAL PARK ROAD		SACO	ME	04072	0.9402881288	8
1649351784	BRITTON	MEGAN	R	118 NORTHPORT AVE		BELFAST	ME	049156009	0.941799181	8
1609398429	MODLIN-TUCKER	SARA		149 NORTH ST		WATERVILLE	ME	049014974	0.9441912281	8
1356452171	WATERMAN	JACK	L	27 MILL ST		WALDOBORO	ME	045726013	0.9445241471	8
1346347754	MCCRACKEN	HOWARD	FRANKLIN	1 TOGUS CTR DRIVE		TOGUS	ME	04330	0.9462892906	8
1407802382	HOWES	DAVID		331 VERANDA ST		PORTLAND	ME	041035545	0.9483888605	8
1508832742	ZURBACH	NANCY	L	15 E CHESTNUT ST		AUGUSTA	ME	043305736	0.9490895746	8
1891225140	COUTURE	JENNIFER		76 HIGH ST		LEWISTON	ME	042407649	0.9504599501	8
1467432955	SCHLAGER	ROBERT	JOHN	447 N. MAIN STREET		PITTSFIELD	ME	04967	0.9513439587	8
1841381381	LAUER	ADAM	P	92 SOUTH MAIN STREET		BREWER	ME	044122114	0.9519019373	8
1528157369	CHENEVERT	LISA	SUSAN	431 FRANKLIN ST		RUMFORD	ME	042762100	0.9530874989	8
1700854361	MILLER	ROY	S	47 MAIN ST	SHEEPSCOT V	COOPERS MILLS	ME	04341	0.9530975604	8
1558561332	MITCHELL	KRISTEN	N	13 INDUSTRIAL PARK ROAD		SACO	ME	04072	0.9582562432	8
1508858549	MAYCOCK	THOMAS	ROLAND	9 FAHEY ST		BELFAST	ME	049156028	0.9594323821	8
1093774119	AIKEN	DOUGLAS	C	259 MAIN ST		YARMOUTH	ME	04096	0.9601240321	8
1225057565	MAHONEY	JILL	D.	51 US ROUTE 1 STE A		SCARBOROUGH	ME	040747145	0.9603263908	8
1386668432	CHAMBERLAIN	JUDITH		74 BARIBEAU DR		BRUNSWICK	ME	040113218	0.961448966	8
1376586255	MILLER	KEVIN	G	302 HUSSON AVE	SUITE 2	BANGOR	ME	044013374	0.9621008667	8
1396163150	BISHOP	KARLY		181 FRANKLIN HEALTH COMMONS		FARMINGTON	ME	04938	0.9623686587	8
1871793414	HOANG	HOAI-NAM		13 RAILROAD SQ		WATERVILLE	ME	049016139	0.9646109142	8
1477997146	WATERMAN	MEGAN	R	180 PARK AVE		PORTLAND	ME	041022957	0.9646398113	8
1265695480	SINCLAIR	STEPHANIE		430 FRANKLIN ST		RUMFORD	ME	042762104	0.9696084172	8
1831501717	CHRISTIANSEN	MARCUS	JAMES	234 STATE ST		BREWER	ME	044121519	0.9698201427	8
1407885817	THANHAUSER	DAVID	A	75 NORTHPORT AVE		BELFAST	ME	049156000	0.970779662	8
1386603397	TRAPP	KATHLEEN	RUH	74 BARIBEAU DR		BRUNSWICK	ME	040113218	0.9711839659	8
1457440737	GILBERT	WILLIAM	K.	22 SHAPLEIGH ROAD		KITTERY	ME	03904	0.9715255946	8
1013449701	SMITH	VALERIE	LYNNE	22 BRAMHALL ST		PORTLAND	ME	041023134	0.9724829611	8
1891986782	SITTERLY	KARL	F.	26 MAIN ST	SUITE 2	NEWPORT	ME	049534162	0.9736334709	8
1801569488	MALENFANT	CORINNE	LEE	187 LOWER FALLS RD		ORLAND	ME	044723952	0.9744104626	8
1063500767	HEATON	CARYL	JOAN	809 E BLUE HILL RD		BLUE HILL	ME	046145414	0.9761205683	8
1033288634	NICHOLAS	ERIC	FINLAY	15 HIGHLAND AVE		MARS HILL	ME	047580450	0.9773390652	8
1619947785	KUFFLER	JULIAN	P	16 COMMUNITY LN		SOUTHWEST HARB	ME	046794273	0.9783705892	8
1760414676	MONTEGUT	ALAIN		6 FARLEY RD		BRUNSWICK	ME	040112642	0.9802499735	8
1063595148	QUINN	MAGILI	CHAPMAN	213 PLEASANT HILL RD		SCARBOROUGH	ME	040749450	0.9803134287	8
1710038096	STEDMAN	JOHN		250 ANDERSON ST		PORTLAND	ME	041012545	0.980690544	8
1598373680	LABONTE	CANDACE		146 WELD ST		DIXFIELD	ME	042249614	0.9808528791	8
1548421878	STRAWBRIDGE	ELIZABETH	M	7 CLOYSTER RD		SOUTH PORTLAND	ME	041065111	0.982334251	8
1588077036	BRISCOE	SARAH		152 DRESDEN AVE		GARDINER	ME	043452615	0.9861156535	8
1790329233	HUPPER	MARIE	A	17 MALLISON FALLS RD		WINDHAM	ME	040624135	0.9871331141	8
1760584007	CHASE	SCOTT	M	582 ROOSEVELT TRAIL		WINDHAM	ME	04062	0.9873971874	8
1255493524	OSWALD	KURT	MARTIN	117 GOFF ST	SUITE 1	AUBURN	ME	042105024	0.9884659643	8
1760626428	JOSEPH	GOPINATHA	ALBERT	32 RESORT WAY		ELLSWORTH	ME	046051717	0.9899872267	8
1851653620	GASSMAN	KATHERINE		322 MAIN ST		BAR HARBOR	ME	046091648	0.9901203662	8
1720350549	RUDENBERG	ELIZABETH		24 GARDINER ST		RICHMOND	ME	04357	0.9921083394	8
1639274913	KALLEN	DIANNE	E	252 BRUNSWICK ST		OLD TOWN	ME	04468	0.9938051123	8
1487917811	SILVERI	PAUL	DANIEL	112 SANFORD RD		WELLS	ME	04090	0.9953403259	8
1538176789	STEELE	ERIK	N	153 US ROUTE 1		SCARBOROUGH	ME	040749052	0.9955631327	8
1417954777	STRINGOS	GUST	S	62 MAIN ST		SKOWHEGAN	ME	049761198	0.9962299173	8
1225067663	BERGERON	MICHAEL	A	74 BARIBEAU DR		BRUNSWICK	ME	040113218	0.99728161	8
1124130638	MARRACHE	LISA	T	109 SILVER ST		WATERVILLE	ME	04901	0.9976045508	8
1568530418	SEDGWICK	PETER	E	259 MAIN ST		YARMOUTH	ME	040966723	0.9979207027	8
1851397293	ATKINS	HENRY	H	735 WILSON ST		BREWER	ME	04412	0.9987592078	8
1316334964	HOLMES	YRENE VIC	R	489 STATE ST		BANGOR	ME	044016674	0.9989792849	8
1467544668	COTE	JEFFREY	T	59 MILE ROAD		WELLS	ME	04090	0.9990143478	8
1083913735	CRANE	SARAH	JEAN	7 MAIN RD N		HAMPDEN	ME	044441334	0.999147715	8
1801851654	DOYLE	PATRICIA	S	376 MAIN ST		JACKMAN	ME	049455214	0.9997971677	8
1407847486	BURNS	EMILY	A.	489 STATE ST.	GRANT 6	BANGOR	ME	04401	0.9998130901	8
