# Supplementary material for: Prevalence and Correlates of COVID-19 Vaccine Information on Family Medicine Practices’ Websites in the United States: Cross-sectional Website Content Analysis
Source: JMIR Form Res. 2022 Nov 17;6(11):e38425. doi: 10.2196/38425 (PMC9671487; doi:10.2196/38425)
Supplement: Multimedia Appendix 1 [file formative_v6i11e38425_app1.zip › NPI datasets/MI_NPI.csv]

NPI	last_name	first_name	middle_name	Fullname	address_line1	address_line2	city	state	zip	r	target_sample	Comment
1407852403	KOLDE	DAVID	A.	DAVID A. KOLDE, MI	400 HINCKLEY BLVD		JACKSON	MI	492036152	5.08E-05	40	Website found
1013321983	MULLIN	CONOR		CONOR MULLIN, MI	930 BLUE STAR HWY		SOUTH HAVEN	MI	490907758	0.000339991	40	Website found
1184711863	DOMINGUEZ	VICTOR	LUIS	VICTOR LUIS DOMINGUEZ, MI	2585 W HOUGHTON LAKE DR		PRUDENVILLE	MI	486519624	0.00052413	40	Website found
1568481448	GOODWIN	THOMAS	A	THOMAS A GOODWIN, MI	8088 VINEYARD DRIVE		KALAMAZOO	MI	49009	0.000528541	40	Website found
1235662727	KIM	SEAN	SEUNGWON	SEAN SEUNGWON KIM, MI	2900 HANNAH BLVD STE 104		EAST LANSING	MI	488235380	0.000715762	40	Website found
1609216795	WANG	ANGIE	L.	ANGIE L. WANG, MI	3174 PACKARD ST		ANN ARBOR	MI	481081947	0.001163367	40	Website found
1477658565	PAGE-ECHOLS	WILLIAM	HOLDING	WILLIAM HOLDING PAGE-ECHOLS, MI	2025 ABBOTT RD	SUITE 100	EAST LANSING	MI	488238573	0.001629404	40	Website found
1386956548	EARAMPAMOORTH	BABURAM		BABURAM EARAMPAMOORTH, MI	1 GENESYS PKWY	FAMILY MEDI	GRAND BLANC	MI	484398065	0.001708694	40	Could not find a primary care location
1366892150	KIDWELL	MARK	DAVID	MARK DAVID KIDWELL, MI	3955 PATIENT CARE DR STE A		LANSING	MI	48911	0.00182624	40	Website found
1861067662	STRZALKA	CAROLYN	A	CAROLYN A STRZALKA, MI	300 LAFAYETTE AVE SE STE 4000		GRAND RAPIDS	MI	495034692	0.001944036	40	Family medicineresidency center
1437371788	GRUNWALDT	DARREN	LLOYD	DARREN LLOYD GRUNWALDT, MI	781 36TH ST SE		WYOMING	MI	495482319	0.002166916	40	affiliated with metro health system
1730493792	VANDERKAAY	CHRISTIAN		CHRISTIAN VANDERKAAY, MI	1471 EAST BELTLINE NE	STE 201	GRAND RAPIDS	MI	49525	0.002337584	40	Website found
1710983309	BURKE	GAIL		GAIL BURKE, MI	2200 SPRINGPORT RD		JACKSON	MI	492021432	0.00234591	40	Obituary found. No affiliated practice located
1942252440	DEWEERD	MICHAEL	J.	MICHAEL J. DEWEERD, MI	230 W OAK ST	SUITE 201	FREMONT	MI	494121575	0.002748089	40	Not sure this is a practoce
1659482826	WILLIAMSON	RONALD	FREDERICK	RONALD FREDERICK WILLIAMSON, MI	17130 SCHAEFER HWY		DETROIT	MI	482354131	0.002947129	40
1831625805	NOGLE	TRACY		TRACY NOGLE, MI	800 E COLUMBIA ST		MASON	MI	488541381	0.003106779	40
1780244483	KALLIANTASIS	SOTIRIOS	PETER	SOTIRIOS PETER KALLIANTASIS, MI	15855 19 MILE RD		CLINTON TOWNSH	MI	480383504	0.003135368	40
1811349079	MINHAS	DIVJOT		DIVJOT MINHAS, MI	145 SEMINOLE ST		PONTIAC	MI	483411641	0.003229448	40
1023679495	HADDAD	JESSE		JESSE HADDAD, MI	33155 ANNAPOLIS ST		WAYNE	MI	481842405	0.003335722	40
1528154093	SMITH	GARY	STEPHEN	GARY STEPHEN SMITH, MI	920 WEST WACKERLY STREET		MIDLAND	MI	48640	0.003551661	40
1003872979	BILLS	DONALD	F	DONALD F BILLS, MI	1371 W MAIN ST		GAYLORD	MI	497357401	0.003690949	40
1699762575	SHRESTHA	SHERRY	KARON TAU	SHERRY KARON TAU SHRESTHA, MI	6270 W MAIN ST		EAU CLAIRE	MI	491119480	0.003873596	40
1194767251	NETTLEMAN	ROBERT		ROBERT NETTLEMAN, MI	600 N MAIN ST		FRANKENMUTH	MI	487341152	0.004137586	40	Website found
1013962216	NEWBERRY	MARK	W	MARK W NEWBERRY, MI	5838 METRO WAY SW		WYOMING	MI	495199619	0.004142637	40	affiliated with spectrum health
1417118704	GULICK	LAURIE	MARIE	LAURIE MARIE GULICK, MI	2510 LAKE LANSING RD		LANSING	MI	489125669	0.004494437	40	Website found
1881796605	EDGAR	WILLIAM		WILLIAM EDGAR, MI	6379 SILVER LAKE RD		LINDEN	MI	484518706	0.004684631	40	Website found
1003804642	VERKAIK	STEVEN	J	STEVEN J VERKAIK, MI	3152 PORT SHELDON ST	SUITE C	HUDSONVILLE	MI	494269297	0.004706202	40	affiliated with spectrum health
1952531477	SKOURES	MARY ANN		MARY ANN SKOURES, MI	468 CADIEUX RD		GROSSE POINTE	MI	482301507	0.004746258	40	Affiliated with Henry ford Health system
1922406974	LANGHAM	TWAIDE		TWAIDE LANGHAM, MI	28284 GOLF POINTE BLVD		FARMINGTON HIL	MI	483312937	0.004910773	40	No website found
1871758714	NEUMANN	ANNETTE	ELGIN	ANNETTE ELGIN NEUMANN, MI	6642 LEWIS AVE	12	TEMPERANCE	MI	481821201	0.005427301	40	No website found
1558349746	PHILLIPS	WILLIAM	WALTER	WILLIAM WALTER PHILLIPS, MI	7870W US HIGHWAY 2		MANISTIQUE	MI	498548992	0.005517734	40	Website found	Patient deceased
1285128801	PALAZZO	CHRISTOPH	JON	CHRISTOPH JON PALAZZO, MI	4868-2 LAKE MICHIGAN DR		ALLENDALE	MI	494017415	0.005814199	40	Affiliated with mercy health
1952305542	CRAYNE	JOHN	ARTHUR	JOHN ARTHUR CRAYNE, MI	3415 STERNS RD.		LAMBERTVILLE	MI	481449576	0.005897675	40	No website found
1609954833	STUCK	MITCHELL	S	MITCHELL S STUCK, MI	550 E WASHINGTON ST		IONIA	MI	488462202	0.006161162	40	affiliated with Sparrow Medical Group
1578522918	D'AGOSTINO	RONALD	P	RONALD P D'AGOSTINO, MI	108 W EASTERN AVE		LANSE	MI	49946	0.006205387	40	Website found
1154437416	NINE	CAROLYN	EMILY	CAROLYN EMILY NINE, MI	22646 E 9 MILE RD STE A		SAINT CLAIR SHORES	MI	480801951	0.006383417	40	Website found
1063522506	LAWSON	CHRISTYNE	ELLA	CHRISTYNE ELLA LAWSON, MI	30400 TELEGRAPH RD	SUITE 350	BINGHAM FARMS	MI	480254537	0.006415997	40	Website found
1619174505	CHALMERS	RICHARD	JORDAN	RICHARD JORDAN CHALMERS, MI	36500 S GRATIOT AVE	SUITE 202	CLINTON TOWNSH	MI	480351772	0.006532321	40	No website found
1801998638	FRAPPIER	MICHAEL	R	MICHAEL R FRAPPIER, MI	G3037 FLUSHING RD		FLINT	MI	485044367	0.006678633	40	No website found
1801448972	KANDIAH	SANJIV		SANJIV KANDIAH, MI	44250 DEQUINDRE RD		STERLING HEIGH	MI	483141002	0.006851345	40	Affiliated with beumont family medicine
1639268584	O'BRIEN	JOHN	M	JOHN M O'BRIEN, MI	14700 EAST OLD US 12		CHELSEA	MI	481181185	0.006902107	40	Affiliated with mercy health
1518069319	CORIASSO	RONALD		RONALD CORIASSO, MI	1515 W ATHERTON RD		FLINT	MI	485075300	0.007023774	40	affiliated with ascension
1639161334	BARAD	ANJANA	M	ANJANA M BARAD, MI	26850 PROVIDENCE PKWY	SUITE 375	NOVI	MI	483741213	0.007140692	40	affiliated with ascension
1871587709	GAUTHIER	KIMBER	M	KIMBER M GAUTHIER, MI	610 S LINCOLN RD		ESCANABA	MI	498291215	0.007258215	40	Website found
1760651491	ELFONT	DAYNA	M.	DAYNA M. ELFONT, MI	4739 RAYFORE DR		COMMERCE TOWNS	MI	483821521	0.00738852	40	No website found
1912958299	JAYATILAKE	HARSHA	PERERA	HARSHA PERERA JAYATILAKE, MI	37663 PEMBROKE AVE		LIVONIA	MI	481521050	0.007412643	40	VA affiliated
1689772188	WASHINGTON	GWENDOLYN		GWENDOLYN WASHINGTON, MI	29255 NORTHWESTERN HWY	STE 105	SOUTHFIELD	MI	48034	0.007634367	40	No website found
1891136354	SHAH	NIYATI	BHARAT	NIYATI BHARAT SHAH, MI	200 ARNET ST	SUITE 200	YPSILANTI	MI	481985753	0.007821937	40	affiliated with trinity health
1245473784	SCHEERINGA	BRIAN		BRIAN SCHEERINGA, MI	3380 44TH ST SW		GRANDVILLE	MI	49418	0.00808547	40	Affiliated with mercy health
1396234829	PARKS	LAURA		LAURA PARKS, MI	230 S 1ST ST		HARBOR BEACH	MI	484411236	0.008330912	40	affiliated with beaumont
1053399642	NAQVI	FARRUKH	ZAMAN	FARRUKH ZAMAN NAQVI, MI	4190 24TH AVE		FORT GRATIOT	MI	480593882	0.008393711	40	not sure this has family medicine clinics that are not residency program centers
1851754865	JAMES	WILLIAM		WILLIAM JAMES, MI	400 HOBART ST		CADILLAC	MI	49601	0.008496299	40	Website found
1487229290	GARCIA	TIFFANY	P	TIFFANY P GARCIA, MI	300 LAFAYETTE AVE SE STE 4000		GRAND RAPIDS	MI	495034692	0.008500554	40	Affiliated with mercy health
1720049349	JACKSON	LARRY		LARRY JACKSON, MI	6565 W MAIN ST		KALAMAZOO	MI	490096114	0.00853852	40	No website found
1922419464	LUEBBERT	DAVID	PETER	DAVID PETER LUEBBERT, MI	1460 N. CENTER RD.		BURTON	MI	48509	0.008679909	40	affiliated with ascension
1235158528	LAO	ERNESTO		ERNESTO LAO, MI	30795 23 MILE RD	SUITE 205	CHESTERFIELD	MI	480475720	0.008750212	40	Affiliated with Henry ford Health system
1417012980	RAPPE	JODIE	DANIELLE	JODIE DANIELLE RAPPE, MI	21400 E 11 MILE RD		SAINT CLAIR SH	MI	480811566	0.008841031	40	affiliated with beaumont
1578516621	COOK	NAOMI	J	NAOMI J COOK, MI	3200 W LIBERTY RD	STE C	ANN ARBOR	MI	481039746	0.009101816	40	Website found
1073608568	RUOFF	GARY	STEPHEN	GARY STEPHEN RUOFF, MI	201 SOUTH GARFIELD AVE		TRAVERSE CITY	MI	49686	0.00917689	40	Affiliated with munson healthcare
1346250578	SMYLNYCKY	AGNIESZKA	Z	AGNIESZKA Z SMYLNYCKY, MI	28351 SCHOENHERR RD STE A		WARREN	MI	480886331	0.0092435	40	affiliated with ascension
1851968143	BELEVENDER	CLAIRE	A	CLAIRE A BELEVENDER, MI	300 LAFAYETTE AVE SE STE 4000		GRAND RAPIDS	MI	495034692	0.009303298	40	Affiliated with mercy health
1316042872	BURGESS	HOWARD	JAMES	HOWARD JAMES BURGESS, MI	2035 ASHER CT	SUITE 200	EAST LANSING	MI	488238480	0.009315956	40	affiliated with sparrow health
1184074239	SCHIPPER	EMILY		EMILY SCHIPPER, MI	7782 20TH AVE		JENISON	MI	49428	0.00947831	40	Affiliated with mercy health
1821024787	MURRAY	CHRISTOPH	J	CHRISTOPH J MURRAY, MI	1910 PINE AVE		ALMA	MI	488011298	0.009490653	40	affiliated with sparrow
1124192646	PERKINS	DENISE	WHITE	DENISE WHITE PERKINS, MI	HENRY FORD MEDICAL GROUP - DETROIT NORTHWEST	7800 WEST O	DETROIT	MI	48235	0.009591346	40	Affiliated with Henry ford Health system
1407943848	GIFFORD	WILLIAM	PARSONS	WILLIAM PARSONS GIFFORD, MI	1353 GERMANY RD		WILLIAMSTON	MI	488959610	0.009878617	40	Health department affiliated
1396914024	BUDZYNSKA	KATARZYNA		KATARZYNA BUDZYNSKA, MI	3370 E JEFFERSON AVE		DETROIT	MI	482074236	0.009990356	40	Affiliated with Henry ford Health system
1659635233	KIELESZEWSKI	KURTIS	ROBERT	KURTIS ROBERT KIELESZEWSKI, MI	36500 S GRATIOT AVE	SUITE 202	CLINTON TWP	MI	480351772	0.009996216	40	practice website not found
1508392614	VANOS	BENJAMIN		BENJAMIN VANOS, MI	1400 MEDICAL CAMPUS DR		TRAVERSE CITY	MI	496847823	0.010208414	40	affiliated with muson healthcare
1902240765	RUDERT	LINDSAY	RENEE	LINDSAY RENEE RUDERT, MI	1200 E MICHIGAN AVE	SUITE 245A	LANSING	MI	489121800	0.010533333	40	mainly orthopedic practice
1013005537	FORSCH	RANDALL	T	RANDALL T FORSCH, MI	14700 EAST OLD US 12		CHELSEA	MI	481181185	0.010924738	40	affiliated with Umich and mercy health care
1689886608	DEFRANG	AARON	J	AARON J DEFRANG, MI	8501 MEADOW CRK		ROCKFORD	MI	493417524	0.011155384	40	affiliated with spectrum health
1023456159	BURNS	TIFFANY	M	TIFFANY M BURNS, MI	2218 US HIGHWAY 27 N		TEKONSHA	MI	490929261	0.011219949	40	Website found
1134169444	BLANZY	AARON	J	AARON J BLANZY, MI	14319 DIX-TOLEDO RD		SOUTHGATE	MI	48195	0.011324734	40	Affiliated with Beaumont
1265436836	BRUINS	GEORGE	S	GEORGE S BRUINS, MI	4600 BRETON RD SE	STE 102	KENTWOOD	MI	495085220	0.012075368	40	affiliated with spectrum health
1225014137	VINUYA	ALEXANDER	BONDOC	ALEXANDER BONDOC VINUYA, MI	21400 E 11 MILE RD		SAINT CLAIR SH	MI	480811502	0.012147599	40	affiliated with beaumont
1770502593	COLBY	GAIL	M	GAIL M COLBY, MI	4009 ORCHARD DR		MIDLAND	MI	486406122	0.01241409	40	Website found
1720648157	COBB	NATHAN	ANDREW	NATHAN ANDREW COBB, MI	44250 DEQUINDRE RD		STERLING HEIGH	MI	483141002	0.012525553	40	affiliated with beaumont
1376593228	UDDIN	REDWAN		REDWAN UDDIN, MI	9740 CONANT ST		HAMTRAMCK	MI	482123307	0.012746499	40	Website found
1902897689	BATTIATA	RONALD	E.	RONALD E. BATTIATA, MI	555 SAINT CLAIR RIVER DR		ALGONAC	MI	480011802	0.013520122	40	Website found
1497776835	KULICK	MATTHEW	FRANK	MATTHEW FRANK KULICK, MI	719 S OPDYKE		AUBURN HILLS	MI	48326	0.013611215	40	Website found
1366450918	JACQUES	JAMES		JAMES JACQUES, MI	200 HEMLOCK		TAWAS CITY	MI	48763	0.013964316	40	Website found
1609036409	REDDY	SRIKAR	T	SRIKAR T REDDY, MI	51619 10 MILE RD		SOUTH LYON	MI	481789720	0.014694531	40	Afiiliated with ascension
1548836463	TURCO	BRYEN		BRYEN TURCO, MI	33155 ANNAPOLIS ST		WAYNE	MI	481842405	0.014759999	40	A residency program
1720427404	HENDERSON	DAVID	CHARLES	DAVID CHARLES HENDERSON, MI	200 JEFFERSON AVE SE		GRAND RAPIDS	MI	495034502	0.01491622	40	Affiliated with mercy health	deceased
1114076056	JOSEPH	KARIMAH	AMATUALLA	KARIMAH AMATUALLA JOSEPH, MI	21700 GREENFIELD RD	226	OAK PARK	MI	482372581	0.015122972	40	No website found
1730349895	RYKE	NICOLE		NICOLE RYKE, MI	32255 NORTHWESTERN HWY	SUITE 130	FARMINGTON HIL	MI	483341566	0.015152362	40	Hospitalist/Internist?
1508860941	KITTS	BARRY		BARRY KITTS, MI	2111 12 MILE RD NW		SPARTA	MI	493459754	0.015461527	40	affiliated with spectrum health
1508951633	CHATMAN	SYLMARA	EVELYN	SYLMARA EVELYN CHATMAN, MI	17603 WEST TEN MILE ROAD		SOUTHFIELD	MI	48075	0.015725454	40	holistic medicine?
1649234857	VANNOORD	STEVEN	C	STEVEN C VANNOORD, MI	3912 32ND AVE		HUDSONVILLE	MI	494268460	0.015752513	40	affiliated with metro health system
1386687028	THOMAS	ALLISON	S	ALLISON S THOMAS, MI	1250 COLUMBIA AVE E	SUITE A	BATTLE CREEK	MI	490145159	0.015949526	40	affiliated with bronson
1326655630	PATEL	PARTH	ANANTBHAI	PARTH ANANTBHAI PATEL, MI	461 W HURON ST		PONTIAC	MI	483411601	0.01605414	40	Website found
1023192564	WEHRENBERG	SUZANNE		SUZANNE WEHRENBERG, MI	4048 CEDAR BLUFF DRIVE	SUITE 5	PETOSKEY	MI	497708895	0.016146575	40	No website found
1881189512	RARITY	VICTORIA	JAYNE	VICTORIA JAYNE RARITY, MI	5900 BYRON CENTER AVE SW		WYOMING	MI	495199686	0.0162216	40	affiliated with metro health system
1538275300	PRICE	JOSEPH	MICHAEL	JOSEPH MICHAEL PRICE, MI	4640 E SANILAC ROAD		CARSONVILLE	MI	484199701	0.016625568	40	No website found
1235348475	GOLDBERG	MARVIN		MARVIN GOLDBERG, MI	29326 TIFFANY CT		SOUTHFIELD	MI	48034	0.016685418	40	No website found
1730393448	COPELAND	JONATHAN	D.	JONATHAN D. COPELAND, MI	1701 SOUTH BLVD E	SUITE 240	ROCHESTER HILL	MI	483076122	0.016779075	40	Website found
1154996957	COALLIER	NOLAN	E	NOLAN E COALLIER, MI	300 LAFAYETTE AVE SE STE 4000		GRAND RAPIDS	MI	495034692	0.017119391	40	Affiliated with mercy health
1679507669	SURENDRAN	RAMKRISHN		RAMKRISHN SURENDRAN, MI	1349 SOUTH ROCHESTER ROAD	SUITE 100	ROCHESTER HILL	MI	483073151	0.017155119	40	Website found
1467672428	ARENZ	KELLY	LYNN	KELLY LYNN ARENZ, MI	7575 GRAND RIVER RD	STE 210	BRIGHTON	MI	481140000	0.017165826	40	Affiliated with IHA
1225018534	SHEPHERD	STEVEN	R	STEVEN R SHEPHERD, MI	13700 19 MILE RD		STERLING HEIGH	MI	48313	0.01755739	40	Website found
1821281155	TANG	LAN		LAN TANG, MI	1460 N CENTER RD		BURTON	MI	485091429	0.017674615	40	affiliated with ascension
1154391969	KENNESON	MICHAEL	J	MICHAEL J KENNESON, MI	42645 GARFIELD RD	SUITE 103	CLINTON TWP	MI	480385022	0.017880904	40	affiliated with ascension
1265452494	SALVIA	PETER	N.	PETER N. SALVIA, MI	42755 MOUND RD		STERLING HEIGH	MI	483143255	0.017930955	40	Website found
1861874190	RODRIGUEZ	AMANDA	R	AMANDA R RODRIGUEZ, MI	1150 E SHERMAN BLVD STE 1175		MUSKEGON	MI	494441885	0.018330847	40	Affiliated with mercy health
1487961439	ALFRED	PREMNATH		PREMNATH ALFRED, MI	1460 N CENTER RD		BURTON	MI	485091429	0.018611193	40	affiliated with ascension
1952483372	SIMMS	MICHAEL	D	MICHAEL D SIMMS, MI	7226 ALLEN RD		ALLEN PARK	MI	48101	0.018777702	40	Affiliated with Henry ford Health system
1952422636	GIORDANO	ERIKA		ERIKA GIORDANO, MI	1021 KARL GREIMEL DR	SUITE 99	BRIGHTON	MI	481169465	0.019732071	40	affiliated with ascension
1285760207	CAVELL	JOHN	L	JOHN L CAVELL, MI	30730 FORD RD		GARDEN CITY	MI	481351803	0.01980535	40	affiliated with garden city hospital
1306890405	KHAN	ALI	M	ALI M KHAN, MI	20300 VAN BORN RD		DEARBORN HEIGH	MI	481253053	0.019966239	40	No website found
1982227344	PEERA	AVA		AVA PEERA, MI	22250 PROVIDENCE DR STE 557		SOUTHFIELD	MI	480756213	0.020057548	40	affiliated with ascension
1063408136	FLOOD	JAMES	EDWARD	JAMES EDWARD FLOOD, MI	2849 MICHIGAN ST NE	SUITE 102	GRAND RAPIDS	MI	495061216	0.020114448	40	Website found
1235108523	HARMES	KATHRYN	MARY JORD	KATHRYN MARY JORD HARMES, MI	7300 DEXTER-ANN ARBOR RD		DEXTER	MI	481308598	0.020229664	40	Website found
1184632176	NAIR	SREEKANT	S	SREEKANT S NAIR, MI	31505 THIRTY TWO MILE ROAD		RICHMOND	MI	48062	0.02025996	40	No website found
1831509876	RUSHTON	GEROHNDA	LYNN	GEROHNDA LYNN RUSHTON, MI	7751 BYRON CENTER AVE SW STE C		BYRON CENTER	MI	493158001	0.020537783	40	affiliated with ascension
1316387533	TAKOV	VERONICA		VERONICA TAKOV, MI	1000 HARRINGTON ST		MOUNT CLEMENS	MI	480432920	0.02068445	40	affiliated with mclaren macomb
1912908252	DUDEK	GERALD		GERALD DUDEK, MI	827 E DIVISION ST		CADILLAC	MI	496012015	0.020799081	40	Website found
1831173160	BROOKS	GARY	A	GARY A BROOKS, MI	1575 CONCENTRIC BLVD		SAGINAW	MI	486049312	0.020886919	40	affiliated with ascension
1699767897	VANITTERSUM	KORYN	M	KORYN M VANITTERSUM, MI	6401 PRAIRIE ST	SUITE 2600	MUSKEGON	MI	49444	0.021197658	40	No website found
1013039486	MORSE	DARIN	CRAIG	DARIN CRAIG MORSE, MI	501 LAPEER		SAGINAW	MI	486071208	0.021388671	40	affiliated with sparrow
1861018129	KIM	KI YU		KI YU KIM, MI	G3230 BEECHER RD STE 1		FLINT	MI	485323604	0.021604596	40	affiliated with mclaren macomb
1407339286	GREWAL	RAMANPREE		RAMANPREE GREWAL, MI	461 W HURON ST		PONTIAC	MI	483411601	0.021804669	40	No website found
1316945017	LEBARON	TANIA	M	TANIA M LEBARON, MI	8950 PROFESSIONAL DR		CADILLAC	MI	496018599	0.02185721	40	affiliated with muson healthcare
1447428198	HAUPTMAN	ANGELA	BROOKE	ANGELA BROOKE HAUPTMAN, MI	15855 19 MILE RD		CLINTON TOWNSH	MI	480383504	0.021905669	40	Affiliated with Henry ford Health system
1972177608	HARRIE	AMNA		AMNA HARRIE, MI	461 W HURON ST		PONTIAC	MI	483411601	0.021918865	40	affiliated with pontiac general hospital
1841290970	GLENN	BRIAN	L	BRIAN L GLENN, MI	1254 N. MAIN ST		LAPEER	MI	48446	0.022005104	40	affiliated with mclaren macomb
1558554998	RAMOS	JASON	R	JASON R RAMOS, MI	46401 ROMEO PLANK RD	SUITE 4	MACOMB	MI	480443510	0.022112724	40	Website found
1184682924	NIELSEN	CARIN	L.	CARIN L. NIELSEN, MI	107 HOWARD STREET	SUITE A	PETOSKEY	MI	49770	0.022151864	40	affiliated with spectrum health
1568758704	OSBOURNE	REBECCA	MARIE	REBECCA MARIE OSBOURNE, MI	10047 CROSSROAD CT SE		CALEDONIA	MI	493167316	0.022247459	40	Affiliated with mercy health
1184624595	JOSHOWITZ	JEFFREY		JEFFREY JOSHOWITZ, MI	39475 LEWIS DR	SUITE 140	NOVI	MI	483772952	0.022345333	40	affiliated with beaumont
1346221785	KRAFT	JEFFREY	A	JEFFREY A KRAFT, MI	21647 RYAN RD		WARREN	MI	480912795	0.022495935	40	Website found
1013270362	SALEM	NORMAN		NORMAN SALEM, MI	1375 S LAPEER RD STE 106		LAKE ORION	MI	483601421	0.022538654	40	No website found
1609219070	KASKO	SUSAN		SUSAN KASKO, MI	6701 PAW PAW AVE		COLOMA	MI	490389519	0.022774756	40	affiliated with spectrum health
1366559361	YOUNGS	KEVIN		KEVIN YOUNGS, MI	8423 HOLLY RD STE A		GRAND BLANC	MI	484391812	0.022997559	40	affiliated with ascension
1659861318	HAMILTON	ANDREW	JAMES	ANDREW JAMES HAMILTON, MI	1 GENESYS PKWY		GRAND BLANC	MI	484398065	0.02316526	40	affiliated with ascension
1013351097	WEIRAUCH ENGL	KATRINA	ANNE	KATRINA ANNE WEIRAUCH ENGL, MI	1200 E MICHIGAN AVE	SUITE 245-C	LANSING	MI	489121800	0.02351477	40	affiliated with sparrow
1316936008	ARABBO	ADIL	YOUSIF	ADIL YOUSIF ARABBO, MI	4123 MARTIN RD	STE 102	COMMERCE TOWNS	MI	483904151	0.023695157	40	Website found
1518575448	INNES	DUNCAN	GEORGE	DUNCAN GEORGE INNES, MI	1000 HARRINGTON ST		MOUNT CLEMENS	MI	480432920	0.023761003	40	affiliated with mclaren macomb
1588663413	GORDON	ROBERT		ROBERT GORDON, MI	965 S MAIN ST		PLYMOUTH	MI	481702048	0.024066456	40	PILOT DOCTORS
1184713174	LOCKARD	RICHARD		RICHARD LOCKARD, MI	6 N MAIN ST		ELKTON	MI	48731	0.024876983	40	affiliated with mclaren macomb
1134114754	BACHMEYER	STEPHEN	JAMES	STEPHEN JAMES BACHMEYER, MI	501 E CUMMINS ST		TECUMSEH	MI	492862070	0.024938458	40	affiliated with spectrum health
1033215918	SIMS	ROBERT	NMN	ROBERT NMN SIMS, MI	9150 LINWOOD AVE		DETROIT	MI	48206	0.025117963	40	No website found
1558599597	EGLE	ELIZABETH	ROSE	ELIZABETH ROSE EGLE, MI	1600 S CANTON CENTER RD	SUITE 220	CANTON	MI	481881992	0.025582944	40	No website found
1922667468	DELP	GINA		GINA DELP, MI	1215 E MICHIGAN AVE		LANSING	MI	489121811	0.025647876	40	affiliated with sparrow
1790135259	MACHINSKI	STEPHANIE		STEPHANIE MACHINSKI, MI	4350 JACKSON RD STE 200		ANN ARBOR	MI	48103	0.026051922	40	affiliated with IHA
1306935267	ZAZOVE	PHILIP		PHILIP ZAZOVE, MI	7300 DEXTER-ANN ARBOR RD		DEXTER	MI	481308598	0.026293534	40	affiliated with Umich and mercy health care
1326085721	MEHOCK	COURTNEY	MELISSA	COURTNEY MELISSA MEHOCK, MI	44130 W 12 MILE RD		NOVI	MI	483772614	0.026402464	40	affiliated with beaumont
1285851840	GODEC	EMILY	FRANCES	EMILY FRANCES GODEC, MI	5087 US 41 S		MARQUETTE	MI	498559001	0.026530176	40	No website found
1083607584	ZOLO	SHOSHAN	P	SHOSHAN P ZOLO, MI	25631 LITTLE MACK AVE STE 103		SAINT CLAIR SH	MI	480812100	0.02656769	40	affiliated with beaumont
1952322703	CHUNG	TAE	HONG	TAE HONG CHUNG, MI	2700 POINTE TREMBLE ROAD	BOX 406	ALGONAC	MI	48001	0.02668628	40	affiliated with beaumont
1699774133	CORDOBA-NAGUI	MARIA ADE	A.	MARIA ADE A. CORDOBA-NAGUI, MI	502 E CUMMINS ST		TECUMSEH	MI	492862074	0.027040857	40	No website found
1518995828	FERRARI	BRAD	S	BRAD S FERRARI, MI	2002 S 11TH ST		NILES	MI	491204074	0.02717015	40	affiliated with spectrum health
1952538613	SABOURI	LILY		LILY SABOURI, MI	700 BOSTON AVE		ESSEXVILLE	MI	487323110	0.027499759	40	affiliated with mclaren macomb
1114307352	MORRELL	GAYBRIEL		GAYBRIEL MORRELL, MI	27155 CHERRY HILL RD		INKSTER	MI	481411204	0.027980811	40	Website found
1407478563	HUYNH	PETER		PETER HUYNH, MI	1458 W CENTER RD STE 1		ESSEXVILLE	MI	487322151	0.028456868	40	affiliated with mclaren macomb
1376629287	CHANDLER	JERRY	J	JERRY J CHANDLER, MI	2248 MOUNT HOPE RD	STE. 100	OKEMOS	MI	488642501	0.028472847	40	No website found
1487800959	SHARAPOVA	DARCIE	JEAN	DARCIE JEAN SHARAPOVA, MI	8881 M 119		HARBOR SPRINGS	MI	497409586	0.028597823	40
1851604003	ANDERSON	CHRISTOPH		CHRISTOPH ANDERSON, MI	22250 PROVIDENCE DR	SUITE 500	SOUTHFIELD	MI	480754825	0.028770021	40
1467078576	PAUL	WESLEY	MICHAEL C	WESLEY MICHAEL C PAUL, MI	4611 CAMPUS RIDGE DR		MIDLAND	MI	486409533	0.028779287	40
1184987711	CLARK	WILLIAM		WILLIAM CLARK, MI	7751 BYRON CENTER AVE SW	SUITE A	BRYON CENTER	MI	493158001	0.02908211	40
1477136349	BELL	ELEISHA	TEASLEY	ELEISHA TEASLEY BELL, MI	22250 PROVIDENCE DR STE 557		SOUTHFIELD	MI	480756213	0.029084993	40
1285617233	GULLEKSON	EDWIN	H	EDWIN H GULLEKSON, MI	401 S BALLENGER HWY		FLINT	MI	485323638	0.029089051	40
1306228473	BROOKS	RYAN	SCOTT	RYAN SCOTT BROOKS, MI	2750 E BELTLINE AVE NE		GRAND RAPIDS	MI	495258614	0.029258859	40
1639150683	RYAN	PATRICIA	ANN	PATRICIA ANN RYAN, MI	463 E CIRCLE DR		EAST LANSING	MI	488247505	0.029300818	40
1518382613	BENAVIDES MAR	VICTOR	H	VICTOR H BENAVIDES MAR, MI	520 MAIN ST		DOWAGIAC	MI	490471762	0.029430125	40
1346283074	RONAN	ARTHUR	J	ARTHUR J RONAN, MI	1881 W GRAND RIVER AVE		OKEMOS	MI	488641840	0.02949039	40
1023096880	ADAMS	TIM	GARDINER	TIM GARDINER ADAMS, MI	401 N HOOPER RD	CARO COMMUN	CARO	MI	48723	0.02950076	40
1184852980	WILLIAMSON	BRITTANY	JOHANNA	BRITTANY JOHANNA WILLIAMSON, MI	400 HINCKLEY BLVD	SUITE 100	JACKSON	MI	492036152	0.029618517	40
1407944994	MILLER	AMY	CHRISTINE	AMY CHRISTINE MILLER, MI	24 FRANK LLOYD WRIGHT DRIVE	LOBBY H	ANN ARBOR	MI	481059484	0.029917212	40
1205872454	LABAERE	RICHARD		RICHARD LABAERE, MI	1460 N CENTER RD		BURTON	MI	485091429	0.030441064	40
1518302298	SEIDMAN	DANIEL	HOWARD	DANIEL HOWARD SEIDMAN, MI	585 SOUTH BLVD E STE 100		PONTIAC	MI	483413163	0.030700707	40
1235106998	APPIAH	JACQUELIN	G.	JACQUELIN G. APPIAH, MI	37595 7 MILE RD	SUITE 220	LIVONIA	MI	481521003	0.030853177	40
1093712507	STEELE	REBECCA	M	REBECCA M STEELE, MI	1640 FORT ST	SUITE D	TRENTON	MI	481832040	0.030945551	40
1508834227	KLEIN	STEVEN	MARTIN	STEVEN MARTIN KLEIN, MI	28455 HAGGERTY RD	SUITE 100	NOVI	MI	483772906	0.03099965	40
1609446913	ERIUS	JONATHAN		JONATHAN ERIUS, MI	330 E WARWICK DR		ALMA	MI	488011014	0.03135484	40
1730177379	DYKSTRA	JOHN		JOHN DYKSTRA, MI	3912 32ND AVE		HUDSONVILLE	MI	494268460	0.031365318	40
1083763924	DAVISON	MICHAEL	E	MICHAEL E DAVISON, MI	5570 STATE ST		SAGINAW	MI	486033583	0.031372085	40
1689638330	MONDRUSOVA	OLGA		OLGA MONDRUSOVA, MI	40015 GRAND RIVER AVE	SUITE 100	NOVI	MI	483752160	0.031510223	40
1386603694	YOVAN	ALEXIS		ALEXIS YOVAN, MI	1265 N MILFORD RD	MILFORD FAM	MILFORD	MI	48381	0.031869458	40
1093778037	GOLD	PAUL	M.	PAUL M. GOLD, MI	3560 PONTIAC LAKE RD		WATERFORD	MI	483282337	0.031934534	40
1336225978	SAGAN-YEWAH	MARIE-LOU	T.	MARIE-LOU T. SAGAN-YEWAH, MI	2815 S PENNSYLVANIA AVE STE 105		LANSING	MI	489103496	0.032283828	40
1669460283	WOODHOUSE	WALTER	R	WALTER R WOODHOUSE, MI	9050 LEWIS AVE		TEMPERANCE	MI	481821608	0.032486237	40
1518057157	VILLAREAL	DANTE		DANTE VILLAREAL, MI	8500 14TH ST		DETROIT	MI	482062425	0.032912729	40
1457334161	PATEL	PRAMEELA	N	PRAMEELA N PATEL, MI	43455 SCHOENHERR RD	STE 2	STERLING HEIGH	MI	483131951	0.032964339	40
1104920792	WETZEL	JENNILYN		JENNILYN WETZEL, MI	30695 LITTLE MACK	SUITE 200	ROSEVILLE	MI	48066	0.033661336	40
1265412456	WEAVER	KAREN		KAREN WEAVER, MI	2001 S MERRIMAN RD	SUITE 100	WESTLAND	MI	481865539	0.033923636	40
1619231842	LAURIE	ANNA	ROSE	ANNA ROSE LAURIE, MI	1801 BRIARWOOD CIRCLE		ANN ARBOR	MI	481083347	0.034021119	40
1306294129	AKARAH	TAMERA	HANNADEE	TAMERA HANNADEE AKARAH, MI	37399 GARFIELD RD STE 203		CLINTON TOWNSH	MI	480363672	0.034123144	40
1922062108	MITTON	JAMES	B	JAMES B MITTON, MI	7686 GEORGETOWN CENTER DR		JENISON	MI	494288101	0.034146413	40
1255745857	RYAN	KATIE	LYNN	KATIE LYNN RYAN, MI	1215 E MICHIGAN AVE		LANSING	MI	489121811	0.034184481	40
1386667046	SHOWERMAN	PATRICIA	Z	PATRICIA Z SHOWERMAN, MI	205 W GRAND RIVER AVE	STE 200	BRIGHTON	MI	481161659	0.034184862	40
1811965486	JONES	CLARK	ERNEST	CLARK ERNEST JONES, MI	1125 S LINDEN RD	STE 900	FLINT	MI	485324073	0.034239661	40
1467655852	LI	KUN		KUN LI, MI	6869 S OCCIDENTAL RD		TECUMSEH	MI	492869784	0.034247351	40
1730281619	BENTON	DOUGLAS	J	DOUGLAS J BENTON, MI	6092 FENTON RD		FLINT	MI	485074761	0.034377391	40
1487093860	ESSENBERG	JASON	ERIC	JASON ERIC ESSENBERG, MI	4600 BRETON RD SE	SUITE 102	KENTWOOD	MI	49508	0.035355195	40
1598867491	COLOMBO	ANTONINO	G	ANTONINO G COLOMBO, MI	36267 26 MILE ROAD	SUITE 3	LENOX	MI	480483166	0.035665101	40
1932271376	POTTS	MAURICE	BASIL	MAURICE BASIL POTTS, MI	19105 W 7 MILE RD		DETROIT	MI	482192706	0.035747983	40
1790875649	SPENCE	DOUGLAS	M	DOUGLAS M SPENCE, MI	1225 W FRONT ST		TRAVERSE CITY	MI	496842317	0.036031874	40
1033420419	PATEL	NATHAN	TUSHAR	NATHAN TUSHAR PATEL, MI	6838 ELM VALLEY DR		KALAMAZOO	MI	49009	0.036072517	40
1033403779	AIKEN	DONALD	JAMES	DONALD JAMES AIKEN, MI	16544 WRIGHTWOOD TERRACE DR		TRAVERSE CITY	MI	496868342	0.036146452	40
1578002408	SWETECH	MARIA	STEPHANIE	MARIA STEPHANIE SWETECH, MI	43600 GARFIELD RD		CLINTON TOWNSH	MI	480381120	0.036156849	40
1831280080	RUELLE	GARY	LEE	GARY LEE RUELLE, MI	5696 DIXIE HWY		WATERFORD	MI	483291618	0.036240579	40
1790767374	MARIOTTI	JULIE	E	JULIE E MARIOTTI, MI	2709 W WEBSTER RD		ROYAL OAK	MI	480733700	0.036335738	40
1124116108	GRAY	NATALIE	A	NATALIE A GRAY, MI	1400 MEDICAL CAMPUS DR		TRAVERSE CITY	MI	496847823	0.036784265	40
1245228568	DIAL	LINO	SEVANDAL	LINO SEVANDAL DIAL, MI	1101 S. MISSION STREET		MT. PLEASANT	MI	48858	0.037021058	40
1699125377	TORREANO	RILEY		RILEY TORREANO, MI	1414 W FAIR AVE	SUITE 36	MARQUETTE	MI	498552675	0.037046559	40
1255955944	LI	YUBO		YUBO LI, MI	2001 S MERRIMAN RD		WESTLAND	MI	481865539	0.037462417	40
1427080381	ASHLEY	BECKY	LYNN	BECKY LYNN ASHLEY, MI	101 JENSON STREET		GAYLORD	MI	49735	0.037561524	40
1538208657	FRITCH	EDWARD	ALLAN	EDWARD ALLAN FRITCH, MI	719D N LAKE ST		BOYNE CITY	MI	49712	0.037854984	40
1568797348	GOLDMAN	MARILYN	BARBARA	MARILYN BARBARA GOLDMAN, MI	1370 N OAKLAND BLVD	1ST FLOOR,	WATERFORD	MI	483274525	0.038061584	40
1629048152	ROLLINS	WILLIAM	F	WILLIAM F ROLLINS, MI	8532 N CANTON CENTER RD		CANTON	MI	481871310	0.038231908	40
1427430487	KHALIFA	SALLY		SALLY KHALIFA, MI	22350 FORD RD		DEARBORN HEIGH	MI	481272421	0.03854343	40
1669833927	CIESLIK	EMILY		EMILY CIESLIK, MI	43421 GARFIELD RD STE 1		CLINTON TWP	MI	48038	0.039317959	40
1487634465	HAMEL	LOREN	BRADLEY	LOREN BRADLEY HAMEL, MI	1234 NAPIER AVE		SAINT JOSEPH	MI	490852112	0.039416085	40
1649290685	SMITH	LAUREN	S	LAUREN S SMITH, MI	550 E WASHINGTON ST	STE 205	IONIA	MI	488462202	0.03961725	40
1669428827	DEWEERD	JEFFREY	SCOTT	JEFFREY SCOTT DEWEERD, MI	710 TEMPLE ST		MASON	MI	48854	0.039648532	40
1831352178	AMAZONA	WYNETTE	GRACE	WYNETTE GRACE AMAZONA, MI	4009 ORCHARD DR		MIDLAND	MI	486406122	0.039743904	40
1538464953	MOGHUL	RAMLA	SHAHAB	RAMLA SHAHAB MOGHUL, MI	10740 DIXIE HWY		DAVISBURG	MI	483501123	0.039916561	40
1265882260	JACOBS	WILLIAM	MATTHEW	WILLIAM MATTHEW JACOBS, MI	1000 HARRINGTON ST		MOUNT CLEMENS	MI	480432920	0.040175302	40
1467574541	USTRUCK	RACHAEL	ELIZABETH	RACHAEL ELIZABETH USTRUCK, MI	1200 W 12 MILE RD		MADISON HEIGHT	MI	480714439	0.04034922	40
1306058680	JOHNSON	MICHAEL	P	MICHAEL P JOHNSON, MI	1480 W CENTER RD		ESSEXVILLE	MI	487322143	0.040361831	40
1588654776	AOIGAN	ESTHER	C.	ESTHER C. AOIGAN, MI	20935 VIRGINIA ST		SOUTHFIELD	MI	480762381	0.040487103	40
1073518270	HOLMAN	ROGER		ROGER HOLMAN, MI	675 W RANDALL ST		COOPERSVILLE	MI	494041305	0.04064719	40
1225091333	DYKSTRA	RUSSELL	LEE	RUSSELL LEE DYKSTRA, MI	904 S WASHINGTON AVE	SUITE 210	HOLLAND	MI	494237724	0.040669676	40
1992259832	ABU KHATIR	AMIN		AMIN ABU KHATIR, MI	22101 MOROSS RD		DETROIT	MI	482362148	0.040708869	40
1922489731	HAINES	CHELSEA	GRAY	CHELSEA GRAY HAINES, MI	5301 E HURON RIVER DR		YPSILANTI	MI	481971051	0.040760581	40
1225698475	GEERLINGS	EMILY		EMILY GEERLINGS, MI	300 LAFAYETTE AVE SE STE 4000		GRAND RAPIDS	MI	495034692	0.040970549	40
1467520163	BOSSENBERGER	JEFFERY		JEFFERY BOSSENBERGER, MI	17200 SILVER PKWY		FENTON	MI	484304437	0.041056905	40
1871574533	ZOHOURY	CAROLINE	D	CAROLINE D ZOHOURY, MI	115 N ROCHESTER RD		CLAWSON	MI	480171743	0.041086551	40
1346429305	FISHERWILLIAM	LINDA		LINDA FISHERWILLIAM, MI	2450 DELHI COMMERCE DR	SUITE 4	HOLT	MI	488422193	0.041122218	40
1932142221	SHEPPARD	WILLIAM	M	WILLIAM M SHEPPARD, MI	1 ATKINSON DR		LUDINGTON	MI	494311906	0.041820347	40
1164489316	MAKULSKI	MIRANDA	RHONDA	MIRANDA RHONDA MAKULSKI, MI	2845 CAPITAL AVE SW STE 302		BATTLE CREEK	MI	490154187	0.041863049	40
1548238579	PARRINELLO	FRANK		FRANK PARRINELLO, MI	26850 PROVIDENCE PKWY	SUITE 375	NOVI	MI	483741213	0.041873607	40
1427270545	KLOSKA	BRADLEY	ARTHUR	BRADLEY ARTHUR KLOSKA, MI	700 GERMAN ST		TAWAS CITY	MI	487639349	0.042040361	40
1477664357	ANDERSON	CHRISTINE	MARIE	CHRISTINE MARIE ANDERSON, MI	207 FLETCHER		ANN ARBOR	MI	481091050	0.042353246	40
1962632042	EKKAH	MAAN		MAAN EKKAH, MI	461 W HURON ST	STE 107	PONTIAC	MI	483411601	0.042784778	40
1174513766	MORRONE	WILLIAM	RAY	WILLIAM RAY MORRONE, MI	863 N PINE RD	STE. A	ESSEXVILLE	MI	487322159	0.042819626	40
1467532648	BAKER	BRUCE	M	BRUCE M BAKER, MI	5070 CASCADE RD SE	SUITE 250	GRAND RAPIDS	MI	495468422	0.042993244	40
1699861088	KARCHON	MARK	P.	MARK P. KARCHON, MI	2455 UNION LAKE RD	SUITE 101	COMMERCE TOWNS	MI	483823554	0.043506093	40
1649259532	YI	CHIN		CHIN YI, MI	201 3RD ST	SUITE 300	BELLEVILLE	MI	481112605	0.043638829	40
1417576232	TATOMIR	BRENT		BRENT TATOMIR, MI	44250 DEQUINDRE RD		STERLING HEIGH	MI	483141002	0.043661116	40
1144634262	PATALINGHUG	ERWIN		ERWIN PATALINGHUG, MI	44250 DEQUINDRE RD		STERLING HEIGH	MI	483141002	0.043994326	40
1013908136	BEST	LINDSAY	M	LINDSAY M BEST, MI	601 BRIDGE ST		EAST JORDAN	MI	497279383	0.044035349	40
1093776684	LEPLEY	RAGHAD	NAFI	RAGHAD NAFI LEPLEY, MI	1641 S MILFORD RD		HIGHLAND	MI	483574886	0.044159709	40
1033370739	SAWAL	PANKAJ	MOHAN	PANKAJ MOHAN SAWAL, MI	3771 E 10 MILE RD	C/O AT HOME	WARREN	MI	480913722	0.044225274	40
1447292461	MASKILL	JOHN		JOHN MASKILL, MI	2750 E BELTLINE AVE NE		GRAND RAPIDS	MI	495258614	0.044324864	40
1932152071	TALMO	JANET		JANET TALMO, MI	2810 CHARLEVOIX AVENUE	SUITE 104	PETOSEY	MI	49770	0.044562224	40
1760452247	DUNCAN	DEBORAH	L	DEBORAH L DUNCAN, MI	102 N ADELAIDE ST		FENTON	MI	484302670	0.044596427	40
1770559320	STOWITTS	JEFFREY	B	JEFFREY B STOWITTS, MI	1014 EAST WASHINGTON		GREENVILLE	MI	48838	0.044720256	40
1225130198	BEDI	DHIRAJ		DHIRAJ BEDI, MI	2462 E HILL RD	SUITE 3	GRAND BLANC	MI	484395064	0.045065041	40
1194132498	SPORTEL	RACHEL		RACHEL SPORTEL, MI	1787 GRAND RIDGE CT NE	SUITE 101	GRAND RAPIDS	MI	495257042	0.045442443	40
1124093679	CESARIO	MARIO		MARIO CESARIO, MI	1471 EAST BELLTINE NE	STE 201	GRAND RAPIDS	MI	49525	0.045544855	40
1851378657	UPTIGROVE	CHAD		CHAD UPTIGROVE, MI	1223 MERCY DR		MUSKEGON	MI	494441829	0.045712857	40
1427409937	WALTERS	CALEB		CALEB WALTERS, MI	7782 20TH AVE		JENISON	MI	49428	0.046277423	40
1083619936	BEECHNAU	TIMOTHY	L	TIMOTHY L BEECHNAU, MI	12520 CROCKERY CREEK DR.		RAVENNA	MI	49451	0.04634604	40
1285999839	VO	VAN	CHAU HONG	VAN CHAU HONG VO, MI	24911 LITTLE MACK AVE STE C		SAINT CLAIR SH	MI	480803200	0.046364547	40
1114110376	BEYDOUN	SUZAN		SUZAN BEYDOUN, MI	2050 HAGGERTY ROAD	SUITE 200	CANTON	MI	481875539	0.046394983	40
1952969420	ELIEFF	DANIEL	LEONARD	DANIEL LEONARD ELIEFF, MI	1000 HOUGHTON AVE		SAGINAW	MI	486025303	0.046527773	40
1477903912	SALEH	MARIAM	TALEB	MARIAM TALEB SALEH, MI	27031 W WARREN ST		DEARBORN HEIGH	MI	481271901	0.04664384	40
1205493467	CAMPAU	ERIN		ERIN CAMPAU, MI	1458 W CENTER RD STE 1		ESSEXVILLE	MI	487322151	0.046650261	40
1073956371	MACDONALD	ALEC	FREDERICK	ALEC FREDERICK MACDONALD, MI	6938 ELM VALLEY DR STE 101		KALAMAZOO	MI	490097438	0.046953238	40
1770641078	AHMAD	NAILA		NAILA AHMAD, MI	6744 HIGHLAND RD		WATERFORD	MI	48327	0.046999354	40
1447633649	SANMUGATHAS	SHANTHIYA		SHANTHIYA SANMUGATHAS, MI	22250 PROVIDENCE DR	SUITE 500	SOUTHFIELD	MI	480754825	0.047232885	40
1235487356	SANGARASIVAM	SUTHAN	KUMAR	SUTHAN KUMAR SANGARASIVAM, MI	1 GENESYS PKWY		GRAND BLANC	MI	484398065	0.047366887	40
1578532537	HUNT	JOHN	ROBERT	JOHN ROBERT HUNT, MI	1820 SHAFFER ST		KALAMAZOO	MI	490481656	0.047530674	40
1598736621	COYLE	SEAN	PATRICK	SEAN PATRICK COYLE, MI	19335 MERRIMAN RD		LIVONIA	MI	481521767	0.047541411	40
1427408376	ORLICH	RAQUEL		RAQUEL ORLICH, MI	1620 MICHIGAN AVE STE 125		DETROIT	MI	482161493	0.047561015	40
1215203237	SIDDIQUI	AFAAQ	HYDER	AFAAQ HYDER SIDDIQUI, MI	40000 8 MILE RD		NORTHVILLE	MI	481672134	0.0478039	40
1598806713	BERRY	YVONNE		YVONNE BERRY, MI	1310 S MAIN ST	TOP FLOOR	ANN ARBOR	MI	481043786	0.047940331	40
1790772424	LABERGE	JAMES	P	JAMES P LABERGE, MI	2352 HIDDENVIEW LN		WILLIAMSTON	MI	488959584	0.048094656	40
1497958813	FREBERG-ASH	KELLY	S	KELLY S FREBERG-ASH, MI	551 LINN ST	SUITE 150	ALLEGAN	MI	490101595	0.048406364	40
1225476385	KLINK	MICHELLE		MICHELLE KLINK, MI	2270 JOLLY OAK RD STE 1		OKEMOS	MI	488646932	0.048548534	40
1902134794	BLAKE	CHRISTINA	MARISSA	CHRISTINA MARISSA BLAKE, MI	15717 15 MILE RD		CLINTON TOWNSH	MI	480352101	0.048610752	40
1053499483	OH	CHUNG		CHUNG OH, MI	102 SUPERIOR AVE		BARAGA	MI	49908	0.048826178	40
1043366842	PASSERMAN	DANIEL	SETH	DANIEL SETH PASSERMAN, MI	7800 W OUTER DR		DETROIT	MI	482353461	0.049395211	40
1952571341	PATEL	SATYA	D	SATYA D PATEL, MI	9900 BIRCH RUN RD		BIRCH RUN	MI	484159609	0.049398489	40
1003928078	COLLINS	JOHN		JOHN COLLINS, MI	391 S SHORE DR	SUITE 320	BATTLE CREEK	MI	49014	0.049613352	40
1417991134	TEPASTTE	STEPHEN	G	STEPHEN G TEPASTTE, MI	4378 W HOLT RD		HOLT	MI	488421666	0.049787018	40
1639749948	KIM	DANIEL	RENNER	DANIEL RENNER KIM, MI	330 E WARWICK DR		ALMA	MI	488011014	0.049855098	40
1871660472	BUSHA	MICHAEL	E.	MICHAEL E. BUSHA, MI	1000 OAKLAND DR		KALAMAZOO	MI	490081282	0.050014135	40
1659562213	ALLEN	MAX	M.	MAX M. ALLEN, MI	800 E ELLIS RD	SUITE 225	NORTON SHORES	MI	494415646	0.050173867	40
1396856910	CARLSON	ROBERT	TROY	ROBERT TROY CARLSON, MI	1375 W GREEN ST	SUITE 1	HASTINGS	MI	490581718	0.050412103	40
1083860597	EISNER	ARLYNNE	MILDRED	ARLYNNE MILDRED EISNER, MI	955 S BAILEY AVE		SOUTH HAVEN	MI	490909701	0.050438553	40
1407074479	FRANK	CHRISTOPH	JONATHON	CHRISTOPH JONATHON FRANK, MI	14700 EAST OLD US 12		CHELSEA	MI	481181185	0.050515247	40
1306870415	BROWNE	MARIA THE	ORTIZ	MARIA THE ORTIZ BROWNE, MI	206 E GRAND RIVER AVE		BRIGHTON	MI	481161512	0.050670528	40
1881786762	LIRONES	BRUCE	D	BRUCE D LIRONES, MI	9895 RAPID CITY RD NW		RAPID CITY	MI	496769506	0.051037103	40
1891884458	SMITH	GEORGE	F.	GEORGE F. SMITH, MI	800 E COLUMBIA ST		MASON	MI	488541381	0.051215864	40
1588012389	ESSAK	MARINA		MARINA ESSAK, MI	25 S WASHINGTON ST		OXFORD	MI	483714978	0.051511943	40
1669482139	BENTLEY	RYAN	E.	RYAN E. BENTLEY, MI	400 136TH AVE STE 416		HOLLAND	MI	494242905	0.051616055	40
1659385219	MAHONEY	GERARD	J	GERARD J MAHONEY, MI	826 FOREST AVE		FRANKFORT	MI	49635	0.051784839	40
1073033197	SHORT	TRAVIS	JON	TRAVIS JON SHORT, MI	1200 E MICHIGAN AVE STE 245		LANSING	MI	489121897	0.052026644	40
1265549406	YOSHIOKA	TETSUYA		TETSUYA YOSHIOKA, MI	1460 N CENTER RD		BURTON	MI	485091429	0.052347475	40
1700887320	SIMMONS	CURTIS	L	CURTIS L SIMMONS, MI	5352 BECKLEY RD		BATTLE CREEK	MI	490154155	0.052515309	40
1457615247	MOGHADDAM	MARJAN		MARJAN MOGHADDAM, MI	3370 E JEFFERSON AVE		DETROIT	MI	482074236	0.052640229	40
1952632150	NIMBLEY	ERIK		ERIK NIMBLEY, MI	703 N MCEWAN ST		CLARE	MI	486171440	0.052648329	40
1194977710	JADDOU	RITA	SALEEM	RITA SALEEM JADDOU, MI	24911 LITTLE MACK AVE		SAINT CLAIR SH	MI	480803200	0.052723708	40
1124558168	MCGRAW	LAUREN		LAUREN MCGRAW, MI	3443 FARR RD		FRUITPORT	MI	494158779	0.052841657	40
1679675342	SNYDER	DIRK	W	DIRK W SNYDER, MI	1096 S BELSAY RD	STE F	BURTON	MI	485091948	0.053117769	40
1154380129	CAUDILL-DEATO	TARA	J	TARA J CAUDILL-DEATO, MI	1200 W 12 MILE RD		MADISON HEIGHT	MI	480714439	0.053183509	40
1578585964	FOSTER	ANTHONY	M	ANTHONY M FOSTER, MI	650 LINDEN ST STE 1		BIG RAPIDS	MI	493071880	0.053330215	40
1780774562	ROBERTSON	KEVIN	WALLACE	KEVIN WALLACE ROBERTSON, MI	1375 S LAPEER RD	SUITE 106	LAKE ORION	MI	483601421	0.05354974	40
1043507049	AHMED	USMAN		USMAN AHMED, MI	43050 FORD RD STE 170		CANTON	MI	481873359	0.053646317	40
1578766952	RAYKOVA	VANIA		VANIA RAYKOVA, MI	116 S CHURCH ST		HALE	MI	487399272	0.053761781	40
1205885787	GETZINGER	JEF		JEF GETZINGER, MI	15055 22 MILE RD	SUITE 3	SHELBY TOWNSHI	MI	483154401	0.053776984	40
1982126355	DUFRESNE	JEFFREY		JEFFREY DUFRESNE, MI	300 LAFAYETTE AVE. SE		GRAND RAPIDS	MI	49503	0.053808111	40
1336583418	LEE	RACHEL	S	RACHEL S LEE, MI	3370 E JEFFERSON AVE		DETROIT	MI	482074236	0.054397018	40
1518279801	VANZEE	GENE	K	GENE K VANZEE, MI	2772 PFEIFFER WOODS DR SE APT 3317		GRAND RAPIDS	MI	495129178	0.054475572	40
1366938904	OH	YUJIN		YUJIN OH, MI	33155 ANNAPOLIS ST		WAYNE	MI	48184	0.054809136	40
1831122324	LEJA	LORETTA	M	LORETTA M LEJA, MI	920 S HURON ST		CHEBOYGAN	MI	497212267	0.054816959	40
1407349921	ALGAHMI	WAFA		WAFA ALGAHMI, MI	33155 ANNAPOLIS ST		WAYNE	MI	481842405	0.055356352	40
1851912026	SCHWARTZ	MICHAEL		MICHAEL SCHWARTZ, MI	1 GENESYS PKWY		GRAND BLANC	MI	484398065	0.055671923	40
1528455920	SENTHILKUMAR	UMA		UMA SENTHILKUMAR, MI	14001 GREENFIELD RD		DETROIT	MI	482272101	0.055733651	40
1639148489	HUNT	JACK		JACK HUNT, MI	1820 SHAFFER ST		KALAMAZOO	MI	490481656	0.056284108	40
1528152139	CANFIELD	EDWARD	J	EDWARD J CANFIELD, MI	5570 STATE ST		SAGINAW	MI	486033583	0.056535794	40
1528628674	MCGINNIS	AMANDA	P	AMANDA P MCGINNIS, MI	300 LAFAYETTE AVE SE STE 4000		GRAND RAPIDS	MI	495034692	0.056720981	40
1457465213	HARRIS	SEAN		SEAN HARRIS, MI	23077 GREENFIELD RD	SUITE 195	SOUTHFIELD	MI	480753710	0.056768553	40
1316517758	NG	PETER		PETER NG, MI	1460 N CENTER RD		BURTON	MI	485091429	0.056875995	40
1205824869	BROSCHART	REBECCA		REBECCA BROSCHART, MI	5671 N SKEEL AVE		OSCODA	MI	487501535	0.056898505	40
1164097416	STARK	AMANDA	MARIE	AMANDA MARIE STARK, MI	MUNSON FAMILY PRACTICE CENTER	1400 MEDICA	TRAVERSE CITY	MI	49684	0.057062379	40
1952926347	DOWDA	JESSICA		JESSICA DOWDA, MI	4611 CAMPUS RIDGE DR		MIDLAND	MI	486409533	0.057074209	40
1558525352	PINELIS	SUSANNA		SUSANNA PINELIS, MI	26015 GREENFIELD RD		SOUTHFIELD	MI	480764703	0.057129983	40
1588689210	SCHNEIDER	JOHN	H	JOHN H SCHNEIDER, MI	475 S STATE ST		SPARTA	MI	493451549	0.057313778	40
1699306225	BANNAN	SARAH	JEAN	SARAH JEAN BANNAN, MI	850 W BARAGA AVE		MARQUETTE	MI	498554550	0.057647574	40
1629648415	NAGARAJAH	RAJEETHA		RAJEETHA NAGARAJAH, MI	300 LAFAYETTE AVE SE STE 4000		GRAND RAPIDS	MI	495034692	0.057669916	40
1952892382	TAN	TEIMOJIN	NICHOLAS	TEIMOJIN NICHOLAS TAN, MI	44250 DEQUINDRE RD		STERLING HEIGH	MI	483141002	0.05776092	40
1235188384	BEASLEY	KAREN	L	KAREN L BEASLEY, MI	15055 22 MILE RD	SUITE 3	SHELBY TOWNSHI	MI	483154401	0.05811258	40
1093193971	KHAN	SHAHWAR		SHAHWAR KHAN, MI	17500 FEDERAL DR		ALLEN PARK	MI	481013652	0.058479466	40
1750711636	GAVINO	BELINDA		BELINDA GAVINO, MI	7800 W OUTER DR		DETROIT	MI	482353296	0.05850331	40
1235335571	ZAIDI	SHABIHA		SHABIHA ZAIDI, MI	2799 W GRAND BLVD	GME	DETROIT	MI	482022608	0.058767221	40
1922489871	CHANDARANA	JANKI		JANKI CHANDARANA, MI	15777 NORTHLINE RD STE 200		SOUTHGATE	MI	481952354	0.058877374	40
1801242334	TILSON	MICHAEL	ANTHONY	MICHAEL ANTHONY TILSON, MI	1704 S CUSTER RD		MONROE	MI	48161	0.058996757	40
1326045659	BISHOP	STEPHEN	WILLARD	STEPHEN WILLARD BISHOP, MI	9912 E GRAND RIVER AVE STE 1000		BRIGHTON	MI	481161973	0.059286499	40
1992781405	LANZILOTE	FRANK	F	FRANK F LANZILOTE, MI	16226 GRAND RIVER AVE		DETROIT	MI	482271824	0.059323988	40
1780962761	ARAKI	FAISAL	ABDULWAHA	FAISAL ABDULWAHA ARAKI, MI	1000 HOUGHTON AVE		SAGINAW	MI	486025303	0.059445976	40
1336129568	VANWORMER	DENNIS	SETH	DENNIS SETH VANWORMER, MI	771 KENMOOR AVE SE		GRAND RAPIDS	MI	495462370	0.059458377	40
1356426712	FREDRICKSON	MARK	A	MARK A FREDRICKSON, MI	3299 CLEAR VISTA CT NE	SUITE C	GRAND RAPIDS	MI	49525	0.059594667	40
1447206776	FAIRBANKS	MICHAEL	B	MICHAEL B FAIRBANKS, MI	205 S BRADLEY HWY		ROGERS CITY	MI	497792137	0.061031278	40
1760910137	ZHANG	YEZI		YEZI ZHANG, MI	330 E WARWICK DR		ALMA	MI	488011014	0.061078069	40
1962591826	SERLIN	DAVID	C	DAVID C SERLIN, MI	1801 BRIARWOOD CIR		ANN ARBOR	MI	481083347	0.061128994	40
1942202916	ANDERSON	KEVIN		KEVIN ANDERSON, MI	827 E DIVISION ST		CADILLAC	MI	496012015	0.06160806	40
1215428339	WILLHARDT	AMANDA		AMANDA WILLHARDT, MI	1223 MERCY DR		MUSKEGON	MI	494441829	0.061676182	40
1114977725	LEE	RENATO	SIAZON	RENATO SIAZON LEE, MI	611 W BELLE AVE		SAINT CHARLES	MI	486551611	0.062715975	40
1184006280	MANN	JASPREET		JASPREET MANN, MI	1 GENESYS PKWY		GRAND BLANC	MI	484398065	0.063105749	40
1992887905	FLOYD	THOMAS	P	THOMAS P FLOYD, MI	930 E MOUNT HOPE AVE		LANSING	MI	489103262	0.064293359	40
1346332400	STEVENS	JOYCE		JOYCE STEVENS, MI	2700 ROBERT T LONGWAY BLVD	SUITE B	FLINT	MI	485032190	0.06458067	40
1437169034	KORDISH	THERESA	A	THERESA A KORDISH, MI	2121 HUDSON AVENUE	SUITE 102	KALAMAZOO	MI	49008	0.064647697	40
1891718631	BEASLEY	DONNIE	S	DONNIE S BEASLEY, MI	310 WHITE OAK RD		LAWTON	MI	490659705	0.064701156	40
1568409696	RINGLEIN	LAURA	M	LAURA M RINGLEIN, MI	211 LONG RAPIDS RD		ALPENA	MI	497071315	0.064752371	40
1992119028	GOODIN	DANIEL		DANIEL GOODIN, MI	1105 E CEDAR AVE		GLADWIN	MI	486247003	0.064840953	40
1790704674	BEEBE	HARLOW	W	HARLOW W BEEBE, MI	4851 E PICKARD ST		MOUNT PLEASANT	MI	488582078	0.06511894	40
1457743486	CARRIER	AUDREY	LYNN	AUDREY LYNN CARRIER, MI	1045 E FRONT ST		BUCHANAN	MI	49107	0.065152242	40
1215136320	HOLDEN	EDWARD	JOSEPH	EDWARD JOSEPH HOLDEN, MI	102 N ADELAIDE ST		FENTON	MI	484302670	0.065311022	40
1851316251	ROWSELL	PETER	G	PETER G ROWSELL, MI	34301 23 MILE RD	SUITE 100	CHESTERFIELD	MI	480474432	0.065323249	40
1912908302	CHEEMA	SAIF		SAIF CHEEMA, MI	332 W TIENKEN RD STE B		ROCHESTER HILL	MI	483064473	0.065425841	40
1326036815	LORENZO	VERONICA	E	VERONICA E LORENZO, MI	2429 TRAUTNER DR		SAGINAW	MI	486049596	0.065555871	40
1992188684	LOCKSTADT	ARIANA		ARIANA LOCKSTADT, MI	80 68TH ST SE		GRAND RAPIDS	MI	49548	0.065567782	40
1295050433	GABBEART	EMILY	JEAN	EMILY JEAN GABBEART, MI	1021 KARL GREIMEL DR	SUITE 99	BRIGHTON	MI	481169465	0.065774681	40
1205811551	LALONDE	LAWRENCE	LEE	LAWRENCE LEE LALONDE, MI	5421 COLONY DR N		SAGINAW	MI	486387128	0.065789004	40
1700260015	JASON	ROBERT		ROBERT JASON, MI	2728 OLD FARM LN		TRAVERSE CITY	MI	496859066	0.066061639	40
1790937092	SAMPAT	RAHUL	RAMESH	RAHUL RAMESH SAMPAT, MI	1400 MEDICAL CAMPUS DR		TRAVERSE CITY	MI	496847823	0.066132972	40
1073566071	WIRTH	PAMELA		PAMELA WIRTH, MI	359 DIVISION AVE S		GRAND RAPIDS	MI	495034537	0.066396611	40
1467456103	ZOOK	BRENDA	S	BRENDA S ZOOK, MI	2111 12 MILE RD NW		SPARTA	MI	493459754	0.066612427	40
1376743526	KAPADIA	ANUJA	DHAVAL	ANUJA DHAVAL KAPADIA, MI	461 W HURON ST	FAMILY PRAC	PONTIAC	MI	483411601	0.066903431	40
1790817385	BRAWLEY	LISA	ANNE	LISA ANNE BRAWLEY, MI	16991 FARMINGTON RD		LIVONIA	MI	481542946	0.066915832	40
1699784231	MYRICK	MARY FRAN		MARY FRAN MYRICK, MI	3409 LUDINGTON ST	SUITE 103	ESCANABA	MI	498294212	0.067128744	40
1639739279	PARAB	TRISHA	A.M.	TRISHA A.M. PARAB, MI	4611 CAMPUS RIDGE DR		MIDLAND	MI	486409533	0.068294883	40
1235373135	LACERNA	CHARLTON	CASTILLO	CHARLTON CASTILLO LACERNA, MI	11260 E JEFFERSON AVE		DETROIT	MI	482143320	0.068418535	40
1992156582	VENDITTELLI	CARLISLE	A.	CARLISLE A. VENDITTELLI, MI	43900 GARFIELD RD STE 222		CLINTON TOWNSH	MI	48038	0.068604588	40
1801909403	WORK	PAUL	D.	PAUL D. WORK, MI	2240 N OPDYKE RD		AUBURN HILLS	MI	483262435	0.068673764	40
1366485971	MAGYAR	FRANCIS	M	FRANCIS M MAGYAR, MI	502 W HARRIE ST		NEWBERRY	MI	498681209	0.068723416	40
1598745341	FRANCU	ANGELICA	MARIA	ANGELICA MARIA FRANCU, MI	30900 FORD RD		GARDEN CITY	MI	481351892	0.068874435	40
1750372033	HOUTMAN	JENNIFER		JENNIFER HOUTMAN, MI	4613 W MAIN ST	SUITE A	KALAMAZOO	MI	490062645	0.068925676	40
1366514200	PLAPP	DALE	MARSHALL	DALE MARSHALL PLAPP, MI	80 68TH ST SE		GRAND RAPIDS	MI	495486980	0.069068141	40
1831198795	HOFFMAN	THOMAS	MARVIN	THOMAS MARVIN HOFFMAN, MI	1005 W GREEN ST	SUITE 303	HASTINGS	MI	490581712	0.06908841	40
1215297973	SNELL	KYLE	LEE	KYLE LEE SNELL, MI	15100 WHITTAKER WAY		GRAND HAVEN	MI	494178696	0.069196803	40
1780036459	EISINGER	DAVID	MICHAEL	DAVID MICHAEL EISINGER, MI	601 JOHN ST STE M-020		KALAMAZOO	MI	49007	0.069254974	40
1174581300	LEWIS	LEONARD	A	LEONARD A LEWIS, MI	3863 LAKE MICHIGAN DR NW		GRAND RAPIDS	MI	495344520	0.069264723	40
1407236904	SLOCUM	TRISHA	LYNNE	TRISHA LYNNE SLOCUM, MI	7128 FULTON ST E		ADA	MI	493018413	0.069339898	40
1992757645	MALAYEV	ALEXANDER		ALEXANDER MALAYEV, MI	119 S WASHINGTON ST	STE. 1	OXFORD	MI	483716423	0.069379905	40
1881674232	HAMEL	LOWELL	GREGORY	LOWELL GREGORY HAMEL, MI	9045 US HIGHWAY 31		BERRIEN SPRING	MI	491031633	0.069717561	40
1679544852	TREECE	DENNIS	C	DENNIS C TREECE, MI	19460 GRAND RIVER AVE		DETROIT	MI	482231200	0.069776031	40
1033790696	KUDSI	KHALED		KHALED KUDSI, MI	44250 DEQUINDRE RD		STERLING HEIGH	MI	483141002	0.06989418	40
1548755051	WEIR	SARA-BETH		SARA-BETH WEIR, MI	1881 W GRAND RIVER AVE		OKEMOS	MI	488641840	0.070028419	40
1790949667	VALLE	LUIS	G	LUIS G VALLE, MI	500 E THOMAS ST		LANSING	MI	489066118	0.070284191	40
1801094966	CHANG	TAMMY		TAMMY CHANG, MI	200 ARNET ST	SUITE 200	YPSILANTI	MI	481985753	0.070578379	40
1245598309	BERKE	AMY	LIANA	AMY LIANA BERKE, MI	1310 S MAIN ST		ANN ARBOR	MI	481043786	0.070711469	40
1215015680	JACKSON-HAMMO	MARY	L	MARY L JACKSON-HAMMO, MI	3800 WOODWARD AVE	STE 418	DETROIT	MI	482012061	0.07102075	40
1760564041	BALTZER	RODERICK	JAY	RODERICK JAY BALTZER, MI	802 S MAIN ST	STE 3	CHEBOYGAN	MI	49721	0.071688359	40
1083727473	KNECHT	RICHARD	ARDEN	RICHARD ARDEN KNECHT, MI	125 MORGAN STREET		FIFE LAKE	MI	49633	0.071842521	40
1457790149	BURTON	KATHERINE		KATHERINE BURTON, MI	2080 44TH ST SE		KENTWOOD	MI	495085299	0.071993903	40
1982085726	YEIHEY	SHADIA		SHADIA YEIHEY, MI	18101 OAKWOOD BLVD		DEARBORN	MI	481244089	0.072018323	40
1720660897	ZALZALEH	JAAFAR		JAAFAR ZALZALEH, MI	1460 N CENTER RD		BURTON	MI	485091429	0.072316046	40
1093027989	VERMA	ATUL		ATUL VERMA, MI	33155 ANNAPOLIS ST		WAYNE	MI	481842405	0.072549017	40
1679114805	NELSON	PHYLLIS	ADOLPHUS	PHYLLIS ADOLPHUS NELSON, MI	362 E TROY ST UPPR		FERNDALE	MI	482202851	0.072619916	40
1487642575	CONHON	STANLEY	J	STANLEY J CONHON, MI	10090 E LIPPINCOTT BLVD		DAVISON	MI	484239151	0.072869064	40
1639466436	BAZZI	KAREEM	H	KAREEM H BAZZI, MI	1000 HOUGHTON AVE		SAGINAW	MI	486025303	0.073293407	40
1659392496	AGRAWAL	RAJIV		RAJIV AGRAWAL, MI	23600 HARPER AVENUE	SUITE 102	ST CLAIR SHORE	MI	48080	0.073647536	40
1790764553	BADDAM	KAVITHA		KAVITHA BADDAM, MI	1515 W ATHERTON RD		FLINT	MI	485075300	0.07365125	40
1558589374	MUELLER	TRICIA	LEA	TRICIA LEA MUELLER, MI	2080 44TH ST SE		KENTWOOD	MI	49508	0.073689079	40
1356400923	PICARD	STEVEN	WOODWARD	STEVEN WOODWARD PICARD, MI	439 S ROSS ST		BEAVERTON	MI	486129101	0.073891047	40
1578685921	POPE	HALEY	MELISSA	HALEY MELISSA POPE, MI	43900 GARFIELD RD	SUITE 200	CLINTON TOWNSH	MI	480381128	0.074169523	40
1174548747	BARRETO	MARCELINO		MARCELINO BARRETO, MI	609 QUARTER ST		GLADWIN	MI	486241941	0.074344576	40
1780666461	SHIVELY	THEODORE	WILLIAM	THEODORE WILLIAM SHIVELY, MI	39555 W 10 MILE RD	SUITE 302	NOVI	MI	483752950	0.074346435	40
1740200955	WUEHRMANN	BARBARA		BARBARA WUEHRMANN, MI	1445 SHELDON RD	STE 200	GRAND HAVEN	MI	494172480	0.074350364	40
1477545101	SRI-THARAN	FLORENCE		FLORENCE SRI-THARAN, MI	2255 FORT ST		LINCOLN PARK	MI	481462444	0.074771693	40
1003811092	STERENBERG	LEE	MICHAEL	LEE MICHAEL STERENBERG, MI	600 PARK AVE		GRAND HAVEN	MI	494172173	0.074909855	40
1316946411	DOUGHTY	MATTHEW	SCOTT	MATTHEW SCOTT DOUGHTY, MI	6044 US 41 S	SUITE 3	MARQUETTE	MI	498559090	0.075409414	40
1699061564	HILTON	MATTHEW		MATTHEW HILTON, MI	8300 WESTPARK WAY		ZEELAND	MI	494647901	0.075797981	40
1144214842	WILSON	ELIZABETH	K	ELIZABETH K WILSON, MI	3011 N LINCOLN RD		ESCANABA	MI	498299312	0.075867679	40
1205401551	BABUJI	ASHWIN		ASHWIN BABUJI, MI	ONE GENESYS PARKWAY	ASCENSION G	GRAND BLANC	MI	48439	0.076020816	40
1174618052	ULMER	LAWRENCE		LAWRENCE ULMER, MI	7901 ANGLING RD	SUITE B-201	PORTAGE	MI	490240714	0.076047563	40
1548252240	CHANEY	GLORIA		GLORIA CHANEY, MI	12871 E JEFFERSON AVE		DETROIT	MI	482152754	0.076144672	40
1801830757	MCKENZIE	KEITH	CRESWELL	KEITH CRESWELL MCKENZIE, MI	15501 METROPOLITAN PKWY	STE 110	CLINTON TWP	MI	480361684	0.076290497	40
1316235013	DAMASKE	ANDREW		ANDREW DAMASKE, MI	6245 INKSTER RD		GARDEN CITY	MI	481354001	0.07634237	40
1588154322	KASSIR	MAHMOUD	HASSAN	MAHMOUD HASSAN KASSIR, MI	24466 RED ARROW HWY		MATTAWAN	MI	490719804	0.076518674	40
1649244278	MEHTA	ARUN		ARUN MEHTA, MI	15777 NORTHLINE RD		SOUTHGATE	MI	481952385	0.076632259	40
1851686372	BOLIN	MATTHEW	BARRY	MATTHEW BARRY BOLIN, MI	505 N CLIPPERT ST		LANSING	MI	489124701	0.076764177	40
1871705129	EBERHARDT	BRANDY		BRANDY EBERHARDT, MI	26006 PONTIAC TRL		SOUTH LYON	MI	481788050	0.077048529	40
1942614953	MOON	SHAUN		SHAUN MOON, MI	5014 MCLAIN ST		SWARTZ CREEK	MI	484731215	0.077150526	40
1174938658	MATAR	MICHAEL	SAMIR	MICHAEL SAMIR MATAR, MI	210 N LAFAYETTE STREET		SOUTH LYON	MI	48178	0.077857827	40
1720571763	SU	MAN HSUAN	MELANY	MAN HSUAN MELANY SU, MI	2100 S MERRIMAN RD STE 100		WESTLAND	MI	48186	0.07787597	40
1457845620	MEIXNER	KAITLIN	ANNE	KAITLIN ANNE MEIXNER, MI	1801 BRIARWOOD CIR		ANN ARBOR	MI	481083347	0.07791417	40
1871531848	POKHREL	PRABHAT		PRABHAT POKHREL, MI	1460 N CENTER RD		BURTON	MI	485091429	0.077924686	40
1114555158	STODDARD	KELSEY	LYNN	KELSEY LYNN STODDARD, MI	3443 FARR RD		FRUITPORT	MI	494158779	0.077991913	40
1427066646	LLOVET	MAGALIS		MAGALIS LLOVET, MI	3260 EAGLE PARK DR NE	STE115	GRAND RAPIDS	MI	495254569	0.078168625	40
1760864508	PETER	SADEER		SADEER PETER, MI	279 SUMMIT DR STE 107		WATERFORD	MI	483283364	0.078285814	40
1093895039	JAVIER	LAZARO	ESGUERRA	LAZARO ESGUERRA JAVIER, MI	394 LORAINE ST		SANDUSKY	MI	484711074	0.078645227	40
1649560798	AGGARWAL	PUNEET	KUMAR	PUNEET KUMAR AGGARWAL, MI	10501 TELEGRAPH RD		TAYLOR	MI	481803375	0.078819568	40
1316956345	GREENFIELD	JODI	L	JODI L GREENFIELD, MI	N15019		WILSON	MI	49896	0.078870487	40
1629287461	RASOOL	KASHIF	G	KASHIF G RASOOL, MI	211 GLENDALE ST		HIGHLAND PARK	MI	482033231	0.079115573	40
1679545115	KOHN	WAYNE	H	WAYNE H KOHN, MI	2700 BAKER ST	THIRD FLOOR	MUSKEGON	MI	494442157	0.079153532	40
1215196225	AMLOG	MICHAEL		MICHAEL AMLOG, MI	2755 CARPENTER RD	SUITE 1S	ANN ARBOR	MI	481082360	0.079570253	40
1487638771	GLAZER-ZUCKER	MICHELLE		MICHELLE GLAZER-ZUCKER, MI	1385 E 12 MILE RD	SUITE 100	MADISON HEIGHT	MI	480712602	0.07967998	40
1871585596	MURPHY	ARDREA		ARDREA MURPHY, MI	6550 W WARREN AVE		DETROIT	MI	482101134	0.079715754	40
1255364196	WEBER	SHERI	L	SHERI L WEBER, MI	115 E LONG LAKE RD		TROY	MI	480855524	0.080011538	40
1881698249	STEVENS	MARK	C	MARK C STEVENS, MI	107 W MAIN ST		MARQUETTE	MI	49855	0.080132416	40
1396779591	KIKANO	GEORGE	E	GEORGE E KIKANO, MI	CMU HEALTH SERVICES	202 FOUST H	MT PLEASANT	MI	488590001	0.081023956	40
1407854177	BLANCHARD	SAUNDRA	L	SAUNDRA L BLANCHARD, MI	2006 HOLTON RD		MUSKEGON	MI	49445	0.081030717	40
1306865910	CARDELLIO	ANTHONY	LOUIS	ANTHONY LOUIS CARDELLIO, MI	50505 SCHOENHERR RD	STE 240	SHELBY TOWNSHI	MI	483153140	0.081326795	40
1114979929	KLIPHUIS	SALLY		SALLY KLIPHUIS, MI	933 3 MILE RD NW	SUITE 210	WALKER	MI	495441673	0.081331348	40
1487745980	TORRES	RAFAEL		RAFAEL TORRES, MI	80 68TH ST SE		GRAND RAPIDS	MI	495486980	0.081510897	40
1831279348	WEBB	DANIEL	THOMAS	DANIEL THOMAS WEBB, MI	74 TUSCOLA		BAY CITY	MI	48708	0.081619209	40
1982132288	DIROFF	CHRISTOPH	R	CHRISTOPH R DIROFF, MI	24 FRANK LLOYD WRIGHT DR		ANN ARBOR	MI	481059484	0.081620539	40
1982658787	POLISKEY	JAMIE	A	JAMIE A POLISKEY, MI	3009 N SAGINAW RD		MIDLAND	MI	486404555	0.082086932	40
1053372219	PALMITESSA	GABRIELLA		GABRIELLA PALMITESSA, MI	6565 W MAIN ST		KALAMAZOO	MI	490096114	0.082089754	40
1013369123	DHANOA	KOMAL		KOMAL DHANOA, MI	468 CADIEUX RD		GROSSE POINTE	MI	482301507	0.082164318	40
1023497211	GRAMITH	PATRICK		PATRICK GRAMITH, MI	44250 DEQUINDRE RD		STERLING HEIGH	MI	483141002	0.082391352	40
1285625301	MCCONNELL	RYAN	P	RYAN P MCCONNELL, MI	601 BRIDGE ST		EAST JORDAN	MI	497279383	0.082448566	40
1538691480	KOSTEVA	ADAM		ADAM KOSTEVA, MI	11775 TECUMSEH CLINTON RD		CLINTON	MI	492369541	0.082449606	40
1235301201	HARRIS	JANE	K.	JANE K. HARRIS, MI	424 PETOSKEY ST		PETOSKEY	MI	497702618	0.082760497	40
1326201096	TAYLOR	JAMILA	NURU	JAMILA NURU TAYLOR, MI	22250 PROVIDENCE DR	SUITE 500	SOUTHFIELD	MI	480754825	0.082984834	40
1124018536	GENDICH	SHEILA	MARIE	SHEILA MARIE GENDICH, MI	910 E LINCOLN AVE		IONIA	MI	488461393	0.082992537	40
1124244926	ESTRELLAS	STEPHANIE	D	STEPHANIE D ESTRELLAS, MI	1221 S ORTONVILLE RD		ORTONVILLE	MI	484628676	0.083069058	40
1740284330	REXFORD	TODD	W	TODD W REXFORD, MI	1450 FARR RD	STE 2000	NORTON SHORES	MI	494448797	0.083220456	40
1841654142	BHANDIWAD	ANUP	A	ANUP A BHANDIWAD, MI	24 FRANK LLOYD WRIGHT DR		ANN ARBOR	MI	481059484	0.083448588	40
1649699968	ABDALLAH	ALI	HANI	ALI HANI ABDALLAH, MI	4200 WHITEHALL DR STE 130		ANN ARBOR	MI	481059694	0.083462993	40
1851359905	FOSTER	RICHARD	J	RICHARD J FOSTER, MI	250 E MICHIGAN AVE		SALINE	MI	481761573	0.083719637	40
1275581373	BACH	ROBERT	V	ROBERT V BACH, MI	8501 MEADOW CRK		ROCKFORD	MI	493417524	0.083868288	40
1457490609	DARGIS	DAVID	DENNIS	DAVID DENNIS DARGIS, MI	109 S 13TH AVE		ALPENA	MI	497071609	0.084218093	40
1740352277	HOLWERDA	HARRY	LEE	HARRY LEE HOLWERDA, MI	2850 KALAMAZOO AVE		GRAND RAPIDS	MI	49560	0.08454334	40
1245320118	POPE	SHERWOOD	D	SHERWOOD D POPE, MI	1700 WATERMAN ST		DETROIT	MI	482092022	0.085030127	40
1912906447	MITCHELL	KAREN	BARNES	KAREN BARNES MITCHELL, MI	22250 PROVIDENCE DR	500	SOUTHFIELD	MI	480754825	0.0851475	40
1770856932	DUPUIS	PEARCE	JAMES	PEARCE JAMES DUPUIS, MI	451 HEALTH PKWY	SUITE A	PAW PAW	MI	490798242	0.085179458	40
1720440134	CAROLAN	RACHEL		RACHEL CAROLAN, MI	26300 WOODWARD AVE		ROYAL OAK	MI	480670917	0.085442396	40
1164794251	CHOI	KONG	C.	KONG C. CHOI, MI	8324 CARIBOU TRL.		CLARKSTON	MI	48348	0.0855665	40
1295183747	SABBAGH	DAVID		DAVID SABBAGH, MI	1209 10TH ST STE D		PORT HURON	MI	480605262	0.085620132	40
1083613764	KILARU	RAMESH	CHANDRA	RAMESH CHANDRA KILARU, MI	2845 MEADOWOOD LN		BLOOMFIELD	MI	483021031	0.085643707	40
1578549226	BOWMAN	WILLIAM	P	WILLIAM P BOWMAN, MI	595 BARCLAY CIR	STE D	ROCHESTER HILL	MI	48307	0.086055873	40
1063469286	XU	JINPING		JINPING XU, MI	1135 W UNIVERSITY DR	STE 250	ROCHESTER	MI	483071886	0.086202769	40
1073510723	DELANGE	EDWIN	L	EDWIN L DELANGE, MI	3273 DAVISON RD	STE 2	LAPEER	MI	484462902	0.086278536	40
1700862935	ROHATGI	LAVI		LAVI ROHATGI, MI	4190 24TH AVE		FORT GRATIOT	MI	480593882	0.086714132	40
1255626636	BRITT-DEWYER	REBECCA		REBECCA BRITT-DEWYER, MI	401 E. HURON RD		AU GRES	MI	487039353	0.086829513	40
1285624056	HELLER BURSTE	BARBARA		BARBARA HELLER BURSTE, MI	4676 E BROOMFIELD RD		MT PLEASANT	MI	48858	0.086876053	40
1043273048	NELSON	WILLIAM		WILLIAM NELSON, MI	800 E ELLIS RD	SUITE 225	NORTON SHORES	MI	494415622	0.086993315	40
1093979700	DEYOUNG	ZACHARIAH	MATTHEW	ZACHARIAH MATTHEW DEYOUNG, MI	600 MACINNES DR		HOUGHTON	MI	499311144	0.08705439	40
1073589040	CLARK	SHIRIN	ELIZABETH	SHIRIN ELIZABETH CLARK, MI	1200 E MICHIGAN AVE STE 245A		LANSING	MI	489121800	0.087946293	40
1487074175	PHILIP	TIFFANY	THALAPPIL	TIFFANY THALAPPIL PHILIP, MI	4000 WELLNESS DR		MIDLAND	MI	48670	0.088094308	40
1306133863	COLVIN	RANDALL		RANDALL COLVIN, MI	27483 DEQUINDRE RD STE 303		MADISON HEIGHT	MI	480715715	0.088110226	40
1164862249	SHUMER	GREGORY	DAVID	GREGORY DAVID SHUMER, MI	24 FRANK LLOYD WRIGHT DR LBBY H		ANN ARBOR	MI	481059484	0.088329782	40
1629569785	RAEHTZ	SANDRA		SANDRA RAEHTZ, MI	3443 FARR RD		FRUITPORT	MI	494158779	0.088593164	40
1790871093	LAGARDE	STACIA	GILDE MAR	STACIA GILDE MAR LAGARDE, MI	200 S BOLTWOOD ST		HASTINGS	MI	490581926	0.089014022	40
1134230832	VREEKE	TANYA	L.	TANYA L. VREEKE, MI	7782 20TH AVE		JENISON	MI	494288524	0.089309155	40
1912169657	SU HAM	LEYDA	M	LEYDA M SU HAM, MI	G3169 BEECHER RD		FLINT	MI	485323611	0.089339621	40
1881813079	MADURO	LUIS	GASPAR	LUIS GASPAR MADURO, MI	18161 W 13 MILE RD		SOUTHFIELD	MI	48076	0.089566582	40
1851516009	FORFA	STANLEY	A.	STANLEY A. FORFA, MI	870 E ARKONA RD	SUITE 100	MILAN	MI	481609770	0.089804637	40
1619913472	STEFANEK	GREGG	J	GREGG J STEFANEK, MI	1910 PINE AVE		ALMA	MI	488011298	0.090001735	40
1447600978	TANVEER	AROON		AROON TANVEER, MI	1 GENESYS PKWY		GRAND BLANC	MI	484398065	0.090063081	40
1700378494	KROLL	JOSHUA		JOSHUA KROLL, MI	1400 MEDICAL CAMPUS DR		TRAVERSE CITY	MI	496847823	0.090199744	40
1154768117	ALMASMARY	IHTIRAM	AHMED	IHTIRAM AHMED ALMASMARY, MI	15540 BEECH DALY RD	BOTSFORD ME	REDFORD	MI	482393804	0.090456863	40
1568982262	ADETOYE	MERCY	A	MERCY A ADETOYE, MI	14700 E OLD US HWY 12		CHELSEA	MI	481181185	0.090463244	40
1932143971	PATEL	BHUPENDRA	GALAL	BHUPENDRA GALAL PATEL, MI	6770 DIXIE HWY		CLARKSTON	MI	483462087	0.090528932	40
1366892176	KERR	BRENNEN		BRENNEN KERR, MI	1606 S EUCLID AVE		BAY CITY	MI	487063320	0.090542177	40
1477709913	TWEDDLE	BRIAN		BRIAN TWEDDLE, MI	50 N PERRY ST		PONTIAC	MI	483422217	0.090659445	40
1477907350	DOWNER	CHRISTINA	DANIELLE	CHRISTINA DANIELLE DOWNER, MI	2853 HEALTH PKWY STE B		MT PLEASANT	MI	488589375	0.090747035	40
1679553838	RATHUR	WASIM	A	WASIM A RATHUR, MI	42645 GARFIELD RD	SUITE 103	CLINTON TWP	MI	480385022	0.090859105	40
1699341842	CHOUINARD	CASSANDRA	STEPHANIE	CASSANDRA STEPHANIE CHOUINARD, MI	1215 E MICHIGAN AVE		LANSING	MI	489121811	0.091155819	40
1235426966	FULBRIGHT	NIKOLAUS	CHRISTIAN	NIKOLAUS CHRISTIAN FULBRIGHT, MI	44250 DEQUINDRE RD		STERLING HEIGH	MI	483141002	0.091279541	40
1619136868	ABBAS	SAADIA		SAADIA ABBAS, MI	30795 23 MILE RD		CHESTERFIELD	MI	480475720	0.091408126	40
1598834194	OGNEN	LEO	MIHAJLO	LEO MIHAJLO OGNEN, MI	18597 W 10 MILE RD	STE #1	SOUTHFIELD	MI	480752663	0.091740214	40
1295777522	YAP PUEYING	WILSON		WILSON YAP PUEYING, MI	901 N MACOMB ST		MONROE	MI	481623083	0.09189344	40
1689243693	DAS	ASAR		ASAR DAS, MI	461 W HURON ST		PONTIAC	MI	483411601	0.092077751	40
1558554808	LONG	ANDREW	JAMES	ANDREW JAMES LONG, MI	419 S CORAL ST		KALKASKA	MI	496462503	0.092270325	40
1841490265	MURDOCH	WILLIAM	JOHN	WILLIAM JOHN MURDOCH, MI	718 N MACOMB ST		MONROE	MI	481627815	0.0923037	40
1700040631	WULFF	JENNIFER	LINDSAY	JENNIFER LINDSAY WULFF, MI	22250 PROVIDENCE DR	DETGHTON FA	SOUTHFIELD	MI	480754825	0.092422254	40
1053564146	MARTINEZ-MADR	EZEQUIEL		EZEQUIEL MARTINEZ-MADR, MI	1447 N HARRISON ST		SAGINAW	MI	486024727	0.092946481	40
1174611214	RANCOUR	NANCY	J.	NANCY J. RANCOUR, MI	9216 MIDDLEBELT RD		LIVONIA	MI	481504036	0.093028943	40
1578913265	HOLDEN	MATTHEW	WILLIAM	MATTHEW WILLIAM HOLDEN, MI	922 LAWNDALE ST		LUDINGTON	MI	494311928	0.093175361	40
1356554216	DEMOCK	KRISTI	LYNN	KRISTI LYNN DEMOCK, MI	107 N BRIDGE ST		SARANAC	MI	48881	0.093210311	40
1952341836	BLESSMAN	JAMES	EMANUEL	JAMES EMANUEL BLESSMAN, MI	15400 W MCNICHOLS RD		DETROIT	MI	482353724	0.093239531	40
1952483067	HAUPT	PAUL	A	PAUL A HAUPT, MI	106 S SCHOOL RD		DAGGETT	MI	498218555	0.093521911	40
1780786459	SHAPIRO	STEVEN		STEVEN SHAPIRO, MI	1434 FLUSHING RD		FLUSHING	MI	484332229	0.093799357	40
1801416367	TUMA	ELIZABETH		ELIZABETH TUMA, MI	1414 W FAIR AVE STE 36		MARQUETTE	MI	498552675	0.093957632	40
1649790346	GABISON	JONATHAN	G	JONATHAN G GABISON, MI	200 ARNET ST		YPSILANTI	MI	481985753	0.094351886	40
1902114424	ONUOHA	KENNETH	CHINEDU	KENNETH CHINEDU ONUOHA, MI	1675 WATERTOWER PL	STE 700	EAST LANSING	MI	488238047	0.094398827	40
1407829302	CONLON	DEBORAH	KAY	DEBORAH KAY CONLON, MI	190 E STATE ST		MONTROSE	MI	484579144	0.094437273	40
1689786154	LISCOW	DAVID	MICHAEL	DAVID MICHAEL LISCOW, MI	930 BLUE STAR HWY		SOUTH HAVEN	MI	490907758	0.094622288	40
1285738435	BATES	JOEL	DOUGLAS	JOEL DOUGLAS BATES, MI	781 36TH ST SE		GRAND RAPIDS	MI	495482319	0.095120592	40
1891765798	SARKODIE	AMANING		AMANING SARKODIE, MI	3444 DAVENPORT AVE		SAGINAW	MI	486023306	0.095645184	40
1124072400	AJLUNI	MATTHEW	B	MATTHEW B AJLUNI, MI	4200 WHITEHALL DR	STE 150	ANN ARBOR	MI	48105	0.095729452	40
1790773729	PATEL	SUMAN		SUMAN PATEL, MI	2901 S NEWBURGH RD		WAYNE	MI	481841001	0.095781539	40
1063438844	STANFORD	BARBARA	E	BARBARA E STANFORD, MI	300 LAFAYETTE SE	STE 4200	GRAND RAPIDS	MI	49503	0.09588038	40
1003158171	CHOKR	FADL	A	FADL A CHOKR, MI	2799 W GRAND BLVD		DETROIT	MI	482022608	0.096248471	40
1629380530	KOTAGAL	LINDSEY	V.	LINDSEY V. KOTAGAL, MI	501 N MAPLE RD		ANN ARBOR	MI	481032827	0.096262017	40
1962462887	SOULIAS	DIANA	C	DIANA C SOULIAS, MI	23800 ORCHARD LAKE RD	STE 100	FARMINGTON HIL	MI	483362561	0.096528317	40
1932146685	STACK	MICHAEL	ANDREW	MICHAEL ANDREW STACK, MI	121 N PINE RIVER ST		ITHACA	MI	488471039	0.096681089	40
1528012366	BEHM	JOHN	ROBERT	JOHN ROBERT BEHM, MI	6980 S M 52		OWOSSO	MI	488679515	0.096707691	40
1043242605	HARRISON	CHRISTOPH	N	CHRISTOPH N HARRISON, MI	17200 SILVER PKWY		FENTON	MI	484304437	0.096873852	40
1467513234	LUNDEEN	PETER		PETER LUNDEEN, MI	100 MICHIGAN ST NE		GRAND RAPIDS	MI	495032560	0.096905028	40
1780606814	TOVATT	GERALD	L	GERALD L TOVATT, MI	615 W CASS ST		GREENVILLE	MI	488381769	0.096922638	40
1124087804	BUCK	RUTH ANN		RUTH ANN BUCK, MI	5820 GRATIOT RD	STE B	SAGINAW	MI	486386064	0.097030378	40
1619918281	WEIMER	CHANDRA	R.	CHANDRA R. WEIMER, MI	2909 E GRAND RIVER AVE STE 302		LANSING	MI	489124335	0.097434112	40
1366678211	HOWARD	THOMAS	A	THOMAS A HOWARD, MI	13326 N BLVD		VICKSBURG	MI	490971514	0.097476604	40
1578824868	NAFEES	MALIHA		MALIHA NAFEES, MI	2799 W GRAND BLVD	HENRY FORD	DETROIT	MI	482022608	0.097702429	40
1417058918	ROBBINS	DONALD	H	DONALD H ROBBINS, MI	6190 HOSPITAL DR STE 106		CASS CITY	MI	487261072	0.098698167	40
1194764878	SARVEPALLI	SAILAJA		SAILAJA SARVEPALLI, MI	1021 E. MAIN STREET		EDMORE	MI	488299737	0.098729358	40
1841231941	ISAAC	HERBERT		HERBERT ISAAC, MI	989 UNIVERSITY DR	SUITE 101	PONTIAC	MI	483421885	0.099313976	40
1598908063	BRUNING	JESSICA		JESSICA BRUNING, MI	114 E OLDFIELD ST		ALPENA	MI	497072354	0.099400592	40
1497067300	MURPHY	CHRISTINA	NISONGER	CHRISTINA NISONGER MURPHY, MI	20321 FARMINGTON RD		LIVONIA	MI	481521411	0.099647211	40
1114953304	PREFONTAINE	STEPHEN	M	STEPHEN M PREFONTAINE, MI	4868-2 LAKE MICHIGAN DR		ALLENDALE	MI	494017415	0.099736855	40
1376216390	BHANDARI	JAYANT		JAYANT BHANDARI, MI	1215 E MICHIGAN AVE		LANSING	MI	489121811	0.099965784	40
1669834453	ASAD	SYEDA	SALVIA	SYEDA SALVIA ASAD, MI	1000 OAKLAND DR		KALAMAZOO	MI	490081282	0.100166502	40
1235398462	KOPPY-AUSTIN	MICHAELIN		MICHAELIN KOPPY-AUSTIN, MI	319 POWDERHORN DR		HOUGHTON LAKE	MI	486299567	0.100263792	40
1740798099	ADAMS	DAVID	CRAIG	DAVID CRAIG ADAMS, MI	468 CADIEUX RD		GROSSE POINTE	MI	48230	0.100390517	40
1215916101	GRIMM	KENNETH	J	KENNETH J GRIMM, MI	50439 INDEPENDENCE ST		CANTON	MI	481886735	0.100394046	40
1346583796	FATIMA	FARVAH		FARVAH FATIMA, MI	22777 W 11 MILE RD		SOUTHFIELD	MI	480332152	0.10067113	40
1780660480	SCZECIENSKI	STANLEY	J	STANLEY J SCZECIENSKI, MI	35600 CENTRAL CITY PKWY	SUITE 104	WESTLAND	MI	481852046	0.100894635	40
1093975567	GRIFFIN	STACIE	MICHELLE	STACIE MICHELLE GRIFFIN, MI	524 BYRON RD.		BRIGHTON	MI	48114	0.100995991	40
1164620738	DOBSON	MARGARET	LEKANDER	MARGARET LEKANDER DOBSON, MI	14700 EAST OLD US 12		CHELSEA	MI	481181185	0.101025059	40
1891814521	FINK	DANIEL	L	DANIEL L FINK, MI	5131 CORNERS DR		WEST BLOOMFIEL	MI	483223934	0.101247201	40
1174549299	MARIBAO	RHETTA FA	C	RHETTA FA C MARIBAO, MI	21600 HARPER AVENUE	100	ST CLAIR SHORE	MI	48080	0.101281813	40
1932529799	SCHAFER	PATRICK	CHRISTOPH	PATRICK CHRISTOPH SCHAFER, MI	345 BALDWIN ST		JENISON	MI	49428	0.101716043	40
1326001223	BARGWELL	STEVEN	T	STEVEN T BARGWELL, MI	14211 WHITE CREEK AVE NE		CEDAR SPRINGS	MI	493198168	0.101739825	40
1942280490	HAMMOUD	YASSER	T	YASSER T HAMMOUD, MI	23800 FORD RD		DEARBORN HEIGH	MI	481273200	0.101820427	40
1558855387	NUWAMANYA	SAJEL		SAJEL NUWAMANYA, MI	20901 MOROSS RD		DETROIT	MI	482362058	0.102157859	40
1194796185	ALENZI	SALAH	ABBAS	SALAH ABBAS ALENZI, MI	30730 FORD RD		GARDEN CITY	MI	481351803	0.102248112	40
1932515657	GRIGG	AAREN		AAREN GRIGG, MI	G3230 BEECHER RD	SUITE 1	FLINT	MI	485323604	0.102422706	40
1245612662	DESHETLER	MEGAN		MEGAN DESHETLER, MI	2249 WEALTHY ST SE STE 110		EAST GRAND RAP	MI	49506	0.102952337	40
1548298359	SETCHFIELD	JAMES	WINSTON	JAMES WINSTON SETCHFIELD, MI	300 68TH ST SE		GRAND RAPIDS	MI	495486927	0.10310635	40
1285208074	FOX	MORGAN		MORGAN FOX, MI	28050 GRAND RIVER AVE		FARMINGTON HIL	MI	483365919	0.103928087	40
1316381387	FRIMODIG	ADAM	GIRARD	ADAM GIRARD FRIMODIG, MI	56720 CALUMET AVE		CALUMET	MI	499131967	0.104251885	40
1043230188	BERLIN	PAULA		PAULA BERLIN, MI	205 W GRAND RIVER AVE STE 200		BRIGHTON	MI	481161647	0.104375349	40
1982134482	WAGNER	CHRISTOPH	CHARLES	CHRISTOPH CHARLES WAGNER, MI	71 BEVIER ST		SHELBY	MI	494551209	0.104377421	40
1811195712	KLANSECK	RYAN	STEPHEN	RYAN STEPHEN KLANSECK, MI	930 BLUE STAR HWY		SOUTH HAVEN	MI	490907758	0.104476198	40
1255825873	BARRINGER	GABRIELLE	ELIZABETH	GABRIELLE ELIZABETH BARRINGER, MI	200 JEFFERSON AVE SE		GRAND RAPIDS	MI	495034502	0.105116327	40
1972585115	CABRAS	VINCENT	R	VINCENT R CABRAS, MI	451 HEALTH PKWY	SUITE B	PAW PAW	MI	490798242	0.105171607	40
1447331160	BROWN	ZACK	BERNARD	ZACK BERNARD BROWN, MI	14438 W MCNICHOLS		DETROIT	MI	48235	0.1055619	40
1184699142	MERRELLI	BRADFORD	J	BRADFORD J MERRELLI, MI	595 BARCLAY CIRCLE	SUITE D	ROCHESTER HILL	MI	48307	0.106264501	40
1134188733	SLATER	BLAKE	MITCHELL	BLAKE MITCHELL SLATER, MI	391 E. M-134		CEDARVILLE	MI	497190630	0.106334797	40
1952390031	MANSOUR-HABIB	NANCY	F	NANCY F MANSOUR-HABIB, MI	3940 JOHN R RD		TROY	MI	480835688	0.106399135	40
1609885698	RILEY-BUSSEY	ANNIE	MARLENE	ANNIE MARLENE RILEY-BUSSEY, MI	3956 MOUNT ELLIOTT ST		DETROIT	MI	482071841	0.106427696	40
1427252360	SABZWARI	SANIYA	RAGHIB	SANIYA RAGHIB SABZWARI, MI	22255 GREENFIELD RD	SUITE 422	SOUTHFIELD	MI	480753710	0.10651504	40
1225075898	METCALFE	WALTER	SCOTT	WALTER SCOTT METCALFE, MI	1246 MADISON AVE SE		GRAND RAPIDS	MI	495071761	0.106534941	40
1073708517	PATEL	ANJANA	R	ANJANA R PATEL, MI	2115 KINGSWAY DR		TROY	MI	480984172	0.106632418	40
1720374275	MASSIE	THOMAS	JOHN	THOMAS JOHN MASSIE, MI	1414 W FAIR AVE	SUITE 36	MARQUETTE	MI	498552675	0.106822665	40
1285632216	EDELMANN	KARL	JULIUS	KARL JULIUS EDELMANN, MI	955 W EISENHOWER CIR STE D		ANN ARBOR	MI	481035868	0.106933357	40
1437236494	HUNT	JOSEPH		JOSEPH HUNT, MI	111 MEDICAL CENTER DR		CARLETON	MI	481179461	0.107002341	40
1972096261	NASRALLAH	ALI	IBRAHIM	ALI IBRAHIM NASRALLAH, MI	33155 ANNAPOLIS ST		WAYNE	MI	481842405	0.10709702	40
1548286222	DROGOWSKI	MARK	E	MARK E DROGOWSKI, MI	740 S MAIN ST		CHEBOYGAN	MI	497212220	0.107368456	40
1801812961	SEVENSMA	SUSAN	C.	SUSAN C. SEVENSMA, MI	781 36TH ST SE		WYOMING	MI	495482319	0.107382003	40
1225065063	SCHOEPS	PETER	R	PETER R SCHOEPS, MI	32756 GRAND RIVER AVE		FARMINGTON	MI	483363133	0.107401058	40
1346810066	GANDHI	AARON	MANMOHAN	AARON MANMOHAN GANDHI, MI	6245 INKSTER RD		GARDEN CITY	MI	481354001	0.107523111	40
1306083050	SOBCZAK	GREGORY	THEOPHILL	GREGORY THEOPHILL SOBCZAK, MI	1327 MEADOWVIEW DR		MUSKEGON	MI	494417011	0.107559058	40
1740292770	KUHN	ANDREAS		ANDREAS KUHN, MI	A142 CLINICAL CENTER		EAT LANSING	MI	488241313	0.107646213	40
1861456220	FENTON	CHARLES	R	CHARLES R FENTON, MI	893 E SUPERIOR ST		WAYLAND	MI	493489181	0.107691493	40
1265637458	BLUE	CHRISTOPH		CHRISTOPH BLUE, MI	21400 E 11 MILE RD		SAINT CLAIR SH	MI	480811502	0.108068407	40
1245425388	THAI-BUDZINSK	UYEN	HOANG	UYEN HOANG THAI-BUDZINSK, MI	117 W PATERSON ST		KALAMAZOO	MI	490072557	0.108088304	40
1902245681	OYSTER	KATHERINE	DENISE	KATHERINE DENISE OYSTER, MI	300 LAFAYETTE AVE SE STE 4000		GRAND RAPIDS	MI	495034692	0.108349059	40
1669574315	KURSIK	NANCY	J	NANCY J KURSIK, MI	8483 HOLLY RD		GRAND BLANC	MI	484391840	0.108477236	40
1487214011	HIERSPIEL	THOMAS	JAMES	THOMAS JAMES HIERSPIEL, MI	4611 CAMPUS RIDGE DR		MIDLAND	MI	486409533	0.108813584	40
1295705531	SLAIM	ABRAHAM		ABRAHAM SLAIM, MI	9340 TELEGRAPH RD		TAYLOR	MI	481803362	0.108862643	40
1346276144	WALSWORTH	DAVID	TODD	DAVID TODD WALSWORTH, MI	804 SERVICE RD # A142		EAST LANSING	MI	488247015	0.109095542	40
1093340499	GREENBLATT	JAMIE	MICHELLE	JAMIE MICHELLE GREENBLATT, MI	230 TEMPLE ST		MASON	MI	488541851	0.109335783	40
1558386466	MASA	CEDRIC	B	CEDRIC B MASA, MI	700 W 5TH ST		CLARE	MI	486179414	0.109422678	40
1538116199	WAALKES	ANNICA	E	ANNICA E WAALKES, MI	8333 FELCH ST	SUITE 200	ZEELAND	MI	494649666	0.109462733	40
1902863020	CHENOWETH	JAMES	RICHARD	JAMES RICHARD CHENOWETH, MI	4335 JACKSON RD		ANN ARBOR	MI	481031831	0.109852107	40
1396038972	OROW	NICHOLAS		NICHOLAS OROW, MI	712 S TRUMBULL ST		BAY CITY	MI	487084211	0.110169809	40
1750677316	DOYLE	BRIAN	THOMAS	BRIAN THOMAS DOYLE, MI	405 MOMANY DR		SAINT JOSEPH	MI	490852178	0.110250994	40
1629420336	CRESPO ALBIAC	LAURA	M.	LAURA M. CRESPO ALBIAC, MI	200 ARNET ST	SUITE 200	YPSILANTI	MI	481985753	0.110486345	40
1902808165	CRISSMAN	MOLLY	P	MOLLY P CRISSMAN, MI	15100 WHITTAKER WAY		GRAND HAVEN	MI	494178696	0.111196767	40
1275576076	WHEATLEY	MELINDA	JOAN	MELINDA JOAN WHEATLEY, MI	1140 S LINDEN RD		FLINT	MI	485323437	0.111250732	40
1053603860	SMITH	CHERYL	LEE	CHERYL LEE SMITH, MI	22250 PROVIDENCE DR	SUITE 500	SOUTHFIELD	MI	480754825	0.111482583	40
1760615272	HAGE	TALEB	RADWAN	TALEB RADWAN HAGE, MI	18101 OAKWOOD BLVD		DEARBORN	MI	481244089	0.112124113	40
1598706137	WEIRICH	ANGELA		ANGELA WEIRICH, MI	2750 E BELTLINE AVE NE		GRAND RAPIDS	MI	495258614	0.11217239	40
1194253807	GIRGIS	ANDREW	SITY	ANDREW SITY GIRGIS, MI	205 N EAST AVE		JACKSON	MI	492011753	0.112375113	40
1487763173	CORRIGAN	MICHAEL	L	MICHAEL L CORRIGAN, MI	207 FLETCHER		ANN ARBOR	MI	481091050	0.112425104	40
1023631785	DICARLO	ANTONIO		ANTONIO DICARLO, MI	1 GENESYS PKWY		GRAND BLANC	MI	484398065	0.11249233	40
1649488917	KLOSKA	EMILY	LOUISE	EMILY LOUISE KLOSKA, MI	5939 N HURON RD		OSCODA	MI	487509710	0.112579391	40
1598963563	KORZECKE	AMY		AMY KORZECKE, MI	804 SERVICE RD	SUITE A142	EAST LANSING	MI	488247015	0.112916692	40
1003910753	BUCHWEITZ	CYNTHIA	A.	CYNTHIA A. BUCHWEITZ, MI	2035 ASHER CT	SUITE 200	EAST LANSING	MI	488238480	0.11307274	40
1841854031	ELFRINK	EDEN		EDEN ELFRINK, MI	1400 MEDICAL CAMPUS DR		TRAVERSE CITY	MI	496847823	0.113086366	40
1306286893	GORZ	JOSEPH		JOSEPH GORZ, MI	1261 S LAPEER RD STE 202		LAKE ORION	MI	483601419	0.113336491	40
1164462354	HENRY	MARK	R	MARK R HENRY, MI	1125 MICHIGAN AVE E	SUITE 5	BATTLE CREEK	MI	490146832	0.113393824	40
1659488807	BOLAN	MICHAEL	SHAWN	MICHAEL SHAWN BOLAN, MI	2272 32ND ST SE		KENTWOOD	MI	495081509	0.113548922	40
1619358793	WIXON	KRISTINA	MARIA	KRISTINA MARIA WIXON, MI	6000 24 MILE RD		SHELBY TWP	MI	483163201	0.113883913	40
1891796371	EVERINGHAM	CRAIG	J	CRAIG J EVERINGHAM, MI	12100 S HURON RIVER DR		ROMULUS	MI	481741119	0.113927851	40
1528075199	PLOEHN	KIMBERLY	L.	KIMBERLY L. PLOEHN, MI	3600 CAPITAL AVE SW	SUITE 2	BATTLE CREEK	MI	49015	0.113971456	40
1538369426	JAISWAL	ASHWANI		ASHWANI JAISWAL, MI	15119 WOODWARD AVE		HIGHLAND PARK	MI	482032907	0.114093185	40
1629023254	ABDALLA	RAMEZ		RAMEZ ABDALLA, MI	1133 DYEMEADOW LN		FLINT	MI	485322316	0.114156495	40
1801984398	APGAR	BARBARA	S	BARBARA S APGAR, MI	14700 EAST OLD US 12		CHELSEA	MI	481181185	0.114235571	40
1902890940	HENDRICKSON	KAROL	J	KAROL J HENDRICKSON, MI	325 E H ST		IRON MOUNTAIN	MI	498014760	0.114326588	40
1902395908	CHAMAS	SAMAR		SAMAR CHAMAS, MI	2799 W GRAND BLVD		DETROIT	MI	482022608	0.114425961	40
1326427105	BALMASEDA	PAOLO	NINO	PAOLO NINO BALMASEDA, MI	26750 PROVIDENCE PKWY STE 210		NOVI	MI	483741212	0.114451093	40
1043836612	ICEBERG	JACOB		JACOB ICEBERG, MI	300 LAFAYETTE AVE SE STE 4000		GRAND RAPIDS	MI	495034692	0.11504968	40
1881604577	SIM	AUDREY	MULLIN	AUDREY MULLIN SIM, MI	25915 HARPER AVE	SUITE B	SAINT CLAIR SH	MI	480813770	0.115158436	40
1558655464	BWITITI	TAMAYI		TAMAYI BWITITI, MI	451 HEALTH PKWY STE G		PAW PAW	MI	49079	0.115176722	40
1952504631	HOLZMAN	GREGORY	SCOTT	GREGORY SCOTT HOLZMAN, MI	138 SERVICE RD STE A142		EAST LANSING	MI	48824	0.115261735	40
1255620571	SAIF-KOSHO	BELSAM		BELSAM SAIF-KOSHO, MI	15855 19 MILE RD		CLINTON TOWNSH	MI	480383504	0.115568149	40
1023490653	ROBINSON	LAUREN	ALICIA	LAUREN ALICIA ROBINSON, MI	22250 PROVIDENCE DR	SUITE 500	SOUTHFIELD	MI	480754825	0.115661575	40
1023231099	LIRA	LINDSEY	DANIELLE	LINDSEY DANIELLE LIRA, MI	27082 MAIN ST		EDWARDSBURG	MI	49112	0.115825577	40
1053301051	LARSON	JENNIFER	P	JENNIFER P LARSON, MI	3399 E GRAND RIVER AVE STE 204		HOWELL	MI	488437555	0.115975732	40
1447344973	LINDBERG	KURT	ALLEN	KURT ALLEN LINDBERG, MI	382 N 120TH AVE		HOLLAND	MI	49424	0.116241721	40
1376957068	CUTLIP	AARON		AARON CUTLIP, MI	1414 W FAIR AVE	SUITE 36	MARQUETTE	MI	498552675	0.116466867	40
1013960301	STEVENS	TOMMY	SOGBAFAI	TOMMY SOGBAFAI STEVENS, MI	2298 S CENTER RD		BURTON	MI	485191166	0.116570067	40
1487674214	BAUMBACH	REBECCA	R	REBECCA R BAUMBACH, MI	1000 HOUGHTON AVE		SAGINAW	MI	486025303	0.11660577	40
1700817558	NORDYKE	BILLY	RALPH	BILLY RALPH NORDYKE, MI	2201 FORD AVE		WYANDOTTE	MI	481922314	0.116707223	40
1699710640	WRIGHT-JONES	TENIESHA	NICOLE	TENIESHA NICOLE WRIGHT-JONES, MI	22250 PROVIDENCE DR STE 500	DEIGHTON FA	SOUTHFIELD	MI	480756213	0.116747357	40
1639260573	FANEGO	LUIS	FELIPE	LUIS FELIPE FANEGO, MI	3180 FORT ST		LINCOLN PARK	MI	481463631	0.116854216	40
1386668333	COHEN	RICHARD	L	RICHARD L COHEN, MI	46 W SHADBOLT ST		LAKE ORION	MI	483623170	0.117038451	40
1497934590	ROBINSON-ROYS	LEKEYSHA	MARIE	LEKEYSHA MARIE ROBINSON-ROYS, MI	13667 EUREKA RD		SOUTHGATE	MI	481951332	0.117108629	40
1306880950	ZIMNY	MATTHEW		MATTHEW ZIMNY, MI	35429 SCHOENHERR RD		STERLING HEIGH	MI	483124258	0.117753257	40
1154394724	SEE	NEIL	R	NEIL R SEE, MI	261 M 62		CASSOPOLIS	MI	490311034	0.117762623	40
1164080669	MERCK	DANIEL		DANIEL MERCK, MI	3443 FARR RD		FRUITPORT	MI	494158779	0.117864594	40
1982625976	HOLLOWAY	GARY	P	GARY P HOLLOWAY, MI	46 W SHADBOLT ST		LAKE ORION	MI	483623170	0.118140481	40
1912999210	GACA	PHILLIP	JOSEPH	PHILLIP JOSEPH GACA, MI	6265 W RIVER RD NE		BELMONT	MI	493069078	0.118385281	40
1952390957	WRIGHT	HOWARD	M	HOWARD M WRIGHT, MI	3133 S TELEGRAPH RD		DEARBORN	MI	481243472	0.118561368	40
1417924549	ZOGHLIN	GAYLA	N.	GAYLA N. ZOGHLIN, MI	26850 PROVIDENCE PKWY	SUITE 370	NOVI	MI	483741213	0.11858459	40
1205836137	KHATIWALA	SHYLAJA		SHYLAJA KHATIWALA, MI	851 S MAIN ST		PLYMOUTH	MI	481702086	0.118642267	40
1104353077	ABBOUD	RYAN		RYAN ABBOUD, MI	31500 TELEGRAPH RD STE 130		BINGHAM FARMS	MI	480254313	0.11870581	40
1982741054	ZIMMER	RICHARD	JAMES	RICHARD JAMES ZIMMER, MI	1081 LONE PINE RD		BLOOMFIELD HIL	MI	483022437	0.118887792	40
1629238027	CASO	MARCELLO		MARCELLO CASO, MI	1000 HOUGHTON AVE		SAGINAW	MI	486025303	0.119106135	40
1487638573	MORETSKY	ROBERT	I	ROBERT I MORETSKY, MI	25600 SCHOENHERR RD		WARREN	MI	480891447	0.119182483	40
1346817566	PLANTHOLT	RACHAEL	A	RACHAEL A PLANTHOLT, MI	300 LAFAYETTE AVE SE STE 4000		GRAND RAPIDS	MI	495034692	0.119616823	40
1679729107	KIMBALL	JESSICA		JESSICA KIMBALL, MI	50 N PERRY ST		PONTIAC	MI	483422217	0.119973973	40
1528154432	HUNT	MARY	D	MARY D HUNT, MI	221 W LAKE LANSING RD	SUITE 300	EAST LANSING	MI	488238661	0.120054746	40
1124083365	LAWRENCE-FRIE	DARYL	M	DARYL M LAWRENCE-FRIE, MI	877 FOREST HILL AVE., SE,	SUITE C	GRAND RAPIDS	MI	495462380	0.120142707	40
1285682369	PIERRE	JEAN	MARIE	JEAN MARIE PIERRE, MI	22150 GREENFIELD RD	SUITE 100	OAK PARK	MI	482372535	0.120169263	40
1285680082	ROMERO	HEATHER		HEATHER ROMERO, MI	730 GRANDVILLE AVE SW		GRAND RAPIDS	MI	495034920	0.120224139	40
1982228896	VENIDA	ROHAN	MORJARIA	ROHAN MORJARIA VENIDA, MI	28100 GRAND RIVER AVE STE 313		FARMINGTON HIL	MI	483365970	0.120364076	40
1821021551	O'MEARA	ROBIN	SUSAN	ROBIN SUSAN O'MEARA, MI	25 MICHIGAN ST NE	SUITE 5100	GRAND RAPIDS	MI	495032515	0.120402384	40
1760770911	BRULE	RICHARD	EMILE	RICHARD EMILE BRULE, MI	1 GENESYS PKWY		GRAND BLANC	MI	484398065	0.120485355	40
1932726445	SANGHA	GUNTAS		GUNTAS SANGHA, MI	1 GENESYS PKWY		GRAND BLANC	MI	484398065	0.120488777	40
1891776100	KNAPP	KATHLEEN	ROSE	KATHLEEN ROSE KNAPP, MI	1320 BYRON RD	SUITE A	HOWELL	MI	488431077	0.120746525	40
1326123001	FRASER	DONALD		DONALD FRASER, MI	1105 6TH ST		TRAVERSE CITY	MI	496842345	0.121315755	40
1598914194	PIAZZA	RICHARD	SAMUEL	RICHARD SAMUEL PIAZZA, MI	1484 STRAITS DR STE 5		BAY CITY	MI	487068718	0.12132497	40
1033108329	HAMERSMA	JOHN	W	JOHN W HAMERSMA, MI	2093 HEALTH DR SW	STE 200	WYOMING	MI	49519	0.121432543	40
1548886005	ALDAIS	AHMED	ADNAN	AHMED ADNAN ALDAIS, MI	650 STEWART RD		MONROE	MI	481624222	0.121445847	40
1902280597	ZAIDI	TAHA		TAHA ZAIDI, MI	505 N JACKSON ST		JACKSON	MI	492011266	0.121598484	40
1134568181	MARAQA	TAREQ	ISMAIL	TAREQ ISMAIL MARAQA, MI	1 HURLEY PLZ		FLINT	MI	485035902	0.121887608	40
1891704599	FABRICK	SUSAN	CAROL	SUSAN CAROL FABRICK, MI	2700 BAKER ST FL 3		MUSKEGON	MI	494442157	0.122233693	40
1841288909	BECK	BRIAN	J	BRIAN J BECK, MI	10090 E LIPPINCOTT BLVD		DAVISON	MI	484239151	0.122411644	40
1447670765	ERICKSON	BRETT	CHRISTIAN	BRETT CHRISTIAN ERICKSON, MI	6105 WILSON AVE SW STE 202		WYOMING	MI	494189714	0.122527719	40
1689982159	GRANGER	WILLIAM	CHARLES	WILLIAM CHARLES GRANGER, MI	6050 NORTHLAND DR		ROCKFORD	MI	49341	0.122581662	40
1093985145	PAONESSA	PAUL	DOMINIC	PAUL DOMINIC PAONESSA, MI	34301 23 MILE RD	SUITE 100	CHESTERFIELD	MI	480474432	0.122626175	40
1629561907	COX	KATHRYN	ELYSE	KATHRYN ELYSE COX, MI	24911 LITTLE MACK AVE STE C		SAINT CLAIR SH	MI	480803200	0.122735104	40
1508438367	OKRAGLESKI	LYNDSAY	ANN	LYNDSAY ANN OKRAGLESKI, MI	6245 INKSTER RD		GARDEN CITY	MI	481354001	0.122800573	40
1124347893	JADIA	ROSHANI		ROSHANI JADIA, MI	1600 S CANTON CENTER RD STE 1200		CANTON	MI	481881992	0.123068176	40
1376071670	ASHKAR	ALYSSE		ALYSSE ASHKAR, MI	7330 N CANTON CENTER RD		CANTON	MI	481871538	0.123820103	40
1003874082	BARAKA	SAMI	M	SAMI M BARAKA, MI	1622 EUREKA RD		WYANDOTTE	MI	481926104	0.123939925	40
1487974663	SHAH	JAY		JAY SHAH, MI	525 S CENTER ST		HARTFORD	MI	490571362	0.124357607	40
1659585206	MALICK	PAUL		PAUL MALICK, MI	15777 NORTHLINE RD		SOUTHGATE	MI	481952385	0.124852616	40
1295181543	CHARESTAN	AMMAR		AMMAR CHARESTAN, MI	6071 OUTER DR W		DETROIT	MI	48235	0.12528561	40
1467682682	MILLER	DAVID	JOHN	DAVID JOHN MILLER, MI	1500 SANDPOINT RD		MUNISING	MI	498621406	0.125465781	40
1215007638	HOEKMAN	HILLICHIE	W	HILLICHIE W HOEKMAN, MI	382 N 120TH AVE		HOLLAND	MI	494242169	0.125534794	40
1841605888	PRADKO	RYAN		RYAN PRADKO, MI	1135 W UNIVERSITY DR STE 225		ROCHESTER	MI	483071890	0.125543747	40
1073534491	WILLIAMS	JOSEPH	LAWSON	JOSEPH LAWSON WILLIAMS, MI	23366 FARMINGTON RD		FARMINGTON	MI	483363102	0.125648752	40
1558477125	GOLDBERGER	DANIEL		DANIEL GOLDBERGER, MI	7901 ANGLING RD	STE B-201	PORTAGE	MI	490240714	0.125782582	40
1548837750	MCGORISK	KAYLEE		KAYLEE MCGORISK, MI	300 LAFAYETTE AVE SE STE 4000		GRAND RAPIDS	MI	495034692	0.126002801	40
1396123964	WARNER	LAUREN	MEREDITH	LAUREN MEREDITH WARNER, MI	11160 W J PRESLEY PARKWAY	SUITE 100	ALLENDALE	MI	49401	0.126400401	40
1629417928	UL-HASSAN	JAWAD		JAWAD UL-HASSAN, MI	33155 ANNAPOLIS ST		WAYNE	MI	481842405	0.126531868	40
1487850509	COSTANDI	MARIAM	JOSEPH	MARIAM JOSEPH COSTANDI, MI	2799 W GRAND BLVD		DETROIT	MI	482022608	0.126596973	40
1003816224	HUIZENGA	TAMMY	BORN	TAMMY BORN HUIZENGA, MI	3700 52ND ST SE		GRAND RAPIDS	MI	495129637	0.126622239	40
1063466837	BORTEL	KIRK	J	KIRK J BORTEL, MI	3009 N SAGINAW RD		MIDLAND	MI	486404555	0.127176728	40
1023490943	FREEMAN	SHAENA		SHAENA FREEMAN, MI	14231 BEADLE LAKE RD		BATTLE CREEK	MI	490148213	0.127212916	40
1497105431	PETTIBONE	SARAH		SARAH PETTIBONE, MI	500 CAMPUS DR		HANCOCK	MI	499301452	0.12741094	40
1346249919	MONTICO	MICHAEL	PATRICK	MICHAEL PATRICK MONTICO, MI	1050 CORPORATE OFFICE DR STE 100		MILFORD	MI	483813199	0.127582074	40
1639300619	HEREFORD	VANESSA	MARIE	VANESSA MARIE HEREFORD, MI	5301 E HURON RIVER DR		YPSILANTI	MI	481971051	0.12766403	40
1588746903	BAKER	RONALD	G	RONALD G BAKER, MI	7226 ALLEN ROAD		ALLEN PARK	MI	48101	0.127914072	40
1558327023	MATEO	MARIE		MARIE MATEO, MI	500 KIRTS BLVD STE 200		TROY	MI	48084	0.12816968	40
1124540869	FERNANDO	SHERAN		SHERAN FERNANDO, MI	461 WEST HURON STREET	PONTIAC GEN	PONTIAC	MI	48341	0.129072356	40
1437135134	PHILLIPS	ERIC	A	ERIC A PHILLIPS, MI	2800 BALTANE RD		WEST BLOOMFIEL	MI	483233100	0.12920231	40
1366475931	OLLI	RANDY	SHANE	RANDY SHANE OLLI, MI	325 E H ST		IRON MOUNTAIN	MI	498014760	0.129402611	40
1730155128	BOLTRI	JOHN		JOHN BOLTRI, MI	1135 W UNIVERSITY DR	STE 250	ROCHESTER	MI	483071871	0.129477799	40
1366805210	WOWK	MICHAEL		MICHAEL WOWK, MI	1600 S CANTON CENTER RD STE 220		CANTON	MI	481886276	0.129576431	40
1104351402	ROGERS	DYLAN	RYAN	DYLAN RYAN ROGERS, MI	21400 E 11 MILE RD		SAINT CLAIR SH	MI	480811566	0.129684389	40
1972581718	CAMPBELL	PAUL	E	PAUL E CAMPBELL, MI	18303 E 10 MILE RD		ROSEVILLE	MI	480664988	0.129765609	40
1164529970	VANALST	DENNIS		DENNIS VANALST, MI	400 HOBART ST		CADILLAC	MI	496012331	0.129888221	40
1114458908	LONDON	MARQUITA		MARQUITA LONDON, MI	5500 ARMSTRONG RD		BATTLE CREEK	MI	490377314	0.130535246	40
1093153553	OHS CARNWATH	DANIELLE		DANIELLE OHS CARNWATH, MI	1202 WALTON BLVD STE 216		ROCHESTER HILL	MI	483076917	0.130583695	40
1215431200	ROWE	PAUL		PAUL ROWE, MI	804 SERVICE RD STE A109B		EAST LANSING	MI	488247015	0.130597985	40
1962077198	FLOR-HENRY	ALEXANDRE		ALEXANDRE FLOR-HENRY, MI	28100 GRAND RIVER AVE STE 313		FARMINGTON HIL	MI	483365970	0.130629639	40
1891711305	SWENOR	MARGARET	ELIZABETH	MARGARET ELIZABETH SWENOR, MI	1961 S TELEGRAPH RD		BLOOMFIELD HIL	MI	483020246	0.130835307	40
1588674188	MARTIN	BRETT	WILLIAM	BRETT WILLIAM MARTIN, MI	230 W OAK ST		FREMONT	MI	494121526	0.130912002	40
1902111818	EUGENIO	GRACE ANN	RAMIREZ	GRACE ANN RAMIREZ EUGENIO, MI	100 MICHIGAN ST NE		GRAND RAPIDS	MI	495032560	0.131359409	40
1437770849	SMITH	LINDSAY	MARIE	LINDSAY MARIE SMITH, MI	21400 E 11 MILE RD		SAINT CLAIR SH	MI	480811566	0.131370376	40
1083852917	KERSHAW	MARTHA	O.	MARTHA O. KERSHAW, MI	103 ARNET ST.	HOPE MEDICA	YPSILANTI	MI	48198	0.131961158	40
1205837556	WEBB	LESTER	EUGENE	LESTER EUGENE WEBB, MI	1320 N MICHIGAN AVE	STE 5	SAGINAW	MI	486024751	0.132130605	40
1457410987	JOSLIN	CHRISTINA	ANNE	CHRISTINA ANNE JOSLIN, MI	5701 BOW POINTE DRIVE	SUITE 100	CLARKSTON	MI	483463199	0.132965736	40
1629033444	KELLY	THOMAS	ALAN	THOMAS ALAN KELLY, MI	101 E SPICERVILLE HWY		EATON RAPIDS	MI	488271919	0.132973785	40
1659669646	GREEN	KAREN	JANINE	KAREN JANINE GREEN, MI	2799 W GRAND BLVD		DETROIT	MI	482022608	0.133154923	40
1790773166	BYARS	MICHAEL	A	MICHAEL A BYARS, MI	3152 PORT SHELDON ST	SUITE C	HUDSONVILLE	MI	494269297	0.133171581	40
1265467559	BERNDT	MARK	E	MARK E BERNDT, MI	1447 N HARRISON ST		SAGINAW	MI	486024727	0.133275668	40
1972096055	KHEMRAJ	RAVI	KUMAR	RAVI KUMAR KHEMRAJ, MI	44250 DEQUINDRE RD		STERLING HEIGH	MI	483141002	0.133455961	40
1104213867	KING	ELEANOR		ELEANOR KING, MI	1101 W UNIVERSITY DR	3-NORTH	ROCHESTER	MI	483071863	0.133522582	40
1487620050	KERGES	DANA	GEORGETA	DANA GEORGETA KERGES, MI	8545 COMMON RD STE 280		WARREN	MI	480936775	0.133530844	40
1114127594	SHARON	JESSICA	LYNNE	JESSICA LYNNE SHARON, MI	130 MEDICAL CENTER DR		CARLETON	MI	481179461	0.134033002	40
1780661546	ANDERSON	SHELLEY	LYNN	SHELLEY LYNN ANDERSON, MI	1915 HOLTON RD		MUSKEGON	MI	494451533	0.134106917	40
1730117946	PRESLEY	DAVID	J	DAVID J PRESLEY, MI	933 THREE MILE RD	STE 210	GRAND RAPIDS	MI	49544	0.134121453	40
1215376330	WADE	LISA		LISA WADE, MI	2970 PIERCE RD	SUITE 2	SAGINAW	MI	486048810	0.134467325	40
1396841003	RAMIREZ	ROSE		ROSE RAMIREZ, MI	6290 JUPITER AVE NE	SUITE A	BELMONT	MI	493068884	0.134526061	40
1568859429	LEWAN	ELIZABETH	ANN	ELIZABETH ANN LEWAN, MI	2001 S MERRIMAN RD STE 100		WESTLAND	MI	48186	0.13478553	40
1508060310	SCHARNOTT	MICHELLE	L	MICHELLE L SCHARNOTT, MI	1458 W CENTER RD STE 1		ESSEXVILLE	MI	48732	0.134833755	40
1801829429	MIKA	ROBIN		ROBIN MIKA, MI	10415 GRAND RIVER RD	STE 100	BRIGHTON	MI	481166533	0.134984261	40
1174708622	COTEY	PETER	D	PETER D COTEY, MI	LANSING VA CBOC	2025 S WASH	LANSING	MI	48910	0.13506634	40
1720288749	QANDIL	BASIL	AZMI ABDU	BASIL AZMI ABDU QANDIL, MI	9222 JOSEPH CAMPAU ST	SUITE A	HAMTRAMCK	MI	482124059	0.135129764	40
1154761237	VAN DRUNEN	KATHERINE	ANN	KATHERINE ANN VAN DRUNEN, MI	4868-2 LAKE MICHIGAN DR		ALLENDALE	MI	494017415	0.135203081	40
1235225293	STANG	RICHARD	J	RICHARD J STANG, MI	3011 SANDY CT SW		WYOMING	MI	494188736	0.1352298	40
1710191143	YACOUB	NINOS		NINOS YACOUB, MI	21090 ALLEN RD		WOODHAVEN	MI	481831602	0.135287452	40
1215987235	BASH	THEODORE	A	THEODORE A BASH, MI	2331 PROGRESS ST		WEST BRANCH	MI	486619384	0.135333912	40
1649287962	HILL	KELLY		KELLY HILL, MI	4009 ORCHARD DR		MIDLAND	MI	486406122	0.135357658	40
1548377328	KAMATH-WOOD	CLARA		CLARA KAMATH-WOOD, MI	30695 LITTLE MACK	SUITE 200	ROSEVILLE	MI	48066	0.135410085	40
1861597858	POP	CLAUDIA	MONICA	CLAUDIA MONICA POP, MI	15501 METROPOLITAN PKWY	STE 110	CLINTON TWP	MI	480361684	0.135437455	40
1316970312	LEGERE-STRUNT	LISA	L	LISA L LEGERE-STRUNT, MI	400 HINCKLEY BLVD	SUITE 100	JACKSON	MI	492036125	0.135479756	40
1265535272	PHILLIPS	TAMMY		TAMMY PHILLIPS, MI	40 W SAGINAW RD		SANFORD	MI	486579206	0.135620394	40
1407889413	LAPINSKI	GREGORY	D	GREGORY D LAPINSKI, MI	400 HINCKLEY BLVD	SUITE 100	JACKSON	MI	492036125	0.135668367	40
1649373093	KATIAL	VAISHALI		VAISHALI KATIAL, MI	4940 W CLARK RD	STE 100	YPSILANTI	MI	481970860	0.135927632	40
1679568828	MYERS	NANETTE	DAVIES	NANETTE DAVIES MYERS, MI	618 MULHOLLAND ST		BAY CITY	MI	487087645	0.136372241	40
1316420664	JOS	ROSMIN	C	ROSMIN C JOS, MI	461 W HURON ST STE 107		PONTIAC	MI	483411601	0.13655025	40
1962408393	VLACH	JAN	J	JAN J VLACH, MI	3074 N US 31 S		TRAVERSE CITY	MI	496844533	0.136656696	40
1730750431	SIDHU	VIRAJ	SINGH	VIRAJ SINGH SIDHU, MI	1575 CONCENTRIC BLVD STE 1		SAGINAW	MI	486049312	0.136772396	40
1154586451	LLANTO	ALFONSO	GENERALAO	ALFONSO GENERALAO LLANTO, MI	3973 M140		WATERVLIET	MI	49098	0.136858138	40
1922659093	MCCLANAHAN	PATRICIA		PATRICIA MCCLANAHAN, MI	10110 IRISH RD		GOODRICH	MI	484389095	0.136972519	40
1073807665	MENDOZA	JEFFREY	A.	JEFFREY A. MENDOZA, MI	11775 TECUMSEH CLINTON RD		CLINTON	MI	492369541	0.137520273	40
1114009438	FARRES	EVANS	JOHN	EVANS JOHN FARRES, MI	6050 N SHELDON RD		CANTON	MI	481872861	0.137895128	40
1154498343	BIALIKIEWICZ	AGNIESZKA	KATARZYNA	AGNIESZKA KATARZYNA BIALIKIEWICZ, MI	207 FLETCHER ST		ANN ARBOR	MI	481091050	0.137975729	40
1477137487	SYED	FARAH	FATIMA	FARAH FATIMA SYED, MI	1460 N CENTER RD		BURTON	MI	485091429	0.138080054	40
1710419783	PALMER	WILLIAM		WILLIAM PALMER, MI	1000 HARRINGTON ST		MOUNT CLEMENS	MI	480432920	0.13827816	40
1154397404	BOOTH	DAVID	G	DAVID G BOOTH, MI	3535 PARK ST STE 110		NORTON SHORES	MI	494443736	0.138485311	40
1588656102	FULGENZI	KATHLEEN	M	KATHLEEN M FULGENZI, MI	24911 LITTLE MACK AVE		ST CLAIR SHORE	MI	480803200	0.13850761	40
1356916076	FRIEBE	LAUREN	ELIZABETH	LAUREN ELIZABETH FRIEBE, MI	28100 GRAND RIVER AVE STE 313		FARMINGTON HIL	MI	483365970	0.138982126	40
1588078620	WECKESSER	MELISSA		MELISSA WECKESSER, MI	4611 CAMPUS RIDGE		MIDLAND	MI	486706122	0.139009944	40
1396960506	KHAN	HUMA		HUMA KHAN, MI	2050 N HAGGERTY RD STE 220		CANTON	MI	481873796	0.139103037	40
1114091626	CLAIBORUE	DEIRDRE	L.	DEIRDRE L. CLAIBORUE, MI	2799 W GRAND BLVD		DETROIT	MI	482022608	0.139116602	40
1013908060	SEPTER	MICHAEL	J	MICHAEL J SEPTER, MI	6735 CASCADE RD SE	SUITE 300	GRAND RAPIDS	MI	495466887	0.139133171	40
1942277397	DEIGHTON	KEVIN	G.	KEVIN G. DEIGHTON, MI	37595 7 MILE RD	SUITE 210	LIVONIA	MI	481521003	0.13952061	40
1881661213	POMPEY	GLENDORA	G	GLENDORA G POMPEY, MI	15674 BROWNSVILLE ST		VANDALIA	MI	49095	0.139699984	40
1962410472	KANDULSKI	ADAM	T	ADAM T KANDULSKI, MI	1015 S WASHINGTON AVE FL 2		SAGINAW	MI	48601	0.139795862	40
1144229535	VANDERBROEK	MARCIA	LYNNE	MARCIA LYNNE VANDERBROEK, MI	3272 WEST RD		TRENTON	MI	481832322	0.139884788	40
1093208944	ADAMO	JULIE		JULIE ADAMO, MI	2940 CROOKS RD		ROCHESTER HILL	MI	483093609	0.139914138	40
1043208580	SZILAGYI	CARMEN	C	CARMEN C SZILAGYI, MI	1027 W GENESEE ST		FRANKENMUTH	MI	487341302	0.139965065	40
1033465356	SATKUNANANTHA	KARTHIYAY		KARTHIYAY SATKUNANANTHA, MI	1 GENESYS PKWY		GRAND BLANC	MI	484398065	0.140422443	40
1932588449	RAI	KRISTOPHE		KRISTOPHE RAI, MI	500 KIRTS BLVD STE 200		TROY	MI	48084	0.140765194	40
1902130545	ELSARAWY	ZAINAB		ZAINAB ELSARAWY, MI	19401 HUBBARD DR		DEARBORN	MI	481262641	0.141501593	40
1538653134	QURESHI	ANUM		ANUM QURESHI, MI	4611 CAMPUS RIDGE DR		MIDLAND	MI	486409533	0.142016719	40
1528377975	TSAI	DAVID	C	DAVID C TSAI, MI	1223 MERCY DR		MUSKEGON	MI	494441829	0.142023277	40
1720180482	WALSH MCPHERS	DANIELLE	M	DANIELLE M WALSH MCPHERS, MI	725 E STATE ST		STERLING	MI	486599548	0.142027483	40
1568086924	SALVATORI	DAVID		DAVID SALVATORI, MI	33155 ANNAPOLIS ST		WAYNE	MI	481842405	0.142050686	40
1073034310	YOST	OLIVIA	L	OLIVIA L YOST, MI	24 FRANK LLOYD WRIGHT DR		ANN ARBOR	MI	481059484	0.142166754	40
1790750685	CRACIUM	MARY		MARY CRACIUM, MI	1985 GRATIOT BLVD	SUITE 2A	MARYSVILLE	MI	480402215	0.142229406	40
1346800596	FARHAN	RENAH		RENAH FARHAN, MI	300 LAFAYETTE AVE SE STE 4000		GRAND RAPIDS	MI	495034692	0.142455629	40
1780836445	ZAKI	JOSEPH		JOSEPH ZAKI, MI	1634 GULL RD		KALAMAZOO	MI	490481632	0.142502019	40
1831142306	MECANO	LITON		LITON MECANO, MI	10047 CROSSROAD CT SE		CALEDONIA	MI	493167316	0.142524486	40
1487617296	HAYES	PAUL	NELSON	PAUL NELSON HAYES, MI	500 MAIN ST		NORWAY	MI	498701238	0.142624159	40
1720157688	PRIEST	MARK	A	MARK A PRIEST, MI	945 E 8TH ST STE B		TRAVERSE CITY	MI	496862895	0.143205025	40
1821057829	GIULIANI	JAMES		JAMES GIULIANI, MI	3950 S ROCHESTER RD	SUITE 1200	ROCHESTER HILL	MI	483075160	0.143614115	40
1851748933	GRAVES	LISA		LISA GRAVES, MI	1000 OAKLAND DR		KALAMAZOO	MI	490081282	0.143815645	40
1174544928	DODENHOFF	PETER	CHARLES	PETER CHARLES DODENHOFF, MI	21811 KELLY RD	SUITE 107	EASTPOINTE	MI	48021	0.143861456	40
1770691503	PYNNONEN	SCOTT	R	SCOTT R PYNNONEN, MI	18341 US HIGHWAY 41		LANSE	MI	499468024	0.144525867	40
1457327827	ALTMAN	JONATHAN	ANDREW	JONATHAN ANDREW ALTMAN, MI	3960 PATIENT CARE DR	STE 108	LANSING	MI	489114276	0.144979551	40
1639522352	KATOCH	GYPSA		GYPSA KATOCH, MI	4201 SAINT ANTOINE ST STE 5B		DETROIT	MI	482012153	0.145042558	40
1437644127	SOMO	MARYAM		MARYAM SOMO, MI	239 N STATE RD STE 101		OWOSSO	MI	488679075	0.145425509	40
1871715573	GHIOTO	JEFFREY	DENNIS	JEFFREY DENNIS GHIOTO, MI	32932 WARREN RD		WESTLAND	MI	481853095	0.145692233	40
1164862488	DADA	NABIL		NABIL DADA, MI	G3230 BEECHER RD	SUITE 1	FLINT	MI	485323604	0.145710737	40
1871569798	CAVATAIO	PIETRO	A	PIETRO A CAVATAIO, MI	3350 GRATIOT BLVD		MARYSVILLE	MI	480402121	0.145756824	40
1336137892	ROBERTSON	ROBERT	OSCAR	ROBERT OSCAR ROBERTSON, MI	300 W WASHINGTON AVE	STE 150	JACKSON	MI	492012180	0.145905646	40
1962455188	COLEGROVE	NEIL		NEIL COLEGROVE, MI	2373 64TH ST SW	SUITE 1300	BYRON CENTER	MI	493157974	0.146209309	40
1033195748	GENSOLIN	GLENDA	M	GLENDA M GENSOLIN, MI	24 N SAINT JOSEPH AVE STE C2		NILES	MI	491202263	0.146302795	40
1568463800	SAMS	JAMES	LEE	JAMES LEE SAMS, MI	170 ARGYLE STREET		SANDUSKY	MI	48471	0.146396035	40
1992806285	COLES	DOUGLAS	JAMES	DOUGLAS JAMES COLES, MI	917 MAIN STREET		FRANKFORT	MI	49635	0.146472069	40
1437113669	BULLACH	PETER		PETER BULLACH, MI	40015 GRAND RIVER AVE	SUITE 100	NOVI	MI	483752160	0.146530348	40
1750549580	KARP	MARTIN		MARTIN KARP, MI	21647 RYAN RD		WARREN	MI	480912795	0.146779891	40
1902239452	IRVINE	CURTIS	DETLOR	CURTIS DETLOR IRVINE, MI	6057 FOUNTAIN POINTE	APT 9	GRAND BLANC	MI	484397738	0.146830896	40
1861411159	VARDE	SHEETAL		SHEETAL VARDE, MI	49310 VAN DYKE AVE		SHELBY TWP	MI	483171335	0.147017218	40
1083064125	PARVIN	LAUREN	MICHELLE	LAUREN MICHELLE PARVIN, MI	1200 E MICHIGAN AVE	SUITE 245	LANSING	MI	489121800	0.147195255	40
1144297805	BALON	MICHAEL		MICHAEL BALON, MI	26850 PROVIDENCE PKWY	SUITE 370	NOVI	MI	483741213	0.147196314	40
1457302184	DAUM	LAURIE		LAURIE DAUM, MI	5171 PLAINFIELD AVE NE		GRAND RAPIDS	MI	495251048	0.147433343	40
1134618788	KASMIKHA	MARVIN	KHALID	MARVIN KHALID KASMIKHA, MI	32255 NORTHWESTERN HWY STE 130		FARMINGTON HIL	MI	483341505	0.147527587	40
1447205273	HALVERSON	JAIME		JAIME HALVERSON, MI	1175 WILSON AVE NW		WALKER	MI	495343493	0.147880707	40
1750643839	TRANG	THIEN	HOA	THIEN HOA TRANG, MI	16001 W 9 MILE RD		SOUTHFIELD	MI	480754818	0.14803968	40
1235123175	DAOUD	CHRISTINA	CHILDRESS	CHRISTINA CHILDRESS DAOUD, MI	356 E CHICAGO ST	SUITE A	COLDWATER	MI	490362057	0.148064966	40
1053438440	SERLIN	BRIAN	J	BRIAN J SERLIN, MI	27070 HOOVER RD.	SUITE B	WARREN	MI	480934590	0.148660839	40
1316984750	ONONUJU	CHIDOZIE	JOSHUA	CHIDOZIE JOSHUA ONONUJU, MI	1320 N MICHIGAN AVE	SUITE 2	SAGINAW	MI	486024751	0.14908223	40
1972952836	SAVALLI	MICHAEL	A	MICHAEL A SAVALLI, MI	50505 SCHOENHERR RD STE 300		SHELBY TOWNSHI	MI	483153141	0.149116545	40
1205938974	TADROS	AYMAN	E	AYMAN E TADROS, MI	2070 E HILL RD		GRAND BLANC	MI	484395108	0.14912246	40
1669464301	ZELASKO	PAMELA	S	PAMELA S ZELASKO, MI	2120 43RD ST SE	SUITE 200	KENTWOOD	MI	495083772	0.149226208	40
1093026262	MOORE-BALDWIN	DONYELLE		DONYELLE MOORE-BALDWIN, MI	6001 W OUTER DR STE 205		DETROIT	MI	482352626	0.149338432	40
1295847739	BLEIL	GORDON	R	GORDON R BLEIL, MI	955 S BAILEY AVE		SOUTH HAVEN	MI	490909701	0.149578817	40
1295874451	REZNICK	TERRY	M	TERRY M REZNICK, MI	5065 MILLER RD		FLINT	MI	485071037	0.149697298	40
1821190497	WEAMER	ALAN	P	ALAN P WEAMER, MI	8020 DAVISON RD		DAVISON	MI	484232029	0.149703127	40
1871781385	SOHEIM	AMIRA		AMIRA SOHEIM, MI	20340 HARPER AVE		HARPER WOODS	MI	482251733	0.149779067	40
1427045392	SHRESTHA	PRAKASH	TAUJALE	PRAKASH TAUJALE SHRESTHA, MI	4 LONGMEADOW VILLAGE DR		NILES	MI	49120	0.15016327	40
1740827724	HOLDEN	TIMOTHY	W	TIMOTHY W HOLDEN, MI	4005 ORCHARD DR MIDLAND		MIDLAND	MI	486700001	0.150455677	40
1952388654	KNAPP	MARY	JANET	MARY JANET KNAPP, MI	14325 MIDDLEBELT RD		LIVONIA	MI	481544593	0.150463412	40
1780866194	SUESS	JUDITH	ANNE	JUDITH ANNE SUESS, MI	913 W HOLMES RD	SUITE 189	LANSING	MI	489100426	0.1506229	40
1871119362	RIVARD	CAROLYN		CAROLYN RIVARD, MI	300 LAFAYETTE AVE SE STE 4000		GRAND RAPIDS	MI	495034692	0.15111179	40
1588612972	SIEMER	PHILLIP	W	PHILLIP W SIEMER, MI	93 W FOURTH ST STE C		SUTTONS BAY	MI	496828408	0.151138845	40
1851338891	WALLACE	RAMONA	M	RAMONA M WALLACE, MI	2201 S GETTY ST		MUSKEGON	MI	494441207	0.151216319	40
1265480297	OLSON	KRISTI	RAE	KRISTI RAE OLSON, MI	1711 S STEPHENSON AVE STE 300		IRON MOUNTAIN	MI	498013650	0.151274241	40
1275516734	KELSEY	DAVID	P	DAVID P KELSEY, MI	5 W MADISON AVE		NEW BUFFALO	MI	491171734	0.151276788	40
1235122185	FLEETWOOD	LINVAL	KEITH	LINVAL KEITH FLEETWOOD, MI	1415 BROADWAY BLVD		FLINT	MI	485063530	0.151928419	40
1023420585	CYBINSKI	KATHERINE		KATHERINE CYBINSKI, MI	22250 PROVIDENCE DR	SUITE 500	SOUTHFIELD	MI	480754825	0.152043831	40
1922452762	ELLIOTT	AVALON		AVALON ELLIOTT, MI	4350 JACKSON RD STE 200		ANN ARBOR	MI	481031889	0.152068203	40
1659891513	CHAKRAVARTHY	VRIKSHAJA		VRIKSHAJA CHAKRAVARTHY, MI	102 W PIERSON RD		FLINT	MI	485053348	0.152215754	40
1053378034	CULIK	DIANE	ALICE	DIANE ALICE CULIK, MI	37300 DEQUINDRE RD	SUITE 102	STERLING HEIGH	MI	483103591	0.152286679	40
1255312047	FORSMAN	KENNETH		KENNETH FORSMAN, MI	551 LINN ST	SUITE 150	ALLEGAN	MI	490101595	0.152492023	40
1487634986	ROTHENBERG	RONALD	I	RONALD I ROTHENBERG, MI	909 W MAPLE RD	STE 100	CLAWSON	MI	48017	0.152729688	40
1346339298	RICHARDSON	CAROLINE	R	CAROLINE R RICHARDSON, MI	200 ARNET ST	SUITE 200	YPSILANTI	MI	481985753	0.152976949	40
1811007479	SAUNDERS	STANLEY	KEEMER	STANLEY KEEMER SAUNDERS, MI	22255 GREENFIELD RD STE 130		SOUTHFIELD	MI	480753700	0.1531315	40
1720021900	DIVI	THULASI	S	THULASI S DIVI, MI	20755 GREENFIELD RD	SUITE 1004	SOUTHFIELD	MI	480755403	0.153182991	40
1093811200	PATTERSON	GRACE	W	GRACE W PATTERSON, MI	9150 LINWOOD AVE		DETROIT	MI	48206	0.153347239	40
1285607184	SUNDRAM	BHAVANI		BHAVANI SUNDRAM, MI	1600 S CANTON CENTER RD	STE 1200	CANTON	MI	481881992	0.153436916	40
1205149960	DENALI	KAMERON		KAMERON DENALI, MI	1000 HOUGHTON AVE		SAGINAW	MI	486025303	0.154179866	40
1972868412	PAULSON	MICHAEL	ALLEN	MICHAEL ALLEN PAULSON, MI	2305 GENOA BUSINESS PARK DR STE 200		BRIGHTON	MI	48114	0.154450179	40
1205140225	OTHMAN	RANIA		RANIA OTHMAN, MI	44250 DEQUINDRE RD		STERLING HEIGH	MI	483141002	0.15448076	40
1396368643	JADAN	MIRNA		MIRNA JADAN, MI	22250 PROVIDENCE DR STE 557		SOUTHFIELD	MI	480756213	0.154501614	40
1184610669	ROOSSIEN	JACK	RICHARD	JACK RICHARD ROOSSIEN, MI	15151 STANTON ST	SUITE A	WEST OLIVE	MI	494608543	0.15456966	40
1679704100	MAMOU	DANY		DANY MAMOU, MI	1717 E CHICAGO RD		STURGIS	MI	490918524	0.15472123	40
1689789992	SAYED-ALI	ADHAM	AHMAD	ADHAM AHMAD SAYED-ALI, MI	14650 W WARREN AVE	STE 150	DEARBORN	MI	481261782	0.154732626	40
1548224769	BRATEMAN	ROBERT		ROBERT BRATEMAN, MI	40015 GRAND RIVER AVE	SUITE 100	NOVI	MI	483752160	0.154917543	40
1255363172	MCMANMON	MARY	PATRICIA	MARY PATRICIA MCMANMON, MI	2714 S 11TH ST	SUITE A	NILES	MI	491204761	0.155218924	40
1417908930	SAAD	TOM	T	TOM T SAAD, MI	1535 GULL RD	MSB 015	KALAMAZOO	MI	490481650	0.155360814	40
1538173752	GLAVAS	STEVEN	NICK	STEVEN NICK GLAVAS, MI	2420 OWEN RD		FENTON	MI	484303417	0.155499856	40
1508482498	COATES	AUDREY		AUDREY COATES, MI	1000 HOUGHTON AVE		SAGINAW	MI	486025303	0.156028572	40
1518915677	VERMA	ISHIKA		ISHIKA VERMA, MI	2070 BIDDLE AVE STE 2		WYANDOTTE	MI	481924080	0.156109701	40
1861583718	HOLOWKO	ANTHONY	JOHN	ANTHONY JOHN HOLOWKO, MI	13191 SCHAVEY RD	SUITE 3	DEWITT	MI	488209036	0.156116586	40
1699767475	BRONSTEIN	BARRY	D.	BARRY D. BRONSTEIN, MI	8305 GRAND RIVER AVE		DETROIT	MI	482042231	0.156197378	40
1669449443	RICHARDSON	MARK	DAVID	MARK DAVID RICHARDSON, MI	215 E MANSION ST	SUITE 1E	MARSHALL	MI	490681559	0.156759721	40
1093154122	WAGNER	KIMBERLY		KIMBERLY WAGNER, MI	2970 PIERCE RD	SUITE 2	SAGINAW	MI	486048810	0.156861842	40
1518221654	SAEED	MUBASHIR		MUBASHIR SAEED, MI	33155 ANNAPOLIS ST		WAYNE	MI	481842405	0.156872984	40
1114029840	GEORGAKOPOULO	JOHN	S	JOHN S GEORGAKOPOULO, MI	5570 STATE ST		SAGINAW	MI	486033583	0.15690284	40
1699743310	GROSE	RONALD	F	RONALD F GROSE, MI	26850 PROVIDENCE PKWY	SUITE 370	NOVI	MI	483741213	0.156982023	40
1144428806	ANGUELOV	PETIO	IANKOV	PETIO IANKOV ANGUELOV, MI	22250 PROVIDENCE DR		SOUTHFIELD	MI	480754825	0.156997184	40
1760746218	DASANJH	NIKHILESH	SINGH	NIKHILESH SINGH DASANJH, MI	300 LAFAYETTE AVE SE	SUITE 4000	GRAND RAPIDS	MI	495034692	0.157244397	40
1972997443	CZAPP	CHRISTOPH		CHRISTOPH CZAPP, MI	58024 VAN DYKE RD		WASHINGTON TOW	MI	48094	0.157374541	40
1063536050	GOLEMBIEWSKI	GUY		GUY GOLEMBIEWSKI, MI	4048 CEDAR BLUFF DR	SUITE 3	PETOSKEY	MI	497708895	0.157725854	40
1538231766	WARICH	IHSAN		IHSAN WARICH, MI	1460 N CENTER RD		BURTON	MI	485091429	0.157877374	40
1326308057	BHATTI	FARHAN		FARHAN BHATTI, MI	5135 S PENNSYLVANIA AVE		LANSING	MI	489114002	0.158660469	40
1518917491	NASHED-AWAD	AMGAD		AMGAD NASHED-AWAD, MI	1985 GRATIOT BLVD	SUITE 2A	MARYSVILLE	MI	480402215	0.158776139	40
1003811589	BOXER	NICOLE	S	NICOLE S BOXER, MI	181 W EMMETT ST		BATTLE CREEK	MI	490372963	0.158778214	40
1528204229	CZOP	RICHARD		RICHARD CZOP, MI	4433 BRETON RD SE		KENTWOOD	MI	495085273	0.159176177	40
1023545712	QUIAMAS	JOHN		JOHN QUIAMAS, MI	33155 ANNAPOLIS ST		WAYNE	MI	481842405	0.159381711	40
1972174951	BERTUS	SARAH	J	SARAH J BERTUS, MI	1223 MERCY DR		MUSKEGON	MI	494441829	0.159649193	40
1952609091	MARTIN	SHANNON	ROEHL	SHANNON ROEHL MARTIN, MI	715 E MAIN ST	SUITE 100	MIDLAND	MI	486405382	0.159859473	40
1629416193	PAPAKONSTANTI	KATINA	M	KATINA M PAPAKONSTANTI, MI	25 S WASHINGTON ST STE A		OXFORD	MI	483714978	0.160297115	40
1558658278	SHRESTHA	ROBIN	BABU	ROBIN BABU SHRESTHA, MI	1 GENESYS PKWY	GENESYS REG	GRAND BLANC	MI	484398065	0.160324677	40
1891782421	JACKSON	THAD	M	THAD M JACKSON, MI	1010 W NORTH DOWN RIVER RD		GRAYLING	MI	497382060	0.160419584	40
1114988383	TARGOWSKI	IRMINA		IRMINA TARGOWSKI, MI	6565 W MAIN ST		KALAMAZOO	MI	490096114	0.160522085	40
1861452104	GRAHAM	SCOTT	FITZGERAL	SCOTT FITZGERAL GRAHAM, MI	1175 WILSON AVE NW		WALKER	MI	495346407	0.160742471	40
1598050163	UTASH	JACOB	MATTHEW	JACOB MATTHEW UTASH, MI	80 68TH ST SE		GRAND RAPIDS	MI	495486980	0.160842819	40
1619944741	BODIYA	ANITA	T.	ANITA T. BODIYA, MI	26850 PROVIDENCE PKWY	SUITE 370	NOVI	MI	483741213	0.161070129	40
1780122036	BALASZ	JADE	NEHRA	JADE NEHRA BALASZ, MI	1000 HARRINGTON ST		MOUNT CLEMENS	MI	480432920	0.161279868	40
1295744530	WIGGINS	SHANNON	GEORGEANN	SHANNON GEORGEANN WIGGINS, MI	2310 E MICHIGAN AVE		LANSING	MI	489124018	0.16133883	40
1104230358	SMITS	ALEXANDRI		ALEXANDRI SMITS, MI	1900 COLUMBUS AVE		BAY CITY	MI	487086831	0.161362064	40
1841630209	HONG	MELINA		MELINA HONG, MI	300 LAFAYETTE AVE SE	SUITE 4000	GRAND RAPIDS	MI	495034692	0.16138815	40
1457355042	HENGSTEBECK	ELIZABETH		ELIZABETH HENGSTEBECK, MI	804 SERVICE RD	A142	EAST LANSING	MI	488247015	0.16147704	40
1194747501	RICHARDS	SANDRA	R	SANDRA R RICHARDS, MI	12337 E MICHIGAN AVE		GRASS LAKE	MI	492409213	0.161738494	40
1023595816	KOZIEL	JONATHAN	AARON	JONATHAN AARON KOZIEL, MI	G3494 BEECHER RD		FLINT	MI	485322735	0.161928651	40
1144276411	VANSCHAGEN	JOHN		JOHN VANSCHAGEN, MI	300 LAFAYETTE AVE SE	SUITE 4200	GRAND RAPIDS	MI	495034650	0.162125209	40
1639179567	RYAN	TERENCE	D	TERENCE D RYAN, MI	440 WOODWARD AVE		IRON MOUNTAIN	MI	498014631	0.162335741	40
1407822612	RUDNICK	LAURIE	JEAN	LAURIE JEAN RUDNICK, MI	19901 E 10 MILE RD		SAINT CLAIR SH	MI	480801069	0.162665619	40
1437168234	MASTER	DEANNA	SUSAN	DEANNA SUSAN MASTER, MI	24110 MEADOWBROOK RD	SUITE #100	NOVI	MI	483753459	0.162765808	40
1881628253	EVERETT	JOHN	K	JOHN K EVERETT, MI	6135 CRESSY ST		INDIAN RIVER	MI	49749	0.16284404	40
1073607156	MAKI	ERIC	ANDREW	ERIC ANDREW MAKI, MI	601 S 7TH ST		ONTONAGON	MI	499531448	0.162900099	40
1700845716	DASCH	LAWRENCE		LAWRENCE DASCH, MI	331 W MAIN ST		HUDSON	MI	492471051	0.16317684	40
1083237184	CHOUDHURY	ABDUL	AHAD	ABDUL AHAD CHOUDHURY, MI	22250 PROVIDENCE DR STE 557		SOUTHFIELD	MI	480756213	0.163265852	40
1255334603	FLICK	JAMES	C	JAMES C FLICK, MI	1675 LEAHY ST	STE 301	MUSKEGON	MI	494425543	0.163314939	40
1689161663	BUDA	MORGAN		MORGAN BUDA, MI	224 CIRCLE DR		TRAVERSE CITY	MI	496842700	0.163316136	40
1265743272	DUCATO	MICHAEL		MICHAEL DUCATO, MI	2901 WEST RD		TRENTON	MI	481832472	0.163367177	40
1386757375	ALSPECTOR	DEBRA	ANNE	DEBRA ANNE ALSPECTOR, MI	15400 W MCNICHOLS RD		DETROIT	MI	482353724	0.163624669	40
1730303470	CLARKE	MICHAEL	SYLVESTER	MICHAEL SYLVESTER CLARKE, MI	117 W PATERSON ST		KALAMAZOO	MI	490072557	0.164076379	40
1932306503	BRUSS	LORE	J	LORE J BRUSS, MI	17516 DORIS		FRASER	MI	480263347	0.164730512	40
1306330576	GROSKAUFMANIS	LAUREN	H.	LAUREN H. GROSKAUFMANIS, MI	2300 BIDDLE AVE		WYANDOTTE	MI	481924650	0.164794115	40
1477531929	FRETZ	JENNIFER	ELISE	JENNIFER ELISE FRETZ, MI	25620 GIBRALTAR RD		FLAT ROCK	MI	481341243	0.164879548	40
1609875392	GAZELLA	GARY		GARY GAZELLA, MI	8555 N SILVERY LN	SUITE C302	DEARBORN HEIGH	MI	481271379	0.165264052	40
1174905905	DELANEY	MICHAEL		MICHAEL DELANEY, MI	300 LAFAYETTE AVE SE		GRAND RAPIDS	MI	495034692	0.16557492	40
1386648624	OTTENBAKER	DAVID	THOMAS	DAVID THOMAS OTTENBAKER, MI	1445 SHELDON RD	SUITE 201	GRAND HAVEN	MI	494172480	0.16588762	40
1699722942	LANDICK	GREGG		GREGG LANDICK, MI	300 S CHAPMAN ST		CHESANING	MI	486161304	0.166304477	40
1770515637	MACHADO	MARCOS		MARCOS MACHADO, MI	10019 MILLER RD		SWARTZ CREEK	MI	484738590	0.166372796	40
1154341071	ROJEWSKI	MARK		MARK ROJEWSKI, MI	1200 BYRON RD		HOWELL	MI	488431007	0.166379695	40
1336793264	POLEWSKI	MIKE		MIKE POLEWSKI, MI	1455 S LAPEER RD STE 100		LAKE ORION	MI	483601468	0.166400745	40
1558365163	PHILLIPS	BRIAN	Y	BRIAN Y PHILLIPS, MI	2249 WEALTHY ST SE	STE 110	EAST GRAND RAP	MI	495063052	0.166586768	40
1033214697	GRANT	LYLE	'SCOTT'	LYLE 'SCOTT' GRANT, MI	180 E BROWN ST		BIRMINGHAM	MI	480096237	0.166905003	40
1720299837	VIDINAS	ALIS	DESPINA	ALIS DESPINA VIDINAS, MI	5500 AUTO CLUB DR		DEARBORN	MI	481262779	0.166965615	40
1932769577	MANZOOR	IRFAN	SHAUKAT	IRFAN SHAUKAT MANZOOR, MI	4611 CAMPUS RIDGE DR		MIDLAND	MI	486409533	0.167516509	40
1821261892	NASEER	JIBRAN		JIBRAN NASEER, MI	1200 E MICHIGAN AVE	245A	LANSING	MI	489121800	0.167613907	40
1336632785	SOBH	REEM	KHAZAAL	REEM KHAZAAL SOBH, MI	33155 ANNAPOLIS ST		WAYNE	MI	481842405	0.167720285	40
1427000819	BINDER	WILLIAM	JAY	WILLIAM JAY BINDER, MI	200 ARNET ST	SUITE 170	YPSILANTI	MI	481985753	0.168063877	40
1306462809	SUDBURY	ANNA		ANNA SUDBURY, MI	300 LAFAYETTE AVE SE STE 4000		GRAND RAPIDS	MI	495034692	0.168330297	40
1508482084	RAJAB	FARRAH	ALEEMA	FARRAH ALEEMA RAJAB, MI	24911 LITTLE MACK AVENUE	SUITE C	ST. CLAIR SHOR	MI	48080	0.168430417	40
1760794671	SCHACHT	KETURAH	P	KETURAH P SCHACHT, MI	20321 FARMINGTON RD		LIVONIA	MI	481521411	0.168448945	40
1902985310	DERANI	MOHAMAD		MOHAMAD DERANI, MI	15401 W WARREN AVE		DEARBORN	MI	481261359	0.168541947	40
1275584328	DOUD	RICHARD	W	RICHARD W DOUD, MI	274 E CHICAGO ST		COLDWATER	MI	490362041	0.168758852	40
1508933839	MACINTYRE	GAIL	E.	GAIL E. MACINTYRE, MI	37399 GARFIELD	SUITE 203	CLINTON TOWNSH	MI	480362958	0.168848058	40
1821600180	DE VITA MENEG	GABRIELA		GABRIELA DE VITA MENEG, MI	4771 MICHIGAN AVE		DETROIT	MI	482103247	0.168901376	40
1295736114	ROMERO	AL	LAGMAN	AL LAGMAN ROMERO, MI	2500 7TH AVE S		ESCANABA	MI	498291176	0.169006178	40
1023189487	CHIRCO	JACQUELIN	MARIE	JACQUELIN MARIE CHIRCO, MI	1900 S TELEGRAPH RD STE 102		BLOOMFIELD HIL	MI	483020238	0.169054446	40
1306374673	ZIMMER	NICOLE		NICOLE ZIMMER, MI	4611 CAMPUS RIDGE DR		MIDLAND	MI	486409533	0.169080481	40
1467655886	FONGER	EVAN	BRADLEY	EVAN BRADLEY FONGER, MI	400 MACK AVENUE		DETROIT	MI	48201	0.169095724	40
1225147804	STUART	LEE	O	LEE O STUART, MI	4294 LAUREL DR		LAKE ODESSA	MI	488498430	0.169148929	40
1831186550	BACHELDOR	HAROLD	LEE	HAROLD LEE BACHELDOR, MI	4014 RIVER RD	BUILDING 6	EAST CHINA	MI	480542916	0.169636701	40
1104234970	SMITH	BENJAMIN	PAUL	BENJAMIN PAUL SMITH, MI	4014 S RIVER RD STE 6		EAST CHINA	MI	480542916	0.169720533	40
1497844120	KUTOB	TARIQ		TARIQ KUTOB, MI	3235 E MICHIGAN AVE		JACKSON	MI	492023971	0.169863635	40
1336633932	WISNIEWSKI	SARA	LORRAINE	SARA LORRAINE WISNIEWSKI, MI	4611 CAMPUS RIDGE DR		MIDLAND	MI	486409533	0.169891921	40
1609873496	SAWKA	MARK	W	MARK W SAWKA, MI	25000 HALL RD	STE 1	WOODHAVEN	MI	481835112	0.170256362	40
1760480974	EATHORNE	SCOTT	WILLIAM	SCOTT WILLIAM EATHORNE, MI	30055 NORTHWESTERN HWY	#30	FARMINGTON HIL	MI	483343230	0.170335147	40
1013279371	CONRAD	NIKOLA	CENGELOVA	NIKOLA CENGELOVA CONRAD, MI	21400 E 11 MILE RD		SAINT CLAIR SH	MI	480811566	0.170509967	40
1841274909	GONZALES	RONALD		RONALD GONZALES, MI	1124 N SAGINAW ST		SAINT CHARLES	MI	486551021	0.170530671	40
1669497905	YANG	WENDY	J	WENDY J YANG, MI	1000 HOUGHTON AVE		SAGINAW	MI	486025303	0.170664688	40
1699744953	SEAGLE	RONALD	E	RONALD E SEAGLE, MI	222 N KALAMAZOO MALL	SUITE 100	KALAMAZOO	MI	490073882	0.170898691	40
1902994429	GALLAGHER	KRISTINA	M	KRISTINA M GALLAGHER, MI	1801 BRIARWOOD CIR		ANN ARBOR	MI	481083347	0.171201517	40
1710975529	CARLSON	BARBARA	S	BARBARA S CARLSON, MI	5515 CLEVELAND AVENUE	LAKELAND ME	STEVENSVILLE	MI	491279613	0.171293024	40
1609111749	HEARD	JESSE	WAYNE	JESSE WAYNE HEARD, MI	135 E M35		GWINN	MI	498419160	0.171818528	40
1598148595	GARCIA	DANNY	J	DANNY J GARCIA, MI	1101 W. UNIVERSITY	2 SOUTH	ROCHESTER	MI	48209	0.172011841	40
1396711560	ROP	ERIC	C	ERIC C ROP, MI	3535 PARK ST	SUITE 110	MUSKEGON	MI	494443736	0.172025988	40
1942433289	KOTTUKAPALLY	NOBIN	J	NOBIN J KOTTUKAPALLY, MI	2001 S MERRIMAN RD	SUITE 100	WESTLAND	MI	481865539	0.172053271	40
1518933514	PAMUKOV	KRISTINA		KRISTINA PAMUKOV, MI	3350 GRATIOT BLVD		MARYSVILLE	MI	480402121	0.172080078	40
1922098193	PETER	ALAN	P	ALAN P PETER, MI	16800 24 MILE RD		MACOMB	MI	480422990	0.172773214	40
1497844351	YEN	GARY		GARY YEN, MI	1801 BRIARWOOD CIR		ANN ARBOR	MI	481083347	0.17297779	40
1972174845	LITCH	CHARLES	ANDREW	CHARLES ANDREW LITCH, MI	468 CADIEUX RD		GROSSE POINTE	MI	482301507	0.173369555	40
1790135986	ISTEPHAN	STEVEN		STEVEN ISTEPHAN, MI	1704 S CUSTER RD		MONROE	MI	481611622	0.173383638	40
1396005138	HUGHES	ANN	A	ANN A HUGHES, MI	4343 CONCOURSE DR STE 170		ANN ARBOR	MI	481088672	0.17400456	40
1710986245	ALAN	CLIFFORD		CLIFFORD ALAN, MI	906 BUSINESS PARK DR		TRAVERSE CITY	MI	496868683	0.174099925	40
1831536960	BARRY	GREG	LAURENCE	GREG LAURENCE BARRY, MI	43900 GARFIELD RD STE 222		CLINTON TOWNSH	MI	480381137	0.174136481	40
1669574505	SCHMIDT	PETER	D	PETER D SCHMIDT, MI	440 WOODWARD AVE		IRON MOUNTAIN	MI	498014631	0.17439293	40
1679518070	DUNCKEL	KATHLEEN	JUNE	KATHLEEN JUNE DUNCKEL, MI	177 N BARLOW RD		HARRISVILLE	MI	487409607	0.174572925	40
1932219599	MEIER	JOHNATHAN	G.	JOHNATHAN G. MEIER, MI	2550 W MAIN ST		LOWELL	MI	493318695	0.175021515	40
1487707113	SCHILLINGER	ERNEST	A	ERNEST A SCHILLINGER, MI	1516 MILLECOQUINS COURT		ROCHESTER	MI	483076032	0.175173397	40
1235634080	ROSENFIELD	HANNAH	ROSE	HANNAH ROSE ROSENFIELD, MI	1500 E MEDICAL CENTER DR		ANN ARBOR	MI	481095000	0.175179118	40
1821366808	DOYLE	JOHN	JOSEPH	JOHN JOSEPH DOYLE, MI	1001 WOODLAWN PARK DR		FLINT	MI	485032762	0.175184726	40
1194159707	AZIZY	HOGAY		HOGAY AZIZY, MI	1200 E MICHIGAN AVE	245A	LANSING	MI	489121800	0.175207939	40
1700882669	WENG	EMILY	MEI-YUE	EMILY MEI-YUE WENG, MI	13439 E 14 MILE RD		STERLING HEIGH	MI	483126304	0.175239748	40
1912903139	PRECHEL	WILLIAM	P	WILLIAM P PRECHEL, MI	16551 W WARREN AVE		DETROIT	MI	482283706	0.175410587	40
1902255714	TORNGA	MATTHEW		MATTHEW TORNGA, MI	15151 STANTON ST STE A		WEST OLIVE	MI	49460	0.17545436	40
1538381421	UNZICKER	GWENDOLYN	RUTH	GWENDOLYN RUTH UNZICKER, MI	25 MICHIGAN ST NE	SUITE 5100	GRAND RAPIDS	MI	495032515	0.175495747	40
1831205806	BRUMMELER	ROBERT	KENNETH	ROBERT KENNETH BRUMMELER, MI	7070 MILLER RD STE A		SWARTZ CREEK	MI	484731591	0.175612917	40
1407274970	MEYER	EDWIN	G	EDWIN G MEYER, MI	9425 N PINGREE RD		ALMA	MI	488019512	0.175660866	40
1457989428	DEVIVO	GABRIEL	ANGELO	GABRIEL ANGELO DEVIVO, MI	3443 FARR RD		FRUITPORT	MI	494158779	0.175730418	40
1649238817	PANOZZO	KRISTEN	FOLEY	KRISTEN FOLEY PANOZZO, MI	11270 E 13 MILE RD	SUITE 4	WARREN	MI	480932599	0.176466812	40
1245644392	ROZEK	LAURIE		LAURIE ROZEK, MI	1200 E MICHIGAN AVE	SPARROW PRO	LANSING	MI	489121800	0.176771379	40
1578054037	FOXWORTH	VANESSA		VANESSA FOXWORTH, MI	32901 TWENTY THREE MILE ROAD	SUITE 100	CHESTERFIELD	MI	48047	0.176915575	40
1568406874	AZHARY	HEND		HEND AZHARY, MI	804 SERVICE RD	ROOM A1423	EAST LANSING	MI	488241313	0.177105277	40
1366558801	HANKENSON	PAUL	D	PAUL D HANKENSON, MI	1501 KYLE ST		EATON RAPIDS	MI	488278908	0.177208868	40
1770523524	READ	LORY	MICHELLE	LORY MICHELLE READ, MI	418 WASHINGTON ST		LAKEVIEW	MI	488509806	0.177293804	40
1477867273	DULKU	JASPAUL	SINGH	JASPAUL SINGH DULKU, MI	44250 DEQUINDRE RD		STERLING HEIGH	MI	483141002	0.177362858	40
1912359126	MANN	GARRY		GARRY MANN, MI	1200 E MICHIGAN AVE	SUITE 245A	LANSING	MI	489121800	0.17742319	40
1730609884	KLER	ROMINDER		ROMINDER KLER, MI	1215 E MICHIGAN AVE		LANSING	MI	489121811	0.177424214	40
1235421223	RUNGE	REBECCA	ANNE	REBECCA ANNE RUNGE, MI	8906 M 89		RICHLAND	MI	49083	0.177467099	40
1619032851	DIDOCHA	DANIEL	WALTER	DANIEL WALTER DIDOCHA, MI	40 OAK HOLLOW ST	SUITE 350	SOUTHFIELD	MI	480347408	0.178127859	40
1215128962	MALOTT	BETHANY	E	BETHANY E MALOTT, MI	4386 STATE ST		SAGINAW	MI	486034067	0.178440603	40
1962487041	ROSENBERG	DAVID		DAVID ROSENBERG, MI	30840 NORTHWESTERN HWY	SUITE 300	FARMINGTON HIL	MI	483342552	0.178445424	40
1972954220	HAYNES	ERIC	CHARLES	ERIC CHARLES HAYNES, MI	4378 HOLT RD		HOLT	MI	488421634	0.178472583	40
1528088614	ARNTZ	STEPHEN	JAMES	STEPHEN JAMES ARNTZ, MI	214 N. WEST AVE		JACKSON	MI	492011903	0.178669487	40
1710046792	CAMPBELL	EVERETT	W.	EVERETT W. CAMPBELL, MI	7633 E JEFFERSON AVE	SUITE 340	DETROIT	MI	482143730	0.178737955	40
1043878804	SCHERMER	WESLEY		WESLEY SCHERMER, MI	3443 FARR RD		FRUITPORT	MI	494158779	0.17881491	40
1912298084	OKANLAMI	OLUWAFERA	OYEDEJI	OLUWAFERA OYEDEJI OKANLAMI, MI	1801 BRIARWOOD CIRCLE		ANN ARBOR	MI	481083347	0.178886881	40
1831732809	GHATAK	RUPENDRA		RUPENDRA GHATAK, MI	1458 W CENTER RD STE 1		ESSEXVILLE	MI	487322151	0.179266329	40
1578510343	KONERU	SIRISHA		SIRISHA KONERU, MI	4646 JOHN R ST		DETROIT	MI	482011916	0.179435011	40
1770933574	FANNING	AURIELLE	MARIE	AURIELLE MARIE FANNING, MI	4909 E OUTER DR		DETROIT	MI	482343446	0.179442932	40
1538151584	WHITMYER	JAMES	H	JAMES H WHITMYER, MI	36015 UTICA RD		CLINTON TOWNSH	MI	480351021	0.179567393	40
1487138020	KLEYN	KENNETH	ALLEN	KENNETH ALLEN KLEYN, MI	5548 MILLBROOK DR		WILLIAMSBURG	MI	496909214	0.179857745	40
1063499291	RAFFO	DAVID	G.	DAVID G. RAFFO, MI	4452 BURTON FOREST CT SE		GRAND RAPIDS	MI	495468801	0.179980358	40
1649242165	KRAMAR	JANE		JANE KRAMAR, MI	7445 ALLEN RD	SUITE 250	ALLEN PARK	MI	481011963	0.180007314	40
1760483903	EKOLE	ALPHONSE	A	ALPHONSE A EKOLE, MI	21331 KELLY RD	SUITE 120	EASTPOINTE	MI	480213265	0.180395454	40
1811016108	ZAHURANEC	CARLA	J.	CARLA J. ZAHURANEC, MI	870 E ARKONA RD		MILAN	MI	481609770	0.180409663	40
1972612174	SANDERS	KELLIE	D	KELLIE D SANDERS, MI	8500 14TH ST		DETROIT	MI	482062425	0.180488348	40
1164464301	NELSON	CAROLYN	D	CAROLYN D NELSON, MI	32756 GRAND RIVER AVE		FARMINGTON	MI	483363133	0.180607347	40
1679536726	DREW	SHELLEY	MARIE	SHELLEY MARIE DREW, MI	1550 3 MILE RD NW		WALKER	MI	495448251	0.180609277	40
1114918877	BELLISARIO	RONALD	G	RONALD G BELLISARIO, MI	2940 CROOKS RD		ROCHESTER HILL	MI	483093609	0.180650792	40
1235149899	SOOFI	MOHAMED	AMJAD	MOHAMED AMJAD SOOFI, MI	2252 N MONROE ST		MONROE	MI	481624254	0.180676979	40
1033287842	COGGAN	PETER	G.	PETER G. COGGAN, MI	HENRY FORD HEALTH SYSTEM	2799 WEST G	DETROIT	MI	48202	0.18094546	40
1184787772	LEE	DAWN	RENEE	DAWN RENEE LEE, MI	205 OSCEOLA ST		LAURIUM	MI	499132134	0.181109255	40
1790905214	CHAMBERLAIN	JEFFERY	LEE	JEFFERY LEE CHAMBERLAIN, MI	2373 64TH ST SW	SUITE 1300	BYRON CENTER	MI	493157974	0.181178813	40
1316980543	REITER	SCOTT	RAYMOND	SCOTT RAYMOND REITER, MI	7000 MAIN ST		CASEVILLE	MI	48725	0.181215835	40
1548269574	TRUE	ROGER	A	ROGER A TRUE, MI	7625 SUMMERFIELD RD		LAMBERTVILLE	MI	481449677	0.18129176	40
1568495406	KERR	CHARLES	E	CHARLES E KERR, MI	1606 S EUCLID AVE		BAY CITY	MI	487063320	0.181437818	40
1437418589	RUPLE	JENNA	TAYLOR	JENNA TAYLOR RUPLE, MI	451 HEALTH PKWY	SUITE A	PAW PAW	MI	490798242	0.181482285	40
1740280965	LANSER	SUSAN		SUSAN LANSER, MI	100 N ROLAND ST		MC BAIN	MI	496579683	0.181600025	40
1417945288	GRIEMSMAN	STACIE	L	STACIE L GRIEMSMAN, MI	2249 WEALTHY ST SE	SUITE 110	EAST GRAND RAP	MI	495063052	0.181711566	40
1578523908	BOHL	GINGER	KAY	GINGER KAY BOHL, MI	1414 W FAIR AVE	STE. 36	MARQUETTE	MI	498552675	0.181927843	40
1619066560	PETERS	THERESA	R	THERESA R PETERS, MI	7300 DEXITER-ANN ARBOR RD		DEXTER	MI	481308598	0.182065178	40
1972677698	ROGERS	MARISSA	WALKERDIN	MARISSA WALKERDIN ROGERS, MI	1460 N CENTER RD		BURTON	MI	485091429	0.182362842	40
1568550291	VENTURA	MICHAEL	S	MICHAEL S VENTURA, MI	43141 WOODWARD AVE	KINGSWOOD U	BLOOMFIELD HIL	MI	48302	0.182918638	40
1326040544	TETZLAFF	TIMOTHY	NORMAN	TIMOTHY NORMAN TETZLAFF, MI	560 OSBORN BOULEVARD		SAULT SAINTE M	MI	49783	0.182971866	40
1316325129	YANCEY	CHRISTINA		CHRISTINA YANCEY, MI	1200 N MAIN ST		ADRIAN	MI	49221	0.183018183	40
1255644225	DEWITT	JEREMIAH	J	JEREMIAH J DEWITT, MI	1765 3 MILE RD NE UNIT 150319		GRAND RAPIDS	MI	495155014	0.183370269	40
1871536508	ROBINSON	STEPHEN	WILLIAM	STEPHEN WILLIAM ROBINSON, MI	327 CAPITAL AVE NE		BATTLE CREEK	MI	490173924	0.183512826	40
1043743131	GUSH	ANDREW		ANDREW GUSH, MI	37595 7 MILE RD	SUITE 201	LIVONIA	MI	481521003	0.183523668	40
1578677498	MUSSIN	ELIZABETH	A	ELIZABETH A MUSSIN, MI	4401 N CAMPUS RIDGE DR	SUITE D2100	MIDLAND	MI	486406112	0.184006868	40
1083613871	BLANCHARD	JOHN	A	JOHN A BLANCHARD, MI	1627 W BIG BEAVER RD		TROY	MI	480843501	0.184280927	40
1871614545	JACKSON	KATHERINE		KATHERINE JACKSON, MI	31505 32 MILE RD		RICHMOND	MI	480625215	0.184295334	40
1639145212	STEWARD	HYUN	A	HYUN A STEWARD, MI	811 N MACOMB ST		MONROE	MI	481623078	0.184330791	40
1871155622	BAZZI	EMAN		EMAN BAZZI, MI	21400 E 11 MILE RD		SAINT CLAIR SH	MI	480811566	0.184637097	40
1891248993	SAUCIER	KAYLEIGH		KAYLEIGH SAUCIER, MI	5900 BYRON CENTER AVENUE SE		WYOMING	MI	49519	0.184874028	40
1366063927	BARRAWI	HADEEL	GHAZI	HADEEL GHAZI BARRAWI, MI	ASCENSION GENESYS HOSPITAL, OFFICE OF MEDICAL EDUCAT	ONE GENESYS	GRAND BLANC	MI	48439	0.1851487	40
1326572652	DECASTRO	CHRISTOPH		CHRISTOPH DECASTRO, MI	300 N PATTERSON RD		REED CITY	MI	496778041	0.185152814	40
1154553154	JENKINS	TASHA	Y	TASHA Y JENKINS, MI	7302 JACKMAN RD		TEMPERANCE	MI	481821315	0.185168259	40
1598146847	BENKERT	CHRISTINA	LOUISE	CHRISTINA LOUISE BENKERT, MI	33155 ANNAPOLIS ST		WAYNE	MI	481842405	0.185280097	40
1386859288	HANNON	KATHLEEN	MARY	KATHLEEN MARY HANNON, MI	32754 GRAND RIVER AVE		FARMINGTON HIL	MI	483363133	0.185702958	40
1427141373	LIGNELL	JOHN	HAYDEN	JOHN HAYDEN LIGNELL, MI	14695 PARK AVENUE		CHARLEVOIX	MI	49720	0.185772404	40
1114588712	BICHUCHER	NATALIE	ZIEL	NATALIE ZIEL BICHUCHER, MI	33155 ANNAPOLIS ST		WAYNE	MI	481842405	0.185819912	40
1659990059	MASTROMONACO	MARK	PETER	MARK PETER MASTROMONACO, MI	21400 E 11 MILE RD		SAINT CLAIR SH	MI	480811566	0.186734681	40
1750933271	KROEKER	LAUREN	RACHEL	LAUREN RACHEL KROEKER, MI	1202 W OAK ST		GREENVILLE	MI	488382155	0.186850321	40
1780648170	SACKETT	GARY	N	GARY N SACKETT, MI	4200 DIVISION AVE N		COMSTOCK PARK	MI	493219546	0.186885145	40
1326190224	LEWISTON	JENNIFER	MICHELLE	JENNIFER MICHELLE LEWISTON, MI	1223 S WASHINGTON		ROYAL OAK	MI	48067	0.186976326	40
1811960081	MCCRACKEN	JOHN		JOHN MCCRACKEN, MI	7445 ALLEN RD	SUITE 250	ALLEN PARK	MI	481011963	0.187025471	40
1164488276	RUBENSTEIN	ANDREW		ANDREW RUBENSTEIN, MI	261 S MAIN ST		PLYMOUTH	MI	481701637	0.187051793	40
1487680740	RAMER	WILLIAM	CHARLES	WILLIAM CHARLES RAMER, MI	650 LINDEN ST STE 1		BIG RAPIDS	MI	493071880	0.187174656	40
1629380696	ROBINSON	MEGGAN		MEGGAN ROBINSON, MI	ONE GENESYS PKWY		GRAND BLANC	MI	484398065	0.187183967	40
1366447260	SILBER	ALAN		ALAN SILBER, MI	5721 INKSTER RD		GARDEN CITY	MI	481352960	0.18727172	40
1629414412	FRIEDMAN	TIMOTHY		TIMOTHY FRIEDMAN, MI	205 N EAST AVE		JACKSON	MI	492011753	0.187606486	40
1770687089	WALKOTTEN	RUTH	A	RUTH A WALKOTTEN, MI	2947 RUSSELL RD		MUSKEGON	MI	49445	0.187829187	40
1164423216	CANTO	CHERYL	A	CHERYL A CANTO, MI	2540 16TH ST		PORT HURON	MI	480606405	0.188725937	40
1801025432	WITTGENS	DAVID		DAVID WITTGENS, MI	1540 LAKE LANSING RD	SUITE 202	LANSING	MI	489123756	0.188760057	40
1144398934	STEIBEL	KENNETH	R	KENNETH R STEIBEL, MI	445 N FENWAY DR		FENTON	MI	484302666	0.188935252	40
1881058709	PETERSON	MARCO	ANTONIO	MARCO ANTONIO PETERSON, MI	1101 W UNIVERSITY DR	2 SOUTH	ROCHESTER	MI	483071863	0.188953915	40
1770614000	HUOTARI	JEFFREY	W	JEFFREY W HUOTARI, MI	138 W HIGHLAND RD	STE 950	HOWELL	MI	488432196	0.189183736	40
1790781508	NEIMAN-HART	HOLLI	KAYE	HOLLI KAYE NEIMAN-HART, MI	1000 OAKLAND DR		KALAMAZOO	MI	490081282	0.189200785	40
1508958760	WAYS	CAROL		CAROL WAYS, MI	6869 S OCCIDENTAL RD		TECUMSEH	MI	492869784	0.189229074	40
1740209675	STENCEL	GARY		GARY STENCEL, MI	49310 VAN DYKE AVE		UTICA	MI	48317	0.190006721	40
1952378358	DASHER	PAMELA	L	PAMELA L DASHER, MI	10090 E LIPPINCOTT BLVD		DAVISON	MI	484239151	0.190095079	40
1255322301	OLSON	ALLAN	L	ALLAN L OLSON, MI	1414 W FAIR AVE	SUITE 36	MARQUETTE	MI	498552675	0.190166118	40
1164647889	O'CONNOR	KEARY	ELIZABETH	KEARY ELIZABETH O'CONNOR, MI	1471 E. BELTLINE NE	STE 102	GRAND RAPIDS	MI	49525	0.190512963	40
1174585251	AYSOLA	PADMA		PADMA AYSOLA, MI	19930 FARMINGTON RD STE C		LIVONIA	MI	481521440	0.190718116	40
1669600219	BANNO	MARK	KOREA	MARK KOREA BANNO, MI	27970 ORCHARD LAKE RD STE 1	FARMINGTON	FARMINGTON HIL	MI	483343767	0.190806658	40
1144280413	MAGNATTA	CRAIG		CRAIG MAGNATTA, MI	3950 S ROCHESTER RD		ROCHESTER HILL	MI	483075160	0.19108585	40
1700898525	NACIF	ALBERTO		ALBERTO NACIF, MI	2305 GENOA BUSINESS PARK DR	SUITE 200	BRIGHTON	MI	481147004	0.191096531	40
1700443991	FAIRCHILD	MERANDA	ADEL	MERANDA ADEL FAIRCHILD, MI	33155 ANNAPOLIS ST		WAYNE	MI	481842405	0.191191994	40
1598791766	RICHARDS	JAMES	P.	JAMES P. RICHARDS, MI	205 N STATE ST	SUITE A	HARRISVILLE	MI	487409255	0.191609476	40
1538135405	DIEHL	GEORGE	F	GEORGE F DIEHL, MI	4154 S RIVER RD	BLDG 2	EAST CHINA	MI	480542925	0.192630242	40
1497195846	VASDANI	NADIYA		NADIYA VASDANI, MI	1 GENESYS PKWY		GRAND BLANC	MI	484398065	0.193382282	40
1427088863	ZARLENGA	LANA		LANA ZARLENGA, MI	285 JAMES ST		HOLLAND	MI	494241849	0.193578642	40
1285080838	HINMAN	LAURA		LAURA HINMAN, MI	1460 N CENTER RD		BURTON	MI	485091429	0.193643369	40
1245366376	GADZINSKI	DAVID	ZIGMUND	DAVID ZIGMUND GADZINSKI, MI	126 W LUDINGTON AVE		LUDINGTON	MI	494312022	0.193741431	40
1912260514	HALL	ANTWAN		ANTWAN HALL, MI	43455 SCHOENHERR RD STE 2		STERLING HEIGH	MI	483131972	0.194177725	40
1154610335	HAFEEZ	FARRAH		FARRAH HAFEEZ, MI	80600 VAN DYKE RD		BRUCE TWP	MI	480651333	0.194245062	40
1700237468	NGUYEN	LONG	HOANG	LONG HOANG NGUYEN, MI	135 N CASEVILLE RD		PIGEON	MI	487559704	0.194374912	40
1629017207	BLANZY	JOHN	E	JOHN E BLANZY, MI	14319 DIX-TOLEDO RD		SOUTHGATE	MI	48195	0.194917373	40
1114085123	ALIMARIO	SOLON		SOLON ALIMARIO, MI	8033 E 10 MILE RD	SUITE 101	CENTER LINE	MI	480151427	0.195040002	40
1952573529	KHAN	GULNAZ		GULNAZ KHAN, MI	1000 E STADIUM BLVD		ANN ARBOR	MI	481044616	0.195096553	40
1851617799	HENDRICK	KEIKO ANN	DE LEON	KEIKO ANN DE LEON HENDRICK, MI	2799 W GRAND BLVD		DETROIT	MI	482022608	0.195702682	40
1164492500	SITNER	JEROME		JEROME SITNER, MI	4771 MICHIGAN AVE		DETROIT	MI	482103247	0.195842855	40
1952663171	HAQUE-UDDIN	SONIA	JAHAN	SONIA JAHAN HAQUE-UDDIN, MI	49650 CHERRY HILL RD	STE 120	CANTON	MI	481874849	0.195922308	40
1841410941	LANGE	WILLIAM	F	WILLIAM F LANGE, MI	1465 E PARKDALE AVE		MANISTEE	MI	496609709	0.195952682	40
1932119047	SMITH	WILLIAM	L	WILLIAM L SMITH, MI	3537 W FRONT ST	SUITE E	TRAVERSE CITY	MI	496847941	0.195987801	40
1215166442	HASSAN	MAHA		MAHA HASSAN, MI	50 N PERRY ST		PONTIAC	MI	483422217	0.196159234	40
1326253105	GUPTA	SOMIL	ASHOK	SOMIL ASHOK GUPTA, MI	36123 SCHOOLCRAFT RD		LIVONIA	MI	481501216	0.196200657	40
1447280227	NERGA	ALICJA	BERNARDA	ALICJA BERNARDA NERGA, MI	2891 E MAPLE RD	SUITE 102	TROY	MI	480836106	0.196279538	40
1952855298	GHOBRIAL	RITA MAUR		RITA MAUR GHOBRIAL, MI	1000 HOUGHTON AVE		SAGINAW	MI	486025303	0.196646653	40
1891019444	DHAR	SATYENDRA		SATYENDRA DHAR, MI	4000 WELLNESS DR		MIDLAND	MI	486700001	0.196761118	40
1326440983	RUST	JENNA	MARIE	JENNA MARIE RUST, MI	27450 SCHOENHERR RD STE 400		WARREN	MI	480886684	0.196854722	40
1437345931	FLETCHER	FREDERIC	ALAN	FREDERIC ALAN FLETCHER, MI	38238 CONNAUGHT DR		NORTHVILLE	MI	481679090	0.196961192	40
1174582134	ZIEMKOWSKI	PETER	J	PETER J ZIEMKOWSKI, MI	1000 OAKLAND DR		KALAMAZOO	MI	490081282	0.197104742	40
1003896960	DIEBOLD	MICHELLE		MICHELLE DIEBOLD, MI	201 3RD ST		BELLEVILLE	MI	481112605	0.197617086	40
1992805592	CATAQUIZ	DORIS	DAYANGHIR	DORIS DAYANGHIR CATAQUIZ, MI	8680 GRATIOT RD STE A		SAGINAW	MI	48609	0.197702739	40
1184936817	BOUTROS	MARK		MARK BOUTROS, MI	22250 PROVIDENCE DR	SUITE 500	SOUTHFIELD	MI	480754825	0.197913624	40
1215269873	WITHERSPOON	JOSLYN	NICOLE	JOSLYN NICOLE WITHERSPOON, MI	2799 W. GRAND BOULEVARD	HENRY FORD	DETROIT	MI	482022608	0.198005186	40
1093768244	CAVACECE	JOHN		JOHN CAVACECE, MI	300 LAFAYETTE AVE SE	SUITE 4200	GRAND RAPIDS	MI	495034650	0.198471264	40
1356870190	COOPER	COLLEEN		COLLEEN COOPER, MI	24 FRANK LLOYD WRIGHT DR		ANN ARBOR	MI	481059484	0.198774886	40
1336633742	MCKELLAR	DEXTER	ROBERT	DEXTER ROBERT MCKELLAR, MI	300 LAFAYETTE AVE SE STE 4000		GRAND RAPIDS	MI	495034692	0.198923512	40
1952371437	MCKEEBY	SHANNON	J	SHANNON J MCKEEBY, MI	601 JOHN ST	STE M020, B	KALAMAZOO	MI	490075341	0.199026901	40
1760466585	TANGALOS	THEODORE	L	THEODORE L TANGALOS, MI	43445 SCHOENHERR RD	STE 2	STERLING HEIGH	MI	483131961	0.199267001	40
1275945156	ARCHIYAN	ALEKSANDR		ALEKSANDR ARCHIYAN, MI	893 E SUPERIOR ST		WAYLAND	MI	493489178	0.199504753	40
1659524429	SHAIKH	RUBINA		RUBINA SHAIKH, MI	4304 PAGE AVE		MICHIGAN CENTE	MI	492541078	0.199507117	40
1346506318	VOSS	TYLER	T	TYLER T VOSS, MI	1400 MERCY DR	STE 100	MUSKEGON	MI	494441836	0.200161077	40
1861587362	BERENT	MARTIN	C	MARTIN C BERENT, MI	382 N 120TH AVE		HOLLAND	MI	49424	0.200296098	40
1497042972	TEGTMEIER	AIMEE	MARIE	AIMEE MARIE TEGTMEIER, MI	1215 E MICHIGAN AVE		LANSING	MI	489121811	0.20053634	40
1326618786	ABO AL NADIE	ISLAM		ISLAM ABO AL NADIE, MI	650 STEWART RD		MONROE	MI	481624222	0.200576568	40
1861468845	MERCATANTE	ANNETTE	MARIE	ANNETTE MARIE MERCATANTE, MI	3350 GRATIOT BLVD		MARYSVILLE	MI	480402121	0.20081942	40
1750314035	SAMBORN	LINDA		LINDA SAMBORN, MI	4175 N EUCLID AVE STE 3		BAY CITY	MI	487062483	0.200913719	40
1376925610	NWANKWO	CHINAZO		CHINAZO NWANKWO, MI	1215 E MICHIGAN AVE		LANSING	MI	489121811	0.201391693	40
1215900667	DZIOBAK	DAVID		DAVID DZIOBAK, MI	23870 MICHIGAN AVE		DEARBORN	MI	481241829	0.201426264	40
1952508467	FRIEDMAN	STEPHEN	SIMON	STEPHEN SIMON FRIEDMAN, MI	2960 MIDDLEBELT RD		WEST BLOOMFIEL	MI	483231931	0.201597762	40
1114918521	TABOR	DANNIE	L	DANNIE L TABOR, MI	905 E COLBY ST		WHITEHALL	MI	494611262	0.201860961	40
1295830792	CALDWELL	SUSAN		SUSAN CALDWELL, MI	13191 SCHAVEY RD	SUITE 3	DEWITT	MI	488209036	0.201920619	40
1891764080	SABB	SANDRA		SANDRA SABB, MI	23800 ORCHARD LAKE ROAD	SUITE 100	FARMINGTON HIL	MI	483362561	0.202038243	40
1881628774	HOFFMAN	REBECCA		REBECCA HOFFMAN, MI	10223 E CHERRY BEND RD		TRAVERSE CITY	MI	496847304	0.202922307	40
1033122304	SAVAGE	SASHA		SASHA SAVAGE, MI	4611 N CAMPUS RIDGE DR		MIDLAND	MI	486409533	0.20302811	40
1942378757	ENCINAS	DWIGHT DA	E.	DWIGHT DA E. ENCINAS, MI	HENRY FORD HEALTH SYSTEM	9100 BROMBA	HAMTRAMCK	MI	48212	0.203105565	40
1336438514	VANDENBOSCH	NICHOLAS	ALAN	NICHOLAS ALAN VANDENBOSCH, MI	1223 MERCY DR		MUSKEGON	MI	494441829	0.203378692	40
1790755270	POLLENS	STEVEN	M	STEVEN M POLLENS, MI	117 W PATERSON ST		KALAMAZOO	MI	490072557	0.203553121	40
1316918899	PAHARIA	AMITABH		AMITABH PAHARIA, MI	4420 E DAVISON ST		DETROIT	MI	482121744	0.203598291	40
1538259494	PAVEGLIO	JILL	M	JILL M PAVEGLIO, MI	3875 BAY RD	SUITE 2N	SAGINAW	MI	486032417	0.203670353	40
1548291982	KRAMER-HARRIN	MELANIE		MELANIE KRAMER-HARRIN, MI	5854 STATE ST		KINGSTON	MI	487419524	0.203902997	40
1366535734	SOVERINSKY	LOUIS	DONALD	LOUIS DONALD SOVERINSKY, MI	50 N PERRY ST	FADI SALLOU	PONTIAC	MI	483422217	0.204095944	40
1760827851	BROWN	DOROTHY		DOROTHY BROWN, MI	205 N EAST AVE		JACKSON	MI	492011753	0.204263324	40
1043586027	HIRANANDANI	NITISHA		NITISHA HIRANANDANI, MI	4000 HIGHLAND RD	STE. 114	WATERFORD	MI	483282167	0.204378051	40
1821040106	BONT	TIMOTHY	M	TIMOTHY M BONT, MI	211 W PINE LAKE DR		NEWAYGO	MI	493378029	0.20472023	40
1225018781	LERNER	SANDRA	SCHLEAN	SANDRA SCHLEAN LERNER, MI	29645 W 14 MILE RD	SUITE 110	FARMINGTON HIL	MI	483341666	0.204786008	40
1639122989	BARRY	LYNN	M	LYNN M BARRY, MI	301 EXPLORER ST		GWINN	MI	498412813	0.204788382	40
1699887125	HEINRICH	SUSAN	PATRICIA	SUSAN PATRICIA HEINRICH, MI	930 BLUE STAR HWY		SOUTH HAVEN	MI	490907758	0.205017746	40
1164805685	LIU	JAN	TSE	JAN TSE LIU, MI	3337 BRITTON RD		PERRY	MI	48872	0.205241857	40
1558320846	BARNETT	CLARENCE	RICHARD	CLARENCE RICHARD BARNETT, MI	1020 4TH AVE		LAKE ODESSA	MI	488491004	0.205295982	40
1235394289	SINHA	ANITA		ANITA SINHA, MI	7330 N CANTON CENTER RD	STE 111	CANTON	MI	481871538	0.205330145	40
1356559496	LUCAS-VOUGIOU	CHRISTINA	MARIE	CHRISTINA MARIE LUCAS-VOUGIOU, MI	21969 HURON RIVER DR		ROCKWOOD	MI	481731237	0.205405842	40
1467541870	PFLUGRAD	CHESTER		CHESTER PFLUGRAD, MI	550 MUNSON AVE		TRAVERSE CITY	MI	496863580	0.205559214	40
1073559415	DRAKE	GEORGE	ERVING	GEORGE ERVING DRAKE, MI	68449 SCOTT ST		EDWARDSBURG	MI	491129504	0.206041807	40
1679985311	SMITH	KEIRSTEN		KEIRSTEN SMITH, MI	145 4TH AVE NE	FAMILY PRAC	GLADSTONE	MI	49837	0.206261884	40
1750875712	ANIMIKWAM	FRANK		FRANK ANIMIKWAM, MI	1200 E MICHIGAN AVE STE 245		LANSING	MI	48912	0.206670698	40
1386612406	ZAWISA	MARK		MARK ZAWISA, MI	23200 PONTIAC TRL STE 100		SOUTH LYON	MI	481781983	0.206733085	40
1811099567	GILIN	SEAN	E	SEAN E GILIN, MI	8483 HOLLY RD		GRAND BLANC	MI	484391840	0.206884025	40
1831282706	SIDDIQUE	NAVEED		NAVEED SIDDIQUE, MI	4600 E 14 MILE RD	SUITE 1	WARREN	MI	480924369	0.207101236	40
1548821010	BUHR	LAUREN	KAYE	LAUREN KAYE BUHR, MI	1215 E MICHIGAN AVE		LANSING	MI	489121896	0.2073399	40
1770786931	VEMURI	PADMAJA		PADMAJA VEMURI, MI	18101 OAKWOOD BLVD,	OAKWOOD HOS	DEARBORN	MI	48124	0.207462884	40
1053730374	BORTNEM	JASON	R	JASON R BORTNEM, MI	555 SAINT CLAIR RIVER DR		ALGONAC	MI	480011802	0.207532419	40
1033571302	GILBERT	BENJAMIN		BENJAMIN GILBERT, MI	7575 GRAND RIVER RD	SUITE 209	BRIGHTON	MI	481149309	0.208084643	40
1952321390	FURMAN	DOUGLAS	A	DOUGLAS A FURMAN, MI	7037 WEST M-68 HWY		INDIAN RIVER	MI	49749	0.208334888	40
1144367129	KNOBLOCH	DANIEL	E	DANIEL E KNOBLOCH, MI	605 W CHICAGO RD STE 2		COLDWATER	MI	490368400	0.208610783	40
1558468801	FUJIOKA	YOSUKE		YOSUKE FUJIOKA, MI	24 FRANK LLOYD WRIGHT DR		ANN ARBOR	MI	48106	0.208614599	40
1538184551	MAY	DAVID	BLAKE	DAVID BLAKE MAY, MI	6100 US HIGHWAY 31 N		WILLIAMSBURG	MI	496909306	0.208743523	40
1720265754	AZHARUDDIN	TAHERA		TAHERA AZHARUDDIN, MI	15717 15 MILE RD		CLINTON TOWNSH	MI	480352101	0.209090515	40
1891361846	SIDDIQUI	SAFIA		SAFIA SIDDIQUI, MI	1 GENESYS PKWY		GRAND BLANC	MI	484398065	0.209142621	40
1003127028	MADOSH	SPRING	L	SPRING L MADOSH, MI	205 OSCEOLA ST		LAURIUM	MI	499132134	0.209824371	40
1942470042	MALIK	ADNAN	ANWAR	ADNAN ANWAR MALIK, MI	703 N MCEWAN ST		CLARE	MI	486171440	0.209967568	40
1962842187	AHMAD	NABEEL		NABEEL AHMAD, MI	300 LAFAYETTE AVE SE	SUITE 4000	GRAND RAPIDS	MI	495034692	0.210072026	40
1033171699	FEDELE	STEPHEN		STEPHEN FEDELE, MI	105 N 20TH ST	20TH ST CLI	BATTLE CREEK	MI	49015	0.210188191	40
1619996220	WITT	KEVIN	STERLING	KEVIN STERLING WITT, MI	762 W MICHIGAN AVE		JACKSON	MI	492011978	0.210777957	40
1063038230	SPITTLER	BENJAMIN		BENJAMIN SPITTLER, MI	G3230 BEECHER RD STE 1		FLINT	MI	485323604	0.21080615	40
1386607430	CONNER	ASHLEY	LYNN	ASHLEY LYNN CONNER, MI	1550 3 MILE RD NW	SUITE A	WALKER	MI	495448251	0.21081271	40
1881818615	LINE	CHARLES	GENGHIS	CHARLES GENGHIS LINE, MI	6483 CITATION DR	SUITE B	CLARKSTON	MI	483462994	0.210858725	40
1932319753	MANICKAM	GAYATHRI	N	GAYATHRI N MANICKAM, MI	4401 CONNER ST		DETROIT	MI	482152201	0.210888315	40
1629032800	PELL	MARY	R	MARY R PELL, MI	1471 GRACE ST SE		GRAND RAPIDS	MI	495061678	0.2109248	40
1376927228	MANOHARAN	JAMUNA		JAMUNA MANOHARAN, MI	1000 HOUGHTON AVE		SAGINAW	MI	486025303	0.210930627	40
1629208475	DAKE	TESSA	KATHLEEN	TESSA KATHLEEN DAKE, MI	5694 MIDLAND RD		FREELAND	MI	486238845	0.211145335	40
1912993924	NUSRAT	SAJEDA		SAJEDA NUSRAT, MI	3310 SHATTUCK RD		SAGINAW	MI	486033263	0.211212489	40
1952961625	SANCHEZ	NATHANAEL	RAFAEL	NATHANAEL RAFAEL SANCHEZ, MI	33155 ANNAPOLIS ST		WAYNE	MI	481842405	0.211311727	40
1760446298	SCHMID	FRANK	LEONARD	FRANK LEONARD SCHMID, MI	107 N BRIDGE ST		SARANAC	MI	488815121	0.211472562	40
1013102391	MASSAND	MARIVIC	D	MARIVIC D MASSAND, MI	971 CANTERBURY RD		GROSSE POINTE	MI	482361252	0.211495577	40
1801861851	FREESTONE	DAVID	J	DAVID J FREESTONE, MI	114 N MAIN ST		ITHACA	MI	48847	0.211517822	40
1497169635	LANGERAK	JARED		JARED LANGERAK, MI	1000 EAST PARIS AVE SE STE 100		GRAND RAPIDS	MI	495463680	0.211524006	40
1164512034	KONICKI	STEVEN	M	STEVEN M KONICKI, MI	5973 BEATRICE DRIVE		KALAMAZOO	MI	49009	0.21186076	40
1598116840	AHMAD	SHERAZ		SHERAZ AHMAD, MI	2313 E HILL RD		GRAND BLANC	MI	484395059	0.21215179	40
1639528375	DUCHEINE	ABIGAIL		ABIGAIL DUCHEINE, MI	330 E WARWICK DR		ALMA	MI	488011014	0.212367199	40
1336709492	YOUNG	KATHRYN	G	KATHRYN G YOUNG, MI	300 LAFAYETTE AVE SE STE 4000		GRAND RAPIDS	MI	495034692	0.212379211	40
1255345856	HOFFMAN	JAY	THOMAS	JAY THOMAS HOFFMAN, MI	12805 ESCANABA DR	SUITE 1	DEWITT	MI	488208628	0.212490557	40
1740420082	DUTHLER	RANDALL	JAMES	RANDALL JAMES DUTHLER, MI	3152 PORT SHELDON ST STE C		HUDSONVILLE	MI	494269297	0.212532843	40
1104056670	SCHMITT	JILL		JILL SCHMITT, MI	64321 VAN DYKE RD	BEAUMONT CL	WASHINGTON TWP	MI	480952578	0.212956744	40
1205356912	SPENSLEY	COURTNEY	B	COURTNEY B SPENSLEY, MI	20321 FARMINGTON RD		LIVONIA	MI	481521411	0.213438923	40
1669430179	TRIMAS	ERIC	T	ERIC T TRIMAS, MI	3165 COUNTY FARM RD	TRIMAS FAMI	JACKSON	MI	492014101	0.213445762	40
1588999247	VANHEVEL	LISA	A	LISA A VANHEVEL, MI	12124 W LAKESHORE DR		BRIMLEY	MI	497159319	0.213505936	40
1386955771	PARK	ALICE	JEANNE	ALICE JEANNE PARK, MI	44201 DEQUINDRE RD		TROY	MI	480851117	0.213582481	40
1477514081	HODGES	RALPH	M	RALPH M HODGES, MI	6565 W MAIN ST		KALAMAZOO	MI	490096114	0.213595474	40
1184822181	OLISA	OBIDIKE	M	OBIDIKE M OLISA, MI	N10565 GRANDVIEW LN		IRONWOOD	MI	499389622	0.213932719	40
1356520084	MINOR	SAMUEL	F	SAMUEL F MINOR, MI	1890 S US HIGHWAY 131		PETOSKEY	MI	497708344	0.214019712	40
1700992484	PAPENDICK	KEITH	L	KEITH L PAPENDICK, MI	21215 N ULDRIKS DR		BATTLE CREEK	MI	490179008	0.214294896	40
1841291184	MEYERS	LEIA	RUTH	LEIA RUTH MEYERS, MI	27070 HOOVER RD		WARREN	MI	480934548	0.214484009	40
1740389246	SPALDING	JULIA	E	JULIA E SPALDING, MI	2909 E GRAND RIVER AVE		LANSING	MI	489124300	0.214570786	40
1477530269	KELLY	GRAHAM	M	GRAHAM M KELLY, MI	3496 E LAKE LANSING RD	STE. 160	EAST LANSING	MI	488232288	0.214871371	40
1306853221	DABABNEH	MALIK		MALIK DABABNEH, MI	6050 GREENFIELD RD	SUITE 101	DEARBORN	MI	481266004	0.215098759	40
1962478990	RODGERS	DAVID		DAVID RODGERS, MI	44300 DEQUINDRE RD	FAMILY MEDI	STERLING HEIGH	MI	483141003	0.215156811	40
1992892384	SARIN	ASHISH		ASHISH SARIN, MI	9400 S SAGINAW RD	STE F	GRAND BLANC	MI	484399500	0.215159491	40
1922159722	EBERT	GALEN	R	GALEN R EBERT, MI	6800 NEWARK RD	STE 300	IMLAY CITY	MI	484449656	0.21528125	40
1427379916	YOUNG	ERIN	ELIZABETH	ERIN ELIZABETH YOUNG, MI	1175 WILSON AVE NW		WALKER	MI	495346407	0.215354351	40
1083842256	ROY	MANJULA		MANJULA ROY, MI	17950 WOODWARD AVE		DETROIT	MI	482032260	0.215902065	40
1750312641	DIDLUCH	MAREK	T	MAREK T DIDLUCH, MI	2265 S. LINDEN RD.	STE A	FLINT	MI	48532	0.216051057	40
1740280569	MIHAILOFF	NEVENA-MA		NEVENA-MA MIHAILOFF, MI	1266 MARYMAR LN		BLOOMFIELD HIL	MI	483022825	0.216265465	40
1477599942	BHULLAR	HARBIR		HARBIR BHULLAR, MI	1460 N CENTER RD		BURTON	MI	485091429	0.216349557	40
1003987694	HASAN	TAHIR		TAHIR HASAN, MI	21844 23 MILE RD		MACOMB	MI	480424422	0.216582808	40
1912960543	WEEKS	ERIC	G	ERIC G WEEKS, MI	1615 MICHIGAN AVE		BALDWIN	MI	493047984	0.216589783	40
1336112937	VANDERBROOK	ROBERT		ROBERT VANDERBROOK, MI	602 BEECH ST	SUITE 3200	CLARE	MI	486171466	0.216797731	40
1972511400	BALIVET	WENDY	SUE	WENDY SUE BALIVET, MI	10047 CROSSROAD CT SE		CALEDONIA	MI	49316	0.216821022	40
1669436531	KARLE	CHRISTINE	LYNN	CHRISTINE LYNN KARLE, MI	455 BARCLAY CIRCLE	SUITE D	ROCHESTER HILL	MI	483074774	0.216823246	40
1356579890	HAMADEH	GHASSAN	N	GHASSAN N HAMADEH, MI	1575 CONCENTRIC BLVD	STE 1	SAGINAW	MI	486049312	0.216840677	40
1932273448	CONNORS	JOHN	R.	JOHN R. CONNORS, MI	2799 W GRAND BLVD		DETROIT	MI	482022608	0.217278083	40
1366461394	COOK	JOSEPH	N	JOSEPH N COOK, MI	1400 MEDICAL CAMPUS DR		TRAVERSE CITY	MI	496847823	0.217365794	40
1346462934	NEAL	ABIGAIL	L	ABIGAIL L NEAL, MI	3601 W. 13 MILE RD		ROYAL OAK	MI	48073	0.217562797	40
1629047444	HURCHIK-MUNAC	NANCY	A	NANCY A HURCHIK-MUNAC, MI	23800 ORCHARD LAKE ROAD	SUITE 100	FARMINGTON HIL	MI	483362561	0.217649048	40
1891761821	PANICCIA	ANTHONY		ANTHONY PANICCIA, MI	19901 E 10 MILE RD		ST CLAIR SHORE	MI	480801069	0.217880312	40
1013940188	KASPEROWICZ	RACHAEL	A	RACHAEL A KASPEROWICZ, MI	102 W PIERSON RD		FLINT	MI	485053348	0.217898694	40
1316520851	CHUNG	RAYMOND	JINHO	RAYMOND JINHO CHUNG, MI	1575 CONCENTRIC BLVD STE 1		SAGINAW	MI	486049312	0.217961992	40
1649564717	KODAGODA	MANJULI		MANJULI KODAGODA, MI	16001 W 9 MILE RD		SOUTHFIELD	MI	480754803	0.218319991	40
1043668650	MWANAHIBA	REMNANT		REMNANT MWANAHIBA, MI	4611 N CAMPUS RIDGE DR		MIDLAND	MI	486409533	0.218322838	40
1669418356	OCHS	RUDY	C	RUDY C OCHS, MI	611 E MAIN ST		HART	MI	49420	0.218474504	40
1356350268	TURK	ESHEL	S	ESHEL S TURK, MI	2799 W GRAND BLVD	DEPARTMENT	DETROIT	MI	482022608	0.218527758	40
1730121443	ABDO	BASIL	OMAR	BASIL OMAR ABDO, MI	24224 JOY RD	SUITE 100	REDFORD	MI	482391215	0.21939455	40
1649320433	STAINES	MARILYN		MARILYN STAINES, MI	5570 STATE ST		SAGINAW	MI	486033583	0.219413082	40
1518529932	PARANTHAMAN	ABBYRAHMY		ABBYRAHMY PARANTHAMAN, MI	36475 FIVE MILE RD OFC		LIVONIA	MI	481541971	0.219577113	40
1629520101	MARANG	BOITSHOKO		BOITSHOKO MARANG, MI	CLINTON RIVER DRIVE 11A		MOUNT CLEMENS	MI	48043	0.219707716	40
1184988909	FIGURADO	NILA	MARILYN	NILA MARILYN FIGURADO, MI	1200 E MICHIGAN AVE		LANSING	MI	489121800	0.219772855	40
1003263476	SOBH	ALI	I	ALI I SOBH, MI	13107 S MORROW CIR		DEARBORN	MI	481261442	0.219937866	40
1063444784	WEISMANTEL	DAVID	P	DAVID P WEISMANTEL, MI	1200 E MICHIGAN AVE	SUITE 245 C	LANSING	MI	489121800	0.21998489	40
1043297955	STASEVICH	ANDREW	JAMES	ANDREW JAMES STASEVICH, MI	804 SERVICE RD ROOM A109		EAST LANSING	MI	488241313	0.220245806	40
1083602510	BACH	JANET	M	JANET M BACH, MI	1027 W GENESEE ST		FRANKENMUTH	MI	487341302	0.220796342	40
1760746903	LEMANEK	LESLIE	M	LESLIE M LEMANEK, MI	710 S LINCOLN RD STE 100		ESCANABA	MI	498291293	0.22108952	40
1205880085	WAITE	BRIAN	G	BRIAN G WAITE, MI	1414 W FAIR AVE	SUITE 36	MARQUETTE	MI	498552675	0.221124279	40
1144200650	GRIMA	LAURA		LAURA GRIMA, MI	650 STEWART RD		MONROE	MI	481624222	0.221326813	40
1699766030	SINGLETON	SHELIA		SHELIA SINGLETON, MI	555 SAINT CLAIR RIVER DR		ALGONAC	MI	480011802	0.221787498	40
1205820065	WILLIS	DICK	F	DICK F WILLIS, MI	211 LONG RAPIDS RD		ALPENA	MI	497071315	0.221815498	40
1013000421	BROWNSTEIN	DAVID		DAVID BROWNSTEIN, MI	5821 W MAPLE RD	SUITE 192	WEST BLOOMFIEL	MI	483222275	0.222429466	40
1437178720	DI NOTO	FABRIZIO		FABRIZIO DI NOTO, MI	6483 CITATION DRIVE	SUITE B	CLARKSTON	MI	48346	0.222488536	40
1144740622	YOUNG	ZACHARY		ZACHARY YOUNG, MI	1458 W CENTER RD		ESSEXVILLE	MI	487322151	0.222881276	40
1144755323	CASH-O'BANNON	NAILAH		NAILAH CASH-O'BANNON, MI	24 FRANK LLOYD WRIGHT DR		ANN ARBOR	MI	481059484	0.223148822	40
1477811925	KAPATAIS	FALLON		FALLON KAPATAIS, MI	40015 GRAND RIVER AVE STE 100		NOVI	MI	483752160	0.223190961	40
1972866648	MEDAUGH	CHRISTINE	JEAN	CHRISTINE JEAN MEDAUGH, MI	20321 FARMINGTON ROAD		LIVONIA	MI	48152	0.223374226	40
1740625524	RAYES	LYDIA	JOY	LYDIA JOY RAYES, MI	18303 E 10 MILE RD	SUITE 500	ROSEVILLE	MI	480664988	0.223856602	40
1821471509	CARR	JOHN		JOHN CARR, MI	6050 NORTHLAND DR NE STE 200		ROCKFORD	MI	49341	0.223868499	40
1821086653	YONG	ALBERT		ALBERT YONG, MI	3894 MONITOR RD		BAY CITY	MI	487069298	0.224173133	40
1811347479	BARKER	ALLYSON		ALLYSON BARKER, MI	234 LAKE ST		ROSCOMMON	MI	486539203	0.224359304	40
1609822865	DADIVAS	CECILE	CATALAN	CECILE CATALAN DADIVAS, MI	7845 SPRING ARBOR RD		SPRING ARBOR	MI	492839785	0.225166078	40
1871573667	KIOMENTO	DOMINIC	JAMES	DOMINIC JAMES KIOMENTO, MI	8950 PROFESSIONAL DR		CADILLAC	MI	496018599	0.225185089	40
1285657437	LEESER	ROBERT	L	ROBERT L LEESER, MI	123 LANSING ST	SUITE 3A	CHARLOTTE	MI	488131696	0.225403074	40
1023182532	CLARIN	ARNEL	V.	ARNEL V. CLARIN, MI	HENRY FORD HEALTH SYSTEM	1151 TAYLOR	DETROIT	MI	48202	0.226053295	40
1730546722	WACLAWIK	SCOTT		SCOTT WACLAWIK, MI	24 FRANK LLOYD WRIGHT DR STE L2300		ANN ARBOR	MI	481059484	0.226094369	40
1639166747	BURKOW	LESTER		LESTER BURKOW, MI	319 W DELAWARE ST		DECATUR	MI	490451106	0.226187993	40
1871600676	DECKER	TODD	EDWARD	TODD EDWARD DECKER, MI	2325 SUMMIT PARK DR	SUITE 3	PETOSKEY	MI	497708774	0.226821779	40
1134565682	SHELTON	SCOTT		SCOTT SHELTON, MI	400 HINCKLEY BLVD STE 100		JACKSON	MI	492036152	0.227505163	40
1982894317	AKRAM	ARSHIA		ARSHIA AKRAM, MI	14523 NORTHLINE RD		SOUTHGATE	MI	481952446	0.227732656	40
1346354461	LISTON	AUDREY		AUDREY LISTON, MI	787 MARKET ST STE 9		HANCOCK	MI	49930	0.227798384	40
1184853632	PALM	KAI	KINYELL	KAI KINYELL PALM, MI	5716 MICHIGAN AVE		DETROIT	MI	482103039	0.228015148	40
1275509044	HAMED	MAGED	S	MAGED S HAMED, MI	100 MICHIGAN ST NE	STE. A721	GRAND RAPIDS	MI	495032560	0.22807951	40
1457559049	JARRELL	ERIN	E	ERIN E JARRELL, MI	3535 PARK ST	SUITE 110	MUSKEGON	MI	494443736	0.228228361	40
1972815272	BUKAVYN	YURIY		YURIY BUKAVYN, MI	2682 E GRAND RIVER AVE		EAST LANSING	MI	488235608	0.228259617	40
1245201490	BAILEY	GARY	W	GARY W BAILEY, MI	2525 BURTON ST SE		GRAND RAPIDS	MI	49546	0.228318751	40
1598259434	KUIVENHOVEN	MATTHEW		MATTHEW KUIVENHOVEN, MI	930 BLUE STAR HWY		SOUTH HAVEN	MI	490907758	0.228614841	40
1447695952	BOTSFORD	JAMES	HERBERT	JAMES HERBERT BOTSFORD, MI	201 E. CEDAR LAKE DR.		CHELSEA	MI	48118	0.228634362	40
1992792964	FALKELL	BARBARA		BARBARA FALKELL, MI	26711 WOODWARD AVE	SUITE 103	HUNTINGTON WOO	MI	480701333	0.228833902	40
1932218104	YOUNG	MICHAEL	W	MICHAEL W YOUNG, MI	3441 LAPEER RD		FLINT	MI	485034482	0.229024145	40
1366484453	KILGORE	JOHN	H	JOHN H KILGORE, MI	4150 225TH AVE		REED CITY	MI	496777918	0.2290896	40
1164531042	SULLIVAN	MICHAEL	WILLIAM	MICHAEL WILLIAM SULLIVAN, MI	16700 21 MILE RD	SUITE 101	MACOMB	MI	480444887	0.229506317	40
1033167226	YAMBAO	JAIME	T	JAIME T YAMBAO, MI	4444 W BRISTOL RD	SUITE 150	FLINT	MI	485073153	0.229541118	40
1134781412	LENTZ	JOSHUA	DWAINE	JOSHUA DWAINE LENTZ, MI	PROMEDICA MONROE REGIONAL HOSPITAL	650 STEWART	MONROE	MI	48162	0.229626104	40
1992760805	EDMONDSON	STEVEN	H	STEVEN H EDMONDSON, MI	107 N BRIDGE ST		SARANAC	MI	488815121	0.230032709	40
1730542275	KORZYM	DEREK	MATTHEW	DEREK MATTHEW KORZYM, MI	37595 7 MILE RD STE 210		LIVONIA	MI	481521003	0.230096964	40
1144395823	RANDALL	SCOTT	ALAN	SCOTT ALAN RANDALL, MI	128 MICHIGAN AVE		GLADSTONE	MI	498371929	0.230243544	40
1568875797	DOWNEY-BIECHL	CHRISTINA		CHRISTINA DOWNEY-BIECHL, MI	22250 PROVIDENCE DR	SUITE 500	SOUTHFIELD	MI	480754825	0.230442391	40
1053422063	BAYNE	BONNIE	JO	BONNIE JO BAYNE, MI	207 FLETCHER		ANN ARBOR	MI	481091050	0.230571687	40
1528096922	MULLEN	ERNEST	A	ERNEST A MULLEN, MI	7436 WOODWARD AVE		DETROIT	MI	482023100	0.230610183	40
1861463879	NEAL	PAUL		PAUL NEAL, MI	3906 N EUCLID AVE		BAY CITY	MI	487062029	0.230623816	40
1760652655	PATSY	ANTHONY	A	ANTHONY A PATSY, MI	1975 W M 21 STE 104		OWOSSO	MI	488678164	0.23066015	40
1609443803	BECKER	SARNA	R	SARNA R BECKER, MI	300 LAFAYETTE AVE SE STE 4000		GRAND RAPIDS	MI	495034692	0.230722131	40
1487073615	POTROUS	LAITH	MATTI	LAITH MATTI POTROUS, MI	4810 BENJAMIN DR		STERLING HEIGH	MI	483101911	0.231132449	40
1255341046	FRIEDLI	PATRICK		PATRICK FRIEDLI, MI	906 BUSINESS PARK DR		TRAVERSE CITY	MI	496868683	0.23172974	40
1447463302	SMITH	KEVIN	M	KEVIN M SMITH, MI	829 N CENTER AVE	SUITE 210	GAYLORD	MI	497351595	0.232137052	40
1578699807	ABDOLKARIM	ADIB	OMAR	ADIB OMAR ABDOLKARIM, MI	33000 PALMER RD		WESTLAND	MI	48186	0.23218402	40
1346239365	LUKAS	JEFFREY	L.	JEFFREY L. LUKAS, MI	4014 S RIVER RD	#6	EAST CHINA	MI	480542916	0.23232098	40
1154305241	LOPEZ	JOSE	BATERINA	JOSE BATERINA LOPEZ, MI	3020 S GENESEE RD		BURTON	MI	485191420	0.232328028	40
1588248900	GRANT	CHRISTIAN		CHRISTIAN GRANT, MI	4611 CAMPUS RIDGE DR		MIDLAND	MI	486409533	0.232364155	40
1023141637	SCOTT	ROBERT	TAYLOR	ROBERT TAYLOR SCOTT, MI	804 SERVICE ROAD	ROOM A235	EAST LANSING	MI	488247021	0.232387165	40
1194770347	KOHLER	JANINE		JANINE KOHLER, MI	3515 COOLIDGE RD	SUITE 4	EAST LANSING	MI	488238014	0.232934488	40
1831383074	WAGNER	JORDAN	M	JORDAN M WAGNER, MI	2002 S 11TH ST		NILES	MI	491204074	0.232953406	40
1508821034	HOLMES	MARTIN	S	MARTIN S HOLMES, MI	300 B DR N		ALBION	MI	492248420	0.233536945	40
1114940434	DUNCAN	MARGRET		MARGRET DUNCAN, MI	336 S RIVER AVE		HOLLAND	MI	494233326	0.233773175	40
1518060169	MCLAIN	MYRTLE		MYRTLE MCLAIN, MI	78 N DIVISION		HESPERIA	MI	49421	0.233808851	40
1942351820	KAURA	SITA	RAM	SITA RAM KAURA, MI	14797 DIX TOLEDO RD		SOUTHGATE	MI	481952507	0.234716257	40
1740403609	OSHMAN	LAUREN		LAUREN OSHMAN, MI	14700 E OLD US HIGHWAY 12		CHELSEA	MI	481181185	0.23496161	40
1568472538	KASPOR	ANNELLE		ANNELLE KASPOR, MI	3537 W FRONT ST	SUITE E	TRAVERSE CITY	MI	496847941	0.235004431	40
1801417811	GJOCAJ	LIRIDON		LIRIDON GJOCAJ, MI	33155 ANNAPOLIS ST		WAYNE	MI	481842405	0.235210496	40
1184152118	MOUSA	SARA	M	SARA M MOUSA, MI	1 GENESYS PKWY		GRAND BLANC	MI	484398065	0.235484556	40
1194765198	PROUTY	DONALD	G.	DONALD G. PROUTY, MI	330 E WARWICK DR		ALMA	MI	488011014	0.235578964	40
1770580045	ROY	PATRICIA	J	PATRICIA J ROY, MI	1864 LAKESHORE DR		MUSKEGON	MI	494411607	0.235952446	40
1629561063	RIVKIN	AARON	MATTHEW	AARON MATTHEW RIVKIN, MI	33155 ANNAPOLIS ST.		WAYNE	MI	48184	0.236099656	40
1457510349	OTHMAN	AMAL	ELSAYED	AMAL ELSAYED OTHMAN, MI	24 FRANK LLOYD WRIGHT DRIVE	LOBBY H	ANN ARBOR	MI	481059484	0.236171764	40
1275598971	LUGINBILL	DAVID	WARREN	DAVID WARREN LUGINBILL, MI	1200 E MICHIGAN AVE	SUITE 325	LANSING	MI	489121800	0.236314119	40
1518197029	PAREDES	AZRAEL		AZRAEL PAREDES, MI	1109 W LONG LAKE RD		BLOOMFIELD HIL	MI	483021967	0.236469989	40
1639311509	ZALZALA	SAJAD		SAJAD ZALZALA, MI	835 MASON ST STE A250		DEARBORN	MI	481242231	0.236569615	40
1215348842	GHAEMI	CYRUS	A	CYRUS A GHAEMI, MI	9975 W OTTAWA AVE		EMPIRE	MI	496309618	0.236791712	40
1437200946	ZAKO	LOUIS	ROBERT	LOUIS ROBERT ZAKO, MI	248 MEADOWS LN		HARBOR SPRINGS	MI	497409286	0.236873175	40
1326381310	HOEKSTRA	ANNE	ELIZABETH	ANNE ELIZABETH HOEKSTRA, MI	3152 PORT SHELDON ST	SUITE C	HUDSONVILLE	MI	494269297	0.236884311	40
1457913428	PATEL	PRIYESH	SHARAD	PRIYESH SHARAD PATEL, MI	461 W HURON ST		PONTIAC	MI	483411601	0.237265024	40
1952359895	SOVA	DAVID	D.	DAVID D. SOVA, MI	4081 CASCADE RD SE	STE A	GRAND RAPIDS	MI	49456	0.237434384	40
1033179924	WURTZ	RANDALL	T	RANDALL T WURTZ, MI	23800 ORCHARD LAKE RD	STE 100	FARMINGTON HIL	MI	483362561	0.237567191	40
1144211160	KUDRAY	KATHLEEN	L	KATHLEEN L KUDRAY, MI	1314 S LINDEN RD		FLINT	MI	485323456	0.23764318	40
1447324959	ROWE GOROSH	MARLA	R.	MARLA R. ROWE GOROSH, MI	HENRY FORD HEALTH SYSTEM	2825 LIVERN	TROY	MI	48083	0.237782398	40
1467867762	AZUBUIKE	AKACHI		AKACHI AZUBUIKE, MI	1096 S BELSAY RD		BURTON	MI	485091948	0.237865613	40
1386623932	DUMADAG	PEDRO		PEDRO DUMADAG, MI	24681 NORTHWESTERN HWY	STE. 200	SOUTHFIELD	MI	480752305	0.238508659	40
1366850737	JESUDAS	RAJEEVAN		RAJEEVAN JESUDAS, MI	300 LAFAYETTE AVE SE		GRAND RAPIDS	MI	495034692	0.238606006	40
1619357068	KHANNA	ROHIN		ROHIN KHANNA, MI	1215 E MICHIGAN AVE	SUITE 245	LANSING	MI	48912	0.238729413	40
1669462974	STEPANSKI	JAMES	S	JAMES S STEPANSKI, MI	4030 W WALTON BLVD		WATERFORD	MI	483294174	0.238787134	40
1508854977	STERK	KABET		KABET STERK, MI	3152 PORT SHELDON ST	SUITE C	HUDSONVILLE	MI	494269297	0.238932676	40
1447213269	STEVENS	ERICA	ELSING	ERICA ELSING STEVENS, MI	2750 E BELTLINE AVE NE	MC 845	GRAND RAPIDS	MI	495258614	0.238998855	40
1164492336	SOTIROV	ANETA		ANETA SOTIROV, MI	5335 AUBURN RD		SHELBY TOWNSHI	MI	483174115	0.239069271	40
1548262736	SHEBUSKI	MARK	RICHARD	MARK RICHARD SHEBUSKI, MI	301 W LAKESHORE DR		HOUGHTON	MI	499312200	0.239100823	40
1487701009	CURATOLO	GARY	FRANK	GARY FRANK CURATOLO, MI	64521 VAN DYKE RD		WASHINGTON	MI	480952585	0.239707306	40
1699703454	SAHA	JAGNESWAR		JAGNESWAR SAHA, MI	211 GLENDALE	SUITE 200	HIGHLAND PARK	MI	482033231	0.239757439	40
1245333558	MYERS	TODD	ALLAN	TODD ALLAN MYERS, MI	4343 LANDS END		TRAVERSE CITY	MI	496868061	0.239855562	40
1720045586	SHEIKH	ZAHID	M.	ZAHID M. SHEIKH, MI	30236 JOHN R ROAD		MADISON HTS	MI	48071	0.239920952	40
1548317811	LEE	JONG		JONG LEE, MI	5315 ELLIOTT DR STE 304		YPSILANTI	MI	481978634	0.239947807	40
1043315492	WARREN	DEBORAH		DEBORAH WARREN, MI	6176 US HIGHWAY 31		GRAWN	MI	496379620	0.239968296	40
1780639450	MAHFOOZ	NAVEED		NAVEED MAHFOOZ, MI	1525 W CARO RD		CARO	MI	487239260	0.240362738	40
1245349414	INGRAM	TODD	V	TODD V INGRAM, MI	18341 US HIGHWAY 41		LANSE	MI	499468024	0.240820644	40
1952373441	ANGELL	DONNA		DONNA ANGELL, MI	7445 ALLEN RD	SUITE 250	ALLEN PARK	MI	481011963	0.241626362	40
1255710430	BOEKELHEIDE	LUCY		LUCY BOEKELHEIDE, MI	500 RENAISSANCE CTR STE R560		DETROIT	MI	482431929	0.241978261	40
1285792754	GERSTLE	ROGER	K	ROGER K GERSTLE, MI	1719 S GARFIELD AVE		TRAVERSE CITY	MI	496864337	0.242174138	40
1851736169	AKHDAR	FARAH		FARAH AKHDAR, MI	22250 PROVIDENCE DR STE 500		SOUTHFIELD	MI	480756213	0.242537853	40
1053376202	ALIMENTI	SIGITA		SIGITA ALIMENTI, MI	405 MOMANY DRIVE		ST JOSEPH	MI	490852178	0.243113383	40
1942263801	LAWRENCE	MARIA	L.	MARIA L. LAWRENCE, MI	2429 TRAUTNER DR		SAGINAW	MI	486049596	0.243374589	40
1790301356	CHURCHILL-GIL	NADIA	BRONTE	NADIA BRONTE CHURCHILL-GIL, MI	300 LAFAYETTE AVE SE STE 4000		GRAND RAPIDS	MI	495034692	0.24358342	40
1154816890	BECKER	KATHERINE	LYNN	KATHERINE LYNN BECKER, MI	2940 CROOKS RD		ROCHESTER HILL	MI	483093609	0.243690507	40
1679815112	ALJAHMI	ZAID	ALI	ZAID ALI ALJAHMI, MI	34405 W 12 MILE RD	SUITE 173	FARMINGTON HIL	MI	483313391	0.243820804	40
1831540350	FITZGERALD	EVAN		EVAN FITZGERALD, MI	13320 NORTH BLVD		VICKSBURG	MI	490971514	0.243838274	40
1891994026	KURKOWSKI	APRIL	ELIZABETH	APRIL ELIZABETH KURKOWSKI, MI	10850 E TRAVERSE HWY STE 4400		TRAVERSE CITY	MI	496841320	0.244050784	40
1629277579	MILLER	STEPHEN	R	STEPHEN R MILLER, MI	1172 KIRTS BLVD		TROY	MI	480844846	0.24412797	40
1790781656	YIM	ROGER	S	ROGER S YIM, MI	13439 E 14 MILE RD		STERLING HEIGH	MI	483126304	0.244436614	40
1285837690	BAYLEY	DAVID	MICHAEL	DAVID MICHAEL BAYLEY, MI	1000 OAKLAND DR		KALAMAZOO	MI	490081282	0.244442148	40
1477562932	HARVEY	MARLENE		MARLENE HARVEY, MI	1525 W LAKE LANSING RD	FAMILY HEAL	EAST LANSING	MI	488231387	0.244539317	40
1306812953	WAKEFIELD	HAROLD	C	HAROLD C WAKEFIELD, MI	221 E MAPLE ST		CARSON CITY	MI	48811	0.245211907	40
1649219932	GARLINGHOUSE	JOSEPH		JOSEPH GARLINGHOUSE, MI	333 MAGAZINE ST		SAULT SAINTE M	MI	497831867	0.245271686	40
1922035138	LINDEN	MELVIN	D	MELVIN D LINDEN, MI	27031 W WARREN ST		DEARBORN HEIGH	MI	481271901	0.245305454	40
1881863306	MUNGARA	SUNIL	KUMAR	SUNIL KUMAR MUNGARA, MI	24911 LITTLE MACK AVE		SAINT CLAIR SH	MI	480803200	0.24536361	40
1699706119	BETTEN	KAREN	L	KAREN L BETTEN, MI	8191 MOORSBRIDGE RD STE A		PORTAGE	MI	490247417	0.245440441	40
1740800101	FADEL	YASER	ALI	YASER ALI FADEL, MI	330 E WARWICK DR		ALMA	MI	488011014	0.245493517	40
1578682639	PARKER-FEATHE	EBONY	CHAUNTAE	EBONY CHAUNTAE PARKER-FEATHE, MI	1801 BRIARWOOD CIRCLE		ANN ARBOR	MI	481083347	0.245498945	40
1699729442	CONIGLIO	LINDA	PATRICIA	LINDA PATRICIA CONIGLIO, MI	5680 MARSH RD	SUITE 100	HASLETT	MI	488408987	0.245551258	40
1235113382	CLARK	AARON	KENNETH	AARON KENNETH CLARK, MI	1217 KEARNEY ST	SUITE 1	PORT HURON	MI	480603534	0.245571431	40
1558411256	ARONOVITZ	LEONARD	EDWARD	LEONARD EDWARD ARONOVITZ, MI	26400 W 12 MILE RD	SUITE 150	SOUTHFIELD	MI	480341700	0.245583354	40
1558380402	BHATT	PRADIPKUM		PRADIPKUM BHATT, MI	1903 W MICHIGAN AVE		KALAMAZOO	MI	490085200	0.245590472	40
1699920082	THEBAULT	R CHASE		R CHASE THEBAULT, MI	5716 MICHIGAN AVE	SUITE 1100	DETROIT	MI	482103039	0.245592325	40
1699066241	BOWEN	ROBERT	T	ROBERT T BOWEN, MI	4700 SCHAEFER RD.		DEARBORN	MI	481263698	0.245632818	40
1417924309	AYAD	MOHAMED	H	MOHAMED H AYAD, MI	13320 W WARREN AVE STE A		DEARBORN	MI	481261417	0.245650855	40
1548619281	QURESHI	NAYAB		NAYAB QURESHI, MI	330 E WARWICK DR		ALMA	MI	488011014	0.245701825	40
1790938868	MANSOUR	MOHAMED		MOHAMED MANSOUR, MI	1230 S LINDEN RD		FLINT	MI	485323459	0.245744388	40
1811988959	STORMS	MICHELLE	R	MICHELLE R STORMS, MI	1401 PRESQUE ISLE AVE	ATTN: HEALT	MARQUETTE	MI	498552818	0.245785699	40
1558709964	FLYNN	KELLY	A	KELLY A FLYNN, MI	6401 PRAIRIE ST	SUITE 2600	NORTON SHORES	MI	494447840	0.246002207	40
1528418340	FRANKLIN	KARENSA	LIN	KARENSA LIN FRANKLIN, MI	600 N MAIN ST STE 210		FRANKENMUTH	MI	487341152	0.246142045	40
1891971628	CRUZ	JEANETTE	ANUDDIN	JEANETTE ANUDDIN CRUZ, MI	911 E 9 MILE RD		FERNDALE	MI	482201934	0.246268286	40
1033467626	GUTIERREZ	ANITA	FICSOR	ANITA FICSOR GUTIERREZ, MI	26648 COUNTY ROAD 653		GOBLES	MI	49055	0.246438597	40
1548586548	PENCE	LAURA	ANNE	LAURA ANNE PENCE, MI	720 US HIGHWAY 27 N		MARSHALL	MI	490689609	0.246506238	40
1790851913	PFENNINGER	JOHN	L	JOHN L PFENNINGER, MI	4800 N SAGINAW RD		MIDLAND	MI	486402953	0.246716715	40
1306904842	RAWLIN	JOSEPH	WILLIAM	JOSEPH WILLIAM RAWLIN, MI	1400 MEDICAL CAMPUS DR		TRAVERSE CITY	MI	496847823	0.246798301	40
1699398081	BACHELDOR	NATALIE		NATALIE BACHELDOR, MI	22250 PROVIDENCE DRIVE SUITE 557		SOUTHFIELD	MI	480754818	0.246824629	40
1154300218	ALMANSOUR	MUHAMMAD	AMMAR	MUHAMMAD AMMAR ALMANSOUR, MI	4071 RICHFIELD RD		FLINT	MI	485062008	0.247094985	40
1467650192	MORRISON	ALAN	FAIRCHILD	ALAN FAIRCHILD MORRISON, MI	16001 W 9 MILE RD	FAMILY MEDI	SOUTHFIELD	MI	480754818	0.247384788	40
1689895583	SCHINDLER	DAVID	NEIL	DAVID NEIL SCHINDLER, MI	1185 US HIGHWAY 23 N		ALPENA	MI	497078004	0.247470458	40
1477872976	HOM	APRIL	ANN	APRIL ANN HOM, MI	2799 WEST GRAND BOULEVARD	HENRY FORD	DETROIT	MI	482022608	0.247598205	40
1952789745	MCCAULEY	TANESHA	MARIE	TANESHA MARIE MCCAULEY, MI	3031 W GRAND BLVD	SUITE 450	DETROIT	MI	482023046	0.247894313	40
1972680411	SWAN	LYNN	LAPOINTE	LYNN LAPOINTE SWAN, MI	3147 LOGAN VALLEY RD		TRAVERSE CITY	MI	496844772	0.248055873	40
1376564005	HARPER	DIANE	MEDVED	DIANE MEDVED HARPER, MI	7300 DEXTER-ANN ARBOR RD		DEXTER	MI	481308598	0.248845425	40
1417149196	KIMBALL	LISA		LISA KIMBALL, MI	1215 E MICHIGAN AVE		LANSING	MI	489121811	0.248865354	40
1760584593	FORTUNATE	BRENDA	R	BRENDA R FORTUNATE, MI	2462 E HILL RD	SUITE 1	GRAND BLANC	MI	484395064	0.248883482	40
1710915905	POSTULA-STEIN	JASON		JASON POSTULA-STEIN, MI	422 N CENTER ST		NORTHVILLE	MI	481671224	0.248892908	40
1124016134	JOHNSON	GREGORY	WILLIAM	GREGORY WILLIAM JOHNSON, MI	325 E H ST		IRON MOUNTAIN	MI	498014760	0.249349557	40
1942446604	MCCULLOUGH	HUGH	BENNETT	HUGH BENNETT MCCULLOUGH, MI	910 INDEPENDENCE ST		STURGIS	MI	490912306	0.249387861	40
1437163730	CARELS	HENRY	A	HENRY A CARELS, MI	239 S MAIN ST		ROMEO	MI	480655130	0.249469879	40
1104230242	WILLIAMS	KYLE		KYLE WILLIAMS, MI	4009 ORCHARD DR		MIDLAND	MI	486406122	0.249511635	40
1417139643	HOMISHA	SAMER		SAMER HOMISHA, MI	10990 MIDDLEBELTRD		LIVONIA	MI	48150	0.249811755	40
1457664708	GEEVARGHESE	ROBY		ROBY GEEVARGHESE, MI	22250 PROVIDENCE DR	SUITE 500	SOUTHFIELD	MI	480754825	0.249901169	40
1730253246	HOLSEY	PATRICIA	L.	PATRICIA L. HOLSEY, MI	HENRY FORD HEALTH SYSTEM	26300 WOODW	ROYAL OAK	MI	48067	0.24992954	40
1255757985	BUSK-SUTTON	REBECCA	KATE	REBECCA KATE BUSK-SUTTON, MI	18610 FENKELL ST		DETROIT	MI	482232378	0.250419679	40
1386696664	MILLETT	JOHN		JOHN MILLETT, MI	1550 3 MILE RD NW		WALKER	MI	495448251	0.250461917	40
1356678866	REA	STEPHANIE	A	STEPHANIE A REA, MI	8338 ALLEN ROAD	SUITE 101	ALLEN PARK	MI	48101	0.250495583	40
1508805706	DOBBINS	JAMES	G	JAMES G DOBBINS, MI	19400 D DR. S		MARSHALL	MI	490681497	0.250961083	40
1730412677	KLEIN	MARCY	A	MARCY A KLEIN, MI	1314 S. LINDEN RD.		FLINT	MI	485323456	0.251296567	40
1346652559	BARGHOUTH	URSULA		URSULA BARGHOUTH, MI	468 CADIEUX RD		GROSSE POINTE	MI	482301507	0.251571626	40
1770672636	WILLIAMS	JOY	CAROL	JOY CAROL WILLIAMS, MI	24 FRANK LLOYD WRIGHT DR	LOBBY H	ANN ARBOR	MI	481059484	0.251586171	40
1881740579	DUROCHER	PHILIP	S.	PHILIP S. DUROCHER, MI	1201 N TELEGRAPH RD	OAKLAND COU	PONTIAC	MI	483411029	0.251829135	40
1932147758	CAMPAU	JAMES	C	JAMES C CAMPAU, MI	901 S HENRY ST		BAY CITY	MI	487065076	0.251895343	40
1407013345	BRYCE	RICHARD	LINAS	RICHARD LINAS BRYCE, MI	5635 W FORT ST		DETROIT	MI	482093154	0.251996619	40
1871723536	HAMADE	ALI	H	ALI H HAMADE, MI	7362 MIDLAND RD		FREELAND	MI	486238803	0.252087638	40
1891145439	JENNINGS	MELISSA		MELISSA JENNINGS, MI	29150 FORD RD		GARDEN CITY	MI	481352848	0.252297464	40
1912935867	HOLMES	JEREMY	K	JEREMY K HOLMES, MI	419 S CORAL ST		KALKASKA	MI	496462500	0.252432437	40
1447251368	RUMSCHLAG	MARTHA	MARY	MARTHA MARY RUMSCHLAG, MI	210 N LAFAYETTE ST		SOUTH LYON	MI	481782048	0.252489174	40
1417038449	SKORY	MARK	LOUIS	MARK LOUIS SKORY, MI	312 E MIDLAND RD	SUITE A	AUBURN	MI	486119751	0.252690579	40
1174767776	OTREMBA	JOHN	A	JOHN A OTREMBA, MI	1135 W UNIVERSITY DR	SUITE 250	ROCHESTER	MI	483071886	0.253521031	40
1568675882	SLOMINIS	MARY	ANN	MARY ANN SLOMINIS, MI	321 E WARWICK DR		ALMA	MI	488011084	0.253905439	40
1700140936	KOLK	ELISA	JEANINE	ELISA JEANINE KOLK, MI	7330 N CANTON CENTER RD	SUITE 209	CANTON	MI	481871538	0.253925555	40
1083827687	MEACHUM	FLOYD	THOMAS	FLOYD THOMAS MEACHUM, MI	1048 STAFFORD PLACE		DETROIT	MI	482073813	0.254207793	40
1053405548	KROEZE	JON	W	JON W KROEZE, MI	382 N 120TH AVE		HOLLAND	MI	49424	0.2543621	40
1720081458	PRAAMSMA	LOUIS	T	LOUIS T PRAAMSMA, MI	551 LINN ST		ALLEGAN	MI	490101595	0.254410827	40
1508184425	MAESTRO	CALVIN	J.	CALVIN J. MAESTRO, MI	9100B WYOMING ST		OSCODA	MI	48750	0.254449897	40
1689167124	BOLEN	OLIVIA	LYNN	OLIVIA LYNN BOLEN, MI	1000 HOUGHTON AVE		SAGINAW	MI	486025303	0.254612136	40
1740773456	SMITH	AMANDA	M	AMANDA M SMITH, MI	400 HOBART ST		CADILLAC	MI	496012331	0.254639824	40
1003840778	MAYS	RUTH	EVANS	RUTH EVANS MAYS, MI	14201 2ND AVE	SUITE 114	HIGHLAND PARK	MI	482033794	0.254654993	40
1942207931	CAMARA	ROBERT	PETER	ROBERT PETER CAMARA, MI	1200 BYRON RD		HOWELL	MI	488431007	0.254777079	40
1710079256	DOSKOCH	GERALYN		GERALYN DOSKOCH, MI	14705 W UPRIGHT ST		CHARLEVOIX	MI	497201949	0.254827229	40
1386625606	AGREST	KEVIN	A	KEVIN A AGREST, MI	21647 RYAN RD		WARREN	MI	480912795	0.254880717	40
1548297765	MADIGAN	LARA		LARA MADIGAN, MI	10223 E CHERRY BEND RD		TRAVERSE CITY	MI	496847304	0.255374775	40
1881717528	BENNETT	DANIELLE	YVONNE WI	DANIELLE YVONNE WI BENNETT, MI	1900 COLUMBUS AVE		BAY CITY	MI	487086831	0.255461707	40
1306177548	GUILFOYLE	TOULA	M	TOULA M GUILFOYLE, MI	9865 WHISPERING PNES		SAND POINT	MI	487559658	0.255878737	40
1356699946	SHARMA	SIMMI		SIMMI SHARMA, MI	468 CADIEUX RD		GROSSE POINTE	MI	482301507	0.255911774	40
1578657318	CONRAD	NORBERT	E	NORBERT E CONRAD, MI	117 S MAIN ST		CAPAC	MI	480143715	0.25606083	40
1457767782	LACROCE	MICHAEL		MICHAEL LACROCE, MI	300 LAFAYETTE AVE SE		GRAND RAPIDS	MI	495034692	0.256162665	40
1700860632	BENDEROFF	BRUCE	J	BRUCE J BENDEROFF, MI	46591 ROMEO PLANK RD	STE 200	MACOMB	MI	480445742	0.256384052	40
1285687467	REYELTS	FREDRIC		FREDRIC REYELTS, MI	933 3 MILE RD NW	SUITE 210	GRAND RAPIDS	MI	495441673	0.256483961	40
1790752947	ALTON	LARRY		LARRY ALTON, MI	190 E STATE ST		MONTROSE	MI	484579144	0.25651528	40
1679678775	WITZKE	STEPHEN	D	STEPHEN D WITZKE, MI	230 TEMPLE ST		MASON	MI	488541837	0.256821884	40
1558987362	RAMBO	BRYAHNA		BRYAHNA RAMBO, MI	650 STEWART RD		MONROE	MI	481624222	0.256825535	40
1508828096	MARZOLF	MARK	NELSON	MARK NELSON MARZOLF, MI	5991 95TH AVE		EVART	MI	496319386	0.256883792	40
1396241402	ARAGONA	ASHLEY	KATHRYN	ASHLEY KATHRYN ARAGONA, MI	1455 S LAPEER RD STE 100		LAKE ORION	MI	483601468	0.257090106	40
1922024637	DONA	DANILO	AGUSTIN	DANILO AGUSTIN DONA, MI	7505 GRAFTON RD	SUITE 1	NEWPORT	MI	481668908	0.257154526	40
1184003386	MULVEY	PAUL		PAUL MULVEY, MI	804 SERVICE RD STE A235		EAST LANSING	MI	488247015	0.25749251	40
1467562041	LANG	JAMES	C	JAMES C LANG, MI	2550 W MAIN ST		LOWELL	MI	493318695	0.257535807	40
1376100206	KOPS	KRISTIN	ALEXIS	KRISTIN ALEXIS KOPS, MI	44250 DEQUINDRE RD		STERLING HEIGH	MI	483141002	0.257657141	40
1225079866	BARNES	CHRISTOPH		CHRISTOPH BARNES, MI	2332 ALPINE AVE NW		GRAND RAPIDS	MI	495441955	0.257907907	40
1982604617	O CALLAGHAN	TIMOTHY	GERARD	TIMOTHY GERARD O CALLAGHAN, MI	922 LAWNDALE ST		LUDINGTON	MI	494311928	0.258355484	40
1366880817	WHIPPLE	LISA		LISA WHIPPLE, MI	4940 W CLARK RD STE 100		YPSILANTI	MI	48197	0.258442516	40
1619542974	THOMPSON	AMMON		AMMON THOMPSON, MI	4611 CAMPUS RIDGE DR		MIDLAND	MI	486409533	0.258492601	40
1730391194	MALLETT	REBECCA	LEE	REBECCA LEE MALLETT, MI	7404 W H AVE		KALAMAZOO	MI	490098586	0.258493637	40
1538179510	SANOK	MARYELLEN		MARYELLEN SANOK, MI	3537 W FRONT ST	SUITE E	TRAVERSE CITY	MI	496847941	0.258534916	40
1205890605	CUNNINGHAM	DANIEL	B	DANIEL B CUNNINGHAM, MI	4685 BELDING RD NE		ROCKFORD	MI	493419605	0.258640782	40
1861948895	MI	WILLIAM		WILLIAM MI, MI	25 MICHIGAN ST NE		GRAND RAPIDS	MI	495032515	0.258821926	40
1154701084	BURLA	MARISA		MARISA BURLA, MI	28100 GRAND RIVER AVE	SUITE 313 S	FARMINGTON HIL	MI	483365967	0.259139214	40
1609853498	SCHMIDT	ELAINE		ELAINE SCHMIDT, MI	1223 MERCY DR		MUSKEGON	MI	494441829	0.259454588	40
1982792040	NELSON	ALLAN	D	ALLAN D NELSON, MI	500 N HANCOCK		PENTWATER	MI	49449	0.25988195	40
1336590843	BAATENBURG	LARA	JEAN	LARA JEAN BAATENBURG, MI	950 36TH ST SW		WYOMING	MI	49509	0.260222484	40
1558923268	CHIU	JENNIFER		JENNIFER CHIU, MI	300 LAFAYETTE AVE SE STE 4000		GRAND RAPIDS	MI	495034692	0.260338929	40
1568520252	RICHARDSON	STEPHEN	RANDOLPH	STEPHEN RANDOLPH RICHARDSON, MI	6700 N ROCHESTER RD	SUITE 100	ROCHESTER HILL	MI	483064362	0.26036541	40
1528273026	CRAVEN	MOLLY	ARNOLD	MOLLY ARNOLD CRAVEN, MI	230 TEMPLE ST		MASON	MI	488541851	0.260446307	40
1679544415	GOSWAMI	RAMSEWAK		RAMSEWAK GOSWAMI, MI	12701 TELEGRAPH RD	SUIUTE 103	TAYLOR	MI	48180	0.260469634	40
1134124662	NUSSDORFER	THOMAS	C	THOMAS C NUSSDORFER, MI	3074 N US 31 S		TRAVERSE CITY	MI	496844533	0.260485308	40
1023370624	RAY	CHELSEA	ELISE	CHELSEA ELISE RAY, MI	1500 SANDPOINT RD		MUNISING	MI	498621406	0.260513947	40
1902952039	CLARKE	NATALIE		NATALIE CLARKE, MI	2618 W SUGNET RD		MIDLAND	MI	486402647	0.260655933	40
1013278852	SCHULTE	LESLIE	ANN	LESLIE ANN SCHULTE, MI	426 MICHIGAN ST NE		GRAND RAPIDS	MI	49503	0.260828667	40
1033598156	WEITZ	ERIK		ERIK WEITZ, MI	44250 DEQUINDRE RD		STERLING HEIGH	MI	483141002	0.261161518	40
1871543678	PASCHALL	MARK	R	MARK R PASCHALL, MI	24911 LITTLE MACK AVE	SUITE C	SAINT CLAIR SH	MI	480803200	0.261210262	40
1508958737	GUGLIELMETTI	VINCENZO		VINCENZO GUGLIELMETTI, MI	1375 S. LAPEER RD.	STE. 106	LAKE ORION	MI	48360	0.261377757	40
1457881948	WEERS	SARAH		SARAH WEERS, MI	1035 E WILCOX AVE		WHITE CLOUD	MI	493498794	0.261601724	40
1275028235	DRUMMOND	DYLAN		DYLAN DRUMMOND, MI	1202 W OAK ST		GREENVILLE	MI	48838	0.261702165	40
1376534396	ROOME	GARY	T	GARY T ROOME, MI	G-3375 S. SAGINAW ST.		BURTON	MI	48529	0.262264345	40
1427435320	RICHESON	ABIGAIL		ABIGAIL RICHESON, MI	1200 E MICHIGAN AVE	SUITE 245A	LANSING	MI	489121800	0.262294853	40
1497283329	KATCHER	NICHOLAS	JAMES	NICHOLAS JAMES KATCHER, MI	1000 HOUGHTON AVE		SAGINAW	MI	486025303	0.262742754	40
1629598321	KORYCINSKI	STEVEN	T.	STEVEN T. KORYCINSKI, MI	4940 W CLARK RD STE 100		YPSILANTI	MI	481970860	0.262880508	40
1386937787	WOLOCKO	JONATHON	R	JONATHON R WOLOCKO, MI	210 N LAFAYETTE ST		SOUTH LYON	MI	481782048	0.263211903	40
1952482424	STREETER	DAVID		DAVID STREETER, MI	1710 GREVEL CT		MUSKEGON	MI	494447729	0.263614995	40
1154709640	SALERNO-FETTE	NICOLE		NICOLE SALERNO-FETTE, MI	181 EMMETT ST W		BATTLE CREEK	MI	490372963	0.263658939	40
1144254095	AUSIELLO	DOMENICO	S	DOMENICO S AUSIELLO, MI	200 S FRANKLIN ST		GREENVILLE	MI	488381740	0.263667821	40
1588694004	WAGNER	JACK	W	JACK W WAGNER, MI	4615 EASTMAN AVE		MIDLAND	MI	486402610	0.263691389	40
1932397627	MEHRA	RUCHIRA		RUCHIRA MEHRA, MI	15100 WHITTAKER WAY		GRAND HAVEN	MI	494178696	0.26372494	40
1720160872	DEMPSEY	RUSSELL	E	RUSSELL E DEMPSEY, MI	4700 32ND AVE		HUDSONVILLE	MI	494268001	0.264109092	40
1538471883	TAYLOR	JAIME	LYN-ESSIA	JAIME LYN-ESSIA TAYLOR, MI	1777 AXTELL DR STE 202	HOUGH CENTE	TROY	MI	480844435	0.26412194	40
1326605494	MARCHEWKA	TIFFANY	CHRISTINE	TIFFANY CHRISTINE MARCHEWKA, MI	28050 GRAND RIVER AVE		FARMINGTON HIL	MI	483365919	0.264248706	40
1124553011	BAIZ	HASSAN	ISSA	HASSAN ISSA BAIZ, MI	5555 CONNER ST STE 2818		DETROIT	MI	482133448	0.264311563	40
1891921631	HARTMAN	LYNN	ROBERT	LYNN ROBERT HARTMAN, MI	710 S LINCOLN RD		ESCANABA	MI	498291291	0.264827476	40
1609321595	KAUR	LAKHVIR		LAKHVIR KAUR, MI	805 W CEDAR ST		STANDISH	MI	486589526	0.264936363	40
1366977340	ROSE	LAUREN		LAUREN ROSE, MI	2001 S MERRIMAN RD STE 100		WESTLAND	MI	481865540	0.265081885	40
1548240237	MASTERNICK	JOSEPH	M	JOSEPH M MASTERNICK, MI	909 W MAPLE RD	STE 100	CLAWSON	MI	48017	0.265339987	40
1023096807	ZALLA	STEVEN	D	STEVEN D ZALLA, MI	1265 W HURON	STE 201	WATERFORD TOWN	MI	48328	0.265425056	40
1972164788	AKBARI	PEGAH		PEGAH AKBARI, MI	1460 N CENTER RD		BURTON	MI	485091429	0.265425109	40
1245280130	NIEMI	PHILLIP	W	PHILLIP W NIEMI, MI	550 OSBORN BLVD	SUITE #202	SAULT SAINTE M	MI	497831899	0.265436405	40
1518193259	ATTILI	SREEVALLI		SREEVALLI ATTILI, MI	11775 TECUMSEH CLINTON RD		CLINTON	MI	492369541	0.2654826	40
1346551082	PEREZ	DAVID		DAVID PEREZ, MI	308 CHARLES ST		BANGOR	MI	490131317	0.26561395	40
1679541239	KENNERLY	MARLENE	MARIE	MARLENE MARIE KENNERLY, MI	6100 N HAGGERTY RD		CANTON	MI	481873683	0.265785827	40
1669589818	KONZEN	DENNIS		DENNIS KONZEN, MI	7901 ANGLING RD	SUITE B-201	PORTAGE	MI	490240714	0.265820024	40
1851909790	MURRAY	JOHN		JOHN MURRAY, MI	1000 HARRINGTON ST		MOUNT CLEMENS	MI	480432920	0.266196247	40
1487687166	DEFEVER	KEITH	S	KEITH S DEFEVER, MI	34301 23 MILE RD	SUITE 100	CHESTERFIELD	MI	480474432	0.266338955	40
1033105630	MULLALLY	JOHN	PATRICK	JOHN PATRICK MULLALLY, MI	1117 STONE ST	SUITE 2	PORT HURON	MI	48060	0.266404914	40
1366473811	WILKINSON	WILLIAM	L	WILLIAM L WILKINSON, MI	308 CHARLES STREET		BANGOR	MI	49013	0.266410257	40
1427137355	ROSENBAUM	JEFFREY	DALE	JEFFREY DALE ROSENBAUM, MI	18618 MIDDLEBELT RD	SUITE #102	LIVONIA	MI	481523586	0.267207309	40
1184291643	RAO	LUHUA		LUHUA RAO, MI	4611 CAMPUS RIDGE DRIVE		MIDLAND	MI	48640	0.26753701	40
1831619980	QUICK	RYAN		RYAN QUICK, MI	33155 ANNAPOLIS ST		WAYNE	MI	481842405	0.267974753	40
1396709648	JOHNSON	SCOTT	A	SCOTT A JOHNSON, MI	2215 44TH ST SW		WYOMING	MI	495196439	0.268292505	40
1962582155	BYINGTON	DAVID	L.	DAVID L. BYINGTON, MI	5070 CASCADE RD SE	SUITE 250	GRAND RAPIDS	MI	495468422	0.268448369	40
1669681748	JACALA-TADIAN	JEMELLEE	PERPETUA	JEMELLEE PERPETUA JACALA-TADIAN, MI	15774 STATE STREET		HILLMAN	MI	497460427	0.2686979	40
1366434318	NAGAPPALA	BEENA		BEENA NAGAPPALA, MI	42645 GARFIELD RD	SUITE 103	CLINTON TOWNSH	MI	480385022	0.268792048	40
1528008570	OLESZKOWICZ	ANDREW	M	ANDREW M OLESZKOWICZ, MI	44250 DEQUINDRE RD		STERLING HEIGH	MI	483141002	0.269369384	40
1629590021	NADEEM	SHAHZEB		SHAHZEB NADEEM, MI	461 W HURON ST		PONTIAC	MI	483411601	0.269940091	40
1811032832	WIDLANSKY	ALAN		ALAN WIDLANSKY, MI	21685 GREEN HILL RD	185	FARMINGTON HIL	MI	483354341	0.2700657	40
1477523892	UZANSKY	JERRY		JERRY UZANSKY, MI	4771 MICHIGAN AVE		DETROIT	MI	482103247	0.270464671	40
1366881112	CRAWFORD	BARRY	MICHAEL	BARRY MICHAEL CRAWFORD, MI	2900 N. SAGINAW STREET		FLINT	MI	48505	0.270976298	40
1003256611	PANTAZIS	THEODOROS		THEODOROS PANTAZIS, MI	44250 DEQUINDRE RD		STERLING HEIGH	MI	483141002	0.271232975	40
1992791453	DEMOTS	WILLIAM	J	WILLIAM J DEMOTS, MI	8765 LEWIS AVE		TEMPERANCE	MI	481829583	0.271386509	40
1366000895	MIRACLE	ANNA		ANNA MIRACLE, MI	1458 W CENTER RD STE 1		ESSEXVILLE	MI	487322151	0.271623295	40
1932274115	SAIGH	FRANCIS	MICHAEL	FRANCIS MICHAEL SAIGH, MI	411 W US HIGHWAY 2		NORWAY	MI	498701125	0.271646281	40
1952337818	WONG	KONG	WAI	KONG WAI WONG, MI	28482 CHERRY HILL RD	SUITE B	GARDEN CITY	MI	481354703	0.271875557	40
1922450980	AFRAM	RENEE		RENEE AFRAM, MI	22646 E 9 MILE RD		SAINT CLAIR SH	MI	480801951	0.272006144	40
1821225392	VUKELIC	BRIAN	MICHAEL	BRIAN MICHAEL VUKELIC, MI	7575 GRAND RIVER RD	STE 210	BRIGHTON	MI	48114	0.272517794	40
1154390409	FERRELL	JERRY	L	JERRY L FERRELL, MI	555 W WACKERLY ST		MIDLAND	MI	486404710	0.272667736	40
1720056286	JOHNSON	VIRGINIA		VIRGINIA JOHNSON, MI	128 VAN BUREN ST		CHELSEA	MI	481181623	0.272793303	40
1154428969	GERMAN	BETH		BETH GERMAN, MI	2004 HOGBACK RD		ANN ARBOR	MI	481059738	0.272866202	40
1861490799	LEMANSKI	DENNIS	R	DENNIS R LEMANSKI, MI	2070 BIDDLE AVE STE 2		WYANDOTTE	MI	481924080	0.272901257	40
1427360767	PARISH	KATHERINE	ANN	KATHERINE ANN PARISH, MI	44250 DEQUINDRE RD		STERLING HEIGH	MI	483141002	0.273077676	40
1306406459	REIDY	COLLEEN	C	COLLEEN C REIDY, MI	300 LAFAYETTE AVE SE STE 4000		GRAND RAPIDS	MI	495034692	0.273425327	40
1306952767	GINNEBAUGH	DAVID	ALAN	DAVID ALAN GINNEBAUGH, MI	43201 COMMONS DR		CLINTON TOWNSH	MI	480381110	0.273473628	40
1134241110	CROW	JOSEPH	W.	JOSEPH W. CROW, MI	14300 N BECK RD		PLYMOUTH	MI	48170	0.273836679	40
1659315349	BERNEKING	MICHAEL	W	MICHAEL W BERNEKING, MI	436 44TH ST SE STE A		GRAND RAPIDS	MI	495484371	0.27401825	40
1215084926	HENDRICK	KIM	C	KIM C HENDRICK, MI	6429 W PIERSON RD	SUITE 12	FLUSHING	MI	484332396	0.2741424	40
1659786630	MCEVOY	ANNA	KATHERINE	ANNA KATHERINE MCEVOY, MI	200 ARNET ST	SUITE 200	YPSILANTI	MI	481985753	0.27429905	40
1508449083	SIMMONS	QUENTIN	BERNARD	QUENTIN BERNARD SIMMONS, MI	22250 PROVIDENCE DR STE 557		SOUTHFIELD	MI	480756213	0.274609327	40
1093952012	LIANG	HUEY-FONG		HUEY-FONG LIANG, MI	22341 W 8 MILE RD		DETROIT	MI	482191217	0.274860238	40
1417153529	KIRKPATRICK	CHRISTOPH	JOHN	CHRISTOPH JOHN KIRKPATRICK, MI	1401 PRESQUE ISLE AVE		MARQUETTE	MI	498552818	0.274922233	40
1346683869	KARIYANNA	SHATHABIS		SHATHABIS KARIYANNA, MI	3120 PROFESSIONAL DR		ANN ARBOR	MI	481045131	0.27580418	40
1720466790	HAWKINS	JASON		JASON HAWKINS, MI	35984 QUAKERTOWN LN		FARMINGTON HIL	MI	483313807	0.275870867	40
1326091406	EWING	SHERI	L	SHERI L EWING, MI	629 W CLOVERLAND DR STE 1		IRONWOOD	MI	49938	0.276282314	40
1053365346	CHARLES	DAVID		DAVID CHARLES, MI	9099 E LANSING RD	STEA	DURAND	MI	484291083	0.276701861	40
1033591037	BAKSHI	KUNAL		KUNAL BAKSHI, MI	ONE GENESYS PARKWAY		GRAND BLANC	MI	48439	0.276740688	40
1811941206	GOVIER	JACKALYN	M	JACKALYN M GOVIER, MI	2218 OLD US 27 N		TEKONSHA	MI	49092	0.277108497	40
1386871846	RAJLICH	JAN		JAN RAJLICH, MI	4685 BELDING RD NE		ROCKFORD	MI	49341	0.277153859	40
1902160385	WILLENBRING	BENJAMIN	D	BENJAMIN D WILLENBRING, MI	359 DIVISION AVE S		GRAND RAPIDS	MI	495034537	0.277260004	40
1578628079	USHER	LAWRENCE	JOSEPH	LAWRENCE JOSEPH USHER, MI	3595 WABEEK LAKE DR W		BLOOMFIELD HIL	MI	483021269	0.277811289	40
1003970799	AVCI-WOLF	GUNSEL	FATIMA	GUNSEL FATIMA AVCI-WOLF, MI	1990 UNION LAKE RD	SUITE 100	COMMERCE TWP	MI	483822202	0.278000801	40
1669739041	KUZNIA	ANGELA	LUCILLE	ANGELA LUCILLE KUZNIA, MI	14700 EAST OLD US 12		CHELSEA	MI	481181185	0.278175332	40
1083735773	HAENER	JENNIFER	R	JENNIFER R HAENER, MI	2940 CROOKS ROAD		ROCHESTER HILL	MI	48309	0.278269151	40
1831294487	WOODS	MATTHEW	BERNARD	MATTHEW BERNARD WOODS, MI	202 N MAIN ST		OLIVET	MI	490769465	0.278486834	40
1306805569	ROBBINS	MYRAL	R	MYRAL R ROBBINS, MI	1032 N EAGLE LAKE DR		KALAMAZOO	MI	490099622	0.278703977	40
1598769242	SIEFERT	SHARON	L	SHARON L SIEFERT, MI	2111 12 MILE RD NW		SPARTA	MI	493459754	0.278890589	40
1962455972	HAUTEA	MARION	C	MARION C HAUTEA, MI	205 S BRADLEY HWY		ROGERS CITY	MI	497792137	0.279094047	40
1033107875	WRIGHT	CLARENCE	DAVID	CLARENCE DAVID WRIGHT, MI	5939 N HURON RD		OSCODA	MI	487509710	0.279104996	40
1689674756	TINNING	LAURA	A	LAURA A TINNING, MI	1925 BRETON RD SE		GRAND RAPIDS	MI	495064810	0.279174161	40
1427089341	SIKORSKI	MARK	E	MARK E SIKORSKI, MI	16800 24 MILE RD	SUITE 4	MACOMB	MI	480422990	0.279185326	40
1285059972	ALI-SALOUM	AULA		AULA ALI-SALOUM, MI	24748 W WARREN ST		DEARBORN HEIGH	MI	481272109	0.2792718	40
1578183000	MEMON	FAIZAN		FAIZAN MEMON, MI	1000 HOUGHTON AVE		SAGINAW	MI	486025303	0.27932118	40
1205845849	ARAULLO-NAGAN	MARIA	T	MARIA T ARAULLO-NAGAN, MI	3409 LUDINGTON ST	SUITE 104	ESCANABA	MI	498294212	0.279467632	40
1023272994	BOLINA	MANISH		MANISH BOLINA, MI	15777 NORTHLINE RD STE 101		SOUTHGATE	MI	481952300	0.279641122	40
1609361666	WOLFE-SABO	COLTON	SHELBY	COLTON SHELBY WOLFE-SABO, MI	2009 HOLTON RD		MUSKEGON	MI	494451578	0.279728753	40
1720572340	LEVESSEUR	BRETT			300 LAFAYETTE AVE SE STE 4000		GRAND RAPIDS	MI	495034692	0.280372763	40
1871804252	CALVAN	QUEROBIN	MEDRANO		4000 WELLNESS DR		MIDLAND	MI	486702000	0.280443609	40
1437264645	KOPEL	MARK	J		11150 HIGHLAND RD		HARTLAND	MI	483532702	0.280588018	40
1134221013	SULLIVAN	MICHAEL	PATRICK		207 FLETCHER		ANN ARBOR	MI	481091050	0.280638102	40
1417040080	GERRITS	MARGARET	A		5135 S PENNSYLVANIA AVE		LANSING	MI	489114002	0.280683202	40
1467665307	TADROS	MINA			1200 E MICHIGAN AVE	SUITE 245-C	LANSING	MI	489121800	0.281181107	40
1073595674	ELSHOLZ	CHRISTINE	AMBER		6297 DIXIE HIGHWAY		BRIDGEPORT	MI	487229635	0.281245941	40
1992751887	TATTAN	DAVID	CHARLES		3165 24TH AVE		JAMESTOWN	MI	494270230	0.28155003	40
1083900237	OTT	ANNELIE			7093 DEXTER ANN ARBOR RD		DEXTER	MI	481308568	0.28162715	40
1346299492	BIRKHOLZ	LAURIE	A B		11971 JAMES ST		HOLLAND	MI	494249610	0.281798279	40
1568511426	STUENKEL	TERRI	MARIE		751 S SEVENTH ST		ONTONAGON	MI	499531450	0.282056278	40
1851435283	POLLARD	CHARLES	RUSSELL		300 S RATH AVE	SUITE 102	LUDINGTON	MI	494313003	0.282136515	40
1124090675	SHAH	SARJU			15500 LUNDY PKWY		DEARBORN	MI	481262778	0.282245597	40
1598053142	VINTON	BRIAN			201 3RD ST	200	BELLEVILLE	MI	481112605	0.282405799	40
1285636324	POWERS	DANIEL	B		1445 SHELDON RD	SUITE 201	GRAND HAVEN	MI	494172480	0.282426055	40
1871851766	HUFFER	PATRICK	A		1414 W FAIR AVE STE 36		MARQUETTE	MI	498552675	0.282453987	40
1639140742	ROCK	JANICE			80 68TH ST SE		GRAND RAPIDS	MI	495486980	0.282609595	40
1215310073	FOLDEN	GIACOMO	PIERCE		1000 HARRINGTON ST		MOUNT CLEMENS	MI	480432920	0.282915541	40
1265434849	MITCHELL	DANIEL	M		1711 S STEPHENSON AVE	SUITE 300	IRON MOUNTAIN	MI	498013650	0.283496403	40
1922014091	CICHOWLAS	MICHAEL	JAMES		13951 PLUMBROOK RD		STERLING HEIGH	MI	483121727	0.283835188	40
1942368436	NEWMAN	JAMI	JO		1200 E MICHIGAN AVE	SUITE 325	LANSING	MI	489121800	0.28411929	40
1184116873	PYNE	DEREK	E		3074 N US 31 S		TRAVERSE CITY	MI	496844533	0.284140048	40
1033138987	CLARK	SHEREE			4401 N CAMPUS RIDGE DR	SUITE 2100	MIDLAND	MI	486406112	0.284455073	40
1235349069	ABEL	TAMA			4433 BRETON RD SE		KENTWOOD	MI	495085273	0.284515962	40
1437248382	REED	BARBARA	D		14700 EAST OLD US 12		CHELSEA	MI	481181185	0.284823262	40
1881981553	VO	DIEM	HONG		370 E CHICAGO ST		COLDWATER	MI	490362062	0.284854652	40
1386140093	MARCHESE	BRADLEY			6869 OCCIDENTAL HIGHWAY		TECUMSEH	MI	49286	0.284941481	40
1871116905	AL-ANI	MARWAN			1215 E MICHIGAN AVE		LANSING	MI	489121811	0.285289684	40
1477818854	DUNN	GABRIEL	A		1675 LEAHY ST	SUITE 301A	MUSKEGON	MI	494425500	0.285471003	40
1154394674	DEAN	GEORGE	A		18900 W TEN MILE ROAD		SOUTHFIELD	MI	480752669	0.285506766	40
1780014373	SHEIKH	SHAHEEN			G3375 S SAGINAW ST		BURTON	MI	485291277	0.285565505	40
1225455785	MATTHEWS	JAMI-LYNN	HAUSER		202 W HIGHLAND RD STE A		HOWELL	MI	48843	0.28558787	40
1235791328	WOOD	JOEL	TYLER		25 MICHIGAN ST NE STE 5100		GRAND RAPIDS	MI	495032572	0.285625838	40
1033328265	HAQUE	SYEDA	ZOFESHAN		7436 WOODWARD AVE		DETROIT	MI	482023100	0.286058562	40
1497781983	ZIEGLER	GARY	R		419 S CORAL ST		KALKASKA	MI	496462500	0.286239299	40
1982778494	TERRY-HASSEL	NOREEN	E.		HENRY FORD HEALTH SYSTEM	19401 HUBBA	DEARBORN	MI	48126	0.28642375	40
1386291300	PANDEY	UMESH			461 W HURON ST		PONTIAC	MI	483411601	0.286609156	40
1578523502	DENNIS	JONATHAN	ANDREW		111 CHURCH STREET		TUSTIN	MI	496885113	0.286646726	40
1780666925	BRITTAN	KATHY	J		451 HEALTH PKWY	SUITE B	PAW PAW	MI	490798242	0.286897973	40
1194383067	YU	JESSI	JISU		718 N MACOMB ST		MONROE	MI	481627815	0.287023428	40
1720242407	SAAD	HUSSEIN	TOUFIC		23100 CHERRY HILL ST	STE 9	DEARBORN	MI	481241493	0.287062413	40
1689665440	GRAFF	THOMAS	MARION		905 E COLBY ST		WHITEHALL	MI	49461	0.28848775	40
1962585687	JOHNSON	JOHN	BRIAN		835 MIDLAND RD		SAGINAW	MI	486385782	0.288509124	40
1497984975	DELA CRUZ	JUAN MIGU	AFABLE		300 LAFAYETTE AVE SE	SUITE 4000	GRAND RAPIDS	MI	495034650	0.28856177	40
1184674939	KREIT	RIM			21250 HALL RD	SUITE 200	CLINTON TOWNSH	MI	480387232	0.288812977	40
1760833644	MAEHARA	LISA	MARIKO		1000 HARRINGTON ST		MOUNT CLEMENS	MI	480432920	0.288878215	40
1225039597	RODIN	PETER	J.		15200 KERCHEVAL AVE		GROSSE POINTE	MI	482301356	0.289190959	40
1427042506	ROSSI	TINA	M		211 LONG RAPIDS RD		ALPENA	MI	497071315	0.2898352	40
1689145666	SEOUDI	MOHAMED	MOSTAFA		461 W HURON ST		PONTIAC	MI	483411601	0.289945262	40
1326048448	PECK	DAVID	MICHAEL		47601 GRAND RIVER AVE	A105	NOVI	MI	483741233	0.289972216	40
1114918448	SKINDELL	ROGER	A		1254 N MAIN ST		LAPEER	MI	484461343	0.29016598	40
1366651457	SMITH	EKRAM	M		208 N SHIAWASSEE ST		OWOSSO	MI	488672755	0.290169375	40
1528061496	BRODY	HOWARD			138 SERVICE RD		EAST LANSING	MI	488241376	0.290348646	40
1518463256	PATEL	VIBHUTI			56293 VAN DYKE AVE		SHELBY TOWNSHI	MI	483165019	0.291067371	40
1003882903	MCDONALD	JOYCE	A		13700 19 MILE RD		STERLING HEIGH	MI	48313	0.291111471	40
1497812010	FERGUSON	R	D		2390 MITCHELL PARK DR	UNIT C	PETOSKEY	MI	497708965	0.291237438	40
1548780398	MARING	DANIEL	JAMES		8300 WESTPARK WAY		ZEELAND	MI	494647901	0.291451584	40
1316081326	SONGER	ANESSA	LEIGH		3537 W FRONT ST STE E		TRAVERSE CITY	MI	496847943	0.291693587	40
1245688514	LOUBERT	MICHELLE	ANDRINE		1200 E MICHIGAN AVE	SUITE 245	LANSING	MI	489121800	0.291776601	40
1588767933	HEITMANN	RONALD	F		21250 HALL RD	SUITE 200	CLINTON TOWNSH	MI	480387232	0.291797224	40
1073608519	PANDYA	HARESH			479 LAFAYETTE ST		IONIA	MI	48846	0.291815477	40
1457637506	KIZY	THOMAS			329 COLUMBIA ST		ALGONAC	MI	48001	0.291843648	40
1417053455	BRUBAKER	TRACY			2618 W SUGNET RD		MIDLAND	MI	486402647	0.292040039	40
1588288278	CORRELL	JORDAN	MATTHEW		28050 GRAND RIVER AVE		FARMINGTON HIL	MI	483365919	0.292169395	40
1114961885	SAYEGH	ANTHONY	JOHN		35429 SCHOENHERR RD		STERLING HEIGH	MI	483124258	0.292244887	40
1306838834	MURPHY	MARY	E		24911 LITTLE MACK AVE		ST CLAIR SHORE	MI	480803200	0.292278938	40
1972943660	BAIG	RAFAY	M		1400 MEDICAL CAMPUS DR		TRAVERSE CITY	MI	496847823	0.29229451	40
1194218636	BLACKMER	BENJERMEN	ALAN		15100 WHITTAKER WAY		GRAND HAVEN	MI	494178696	0.292349181	40
1003981176	JOHNSON	ROSA	LEE		4 LONGMEADOW VILLAGE DR		NILES	MI	491207809	0.292405078	40
1467867564	STELMASCHUK	NADEZDA			1000 HOUGHTON AVE		SAGINAW	MI	486025303	0.292525427	40
1730386186	HERDZIK	MONIKA	ANNA		4401 CAMPUS RIDGE DR STE 2100		MIDLAND	MI	486406125	0.292596892	40
1174629091	KIELHORN	GENE	E		212 S MAIN ST		BROOKLYN	MI	492309114	0.292650061	40
1023372257	KHALIL	AMAL	ALI		9340 TELEGRAPH RD		TAYLOR	MI	481803362	0.292882869	40
1821260266	ZELKO	DANIEL	MILAN		2313 N BELSAY RD		BURTON	MI	485091327	0.293471366	40
1508819517	POLIZZI	KERRY			245 STATE ST SE		GRAND RAPIDS	MI	495034328	0.293641669	40
1770682478	VIRUPANNAVAR	SUSHILA			5500 ARMSTRONG RD		BATTLE CREEK	MI	490151014	0.293686468	40
1336326362	PARVATANENI	AMITHA			28001 HARPER AVE		SAINT CLAIR SH	MI	480811561	0.294423188	40
1093761983	HELMAN	ALLISON			600 MACINNES DR		HOUGHTON	MI	499311144	0.294641375	40
1164865770	YON	AARON			595 BARCLAY CIR	STE D	ROCHESTER HILL	MI	483075802	0.294687228	40
1477868719	ANTOINE	ZAKIYA			10101 FENKELL ST		DETROIT	MI	482381645	0.295212021	40
1386899292	TWIDDY	SHANNON	KEITH		2002 S 11TH ST		NILES	MI	491204074	0.295225539	40
1134128093	DREGANSKY	GLENN	V		1000 OAKLAND DRIVE		KALAMAZOO	MI	49008	0.295233633	40
1457322794	MADHAVAN	ARTI			23900 ORCHARD LAKE RD	SUITE 150	FARMINGTON HIL	MI	483362501	0.295410618	40
1265960579	GORGIS	JAWAN			1202 WALTON BLVD STE 216		ROCHESTER HILL	MI	483076917	0.295453117	40
1770797482	DZEBO	RUZICA			44250 DEQUINDRE RD		STERLING HEIGH	MI	483141002	0.295491052	40
1811509185	MILLER	REBEKA	FAIRBANKS		45300 CHERRY HILL RD		CANTON	MI	481875073	0.295579292	40
1922667765	BLOCHER-SMITH	ETHAN	CHARLES		3443 FARR RD		FRUITPORT	MI	494158779	0.295912712	40
1477559888	KITTLE	JEFFREY	ELLIOTT		148 PARKDALE AVE		MANISTEE	MI	496601128	0.296028362	40
1104815232	LEVINE	ROBERT	C		911 E 9 MILE RD		FERNDALE	MI	482201934	0.296086796	40
1376649095	THOMPSON	KENNETH	M		1200 E MICHIGAN AVE	STE 245A	LANSING	MI	489121800	0.296180751	40
1629003462	DECARLO	LOREN	J		117 S MAIN ST		CAPAC	MI	480143715	0.296355813	40
1821091216	CRANDLE	JEFFREY	A		6401 PRAIRIE ST	SUITE 1600	MUSKEGON	MI	494447840	0.296414187	40
1174759906	AFZAL	MURIAM	N		100 MICHIGAN ST NE		GRAND RAPIDS	MI	495032560	0.296827634	40
1366931859	OMELL	NICOLE	TERESE DE		43455 SCHOENHERR RD		STERLING HEIGH	MI	483131951	0.296903567	40
1578754461	BEAM	DONALD	SAMUEL		100 W BIG BEAVER RD	SUITE 600	TROY	MI	480845206	0.29710618	40
1871904409	BURKHEIMER	GRACE	W		2750 E BELTLINE AVE NE		GRAND RAPIDS	MI	495258614	0.297129464	40
1548852130	PARDO	TABITHA	CAROLIN		825 N CENTER AVE STE 140		GAYLORD	MI	497351592	0.297307018	40
1669993150	LISKA	LAURENE	KOCIS		6245 INKSTER RD		GARDEN CITY	MI	481354001	0.298061772	40
1184617854	PAYTON	GLADSTONE	ANTHONY		247 N GRATIOT AVE		MOUNT CLEMENS	MI	480435746	0.298401907	40
1649377946	STEVENSON	THOMAS	A		781 36TH ST SE		GRAND RAPIDS	MI	495482319	0.298550086	40
1831538354	PATEL	GAURAV			100 MICHIGAN ST NE		GRAND RAPIDS	MI	495032560	0.298605926	40
1881648806	OBRIEN	DERMOT	D		4701 TOWNE CTR		SAGINAW	MI	486042834	0.29862949	40
1700451614	WALKER	SHELBY	LYNN		4611 CAMPUS RIDGE DR		MIDLAND	MI	486409533	0.298999238	40
1568564367	CONNER	SHAWN	K		5900 WALDON RD		CLARKSTON	MI	483464806	0.299329716	40
1124688387	KHONDOKER	FAIZA			44250 DEQUINDRE RD		STERLING HEIGH	MI	483141002	0.30001161	40
1497853121	HOFFMANN	KEITH	RAYMOND		25915 HARPER AVE	SUITE B	SAINT CLAIR SH	MI	480813770	0.300032184	40
1154546950	MARTEN	LAWRENCE	ALAN		35425 W MICHIGAN AVE		WAYNE	MI	481841687	0.300036439	40
1578678090	STROM	SCOTT	R		1335 N. PINE AVE		ALMA	MI	488011242	0.300064102	40
1427164284	GOMEZ-SEOANE	EDWARD			5060 VILLA LINDE PARKWAY		FLINT	MI	485323411	0.300079134	40
1003901034	BRENNAN	GERARD	PAUL		420 WHITEHALL RD		MUSKEGON	MI	494453299	0.300113254	40
1134239064	LIDDELL	MICHAEL	CHARLES		13105 SCHAVEY RD STE 4		DEWITT	MI	488209014	0.300202632	40
1255317178	JAMES	GARY	A		5312 LAPEER RD		KIMBALL	MI	480741424	0.300311037	40
1942291893	BORK	RANDY	M		1254 N MAIN ST		LAPEER	MI	484461343	0.300403993	40
1023224664	MISHO	VIAN			3345 COOLIDGE HWY		BERKLEY	MI	480721635	0.300440977	40
1396238184	ALNAJJAR	DELAIR	LUCAS		49197 WIXOM TECH DR		WIXOM	MI	483933572	0.300514109	40
1144278367	OZOG	RICHARD	ANTHONY		38253 ANN ARBOR RD		LIVONIA	MI	481503432	0.300655635	40
1932316114	MATER	DIANE	MARIE		840 E MOUNT HOPE AVE		LANSING	MI	489103293	0.300972691	40
1245224062	DOMENICHINI	ALDO	JOHN		325 E H ST		IRON MOUNTAIN	MI	49801	0.301086354	40
1619956497	PRADKO	JOHN	R		33720 HARPER AVE	SUITE A	CLINTON TWP	MI	48035	0.301660958	40
1578637187	BIRKMEIER-FRE	TERESA	S.		245 BARCLAY CIR	SUITE 600	ROCHESTER HILL	MI	483075815	0.301708127	40
1912009705	CHANG	PATRICK			10785 S SAGINAW ST	SUITE D	GRAND BLANC	MI	484397003	0.301717919	40
1275525966	MCINTYRE	SIGMUND	O		24911 LITTLE MACK AVE STE C		SAINT CLAIR SH	MI	480803200	0.301721321	40
1740243856	VANCE	PETER	JEFFREY		607 W 29TH ST		HOLLAND	MI	494237204	0.302021795	40
1649257841	MARGULES	DANIEL	C		2510 LAKE LANSING RD		LANSING	MI	489125669	0.302070371	40
1700076429	KIYOTA	AYANO			20321 FARMINGTON RD		LIVONIA	MI	48152	0.302240682	40
1396873980	SIAL	ROBINA	IJAZ		501 LAPEER AVE		SAGINAW	MI	486071203	0.302400735	40
1972578854	TANSWAI	PRAMOTE			785 N LAPEER RD		LAKE ORION	MI	483624012	0.302497629	40
1275561474	HODGMAN	RICHARD	E		419 S CORAL ST		KALKASKA	MI	496462500	0.303082366	40
1831539022	MYLREA	KYLE	JOHN		24911 LITTLE MACK AVE		SAINT CLAIR SH	MI	480803200	0.303136339	40
1184601510	ROSENBERG	MARK	STEPHEN		2405 E FOURTEEN MILE RD	MACOMB MEDI	STERLING HEIGH	MI	48310	0.303155445	40
1508386210	SCHROCK	LAUREN	E.		990 W ANN ARBOR TRL STE 208		PLYMOUTH	MI	481701297	0.303215029	40
1679587174	HADUCK	PAUL	WALTER		1500 SANDPOINT RD		MUNISING	MI	498621406	0.303366613	40
1043266406	SCHLAEPFER	ALICE			3380 44TH ST SW		GRANDVILLE	MI	494182461	0.303685287	40
1962083337	TONG	ANNA			33155 ANNAPOLIS ST		WAYNE	MI	481842405	0.303850767	40
1598702201	SCHWARTZ	KENDRA	LEE		26400 W 12 MILE RD	STE 111	SOUTHFIELD	MI	480341771	0.303926187	40
1194771824	PASTOOR	DAVID			4478 DOWLING ST		MONTAGUE	MI	494371201	0.303957692	40
1710152392	MCKENNA-CLIME	THERESA	K		4367 SATINWOOD DR		OKEMOS	MI	488643073	0.304004308	40
1154772663	WILLIAMS	AMANDA	LYNNAE		20225 E 9 MILE RD STE A		SAINT CLAIR SH	MI	48080	0.304486465	40
1508208463	PATEL	SHILIN			5570 STATE ST		SAGINAW	MI	486033583	0.304714691	40
1780675827	LORINSER	ROBERT	J		1414 W FAIR AVE	SUITE 36	MARQUETTE	MI	498552675	0.305009716	40
1831291640	DELEON	ANTONIO	R		1221 S ORTONVILLE RD		ORTONVILLE	MI	484628676	0.305118093	40
1710913959	PARSONS	CHERYL	L		1501 W CHISHOLM ST		ALPENA	MI	497071401	0.305274309	40
1033637244	SOLTIS	JOANNA			2090 JOLLY RD STE 150		OKEMOS	MI	488646036	0.305643367	40
1780648139	CLEGG	BRADLEY	J		4300 CASCADE RD SE		GRAND RAPIDS	MI	495468328	0.305649486	40
1881034957	CHARGOT	JANE	ESTELLE		1801 BRIARWOOD CIRCLE		ANN ARBOR	MI	481083347	0.306043128	40
1831362425	MITRY	MICHAEL	SAAD		3661 WAKEFIELD DR		TROY	MI	480835358	0.306173728	40
1437168713	KNICELY	MELODIE	A		1447 N HARRISON ST		SAGINAW	MI	486024727	0.306229628	40
1255345930	BLOCH	NATHAN	J		39475 LEWIS DR STE 110		NOVI	MI	483772977	0.30632118	40
1003252230	RAYES YOUSIF	LINA			15400 19 MILE RD	SUITE 150	CLINTON TOWNSH	MI	480386327	0.306868195	40
1649243676	PERLSON	JOEL	A.		15777 NORTHLINE RD STE 200		SOUTHGATE	MI	481952354	0.307127207	40
1063426468	KILEY	KEVIN	M		1909 RUDDIMAN DRIVE		NORTH MUSKEGON	MI	49445	0.307268561	40
1093817751	LUM	JAMES			1096 S BELSAY RD	SUITE D	BURTON	MI	485091948	0.307317855	40
1134195258	CAVATAIO	PIETRO			36267 26 MILE ROAD	SUITE 3	LENOX	MI	480483166	0.307388765	40
1669421756	ALDRIDGE	SCOTT	T		509 OSBORN BLVD		SAULT SAINTE M	MI	497832069	0.307552147	40
1487881439	COLLINS	GARRICK			825 N CENTER AVE		GAYLORD	MI	497351592	0.307980135	40
1477972198	SHAH	ANDRITA			3031 W GRAND BLVD STE 450		DETROIT	MI	482023026	0.308296517	40
1508969155	VILLA	DOUGLAS	LEWIS		212 E B ST		IRON MOUNTAIN	MI	498013411	0.308392867	40
1053374165	BONZELAAR	WILLIAM	BARRY		904 S WASHINGTON AVE	SUITE 210	HOLLAND	MI	494237724	0.308532377	40
1851702518	GRIES	KELLY	LAUREN		1215 E MICHIGAN AVE		LANSING	MI	489121811	0.308673727	40
1336631282	EFROS	VALERIE	ANN		18325 E 10 MILE RD		ROSEVILLE	MI	480664990	0.309002022	40
1285660605	FRICK	MARC	A		419 S CORAL ST		KALKASKA	MI	496462500	0.309023014	40
1225051998	GARR	WARREN	RUSSELL		1200 BYRON RD		HOWELL	MI	488431007	0.30906244	40
1164442109	REAUME	JAMES	M		601 S 7TH ST		ONTONAGON	MI	499531459	0.309223293	40
1609282854	AHMED	HARRIS			468 CADIEUX RD		GROSSE POINTE	MI	482301507	0.30928705	40
1174562482	KAVANAGH	KRISTEN	ELIZABETH		51221 SCHOENHERR RD STE 201		SHELBY TWP	MI	483152718	0.309302551	40
1952617706	JONES	CHRISTINE	MARIE		4350 JACKSON RD	SUITE 200	ANN ARBOR	MI	481031832	0.309423698	40
1528596723	ZABOROWICZ	MATTHEW	ALAN		1 GENESYS PKWY		GRAND BLANC	MI	484398065	0.309549989	40
1245321454	PATHAK	PRITI			2316 S CEDAR ST		LANSING	MI	489103152	0.309575639	40
1720025166	FURNESS	CHADWICK	A		1787 GRAND RIDGE CT NE	SUITE 101	GRAND RAPIDS	MI	49525	0.309690213	40
1326254616	AMESQUITA	RICHARD	MICHAEL		15855 19 MILE RD		CLINTON TOWNSH	MI	480383504	0.309809854	40
1225102734	NORWOOD	EARLEXIA	M.		HENRY FORD HEALTH SYSTEM	2825 LIVERN	TROY	MI	48083	0.309896679	40
1629332382	PRIOR	MATTHEW	JAMES		32901 23 MILE RD	SUIT 100	CHESTERFIELD	MI	480474063	0.310172475	40
1104231158	BLENMAN	LAUREN			6105 WILSON AVE SW STE 202		GRANDVILLE	MI	494189714	0.310174729	40
1689602971	CHAMOT	MICHAEL	J		107 OLIN HEALTH CENTER	EAST CIRCLE	EAST LANSING	MI	488241037	0.310437064	40
1801051693	RAMPRASAD	MICHAEL	ROBERT		2117 SPRINGWELLS ST		DETROIT	MI	482091507	0.310453093	40
1689164501	RODD	RYAN	JOSEPH		922 LAWNDALE ST		LUDINGTON	MI	494311928	0.310578496	40
1962995480	GEDDES	JOHN	KAORU		33155 ANNAPOLIS ST		WAYNE	MI	481842405	0.310801602	40
1023501541	ANDERSON	CARA	NICOLE		1460 N CENTER RD		BURTON	MI	485091429	0.310867029	40
1477642148	TAKALA	GERALD	M		751 S 7TH ST		ONTONAGON	MI	499531450	0.310876278	40
1649619198	HADDAD	JESSICA	ROSE		39201 7 MILE RD RM 140A		LIVONIA	MI	481521079	0.310969337	40
1841294410	PHILLIPS	SUSAN	M		2249 WEALTHY ST SE	STE 110	EAST GRAND RAP	MI	495063052	0.311322777	40
1598737504	MOHTA	PRABHA	B		35180 NANKIN BLVD	SUITE 200	WESTLAND	MI	481852092	0.311348512	40
1215341458	DAVIDSON	BENJAMIN	BRAND		25 MICHIGAN ST NE STE 5100		GRAND RAPIDS	MI	495032572	0.311495573	40
1093763369	THOMPSON	JOSEPH	B		3 E MAIN ST		MILAN	MI	481601282	0.311522035	40
1316234792	JERKINS	ANTONIA			33155 ANNAPOLIS ST		WAYNE	MI	481842405	0.31170897	40
1205329679	RIDDERING	BENNETT	GEORGE		15777 NORTHLINE RD STE 202		SOUTHGATE	MI	481952354	0.312141448	40
1427037829	WRIGHT	DAVID	GENE		7401 WALTON RD		KINGSLEY	MI	496498211	0.312183357	40
1821296161	GUPTA	AASHIMA			2418 COOLIDGE HWY	APT#204	TROY	MI	480843641	0.312187877	40
1780096826	NIEUSMA	HOLLY			4378 HOLT RD		HOLT	MI	488421634	0.312360807	40
1164480141	BRUDERLY	MICHAEL	I		4350 JACKSON RD	SUITE 200	ANN ARBOR	MI	481031889	0.312483194	40
1932302346	JAMWAL	MANDHIR			2331 PROGRESS ST	SUITE D	WEST BRANCH	MI	486619384	0.312545883	40
1285656660	VANDER HILL	SCOTT	D		650 LINDEN ST	SUITE 1	BIG RAPIDS	MI	493071879	0.312624314	40
1497706410	PAEZ GONZALEZ	JOSE			4444 W BRISTOL RD	STE. 150	FLINT	MI	485073153	0.312928965	40
1760702161	WILSON	ABBIGALE	JOAN ELLY		906 BUSINESS PARK DR		TRAVERSE CITY	MI	496868683	0.31303553	40
1720439508	MCLAUGHLIN	ALLISON			5900 BYRON CENTER AVE SW		WYOMING	MI	495199606	0.313269493	40
1346532280	HARRISON	GENA	L		14001 GREENFIELD RD		DETROIT	MI	482272101	0.313504696	40
1831422286	PARRISH	ELENN'	E.		15855 19 MILE RD.		CLINTON TOWNSH	MI	48038	0.31366404	40
1396086708	DOWLING	CATHERINE	ANN		3110 FAIRHAVEN CT		ANN ARBOR	MI	481059665	0.31415539	40
1861494965	BALON	DENISE	HILLARD		210 N LAFAYETTE ST		SOUTH LYON	MI	481782048	0.314808917	40
1457845703	TUCZYNSKI	MICHAEL	PATRICK		ONE GENESYS PARKWAY ASCENSION GENESYS HOSPITAL	ATTN: DEBRA	GRAND BLANC	MI	48439	0.314862977	40
1891775730	KALLENBACH	JEREMY			24681 NORTHWESTERN HWY	STE. 100	SOUTHFIELD	MI	480752305	0.314947255	40
1043260995	KROLL	CATHERINE	A		135 E. M-35		GWINN	MI	49841	0.315189441	40
1659431658	GUNO	NESTOR	MENDOZA		114 E MICHIGAN AVE		GRAYLING	MI	497381741	0.315223059	40
1346405388	AKKINEPALLI	RADHA			1500 E MEDICAL CENTER DR	B1 FLOOR TA	ANN ARBOR	MI	481095000	0.315356071	40
1598077216	LAWSON	GREGORY	A		1200 E MICHIGAN AVE, STE 245		LANSING	MI	489121897	0.315648161	40
1932619798	O'DWYER	MARIE CLA			1801 BRIARWOOD CIRCLE	BUILDING 10	ANN ARBOR	MI	481083347	0.315881274	40
1902390495	PICKARD	WILLIAM	JAMES		1200 E MICHIGAN AVE STE 245		LANSING	MI	489121897	0.316287169	40
1851594139	MARTINEK	JONATHAN	THOMAS		7901 ANGLING RD		PORTAGE	MI	490240714	0.316305939	40
1295786101	KLEIN	KAREN	N		274 E CHICAGO ST		COLDWATER	MI	490362041	0.31642749	40
1629024583	MCBRIDE	KEVIN			1175 WILSON AVE NW		WALKER	MI	495343493	0.316563616	40
1518967835	FROCILLO	CHRISTOPH	J		66707 GRATIOT AVE		LENOX	MI	480502019	0.316570464	40
1144209149	MOOI	LEONARD			7870W US HIGHWAY 2		MANISTIQUE	MI	498548992	0.31693246	40
1902476344	NAVAZI	SINA			650 STEWART RD		MONROE	MI	481624222	0.317309347	40
1811950736	BESSERT	LINDA	M		893 E SUPERIOR ST		WAYLAND	MI	493489181	0.317401472	40
1023089794	POPENOE	JULIA	BOWMAN		463 E CIRCLE DR		EAST LANSING	MI	488247500	0.31760281	40
1992816334	WENDLING	ANDREA	L		223 N PARK ST		BOYNE CITY	MI	497121220	0.317646615	40
1336116235	KAMIENECKI	RUTH	ROSA		44130 W 12 MILE RD		NOVI	MI	483772614	0.31770889	40
1699333898	PARKKONEN	JAMES	MICHAEL		1000 HOUGHTON AVE		SAGINAW	MI	486025303	0.317953818	40
1639433865	PRUSSACK	JULIE	KAPLAN		24 FRANK LLOYD WRIGHT DR	LOBBY H	ANN ARBOR	MI	481059484	0.317997085	40
1194715557	WOLOK	KENNETH	J		37450 DEQUINDRE RD		STERLING HEIGH	MI	483103503	0.31800902	40
1104879592	HENNE	AMY			7782 20TH AVE		JENISON	MI	494288524	0.318153236	40
1437479433	HRPKA	BOJAN			601 JOHN ST	SUITE M020	KALAMAZOO	MI	490075341	0.318260793	40
1144457805	MANGAN	MICHAEL			2510 LAKE LANSING RD		LANSING	MI	489125669	0.318598238	40
1174737241	LYMAN	DAVID			520 RAILROAD ST		BANGOR	MI	490131490	0.318697615	40
1861462632	YAEKLE	SCOTT			2001 S MERRIMAN RD	SUITE 100	WESTLAND	MI	481865539	0.318841403	40
1881960847	ADAMS	JUSTIN			7226 ALLEN RD		ALLEN PARK	MI	481012060	0.318843052	40
1275589863	TAY	EUGENE			5171 PLAINFIELD AVE NE		GRAND RAPIDS	MI	495251048	0.318884527	40
1063465631	GURDEN	BARBARA	A		317 E GRAND RIVER RD		LAINGSBURG	MI	488488742	0.319000947	40
1487638755	CITRON	ALISSA	N		29645 W 14 MILE RD	SUITE 110	FARMINGTON HIL	MI	483341666	0.319156612	40
1386638138	LAFAVE	MICHELLE	M		211 LONG RAPIDS RD		ALPENA	MI	497071315	0.319641394	40
1831712199	DHAWAN	ASHLEY			1215 E MICHIGAN AVENUE SUITE 245		LANSING	MI	48912	0.319948412	40
1821377383	PEARSON	BLAKE	TERRANCE		1135 W UNIVERSITY DR STE 250		ROCHESTER	MI	483071886	0.319981559	40
1750357232	NADEAU	DAVID	M		3535 PARK ST	SUITE 110	MUSKEGON	MI	494443736	0.320140459	40
1679507511	VANASUPA	PERMPORN			1225 10TH ST	HURON FAMIL	PORT HURON	MI	48060	0.320227112	40
1780779298	GRASMAN	ERWIN	LEROY		420 WHITEHALL RD		MUSKEGON	MI	49445	0.320675831	40
1003870031	BARKWAY	LAURIE	A		6869 S OCCIDENTAL RD		TECUMSEH	MI	492869784	0.320727462	40
1154737773	MISRA	AMIT			24911 LITTLE MACK AVE STE C		SAINT CLAIR SH	MI	480803200	0.320784982	40
1851373468	THIBAULT	STEVEN	J		43445 SCHOENHERR RD	STE 2	STERLING HEIGH	MI	483131961	0.321022198	40
1902126998	ANDERSON	TODD	W		600 MACINNES DR		HOUGHTON	MI	499311144	0.321204718	40
1225058506	BRIGGS	JOHN	GEORGE		1035 E WILCOX AVE		WHITE CLOUD	MI	493498794	0.32130442	40
1750951687	AGUILAR	TANIA			1000 HARRINGTON ST		MOUNT CLEMENS	MI	480432920	0.3213664	40
1184696783	WORZNIAK	MICHAEL			2001 S MERRIMAN RD	SUITE 100	WESTLAND	MI	481865539	0.32139096	40
1013940584	TOBOLIC	TIMOTHY	JOSEPH		7740 BYRON CENTER AVE SW		BYRON CENTER	MI	493156928	0.32153922	40
1770507741	DOHM	JOHN	PHILLIP		2380 CEDAR ST		HOLT	MI	488422143	0.321828016	40
1538231857	RICHTER	MARK	DONALD		6100 HAGGERTY		CANTON	MI	48187	0.321949224	40
1861619728	ALVIR	MARJORIE	ANNE		26300 WOODWARD AVE		ROYAL OAK	MI	480670917	0.322286088	40
1649610080	GIANNOPOULOS	ARIS			1 GENESYS PKWY		GRAND BLANC	MI	484398065	0.322371775	40
1912965799	BACON	MICHAEL	J.		1937 M 119		PETOSKEY	MI	497708913	0.322753726	40
1891794160	HOFFMANN	MARTIN	FRIEDRICH		23332 RED ARROW HWY		MATTAWAN	MI	490719703	0.322917475	40
1437141330	VANCE	MARLA			300 N PATTERSON RD		REED CITY	MI	496778041	0.323559519	40
1043660640	EL-LADKI	RACHA			33155 ANNAPOLIS ST		WAYNE	MI	481842405	0.323949509	40
1184286254	PAPACONSTANTI	STEPHANIE			1460 N CENTER RD		BURTON	MI	485091429	0.323965443	40
1104812676	KEENER	DON	E		777 KIMOLE LN	SUITE 230	ADRIAN	MI	492211478	0.324038053	40
1912261132	CHOXI	HETAL	H.		1801 BRIARWOOD CIR		ANN ARBOR	MI	481083347	0.324512821	40
1871536326	CASTILLO	JANE			6614 DIXIE HWY		BRIDGEPORT	MI	487229623	0.324577269	40
1336590728	NEWBURY-PALMA	ELIZA			1675 LEAHY ST	SUITE 315A	MUSKEGON	MI	494425500	0.324872282	40
1558657700	CHIANG	CHRISTINA	WENDY		20321 FARMINGTON RD		LIVONIA	MI	48152	0.325075625	40
1013995125	JOSEPH	TEJAL	SHAH		102 N. ADELAIDE STREET		FENTON	MI	484302670	0.325326357	40
1356359954	GERARD	ROY	JOSEPH		138 SERVICE RD	STE A142	EAST LANSING	MI	488241376	0.325347825	40
1104236637	SHAH	BILAL			1447 N HARRISON ST		SAGINAW	MI	486024727	0.325645768	40
1922149061	GOULET	JOSEPH	RICHARD		2345 S HURON PKWY		ANN ARBOR	MI	481045124	0.326025886	40
1104918861	MENAGI	BEINAZ			13191 SCHAVEY RD	SUITE 3	DEWITT	MI	488209036	0.326234049	40
1427249408	LOREDO	CHARLES	LUDEKE		13667 EUREKA RD		SOUTHGATE	MI	481951332	0.326611777	40
1265479554	LESSARD	LOUIS			4738 W HOLT RD		HOLT	MI	488421666	0.326644398	40
1730335662	JEYASINGH	SUJA			239 N. STATE ROAD	SUITE A	OWOSSO	MI	488679075	0.326651399	40
1366838153	PHILIP	ROJY			19460 GRAND RIVER AVE		DETROIT	MI	482231200	0.326824263	40
1053603076	TUXHARI	SNEZHANA			32754 GRAND RIVER AVE		FARMINGTON	MI	483363133	0.326847616	40
1811973191	DEDICATORIA	RODAMES	D		5694 MIDLAND RD		FREELAND	MI	486238845	0.327292543	40
1952974917	YOGANATHAN	YAMUNA			461 W HURON ST		PONTIAC	MI	483411601	0.327691921	40
1265007512	USCHUK	MAXWELL	JACKSON		MUNSON FAMILY PRACTICE CENTER	1400 MEDICA	TRAVERSE CITY	MI	49684	0.327744584	40
1043579014	KINGSLEY	LESLIE	N		2700 BAKER ST FL 3		MUSKEGON	MI	494442157	0.327757189	40
1770577959	ATEN	AVERY	J		211 LONG RAPIDS RD		ALPENA	MI	497071315	0.327955969	40
1568725190	WASS	NATHAN	DANIEL		5694 MIDLAND RD		FREELAND	MI	486238845	0.328846127	40
1598760837	NGUYEN	QUAN	D		11615 HARTEL RD	STE 108	GRAND LEDGE	MI	488379165	0.328879541	40
1003948753	FITZER	MELODY	L		2700 BLACKBERRY LN NE		GRAND RAPIDS	MI	495259760	0.329325866	40
1902802473	MILLION	LISA	K		2424 SPRING ARBOR RD		JACKSON	MI	492032748	0.330276418	40
1457525842	POLASEK	EMERY	C		1020 S WESTNEDGE AVE		KALAMAZOO	MI	490081166	0.330442394	40
1720158579	COLOMBO	JOHN	DOMENICO		3350 GRATIOT BLVD		MARYSVILLE	MI	480402121	0.330538892	40
1386627156	HOLLINGSWORTH	LINDA	A		38383 PLAINVIEW DR		STERLING HEIGH	MI	483121438	0.330813956	40
1366430902	SAXTON	DUANE			262 WOODWARD ST		ZEELAND	MI	494641036	0.33100326	40
1255382891	BELTRAN	RHODA			245 CHERRY ST SE	STE 100	GRAND RAPIDS	MI	495034607	0.331017695	40
1992225478	GIBSON	JESSICA			1458 W CENTER RD		ESSEXVILLE	MI	487322151	0.331136253	40
1275630501	ABBOTT	CATHLEEN	M		804 SERVICE RD	ROOM A142	EAST LANSING	MI	488241313	0.331171802	40
1033106372	HANSELMAN	LAUREY	R		168 N CASEVILLE RD		PIGEON	MI	487559415	0.33147923	40
1649683590	KOSTRITSYNA	MARIA			210 N LAFAYETTE ST	PROVIDENCE	SOUTH LYON	MI	481782048	0.331506448	40
1972691491	GOLD	KATHERINE	JO		24 FRANK LLOYD WRIGHT DR	LOBBY H	ANN ARBOR	MI	481059484	0.331522309	40
1649406349	KAUR	SIMRAN			4 COLUMBUS AVE STE 380		BAY CITY	MI	487086476	0.331613555	40
1659379758	BIGNOTTI	DONALD	DINO		44555 WOODWARD AVE	SUITE 402	PONTIAC	MI	483415031	0.331632405	40
1275623662	SMITH	DAVID	J		1035 CHARLEVOIX DR	SUITE 100	GRAND LEDGE	MI	488372223	0.331917929	40
1619404746	QUALLS	JAMIE	LYNN		3709 E COURT ST		FLINT	MI	485064148	0.331954578	40
1104228360	SNYDER	CHRISTOPH	JOHN		8333 FELCH ST STE 200		ZEELAND	MI	494642609	0.332036324	40
1487803326	ROSNER	DAVID	S		1900 WEALTHY ST SE	SUITE 200	GRAND RAPIDS	MI	495062969	0.332120468	40
1982720066	SCHLOESSER	CHRISTINE	R		49650 CHERRY HILL RD	STE 240	CANTON	MI	481874849	0.332254917	40
1376957183	ABRAHAM	RUTH			44250 DEQUINDRE RD		STERLING HEIGH	MI	483141002	0.33229729	40
1124049705	VIGOR	CAREY	MARIE		2081 NORWOOD DR		GROSSE POINTE	MI	482361745	0.332393774	40
1811099559	KOHLER	ALIYA	KHAN		2520 S TELEGRAPH RD		BLOOMFIELD HIL	MI	483020285	0.332475144	40
1629170444	EBUEN-MERCADO	DELIA	R		8447 HOLLY RD	STE E	GRAND BLANC	MI	484391888	0.332828665	40
1083935894	YOUNG	ALAN	MICHAEL		950 36TH ST SW		WYOMING	MI	495093587	0.332837084	40
1427031756	DEMARE	JOHN	S		13700 19 MILE RD		STERLING HEIGH	MI	483132702	0.332910089	40
1750727608	SKURSKI	KATHERINE	ALEXANDRA		80 68TH ST SE STE 202		GRAND RAPIDS	MI	49548	0.333264447	40
1558450403	LOCKE	AMY	BETH		1801 BRIARWOOD CIR		ANN ARBOR	MI	481083347	0.333315235	40
1932542230	BRUEMMER	SIMONE			485 COLUMBIA AVE E	SUITE 11A	BATTLE CREEK	MI	490145499	0.333548777	40
1265488688	THOMAS	JEAN			300 LAFAYETTE AVE SE	SUITE 3000	GRAND RAPIDS	MI	495034650	0.333979144	40
1033325469	HOSSAIN	NAUSHIN			22250 PROVIDENCE DR	SUITE 500	SOUTHFIELD	MI	480754825	0.334303267	40
1306899935	HILTS	THOMAS			1471 E BELTLINE AVE NE	SUITE 201	GRAND RAPIDS	MI	495254548	0.334375477	40
1942452552	FARAGO	PETER	JOSEPH		18530 MACK AVE	SUITE 288	GROSSE POINTE	MI	482363254	0.335417906	40
1225004252	SOUPHIS	DANIEL	C		4190 24TH AVE		FORT GRATIOT	MI	480593882	0.335651337	40
1649765249	DANG	BENJAMIN			6245 INKSTER RD		GARDEN CITY	MI	481354001	0.335698694	40
1851578397	RUBIN	BETH	LYNN-EISE		4408 WESTOVER DR		WEST BLOOMFIEL	MI	483232874	0.335718716	40
1336176437	LOUIS-MERCIER	GINA	MARIA		787 MARKET ST STE 9		HANCOCK	MI	499301163	0.335755057	40
1841388253	LYON	CHARLES	R		309 ECORSE RD		YPSILANTI	MI	481985733	0.335828972	40
1366434177	SEILER	PATRICIA	ANNE		551 LINN ST		ALLEGAN	MI	490101595	0.336370209	40
1164041455	CHMIELEWSKI	TIMOTHY	WILLIAM		24911 LITTLE MACK AVE		SAINT CLAIR SH	MI	480803200	0.336424214	40
1447294574	CAMPBELL	LINDA	M		7901 ANGLING RD		PORTAGE	MI	490240714	0.336648189	40
1104244185	PENSLER	RACHEL	ELISSA		27450 SCHOENHERR RD STE 400		WARREN	MI	480886684	0.33682544	40
1013972819	POFF	DOUGLAS	W		11017 WEST THIRD ST		FOWLER	MI	48835	0.336966778	40
1205416674	SZMYD	MONICA	RENATA		44250 DEQUINDRE RD		STERLING HEIGH	MI	483141002	0.337000493	40
1780758391	OLSON	NORMAN	DALE		12521 RUSSELL ST		BEAR LAKE	MI	496140098	0.337194664	40
1043200256	ZAWAIDEH	MEGAN	C		1041 S MAIN ST		ROYAL OAK	MI	480673274	0.337256498	40
1629060165	OPOLKA	CINDY			2120 43RD ST SE	SUITE 200	KENTWOOD	MI	495083772	0.337672154	40
1821089574	BRENGEL	ROBERT	TOWNER		7115 CADE RD		BROWN CITY	MI	484169778	0.337739722	40
1831144179	RUTHRUFF	CHRISTOPH	M		550 E WASHINGTON ST	STE 205	IONIA	MI	488462202	0.337760132	40
1053355172	BLANCHET	TIMOTHY	JAMES		64580 VAN DYKE RD	SUITE C	WASHINGTON	MI	480952857	0.338217295	40
1043418189	HOLLAND	CARRIE	ANN		8300 WESTPARK WAY		ZEELAND	MI	49464	0.338799174	40
1588615512	SAXENA	BARBARA	D		1005 CHARLEVOIX DR	SUITE 180	GRAND LEDGE	MI	488378186	0.339016427	40
1518539964	CHAUHAN	ARSHDEEP	SINGH		1101 W UNIVERSITY DR		ROCHESTER	MI	483071863	0.339029368	40
1700220654	RAMAKRISHNA	SHRUTI			21400 E 11 MILE RD		SAINT CLAIR SH	MI	480811566	0.33904488	40
1275734394	MATICH	PHILIP			4316 CAPAC RD		MUSSEY	MI	480143108	0.339073022	40
1235526112	DAIZA	RENA	B.		2799 W GRAND BLVD		DETROIT	MI	482022608	0.339219778	40
1912944737	SCADDAN	PAUL	BLAKELY		616 UNIONVILLE RD		SEBEWAING	MI	487591631	0.339282935	40
1184911836	SHOEMAKER	CHRISTOPH	R		4294 LAUREL DR		LAKE ODESSA	MI	488498430	0.339443069	40
1285975250	JABER	ALI	H.		36123 SCHOOLCRAFT RD		LIVONIA	MI	481501216	0.339458978	40
1205837960	GLAPINSKI	ROBERT	CHARLES		14960 E PARK ST		CAPAC	MI	480143177	0.340120828	40
1659363299	BROWN	MELODIE	R		14705 W UPRIGHT ST		CHARLEVOIX	MI	497201949	0.340432379	40
1992965651	KOHNEN	NICOLE	BAIR		2350 JACKSON ROAD	SUITE 200	ANN ARBOR	MI	48103	0.340797823	40
1124006259	MANZANO	VICKI			2154 COMMONS PKWY		OKEMOS	MI	488643986	0.340880427	40
1326079823	COLLINS	DAVID	E		4025 HEALTH PARK LN		SAINT JOSEPH	MI	490853421	0.340887866	40
1649683996	MARSHALL	BRITANI	ALYCE		15540 BEECH DALY RD STE 300		REDFORD	MI	482393804	0.341311096	40
1871985606	CLOUTIER	SAMANTHA			43421 GARFIELD RD STE 1		CLINTON TOWNSH	MI	480381133	0.341364491	40
1235798752	MUNK	MICHELLE	DANAE		1215 E MICHIGAN AVE		LANSING	MI	489121811	0.341604117	40
1811000953	BORA	NIRALI			300 LAFAYETTE AVE SE	SUITE 4000	GRAND RAPIDS	MI	495034692	0.341843493	40
1093819732	HAUGHN	EDWARD	W		117 W PATERSON ST		KALAMAZOO	MI	490072557	0.342193393	40
1922167246	THEPVEERA	KRIANGSAK			1731 N MICHIGAN AVE		SAGINAW	MI	486025344	0.342198999	40
1225007255	BELTZ	STACEY			2041 E SQUARE LAKE RD	STE. 300	TROY	MI	480853899	0.342228104	40
1700864618	SCHERLE	GREGORY	ALLEN		4004 ARKONA ROAD		MILAN	MI	48160	0.342782325	40
1225423031	WHEATLEY	NATAKKI			23832 SOUTHFIELD RD		SOUTHFIELD	MI	48075	0.343082371	40
1306106372	LEPAK	ASHLEY			1234 NAPIER AVE		SAINT JOSEPH	MI	490852112	0.343132289	40
1952350480	ANNIS	ROGER	D		4378 W HOLT RD		HOLT	MI	488421666	0.343439344	40
1366939951	BAZZI	HASSAN	RAFIC		8209 ALLEN RD		ALLEN PARK	MI	481011401	0.343528504	40
1598172413	NOLAN	LAWRENCE	PATRICK		100 MICHIGAN ST NE		GRAND RAPIDS	MI	495032560	0.343696066	40
1235185067	RITSEMA	PETER			7782 20TH AVE		JENISON	MI	494288524	0.343756631	40
1992785547	ALLUM	THOMAS	HERBERT		573 N BRADLEY HWY		ROGERS CITY	MI	497791508	0.34379864	40
1265403679	VIALL	PETER	H		4543 S M 88 HWY		BELLAIRE	MI	496159109	0.343837486	40
1235570565	SHOKR	TAREK			468 CADIEUX RD		GROSSE POINTE	MI	482301507	0.343879956	40
1942374467	WORKINGS	MICHAEL	G.		HENRY FORD HEALTH SYSTEM	2825 LIVERN	TROY	MI	48083	0.343972168	40
1073595351	BECHILL	GREGORY	BRIAN		1910 PINE AVE		ALMA	MI	488011298	0.344066057	40
1396850459	LEDTKE	STEVEN	ALAN		875 MICHIGAN AVE		MARYSVILLE	MI	480401404	0.344281915	40
1891353231	QUDEIMAT	NIVIN			1000 HOUGHTON AVE		SAGINAW	MI	486025303	0.344373398	40
1831135045	MACMASTER	JOHN	C.		177 N BARLOW RD		HARRISVILLE	MI	487409607	0.344776375	40
1780939298	RAYCRAFT	KYLE	PATRICK		1000 HOUGHTON AVE		SAGINAW	MI	486025303	0.344794923	40
1376954917	MORRICAL	ETHAN	BRADEN		382 120TH AVE		HOLLAND	MI	494242186	0.344961294	40
1881615391	SAMUELS	TERRY	J		1250 LEARS RD		PETOSKEY	MI	497708774	0.344974996	40
1063445112	POLING	RODNEY	H		17740 FORT ST		RIVERVIEW	MI	481936633	0.344975749	40
1679661672	KITTENDORF	ANNE	L		7300 DEXTER-ANN ARBOR RD		DEXTER	MI	481308598	0.345332659	40
1043266844	SCOTT	HELEN			2080 44TH ST SE		KENTWOOD	MI	495085010	0.345557201	40
1124061940	CHEERALA	MYDHILI			1125 MICHIGAN AVE E	SUITE 5	BATTLE CREEK	MI	490146832	0.346043715	40
1174536650	VAN LAANEN	ELLEN	E		440 WOODWARD AVE		IRON MOUNTAIN	MI	498014631	0.346338709	40
1538324553	ZEIDAN	IMAN	HENRY		1 N ATKINSON DR		LUDINGTON	MI	494311906	0.346957047	40
1871020909	REITZEL	SHELBY			1000 HOUGHTON AVE		SAGINAW	MI	486025303	0.346987501	40
1215081211	FENTON	FRANK	L		2335 S COMMERCE		WALLED LAKE	MI	48390	0.347046774	40
1891740379	REAHM	THEODORE	K		3570 1/2 N VETERENS DRIVE		ONAWAY	MI	49765	0.347222715	40
1912566522	SMITH	LEIGHLA	ANN		1215 E MICHIGAN AVE		LANSING	MI	489121811	0.34787698	40
1750379194	DOWDEN	G	BLAIR		4071 24TH AVE		FORT GRATIOT	MI	480593801	0.348161527	40
1154419646	BETTCHER	CATHERINE	M		1801 BRIARWOOD CIR		ANN ARBOR	MI	481083347	0.348265739	40
1851392930	LUCIO-REINCKE	LAURA			1163 S CARNEY DR		SAINT CLAIR	MI	48079	0.348348473	40
1013193572	KRISTOF	LORAND			461 W HURON ST		PONTIAC	MI	483411601	0.348449845	40
1548322100	RASAK	CHRISTOPH	JOSEPH		11406 MELROSE ST		LIVONIA	MI	481502888	0.348497113	40
1144617564	ALAM	SYEEDA			39201 7 MILE RD RM 140		LIVONIA	MI	48152	0.348534197	40
1245308857	LUTZ	JESSICA	L		7335 WESTSHIRE DR		LANSING	MI	489179703	0.348582455	40
1740664234	LIU	YU-CHEN			300 LAFAYETTE AVE SE	SUITE 4000	GRAND RAPIDS	MI	495034692	0.349024359	40
1508931700	VANHARE	JAMES	JOHN		3408 MILLER RD	SUITE 301	KALAMAZOO	MI	490014111	0.349209734	40
1376692632	PERSYN	CHRISTA			900 COOPER ST		SAGINAW	MI	48602	0.349377238	40
1861856510	GALLO	MICHAEL			1000 HOUGHTON AVE		SAGINAW	MI	48602	0.349431623	40
1679574107	ELFRING	CHERYL	ANN		1650 HASLETT RD		HASLETT	MI	488407615	0.34950664	40
1144672189	DA SILVA	ERIC			1 GENESYS PKWY STE 4595		GRAND BLANC	MI	484398065	0.349536832	40
1316928161	DICKINSON	TIMOTHY			551 LINN STREET		ALLEGAN	MI	49010	0.349697716	40
1649830704	WINSTEAD	AMY	L		300 LAFAYETTE AVE SE STE 4000		GRAND RAPIDS	MI	495034692	0.349838065	40
1245328640	BROOKS	ROBERT	DAVID		309 ECORSE RD		YPSILANTI	MI	481985733	0.34995449	40
1336186683	KAY	DEBORAH	A		24748 W WARREN ST		DEARBORN HEIGH	MI	481272109	0.350142563	40
1932171857	BANNOW	THOMAS	R		201 S GARFIELD AVE		TRAVERSE CITY	MI	496862960	0.350436735	40
1457564858	WILLIAMS	AUDLEY			3500 15 MILE RD		STERLING HEIGH	MI	483105353	0.350725199	40
1760757561	MORRIS	IVAN			1568 LAKE LANSING RD		LANSING	MI	489123707	0.350752249	40
1093781668	FIORUCCI	STEVEN	J		N4698 HIGHWAY 45		WATERSMEET	MI	49969	0.350790301	40
1437376019	DUMS	CHRISTON	ILLIA		7870W US HIGHWAY 2		MANISTIQUE	MI	498548992	0.350830344	40
1962738575	DUDA	ANDREW	M		G3230 BEECHER RD	SUITE 1	FLINT	MI	485323604	0.350913346	40
1750574059	KRIEG	EUGENE	J		1504 E. GENESEE AVE		SAGINAW	MI	48601	0.351146362	40
1467972117	FOSTER	MELANIE			44250 DEQUINDRE RD		STERLING HEIGH	MI	483141002	0.351630297	40
1467622787	KADER	SHAHEERA			24911 LITTLE MACK AVE		SAINT CLAIR SH	MI	480803200	0.351658154	40
1942253612	NEWINGTON	EDWIN	KEITH		6701 PAW PAW AVE		COLOMA	MI	490389519	0.351665865	40
1326058124	GOODWIN	BRADLEY	P		3537 W FRONT ST	SUITE E	TRAVERSE CITY	MI	496847941	0.351745147	40
1023059599	KAY	RANDY	SCOTT		24748 W WARREN ST		DEARBORN HEIGH	MI	481272109	0.351846275	40
1902971641	ST JOHN-KEENO	APRIL	R		1484 STRAITS DR STE 5		BAY CITY	MI	487068718	0.351978936	40
1407897788	KROL	KARA			2750 E BELTLINE AVE NE		GRAND RAPIDS	MI	495258614	0.352185106	40
1386084465	CECE	KRISTINE	LORAIN		7575 GRAND RIVER RD STE 210		BRIGHTON	MI	481149379	0.352352577	40
1023684412	NESBITT	ALISON			33155 ANNAPOLIS ST		WAYNE	MI	481842405	0.352364005	40
1952740680	ALJANABI	AMJED			3875 BAY RD	SUITE 2N	SAGINAW	MI	486032417	0.352466104	40
1821072125	HIRSCH	RONALD			1385 E 12 MILE RD	SUITE 100	MADISON HEIGHT	MI	480712602	0.352640992	40
1538519848	CHOPRA	SANAM			1234 NAPIER AVE		SAINT JOSEPH	MI	490852112	0.352677413	40
1033109749	HUDOCK	STEVEN	M		8244 METROPOLITAN PKWY	SUITE C	STERLING HEIGH	MI	483122778	0.352772071	40
1366690091	ZIELONKA	SUSAN	MARIE		6900 E 10 MILE RD		CENTER LINE	MI	48015	0.352788872	40
1992778880	ARMSTEAD	RENEE			870 E ARKONA RD	SUITE 100	MILAN	MI	481609770	0.353267233	40
1770672313	THOMS	PETER	S		G4007 W COURT ST	SUITE B	FLINT	MI	485323560	0.353335007	40
1932512779	WITTE	ALEXANDER	JAMES		221 MICHIGAN ST NE STE 300		GRAND RAPIDS	MI	495032537	0.35343326	40
1669812939	PHILLIPS	TELEAH			274 E CHICAGO ST		COLDWATER	MI	490362041	0.353513872	40
1932185410	BUTLER	CLINTON	JAMES		58144 GRATIOT AVE		NEW HAVEN	MI	48048	0.353593618	40
1558478370	MILLERMAIER	JANET	MARIE		25 CONRAN DRIVE	SUITE B	COOPERSVILLE	MI	495041366	0.353674473	40
1184883530	SPIELHAUPTER	LISA	MARIE		3875 BAY RD	SUITE 2N	SAGINAW	MI	486032417	0.353918196	40
1104857978	KOEHLER	RONALD			4175 N EUCLID AVE	SUITE 3	BAY CITY	MI	487062483	0.354059678	40
1396180337	VANOCKER	RANDI	LYNN		1202 W OAK ST		GREENVILLE	MI	488382155	0.354179864	40
1336634062	STEPHENSON	CHELSY	MARIE		5900 BYRON CENTER AVE SW		WYOMING	MI	495199606	0.354356492	40
1154397800	TROYER	DON	L		4031 W MAIN ST	SUITE 300	KALAMAZOO	MI	490063730	0.354481561	40
1770696361	THOMPSON	BETHANIE			721 3 MILE RD NW STE 200		GRAND RAPIDS	MI	495448224	0.354722742	40
1245890888	HAYEE	HIRA			4611 CAMPUS RIDGE DR		MIDLAND	MI	486409533	0.35484456	40
1326148032	THORNBURG	JOHN	E		138 SERVICE ROAD	SUITE A235	EAST LANSING	MI	488241313	0.354896771	40
1134513377	SMYTH	ANDRE			261 M 62		CASSOPOLIS	MI	490311034	0.355418085	40
1568430122	WALKER	RODERICK			2050 N HAGGERTY RD	SUITE 100	CANTON	MI	481873795	0.355454346	40
1477638823	YFF	MICHAEL	HENRY		115 E THIRD ST		HARBOR SPRINGS	MI	497400006	0.355535601	40
1326093550	HOISINGTON	DAVID	H		1540 LAKE LANSING RD	STE 202	LANSING	MI	489123756	0.35555716	40
1205034378	LLANES	MIKEL			200 ARNET ST	SUITE 200	YPSILANTI	MI	481985753	0.355646215	40
1710926373	SHARP	DAVID	LYMAN		401 HALL ST SW	SUITE 263	GRAND RAPIDS	MI	49503	0.355727974	40
1407241524	DRANNIKOV	EDUARD			24 FRANK LLOYD WRIGHT DR	LOBBY H	ANN ARBOR	MI	481059484	0.355809015	40
1386630838	LENTZ	PAUL	J		777 KIMOLE LN	SUITE 230	ADRIAN	MI	492211478	0.356398129	40
1487913158	MITCHELL	ADAM	ZACHARY		9090 S RODGERS CT SE STE A		CALEDONIA	MI	49316	0.35675072	40
1467440297	SCOTT	THOMAS	MALCOLM		30730 FORD RD		GARDEN CITY	MI	481351803	0.356768102	40
1639197007	BIGELOW	BRUCE			400 HINCKLEY BLVD	SUITE 100	JACKSON	MI	492036125	0.35740913	40
1588651269	HARRINGTON	LISA	A		9249 W LAKE CITY RD		HOUGHTON LAKE	MI	486299602	0.357499955	40
1144236290	MEYER	PAUL	ALEXANDER		355 N CENTER RD		SAGINAW	MI	486385849	0.357765725	40
1033147152	SCHARFFENBERG	ROBERT	G.		325 H. STREET	VAMC, IM	IRON MOUNTAIN	MI	49801	0.357773215	40
1689621096	SCHISLER, D.O	CHARLES W	W		701 E VERMONT ST		BAY CITY	MI	487064963	0.357903936	40
1396740817	SHARMA	DEVENDRA	K		541 LAKE STREET		TAWAS CITY	MI	48763	0.358135562	40
1104932813	FLOREK	KEVIN			1101 W UNIVERSITY DR		ROCHESTER	MI	483071863	0.358440006	40
1326039116	CUCCHI	DONALD	DANIEL		11600 15 MILE RD		STERLING HEIGH	MI	483125100	0.358525344	40
1457459950	HAWKINS	LAWRENCE	S		12851 W M 179 HWY		WAYLAND	MI	493489318	0.35871632	40
1952340192	DEWITT	PAUL	THEODORE		1005 W GREEN ST	SUITE 100	HASTINGS	MI	490581712	0.35876272	40
1104834563	JAREMA	BEVERLY			5481 COLONY DR N		SAGINAW	MI	486387189	0.359038211	40
1093320442	SCHILLING	RACHEL	JOANNA		4420 E DAVISON ST		HAMTRAMCK	MI	482121744	0.359359927	40
1417483918	LI	TAN			1200 E MICHIGAN AVE	SUITE # 245	LANSING	MI	489121800	0.359460981	40
1417139601	KELLY	NATALIE	ELIZABETH		5352 BECKLEY RD		BATTLE CREEK	MI	490154155	0.359511325	40
1235227950	EISENMANN	DEBORAH	LYNN		2591 S LEATON RD		MT PLEASANT	MI	48858	0.359657118	40
1912926486	KENNEDY	KAREN	MARSHELIA		1246 MADISON SE		GRAND RAPIDS	MI	49507	0.3597475	40
1396959961	VARUGHESE	JOBIN	M.		44300 DEQUINDRE RD		STERLING HEIGH	MI	483141003	0.359803631	40
1699904086	CREGER	CLARK	MATTHEW		29150 FORD RD		GARDEN CITY	MI	481352848	0.359858414	40
1366936742	CHEN	XIAO	JI		461 WEST HURON ST SUITE 107 ADMIN		PONTIAC	MI	48341	0.359931638	40
1689082539	WILKINS	JOHN			611 COURT ST		WEST BRANCH	MI	486618820	0.360025732	40
1215168182	MIRHEYDARI	SAMINEH			24911 LITTLE MACK AVE		SAINT CLAIR SH	MI	480803200	0.360107141	40
1558354365	KLEIN	KEVIN			32901 23 MILE RD	SUITE 100	CHESTERFIELD	MI	480474063	0.360159079	40
1548366818	DARIOS	ROBERT	JAY		1200 E MICHIGAN AVE	SUITE 245 A	LANSING	MI	489121800	0.360216338	40
1770549933	ROBERTS	PATRICIA	A.		1135 W UNIVERSITY DR	STE 225	ROCHESTER	MI	483071871	0.360287311	40
1376620443	BARRETT	KURT	A		335 E HOUGHTON AVE		WEST BRANCH	MI	486611127	0.360459517	40
1306067053	WIARDA	ALANNA	JOY		5171 PLAINFIELD NE		GRAND RAPIDS	MI	49525	0.360866884	40
1285695874	HASNAIN	HOMA			HENRY FORD MEDICAL GROUP - DETROIT NORTHWEST	7800 W OUTE	DETROIT	MI	48235	0.360957168	40
1316474737	PATEL	SACHIBEN			49650 CHERRY HILL RD STE 120		CANTON	MI	481874850	0.360997664	40
1043283286	GRANADOS	MIGUEL			5958 N CANTON CENTER RD	STE 200	CANTON	MI	481872769	0.361080766	40
1073623252	ANHALT	JOEL	ELMER		3618 GLOVERS LAKE RD		ARCADIA	MI	496139744	0.361098757	40
1205416898	REITSMA	ALYSSA	NICOLE		44250 DEQUINDRE RD		STERLING HEIGH	MI	483141002	0.361185332	40
1861841124	BOUCHER	ALEXANDRA			27450 SCHOENHERR RD STE 400		WARREN	MI	480886684	0.361235127	40
1356402762	KARR	JEFFREY			3045 WRIGHT ST		MARQUETTE	MI	498552675	0.361291314	40
1629024880	NGUYEN	AN			4130 BRETON RD SE		KENTWOOD	MI	495123807	0.361519055	40
1821020009	SHERIDAN	STEPHEN	CLOVIS		105 ARBOR LN		ALPENA	MI	497071301	0.361545886	40
1255392361	CRAIG	CURTIS	PATRICK		64580 VAN DYKE RD	SUITE C	WASHINGTON	MI	480952857	0.361890814	40
1396997912	IBRAHIM	FADI			31313 NORTHWESTERN HWY	#203	FARMINGTON HIL	MI	483342559	0.362108066	40
1174697684	SARAFA	GARY			21800 HAGGERTY RD STE 113		NORTHVILLE	MI	481679051	0.362332239	40
1366544280	SMITH	ALBERT			944 BALDWIN RD	STE A	LAPEER	MI	484463089	0.362436389	40
1477884237	FISHER	ROBERT	J.		550 CLIFFS DR	#301C	YPSILANTI	MI	481987340	0.363606129	40
1508326687	NGUYEN	RANDI			22151 MOROSS RD STE 212		DETROIT	MI	482362177	0.364295705	40
1477583946	PIETRANGELO	MARY	ELIZABETH		4150 RIVER RD	STE F2	EAST CHINA	MI	48054	0.364481841	40
1316931405	PROVIZER	JEFFREY	LOUIS		32255 NORTHWESTERN HWY STE 130		FARMINGTON HIL	MI	48334	0.364566844	40
1104205301	HILTON-KOSCH	HEIDI			44250 DEQUINDRE RD		STERLING HEIGH	MI	48314	0.364665315	40
[truncated: 3,422 more rows]
