# Supplementary material for: Prevalence and Correlates of COVID-19 Vaccine Information on Family Medicine Practices’ Websites in the United States: Cross-sectional Website Content Analysis
Source: JMIR Form Res. 2022 Nov 17;6(11):e38425. doi: 10.2196/38425 (PMC9671487; doi:10.2196/38425)
Supplement: Multimedia Appendix 1 [file formative_v6i11e38425_app1.zip › NPI datasets/MN_NPI.csv]

NPI	last_name	first_name	middle_name	address_line1	address_line2	city	state	zip	r	target_sample
1326063595	BELL	JULIE	MARIE	811 2ND ST SE STE A		LITTLE FALLS	MN	563453505	0.0003057988	26
1114982170	LOCKHART	KRISTIN	R	1099 HELMO AVE N	SUITE 100	OAKDALE	MN	551286033	0.0008066152	26
1235429515	ANDERSON	NICHOLAS	FREDRICK	3930 NORTHWOODS DR	MAIL STOP 3	ARDEN HILLS	MN	551126974	0.0010877298	26
1508832254	BRETT	PAMELA	L	520 SOUTH SIBLEY AVE		LITCHFIELD	MN	55355	0.0010994282	26
1942793740	THYAGARAJAN	KAVYAMOL		1835 CTY RD C	STE 150	ROSEVILLE	MN	551132723	0.0014572581	26
1003251885	AYUOB	MYSOON		300 STATE AVE		FARIBAULT	MN	550216319	0.0015558652	26
1235198078	FERRARIO	LINDA	K	2165 WHITE BEAR AVE N		MAPLEWOOD	MN	551092707	0.0015857648	26
1669577417	REICHEL	SCOTT	ANTHONY	5502 W BROADWAY	NORTHWEST F	CRYSTAL	MN	55428	0.0018990422	26
1013199553	LA	NGHIA	H	2220 RIVERSIDE AVE	HEALTHPARTN	MINNEAPOLIS	MN	554541321	0.0021477225	26
1295025716	LONG	RACHAEL	OLIVIA	9300 NOBLE PKWY N		BROOKLYN PARK	MN	554435500	0.003290487	26
1740247626	FOX	WILLIAM	D	7231 SUNWOOD DR NW		RAMSEY	MN	553035190	0.0033293976	26
1700850740	PAN	YONG-YI		640 JACKSON ST		SAINT PAUL	MN	551012502	0.0034038648	26
1689696916	BENZIE	JAMES	R.	234 WENTWORTH AVE E		WEST SAINT PAU	MN	551183525	0.0035275929	26
1346243961	STOTTLER	LYNN	M.	4570 CTY. HWY. 61		MOOSE LAKE	MN	55767	0.0035461294	26
1396853362	FONG	MILTON	TAN	7373 FRANCE AVE S	SUITE 202	EDINA	MN	554354534	0.0037074396	26
1437128832	PEIKERT	CARL	F.	1540 LAKE ST S		FOREST LAKE	MN	550252628	0.0040071593	26
1952364655	OLIVER	ROBYN	C	8611 W POINT DOUGLAS RD S		COTTAGE GROVE	MN	550164005	0.0043540616	26
1386099851	NG	BRANDON	CLIFFORD	2980 BUCKLEY WAY		INVER GROVE HE	MN	550762017	0.0047066156	26
1700862463	REDDY	SARITA	T	15111 TWELVE OAKS CTR DR	ST LOUIS PA	MINNETONKA	MN	55305	0.0053722342	26
1285078576	FIER	RYAN	J	13205 ISLE DR		BAXTER	MN	56425	0.005611605	26
1780770230	RUTMAN	PEGGY	A	318 EAST MAIN STREET	CENTERAL LA	CROSBY	MN	564411645	0.0059654322	26
1619267887	SIEGEL	RISA	ROTHMANN	1665 UTICA AVE S STE 100		ST LOUIS PARK	MN	55416	0.0060887178	26
1205806288	TIFFAULT	RUTH	J.	1202 5TH GRANT BLVD		WABASHA	MN	559811042	0.0062356396	26
1285693739	YACOUB	HANY	NASSIF	9055 SPRINGBROOK DR NW		COON RAPIDS	MN	554335841	0.0063162441	26
1861802001	BARNES	KELLY		1385 PHALEN BOULEVARD		SAINT PAUL	MN	55106	0.0063243443	26
1861410102	THOMPSON	K	MERRILL	4212 GRAND AVE		DULUTH	MN	558072737	0.0074399067	26
1942360870	HONG	LAURA	PONS	900 2ND AVE		MADISON	MN	562561006	0.0076621044	26
1376614891	TALBERG	MICHAEL	CLIFFORD	UNITED HOSPITALIST SERVICES	333 NORTH A	ST. PAUL	MN	55102	0.007948542	26
1073603940	JAIN	LUIS	G	711 DELMORE DR		ROSEAU	MN	567511534	0.0080645676	26
1780676189	CHESLEY	JUDY	STERNBERG	1601 SIOUX VALLEY DR		LUVERNE	MN	56156	0.0084985099	26
1467451344	PETERSEN	JERRY	R	4695 SHORELINE DR		SPRING PARK	MN	553849715	0.0085592442	26
1972685394	ANDERSON	VICKI	L	512 SKYLINE BLVD		CLOQUET	MN	557201199	0.0086269239	26
1235146994	RICHMAN	PATRICIA	LYNN	1655 BEAM AVE STE 302		MAPLEWOOD	MN	551091163	0.0087336754	26
1992737399	HADDOW	SUSAN	SADICK	2810 NICOLLET AVE	WHITTIER CL	MINNEAPOLIS	MN	554084708	0.0088590398	26
1720174089	VANDEWEGE	BRYON	D	711 DELMORE DR		ROSEAU	MN	567511534	0.0088701434	26
1770548042	KUMAR	SONIA		6341 UNIVERSITY AVE NE		FRIDLEY	MN	554324946	0.0091602658	26
1518942952	GOODWIN	MONICA	LOUISE	320 E MAIN ST	CUYUNA REGI	CROSBY	MN	564411645	0.0096307448	26
1497739247	MAUCIERI	KARA	LEE	320 E MAIN ST		CROSBY	MN	564411645	0.0098388535	26
1609371939	KLINKHAMMER	COURTNEY	MARIE	101 WILLMAR AVE SW		WILLMAR	MN	562013556	0.0098656165	26
1194169946	RISTVEDT	SARAH	JEAN	450 EASTVOLD AVE		ORTONVILLE	MN	562781252	0.0100083612	26
1992383160	CAMMACK	TAYLOR	LAINE	200 1ST ST SW		ROCHESTER	MN	559050001	0.0105820908	26
1285803767	MILLER	NANCY	THERESE	821 3RD AVE SE		ROCHESTER	MN	559047340	0.0107662655	26
1356333538	GAY	JOHN	S	14000 NICOLLET AVE		BURNSVILLE	MN	553375790	0.0108764842	26
1568421980	SYKORA	TODD	HENRY	100 STATE AVE		FARIBAULT	MN	550216337	0.0109722232	26
1972531291	CARLSON	STEPHEN	RAY	4212 GRAND AVE		DULUTH	MN	558072737	0.0115614771	26
1568511970	CHERKASKY	ALAN	H	3850 PARK NICOLLET BLVD		ST. LOUIS PARK	MN	55416	0.0121335238	26
1063856227	MAROZAVA	ALENA	V	9055 SPRINGBROOK DR NW		COON RAPIDS	MN	554335841	0.0121482126	26
1407819402	CARLEEN	CONNIE	MARIE	4194 LEXINGTON AVE N		SHOREVIEW	MN	551266106	0.0122109549	26
1114052685	VRCHOTA	KAREN	DOREEN	1005 WEST 5TH STREET INTEGRATIVE HEALTHCARE OF WINON		WINONA	MN	55987	0.0125604216	26
1558628990	WEINMANN	AMANDA		580 RICE ST		SAINT PAUL	MN	551032148	0.0133006945	26
1003293101	GUO	HUIYING		205 WABASHA ST S		SAINT PAUL	MN	55107	0.0134766651	26
1215900436	HORN	JENNIFER	LEE	200 1ST ST SW		ROCHESTER	MN	559050001	0.0142620737	26
1558317644	JONASON	NEIL	E	1027 WASHINGTON AVE		DETROIT LAKES	MN	565013409	0.0146916015	26
1437202108	WHITE	JENNIFER		625 N JACKSON AVE		SPRINGFIELD	MN	560871714	0.0150806801	26
1477573004	VOGEL	STEVEN	R	62 E 3RD ST	SUITE 3	WINONA	MN	559873481	0.0151817408	26
1659452902	STORTZ	HEATHER	ANN	2925 CHICAGO AVE		MINNEAPOLIS	MN	554071321	0.0151961339	26
1811974595	STIEPANI	ROSEMARIE		3007 HARBOR LN N		PLYMOUTH	MN	554475103	0.0152609665	26
1902833551	PETTINELLI	MICHAEL	WARREN	300 W CONAN ST		ELY	MN	557311145	0.0156363915	26
1942457098	FOLGER LATTER	JASMINE	SABA	615 NELSON DR		CLEARWATER	MN	55320	0.0164933642	26
1003112657	JAYANTI	VIJAY	KIRAN	1300 ANNE ST NW		BEMIDJI	MN	566015103	0.0167572978	26
1740449560	DUKINFIELD	GREGORY	M	6600 EXCELSIOR BLVD	SUITE 160	ST LOUIS PARK	MN	554264744	0.0167630534	26
1720049042	DREVLOW	KRIS	W	100 STATE AVE		FARIBAULT	MN	550216337	0.017352887	26
1083713648	GERNER	CHARLENE	ANN	320 3RD AVENUE	CENTRACARE	ALBANY	MN	563079363	0.017599002	26
1710181664	AKAHARA	OBIDIKE	RICHARD	1129 DEVONSHIRE CURV		BLOOMINGTON	MN	554315016	0.017811303	26
1649256132	GALVIN	CARROLL	M	101 MARTIN LUTHER KING DR		MANKATO	MN	560016460	0.0179554531	26
1205816287	BENSON	JOHN	W	1421 PREMIERE DR	MANKATO CLI	MANKATO	MN	560016076	0.0182244503	26
1831143205	MERRILL	ROBERT	D	210 9TH ST SE		ROCHESTER	MN	559046425	0.0192968762	26
1285736579	TATSUMI	KIM	H	400 EAST FIRST STREET		MORRIS	MN	562670660	0.0196344787	26
1518927631	HICK	JOHN		153 CESAR CHAVEZ ST		W. ST. PAUL	MN	551072226	0.020311357	26
1194757419	BRESETTE	ROBIN	JEAN	342 13TH AVE NE		MINNEAPOLIS	MN	554131265	0.0207900349	26
1235109430	PETERSON	RANDY	J	1527 BROADWAY ST		ALEXANDRIA	MN	563082537	0.0208525043	26
1669443222	THUL	THOMAS	L	2500 COMO AVE	MAIL STOP 3	ST PAUL	MN	551081460	0.0209066486	26
1992119291	TAURINSKAS	NICK	M.	204 LUNDORFF DR		SANDSTONE	MN	550725051	0.0211374587	26
1427011790	RILEY	DANIEL	N	7901 XERXES AVE S STE 116		BLOOMINGTON	MN	554311200	0.0214901781	26
1396716304	GORMAN MCNERN	MICHELLE	L	8100 NORTHLAND DR		BLOOMINGTON	MN	554314800	0.0217749756	26
1194769026	ENGLISH	EDWARD	JOHN	14655 GALAXIE AVE		APPLE VALLEY	MN	551248575	0.0220256993	26
1659355527	KUTCHER	GREGORY	R	1695 LOR RAY DR		NORTH MANKATO	MN	560032804	0.0224664495	26
1780668822	COX	CHAUN	C	101 MARTIN LUTHER KING DR		MANKATO	MN	560016460	0.0227618273	26
1710940796	OTT	CHRISTOPH		5435 FELTL RD		MINNETONKA	MN	553437983	0.0231675841	26
1013935758	CAMPBELL	ROBERT	D	1301 8TH ST S		MOORHEAD	MN	565603604	0.0232489975	26
1215912845	JUNG	WEI-LIN		1000 1ST DR NW		AUSTIN	MN	559122941	0.0232677907	26
1417918020	JOHNSON	REED	A	8675 VALLEY CREEK RD		WOODBURY	MN	551252337	0.0235352959	26
1396845475	STEPHENS	CHARLES	W	1217 8TH ST N		NEW ULM	MN	56073	0.0239964496	26
1962478289	HORECKA	RICHARD	R	1805 WISCONSIN AVE		BENSON	MN	56215	0.0242930153	26
1689651531	PARSONS	LEONARD		250 CENTRAL AVE N	SUITE 228	WAYZATA	MN	553911206	0.0245066877	26
1619266608	LAMBERTSON	BENJAMIN	DASHIELL	1540 LAKE ST S		FOREST LAKE	MN	550252628	0.0257473379	26
1780614610	VIK	NICOLE	RAE	2601 CENTENNIAL DR	SUITE 100	NORTH ST PAUL	MN	551093086	0.0259865713	26
1295700854	NOTTLESON	ANDREW	N	2831 SNELLING AVE N		ROSEVILLE	MN	551131712	0.0268808603	26
1124067681	SCHROEDER	BRIAN	TOBY	1575 BEAM AVE		MAPLEWOOD	MN	551091126	0.0269799316	26
1932110079	HERNANDEZ	TIMOTHY	J	234 WENTWORTH AVE E		WEST SAINT PAU	MN	551183525	0.0272233305	26
1821417353	NELSON	MICHAEL	BRENT	1630 ANDERSON AVE STE 100	WHITESELL M	BUFFALO	MN	553132946	0.027468306	26
1609109982	FASHANT-PETER	JESSICA	ANNE	6452 CITY WEST PKWY		EDEN PRAIRIE	MN	553443245	0.0276211798	26
1821057662	PETERSON	JANE	MARIE	200 W 1ST ST		PAYNESVILLE	MN	563621445	0.0280518308	26
1548217268	STAYMAN	MATHEW	LLOYD	929 CENTRAL AVE NW		EAST GRAND FOR	MN	567211917	0.0285928431	26
1235176975	BURROW	KARA	L	3800 PARK NICOLLET BLVD		ST LOUIS PARK	MN	554162527	0.028969985	26
1134530504	BOURNE	MEREDITH	SAX	3850 PARK NICOLLET BLVD		ST LOUIS PARK	MN	554162527	0.0290167178	26
1033213228	LOGAN	MATTHEW	JAMES	270 MAIN ST N	STE 300	STILLWATER	MN	550826788	0.0298223081	26
1407948458	WHERRY	SEAN	PATRICK	1360 ELM STREET EAST	CENTRACARE	ST JOSEPH	MN	563744694	0.0300173876	26
1427017060	BRUGGER	WESLEY	E	2800 CHICAGO AVE	250	MINNEAPOLIS	MN	554071318	0.0300880689	26
1548202120	KARSTEN	MICHELLE		2810 NICOLLET AVE		MINNEAPOLIS	MN	554084708	0.0303483517	26
1669764502	NORRIS	CHAD	RUSSELL	330 N 8TH AVE E		DULUTH	MN	558052024	0.0307294591	26
1598343741	NIELSEN	HALDEN	D	200 1ST ST SW		ROCHESTER	MN	559050001	0.0307842926	26
1285694919	GILBERTSON	REID	A	1055 CENTERVILLE CIR		VADNAIS HEIGHT	MN	551275033	0.0309062787	26
1558349670	WORONCOW	HALINA		200 1ST ST SW		ROCHESTER	MN	559050001	0.030968478	26
1245291566	NICHOLSON	ROBERT	JOHN	1601 SAINT FRANCIS AVE	SUITE 100	SHAKOPEE	MN	553793383	0.0313674687	26
1497166748	DUTKIN	MAX		15290 PENNOCK LN		APPLE VALLEY	MN	551247163	0.0315005798	26
1689655870	KARSNIA	CAROL	M	5502 W BROADWAY AVE		CRYSTAL	MN	554283508	0.0316458116	26
1366496606	SHAH	MEETUL	V.	3300 OAKDALE AVE N		ROBBINSDALE	MN	55422	0.0316851931	26
1992764419	EKONG	STELLA	U	1021 BANDANA BLVD E STE 100		SAINT PAUL	MN	551085109	0.0317778788	26
1922098425	CROWSER	AARON	J	610 30TH AVE W		ALEXANDRIA	MN	563083426	0.0318788653	26
1255413522	OSBORNE	THOMAS	E	115 10TH AVE NE	ESSENTIA HE	DEER RIVER	MN	566368795	0.031899564	26
1013969518	KINNAN	KELLY	GAIL	1700 HIGHWAY 25 N		BUFFALO	MN	553131930	0.0322960895	26
1538369749	ROGERS	ELIZABETH	ANN	2001 BLOOMINGTON AVE		MINNEAPOLIS	MN	554043074	0.0326430933	26
1700133048	LAI	BENJAMIN		200 1ST ST SW		ROCHESTER	MN	55905	0.0335680796	26
1578655692	LEWIS	JAMES		409 DUNLAP ST N		SAINT PAUL	MN	551044201	0.0335805682	26
1326333824	CHMIELEWSKI	LINDSEY	R	200 1ST ST SW		ROCHESTER	MN	559050001	0.0344140954	26
1538136882	YOUNGS	JULIE	KAY	200 W 1ST ST		PAYNESVILLE	MN	563621445	0.0349142794	26
1700851508	PASTIR	JEFFREY	A	15290 PENNOCK LN		APPLE VALLEY	MN	551247163	0.0349814878	26
1851527030	FREDLUND	JON	STUART	742 RIVER LN		ANOKA	MN	553032808	0.0352286152	26
1396185492	BYFUGLIEN	JENNIFER		607 DEMERS AVE		EAST GRAND FOR	MN	567211833	0.0353985764	26
1972533776	TACL	CHRISTOPH		251 COUNTY RD 120		SAINT CLOUD	MN	563034813	0.035435753	26
1679866099	WHELAN	JESSICA	K	2945 HAZELWOOD ST		MAPLEWOOD	MN	551091241	0.0365973748	26
1447226162	MEYER	JULIE	MARIE	4 DEERWOOD AVE NW		WADENA	MN	564821296	0.0367867332	26
1447226410	LEE	JAMES	A	4730 CHICAGO AVE		MINNEAPOLIS	MN	554073570	0.0368176145	26
1134139652	BEGUIN	EVERETT	ALLEN	855 MANKATO AVE	WINONA HEAL	WINONA	MN	559874868	0.0372133809	26
1740421809	KOSTINEC	BOBBI	LEE	3555 PLYMOUTH BLVD	SUITE 218	PLYMOUTH	MN	554471389	0.0375210876	26
1225094691	GRANDGENETT	GRETCHEN		701 DELLWOOD ST S		CAMBRIDGE	MN	550081920	0.0376679134	26
1801381603	FISCHBACH	NICOLE		1421 PREMIER DR		MANKATO	MN	560016076	0.037678449	26
1437536927	MULHAUSEN JOH	ANDREA		2831 SNELLING AVE N		ROSEVILLE	MN	55113	0.0379187786	26
1427210533	POLZIN	DAVID	EDWARD	10 4TH AVE SE		GLENWOOD	MN	56334	0.0384374922	26
1053364752	BUE	DAVID	G	919 NORTHLAND DR		PRINCETON	MN	553712172	0.0386223244	26
1649284910	MCCONNELL	CAMERON		8325 CITY CENTRE DR		WOODBURY	MN	551253323	0.0387375029	26
1679000426	CHESSER-FRIDY	ADRIANNE	SHOSHANA	5320 HYLAND GREENS DR		BLOOMINGTON	MN	554373934	0.0389235434	26
1033281589	NELSON	CAROL	JANE	701 PARK AVE		MINNEAPOLIS	MN	554151623	0.039258318	26
1891758199	OLSON	ANNE	MICHELE	701 DELLWOOD ST S		CAMBRIDGE	MN	550081920	0.0397050395	26
1043715295	HOPSON	MARQUISE		3930 NORTHWOODS DR		ARDEN HILLS	MN	551126963	0.0397556974	26
1528039187	BROOKS	MARK		800 FREEPORT AVE NW, STE 100		ELK RIVER	MN	55330	0.0397604909	26
1073695375	VANHEERDE	DARLA	J	417 SKYLINE BLVD		CLOQUET	MN	557201164	0.0402646591	26
1407833890	BENJAMIN	BARBARA	A	830 PRAIRIE CENTER DR		EDEN PRAIRIE	MN	553447301	0.0405281605	26
1194950303	TAM	RUBY	WAIYEE	5700 BOTTINEAU BLVD	SUITE 100	CRYSTAL	MN	554293183	0.0405298178	26
1861454084	NEROTHIN	PAUL	W	1540 LAKE ST S		FOREST LAKE	MN	550252628	0.0406594877	26
1194171116	HOKANSON	JOHN		1500 CURVE CREST BLVD W		STILLWATER	MN	55082	0.0409713173	26
1992708564	GOEB	KELLY	J.	5565 HIGHWAY 210		CROMWELL	MN	557268171	0.0413723812	26
1457313124	SCHWINGHAMER	JACK	D	331 HIGHWAY 65 S		MORA	MN	550511899	0.0415242934	26
1265484679	TOMES	MICHELLE	E	205 S WABASHA ST	MAIL STOP 3	ST. PAUL	MN	551071805	0.0423681271	26
1346226297	STROBEL	DAVID	WILLIAM	200 ELM ST N		ONAMIA	MN	563597901	0.0424379222	26
1831138205	CHRISTIAANSEN	TORI	FAE	290 MAIN ST NW		ELK RIVER	MN	553301270	0.0424416345	26
1811122831	CHOI	MELISSA	TSANG	3800 PARK NICOLLET BLVD		ST LOUIS PARK	MN	554162527	0.0425561103	26
1699723270	MULLANEY	ROBERT	THOMAS	303 CATLIN ST		BUFFALO	MN	553131947	0.0427591047	26
1518959915	CEYNOWA	TIMOTHY	P	1601 SIOUX VALLEY DRIVE		LUVERNE	MN	56156	0.0428466518	26
1902033855	WINSTON	JANE	D	1000 CONEY ST W		PERHAM	MN	565732102	0.0430340856	26
1437198769	KAISER SUND	LAURIE	DEANN	514 SAINT PETER ST	GALLERY TOW	SAINT PAUL	MN	551021001	0.0433637072	26
1023277837	DEJONG	JULIE	A	9300 NOBLE PKWY N		BROOKLYN PARK	MN	554435500	0.0434654327	26
1265409569	ERICKSON	CHARLES	BURTON	530 3RD ST NW	MAIL STOP 3	ELK RIVER	MN	553301445	0.0436703423	26
1417268335	BATDORF	RACHEL	A	200 1ST ST SW		ROCHESTER	MN	559050001	0.0445518857	26
1215903919	OGAWA	LYNNE		153 CESAR CHAVEZ ST		W. ST. PAUL	MN	551072226	0.0448145857	26
1588721575	THOMASSON	ROBERT	D	6401 FRANCE AVE S	SKYWAY LOBB	EDINA	MN	554352104	0.0452612457	26
1417033010	KRENIK	JULIE	A.	3 CENTURY AVE SE		HUTCHINSON	MN	553503108	0.0456614108	26
1346302106	MELLSTROM	MARK	STANLEY	701 HEWITT BLVD		RED WING	MN	550662848	0.0460684472	26
1861561417	HILL	BONITA	L	3000 HUNDERTMARK RD		CHASKA	MN	553181150	0.0463191713	26
1154689578	HAGGERTY	MICHELLE	SPIES	1313 PENN AVE N		MINNEAPOLIS	MN	554113047	0.0466649034	26
1588686836	MILLIGAN	ROBERT		1700 HIGHWAY 25 N		BUFFALO	MN	553131930	0.0471918667	26
1194709071	SOKALSKI-GEE	JOSEPH	Y	1025 MARSH ST		MANKATO	MN	56001	0.0477142656	26
1194042119	KROSCHEL	RYAN	RICHARD	301 HIGHWAY 65 S		MORA	MN	550511899	0.0477503301	26
1386629046	WOLSKE	EDWARD	H.	300 S BRUCE ST		MARSHALL	MN	562581934	0.0478162337	26
1437101938	POST	ROBERT	PAUL	11725 STINSON AVE		CHISAGO CITY	MN	550139542	0.0480062831	26
1649659418	XIONG	TOUA		1021 BANDANA BLVD E STE 100		SAINT PAUL	MN	551085109	0.0482894853	26
1538151949	CRABTREE	JOSHUA	J	1601 SIOUX VALLEY DRIVE		LUVERNE	MN	56156	0.0496470682	26
1346416880	BREVER	NATHAN	R	320 3RD AVENUE	CENTRACARE	ALBANY	MN	563079363	0.0506593399	26
1952696205	RAJJO	TAMIM		200 1ST ST SW		ROCHESTER	MN	559050001	0.050680459	26
1598144891	RUNDE	MATTHEW		RIVERWAY CLINIC ANOKA 601 JACOB LANE		ANOKA	MN	55425	0.0507324357	26
1386709814	THOMPSON	JOEL	LUTHER	3017 BLOOMINGTON AVE		MINNEAPOLIS	MN	554071715	0.050773779	26
1679729131	KIM	SARAH	M	19685 HIGHWAY 7		SHOREWOOD	MN	55331	0.0517903334	26
1265543961	WIGER	OLIVER	ELWOOD	811 2ND ST SE	SUITE A	LITTLE FALLS	MN	563453505	0.0519173928	26
1609495027	BUZZARD	JENNIFER	ANN	200 1ST ST SW		ROCHESTER	MN	559050001	0.0519634113	26
1194756882	SCHWARTZ	BETSY	JEAN	1502 LONDON RD	SUITE 102	DULUTH	MN	558121788	0.0521860281	26
1437684115	AMAON	JULIE	MICHELLE	7101 YORK AVE S STE 344		EDINA	MN	554354408	0.0524105462	26
1891139069	HUNT	JEREMY	J.	2500 COMO AVE	MAIL STOP 3	SAINT PAUL	MN	551081460	0.0524227517	26
1174578850	COUNCILMAN	DAVID	L	2810 NICOLLET AVE		MINNEAPOLIS	MN	554084708	0.0526942816	26
1093721045	MCALPINE	DAVID	G	8325 CITY CENTRE DR		WOODBURY	MN	551253605	0.0528312451	26
1467419473	HOMAN	MARY	C	15075 CIMARRON AVE		ROSEMOUNT	MN	550681635	0.0529263262	26
1063498798	TIMMERMAN	AARON		8455 FLYING CLOUD DR		EDEN PRAIRIE	MN	553443974	0.0532062482	26
1588891162	CALDERON	ANALISA	MARIA	2700 E LAKE ST STE 100		MINNEAPOLIS	MN	55406	0.0536509333	26
1134189095	SIMON	ERIC	M.	14181 BUSINESS CENTER DR NW		ELK RIVER	MN	553304654	0.0536783906	26
1700849908	RONNEBERG	TIMOTHY	JON	559 CAPITOL BLVD		SAINT PAUL	MN	551032101	0.053829425	26
1265652572	BARNEY	SHARYN		1000 LAKESHORE DR		MOOSE LAKE	MN	557679449	0.0539822681	26
1396197018	MEYER	HOPE	E.	801 BELSLY BOULEVARD		MOORHEAD	MN	56560	0.0543010459	26
1821057787	ERICKSON	PAUL	DOUGLAS	9055 SPRINGBROOK DRIVE	ALLINA HEAL	COON RAPIDS	MN	55433	0.0543409577	26
1518120237	VILEN	ERIK	W.	318 E MAIN ST		CROSBY	MN	564411645	0.054553635	26
1215902861	SLATTEN	STEVEN	H	576 APOLLO DR	MAIL STOP 3	LINO LAKES	MN	550143004	0.0546054645	26
1396711859	BAMMANN	SCOTT	A	1245 15TH STREET N		ST CLOUD	MN	563031802	0.0546381092	26
1356870174	JUBA	ALLISON	MARIE HOM	610 30TH AVE W		ALEXANDRIA	MN	563083426	0.0547482767	26
1194747758	SPINA	JULIE	A	211 E MILL ST		PELICAN RAPIDS	MN	56572	0.0551391207	26
1669709846	RIVAS	RAYMOND	MAURICIO	15111 TWELVE OAKS CENTER DR		MINNETONKA	MN	553055201	0.0552194687	26
1326045139	CULLINAN	BRENDON	M	908 N 11TH ST		MONTEVIDEO	MN	562651631	0.0557641075	26
1730156654	SCHOENLEBER	MICHAEL	DALE	4730 CHICAGO AVE		MINNEAPOLIS	MN	554073570	0.0560190105	26
1073546263	RADUEGE	ELIZABETH	MARIE	4855 W ARROWHEAD RD		HERMANTOWN	MN	558113936	0.0560194301	26
1699126300	MCLELLAN	KATHRYN	ELIZABETH	400 E 3RD ST		DULUTH	MN	558051951	0.0562494491	26
1184732778	JORVE	KARA	K	1217 8TH ST N		NEW ULM	MN	560731552	0.0564133409	26
1275645731	CHATWIN	KEVIN	R	5200 FAIRVIEW BLVD		WYOMING	MN	550928013	0.0565521573	26
1295737278	MULHERN	LAWRENCE	G	606 24TH AVE S	700	MINNEAPOLIS	MN	554541455	0.0567694404	26
1942629787	ELLEBY	ERIC		20 5TH ST SE		COOK	MN	557239702	0.0569690611	26
1972539625	JANKOWSKI	KAREN	E	2001 BLOOMINGTON AVE		MINNEAPOLIS	MN	554043074	0.0570037682	26
1700878766	SMITH	HARVEY	D	1000 E 1ST ST	SUITE 108	DULUTH	MN	558052297	0.0571270129	26
1164425781	ETTERMAN	KENNETH	E.	206 MAIN ST. E.		HINCKLEY	MN	55037	0.0573105887	26
1962445171	FREDELL	JOHN	E	40520 COUNTY HIGHWAY 34		OGEMA	MN	565699612	0.0574600916	26
1982676615	BOESE	BRIDEY	LEIGH	520 SOUTH SIBLEY AVENUE	AFFILIATED	LITCHFIELD	MN	55355	0.0576990447	26
1184871295	STRATTE	JON		114 LAKESIDE DR		STILLWATER	MN	550824238	0.0577708292	26
1841408705	WINNETT	MARY	MARGARET	7901 XERXES AVE S STE 116		BLOOMINGTON	MN	554311200	0.0578491171	26
1093911083	KUPPA	SARULATHA	M	14040 NORTHDALE BLVD		ROGERS	MN	55374	0.0586239286	26
1811035504	INOUE	SUE	A	333 SMITH AVE N STE 4640		SAINT PAUL	MN	551022344	0.0588093531	26
1811009210	HOLMBERG	DANIEL	K	1217 8TH ST N		NEW ULM	MN	560731552	0.0590226446	26
1699765982	EDWARDY	DAVID	LYNDON	2110 E CENTER ST		ROCHESTER	MN	559044754	0.0590451043	26
1790796779	TONINATO	JOHANNA		234 WENTWORTH AVE E		WEST ST PAUL	MN	551183525	0.0591871105	26
1053754333	TOWNSEND	LAURIE		111 HUNDERTMARK RD		CHASKA	MN	553184551	0.0592920096	26
1427349463	PLEASANTS	SUSAN		13819 HANSON BLVD NW		ANDOVER	MN	553047608	0.0603143103	26
1225004740	GUBBRUD	DAVID	LESLIE	2450 RIVERSIDE AVE		MINNEAPOLIS	MN	554541512	0.0603862596	26
1851317747	COULTER	ALISON	J	3440 129TH AVENUE NW		COON RAPIDS	MN	55448	0.0604368397	26
1730343765	SAHA	SHUMONA		980 RICE ST		SAINT PAUL	MN	551174949	0.0605010102	26
1356335467	RAGAB	MIRIAM	V	110 OLSEN BLVD NE		COKATO	MN	553214359	0.0606392138	26
1275645657	PHILAYA	LUTHER	P	5200 FAIRVIEW BLVD		WYOMING	MN	550928013	0.0617777496	26
1760442065	HALL	TRICIA	JH	1020 BROADWAY AVE	UMPHYSICIAN	MINNEAPOLIS	MN	55411	0.0618825625	26
1598715732	MCLEAN	JOSEPH	ALLEN	6351 E SUPERIOR ST		DULUTH	MN	558042545	0.0621635937	26
1770841504	LOBITZ	MACKENZIE	RAE	111 HUNDERTMARK RD	212 MEDICAL	CHASKA	MN	553184551	0.0624571471	26
1619920733	LEIER	DARRELL	JOHN	319 VIKING DR		HOYT LAKES	MN	557501103	0.0627461411	26
1033209408	KRAWCZYK	NICHOLAS	WILLIAM	1020 W BROADWAY AVE		MINNEAPOLIS	MN	554112504	0.0627961126	26
1730590555	HUIKKO	JASON		400 E 1ST ST		MORRIS	MN	562671408	0.0628986364	26
1841239175	BERNARD	JOSE	TOMAS	333 SMITH AVE N		SAINT PAUL	MN	551022344	0.0631212439	26
1386748242	O'BRIEN	MICHELLE	L	2635 UNIVERSITY AVE W STE 160		SAINT PAUL	MN	55114	0.0633554305	26
1235119645	BERGSTRAND	PAUL	W	610 30TH AVE W	ALEXANDRIA	ALEXANDRIA	MN	56308	0.0641643363	26
1962434357	STIVLAND	TODD	A.	270 MAIN ST N		STILLWATER	MN	550826785	0.0643922342	26
1770795411	SILVA	ARVIN THO	IPAPO	5200 FAIRVIEW BLVD		WYOMING	MN	550928013	0.0644036765	26
1356579023	SMITH	DIANA	CLIMACO	8675 VALLEY CREEK RD		WOODBURY	MN	551252337	0.0645336733	26
1255316089	PEARSON	HAROLD	VICTOR	1500 CURVE CREST BLVD W		STILLWATER	MN	550826040	0.0645660586	26
1811285042	SOLTIS	SHELLY	M	1601 GOLF COURSE RD		GRAND RAPIDS	MN	557448648	0.0648063184	26
1649206640	CASH	RICHARD		270 MAIN ST N		STILLWATER	MN	550826785	0.0648869807	26
1245688878	HANHAN	ERIC	TOLGA	1010 4TH ST		TWO HARBORS	MN	556161200	0.0655718092	26
1609852482	RUTLEDGE	ANNE	M	300 LAKE DR E	PARK NICOLL	CHANHASSEN	MN	55317	0.0659114048	26
1922184464	MCGINNIS	CATHERINE	C.	3 CENTURY AVE SE		HUTCHINSON	MN	553503108	0.066201225	26
1831142413	BOETTCHER	ROGER	MELVIN	200 ELM ST N		ONAMIA	MN	563597901	0.0663356507	26
1215944020	SMITH	MICHAEL	J	1700 HIGHWAY 25 N		BUFFALO	MN	553131930	0.0663410891	26
1396710174	JORDE	DAVID	O	1502 LONDON RD	102	DULUTH	MN	558121788	0.0665421482	26
1457342032	ELDIDY	RENE		20 9TH ST SE	CENTRACARE	LONG PRAIRIE	MN	563471404	0.0666048527	26
1851513865	EVERHART	AMANDA	MARIE	21260 CHIPPENDALE AVE W		FARMINGTON	MN	550241427	0.066693001	26
1437130580	SOLIEN	ARLYS	K	1520 NORTHWAY DR		SAINT CLOUD	MN	563034478	0.0667530233	26
1942735709	BLANKERS	TONY		200 BUNKER HILL DR		AITKIN	MN	564311865	0.0668876842	26
1831191253	SHEELY	J	RICHARD	14000 NICOLLET AVE STE 100		BURNSVILLE	MN	553375793	0.0669043344	26
1225483563	NOVOTNY	LEESA	RAE	824 N 11TH ST		MONTEVIDEO	MN	56265	0.0671315505	26
1215928361	HORN	ALLEN	L	525 W MAIN ST		MELROSE	MN	563521043	0.067227731	26
1275851735	NELSON	JEFFREY		4194 LEXINGTON AVE N		SHOREVIEW	MN	551266106	0.0674340106	26
1073598421	ANDERSON	MATTHEW	LEE	320 E MAIN ST	CENTRAL LAK	CROSBY	MN	564411645	0.0678408537	26
1871748509	WEXLER	DEBORAH	LEE	1573 SELBY AVE	SUITE 234	SAINT PAUL	MN	551046293	0.0685539004	26
1962627398	JAMSA TOLLEFS	LISA	JO	929 CENTRAL AVE NW		EAST GRAND FOR	MN	56721	0.0686618155	26
1619952389	RAY	JONATHAN	R	3007 HARBOR LN N	PARK NICOLL	PLYMOUTH	MN	55447	0.0692451522	26
1417908609	CRAIG	MELISSA	KAY	701 DELLWOOD ST S		CAMBRIDGE	MN	550081920	0.0694889753	26
1992896906	HANSON	ROLF	C	14701 VICTOR HUGO BLVD N		HUGO	MN	550384561	0.0697153765	26
1649210832	SMITH	STACEY	A	211 E MILL ST		PELICAN RAPIDS	MN	565724234	0.0697355857	26
1609949759	VERSTEEG	SUE	ANN	410 CHURCH ST SE	BOYNTON HEA	MINNEAPOLIS	MN	554550340	0.0703102914	26
1629121819	MUGAISI	HESED	N	1204 10TH AVE N		SAINT JAMES	MN	560812011	0.0707944264	26
1831162056	BARRIER	PATRICIA	A	200 1ST ST SW		ROCHESTER	MN	559050001	0.0714703431	26
1346771920	ROSENSTEIN	BENJAMIN	ELI MISHL	1414 MARYLAND AVE E		SAINT PAUL	MN	551062824	0.071577481	26
1780638668	SCHOEN	GREGORY	G	919 NORTHLAND DR		PRINCETON	MN	553712172	0.0718297218	26
1659802510	STEWART	HALEY		480 HIGHWAY 96 E		VADNAIS HEIGHT	MN	551272557	0.0722085657	26
1245694637	TALLEY	HEATHER	NICOLE	1000 1ST DR NW		AUSTIN	MN	559122941	0.0724026445	26
1518909696	MAAS	DAVID	VEN	14655 GALAXIE AVE		APPLE VALLEY	MN	551248575	0.0726715988	26
1144321233	HOUTS	BARBARA	GAYLE	111 HUNDERTMARK RD	TWO TWELVE	CHASKA	MN	553184551	0.0727587152	26
1952853525	CUROE	ANN		10835 38TH PL N		PLYMOUTH	MN	554411409	0.0729422067	26
1306948518	KRUK-CZAPIEWS	MARIOLA	Z	200 W 1ST ST		PAYNESVILLE	MN	563621445	0.073357448	26
1922068451	BROEKER	MICHAEL	LEE	1110 YANKEE DOODLE RD		EAGAN	MN	551212092	0.0735337451	26
1568453025	JAKKULA	PARTHA	S	5502 W BROADWAY AVE		CRYSTAL	MN	554283508	0.0737930728	26
1780812651	HOUGAS	JAMES	EDWARD	UMP PHALEN VILLAGE CLINIC	1414 MARYLA	SAINT PAUL	MN	55106	0.0744174114	26
1619938420	ANDERSON	ROSS	E	4194 LEXINGTON AVE N		SHOREVIEW	MN	551266106	0.074696221	26
1649424276	LEE-HENDERSON	MARY	HYO-SOON	200 1ST ST SW		ROCHESTER	MN	559050001	0.0747481292	26
1538499736	CLIFFORD	THOMAS	MATTHEW	5840 HWY 61		SILVER BAY	MN	55614	0.0748036066	26
1710945209	LEHRER	ROBERT	D	4151 WILLOWWOOD ST SE		PRIOR LAKE	MN	553724304	0.0751517518	26
1396707659	DOYLE	JOHN	E	8675 VALLEY CREEK RD		WOODBURY	MN	551252337	0.0752137401	26
1972580413	SINDA	RICHARD	J	3850 PARK NICOLLET BLVD		ST LOUIS PARK	MN	554162527	0.0755183744	26
1811973738	RINOWSKI	JOSEPH	F	1415 ST FRANCIS AVE	PARK NICOLL	SHAKOPEE	MN	55379	0.0755834673	26
1477503688	RUTKA	ROBERT	THOMAS	901 9TH ST N	SUITE 115	VIRGINIA	MN	557922348	0.0760697504	26
1770551335	ANDERSON	EMILY	J	4325 GRAND AVE		DULUTH	MN	558072730	0.0764688985	26
1073594966	ANDERSON	SHELLY	L	1495 HWY 101 NORTH		PLYMOUTH	MN	55447	0.076488657	26
1134507783	BOWEN	ERICA		14688 EVERTON AVE N		HUGO	MN	550386071	0.0767254001	26
1578540282	FISH	ROBERT	G	200 1ST ST SW		ROCHESTER	MN	559050001	0.0767333475	26
1861413080	RIDDLE	ANNE	LOUISE	6351 E SUPERIOR ST		DULUTH	MN	558042545	0.0768776671	26
1881953461	SKOOGBERG	RONALD	CARL	3025 HARBOR LANE	SUITE 101	PLYMOUTH	MN	554475141	0.0769294999	26
1659331205	URBERG	MARTIN	M	8675 VALLEY CREEK RD		WOODBURY	MN	551252337	0.0772691118	26
1952364903	AUGUST	SARA		8611 W POINT DOUGLAS RD S		COTTAGE GROVE	MN	550164005	0.0775056645	26
1083682173	KOOPMEINERS	MICHAEL	BERNARD	8100 34TH AVE S		MINNEAPOLIS	MN	554401309	0.0775398943	26
1710970090	WOLF	RITA		7373 FRANCE AVE S		EDINA	MN	554354534	0.0779528581	26
1700028693	DAHLKE	ERIN	R	10 4TH AVE SE		GLENWOOD	MN	563341820	0.0783065493	26
1548244791	PETTIGREW	KARA	ELIZABETH	7675 MADISON ST NE		FRIDLEY	MN	554322753	0.0788520752	26
1780642462	PIKE	EMILY	J	1440 DUCKWOOD DR	FAIRVIEW EA	EAGAN	MN	551221451	0.0789047629	26
1225639230	SAHR	AMMBER		7350 CLEARWATER RD		BAXTER	MN	564258463	0.0794044766	26
1407818016	FUGLESTAD	EDSON	VERCEL	6341 UNIVERSITY AVE NE		FRIDLEY	MN	554324946	0.0797811314	26
1467442020	MENNIS	WILLIAM	IRVIE	49725 COUNTY 83		STAPLES	MN	564795280	0.0798007087	26
1184604662	FURST	JOSEPH	W	200 1ST ST SW		ROCHESTER	MN	559050001	0.0802027421	26
1841210259	BOROWSKI	WESLEY	A	712 SOUTH CASCADE STREET		FERGUS FALLS	MN	565372813	0.0803387938	26
1679535991	JOHNSON	CAROL	J.	1285 NININGER RD		HASTINGS	MN	550331086	0.0804463923	26
1235129743	SCHULTZ	MATTHEW	D	301 S. HWY 65		MORA	MN	55051	0.0810511797	26
1396130456	NUNEZ PENA	ANEUDY	NICOLAS	451 DUNLAP ST N		SAINT PAUL	MN	55104	0.0811247835	26
1063489540	POGEMILLER	CHARLES	E	1215 TOWN CENTRE DR		EAGAN	MN	551231033	0.0811962975	26
1235110347	SAGEDAHL	JOEL	A	1495 HWY 101 N		PLYMOUTH	MN	55447	0.0812112485	26
1710905351	HIETALA	STEPHEN	R	665 3RD ST SW		PERHAM	MN	565731108	0.0812584181	26
1982916797	MCGUIRE	LOUIS	PATRICK	101 MARTIN LUTHER KING DR		MANKATO	MN	560016460	0.0814159727	26
1366751927	ANDERSON	TRENT	D	500 W GRANT ST		LAKE CITY	MN	550411143	0.0821089303	26
1275891293	BULAU	CASSANDRA	JEWELS	520 S SIBLEY AVE		LITCHFIELD	MN	553553030	0.0823619008	26
1659353738	HAVENS	PAUL	DAVID	912 MAIN STREET		LITTLEFORK	MN	566539357	0.0823922651	26
1205114469	DUCHENE	LAURA	J	415 JEFFERSON ST N		WADENA	MN	564821264	0.0836236496	26
1417938572	SCHWIETERS	MARY	C	525 W MAIN ST		MELROSE	MN	563521043	0.0838027499	26
1275568156	FARCHMIN	CAROL	JUNE	1502 LONDON RD	SUITE 102	DULUTH	MN	558121788	0.0838616603	26
1679552038	GRZYBOWSKI	JOHN	ANDREW	404 W FOUNTAIN ST		ALBERT LEA	MN	560072437	0.084378399	26
1427084425	DONNELLY	BETH		251 COUNTY RD 120		SAINT CLOUD	MN	563034665	0.0843790924	26
1952363251	BARRINGER	THOMAS	RICHARD	6341 UNIVERSITY AVE NE		FRIDLEY	MN	554324946	0.0847827709	26
1407853211	LIETZAU	CAROL	L	824 N 11TH ST		MONTEVIDEO	MN	562651629	0.0850921972	26
1184602328	BORAN	DAVID		2024 S 6TH ST		BRAINERD	MN	564014529	0.0853905878	26
1548247190	ANDERSON	SEAN	E	3850 PARK NICOLLET BLVD		SAINT LOUIS PA	MN	554162527	0.0853941306	26
1366400772	SHEARER	TERESE	MARIE	7373 FRANCE AVE S	SUITE 202	EDINA	MN	554354534	0.0861357553	26
1164581625	BHUTANI	PROMIL		1233 34TH ST NW		BEMIDJI	MN	566015112	0.0861814251	26
1679720999	KARKI	MOHAN	RAJ	200 ELM ST N		ONAMIA	MN	563597901	0.0868316479	26
1497987812	SHEFFIELD	JENNIFER	L.	2400 ST FRANCIS DR		BRECKENRIDGE	MN	565201025	0.0870851395	26
1023109261	APPLEGATE	THOMAS	E	523 N 3RD ST		BRAINERD	MN	564013054	0.0873112949	26
1164801536	TSVILINA	ALEXANDRA		15655 37TH AVE N STE 100		PLYMOUTH	MN	554464003	0.0873981496	26
1700830486	CHAWLA	RAMESH	C	150 10TH ST NW		MILACA	MN	563531737	0.0874425541	26
1124316930	BUSIAN	TIMOTHY	F	610 30TH AVE W		ALEXANDRIA	MN	563083426	0.0874834555	26
1467670216	GLADEN	MEGAN	ELIZABETH	415 BARCLAY AVE		PINE RIVER	MN	564745139	0.087569492	26
1295180917	FAHEY-AHRNDT	DONALD	JOE	14040 NORTHDALE BLVD		ROGERS	MN	55374	0.0876687109	26
1598727067	CONLEY	HAROLD	LEE	5300 ALPINE DR NW		RAMSEY	MN	553034778	0.0885138088	26
1912968124	ANDERSON-BECK	JANET	MARIE	2200 NW 26TH ST		OWATONNA	MN	550605503	0.0885816236	26
1043297021	BUSCH	TREVOR	L	1415 SAINT FRANCIS AVE		SHAKOPEE	MN	553793374	0.0892656516	26
1669543724	COOMES	MICHAEL	WADE	410 CHURCH ST SE	BOYNTON HEA	MINNEAPOLIS	MN	554550340	0.0895539206	26
1023043908	JONES	JENNIFER	LYNN	330 N 8TH AVE E		DULUTH	MN	558052024	0.0902562538	26
1851366793	PAZLAR	HEIDI		1500 CURVE CREST BLVD W		STILLWATER	MN	55082	0.0910317619	26
1912998469	DALEIDEN	CHRISTIAN	M	5502 W BROADWAY AVE		CRYSTAL	MN	554283508	0.0910448898	26
1013998020	HOILAND	MELANIE	A	1495 HWY 101 N		PLYMOUTH	MN	55447	0.0914886333	26
1710029483	KAKANI	DEEPIKA		210 9TH ST SE		ROCHESTER	MN	559046756	0.0924474509	26
1598725970	NISKANEN	BRIAN	D	301 HIGHWAY 65 S		MORA	MN	550511899	0.0925488575	26
1881040442	BRUGGER	REBECCA	L	610 30TH AVE W		ALEXANDRIA	MN	563083426	0.0928867059	26
1255311650	JOHNSON	SANDRA	L	610 30TH AVE W	ALEXANDRIA	ALEXANDRIA	MN	563083426	0.0929974928	26
1164497574	GOEPPINGER	JOHN	L	701 FAIRVIEW BLVD		RED WING	MN	550662848	0.093290797	26
1457467904	PEDERSEN	JENNIFER	ANN	730 E 34TH ST		HIBBING	MN	557465109	0.0940160961	26
1225205149	VITTORIO	ADDIE	CHRISTINE	1400 WOODLAND AVE		DULUTH	MN	558032624	0.0940278075	26
1316381965	DIRKSEN	LANA	JANE	824 N 11TH ST		MONTEVIDEO	MN	562651629	0.0943971533	26
1942263488	XIAAJ	KANG		3024 SNELLING AVE		MINNEAPOLIS	MN	554061911	0.0944776154	26
1225232382	KUETTNER	JOHN	F	13545 HERSHEY CT		APPLE VALLEY	MN	55124	0.0944826827	26
1922042027	HOVER	JAMES		251 COUNTY RD 120		SAINT CLOUD	MN	563034665	0.0945096794	26
1588730675	IDROGO	MANUEL	A.	580 RICE ST		SAINT PAUL	MN	551032148	0.0946134543	26
1487668034	PETRY	MARK	H	204 LUNDORFF DR		SANDSTONE	MN	550725051	0.0951717063	26
1013979491	JOHANSON	JAMES	ERIK	7907 POWERS BLVD		CHANHASSEN	MN	553179502	0.0952487146	26
1316985021	HOFFMAN	JULIA	SEROV	400 EAST FIRST STREET		MORRIS	MN	56267	0.0953012519	26
1629293055	DORRITY	RENAE		4300 EDGEWOOD DR NE		SAINT MICHAEL	MN	553764588	0.0953903725	26
1407893357	DYER	R	SCOTT	3300 FREMONT AVE N		MINNEAPOLIS	MN	554122405	0.0958784922	26
1356310148	MOODY	GARY	A.	1285 NININGER RD		HASTINGS	MN	550331086	0.0968315271	26
1467541789	HOLLENBECK	STEPHEN	L	13560 WAYZATA BLVD		MINNETONKA	MN	553051850	0.0968700354	26
1851483515	SAMPSON	MICHAEL		513 5TH AVE W		GRAND MARAIS	MN	556043017	0.0969881923	26
1942277165	LAURING	SANDRA	J.	WASECA MEDICAL CENTER - MAYO HEALTH SYSTEM	501 N STATE	WASECA	MN	56093	0.0970059997	26
1174572614	BOLL	JULIE	ANN	50 OUTER DR		SILVER BAY	MN	556141102	0.0970464945	26
1750362794	NEWTON	THOMAS	JOHN	1360 ELM ST E	CENTRACARE	SAINT JOSEPH	MN	563744694	0.0972178313	26
1972549152	DAY	SHAWN	K	1200 6TH AVE N		SAINT CLOUD	MN	56303	0.0974954712	26
1063718997	LAWSEN	KAREN		3555 PLYMOUTH BLVD		PLYMOUTH	MN	554471389	0.0978314225	26
1396805990	PEARCE	AIMEE	C	410 CHURCH ST SE		MINNEAPOLIS	MN	554550222	0.0981017133	26
1619263324	VINCENT	OWEN	D	1430 HIGHWAY 96 E		WHITE BEAR LAK	MN	551103653	0.0985432417	26
1871605253	KOBBERMANN	KATHLEEN	A	4465 WHITE BEAR PARKWAY		WHITE BEAR LAK	MN	55110	0.0988649084	26
1740230929	DORSCHER	JOCELYN	A.	4884 MILLER TRUNK HWY		HERMANTOWN	MN	558111504	0.0999953123	26
1730290701	JOSLYN	KENNETH	E	6600 EXCELSIOR BLVD	STE 160	ST LOUIS PARK	MN	554264744	0.1000256646	26
1407857758	LANO	MICHAEL	DENNIS	7907 POWERS BLVD		CHANHASSEN	MN	553179502	0.100049025	26
1255479879	SEMMLER	STEVEN	DUANE	1540 LAKE ST S		FOREST LAKE	MN	550252628	0.1008891133	26
1740441179	ALLI	FOLUKE	MARGARET	4303 HIGHWAY 52 N	WEST FRONTA	ROCHESTER	MN	559014154	0.1011595289	26
1437136090	COLE-ANTHONY	CARY	R.	1601 GOLF COURSE RD		GRAND RAPIDS	MN	557448648	0.1013173559	26
1467772707	GAALSWYK	RYAN	JON	301 HIGHWAY 65 S	FIRSTLIGHT	MORA	MN	550511899	0.1013223674	26
1871570861	SWENTKO	WALTER	MICHAEL	3850 PARK NICOLLET BLVD		ST LOUIS PARK	MN	554162527	0.101575594	26
1659472280	WEST	MYLIN	CONCEPCIO	9055 SPRINGBROOK DR NW		COON RAPIDS	MN	554335841	0.1017271677	26
1992788475	HOSSEINI DEHK	SEYED RAH		3850 PARK NICOLLET BLVD		ST LOUIS PARK	MN	554162527	0.1022124324	26
1689051765	POKORA	CHARLES	THOMAS	8325 CITY CENTRE DR		WOODBURY	MN	551253323	0.1027150122	26
1225323371	LEE	YUN CHAU	BERNICE	2823 DEAN PKWY		MINNEAPOLIS	MN	554164401	0.1027178569	26
1295752152	HOODY	HOWARD	J	1233 34TH ST NW		BEMIDJI	MN	566015112	0.1032214081	26
1881671428	PEHL	SHARA	D.	1601 GOLF COURSE RD		GRAND RAPIDS	MN	557448648	0.1032839423	26
1568492866	TITZLER	ROBERT	PETER	1491 RAYMOND AVENUE		SAINT PAUL	MN	551081432	0.1034047404	26
1225109382	CARON	JOSEPH	W	226 N 2ND ST		LA CRESCENT	MN	559471111	0.1038153372	26
1487189718	LEE	JENNIFER	SI-CHI	1020 W BROADWAY AVE		MINNEAPOLIS	MN	55411	0.1039706423	26
1790760304	KANIEWSKI	WAYNE	R	7905 GOLDEN TRIANGLE DR	STE 190	EDEN PRAIRIE	MN	553447220	0.104040368	26
1356341093	MCCARTY	DEBRA	L	435 S GROVE ST	STE 1	BLUE EARTH	MN	560132604	0.1046789685	26
1336122969	HAUSCHULZ	DANIEL	W	1415 SAINT FRANCIS AVE		SHAKOPEE	MN	553793374	0.104759004	26
1861980583	LESLIE	ROSE MARI	SPENCER	100 STATE AVE		FARIBAULT	MN	550216337	0.1050506449	26
1235230715	HUNTER	DAVID	L	580 RICE ST		SAINT PAUL	MN	551032148	0.1050747452	26
1184692675	DELFS	JENNIFER	L	513 5TH AVE W		GRAND MARAIS	MN	556043017	0.1054081554	26
1669769162	YOUNG	IAN	B	420 E SARNIA ST		WINONA	MN	559876365	0.1055085278	26
1386815728	HELLER	STEVEN	ABBOTT	1440 BRIDGEWATER RD		GOLDEN VALLEY	MN	554224263	0.1064379016	26
1588649958	BENNER	JOAN	LUCILLE	1500 CURVE CREST BLVD W		STILLWATER	MN	550826040	0.1068204782	26
1437560299	TERRA	MARY	ALYSSA	101 MARTIN LUTHER KING DR		MANKATO	MN	560016460	0.1072209981	26
1770666174	PLACENCIA	CECILIA		1500 CURVE CREST BLVD W		STILLWATER	MN	550826040	0.1072285041	26
1477514669	TILBY	BORNEY	BRIAN	600 E PARK AVE		OLIVIA	MN	562771370	0.10968469	26
1386963296	HAMMELL	HILARY	M	19685 HIGHWAY 7		EXCELSIOR	MN	553317516	0.109686602	26
1710372032	THOMPSON	JOSHUA	ALLAN	901 S 2ND ST STE A		MINNEAPOLIS	MN	554152123	0.1097543194	26
1497023246	MCDONOUGH	KENNETH	LEE	2042 JUNIPER AVE		SLAYTON	MN	561721017	0.1108751153	26
1134532864	GAMBUCCI	JEANNE		2700 E LAKE ST		MINNEAPOLIS	MN	554061963	0.1110553113	26
1003876814	GRADY	STEPHANIE		410 CHURCH ST SE		MINNEAPOLIS	MN	554550222	0.1114228736	26
1306811021	STEEBER	GREGORY	D	1430 HWY 96 E	MAIL STOP 3	WHITE BEAR LAK	MN	551107693	0.1115660365	26
1093195489	AJAYI	OLUFUNKE	O	CENTRACARE CLINIC ST CLOUD MEDICAL GROUP SOUTH	1301 33RD S	SAINT CLOUD	MN	563019668	0.111646093	26
1881889707	KIRCHNER	ERIC		6351 E SUPERIOR ST		DULUTH	MN	558042545	0.1119806893	26
1497731228	BILLINGS	THOMAS	A	200 1ST ST SW		ROCHESTER	MN	559050001	0.1124771075	26
1366407108	GROSSBACH	DONALD	J	4050 COON RAPIDS BLVD NW		COON RAPIDS	MN	554332522	0.1127486188	26
1629174503	WADELL	LARRY	DEAN	631 1ST ST SE		FARIBAULT	MN	550216362	0.1129623298	26
1992097844	HASE	LAURA	APRILETTE	11475 ROBINSON DR NW		COON RAPIDS	MN	554333746	0.113650865	26
1033185335	CRAANE	STEPHEN	JOSEPH	15290 PENNOCK LN		APPLE VALLEY	MN	551247163	0.1136617489	26
1053571109	SANN	KATE	M.	530 3RD ST NW	RIVERWAY CL	ELK RIVER	MN	553308863	0.1137417295	26
1265416648	HUSER	RONALD	R	15111 TWELVE OAKS CENTER DR		MINNETONKA	MN	553055201	0.1139854622	26
1467436618	REGAN	TIMOTHY	JOHN	12175 ABERDEEN ST NE		BLAINE	MN	554494717	0.1146039721	26
1124045125	BILLUPS	SHERRY	S	81 1ST ST NW		BLACKDUCK	MN	56630	0.1147171255	26
1952857385	WILLIAMS	KATHRYN	LEE	400 E 3RD ST		DULUTH	MN	55805	0.1147330287	26
1962480202	MERRY	STEPHEN	P	200 1ST ST SW		ROCHESTER	MN	559050001	0.115550024	26
1912344722	REYNOLDS	CHARITY	A	927 TRETTEL LN		CLOQUET	MN	55720	0.1162035051	26
1093724825	YAWN	PETER	MICHAEL	1420 109TH AVE NE		BLAINE	MN	554493602	0.1163296514	26
1700829439	THAUWALD	CRAIG		208 CENTERTOWN PLAZA		STEWARTVILLE	MN	55976	0.1170959962	26
1710474655	BACCINO	STEFANIA		2020 E 28TH ST STE 104		MINNEAPOLIS	MN	554071453	0.1172586578	26
1679885974	DANIELSON	DAVID	L	1100 EAST BROADWAY		REDWOOD FALLS	MN	56283	0.1175748869	26
1639154909	EMMONS	SAMUEL	B	47 9TH AVE S		HOPKINS	MN	553437618	0.1186373714	26
1730271669	KAISAKI	DAVID	A	2849 JOHNSON ST NE		MINNEAPOLIS	MN	554183055	0.1187726576	26
1962453993	ANDERSEN	STEVEN	LYNN	16366 PRISTINE PINE CT		BRAINERD	MN	564016278	0.1189429556	26
1407206444	HARSHA BANGUR	ALEX		49725 COUNTY 83		STAPLES	MN	564795280	0.1191818594	26
1235356452	COSTELLO	SUJATA	RAO	5320 HYLAND GREENS DR		BLOOMINGTON	MN	554373934	0.1196562057	26
1215967146	KELLY	TARA	LEE	911 MARYLAND AVE E		SAINT PAUL	MN	551062647	0.120344888	26
1649447715	BREVER	LIBBY	M	30 RAILROAD AVE		ALBANY	MN	563079379	0.1204723246	26
1568629426	ROBNIK	JOANNA	M.B.	417 SKYLINE BLVD		CLOQUET	MN	55720	0.1206754679	26
1326156043	PRICE	JANET	LYNN	500 OSBORNE RD NE	SUITE 255	FRIDLEY	MN	554322774	0.1213031728	26
1679564132	REDDY	JYOTHSNA	M	5502 W BROADWAY AVE		CRYSTAL	MN	554283508	0.1213540929	26
1760454219	DROULLARD	ROBERT	C	4730 CHICAGO AVE		MINNEAPOLIS	MN	554073570	0.1215458257	26
1518944263	MORRIS	MARIE		800 MEDICAL CENTER DR		FAIRMONT	MN	560314575	0.121907211	26
1699766279	STOYKE	PHILIP	W	24 9TH ST SE		LONG PRAIRIE	MN	563471404	0.1222613347	26
1629058581	LONGBOTHAM	STEVEN	M	610 30TH AVE W	ALEXANDRIA	ALEXANDRIA	MN	56308	0.1224648432	26
1790722635	SILAS	CRYSTAL	DAWN	715 DELMORE DR		ROSEAU	MN	567511534	0.1226186189	26
1134394182	INVEEN	PATRICK	S	205 S WABASHA ST	MAIL STOP 3	ST. PAUL	MN	551071805	0.1226974498	26
1811956766	ROTTY	MARK	V	1210 1ST ST W		HASTINGS	MN	550331147	0.1229335708	26
1336117605	WALZ	MICHAEL	J.	410 CHURCH ST SE		MINNEAPOLIS	MN	554550222	0.1232274054	26
1578565560	KELLY	KEVIN	M	606 24TH AVE S	700	MINNEAPOLIS	MN	554541455	0.1233236432	26
1053324418	RAMER	TIMOTHY		2020 E 28TH ST	SMILEY'S CL	MINNEAPOLIS	MN	554071394	0.1234120885	26
1902850134	GERSTENKORN	GEORGE	B	150 10TH ST NW		MILACA	MN	563531737	0.1235336094	26
1235191149	STREI	ANITA	M	520 S. SIBLEY AVE	AFFILIATED	LITCHFIELD	MN	55355	0.1239924455	26
1306958376	ZOWNIROWYCZ	ROMAN	JOSEPH	4000 CENTRAL AVE NE		MINNEAPOLIS	MN	554212968	0.1242853208	26
1720099534	MUMERT	DONNA	J	1900 CENTRACARE CIRCLE	#1450, CENT	ST CLOUD	MN	563035000	0.1246562843	26
1427312529	STEINHAUSER	JULIE	A	13205 ISLE DR		BAXTER	MN	56425	0.1246664972	26
1861418568	NIELSEN	SUE		5200 FAIRVIEW BLVD		WYOMING	MN	550928013	0.1246854077	26
1689665283	MEYER	JOSEPH	D	912 MAIN ST		LITTLEFORK	MN	56653	0.1247800035	26
1245209584	JOHNSON	JILL	M	7600 FRANCE AVE S STE 4100		EDINA	MN	55435	0.1248829146	26
1679593206	KANTEN	ERIK	J	323 S MINNESOTA ST		CROOKSTON	MN	567161601	0.1250195201	26
1508817149	MOSES	SCOTT		7455 VILLAGE DR		LINO LAKES	MN	550141181	0.125264722	26
1972579670	DHRUVAN	ANGELA		3809 42ND AVE S		MINNEAPOLIS	MN	554063503	0.1257247669	26
1548221724	AHLQUIST	MARK	DAVID	420 MAIN STREET N		RENVILLE	MN	562840606	0.1260131589	26
1447210869	CENO- ENGLAND	JULIE	L	8675 VALLEY CREEK RD		WOODBURY	MN	551252337	0.1264427612	26
1144531088	BANSAL	SHALU		200 1ST ST SW		ROCHESTER	MN	559050001	0.1264513038	26
1528145596	WILLIAMS	ELIZABETH	KARSCHNIA	580 RICE ST		SAINT PAUL	MN	551032148	0.1269474007	26
1811938376	LILLIE	LYNNE	M	200 1ST ST SW		ROCHESTER	MN	559052848	0.1271620803	26
1750346664	MOUACHEUPAO	STEVEN		8170 33RD AVE S	MAIL STOP 2	MINNEAPOLIS	MN	554401309	0.1271948908	26
1376597310	MESICK	MICHAEL	G	6363 FRANCE AVE S	SUITE 525	EDINA	MN	554352129	0.1272791564	26
1861453664	SULLIVAN	PEGGY	ANN	6936 PINE ARBOR DR S STE 100		COTTAGE GROVE	MN	550164661	0.127440542	26
1376835447	BUHLER	STEPHANIE	C	820 2ND AVE N		WINDOM	MN	561011761	0.1274817726	26
1790760338	GRAY	MARK	W	2024 S 6TH ST		BRAINERD	MN	564014529	0.1279086555	26
1538342118	SMITH	DOUGLAS	A	155 GOLDEN VIEW DR		LONG LAKE	MN	553569779	0.1280034013	26
1073740759	THOENDEL	AMANDA	LENA	210 9TH ST SE		ROCHESTER	MN	559046756	0.1280396721	26
1952345597	HOREJSI	THOMAS	G	800 E 28TH ST		MINNEAPOLIS	MN	554073723	0.1280714125	26
1184634883	WILFAHRT	ROBERT	P	200 1ST ST SW		ROCHESTER	MN	559050001	0.1283457545	26
1104902121	THOMPSON	OWEN	R.	209 2ND ST SE		BARNESVILLE	MN	565140279	0.1284500547	26
1801814504	WILCOX	MICHAEL	ROBERT	310 1ST AVE NW		NEW PRAGUE	MN	560711403	0.1287406088	26
1306009360	NOONAN	TIMOTHY		8675 VALLEY CREEK RD		WOODBURY	MN	551252337	0.1291479897	26
1932245503	KANNING	MARIANNE	RUTH	1446 COUNTY ROAD 14		SHAKOPEE	MN	553798925	0.1292090617	26
1447348040	TRITES	PAUL	N	2200 W 66TH ST		RICHFIELD	MN	554232131	0.1294400874	26
1740547199	ANANTHA	NAVEEN KU		3300 OAKDALE AVE N		ROBBINSDALE	MN	55422	0.1299868916	26
1194385286	DECKER	MATTHEW		200 1ST ST SW		ROCHESTER	MN	559050001	0.1301590172	26
1114189289	CHOI	WON SUK		830 PRAIRIE CENTER DR		EDEN PRAIRIE	MN	553447301	0.1311117411	26
1952388910	BUCK	CHRISTOPH	G	3850 PARK NICOLLET BLVD		ST LOUIS PARK	MN	554162527	0.1311990363	26
1669979449	ONYENEHO	KIESHA	M.	801 BELSLY BLVD		MOORHEAD	MN	565605055	0.131227356	26
1497783963	HAFNER-FOGART	REBECCA	J	33491 135TH AVE		AVON	MN	563109617	0.1322622882	26
1467890574	CHAN	INGRID		800 MEDICAL CENTER DR		FAIRMONT	MN	560314575	0.132691844	26
1437444338	AZAR	BAUBAK	LARSON	8675 VALLEY CREEK RD		WOODBURY	MN	551252337	0.1328760121	26
1659324846	HEMANN	RANDY	P	210 9TH ST SE		ROCHESTER	MN	559046425	0.1333540688	26
1104278365	COMING HAY	APRIL		15650 CEDAR AVE		APPLE VALLEY	MN	551247283	0.1334289765	26
1386621373	TAYLOR	SETH		15800 95TH AVE N		MAPLE GROVE	MN	553694400	0.1338902172	26
1245468362	ROBEY	MELISSA	DEBORRA	512 SKYLINE BLVD STE 1		CLOQUET	MN	55720	0.1339972434	26
1831334424	VANGELDER	TIMOTHY	D.	2200 NW 26TH ST		OWATONNA	MN	550605503	0.134168448	26
1346268539	BARRETT	LINDA	LUCILLE	6413 OAK ST		NORTH BRANCH	MN	550565129	0.1346503995	26
1194728733	TEKIPPE	STEVE	S.	4570 CTY. HWY. 61		MOOSE LAKE	MN	55767	0.1346841977	26
1942220991	TROWBRIDGE	JOAN	LOUISE	9055 SPRINGBROOK DR NW		COON RAPIDS	MN	554335841	0.1349622473	26
1164412151	BEACHY	ARDEN	MILTON	49725 COUNTY 83		STAPLES	MN	564795280	0.1351130983	26
1164666707	VANG	TOU	SUE	1500 CURVE CREST BLVD W		STILLWATER	MN	550826040	0.1354883109	26
1346218971	STOVER	SANDRA	L	330 N 8TH AVE E		DULUTH	MN	558052024	0.1354907738	26
1548620818	FUROMOTO	BRENT		5565 BLAINE AVE		INVER GROVE HE	MN	550761238	0.1358993743	26
1235117565	DESAI	NIMA	A	200 1ST ST SW		ROCHESTER	MN	559050001	0.1370957397	26
1922063981	HANSON	ANDREW	J	1099 HELMO AVE N	SUITE 100	OAKDALE	MN	551286033	0.1372511178	26
1932586419	MEYERS	PETER		895 7TH ST E		SAINT PAUL	MN	551063871	0.1374961371	26
1396838066	MICALLEF	ERIN		1430 HIGHWAY 96 E		WHITE BEAR LAK	MN	551103653	0.1381262229	26
1518131093	NISSLY	TANNER	J.	1020 W BROADWAY AVE	BROADWAY FA	MINNEAPOLIS	MN	554112504	0.138134854	26
1134105240	BONACCI	ROBERT	P.	1000 1ST DR NW		AUSTIN	MN	559122941	0.1383325896	26
1528035102	BRACKETT	ELIZABETH	C	5100 GAMBLE DR SUITE 100	MAIL STOP 3	SAINT LOUIS PA	MN	554161582	0.1388559808	26
1699744789	SCHMITZ	MICHAEL	LEONARD	1520 WHITNEY CT	CENTRACARE	ST CLOUD	MN	563031899	0.1393187778	26
1790043842	BORCHERT	KAREN	GEE	2020 E 28TH ST		MINNEAPOLIS	MN	554071394	0.1393878451	26
1518274398	CHAUDHRY	AISHA	B.	15535 34TH AVE N		PLYMOUTH	MN	554471585	0.1394428188	26
1205814217	KLENK	SUSAN	L	1901 OLD MINNESOTA AVE	MANKATO CLI	ST PETER	MN	56048	0.1399262045	26
1346238847	JACOBSON	DENNIS	RICHARD	1805 HENNEPIN AVE N		GLENCOE	MN	553361416	0.1403347091	26
1265474811	O'HARE	CHARLES	DENNIS	270 MAIN ST N STE 300		STILLWATER	MN	550826788	0.1405519401	26
1972579696	KROGSTAD	JEFFREY	T	611 E FAIRVIEW AVE		OLIVIA	MN	562774213	0.140855643	26
1396837555	MARTINEZ	JENNIFER	J	920 2ND AVE S	STE 400	MINNEAPOLIS	MN	554023318	0.1411062927	26
1316263163	MOJICA MARTIN	GILLIAN	SAYRD	2700 E LAKE ST		MINNEAPOLIS	MN	554061963	0.1411312186	26
1033140660	BONNER	WENDELL	R	4212 GRAND AVE		DULUTH	MN	55807	0.1411948205	26
1154761203	MOK	TIN MING	TIMOTHY	300 S BRUCE ST	AVERA MARSH	MARSHALL	MN	562581934	0.1412696779	26
1396177499	NELSON	STEPHEN	JOHN	7404 XERXES AVE S		EDINA	MN	554233541	0.1413956374	26
1619921517	JOHNSON	STEVEN	R	919 NORTHLAND DR		PRINCETON	MN	553712172	0.1415669919	26
1891373049	BARSOUM	CHRISTINA	MICHELLE	200 1ST ST SW		ROCHESTER	MN	559050001	0.1415898232	26
1760413686	SHEFFELS	ANN	MARIE BOS	50 CENTRAL AVE		OSSEO	MN	553691241	0.142485248	26
1467439240	WEIMERSKIRCH	MARCIA		17821 HIGHWAY 7		MINNETONKA	MN	553454111	0.1427352769	26
1285927301	PATEL	NEEL		601 JACOB LN	MAIL STOP 3	ANOKA	MN	553031776	0.1427483569	26
1497774871	BROWN	BARBARA	LEONE	UMPHYSICIANS BROADWAY FAMILY MEDICINE	1020 WEST B	MINNEAPOLIS	MN	55411	0.1432087948	26
1891708871	WYLLIE	DAWN	LUCILE	425 7TH ST NW		CASS LAKE	MN	566333360	0.1432273258	26
1982661120	KELLY	RYAN	PATRICK	701 HEWITT BLVD		RED WING	MN	550662848	0.1432779511	26
1639160898	VANGORP	PAUL	E.	20 9TH ST SE	CENTRACARE	LONG PRAIRIE	MN	563471404	0.1434990564	26
1396156667	DELISI	CAMILLE		6000 EARLE BROWN DR		BROOKLYN CENTE	MN	554302506	0.1435180251	26
1215171335	BARRETT	TODD	ANDREW	327 CENTRAL AVE SE	NORTH MEMOR	MINNEAPOLIS	MN	554141019	0.1437170725	26
1629044342	CHRISTIANSON	ERIC	GIRARD	2450 RIVERSIDE AVE		MINNEAPOLIS	MN	554541450	0.1437543361	26
1184635260	DREHMEL	ROBERT	V	8325 CITY CENTRE DR		WOODBURY	MN	551253605	0.1440511426	26
1386614709	GRIFFIN	GAIL	T	4155 COUNTY ROAD 101 N		PLYMOUTH	MN	55446	0.144614359	26
1154319556	HURD	RANDALL	CHARLES	21 CARKOSKI COMMONS	MINNESOTA S	MANKATO	MN	560016030	0.144725794	26
1841753688	GROSLAND SATH	MADELEINE		580 RICE ST		SAINT PAUL	MN	551032148	0.1458481583	26
1861477226	JENSEN	JOEL	BRUCE	1500 CURVE CREST BLVD W		STILLWATER	MN	550826040	0.146359488	26
1679502041	WETZEL	MICHAEL	HOWARD	3366 OAKDALE AVE N	SUITE 315	ROBBINSDALE	MN	554222948	0.1463743924	26
1003939968	FASORANTI	OLADEPO	COLLINS	11475 ROBINSON DRIVE NW - MAILSTOP 32600A	HEALTHPARTN	COON RAPIDS	MN	554333746	0.1465704768	26
1750355541	OTTO	MICHAEL	F	1833 2ND AVE S-MAIL STOP 39300A	RIVERWAY CL	ANOKA	MN	553032432	0.1467728895	26
1538112784	GOOD	CYNTHIA	JANE	16490 W 78TH ST		EDEN PRAIRIE	MN	553464300	0.1475892389	26
1356532535	SKRETVEDT	JOHN	P	101 WILLMAR AVENUE SW	AFFILIATED	WILLMAR	MN	56201	0.1478456534	26
1679519540	TURCOTTE	PAUL	ANDREW	1210 1ST ST W		HASTINGS	MN	550331147	0.1479492021	26
1336661644	LEIVON	LINUS	MUNRENGSO	1542 GOLF COURSE RD STE 204		GRAND RAPIDS	MN	557443537	0.1485868935	26
1497721708	MEDRUD	STEVEN	D	1100 EAST BROADWAY		REDWOOD FALLS	MN	56283	0.1490000459	26
1972539369	MITRIONE	STEPHEN		1020 BANDANA BLVD W		SAINT PAUL	MN	551085107	0.1495492543	26
1720068034	BROOKS	JENNIFER	ANNE	8401 GOLDEN VALLEY RD		GOLDEN VALLEY	MN	554274486	0.1495599133	26
1538546288	ARNETT	LINDSAY	ELIZABETH	580 RICE ST		SAINT PAUL	MN	55103	0.1495941198	26
1235167636	LARTER	ROLAND	ROY	1010 S BIRCH AVE		HALLOCK	MN	567284215	0.1497407924	26
1982601647	HALSTROM	MARK	RANDY	100 2ND ST S		SARTELL	MN	563771977	0.1500582915	26
1669436622	ANDERSON	CHRISTINA	E	824 N 11TH ST		MONTEVIDEO	MN	562651629	0.1507204111	26
1376763094	REE	KEVIN	MICHAEL	1680 DIAGONAL RD		WORTHINGTON	MN	561871008	0.1509067869	26
1093775702	PHILLIPS	CHARLES	J	701 DELLWOOD ST S		CAMBRIDGE	MN	550081920	0.1510002064	26
1992148738	MESSERLY	COURTNEY	L	4194 LEXINGTON AVE N		SHOREVIEW	MN	551266106	0.1513753194	26
1891785424	HUDALLA	MICHAEL	KENNETH	49725 COUNTY 83		STAPLES	MN	564795280	0.1513869027	26
1598343154	SHU	SARA	MARIANNA	200 1ST ST SW		ROCHESTER	MN	559050001	0.1515608221	26
1073568093	YASIN	ASIMA		205 S WABASHA ST	HEALTHPARTN	ST. PAUL	MN	551071805	0.1516964944	26
1316353188	DOESKEN	SUNNAH		209 2ND ST SE		BARNESVILLE	MN	56514	0.1519731889	26
1497735534	KAMMERER	DONALD	J.F.	404 W FOUNTAIN ST		ALBERT LEA	MN	560072437	0.1522493698	26
1073527651	LOE	BRIELLE	A	300 WEST CONAN ST.	DULUTH CLIN	ELY	MN	56636	0.1523916689	26
1205891611	WAHLBERG	RONALD	BRUCE	1313 PENN AVENUE NORTH		MINNEAPOLIS	MN	55411	0.152409778	26
1023469806	KASTL	ERIN		1000 1ST DR NW		AUSTIN	MN	559122941	0.1525686938	26
1740360163	PIENIAZEK	JOHN	J	HWY 1		RED LAKE	MN	56671	0.1526215282	26
1154346237	MORGAN	JAMES		4194 LEXINGTON AVE N		SHOREVIEW	MN	551266106	0.1527124258	26
1841485596	ODLAND	HELEN	PALUMBO	2431 HENNEPIN AVE SO	UPTOWN COMM	MINNEAPOLIS	MN	55405	0.1527610794	26
1497285720	HARLOS	RACHEL	K	100 STATE AVE		FARIBAULT	MN	550216337	0.1528409511	26
1194716043	HONEBRINK	STEVEN	N	1520 NORTHWAY DR		SAINT CLOUD	MN	563034478	0.1528643519	26
1518933480	BOSS	SHEILA	M	701 HEWITT BLVD		RED WING	MN	550662848	0.1540081669	26
1568413078	DONOVAN	JAMES	Q.	4190 LOBERG AVE		DULUTH	MN	558112652	0.1541675586	26
1235113903	KIEFER	THOMAS	A	5320 HYLAND GREENS DR		BLOOMINGTON	MN	554373934	0.1542951675	26
1659636330	NARASIMHA	NIRMALA		800 MEDICAL CENTER DR		FAIRMONT	MN	560314575	0.1550343605	26
1922110048	WAGENKNECHT	ALISON	RENE	1835 W. CTY RD C		ROSEVILLE	MN	55113	0.1551003573	26
1649218876	KIVI	STEVEN	J	301 MAIN ST E	SUITE 1	NEW PRAGUE	MN	560711803	0.1551516355	26
1720056765	NELSON	DAVID	MATTHEW	7600 FRANCE AVE S STE 4100		EDINA	MN	554355924	0.1552999775	26
1487031761	JI	LU		101 MARTIN LUTHER KING DR		MANKATO	MN	560016460	0.155362648	26
1477581965	FONTAINE	ANNIE	M	1020 BANDANA BLVD W		SAINT PAUL	MN	551085107	0.1555640661	26
1437132958	WYATT	BILLY	DEMETRIUS	1500 CURVE CREST BLVD W		STILLWATER	MN	550826040	0.1555909711	26
1578674081	SIEVERT	CRAIG	B	1217 8TH ST N		NEW ULM	MN	560731552	0.155592077	26
1508827858	LIPKE	JEFFREY	ALLEN	1527 BROADWAY ST		ALEXANDRIA	MN	56308	0.1557403394	26
1942221163	ROSTAD	CHRISTINA	T.	40520 COUNTY HIGHWAY 34		OGEMA	MN	56569	0.1557647284	26
1518124239	HAMERNICK	HEATHER		1400 1ST ST NE		NEW PRAGUE	MN	560712215	0.1559056794	26
1598736944	ESMAY	JOEL	L	640 JACKSON ST		SAINT PAUL	MN	551012502	0.1563153691	26
1104885391	BORGES RUIZ	LOURDES	R	2220 RIVERSIDE AVE	HEALTHPARTN	MINNEAPOLIS	MN	55454	0.1568826293	26
1518258383	JONES	TERESA	WIESE	1110 YANKEE DOODLE RD		EAGAN	MN	551212092	0.1573170876	26
1679514210	HENDRICKSON	PAUL	L	1027 WASHINGTON AVE		DETROIT LAKES	MN	565013409	0.1573799402	26
1134616485	SCHWACHA	KRISTIN		2810 NICOLLET AVE		MINNEAPOLIS	MN	554084708	0.1575677736	26
1295750404	GERMSCHEID	LISA	ANN	811 2ND ST SE	SUITE A	LITTLE FALLS	MN	563453559	0.1579224561	26
1841557618	SMITH MCDERMO	KRISTINA	MARIE	600 POND VIEW CT		MENDOTA HEIGHT	MN	551201923	0.158265493	26
1699782359	BOGEL	MARK	WW	2601 CENTENNIAL DR STE 100		NORTH ST PAUL	MN	551093087	0.1583138482	26
1235180316	WORLEY	DAVID	MAXWELL	615 NIAGARA CT		DULUTH	MN	558123065	0.1585663018	26
1548203938	PALLAS	KENNETH	GERARD	14655 GALAXIE AVE		APPLE VALLEY	MN	551248575	0.1586679118	26
1417057886	NASH	RICHARD	G	270 MAIN ST N STE 300		STILLWATER	MN	550826788	0.1588360277	26
1831153972	KELLY	WAYNE		855 MANKATO AVE		WINONA	MN	559874868	0.1590192756	26
1720056435	O CONNOR	PATRICK	J	8100 34TH AVE S	PHYSICIAN S	MINNEAPOLIS	MN	554401309	0.1592161489	26
1720465552	BADER	ANDREW		13060 ISLE DR		BAXTER	MN	56425	0.1593701095	26
1679654156	LEVIN	ROBERT	MEAD	1020 W BROADWAY AVE		MINNEAPOLIS	MN	554112504	0.1600649977	26
1427023001	WESELY	CHRISTINE	L	3033 EXCELSIOR BLVD	#275	MINNEAPOLIS	MN	554164688	0.1601080858	26
1699112318	KING	GRAHAM	A.	1695 LOR RAY DR		NORTH MANKATO	MN	560032804	0.1606243728	26
1427023191	DONOVAN	CATHY	ANN	200 ELM ST N		ONAMIA	MN	563597901	0.1607885748	26
1407816531	LIVINGSTON	LISA	D	6936 PINE ARBOR DR S	STE 100	COTTAGE GROVE	MN	550164645	0.160801007	26
1053389742	MALLING	HEIDI	L	523 N 3RD ST		BRAINERD	MN	564013054	0.1609396777	26
1285013367	HOLMGREN	PAIGE	ELIZABETH	320 EAST MAIN STREET		CROSBY	MN	56441	0.1612900794	26
1982698239	LUBEGA	SAWUYA	NAKAKANDE	9055 SPRINGBROOK DR	ALLINA MEDI	COON RAPIDS	MN	55433	0.1619640929	26
1760458830	BREEN	THOMAS	A	101 WILLMAR AVE SW		WILLMAR	MN	56201	0.162812423	26
1083659205	WENO	STEVEN		251 COUNTY ROAD 120		SAINT CLOUD	MN	563034872	0.1635301007	26
1609977966	BHARDWAJ	KARTIKA		409 DUNLAP ST N		SAINT PAUL	MN	551044201	0.1639935296	26
1417926759	STRAND	NICOLE	L	1027 WASHINGTON AVE		DETROIT LAKES	MN	565013409	0.164700612	26
1104875632	LILJEBLAD	ELIZABETH	A	4190 LOBERG AVE		HERMANTOWN	MN	558112652	0.1654207591	26
1164640918	DEWITT	MARLA	ANNETTE	200 1ST ST SW		ROCHESTER	MN	55905	0.1655596547	26
1710956164	ANDREWS	RICHARD	J.	2925 CHICAGO AVE		MINNEAPOLIS	MN	554071321	0.166364234	26
1659697894	BURNES	ELIZABETH	R	14688 EVERTON AVE N		HUGO	MN	550386064	0.1667720998	26
1538141908	SPINNER	PAUL	A	12800 ROLLING RIDGE RD	CENTRACARE	BECKER	MN	553088838	0.1668510303	26
1306339502	CORNICK	KINSEY		8455 FLYING CLOUD DR		EDEN PRAIRIE	MN	553443974	0.1676777453	26
1275949711	GLASER	ALESSANDR		200 1ST ST SW		ROCHESTER	MN	559050001	0.1681760616	26
1174844286	GRIMES	JESSICA	L	TRI-COUNTY HEALTH CARE OTTERTAIL CLINIC	232 MN HWY	OTTERTAIL	MN	56571	0.1683393876	26
1154685972	BANIA	BUCK		200 1ST ST SW		ROCHESTER	MN	559050001	0.1683778056	26
1700852175	SWANSON	DAVID	C	101 WILLMAR AVE SW		WILLMAR	MN	56201	0.1686984357	26
1639132889	DAR	BUSHRA	SIKANDER	7840 VINEWOOD LN N		MAPLE GROVE	MN	553697185	0.1690180237	26
1215904115	ARNOLD	TIMOTHY	J	200 BUNKER HILL DR		AITKIN	MN	564311865	0.1691741311	26
1811998909	LANG	CAROL	LYNN	300 S BRUCE ST	AVERA MARSH	MARSHALL	MN	562581934	0.169290084	26
1639270069	WENTWORTH	KEVIN	R	1027 WASHINGTON AVENUE		DETROIT LAKES	MN	565013409	0.1696388741	26
1851324651	KLAGER	MARTHA		1020 BANDANA BLVD W		SAINT PAUL	MN	551085107	0.1698187693	26
1659443182	KRZMARZICK	JENNIFER	ANN TAM	410 CHURCH ST SE	BOYNTON HEA	MINNEAPOLIS	MN	554550340	0.1698425823	26
1063519437	WEGENER	JOEL		2615 EAST FRANKLIN AVENUE	UFP-SMILEY'	MINNEAPOLIS	MN	55406	0.1701967968	26
1760733752	ALBRIGHT	ELIZABETH	JANET	5700 BOTTINEAU BLVD	SUITE #100	CRYSTAL	MN	554293183	0.1703309883	26
1801862545	HODAPP	ROBERT	E	101 WILLMAR AVE SW		WILLMAR	MN	56201	0.1709478261	26
1790915171	FLOREK	KRISTIN	L	200 1ST ST SW		ROCHESTER	MN	559050001	0.1711603329	26
1760446868	LAPOSKY	DAVID	W	180 JORDAN LANE		LONGVILLE	MN	56655	0.171617989	26
1013412956	JOHNSON	KEITH		9855 HOSPITAL DR STE 102		MAPLE GROVE	MN	553694648	0.1728068782	26
1417989351	GOODALL	DAVID	CHARLES	1025 10TH AVE NE		DEER RIVER	MN	566368703	0.172832667	26
1316509433	WIKHOLM	KATHERINE		200 1ST ST SW		ROCHESTER	MN	559050001	0.1729455079	26
1548211055	LONG	STEVEN	E	1400 WOODLAND AVE		DULUTH	MN	558032624	0.1729713549	26
1578752317	MEIER	TAWNYA	J	100 STATE AVE		FARIBAULT	MN	55021	0.1731001251	26
1518940139	STELTER	CAROLYN	D	625 S 4TH ST		LE SUEUR	MN	560582203	0.1733449228	26
1154529139	BREZINSKI	MICHELE	MARIE	7200 FRANCE AVE S	SUITE 233	EDINA	MN	554354300	0.1734034448	26
1699766055	CARLONE	CASSANDRA	ELIZABETH	5435 FELTL RD		MINNETONKA	MN	553437983	0.1734770113	26
1649372459	LINDHOLM	ROGER	D	1217 8TH ST N		NEW ULM	MN	560731552	0.1743029855	26
1275516775	KEANE	JAMES	WILLIAM	7675 MADISON ST NE		FRIDLEY	MN	554322753	0.1743632547	26
1851567192	HATLESTAD	PRESTON	JOSHUA	270 MAIN ST N	SUITE 300	STILLWATER	MN	550826785	0.1744281501	26
1871850479	CLAPPIER	STEPHEN	JOSEPH	26 E SUPERIOR ST	STE. 205	DULUTH	MN	558022124	0.1744376296	26
1457342131	SHAH	ANAND	K	24 9TH ST SE	CENTRACARE	LONG PRAIRIE	MN	56347	0.175649006	26
1376515536	KNIGHT	MICHELLE	L	1654 DIFFLEY RD STE 100		EAGAN	MN	551222237	0.1756836112	26
1639153299	JOHNSON	ROBERT	W	3850 PARK NICOLLET BLVD		ST LOUIS PARK	MN	554162527	0.1759942077	26
1578634630	ERHART	VICTORIA	ANNE	410 CHURCH ST SE	BOYNTON HEA	MINNEAPOLIS	MN	554550340	0.1763707386	26
1700198660	OSAYOMORE	AMADIN	ONOME	415 JEFFERSON ST N		WADENA	MN	564821264	0.176447712	26
1427023654	RAJE	POONAM		9900 TAMARACK RD		WOODBURY	MN	551253609	0.1776097949	26
1306887773	BRETT	DAVID	A	711 DELMORE DR		ROSEAU	MN	567511534	0.1777396445	26
1366457657	HUNT	LUANN	Q	5565 BLAINE AVE		INVER GROVE HE	MN	550761207	0.1777468073	26
1184705162	HILLSTROM	VERNA		6601 SHINGLE CREEK PKWY	STE 400	BROOKLYN CENTE	MN	554301741	0.1779449774	26
1154381622	VARGAS	ANGELA		153 CESAR CHAVEZ ST		W. ST PAUL	MN	551072226	0.1787374724	26
1427160829	GILLES	STEPHEN	M	1217 8TH ST N		NEW ULM	MN	560731552	0.1787378672	26
1164406849	KLINE	SALLY	A	8455 FLYING CLOUD DR	STE 200	EDEN PRAIRIE	MN	553443974	0.1788011013	26
1932199379	HALFEN	JOHN	PETER	49725 COUNTY 83		STAPLES	MN	564795280	0.1788060652	26
1720065279	BARRETT	MARY	KAY	14000 FAIRVIEW DR		BURNSVILLE	MN	553375713	0.1788810166	26
1255333662	RANDALL	GREG	C	17599 KENWOOD TRL		LAKEVILLE	MN	550448330	0.1791267293	26
1992711931	LINSE	JILL	ELIZABETH	8675 VALLEY CREEK RD		WOODBURY	MN	551252337	0.1792477514	26
1720034234	CERVENKA	JOHN	D	301 MAIN ST E	SUITE 1	NEW PRAGUE	MN	560711803	0.1793864962	26
1447240924	WILKENS	JANE	RAE	1500 CURVE CREST BLVD W		STILLWATER	MN	55082	0.1795450319	26
1013207596	MEICHSNER	ELIZABETH		400 E 1ST ST		MORRIS	MN	562671408	0.1795708007	26
1831142074	SMITH	JOANNE	CARLA	275 JAY COOKE RD		ESKO	MN	557339727	0.1797986278	26
1437392586	OTIS	MEGAN	TIFFANY	11091 JASON AVE NE		ALBERTVILLE	MN	553014699	0.1802775064	26
1154647071	NEUDECKER	MAGGIE	BETH	4570 CTY. HWY. 61		MOOSE LAKE	MN	557679401	0.180593134	26
1851731061	LE	ANTHONY	TRI	3850 PARK NICOLLET BLVD		ST LOUIS PARK	MN	554162527	0.1811221727	26
1669783106	IKOGHODE	HABIBA	ALERO	1430 NORTH HWY		JACKSON	MN	561431093	0.1812096123	26
1366580136	BROWNING	JIMMIE	LEWIS	1555 NORTHWAY DRIVE	SUITE 200	ST CLOUD	MN	563034913	0.1812461867	26
1417986324	SHOCKMAN	TERRA		1983 SLOAN PL	SUITE 1	SAINT PAUL	MN	551172087	0.1817215212	26
1205942158	PITTMAN	DIANE	MOUNTAIN	521 MINNESOTA AVE NW		BEMIDJI	MN	566013024	0.1817532848	26
1912187782	CAMP	SAMUEL	T.	101 WILLMAR AVE SW		WILLMAR	MN	562013591	0.1819653698	26
1710936992	JORGENSON	TODD	A	407 W 66TH ST		RICHFIELD	MN	55423	0.1822777983	26
1568437150	MARK	MELISSA	C.	3033 EXCELSIOR BLVD	#275	MINNEAPOLIS	MN	554164688	0.1823623265	26
1962469817	REISS	MARY	J	5300 ALPINE DR NW		RAMSEY	MN	553034778	0.1824574932	26
1497124929	SCHIBILLA	ARIEL		21395 JOHN MILLESS DR		ROGERS	MN	553744402	0.1825637176	26
1013976794	CARTER	DARRELL	L	295 10TH AVE		GRANITE FALLS	MN	562411456	0.1827268736	26
1285685255	JAKIM	STEPHANIE		405 KANSAS ST NW		PRESTON	MN	559658904	0.1831948204	26
1831481639	ADHIKARI	RANJITA		200 ELM ST N		ONAMIA	MN	563597901	0.1832386005	26
1053320739	GERSCH	DARON	W	320 3RD AVE		ALBANY	MN	563079363	0.1833294249	26
1174541692	MICALLEF	JOSEPH	STEPHEN	1430 HWY 96 E - MAIL STOP 32300A	HEALTHPARTN	WHITE BEAR LAK	MN	551107693	0.1833387842	26
1861467219	KORSTAD	HEIDI	JEAN	135 PINE TREE DRIVE		BIGFORK	MN	56628	0.1834105906	26
1558345157	TERAGAWA	SUZANNE	S	12175 ABERDEEN ST NE		BLAINE	MN	554494717	0.183465689	26
1467430835	HAGEDORN	STEVEN	D	200 1ST ST SW		ROCHESTER	MN	559050001	0.183634041	26
1013195791	RODSTEIN	SHEILA	RAE	1215 TOWN CENTRE DR		EAGAN	MN	551231033	0.1840149286	26
1346333291	MCCABE	AARON	JAMES	8675 VALLEY CREEK RD		WOODBURY	MN	551252337	0.1840859522	26
1619936804	SMITH	TODD	A	6936 PINE ARBOR DR S STE 100		COTTAGE GROVE	MN	550164661	0.1842211653	26
1598956559	BROWN	JENNIFER	MARIE	530 3RD ST NW		ELK RIVER	MN	55330	0.1843377632	26
1619985447	LOGAN	JASON	M	1540 SOUTH LAKE ST		FOREST LAKE	MN	550252628	0.184450232	26
1235213075	CORSER	JOSEPH	A.	1233 34TH ST NW		BEMIDJI	MN	566015112	0.184559737	26
1891106100	BROWN	RICHARD	S	2020 E 28TH ST		MINNEAPOLIS	MN	554071394	0.1847263296	26
1497714455	MARQUEZ	BYRON	J	2165 WHITE BEAR AVE N		MAPLEWOOD	MN	55109	0.184811446	26
1548236110	TURCOTTE	WILLIAM	D	2000 PLYMOUTH RD STE 100		MINNETONKA	MN	553052334	0.1849136018	26
1801388046	TERAN RODRIGU	PAOLA		400 E 1ST ST		MORRIS	MN	562671408	0.1850855463	26
1356556195	PASSMORE	RACHAEL	CAROLEE	200 1ST ST SW		ROCHESTER	MN	559050001	0.1852780754	26
1427139492	MOREN	MARYANNE	M	6601 SHINGLE CREEK PKWY	STE 400	BROOKLYN CENTE	MN	554301741	0.1853269502	26
1215972013	MOTY	AYHAM		5 W LAKE ST		MINNEAPOLIS	MN	554083117	0.1856804943	26
1487684098	BOELTER	JENNIFER		251 COUNTY RD 120		SAINT CLOUD	MN	563034665	0.186651792	26
1073871000	KUFAHL	TIMOTHY		1400 WOODLAND AVE		DULUTH	MN	558032624	0.1873222022	26
1982913505	REED	ILLENE	T	1000 CONEY ST W		PERHAM	MN	565732102	0.1875874373	26
1437340437	BERGMAN	DANIELLE	MARIE	301 HIGHWAY 65 S		MORA	MN	550511899	0.1879112232	26
1235102658	HULT	CHRISTINE	LOUISE	2635 UNIVERSITY AVE	SUITE 160 M	SAINT PAUL	MN	551141271	0.187984672	26
1891709531	KEMPKE	SEAN	THOMAS	4855 W. ARROWHEAD ROAD	DULUTH CLIN	HERMANTOWN	MN	55811	0.1880076715	26
1255590063	SYVERSON	ADAM		1020 BANDANA BLVD W		SAINT PAUL	MN	551085107	0.1881444395	26
1477530384	WILKENS	MARY		6600 EXCELSIOR BLVD	STE 160	ST LOUIS PARK	MN	554264744	0.1884177295	26
1093775900	VANENGELENHOV	DAVID	ALAN	1233 34TH ST NW	MERITCARE C	BEMIDJI	MN	56601	0.1884620898	26
1811342975	TORRES	YANELQUIS	A.	2020 E 28TH ST	SUITE 104	MINNEAPOLIS	MN	554071394	0.1890265323	26
1790711984	NOONAN	DANIEL	E	50 CENTRAL AVE		OSSEO	MN	553691241	0.1894286551	26
1790762029	ROBELIA	PAUL	M	200 1ST ST SW		ROCHESTER	MN	559050001	0.1899454855	26
1215936455	SCHMIDT	JAY	M	115 W 2ND ST		GRACEVILLE	MN	562404803	0.1905300073	26
1770524035	WALTERS	KEVIN	L	4 DEERWOOD AVE NW	TRI-COUNTY	WADENA	MN	564821296	0.19136647	26
1124095609	BECKER	MARK	S	1520 WHITNEY COURT	STE 200, MI	SAINT CLOUD	MN	563031867	0.1922931411	26
1851341523	JUOLA	JOHN	P.	830 PRAIRIE CENTER DR		EDEN PRAIRIE	MN	553447301	0.1924566301	26
1922299197	DUNN	JOEL	ELLIS	425 ELM ST N	CENTRACARE	SAUK CENTRE	MN	563781010	0.1929633409	26
1538249412	GU	KEFENG		530 3RD ST NW		ELK RIVER	MN	553308863	0.1931986437	26
1114980232	HOOLEY	MICHAEL	D	1983 SLOAN PL	SUITE 1	SAINT PAUL	MN	551172087	0.1932233131	26
1457301038	SOMMERDORF	BRENDA		911 NORTHLAND DR		PRINCETON	MN	553712172	0.1932323799	26
1902867112	GRIFFIN	RICHARD	LAMAR	1230 E MAIN ST		MANKATO	MN	560015066	0.1938873731	26
1790191732	BODNIA	ELIZABETH		5301 VERNON AVE S		EDINA	MN	554362303	0.1939112927	26
1972580975	PAI	GAUTAM	K	3850 PARK NICOLLET BLVD		ST LOUIS PARK	MN	554162527	0.1940549599	26
1598754335	LEINO	AMANDA	ELIZABETH	1805 HENNEPIN AVE N		GLENCOE	MN	553361416	0.194220347	26
1386135622	MILLER	JESSICA	JANE	6600 EXCELSIOR BLVD STE 160		ST LOUIS PARK	MN	554264713	0.1948813667	26
1710088380	MARTIN	CASEY	S.	580 RICE ST		SAINT PAUL	MN	551032148	0.1952674828	26
1194041277	EATON	MARK	WILLIAM	333 SMITH AVE N # MS 60202		SAINT PAUL	MN	551022344	0.1958617955	26
1205937505	HASTI	SUSAN	C	900 S 8TH ST		MINNEAPOLIS	MN	554041204	0.1961315867	26
1285618967	DAVIS	HELEN	M	3850 PARK NICOLLET BLVD		SAINT LOUIS PA	MN	554162527	0.1970280317	26
1093169682	BASTYR	EMILY	ROSE	101 MARTIN LUTHER KING DR		MANKATO	MN	560016460	0.1971182819	26
1215960174	MCLEOD-LORENC	LAURIE	ANN	13819 HANSON BLVD NW		ANDOVER	MN	553047608	0.1971498282	26
1285171223	WHEELER	DANIEL	EWEN	1300 ANNE ST NW		BEMIDJI	MN	566015103	0.1972299126	26
1164563847	KOHLS	GARY	GEORGE	8 N 2ND AVE E	SUITE 209	DULUTH	MN	558022102	0.1975048432	26
1942288782	MCCOY	CHARLES		3850 PARK NICOLLET BLVD		ST LOUIS PARK	MN	554162527	0.1978038294	26
1699736066	RICHARDSON	BRUCE	WILES	150 EMERSON AVE E	SUITE 100	SAINT PAUL	MN	551182535	0.1983667147	26
1588648174	HOLTZ	SCOTT	ARTHUR	200 1ST ST SW		ROCHESTER	MN	55905	0.1987442156	26
1609040054	EMERSON EGGIN	ERIN	PHAEDRA	7801 E BUSH LAKE RD STE 400		MINNEAPOLIS	MN	554393113	0.198811588	26
1134152879	CABRERA	CHRISTINE	LYNN	712 S CASCADE ST		FERGUS FALLS	MN	565372913	0.1988172173	26
1447229455	MAHMOOD	SHEHBANA		205 S WABASHA ST	MAIL STOP 3	ST.PAUL	MN	551071805	0.199560505	26
1336150473	SKILDUM	STEVEN	C	1540 RANDOLPH AVE		SAINT PAUL	MN	551052535	0.199799107	26
1639528813	MOHANTY	MINAKSHEE		1575 BEAM AVE		MAPLEWOOD	MN	551091126	0.2008501092	26
1790975159	ROSEBROCK RAP	IDA RACHA		3521 18TH AVE S		MINNEAPOLIS	MN	554072313	0.2010054701	26
1386848042	BURGE	SUSAN	J.	1216 RYANS RD		WORTHINGTON	MN	561871722	0.2010326987	26
1871975599	LAI	NANCY		1025 MARSH ST		MANKATO	MN	560014752	0.20118836	26
1447367941	YELLE	MATTHEW	C.	4 DEERWOOD AVE NW		WADENA	MN	564821253	0.201325195	26
1780662924	KUUSISTO	JAMES		2024 S 6TH ST		BRAINERD	MN	564014529	0.2013623576	26
1437106242	BOYCE	CORY	A	802 MEMORIAL DR		SPRING VALLEY	MN	559751024	0.2015967053	26
1275596157	KLEVEN	THOMAS	L	980 RICE ST		SAINT PAUL	MN	551174949	0.2022447545	26
1396864765	MARAY	MOHAMED	Y	2251 CONNECTICUT AVENUE S	HP CENTRAL	SARTELL	MN	563772486	0.203425034	26
1568408227	JONES	GARY	WAYNE	407 E 3RD ST		DULUTH	MN	558051950	0.2036238407	26
1417248568	HELLAND	TYLER	JAMES	1805 HENNEPIN AVE N		GLENCOE	MN	553361416	0.2036755896	26
1013335520	HUGGINS	LAURA	DAVIS	417 FRANKLIN ST S		GLENWOOD	MN	563341518	0.2042373518	26
1245642271	BAGLEY	LAURA		5565 BLAINE AVE		INVER GROVE HE	MN	550761238	0.204357762	26
1033386966	MOE	JORDAN	ROBERT	49725 COUNTY 83		STAPLES	MN	564795280	0.2046964449	26
1255651808	TUPAKULA RAME	PRAVEEN		2810 NICOLLET AVENUE		MINNEAPOLIS	MN	55408	0.2050216706	26
1538571468	JAJE	MICHAEL		1611 ANNE ST NW		BEMIDJI	MN	566015114	0.2050710247	26
1831137660	BAILEY	BONNIE	MARGARET	1611 ANNE ST NW		BEMIDJI	MN	566015114	0.2051956948	26
1326400086	GUO	LULU		19425 EVANS ST NW		ELK RIVER	MN	553301074	0.2054862339	26
1699736710	ZENTI	ALBERTO	G	7840 VINEWOOD LN N		MAPLE GROVE	MN	553697185	0.2056048285	26
1245292655	APOSTOL	JOHN	W.	12142 BUSINESS PARK BLVD N		CHAMPLIN	MN	553164525	0.2061528537	26
1790784718	MOHRENWEISER	MELISSA	J	300 LAKE DR E		CHANHASSEN	MN	55317	0.2062981274	26
1790721975	THOMAS	MARI	C.	425 ELM ST N	CENTRACARE	SAUK CENTRE	MN	563781010	0.20633415	26
1346420478	HARTFELDT	SARA	E	2500 COMO AVENUE - MAIL STOP 31100A	HEALTHPARTN	ST PAUL	MN	551081460	0.2070507115	26
1114280831	WITT	KAILEY		1000 CONEY ST W		PERHAM	MN	565732102	0.2071166305	26
1770564833	BERETTA	DANTE	CARL	525 MAIN ST W	CENTRACARE	MELROSE	MN	563521043	0.2071718095	26
1952504177	JOHNSON	JENNIFER	SUE	1025 MARSH ST		MANKATO	MN	56001	0.2072106326	26
1568453926	SANDELL	DAVID	C	9555 UPLAND LN N		MAPLE GROVE	MN	553694485	0.2075107909	26
1467443069	RASMUSSEN	DEBORAH	PETERSON	20 9TH ST SE	CENTRACARE	LONG PRAIRIE	MN	563471404	0.2085714146	26
1013093004	MOSER	STACI		1000 NICOLLET MALL # 260		MINNEAPOLIS	MN	554032542	0.208601588	26
1841209111	ANTOLAK	CHRISTOPH	MILTON	2600 39TH AVE NE		MINNEAPOLIS	MN	554214379	0.2087745654	26
1407825870	BASS	CHARLES	M	5100 GAMBLE DR SUITE 100 - MAIL STOP 31200A	HEALTHPARTN	ST. LOUIS PARK	MN	554161582	0.2091517454	26
1215967898	CLARK	MICHAEL	J	1720 HIGHWAY 59 S		THIEF RIVER FA	MN	567014331	0.209262116	26
1649258658	KRISHNA KUMAR	RADHA		9358 ENSIGN AVE S STE C		BLOOMINGTON	MN	554381474	0.2111200729	26
1477667814	PAMULAPATI	MALATI	V	1230 E. MAIN STREET	MANKATO CLI	MANKATO	MN	560028674	0.2117714846	26
1235115791	MURPHY	JOHN	THOMAS	270 MAIN ST N STE 300		STILLWATER	MN	550826788	0.212201859	26
1417037227	PAULY	SUZANNE	E	2600 39TH AVE NE		MINNEAPOLIS	MN	554214379	0.2124004547	26
1427304203	EMOND	JOSEPH	SAMUEL	19730 MEADOWLARK WAY		FARMINGTON	MN	55024	0.2125127847	26
1871045377	PICCONATTO	ANTHONY	JOSEPH	1900 CENTRACARE CIR STE 1450		SAINT CLOUD	MN	563035000	0.2126945514	26
1992772628	EVERTS	SHAWN	S	1665 UTICA AVE S STE 100		ST LOUIS PARK	MN	554163476	0.2126947628	26
1710320288	MACDONALD	JOSEPH	MICHAEL	1500 CURVE CREST BLVD W		STILLWATER	MN	55082	0.2132341933	26
1083691158	MILBURN	JODI		3800 PARK NICOLLET BLVD		ST LOUIS PARK	MN	554162527	0.2133884762	26
1831143791	STREET	HEIDI	B	919 NORTHLAND DR		PRINCETON	MN	553712172	0.2136826227	26
1154324820	BODE	SHAWN	F	5565 HWY 210	CROMWELL ME	CROMWELL	MN	557260116	0.213989107	26
1942272455	PAULEY	SCOTT	D	200 1ST ST SW		ROCHESTER	MN	559050001	0.2146189926	26
1730168741	FRALEY	MICHAEL	W	1230 E MAIN ST	MANKATO CLI	MANKATO	MN	560015066	0.2147558747	26
1659364099	TURBES	SANDRA	J	1600 JEFFERSON RD		NORTHFIELD	MN	550573150	0.2148459517	26
1972565505	BROWN	BRENDA	KATHLEEN	3551 COMMERCIAL DR SW		ROCHESTER	MN	559022883	0.2155967528	26
1699793265	LANGE	MARSHA	M	607 DEMERS AVE		EAST GRAND FOR	MN	567211833	0.2167550308	26
1568606903	CHWEYAH	PETER	KEMONI	6341 UNIVERSITY AVE NE		FRIDLEY	MN	554324946	0.2167933398	26
1881679843	BEECHER	KIMBERLY	JEAN	1900 SUNRISE DR	SUITE 200	SAINT PETER	MN	560825376	0.2175275377	26
1417935677	JUSTICE	MICHAEL	W	200 1ST ST SW		ROCHESTER	MN	559050001	0.2180821054	26
1609855873	HAUGO	AMIE	C	1301 8TH ST S		MOORHEAD	MN	565603604	0.2183128033	26
1356632590	OLMSCHEID	BRUCE	ALLEN	5320 HYLAND GREENS DR		BLOOMINGTON	MN	554373934	0.2184927087	26
1467485391	MANN	MORGAN	EARL	13819 HANSON BLVD NW		ANDOVER	MN	553047608	0.2186863707	26
1588808638	DAHLSTROM	PETER	KIRK	1055 CENTERVILLE CIR		VADNAIS HEIGHT	MN	551275033	0.2188525918	26
1093758559	RYSAVY	RICHARD	L	251 COUNTY RD 120		SAINT CLOUD	MN	563034665	0.2189448523	26
1053555987	XIONG	NCHA	D	1313 PENN AVE N		MINNEAPOLIS	MN	554113047	0.2189664539	26
1942697131	HAROLDSON	THOMAS		3550 LABORE RD STE 7		VADNAIS HEIGHT	MN	551105113	0.2189897756	26
1679633655	HACKER	BRANT	NICHOLAS	900 2ND AVE		MADISON	MN	562561006	0.2190846928	26
1750332649	STEVENSON	MARK	EDWARD	4729 COUNTY ROAD 101		MINNETONKA	MN	553452634	0.2195165433	26
1457329211	MUNNS	EARLE	C	808 12TH ST E		WABASHA	MN	559811718	0.2199100671	26
1063475747	MORK	ALLEN	J	701 DELLWOOD ST S		CAMBRIDGE	MN	550081920	0.2200611551	26
1568495927	CAMPBELL	JUDITH	MARY	109 S MINNESOTA ST	NORTH VALLE	WARREN	MN	567621428	0.2201015242	26
1942284013	KAIHOI	DEAN	A	8455 FLYING CLOUD DR	STE 200	EDEN PRAIRIE	MN	553443974	0.2203255669	26
1265891436	MARSHALL	LAURA		2520 PILOT KNOB RD		MENDOTA HEIGHT	MN	551201137	0.221065424	26
1205898228	JOHNSON	MICHAEL	D	5300 ALPINE DR NW		RAMSEY	MN	553034778	0.2212246173	26
1114016110	TORKELSON	CAROLYN		2020 E 28TH ST	UFP SMILEY'	MINNEAPOLIS	MN	55407	0.2217221303	26
1972690477	FEELY	DANIEL	J	8301 GOLDEN VALLEY RD	STE 100	GOLDEN VALLEY	MN	554274435	0.2219439215	26
1598971863	PFEIFER	BRIAN	CHAUNCEY	8819 OLD HIGHWAY 169		MT. IRON	MN	55768	0.2224791098	26
1770721516	DUNKLEE	TERRENCE	M.	3915 GOLDEN VALLEY RD		GOLDEN VALLEY	MN	554224249	0.2233349929	26
1295785574	RICE	SAM	P	328 W CONAN ST		ELY	MN	557311145	0.2234571698	26
1063826998	ADEDIRAN	ISAAC		1415 LILAC DR N STE 190		GOLDEN VALLEY	MN	554224544	0.2238537838	26
1861471021	ALTRICHTER	PAUL	M	200 1ST ST SW		ROCHESTER	MN	559050001	0.2238664912	26
1093202012	SCHWARTZ	MARGARET	JANE	300 LAKE DR E		CHANHASSEN	MN	553179302	0.2244494628	26
1609006089	FLOREK	MATTHEW	E	210 9TH ST SE		ROCHESTER	MN	559046756	0.2245348362	26
1972563336	MEDLEY	AMY	M	1055 CENTERVILLE CIR		VADNAIS HEIGHT	MN	551275033	0.2245740025	26
1255394656	PATTEN	ROBERT	M	701 DELLWOOD ST S		CAMBRIDGE	MN	550081920	0.2247125317	26
1255310967	SOLBERG-DANIE	DEIDRE	JEANNE	2330 CENTRAL AVE NE		MINNEAPOLIS	MN	554182950	0.224943651	26
1699350462	MCELLISTREM	EDWARD	JOSEPH	888 CHRISTENSEN AVE		WEST ST PAUL	MN	551181633	0.2253639643	26
1962661793	LEITCH	SALLY	S	10705 TOWN SQUARE DR NE	SUITE 100	BLAINE	MN	554498184	0.2255486353	26
1982866505	SALIM	JONNY		625 S 4TH ST		LE SUEUR	MN	56058	0.2259007889	26
1861989832	LOVAT	NICOLE	ELEANOR J	621 DEMERS AVE		EAST GRAND FOR	MN	567211812	0.226153846	26
1114907961	ULRICH	MICHAEL	DAVID	404 W FOUNTAIN ST		ALBERT LEA	MN	560072437	0.2262686432	26
1801897061	MILLER	JEFFREY	S.	3850 PARK NICOLLET BLVD		ST LOUIS PARK	MN	554162527	0.2266042574	26
1457771271	MACDONALD	ALICE		8455 FLYING CLOUD DR		EDEN PRAIRIE	MN	55344	0.2267866378	26
1699269324	WIPPERMANN	AHREN		200 1ST ST SW		ROCHESTER	MN	55905	0.2268491319	26
1871562926	MELLGREN	GUSTAVE	L	10 4TH AVE SE		GLENWOOD	MN	563341820	0.2276646366	26
1699790642	ASMUSSEN	DONALD	A	8100 NORTHLAND DR		BLOOMINGTON	MN	554314800	0.2276893506	26
1962769125	MACINTIRE	MICHAEL	BRIAN	6341 UNIVERSITY AVE NE		FRIDLEY	MN	554324946	0.2282473437	26
1841273703	RESTAD	CHRISTOPH	ORREN	2900 CURVE CREST BOULEVARD		STILLWATER	MN	550820000	0.2282837672	26
1477540359	LAFOND	NICHOLAS	PAUL	916 SAINT PETER ST		DELANO	MN	553282813	0.2283267017	26
1265418495	VAN DYKE	BROOKE		6000 EARLE BROWN DR		BROOKLYN CENTE	MN	554302506	0.2293310967	26
1881940864	ENGHOLM	ISAAC	MILTON	825 NICOLLET MALL STE 403		MINNEAPOLIS	MN	554022611	0.229369416	26
1922295963	PATTISON	LAURA		2020 EAST 28TH STREET		MINNEAPOLIS	MN	55407	0.2301609489	26
1427008259	BERGERON	SHERI	B	400 E 3RD ST	DULUTH CLIN	DULUTH	MN	55805	0.2302473668	26
1235180613	MELAND	JEFFREY	T	2000 NORTH AVE		NORTHFIELD	MN	550571498	0.2304607594	26
1023463015	RAMSEY	LONZALE		2001 BLAISDELL AVE		MINNEAPOLIS	MN	554042414	0.2309669993	26
1104841295	KLINKER	MARY	THERESE	811 2ND ST SE	SUITE A	LITTLE FALLS	MN	563453559	0.2312838515	26
1205897998	MACDONALD	ANITA	S	2635 UNIVERSITY AVE STE 160	MAIL STOP 1	SAINT PAUL	MN	551141271	0.2313527368	26
1629431416	DIETLE	DREW	THOMAS	1313 PENN AVE N		MINNEAPOLIS	MN	554113047	0.2315382148	26
1922428077	BURNS	SAMUEL	TUCKER	50 CENTRACARE DR		LONG PRAIRIE	MN	563472100	0.2321051598	26
1558358507	KENDALL	CHARLES	MARTIN	512 SKYLINE BLVD		CLOQUET	MN	557201199	0.2322181679	26
1770580771	SCHMINKE	DANIEL	W	101 WILLMAR AVE SW		WILLMAR	MN	562013556	0.2322255025	26
1144296542	MEIER	KEVIN	S.	2450 RIVERSIDE AVE		MINNEAPOLIS	MN	554541512	0.2326024586	26
1124085121	BALGOBIN	CHRISTOPH		15650 CEDAR AVE		APPLE VALLEY	MN	551247283	0.232738692	26
1215992268	CASPERS	DEBRA	E	1099 HELMO AVE N	SUITE 100	OAKDALE	MN	551286033	0.2332530754	26
1992865935	GORDEN	ALAN	MARC	2501 KEENAN DR		INTERNATIONAL	MN	566492181	0.2334569922	26
1962516575	GILBERTSON	DAVID	LEE	2315 COMO AVE		SAINT PAUL	MN	551081723	0.2335240423	26
1770559098	LAGACE	EMILY	A	2220 RIVERSIDE AVE		MINNEAPOLIS	MN	554541321	0.2335470613	26
1518958214	BERG	JOHN	HOWARD	1400 1ST ST NE		NEW PRAGUE	MN	560712215	0.2336841222	26
1205863123	ERICKSON	MARK	A	251 COUNTY ROAD 120		SAINT CLOUD	MN	563034872	0.2336930075	26
1902907934	HAMMES	WILLIAM	JAMES	3000 N CHESTNUT ST	SUITE 120	CHASKA	MN	553183054	0.2340021726	26
1568816189	WILLIAMS PALA	LINDSAY	NICOLE	150 EMERSON AVE E		WEST ST PAUL	MN	55118	0.2348262762	26
1538194428	REICHHOFF	JULIE	ANN	1502 LONDON RD	SUITE 102	DULUTH	MN	558121788	0.2348999391	26
1952376311	PLEASANTS	MICHAEL	E	3033 EXCELSIOR BLVD	#275	MINNEAPOLIS	MN	554164688	0.2358234344	26
1588602965	CUDNOWSKI	DEBRA	GRACE	615 NIAGARA COURT	UMD HEALTH	DULUTH	MN	558123065	0.235852196	26
1750302972	SEAWORTH	THOMAS	M	20 CENTENNIAL 84 DR W		NEW YORK MILLS	MN	56567	0.2360567922	26
1124136924	ROHR	BONNIE	J	5625 CENEX DR		INVER GROVE HE	MN	550771724	0.2363114982	26
1891759064	GOLDSMITH	ELIZABETH	J	8675 VALLEY CREEK RD		WOODBURY	MN	551252337	0.2363311007	26
1255698775	OSBORNE	SARAH	ANN	2024 S 6TH ST		BRAINERD	MN	564014529	0.2376426371	26
1871583211	FREEMAN	DAVID	ALLAN	49725 COUNTY 83		STAPLES	MN	564795280	0.2380497722	26
1093794760	MCDONALD	ROBERT	GLENN	26 E SUPERIOR ST	SUITE 205	DULUTH	MN	558022124	0.238380293	26
1750472767	DORMAN	RONALD	C	400 S MINNESOTA ST		CROOKSTON	MN	567161808	0.2387261811	26
1538251475	VOSS	STEVEN	HENRY	1540 LAKE ST S		FOREST LAKE	MN	550252628	0.2387451512	26
1255342242	SCHEIBLE	MARK	A	10705 TOWN SQUARE DR NE	SUITE 100	BLAINE	MN	554498184	0.2390025082	26
1629164983	YOUNGDAHL PAL	ANTOINETT		1601 GOLF COURSE RD		GRAND RAPIDS	MN	557448648	0.2391719544	26
1417959826	NIEBELING	THOMAS	A	17599 KENWOOD TRL		LAKEVILLE	MN	550448330	0.2392204479	26
1508884172	LARSON	JON	D	1245 WASHINGTON AVE		DETROIT LAKES	MN	565013905	0.2393285135	26
1689854804	JOHNSON	SARA		3033 EXCELSIOR BLVD	SUITE 275	MINNEAPOLIS	MN	554164688	0.2399159485	26
1609863026	HENRY	STEPHEN	GAYLE	401 DOUGLAS AVE		HENNING	MN	565514026	0.2401440019	26
1093793986	KRAMLINGER	ANNE	M	200 1ST ST SW		ROCHESTER	MN	559050001	0.2401520243	26
1861408387	CASSEL	JEFFREY	C	920 BELL AVE		WESTBROOK	MN	561839669	0.2404616253	26
1912929357	JARSTAD	VALERIE	JANE	1099 HELMO AVE N	HEALTHEAST	OAKDALE	MN	551286033	0.2407535278	26
1770504714	ANKNEY	JESSICA	A	8675 VALLEY CREEK RD		WOODBURY	MN	551252337	0.2409346855	26
1689692220	GLUNBERG	STEVEN	K	1301 8TH ST S		MOORHEAD	MN	565603604	0.2415961503	26
1346204120	CLOUSE	CATHLEEN	RENEE	15290 PENNOCK LN		APPLE VALLEY	MN	551247163	0.2416016773	26
1033195805	CARLIN-JANSSE	PATRICIA	C.	1601 GOLF COURSE RD		GRAND RAPIDS	MN	557448648	0.2417560859	26
1306257563	LESTER	SARA	PIKE	200 1ST ST SW		ROCHESTER	MN	559052941	0.2427025732	26
1497721765	ADAMS	BRETT		11855 ULYSSES ST NE STE 110		BLAINE	MN	554343948	0.2427544967	26
1639259476	STOESZ	MICHAEL	R	2600 39TH AVE NE		MINNEAPOLIS	MN	554214379	0.2431851557	26
1396843900	WALTERS	STEPHANIE	M	1020 WEST BROADWAY	UMP BROADWA	MINNEAPOLIS	MN	55411	0.2432018161	26
1598728065	CADY	MARY	F	150 EMERSON AVE E	SUITE 100	SAINT PAUL	MN	551182535	0.2435290018	26
1245281039	LAMP	LYNETTE	MARIE	210 9TH ST SE		ROCHESTER	MN	559046756	0.2436153662	26
1760520472	MONTIE	GERALD	L	333 SMITH AVE N STE 4640		SAINT PAUL	MN	551022344	0.2436907255	26
1174642540	AHMER	SAIMA	MAHMOOD	6845 LEE AVE N - MS 31400A	HEALTHPARTN	BROOKLYN CENTE	MN	554291717	0.2443802595	26
1033370077	ARMBRUSTER	ADAM		400 4TH AVE NW		SLEEPY EYE	MN	56085	0.2444551057	26
1881033512	ZAYED	SUFIAN		200 1ST ST SW		ROCHESTER	MN	559050001	0.2447997882	26
1033193156	DEPAOLIS	MARK		6000 EARLE BROWN DR		BROOKLYN CENTE	MN	554302506	0.2448815458	26
1609465202	WHITE	NOAH		700 AIRPORT RD		HILL CITY	MN	55748	0.2448929191	26
1811231038	EISENBERG	STEVEN	S	3610 SUNWOOD TRL		EAGAN	MN	551232417	0.2452756871	26
1215980792	MASCIOPINTO	MARTHA	J	10010 KIMBRO AVE S		COTTAGE GROVE	MN	550164151	0.2454938135	26
1588677132	PETERS	HEIDI	LOUISE	830 PRAIRIE CENTER DR		EDEN PRAIRIE	MN	553447301	0.2457257655	26
1801274329	HOANG	WILLIAM		580 RICE ST		SAINT PAUL	MN	55103	0.2458269653	26
1124346465	VESELY	JENNIFER	M	6600 EXCELSIOR BLVD	SUITE 160	ST LOUIS PARK	MN	554264744	0.2463866511	26
1689084584	SCHULTZ	CURT		825 NICOLLET MALL STE 300		MINNEAPOLIS	MN	554022610	0.2464401015	26
1407963226	BRENNAN	THOMAS	J.	1230 E MAIN ST		MANKATO	MN	560015066	0.2465225026	26
1902888241	BIRCHEM	SANDRA	K	404 W FOUNTAIN ST		ALBERT LEA	MN	560072437	0.2467169139	26
1932285582	ALLEN	JAMES	E.	3 CENTURY AVE SE		HUTCHINSON	MN	553503108	0.2468703022	26
1386671576	POTTS	JEROME	F	2810 NICOLLET AVE		MINNEAPOLIS	MN	554084708	0.2471904146	26
1902160856	LOW	STEPHANIE	PRICE	1926 COLLEGE VIEW RD E		ROCHESTER	MN	559048201	0.248125679	26
1518259027	HORN	ELI	JACOB	330 N 8TH AVE E		DULUTH	MN	558052024	0.2481638851	26
1720028038	BARNSTUBLE	BRENT	BRIAN	400 E 1ST ST		MORRIS	MN	562671408	0.2489803085	26
1659750313	SCHUPACK	KATHERINE	MALAND	200 1ST ST SW		ROCHESTER	MN	559050001	0.2490029825	26
1972574531	GUTENKAUF	JOSEPH	J	3800 PARK NICOLLET BLVD		ST LOUIS PARK	MN	554162527	0.2490106655	26
1104851971	PETERSON	THOMAS	ANDREW	1010 4TH ST		TWO HARBORS	MN	556161200	0.2490702585	26
1316026958	OFSTEDAL	JOSEPH	R	516 DELAWARE ST SE	PWB THIRD F	MINNEAPOLIS	MN	554550356	0.249535055	26
1669888905	MOERTEL	JESSICA	MARIE	200 1ST ST SW		ROCHESTER	MN	559050001	0.2495375528	26
1821064536	POFAHL	BENJAMIN		3850 PARK NICOLLET BLVD		ST LOUIS PARK	MN	554162527	0.2498339616	26
1114450921	SHAQRA	ADEI		1400 JEFFERSON RD		NORTHFIELD	MN	550573081	0.249995764	26
1154421220	LOUTERS	HERMAN	A	1217 8TH ST N		NEW ULM	MN	560731552	0.2500855463	26
1306800107	HAYCRAFT-WILL	KIMBERLY	J	701 DELLWOOD ST S		CAMBRIDGE	MN	550081920	0.2505067667	26
1851651483	TAYLOR	ZACHARY	ELY	7650 ZANE AVE N		BROOKLYN PARK	MN	554433151	0.2505392764	26
1558773788	DICKINSON	ANDREW		1217 8TH ST N		NEW ULM	MN	560731552	0.2506134283	26
1609825041	MERSCH	DONALD	PAUL	1120 E 34TH ST		HIBBING	MN	557462909	0.2511841041	26
1730193442	HYSER	CHRISTINA	RAE PAULS	1885 PLAZA DR		EAGAN	MN	551222979	0.2514295761	26
1225138134	ALLEN	KERRIE	VOJTECH	111 HUNDERTMARK RD	SUITE 220	CHASKA	MN	553184551	0.2515358442	26
1891323499	SAMUELSON	BRITTANEE	JOYCE	200 1ST ST SW		ROCHESTER	MN	559050001	0.2516112035	26
1750345203	OLSON	PETER	J	980 RICE ST		SAINT PAUL	MN	551174949	0.2521131822	26
1366766610	STORLIE	JESSICA	M	500 W GRANT ST		LAKE CITY	MN	550411143	0.2521202198	26
1093780934	NESHEIM	MIRTHA		12000 ELM CREEK BLVD N		MAPLE GROVE	MN	553697073	0.2523143623	26
1386819480	GHAVAMI	PARHAM	K	2500 COMO AVE		SAINT PAUL	MN	551081460	0.2524990552	26
1841304243	SWANSON	HEATHER	KAY	320 3RD AVE		ALBANY	MN	563079363	0.2529684409	26
1902888639	BUNCH	ELIZABETH	W	200 1ST ST SW		ROCHESTER	MN	559050001	0.252993906	26
1689103723	CURRY	ELIZABETH	NOELLE	200 1ST ST SW		ROCHESTER	MN	55905	0.253363174	26
1710940960	LEE	CAROL	YEH	4194 LEXINGTON AVE N		SHOREVIEW	MN	551266106	0.2534883932	26
1942374210	WAGNER	MARK	DARREL	1120 E 34TH ST		HIBBING	MN	557462909	0.2547194451	26
1134355365	EARP	EMMY	CLAIRE	15111 TWELVE OAKS CENTER DR		MINNETONKA	MN	553055201	0.2547498761	26
1578520524	KAPSNER	JOHN	H	1983 SLOAN PL	SUITE 1	SAINT PAUL	MN	551172087	0.2547878764	26
1306011416	SALEK	BRETT	J	1540 LAKE ST S		FOREST LAKE	MN	550252628	0.2548272043	26
1841261088	NGUYEN	KHANH	XONG	7455 VILLAGE DR		LINO LAKES	MN	550141181	0.2568593748	26
1821100959	TRAN	DANG	DUY	6401 UNIVERSITY AVE NE		FRIDLEY	MN	554324341	0.2572239005	26
1124087622	LARSON	ELISE	CHRISTINE	5130 MAIN ST NE		FRIDLEY	MN	554211528	0.2573208894	26
1134141393	NELSON	LAURA	ANN	10705 TOWN SQUARE DR NE STE 100		BLAINE	MN	554498185	0.2575774255	26
1649698309	NORDBERG	JERROD		500 S MAPLE ST		WACONIA	MN	553871752	0.2576105358	26
1326493032	RIPP	CHRISTINE		26 E SUPERIOR ST STE 205		DULUTH	MN	558022196	0.2578111008	26
1033195656	SPANO	DENNIS	CHARLES	500 W GRANT ST		LAKE CITY	MN	550411143	0.2580944124	26
1205917960	SCHRUPP WEROW	LEAH	M	3 CENTURY AVE SE		HUTCHINSON	MN	553503108	0.2586700559	26
1720252299	HAYMAN	JACOB	P.	15111 TWELVE OAKS CENTER DR	CARLSON CLI	MINNETONKA	MN	553055201	0.2590156548	26
1073648259	LUISTRO	ALLAN	JAMES	1104 7TH AVE S.	BOX 92 MSUM	MOORHEAD	MN	56563	0.2594529769	26
1275500233	SEBAS	JOHN	A	1555 NORTHWAY DR STE 100		SAINT CLOUD	MN	563031258	0.2597303513	26
1043297583	BALKISSOON	GEETA	L	14000 FAIRVIEW DR		BURNSVILLE	MN	553375713	0.2598866281	26
1841262334	COURNEYA	PATRICK	T	2831 N SNELLING AVE	MAIL STOP 3	ROSEVILLE	MN	551132460	0.2599348748	26
1174507149	SOLAIMAN	MOHAMMED		1900 SUNRISE DR STE 200		SAINT PETER	MN	560825385	0.2607120225	26
1104881168	KLINGSPORN	SHANNON	L	1099 HELMO AVE N	SUITE 100	OAKDALE	MN	551286033	0.2607514543	26
1710932504	KUNDU	MOUSUMI		2500 COMO AVE		SAINT PAUL	MN	551081460	0.2608357627	26
1447236252	VOTAVA-BIALCZ	HEATHER	CHRISTINE	600 W 98TH ST		BLOOMINGTON	MN	554204773	0.261388701	26
1184608184	DOTSON	SHELLEY	E	19685 PILOT KNOB RD		FARMINGTON	MN	550247238	0.2614729252	26
1497186019	NEWMAN	ALLISON	ROSE BERG	580 RICE ST		SAINT PAUL	MN	551032148	0.2615024556	26
1104837863	BIANCO	JOSEPH	ANTHONY	300 W CONAN ST		ELY	MN	557311145	0.2617794449	26
1649283730	WERNSING	OLYN	R	400 E 1ST ST		MORRIS	MN	562670660	0.2618158223	26
1811970312	SPILSETH	PAUL	MARVIN	1020 BANDANA BLVD W		SAINT PAUL	MN	551085107	0.2625332015	26
1013118173	WITTE	KRISTIN	A	1415 SAINT FRANCIS AVE		SHAKOPEE	MN	553793374	0.2625623361	26
1679532147	BOSACKER	GRETCHEN		5200 FAIRVIEW BLVD		WYOMING	MN	550928013	0.262856797	26
1760499446	ANDERSON	CHRISTIAN	PETER	404 HIGHWAY 96 W		SHOREVIEW	MN	55126	0.2629304376	26
1174500888	WOLVERTON	MARK		800 MEDICAL CENTER DR		FAIRMONT	MN	560314575	0.263186168	26
1972690550	SICORA	JOSEPH	J	8559 EDINBROOK PKWY	STE 100	BROOKLYN PARK	MN	554433747	0.2633377678	26
1720432057	NAGEL	BRITTANY		30 RAILROAD AVE		ALBANY	MN	563079379	0.2639869956	26
1215349246	KURTZ EIKEVIK	LUCY		675 WATER ST		EXCELSIOR	MN	553313072	0.264665879	26
1073564118	HILDE-PHILIPS	AMY	KATHLEEN	1120 E 34TH ST		HIBBING	MN	557462909	0.2646886763	26
1992047385	LEONARDSMITH	KELSEY	CHANDLER	153 CESAR CHAVEZ ST		SAINT PAUL	MN	551072226	0.2647024432	26
1013389170	RAUKAR	MARY		1213 E FRANKLIN AVE		MINNEAPOLIS	MN	554042923	0.2647209904	26
1831176759	WOODWARD LAVA	JESSICA		417 SKYLINE BLVD		CLOQUET	MN	557201164	0.2648972432	26
1346474509	HOPKINS	KATHLEEN	GRENNAN	5565 BLAINE AVENUE	ALLINA HEAL	INVER GROVE HE	MN	55076	0.264911106	26
1295835155	KANDIKO	JOSEPH	HAINSWORT	111 HUNDERTMARK RD	SUITE 220	CHASKA	MN	553184551	0.2651870466	26
1497343511	MAJKRZAK	CAROLYN		3 CENTURY AVE SE		HUTCHINSON	MN	553503108	0.2664565822	26
1285706713	LANE	KIMBERLY	ANN	410 CHURCH ST SE	BOYNTON HEA	MINNEAPOLIS	MN	554550340	0.2672449417	26
1558717587	BRINKMAN	BETH		1700 HIGHWAY 25 N		BUFFALO	MN	55313	0.2672719412	26
1699443424	PERRY	SARA	HAYNES	732 8TH AVE		TWO HARBORS	MN	556161312	0.2679200141	26
1356314223	DYNES	RODNEY	WAYNE	820 2ND AVE N		WINDOM	MN	561011761	0.268089817	26
1770545709	CARLSON	GARY	R	2833 CHICAGO AVE. SOUTH		MINNEAPOLIS	MN	554073799	0.2681987203	26
1558321620	BERTIE	RICHARD	C	9055 SPRINGBROOK DR NW		COON RAPIDS	MN	554335841	0.268859625	26
1518943117	MCCARTHY	CHRISTINE		250 CENTRAL AVE N	SUITE 220	WAYZATA	MN	553911206	0.2690383518	26
1598082786	CHAU	ERIC	PRASITH	2220 RIVERSIDE AVE		MINNEAPOLIS	MN	554541321	0.2695626906	26
1740887173	RICE	BENJAMIN	HOLT	4464 RALSTON DR		DULUTH	MN	558111519	0.2695988003	26
1356839336	SOMA	SARAH	VICENTA	8325 CITY CENTRE DR		WOODBURY	MN	551253323	0.2696049126	26
1922271857	KALOLA	SANDEEP		3809 42ND AVE S		MINNEAPOLIS	MN	554063503	0.26973141	26
1366428955	MARROQUIN	ROSA		6000 EARLE BROWN DR		BROOKLYN CENTE	MN	554302506	0.2697521235	26
1134107923	KAKACEK	VIRGINIA	L	300 LAKE DR E		CHANHASSEN	MN	553179302	0.270022838	26
1205828605	CHESLEY	STEPHAN	L	1601 SIOUX VALLEY DRIVE		LUVERNE	MN	56156	0.2710186989	26
1861425860	SJODING	CARL	WENDELL	4212 GRAND AVE		DULUTH	MN	558072737	0.2715640786	26
1841863073	FALTEISEK	KYLIE	ROSE	8935 SPRINGWOOD DR		WOODBURY	MN	551254914	0.2716856451	26
1366426413	PINE	DONALD	A	17821 HWY 7	PARK NICOLL	MINNETONKA	MN	553454186	0.2718747362	26
1033553987	SCHULTZ	KRISTINA	MARIE	1110 YANKEE DOODLE RD		EAGAN	MN	551212092	0.2722823467	26
1285926360	MERTZ	TAYLOR	GRANT	801 BELSLY BLVD		MOORHEAD	MN	565605055	0.2723216346	26
1154384477	BENDER	DEBRA	J	3003 SNELLING AVE N		SAINT PAUL	MN	551131501	0.2728290988	26
1942247887	PRICE-ISUK	RAHSHANA		3300 FREMONT AVE N		MINNEAPOLIS	MN	554122405	0.2730228674	26
1104800267	JOHNSON	CHRIS	J	5520 RIDGEWOOD CV		MINNETRISTA	MN	553648239	0.2738645907	26
1255718573	NGUYEN TRAN	THUY	DUONG	6350 W 143RD ST STE 102		SAVAGE	MN	553782890	0.274440392	26
1720095409	GONZALES	PHILLIP	J	8325 CITY CENTRE DR		WOODBURY	MN	551253605	0.2746341686	26
1528147915	WAND	KEVIN	TIMOTHY	10562 FRANCE AVE S		BLOOMINGTON	MN	554313538	0.2747045035	26
1235198276	MAYER	GARY	J.	1540 LAKE ST S		FOREST LAKE	MN	550252628	0.2751223707	26
1841600012	NORRIS	AMANDA		755 CROSSROADS CAMPUS DR NE		BUFFALO	MN	553135074	0.2752787076	26
1548254253	UTECH	LORI	L	21260 CHIPPENDALE AVE W		FARMINGTON	MN	550241427	0.2754339484	26
1750308615	HLAVINKA	DELBERT	J	501 2ND ST NW		TWIN VALLEY	MN	56584	0.2759839717	26
1225014319	WINEMAN	ARTHUR	P	14701 VICTOR HUGO BLVD N		HUGO	MN	550384561	0.276329205	26
1245206192	HANSON	JEFFREY	A	1151 SILVER LAKE RD NW		NEW BRIGHTON	MN	551126324	0.276934656	26
1376500959	NORDAHL	THOMAS	W	1116 MILL ST W		CANNON FALLS	MN	550091824	0.2769771182	26
1124085279	RUDBERG	RICHARD	JON	3605 MAYFAIR AVE		HIBBING	MN	557462923	0.2771871738	26
1568424844	MCCONNELL	WILLIAM	DAVID	150 EMERSON AVE E	SUITE 100	SAINT PAUL	MN	551182535	0.2776110313	26
1427214923	TOTH	MICHAEL	GREGORY	310 16TH AVE SW		ROCHESTER	MN	559021928	0.2776603314	26
1639139389	PLATE	REINOLD	H	2200 NW 26TH ST		OWATONNA	MN	550605503	0.2780875625	26
1144207184	SWEDENBURG	SUSAN		6000 EARLE BROWN DR		BROOKLYN CENTE	MN	554302506	0.2781808275	26
1336123611	RUTH	PAUL	ANDY	5109 36TH AVE N		CRYSTAL	MN	554222007	0.2784496999	26
1083652275	RICE	RANDY	J.	4570 CTY. HWY. 61		MOOSE LAKE	MN	55767	0.2784594792	26
1982283297	KNOPPS	LINDSEY	NICOLE	1400 BELLINGER ST		ROCHESTER	MN	559050001	0.2803751679	26
1255726261	PALLA	MISBAH	Y	1414 MARYLAND AVE E		SAINT PAUL	MN	551062824	0.2805510849	26
1568817146	STEVENSON-KIN	ALLYSON		420 DELAWARE ST SE	MMC 381	MINNEAPOLIS	MN	55455	0.280715733	26
1932273349	MATTHIAS	MARK	STANLEY	1900 CENTRACARE CIRCLE	SUITE 2400	ST. CLOUD	MN	563035000	0.2808219391	26
1104830595	HALVORSEN	JOHN		1414 MARYLAND AVE E	UMPHYSICIAN	ST. PAUL	MN	55106	0.2811967876	26
1952354268	ULLAND	DENVER	N	1400 WOODLAND AVE		DULUTH	MN	558032624	0.2816766167	26
1891175949	HAMMERBECK	JAMIE		425 ELM ST N		SAUK CENTRE	MN	563781010	0.2820328778	26
1942646765	LINDER	BENJAMIN	AUGUST	100 HEALTHY WAY		OLIVIA	MN	562771117	0.2822789225	26
1285701839	KOHN	LEON	DONALD	4212 GRAND AVE		DULUTH	MN	558072737	0.2823494218	26
1386134369	THORSON	RANDALL		21260 CHIPPENDALE AVE W		FARMINGTON	MN	550241427	0.2827977553	26
1518946532	ODDEN	KIRK	M	221 S MURPHY ST		LAKE CRYSTAL	MN	560552128	0.2836570736	26
1477527430	WILSON	DOUGLAS	GREGG	2220 RIVERSIDE AVE		MINNEAPOLIS	MN	554541321	0.2836770892	26
1487735619	STOVITZ	STEVEN		2615 EAST FRANKLIN AVENUE	UFP-SMILEY'	MINNEAPOLIS	MN	55406	0.2838842889	26
1336153725	NELSON	JONATHAN	R	2251 CONNECTICUT AVE S		SARTELL	MN	563772486	0.2839177518	26
1831521848	LOCHUNGVU	HNOUCHI	PATRICIA	1021 BANDANA BLVD E	SUITE #100	SAINT PAUL	MN	551085113	0.2839437119	26
1689650350	LOWE	ANN	MARIE	500 W GRANT ST		LAKE CITY	MN	550411143	0.2840489933	26
1316901002	HAMANN	NATASHA	A	303 CATLIN ST		BUFFALO	MN	553131947	0.2843419124	26
1508942186	BYRON	DAVID	L.	3 CENTURY AVE SE		HUTCHINSON	MN	553503108	0.2843435846	26
1205110574	HANSON	KRISTIN	R	3300 OAKDALE AVE N		ROBBINSDALE	MN	554222926	0.2848710922	26
1407819832	HALAND	THEODORE	J	1500 CURVE CREST BLVD W		STILLWATER	MN	550826040	0.2849571022	26
1386611150	DEROCHE	KIMBERLY	KNOWLES	2849 JOHNSON ST NE		MINNEAPOLIS	MN	554183055	0.285390732	26
1376511543	RAFF	KEVIN	S	50 CENTRAL AVE		OSSEO	MN	55369	0.2855551859	26
1477508182	ANDERSON	CHARLES	R	2810 NICOLLET AVE		MINNEAPOLIS	MN	554084708	0.2855949468	26
1457511594	ANDERSON	KATHERINE	A.	1421 PREMIER DR		MANKATO	MN	560016076	0.2858516575	26
1114942216	KRAY	STEPHANIE	JO	811 2ND ST SE	SUITE A	LITTLE FALLS	MN	563453559	0.2861920922	26
1760403562	LAWRENCE	DALE	E	1700 HIGHWAY 25 N		BUFFALO	MN	553131930	0.2866244913	26
1376597179	JONES	ROBERT	T	8100 NORTHLAND DR		BLOOMINGTON	MN	554314800	0.2867008393	26
1437684602	CRUZ	ALYSSE	VICTORIA	500 OSBORNE RD NE STE 255		FRIDLEY	MN	554322768	0.2867069465	26
1457458531	SCHWINGHAMER	JOSEPH	MICHAEL	300 W CONAN ST		ELY	MN	557311145	0.2870252115	26
1407837560	MELLING	CARL	MICHAEL	1555 NORTHWAY DRIVE	SUITE 200	ST CLOUD	MN	563034913	0.2882888221	26
1639273113	CAIRES	LONA		1151 SILVER LAKE RD		NEW BRIGHTON	MN	551126324	0.2894017693	26
1720512189	KONWINSKI	BRIANNA		200 1ST ST SW		ROCHESTER	MN	55905	0.289554726	26
1346771326	LEBLANC	LUKE		1414 MARYLAND AVE E		SAINT PAUL	MN	551062824	0.2897485948	26
1508810482	MYERS	DEAN	R	919 NORTHLAND DR		PRINCETON	MN	553712172	0.289790759	26
1073572400	JUHL	CHRISTINA		8675 VALLEY CREEK RD		WOODBURY	MN	551252337	0.2898234084	26
1538401922	RUNNINGHAWK S	LACEY	MARIE	320 EAST MAIN STREET		CROSBY	MN	56441	0.2904754394	26
1457350324	SEATS	SHEILA	N	4695 SHORELINE DR		SPRING PARK	MN	553849715	0.2908215412	26
1639607344	KALCEC	EVERETT	RUSSELL	501 STATE ST N		WASECA	MN	560932811	0.2909023246	26
1730155912	HOVLAND	RICHARD		2220 RIVERSIDE AVE		MINNEAPOLIS	MN	554541321	0.2912261953	26
1235212713	MANAHAN	WILLIAM	DAVID	2615 EAST FRANKLIN AVE	UFP SMILEY'	MINNEAPOLIS	MN	55406	0.2912538942	26
1861554073	VIRJI	AYAZ		1282 WALNUT ST		DAWSON	MN	562322333	0.291395262	26
1700854924	HOLMAN	HERBERT	ALFRED	1500 CURVE CREST BLVD W		STILLWATER	MN	550826040	0.2916858575	26
1487841037	OLSON	HEIDI	MARIE GRO	4 DEERWOOD AVE NW		WADENA	MN	564821253	0.2916876424	26
1720238835	BRADFORD HOUL	KOURTNEY	N	1301 33RD STREET SOUTH	ST. CLOUD M	SAINT CLOUD	MN	56301	0.2917049421	26
1003143256	DIKE	CHARLES	OKECHUKWU	1680 DIAGONAL RD		WORTHINGTON	MN	561871008	0.2917562673	26
1669612677	LELCU	KRISTINA	MARIE	4683 WILDERNESS CT		BRAINERD	MN	56401	0.2917699526	26
1013978501	NELSON	SIGRID	ANNE	100 STATE AVE		FARIBAULT	MN	550216337	0.291901989	26
1023070596	SEARL	RICHARD	MERRITT	520 SOUTH SIBLEY AVE	AFFILIATED	LITCHFIELD	MN	55355	0.2919121055	26
1457317349	GAZZOLA	ROBERT	K	1901 OLD MINNESOTA AVE	MANKATO CLI	ST PETER	MN	56082	0.2924102621	26
1801187315	HOLMES	MATTHEW	ANDERS	330 N 8TH AVE E		DULUTH	MN	558052024	0.2926955015	26
1346668043	KARALUS	SARAH		5565 BLAINE AVE		INVER GROVE HE	MN	550761238	0.2926960961	26
1578100806	ECKER	MATTHEW		2311 W LINCOLN AVE		FERGUS FALLS	MN	565371064	0.2929594588	26
1851702112	HAYES	LISA	M	501 STATE ST N		WASECA	MN	560932811	0.2938381789	26
1639727712	AHLNESS	CARRIE		2355 HIGHWAY 36 W STE 400		ROSEVILLE	MN	551133905	0.2939697692	26
1417984246	NEWMAN	NANCY		2810 NICOLLET AVE		MINNEAPOLIS	MN	554084708	0.2941355916	26
1831686781	MICHEL	SAMUEL		1000 1ST DR NW		AUSTIN	MN	559122941	0.2942842568	26
1205816162	LUETMER	STACEY	LYNN	1900 CENTRACARE CIRCLE #500	CENTRACARE	ST CLOUD	MN	563035000	0.2944317261	26
1275628661	KAMPFE	KEVIN	L	14712 VICTOR HUGO BLVD N		HUGO	MN	550386419	0.2945726362	26
1609281757	OLEINIK	ALEXANDRA		6000 EARLE BROWN DR		BROOKLYN CENTE	MN	554302506	0.2947670474	26
1336144179	LACOMBE	MITCHELL	J	1315 E 24TH ST		MINNEAPOLIS	MN	554043975	0.2947683545	26
1588633010	LEDDER	CHARLES	TOCK	7600 FRANCE AVE S STE 4100		EDINA	MN	554355924	0.2948599529	26
1962472456	ANGSTMAN	GREGORY	L.	1000 1ST DR NW		AUSTIN	MN	559122941	0.2948856174	26
1255821377	EDLUND	BRANDON		205 WABASHA ST S		SAINT PAUL	MN	551071805	0.2949682536	26
1720648066	COLLINS	DUSTIN	P.	200 1ST ST SW		ROCHESTER	MN	559050001	0.2955886295	26
1972555415	RUSSELL	PETER	L.	830 PRAIRIE CENTER DR		EDEN PRAIRIE	MN	553447301	0.2962677834	26
1528359452	LABOUNTY	ABBY	R	1001 HART BLVD STE 100		MONTICELLO	MN	553628929	0.2965604571	26
1225328735	FORSYTH	JENNIFER	JEAN	855 MANKATO AVE		WINONA	MN	559874868	0.2972715075	26
1336114925	SWENSON	LINA	KIRILOVA	3033 EXCELSIOR BLVD	#275	MINNEAPOLIS	MN	554164688	0.2975729654	26
1790746857	PHILLIPS	DANIELA		15111 TWELVE OAKS CENTER DR		MINNETONKA	MN	553055201	0.2979067933	26
1003835984	PEARSON	ERIC	CARL	929 CENTRAL AVE NW		EAST GRAND FOR	MN	567211917	0.2984310371	26
1649232273	LEGRIED	MARYLEE	S.	53208 395TH ST		NEW YORK MILLS	MN	565679031	0.2989585648	26
1205852076	RENIER	HUGH	PATRICK	4621 E SUPERIOR ST		DULUTH	MN	558042338	0.2990945328	26
1194014365	CELKIS	MARIED	ESTHER	7400 33RD ST N		OAKDALE	MN	551283632	0.2992531463	26
1295180628	ZOLLER	ISAAC		6600 EXCELSIOR BLVD STE 160		ST LOUIS PARK	MN	554264713	0.2999170675	26
1609219252	KRAGE	BENJAMIN	PHILIP	9055 SPRINGBROOK DR NW		COON RAPIDS	MN	554335841	0.3004003713	26
1255527826	ORDING	MARTHA	M	1700 UNIVERSITY AVE W FL 6		SAINT PAUL	MN	551043727	0.3007873629	26
1356319800	LELAND	KELLI	B	221 MAIN ST N		PIERZ	MN	563641570	0.3014083711	26
1598766875	PAQUETTE	MARY	M	4465 WHITE BEAR PARKWAY		WHITE BEAR LAK	MN	55110	0.3019380408	26
1548213341	MILLER	THOMAS	W	4303 HWY 52 N		ROCHESTER	MN	559014154	0.3022798124	26
1972641769	MACKEN	KATHLEEN	M	333 SMITH AVE N STE 4640		SAINT PAUL	MN	551022344	0.302441511	26
1376545764	AXELROD	ALEXANDER	A	7770 DELL RD	STE. 110	CHANHASSEN	MN	553179314	0.3024599432	26
1558314278	BARR	DANA	RAE	5 W LAKE ST		MINNEAPOLIS	MN	554083117	0.303116629	26
1568544856	ROGERS	JAMES	A	417 SKYLINE BLVD		CLOQUET	MN	557201164	0.3032667373	26
1124080791	MACDONALD	MARK	G	1700 UNIVERSITY AVE W FL 1		SAINT PAUL	MN	551043727	0.3043435026	26
1417021502	STONE	ANTHONY	CHRISTIAN	2501 KEENAN DR		INTERNATIONAL	MN	566492181	0.3049060392	26
1760497036	ANDERSON	JEANNE	MARIE	2601 CENTENNIAL DR STE 100		NORTH SAINT PA	MN	551093087	0.3053506954	26
1831141886	BARRY	ANN	M	4786 BANNING AVE		WHITE BEAR LAK	MN	55110	0.3053942268	26
1770840985	GROESCHL	NICOLE	EVANS	111 COUNTY ROAD 11 NW		PINE ISLAND	MN	559639756	0.305753173	26
1316906845	CHADALAWADA	SUDHA	M	2635 UNIVERSITY AVE W	MAIL STOP 1	SAINT PAUL	MN	551141270	0.3060179024	26
1386674208	CLUBB	KATHERINE	LOUISE	2200 NW 26TH ST		OWATONNA	MN	550605503	0.3060180504	26
1053381798	POTTI	ESTHER		123 4TH ST NW		BAGLEY	MN	566218306	0.3062833298	26
1376503029	FELLAND	JACK	A	2200 NW 26TH ST		OWATONNA	MN	550605503	0.3067372801	26
1770717639	BARUSYA	CAROLINE		10961 CLUB WEST PKWY		BLAINE	MN	554495866	0.3068570324	26
1285668855	KNUTSEN	BRUCE	ERNEST	4855 W ARROWHEAD RD		HERMANTOWN	MN	558113936	0.306934212	26
1669471900	DOLE	MICHAEL	A	3408 DAKOTA AVE S		ST LOUIS PARK	MN	554162312	0.3070491172	26
1164454567	KRAY	RYAN	DAVID	811 2ND ST SE	SUITE A	LITTLE FALLS	MN	563453559	0.3071295723	26
1629013941	WESLANDER	DENNIS		251 COUNTY ROAD 120		SAINT CLOUD	MN	563034872	0.3071553862	26
1154396786	ZIMMERMAN	JULIE	G	576 APOLLO DR	MAIL STOP 3	LINO LAKES	MN	550143004	0.3076090521	26
1831152388	PROKOSCH	BRIAN	GERARD	333 SMITH AVE N	SUITE 4314A	SAINT PAUL	MN	551022344	0.3076553179	26
1790712388	DONNELLY	KEVIN		1301 33RD ST S		ST CLOUD	MN	56301	0.3080539067	26
1194791905	YOUMANS	WILLIAM		4209 WEBBER PKWY		MINNEAPOLIS	MN	554121747	0.3080698775	26
1407817919	TRAUGH	CATHY	H	410 CHURCH ST SE		MINNEAPOLIS	MN	554550340	0.3082989046	26
1891037289	DICKMAN	JONATHAN	ROSS	233 GRAND AVE		SAINT PAUL	MN	551022331	0.3083323028	26
1164579017	SCHNEIDER	DAVID	EDWARD	15290 PENNOCK LN		APPLE VALLEY	MN	551247163	0.3084367934	26
1992784011	DURAKOVIC	MUHAMED	HUSO	611 E FAIRVIEW AVE		OLIVIA	MN	562771397	0.3085196741	26
1619969029	KUIPER	GREGORY	J	1601 SIOUX VALLEY DRIVE		LUVERNE	MN	56156	0.3085633569	26
1275557985	JONES	PAUL	ANDREW	1502 LONDON RD	SUITE 102	DULUTH	MN	558121788	0.3089474697	26
1417036872	ROBERTSHAW	DANIELLE	CHRISTINE	701 PARK AVE # P7		MINNEAPOLIS	MN	55415	0.3090649142	26
1588699359	FEY	CHAD		512 SKYLINE BLVD		CLOQUET	MN	557203787	0.3098251979	26
1831158781	SLINGS	LAURA	LENEE	1540 LAKE ST S		FOREST LAKE	MN	550252628	0.3101054613	26
1063464329	NORTHWOOD	JOHN	T	14663 MERCANTILE DRIVE		HUGO	MN	55038	0.3104616247	26
1962666917	LUDWIG	RYAN	R	200 1ST ST SW		ROCHESTER	MN	559050001	0.3107371118	26
1720045271	ONYEKABA	JOYCE	IHIOMA	1925 1ST AVE S		MINNEAPOLIS	MN	554033724	0.3108754686	26
1093794794	WODRICH	PETER	ALAN	26 E SUPERIOR ST	STE. 205	DULUTH	MN	558022124	0.3113737788	26
1770527228	MCGILL	BRIDGET	A	34 EVERGREEN RD		DELLWOOD	MN	551101432	0.3115003655	26
1346216165	MEISTER	STEVEN	T	300 S BRUCE ST		MARSHALL	MN	562581934	0.3125995553	26
1831621465	SIDHU	KIRAN	JEET	701 PARK AVE	HENNEPIN CO	MINNEAPOLIS	MN	554151623	0.312691881	26
1730140351	BADROOS	PETER	A	8611 W POINT DOUGLAS RD S		COTTAGE GROVE	MN	550164005	0.313224414	26
1538145156	PFLAUM	DOUGLAS	DAVID	507 W DOUGHTY ST		LAKE CITY	MN	550411500	0.3132250543	26
1336430453	SMITH	MEGAN		1151 SILVER LAKE RD NW		NEW BRIGHTON	MN	551126324	0.3133027723	26
1598100950	KUHLMAN	SARAH	RIA TAN	1540 LAKE ST S		FOREST LAKE	MN	550252628	0.3135799395	26
1205878923	VOLLMUTH	MONICA	ANN	9055 SPRINGBROOK DR NW		COON RAPIDS	MN	554335841	0.3136414268	26
1972513588	CHRISTENSON	DAVID	A	859 MANKATO AVENUE		WINONA	MN	55987	0.3138251148	26
1265728026	FLATT	SHAN	M	610 30TH AVE W		ALEXANDRIA	MN	563083426	0.3139422216	26
1295764827	BRAUN	JOSEPH	P	1850 BEAM AVE		MAPLEWOOD	MN	551091162	0.3140412813	26
1518905405	KOKA	NDIDIAMAK		2700 E LAKE ST STE 1100		MINNEAPOLIS	MN	554061964	0.3141693702	26
1598796690	VAELA	PADMA		675 WATER ST		EXCELSIOR	MN	553313072	0.3142880631	26
1932161957	MONTAGUE	DANIELLE	A	8675 VALLEY CREEK RD		WOODBURY	MN	551252337	0.3147766517	26
1407863178	WEBER	ROBERT	R	404 HIGHWAY 96 W		SHOREVIEW	MN	551261900	0.3148396389	26
1952362071	LANDERS	JENNIFER	LYNN	2900 CURVE CREST BLVD W		STILLWATER	MN	550825085	0.3169648463	26
1306800842	LASTINE	MICHAEL	L.	920 4TH AVE SW		PIPESTONE	MN	561641455	0.3169886206	26
1366855421	BECK	INGRID	ANDERSON	3930 NORTHWOODS DRIVE	MAIL STOP 3	ARDEN HILLS	MN	551126974	0.3170357446	26
1508182247	LOUKS SMITH	ERIN		417 SKYLINE BLVD		CLOQUET	MN	557201164	0.3175835392	26
1316920739	RAPP	LARRY	LLOYD	1411 STATE HWY 79 EAST		ELBOW LAKE	MN	565314611	0.3176948998	26
1770599458	WOLLAN	THERESA	M	3550 LABORE RD STE 7		VADNAIS HEIGHT	MN	551105113	0.3177136398	26
1952360497	GERST	THOMAS	S.	2925 CHICAGO AVE		MINNEAPOLIS	MN	554071321	0.3177883557	26
1164886230	DEETER	NICHOLAS	BARRY	165 W COMMERCE DR # 2093		BELLE PLAINE	MN	560112911	0.3178036121	26
1730164880	CARLSON	WAYNE	DONALD	1500 CURVE CREST BLVD W		STILLWATER	MN	550826040	0.31800167	26
1760774574	HULTMAN	KELSEY	LEE	1540 LAKE ST S		FOREST LAKE	MN	550252628	0.3180759737	26
1588696900	HALAAS	GWEN	ELISE WAG	UFP SMILEY'S CLINIC	2615 EAST F	MINNEAPOLIS	MN	55406	0.3181341595	26
1326023060	CARLISLE	JACK	VICTOR	1601 GOLF COURSE RD		GRAND RAPIDS	MN	557448648	0.3183362215	26
1669441556	GERHARD	CARRIE	L	226 N 2ND ST		LA CRESCENT	MN	559471111	0.3186090776	26
1649232224	AVENIDO	LEO FRANC	P	21260 CHIPPENDALE AVE W		FARMINGTON	MN	550241427	0.318963478	26
1558473702	CLEVENGER	BERNADETT	LEE	870 GRAND AVE		SAINT PAUL	MN	551053291	0.3191651787	26
1326078908	JEDDELOH	NEIL	P	50 CENTRAL AVE		OSSEO	MN	553691241	0.3193906552	26
1962402834	SCHULENBERG	MICHAEL	T	675 WATER ST		EXCELSIOR	MN	553313072	0.3200118362	26
1255355103	SCHLABACH	RENEE	ANN	4855 W ARROWHEAD RD		HERMANTOWN	MN	558113936	0.3208450555	26
1558652321	JOHNSON	MICAH	OLAF	333 SMITH AVE N STE 4640		SAINT PAUL	MN	551022344	0.3209295805	26
1467035543	WOLDING	BAILEY		330 N 8TH AVE E		DULUTH	MN	558052024	0.321066715	26
1306935317	TILLEMANS	KIM		1020 WEST BROADWAY	UMP BROADWA	MINNEAPOLIS	MN	55411	0.3213059634	26
1184608150	SKARP	SUSAN		2024 S 6TH ST		BRAINERD	MN	564014529	0.3214645448	26
1922273978	THEERTHAKARAI	PARVATHI		1601 SAINT FRANCIS AVE	100	SHAKOPEE	MN	553793383	0.321803013	26
1134535511	MERTEN	ZACHARY		6600 EXCELSIOR BLVD		ST LOUIS PARK	MN	554264744	0.3218916162	26
1215044334	LEMBCKE	DANIEL	L	712 SOUTH CASCADE STREET		FERGUS FALLS	MN	565372813	0.3219774386	26
1992236681	HARRIS	KAYLA	ANN	1110 YANKEE DOODLE RD		EAGAN	MN	551212092	0.3222603315	26
1790786564	WEITZ	BRIAN	C	15650 CEDAR AVE		APPLE VALLEY	MN	551247283	0.3223240009	26
1700313558	CARLSON	SARAH	MICHELLE	927 TRETTEL LN		CLOQUET	MN	557201345	0.3223948503	26
1700852597	WOODLAND	JENNIFER		9750 ROCKFORD RD		PLYMOUTH	MN	554422893	0.322490784	26
1669408753	SEDRA	HAZEM	M	213 LABREE AVE N STE 207		THIEF RIVER FA	MN	567012022	0.3226055761	26
1669583126	BANASZAK	LORI	SUSAN	1213 E FRANKLIN AVE		MINNEAPOLIS	MN	554042923	0.3236707297	26
1760498414	ALDERMAN	SHAWN	MICHAEL	14500 99TH AVE N STE 100		MAPLE GROVE	MN	553695349	0.3238839509	26
1346209780	WEGNER	ELIZABETH	A	1055 CENTERVILLE CIR		VADNAIS HEIGHT	MN	551275033	0.3242688111	26
1689600751	BAKER	NANCY	JEAN	2076 SAINT ANTHONY AVE		SAINT PAUL	MN	551044543	0.3251078549	26
1790703551	TURNA	TARLOCHAN	SINGH	1116 MILL ST W		CANNON FALLS	MN	550091824	0.3255259932	26
1669451449	GILBERTSON	CRAIG	LEE	26 E SUPERIOR ST	STE. 205	DULUTH	MN	558022124	0.3256614005	26
1285661967	ALBRECHT	CHRISTINE	SARA	49725 COUNTY 83		STAPLES	MN	564795280	0.3260378094	26
1235105388	JOHNSON	JULIE	M	1511 NORTHWAY DR	STE 103	SAINT CLOUD	MN	563031262	0.3264155422	26
1255309738	ROVA	NANCY	L	1502 LONDON ROAD	102	DULUTH	MN	55812	0.3265374859	26
1316238355	KEMPF	JOSHUA	P.	13060 ISLE DR		BAXTER	MN	564258331	0.3272995322	26
1790002392	VANDENBERG	NICOLE	LYNN	3 CENTURY AVE.		HUTCHINSON	MN	55350	0.3275932345	26
1003894551	MILLER	KARI		3850 PARK NICOLLET BLVD		ST LOUIS PARK	MN	554162527	0.327917393	26
1740390079	UNDERWOOD	KARA	L	512 SKYLINE BLVD		CLOQUET	MN	557201199	0.3279326271	26
1669456281	HESS	JANE	MARIE	790 W 66TH ST		RICHFIELD	MN	554232203	0.328223346	26
1457374035	HOFFMANN	ANDREW	A	502 2ND ST SW	SUITE 1	WILLMAR	MN	562013365	0.328488419	26
1902819626	KNAAK	JAY	B	1400 HIGHWAY 71		INTERNATIONAL	MN	56649	0.328678352	26
1215936216	HANSBERRY	KRISTEN	O	7801 E BUSH LAKE RD STE 400		MINNEAPOLIS	MN	554393113	0.3287394998	26
1518934942	SCHOTZKO	CHARLES	P	200 BUNKER HILL DR		AITKIN	MN	564311865	0.3290672043	26
1962509059	MORUD	CATHERINE		425 7TH ST NW		CASS LAKE	MN	566333360	0.3290840105	26
1669961215	LEWANDOWSKI	TYLER		911 NORTHLAND DR		PRINCETON	MN	553712172	0.329186489	26
1386629756	GREGG	MICHAEL	JOHN	1000 1ST DR NW		AUSTIN	MN	559122941	0.3293740546	26
1326022179	MAY	TERRY	ALAN	318 E MAIN ST		CROSBY	MN	564411645	0.3295398957	26
1689759599	PACALA	JAMES	T	2020 E 28TH ST		MINNEAPOLIS	MN	554071394	0.3296334922	26
1568448579	JACOBSON	PAUL	KENNETH	924 1ST ST NE		FARIBAULT	MN	550215441	0.330681841	26
1780647826	MARIER	RAYMOND	GUY	7231 SUNWOOD DR NW		RAMSEY	MN	553035190	0.33073555	26
1619943404	RILLO	ARTHUR	J	295 10TH AVE		GRANITE FALLS	MN	56241	0.3307717914	26
1770545378	LEE	MINA	K	8675 VALLEY CREEK RD		WOODBURY	MN	551252337	0.3309309754	26
1821525635	ZHANG	JENNY		233 GRAND AVE		SAINT PAUL	MN	551022331	0.3310242804	26
1790868404	DUNSWORTH	DANNY	R	2600 39TH AVE NE		MINNEAPOLIS	MN	554214379	0.3316132861	26
1558469858	LEIGHTON	JOHN		9825 HOSPITAL DR	SUITE 125	MAPLE GROVE	MN	553694479	0.3317128054	26
1710926191	DIEDE	AMY	LOUISE	14655 GALAXIE AVE		APPLE VALLEY	MN	551248575	0.3318804243	26
1811308380	STEWART	DUSTIN		916 4TH AVE SW		PIPESTONE	MN	561641890	0.3323217841	26
1114933744	DETLIE	ELIZABETH	A	404 HIGHWAY 96 W		SHOREVIEW	MN	551261900	0.3333204423	26
1861683617	BROWN	JENNIFER	MARIE	100 STATE AVE		FARIBAULT	MN	550216337	0.333368302	26
1457313587	DENNISON	EDWARD	MARTEL	4194 LEXINGTON AVE N		SHOREVIEW	MN	551266106	0.3334382369	26
1639152150	VIRANT	JEFFREY	LOUIS	1500 CURVE CREST BLVD W		STILLWATER	MN	550826040	0.3334517574	26
1124439658	KRUMMEL	LEELA		1110 YANKEE DOODLE RD		EAGAN	MN	551212092	0.3338460705	26
1023454717	EIDE	KRISTIN	MARIE	2020 E 28TH ST		MINNEAPOLIS	MN	554071394	0.3340739842	26
1609220466	CHILDS	CHRISTOPH	STEPHEN	400 E 3RD ST		DULUTH	MN	558051951	0.334373634	26
1619358074	DOWELL	KELSEY	SHIRLEY	200 1ST ST SW		ROCHESTER	MN	559050001	0.3345763187	26
1659316891	TJADEN	KIMBERLY		1301 33RD ST S		SAINT CLOUD	MN	563019668	0.3349592417	26
1952503013	HOLDER	MARK	WILLIAM A	701 PARK AVE		MINNEAPOLIS	MN	554151623	0.335985684	26
1982275897	DEVRIES	BENJAMIN	JAMES	11732 W WEGENER RD		HIBBING	MN	557468279	0.3362748932	26
1659340396	HECK	MICHAEL	PETER	3605 MAYFAIR AVE		HIBBING	MN	557462923	0.3365141397	26
1285737106	BERG	PETER		762 WEST 4TH STREET		RUSH CITY	MN	55069	0.3369533472	26
1326134529	RUDD	JANE	PATRICIA	4212 GRAND AVE		DULUTH	MN	55807	0.3370488898	26
1912931627	KEELING	FARIS	ELDON	400 E 3RD ST		DULUTH	MN	558051951	0.3370659199	26
1326212077	REESE	JARED	R	13060 ISLE DR		BAXTER	MN	564258331	0.3371486498	26
1023053659	HAEG	BENEDICT	R.	425 ELM ST N	CENTRACARE	SAUK CENTRE	MN	563031010	0.337191119	26
1417924481	BRANCEL	MARK	L	15290 PENNOCK LN		APPLE VALLEY	MN	551247163	0.3375767369	26
1255588505	HANSON	SARA	NICOLE	1025 MARSH ST		MANKATO	MN	56001	0.3377610987	26
1508835422	VINT	MARK	M	3300 FREMONT AVE N		MINNEAPOLIS	MN	554122405	0.3380071425	26
1568531226	LUCAS	PURISIMO	D	3301 7TH AVE		ANOKA	MN	553034516	0.338921948	26
1194925313	ANENE	OSITADINM	C.	1875 WOODWINDS DR		WOODBURY	MN	551252298	0.3390148363	26
1497378046	SUK	GRACE		200 1ST ST SW		ROCHESTER	MN	559050001	0.3397320711	26
1942616115	STEIDL	KRISTEN	ASHLEY	101 MARTIN LUTHER KING DR		MANKATO	MN	560016460	0.340051402	26
1083691612	BRUHL	ELLIOT	JACKSON	MAYO CLINIC 200 1ST ST SW		ROCHESTER	MN	55905	0.3409817118	26
1841299047	LEE	RODNEY	JOHN	1002 1ST AVE N		MOORHEAD	MN	56560	0.3410617068	26
1619050762	HRUBY	RICHARD	JOSEPH	8120 PENN AVE S STE 440		BLOOMINGTON	MN	554311326	0.3411163647	26
1720509565	ZARATE	ORLANDO	VELASCO	100 STATE AVE		FARIBAULT	MN	550216337	0.3417556348	26
1912933516	MODJESKI	NICHOLAS	JOHN	855 MANKATO AVE		WINONA	MN	559874868	0.3420956122	26
1548220940	HOOK	PATTI	JEAN	200 ELM ST N		ONAMIA	MN	563597901	0.3423987908	26
1154312510	STUART	CHRIS	A	21395 JOHN MILLESS DR		ROGERS	MN	553744402	0.3429341495	26
1073586921	LEWIS	SANDRA	A	VA MEDICAL CENTER 1 VETERANS DRIVE		MINNEAPOLIS	MN	55417	0.3430076653	26
1952487902	OMAN	VICTORIA	LEE	440 ELM ST E		ANNANDALE	MN	553021109	0.3433068601	26
1649239245	KINNAN	MICHAEL	R	8100 34TH AVENUE S	ATTN PHYSIC	MINNEAPOLIS	MN	554401309	0.34354246	26
1386662542	WALL	JASON	T	330 N 8TH AVE E		DULUTH	MN	558052024	0.3435973378	26
1154380467	MORIARITY	JOSEPH	T	14688 EVERTON AVE N		HUGO	MN	550386064	0.3437049987	26
1851634620	ARRIETA	SOLEIL		1200 GRANT BLVD W		WABASHA	MN	55981	0.3440642615	26
1467439315	CARODENUTO	CHARLES		15111 TWELVE OAKS CENTER DR		MINNETONKA	MN	553055201	0.3442414898	26
1396904538	BLUMENFIELD	DINA	REBECCA	5100 GAMBLE DR	SUITE 100 -	ST. LOUIS PARK	MN	554161582	0.3443831412	26
1760436794	JENSEN	PETER	M	919 NORTHLAND DR		PRINCETON	MN	553712172	0.344429942	26
1356751531	LEVAR	KIARA		927 TRETTEL LN		CLOQUET	MN	557201345	0.3446923249	26
1679057475	SHIPLEY	SHAILYNN	NICOLE	2501 KEENAN DRIVE		INTERNATIONAL	MN	56649	0.3448352885	26
1285618819	LOWIN	DOUGLAS		3007 HARBOR LN N		PLYMOUTH	MN	554475103	0.3448483242	26
1578589255	RYDEN	JOHN	MICHAEL	8373 UNITY DR		VIRGINIA	MN	557924005	0.3451971711	26
1518905231	ORANDI	YASMIN	ANN	14655 GALAXIE AVE		APPLE VALLEY	MN	551248575	0.3455788835	26
1457540783	KUZMA	GEORGE	H	401 12TH ST N		WHEATON	MN	562961070	0.3457323082	26
1912975756	TRUEBLOOD	JANELLE	AP	200 BUNKER HILL DR		AITKIN	MN	564311865	0.3463624885	26
1467746826	CHUNG	JENNIFER	LYNN	5700 BOTTINEAU BLVD	SUITE 100	CRYSTAL	MN	554293183	0.3463631246	26
1871937474	CARLSON	AMANDA	KRISTEN	330 N 8TH AVE E		DULUTH	MN	558052024	0.3465237861	26
1306138870	ABBOTT	JIHAN	MARIA	1055 CENTERVILLE CIR		SAINT PAUL	MN	551275033	0.3467909532	26
1114239415	PATEL	SHAMOLI		20795 KEOKUK AVE		LAKEVILLE	MN	550446004	0.347125549	26
1437119120	BERRY	DALE	A	701 DELLWOOD ST S		CAMBRIDGE	MN	550081920	0.3475764717	26
1821389677	SANDER	KELLY	DAWN	14000 FAIRVIEW DR		BURNSVILLE	MN	553375713	0.3481708827	26
1396725156	WIESE	STEVEN	K	404 W FOUNTAIN ST		ALBERT LEA	MN	560072437	0.3484028589	26
1871579482	MCGOWN	RONALD		3007 HARBOR LN N		PLYMOUTH	MN	554475103	0.3487075825	26
1063465458	COLE	TARA	MARIE	7455 VILLAGE DR		LINO LAKES	MN	550141181	0.3488381916	26
1063463966	VOGT	DAVID	A	1412 MAIN ST		HAWLEY	MN	56549	0.349706351	26
1962769562	CLAPPIER	JENNA	LEE	26 E SUPERIOR ST	STE. 205	DULUTH	MN	558022124	0.3498839956	26
1609250265	TANGRI	PARUL		101 MARTIN LUTHER KING DR		MANKATO	MN	560016460	0.3499095153	26
1134103328	SUMEY	STEVEN	WAYNE	322 S STATE ST		FAIRMONT	MN	560314139	0.3499410275	26
1497788376	MILLER	GARY	JAMES	10000 ZANE AVE N		BROOKLYN PARK	MN	554431400	0.3503531033	26
1225091754	LETTS	JAMES	P	1983 SLOAN PL	SUITE 1	SAINT PAUL	MN	551172087	0.3513119329	26
1265467658	BRANDLI	KATHY	H.	4570 CTY. HWY. 61		MOOSE LAKE	MN	55767	0.3516152344	26
1033179866	APPLEBAUM	STEVE	G.	15245 BLUEBIRD STREET NW	HEALTHPARTN	ANDOVER	MN	553043554	0.3516175078	26
1417947029	CLAUSSEN	JONATHAN	HAL	49725 COUNTY 83		STAPLES	MN	564795280	0.3517195235	26
1033176615	MICHELL	JEFFREY	R	15650 CEDAR AVE		APPLE VALLEY	MN	551247022	0.3521488385	26
1902869498	ROMBALSKI	KAY	M	701 DELLWOOD ST S		CAMBRIDGE	MN	550081920	0.3532019427	26
1851377923	ZIEBARTH	THOMAS	MATTHEW	507 W DOUGHTY ST		LAKE CITY	MN	550411500	0.3534380432	26
1962663302	HINZ	MARTIN	CHARLES	1150 88TH AVE W		DULUTH	MN	558081505	0.3539349126	26
1649596735	VOSOONEY	ALEXIS	ANN	150 EMERSON AVE E		WEST ST PAUL	MN	551182535	0.3539767113	26
1104858786	BERG	JOLENE	KAY	308 DEARBORN COURT		EDINA	MN	553432000	0.35452104	26
1427224971	TIWARI	ALPANA		1500 CURVE CREST BOULEVARD	STILLWATER	STILLWATER	MN	550826040	0.3545919593	26
1386965184	KARP	BOBBY	L.	515 SOUTH MOORE STREET		BLUE EARTH	MN	56013	0.3547024202	26
1679060750	STADEM	PAUL	STEVEN	6845 LEE AVE N		BROOKLYN CENTE	MN	554291717	0.3548484325	26
1770524258	JOHNSON	CARMEN	LEAH	200 BUNKER HILL DR		AITKIN	MN	564311865	0.3551383015	26
1952390106	GUNDERSEN	MARK	R	712 SOUTH CASCADE STREET		FERGUS FALLS	MN	565372813	0.3552772442	26
1215998786	BECK	CHARLES	H	701 DELLWOOD ST S		CAMBRIDGE	MN	550081920	0.3552905793	26
1720030083	PENA	TERESA	A	4525 WHITE BEAR PKWY	SUITE 130	WHITE BEAR LAK	MN	551107651	0.3555621236	26
1982656781	COUNCILMAN	ROBIN	M	1313 PENN AVE N		MINNEAPOLIS	MN	554113047	0.355745888	26
1932492055	STROHM	MAIKEN	ANN OVERT	6600 EXCELSIOR BLVD	SUITE 160	ST LOUIS PARK	MN	554264744	0.3561465579	26
1972667772	HAYCRAFT	LAUREL	L	7901 XERXES AVE S STE 116		BLOOMINGTON	MN	554311200	0.3561507093	26
1831131580	KIMM	KEVIN	A	717 S STATE ST	SUITE 900	FAIRMONT	MN	560314469	0.356507552	26
1548564909	HROSCIKOSKI	MARY		116 8TH AVE SE		LITTLE FALLS	MN	563453539	0.3566356685	26
1598937799	IQBAL	IRUM		410 4TH ST NW		MAHNOMEN	MN	565574208	0.3566829764	26
1982783544	MURPHY	DENNIS	L.	3 CENTURY AVE SE		HUTCHINSON	MN	553503108	0.3567031656	26
1871551994	BERSHOW	BARRY	A	10450 185TH ST W	SUITE 300	LAKEVILLE	MN	550446686	0.3580960288	26
1376787861	FENG	XIAO		3930 NORTHWOODS DR	MS 32800A H	ARDEN HILLS	MN	551126974	0.3583701348	26
1528297793	TIU TONG	DONN		210 9TH ST SE		ROCHESTER	MN	559046756	0.3584637471	26
1891730115	ZOOK	PATRICK		1301 33RD ST S		SAINT CLOUD	MN	563019668	0.3586139289	26
1336155928	PLETSCH	JANICE		1001 HART BLVD	SUITE 100	MONTICELLO	MN	553628670	0.3587906041	26
1184608671	LANGBEHN	JENNIFER	M	1101 MOULTON AND PARSONS DR		SAINT JAMES	MN	560815550	0.3595487505	26
1871685206	POLOVITZ	THOMAS	M	722 NW 7TH ST		BRAINERD	MN	564012912	0.3599536113	26
1154779007	GENG	ZHEN	HUA	18580 JOPLIN AVE		LAKEVILLE	MN	550444218	0.3605961755	26
1053371187	OLSON	DAVID	A.	8611 W POINT DOUGLAS RD S		COTTAGE GROVE	MN	550164005	0.3607243883	26
1689053704	DAVIDSON	JACELYN	PAIGE	2501 KEENAN DR		INTERNATIONAL	MN	566492181	0.3609324644	26
1356460729	MASIH	ALYAS		1001 HART BLVD	SUITE 100	MONTICELLO	MN	553628670	0.3629876861	26
1225013253	ERIKSEN	BARTLETT		800 MEDICAL CENTER DR		FAIRMONT	MN	560314575	0.3630065487	26
1235113143	KANG	REET		3931 LOUISIANA AVE S		ST LOUIS PARK	MN	554265000	0.3634077275	26
1669431763	ROSS	ROBERT	S	450 EASTVOLD AVE		ORTONVILLE	MN	562781252	0.3635895948	26
1821240557	HAGLUND	DAVID	LYLE	1099 HELMO AVE N	SUITE 100	OAKDALE	MN	551286033	0.3641050022	26
1255698783	MATUSHIN	ELYCIA	R	1020 W BROADWAY AVE		MINNEAPOLIS	MN	554112504	0.3646683518	26
1194791756	SMITH-KRISTEN	JENNIFER		1026 W 7TH STREET		ST PAUL	MN	551023007	0.3651273099	26
1801873047	HANDRIGAN	JANET	MARY	1520 WHITNEY CT	CENTRA CARE	ST CLOUD	MN	563031899	0.365174506	26
1740359207	ROBERTS	SANDRA	J	424 W STATE HIGHWAY 5		WACONIA	MN	553871723	0.3657455609	26
1427142710	STURLAUGSON	ERIC		2855 CAMPUS DR		PLYMOUTH	MN	554412649	0.3659370585	26
1750348751	O'NEIL	JANE	K	15650 CEDAR AVE		APPLE VALLEY	MN	551247022	0.3662761093	26
1790735892	LENARZ	LOIS	A	2450 RIVERSIDE AVE		MINNEAPOLIS	MN	554541512	0.3664617531	26
1912984550	GERLING	SCOTT		1601 GOLF COURSE RD		GRAND RAPIDS	MN	557448648	0.3665192283	26
1598815144	LIM	MENG	F	700 W PRAIRIE ST		BELLE PLAINE	MN	560111000	0.3670561171	26
1508832809	PETERSON	TERRY	M	600 PETERSON PKWY		NEW LONDON	MN	562737823	0.3672001964	26
1538493176	CHRISTIE-PERK	TOBY		400 E 1ST ST		MORRIS	MN	562671408	0.3674351808	26
1821066127	HAYES	RODNEY	ALLEN	200 ELM ST N		ONAMIA	MN	563597901	0.3675320346	26
1811081516	LEAF	THOMAS	A	6413 OAK STREET		NORTH BRANCH	MN	55056	0.368011214	26
1891765202	NELSON	KEVIN	C	6440 NICOLLET AVE		RICHFIELD	MN	554231613	0.3683636642	26
1326402256	ZINELDIN	ISLAM		13819 HANSON BLVD NW		ANDOVER	MN	553047608	0.3687055816	26
1861781163	ADHAMI	ANILA		101 MARTIN LUTHER KING DR		MANKATO	MN	560016460	0.3691932654	26
1730762980	KRUIT	LINNEA	RUTH	8170 33RD AVE S		BLOOMINGTON	MN	554254516	0.3694944155	26
1245341742	SCHIMMING	CHRISTOPH	R	501 STATE ST N		WASECA	MN	56093	0.3695476807	26
1497892806	KANTOR	ROBERT		2855 CAMPUS DR		PLYMOUTH	MN	554412649	0.3697045666	26
1558327064	PETERSON	KEVIN	P	1414 MARYLAND AVE E	UMPHYSICIAN	MINNEAPOLIS	MN	55106	0.3700011742	26
1306287719	FAUGHNAN	JOHN	GORDON	1660 STANFORD AVE		SAINT PAUL	MN	551052038	0.37023843	26
1598050783	EISENSCHENK	JEREMIAH	JOHN	2024 S 6TH ST		BRAINERD	MN	564014529	0.3706905052	26
1952346504	SALEEM	JAVAID		12000 ELM CREEK BLVD N	SUITE 130	MAPLE GROVE	MN	553697073	0.3708533167	26
1841324241	REYNOLDS	HAPPY		2925 CHICAGO AVE		MINNEAPOLIS	MN	554071321	0.3709088826	26
1942228531	MULLER	WILLIAM	G	1233 34TH ST NW		BEMIDJI	MN	566015112	0.3710930326	26
1912971706	LYSNE	PAUL	J	15245 BLUEBIRD ST NW		ANDOVER	MN	553043554	0.3711506172	26
1942237151	COFFIN	SANDRA	LOUISE	8360 CITY CENTRE DR	SUITE 120	WOODBURY	MN	551253381	0.371251791	26
1023093341	LIEBHARD	WAYNE	D	3850 PARK NICOLLET BLVD		ST LOUIS PARK	MN	554162527	0.371344682	26
1578827150	SCHULTZ	KELSEY	MAY	1010 4TH ST		TWO HARBORS	MN	556161200	0.3716378502	26
1922495456	CASTILLO-NELS	CRISTINA	WHEELER	400 E 3RD ST		DULUTH	MN	55805	0.3727102035	26
1508885013	PETERSON	DENNIS	L	1555 NORTHWAY DRIVE	SUITE 200	ST CLOUD	MN	563034913	0.3727516306	26
1811989080	HEWITT	RONALD	W	6600 EXCELSIOR BLVD		ST LOUIS PARK	MN	554264744	0.3729062147	26
1033606710	CHAMBERLAIN	KATHRYN	JO	210 9TH ST SE		ROCHESTER	MN	559046756	0.3729257376	26
1346200854	PEMBERTON	STUART	R	701 DELLWOOD ST S		CAMBRIDGE	MN	550081920	0.3729402341	26
1528059375	BECKERT	BORIS	MICHAEL	600 W 98TH ST		BLOOMINGTON	MN	554204773	0.3730675943	26
1770543837	WILKINSON	MARC		121 DREW AVE SE		MADELIA	MN	560621841	0.3743873957	26
1710979489	CARLSON	CHRISTOPH	A.	12000 ELM CREEK BLVD N	SUITE 130	MAPLE GROVE	MN	553697073	0.375088935	26
1396973921	MAZHARI	ANOSHIRVA		150 10TH ST NW		MILACA	MN	563531737	0.3753401895	26
1366633091	QUADE	JUSTIN	RAY	330 N 8TH AVE E		DULUTH	MN	558052024	0.3755476789	26
1740251107	GOLDBLATT	DANIEL	M	640 JACKSON ST		SAINT PAUL	MN	551012502	0.3757032512	26
1225286131	HARTMAN	JANE	ELISE	300 SOUTH BRUCE STREET	AVERA MARSH	MARSHALL	MN	562581934	0.3762999682	26
1952336828	MCCLUSKEY	TABB		501 E LINCOLN ST		HENDRICKS	MN	561360026	0.3767996409	26
1336219328	WESLEY	SHANNON	JEAN	512 SKYLINE BLVD	COMMUNITY M	CLOQUET	MN	55720	0.3768315424	26
1538107891	CHAMBERS	ROSS	P	150 10TH ST NW		MILACA	MN	563531737	0.3769996317	26
1174579650	REFSLAND	BRADLEY	A	705 PLEASANT AVE S		PARK RAPIDS	MN	564701440	0.3770234549	26
1528412210	REYNOLDS	JACOB		101 MARTIN LUTHER KING DR		MANKATO	MN	560016460	0.3770769357	26
1871582643	LINDQUIST	MARK	DAVID	1245 WASHINGTON AVE		DETROIT LAKES	MN	56501	0.3771670169	26
1063831733	WAVINAK	SCOTT	EDWARD	5725 LOFTUS LANE		SAVAGE	MN	553782717	0.3772808832	26
1902878911	KAUFMAN	STUART	D	6845 LEE AVE N	HEALTHPARTN	BROOKLYN CENTE	MN	554291717	0.3776661583	26
1265609812	FAYYAZ	FAIZA	I	7231 SUNWOOD DR NW		RAMSEY	MN	553035190	0.3780858146	26
1407848658	JOHNSON	STEVEN	L	14000 NICOLLET AVE	STE 100	BURNSVILLE	MN	553375790	0.3791215897	26
1548520711	NOVAK	LEAH	MARIE	11475 ROBINSON DR NW		COON RAPIDS	MN	55433	0.3794149623	26
1316915325	BLONSKI	JOSEPH	M	1555 NORTHWAY DRIVE	SUITE 200	ST CLOUD	MN	563034913	0.3795906754	26
1447325709	ULMANIEC BIAN	MARY	CATHERINE	300 W CONAN ST		ELY	MN	557311145	0.379795056	26
1801865753	WANSCHURA	JUDITH	ANN	4730 CHICAGO AVE		MINNEAPOLIS	MN	554073570	0.3799308382	26
1982778064	HYJEK	DAVID	HUNTER	4855 W ARROWHEAD RD		HERMANTOWN	MN	558113936	0.3801247712	26
1841293446	WESTRA	RUTH	E.	4570 CTY. HWY. 61		MOOSE LAKE	MN	55767	0.3802812222	26
1295957116	HARDEN	RYAN	MARK	204 LUNDORFF DR		SANDSTONE	MN	550725051	0.3803499105	26
1700857018	KING	THOMAS	MICHAEL	15290 PENNOCK LN		APPLE VALLEY	MN	551247163	0.3807290506	26
1386769735	KALUGDAN	JOSEPH	R.F.	7500 80TH ST S STE 100	HEALTHPARTN	COTTAGE GROVE	MN	550163008	0.3814624168	26
1518067222	LEWIS	JENNIFER	LYNN	111 HUNDERTMARK RD	SUITE 220	CHASKA	MN	553184551	0.3815015589	26
1184252934	OWENS	SHELBY	MARIE	200 1ST ST SW		ROCHESTER	MN	559050001	0.3827293834	26
1619473592	FERNAN	RILEY		1665 UTICA AVE S		ST LOUIS PARK	MN	554163474	0.3830494855	26
1679540249	CANFIELD	JOHN	LEE	7250 FRANCE AVENUE	SUITE 410	EDINA	MN	55435	0.3830738535	26
1174799787	PETERSON	RAMSEY	EVAN	8675 VALLEY CREEK ROAD		WOODBURY	MN	551252337	0.3834537218	26
1043292873	AILABOUNI	SOUHEIL	ELIAS	417 3RD ST		FARMINGTON	MN	550241354	0.3837275046	26
1568823870	HEILIG	DIANA	LYNN	500 OSBORNE RD NE STE 255		FRIDLEY	MN	554322768	0.3842867624	26
1104050186	JONES	CASSANDRA	MCMILLAN	1020 W BROADWAY AVE		MINNEAPOLIS	MN	55411	0.38432745	26
1386693380	HUTCHISON	LEANN		14000 FAIRVIEW DR		BURNSVILLE	MN	553375713	0.384346381	26
1629235445	HINDBJORGEN	TIMOTHY	WAYNE	300 S BRUCE ST		MARSHALL	MN	562581934	0.3845788401	26
1942688833	KENYON	LEE		1012 E 2ND ST		DULUTH	MN	558052200	0.3846578586	26
1225599269	ZELL	ERICA	ANNABELLE	200 1ST ST SW		ROCHESTER	MN	559050001	0.3848766249	26
1417932245	DANAHER	STEPHEN	MICHAEL	1500 CURVE CREST BLVD W		STILLWATER	MN	550826040	0.3853375536	26
1528091485	MERTENS	PAUL	EDMUND	6341 UNIVERSITY AVE NE		FRIDLEY	MN	554324946	0.3856871195	26
1053403485	NYGARD	SHANE	D	110 7TH ST W		PARK RAPIDS	MN	564701872	0.3857597082	26
1629383492	AJINWUN	SIJUWOLA	OLAYINKA	11622 86TH AVE N		MAPLE GROVE	MN	553694154	0.3859246734	26
1831201979	THOMAS	JOHN	MARTIN	712 S CASCADE ST		FERGUS FALLS	MN	565372913	0.3866956734	26
1154332195	FERRARA	ANTHONY	B	2980 BUCKLEY WAY		INVER GROVE HE	MN	550762017	0.3868538651	26
1649764812	LINDBLOM	JOHN		4 DEERWOOD AVE NW		WADENA	MN	564821296	0.3868548742	26
1487671053	COHEN	LEE	JEFFREY	325 11TH AVE		TWO HARBORS	MN	556161300	0.3871008872	26
1013979939	LUNDGREN	JOHN	PAUL	4194 LEXINGTON AVE N		SHOREVIEW	MN	551266106	0.3871226429	26
1306151675	LIWONJO	ANNE	ENANGA	701 HEWITT BLVD		RED WING	MN	550662848	0.3871592471	26
1386745933	POWER	DAVID	V	580 RICE ST		SAINT PAUL	MN	551032148	0.3873146611	26
1538138821	PETERSON	LON	B.	1285 NININGER RD		HASTINGS	MN	550331086	0.3882495744	26
1811957566	MITCHELL	JAY	DENNIS	200 1ST ST SW		ROCHESTER	MN	559050001	0.388316902	26
1376505115	COWAN	HUGH	BEN	NORTHWEST MEDICAL CENTER		THIEF RIVER FA	MN	56701	0.3886858585	26
1134397813	COULTER	KRISTEN	LYNN	1831 E LAKE ST		MINNEAPOLIS	MN	554071809	0.3887093791	26
1972519213	VICK	AMBER	O	600 PETERSON PARKWAY	AFFILIATED	NEW LONDON	MN	56273	0.3891658263	26
1679662167	HUNT	KAI	KWONG	1101 E 37TH ST	STE 220	HIBBING	MN	557462971	0.3892403685	26
1891131587	BOSWELL	CHRISTOPH	L	200 1ST ST SW		ROCHESTER	MN	559050001	0.3892414413	26
1649208091	KOLLE	GARY		1301 33RD ST S		ST CLOUD	MN	56301	0.3893932525	26
1700897881	HAMERLY	JOHN	P	3220 BELLAIRE AVE		WHITE BEAR LAK	MN	551105854	0.3894590598	26
1487606091	BLANKENSHIP	THOMAS	J	911 NORTHLAND DR		PRINCETON	MN	553712172	0.3895362254	26
1770543647	VIRNIG	ARDEN	EDWARD	200 ELM ST N		ONAMIA	MN	563597901	0.3898531931	26
1861422008	GAMRADT	BARBARA	R	5301 VERNON AVE S		EDINA	MN	554362303	0.3902747847	26
1184715203	REDMANN	CHRISTINE	BLOBE	1001 E SUPERIOR ST STE L401		DULUTH	MN	55802	0.3903239376	26
1538328349	MITCHELL	RICHARD	F	6600 EXCELSIOR BLVD	SUITE 160	ST LOUIS PARK	MN	554264744	0.3903661544	26
1619943081	OLSON	ALAN	G	1100 EAST BROADWAY		REDWOOD FALLS	MN	56283	0.3911612636	26
1053480103	CARY	BRENDA	LEE	1101 9TH STREET NORTH	DULUTH CLIN	VIRGINIA	MN	55792	0.3915530468	26
1457396921	SIDDIQUI	ZIA	AHMED	1427 RIVERBLUFF DR		HASTINGS	MN	550336501	0.3919432398	26
1538126107	YOUNG	JAMES	A	333 SMITH AVE N		SAINT PAUL	MN	551022344	0.3920107169	26
1679549745	HOLMGREN	RONALD	L	101 WILLMAR AVE SW		WILLMAR	MN	56201	0.3922612054	26
1902856404	FRANDSON	JARED	M.	3033 EXCELSIOR BLVD	SUITE 275	MINNEAPOLIS	MN	554164688	0.3926221185	26
1720617178	GERMAN	SARA	JANE	200 1ST ST SW		ROCHESTER	MN	559050001	0.3926942211	26
1386673820	LANGLAND	PENNY	I	2635 UNIVERSITY AVE SUITE 160 - MAIL STOP 36101A	HEALTHPARTN	ST. PAUL	MN	551141271	0.393181273	26
1336226257	SHORTER	SARA	L.	3 CENTURY AVE SE		HUTCHINSON	MN	553503108	0.3937231346	26
1043207681	WILLEY	DAVID	ALLEN	1200 CHASKA CREEK WAY	SUITE 200	CHASKA	MN	553182152	0.3937959435	26
1467986265	KRUMME	THOMAS	GRANT	110 MICHIGAN AVE W		WALKER	MN	564842274	0.3938112726	26
1144236555	THOMPSON	MATTHEW	CLEMENT	200 1ST ST SW		ROCHESTER	MN	559050001	0.394408391	26
1861550717	JAY	GEORGE		400 EAST FIRST STREET		MORRIS	MN	562670660	0.3944606177	26
1063832921	MELL	JARED	JOSEPH	8455 FLYING CLOUD DR		EDEN PRAIRIE	MN	55344	0.3953980847	26
1750572582	DETERT	TAMARA	LEA	1400 JEFFERSON RD		NORTHFIELD	MN	550573081	0.3959477187	26
1518050103	REHDER	PAULA	J	6413 OAK STREET		NORTH BRANCH	MN	55056	0.396670351	26
1366403495	LESSARD	JENNIFER	A	2550 UNIVERSITY AVE W		SAINT PAUL	MN	551141052	0.3967399417	26
1083848063	WALLACE	DANIEL	CHARLES	701 DELLWOOD ST S		CAMBRIDGE	MN	550081920	0.3979907615	26
1841225778	SKADBERG	ANNE	ELISABETH	4621 E SUPERIOR ST		DULUTH	MN	558042338	0.3982481223	26
1972501120	HARTBERG	STEVEN	PAUL	2170 HOSPITAL DR		WINDOM	MN	561011287	0.3982870143	26
1417344938	MAIERS	ANDREW	S	717 S STATE ST STE 900		FAIRMONT	MN	560314469	0.3984632657	26
1760644934	ALI	AYMAN		8600 NICOLLET AVE S - MS 31500A	HEALTHPARTN	BLOOMINGTON	MN	554401309	0.3984874354	26
1093248536	O'CONNOR	DANIEL	JAMES	400 E 1ST ST		MORRIS	MN	562671408	0.3987751419	26
1467471243	BOLTON	RUTH		3850 PARK NICOLLET BLVD		ST LOUIS PARK	MN	554162527	0.3988664357	26
1689171894	SIMNING	CORY		1001 HART BLVD STE 100		MONTICELLO	MN	553628929	0.3989808734	26
1598757742	SMITH	DANIEL	C	14000 NICOLLET AVE STE 100		BURNSVILLE	MN	553375793	0.3990304272	26
1851335194	ALI	S SOFIA	M	4730 CHICAGO AVE		MINNEAPOLIS	MN	554073570	0.3993005726	26
1841248424	HAMMES	SARAH	MARIA	980 RICE ST		SAINT PAUL	MN	551174949	0.3996565679	26
1376623199	BERTSCH	RONDA	STELLER	2600 39TH AVE NE		MINNEAPOLIS	MN	554214379	0.3997413597	26
1235585134	FENNER	DANYELLE	R	300 W CONAN ST		ELY	MN	557311145	0.3997566013	26
1154776854	FEKADU	BISRAT		8450 SEASONS PKWY		WOODBURY	MN	551254402	0.4001119846	26
1598908691	KAISER	JENNIFER	ELIZABETH	6936 PINE ARBOR DR S	STE 100	COTTAGE GROVE	MN	550164645	0.4004300201	26
1538522297	FITZGERALD	HILLARY	MOEN	210 9TH ST SE		ROCHESTER	MN	559046756	0.4007295242	26
1700878972	ZENKER	BERNARDA	M	2434 E 117TH ST	SUITE 200	BURNSVILLE	MN	553371295	0.4010000003	26
1700863933	BONIFAS	AMY	M	6000 EARLE BROWN DR		BROOKLYN CENTE	MN	554302506	0.4010847581	26
1437593993	MEDINA	EDUARDO	MIGUEL	2001 BLAISDELL AVE		MINNEAPOLIS	MN	554042414	0.4016554297	26
1720432461	NGAW	SAMANTHA	MIN MIN	1050 LARPENTEUR AVE W		SAINT PAUL	MN	551136556	0.4018253923	26
1972737054	BAUDER	JAY	JULIUS	2945 HAZELWOOD ST STE 100		MAPLEWOOD	MN	551091242	0.4028019679	26
1831102995	BURKE	PATRICK	C	400 EAST FIRST STREET		MORRIS	MN	562670660	0.4032765391	26
1508829839	EHRESMANN	GRETCHEN	D	1400 JEFFERSON RD		NORTHFIELD	MN	550573081	0.4032809792	26
1275786105	SORENSEN	PATRICIA	ANN	250 CENTRAL AVE N BLDG STE 228		WAYZATA	MN	553911206	0.4032926384	26
1093995771	WAYMIRE	CHRISTA	LANE	580 RICE ST		SAINT PAUL	MN	551032148	0.403462494	26
1760411235	JOHNSON	BRADLEY	S	1850 BEAM AVE		MAPLEWOOD	MN	551091162	0.4041814084	26
1114917622	KAJEWSKI	KRISTEN	M	701 HEWITT BLVD		RED WING	MN	550662848	0.4042066528	26
1508818717	ALEXIS	NANCY	L	11725 STINSON AVE		CHISAGO CITY	MN	550139542	0.4045881929	26
1235134354	ROCK	PATRICK	MICHAEL	1315 E 24TH ST		MINNEAPOLIS	MN	554043975	0.4048442386	26
1750735122	SHEEHAN	NICOLE	MARIE	3270 W LAKE ST		MINNEAPOLIS	MN	554164512	0.4049196776	26
1750367660	GUZMAN	MARTHA		300 LAKE DR E		CHANHASSEN	MN	553179302	0.4049970994	26
1548783269	LAI	FELIX		101 MARTIN LUTHER KING DR		MANKATO	MN	560016460	0.4050182292	26
1861410250	OGLE	SHERMAN	FRANK	924 1ST ST NE		FARIBAULT	MN	550215441	0.4051277253	26
1699092130	DANCKWART	HEATHER	RAE	330 N 8TH AVE E		DULUTH	MN	558052024	0.4052888492	26
1407113418	DAY	EMILY	MAERE DUN	13060 ISLE DR		BAXTER	MN	564258331	0.4054634559	26
1174509137	CARLSON	GEORGINA	LENORE DI	1500 CURVE CREST BOULEVARD	STILLWATER	STILLWATER	MN	550826040	0.4060347147	26
1225097744	BOCALBOS	MILA	G	2220 RIVERSIDE AVE		MINNEAPOLIS	MN	554511321	0.4069433219	26
1457311102	WRAY-RAABOLLE	JASON		2200 NW 26TH ST		OWATONNA	MN	550605503	0.4070036208	26
1023072568	VIEL	MATTHEW	DAVID	505 3RD AVE N		EDGERTON	MN	561282726	0.4070780992	26
1770757429	THOMPSON	CHRISTOPH	JOHN	1900 CENTRACARE CIR	CENTRACARE	SAINT CLOUD	MN	563035000	0.407734757	26
1033109780	NESS	DAVID	ALAN	721 SNELLING AVE S		SAINT PAUL	MN	551162228	0.4078180238	26
1760917660	GERVAIS	RUSS		200 1ST ST SW		ROCHESTER	MN	55905	0.4078710272	26
1669480372	SOLUM	ALLAN	B	200 W 1ST ST		PAYNESVILLE	MN	563621445	0.4085608061	26
1376535906	FALK	ROBERT	TR	7373 FRANCE AVE SOUTH	STE. 201	EDINA	MN	554351455	0.4086481637	26
1386808335	OBERHELMAN	SARA	SCHWIND	200 1ST ST SW		ROCHESTER	MN	559050001	0.4087341937	26
1366402174	RABIE	KARI		1213 E FRANKLIN AVE		MINNEAPOLIS	MN	554042923	0.4087429607	26
1326305996	VANG	CHEE		1850 BEAM AVE		MAPLEWOOD	MN	551091162	0.4087715761	26
1780048371	HILLEBRAND	ELIZABETH		210 9TH ST SE		ROCHESTER	MN	559046756	0.4089729969	26
1972578326	HANSON	WADE	P	200 1ST ST SW		ROCHESTER	MN	559050001	0.4090241354	26
1962486712	COUSINS	RANDALL	JON	2000 PLYMOUTH RD	SUITE 100	MINNETONKA	MN	553052366	0.4091056261	26
1245266279	BROOKS	KATHLEEN	DWYER	UMPHYSICIANS BROADWAY FAMILY MEDICINE	1020 WEST B	MINNEAPOLIS	MN	55411	0.4096243057	26
1538123369	CHRISTIAN	WILLIAM	LLOYD	6545 FRANCE AVE S		EDINA	MN	554352131	0.4096827975	26
1043200678	HENRICKSON	GERALD	WAYNE	49725 COUNTY 83		STAPLES	MN	564795280	0.4097947424	26
1578503520	SLATTENGREN	ANDREW	H	1020 BROADWAY AVE	UMPHYSICIAN	MINNEAPOLIS	MN	55411	0.410095093	26
1255432431	VAN VOOREN	JAMES	S	UFP BETHESDA CLINIC	580 RICE ST	SAINT PAUL	MN	55103	0.4108768466	26
1063421642	MUELLER	BARTLEY	BRANDON	1301 33RD ST S		SAINT CLOUD	MN	563019668	0.4115174466	26
1548277668	MALLING	TIMOTHY	L	200 W 1ST ST		PAYNESVILLE	MN	563621445	0.4116057797	26
1831163732	BERNARD	MATTHEW	E	200 1ST ST SW		ROCHESTER	MN	559050001	0.4117138593	26
1285697243	ALLEN	SHARON	S	516 DELAWARE ST SE		MINNEAPOLIS	MN	554550356	0.4118418938	26
1366522179	NORTON	LESLIE	O	2600 39TH AVE NE		MINNEAPOLIS	MN	554214379	0.4121586962	26
1396781241	JAWORSKI	PAMELA	S	15655 37TH AVE N	SUITE 100	PLYMOUTH	MN	554463207	0.4122940402	26
1851342745	WALETZKO	DAVID	A	911 NORTHLAND DR		PRINCETON	MN	553712172	0.4123113292	26
1447213145	STRUTHERS	NANCY	LINDBERG	8611 W POINT DOUGLAS RD S		COTTAGE GROVE	MN	550164005	0.4129754726	26
1568439131	ANDERSON	STEPHANIE	LEIGH	7600 FRANCE AVE S STE 4100		EDINA	MN	554355924	0.4134027992	26
1821484957	MCLAM	BRITTNI		4572 COUNTY ROAD 61		MOOSE LAKE	MN	55767	0.4136303372	26
1083604722	LANGLEY	BRADLEY	ALLEN	721 SNELLING AVE S		SAINT PAUL	MN	551162228	0.414156879	26
1538514658	NICHOL	HEIDI	RENAE	1001 HART BLVD STE 100		MONTICELLO	MN	553628929	0.4141747502	26
1588749642	KJOME	DONALD	WAYNE	967 LAKE ST S		FOREST LAKE	MN	550252616	0.4147831013	26
1841257326	SALAZAR	ALBERT		15650 CEDAR AVE		APPLE VALLEY	MN	551247022	0.4148943119	26
1518933597	HENKE-LE	TANYA	K	3850 PARK NICOLLET BLVD		ST LOUIS PARK	MN	554162527	0.4165059898	26
1215374152	KELLER	AMY	LYNN	14181 BUSINESS CENTER DR NW		ELK RIVER	MN	553304654	0.416799017	26
1730522004	FAISAL	MALEEHA		3300 OAKDALE AVE N		ROBBINSDALE	MN	55422	0.4170427101	26
1194716639	ESKUCHEN	KRISTINE	L	21395 JOHN MILLESS DR		ROGERS	MN	553744402	0.4171503533	26
1679985246	FORBERG	JULIA	ELIZABETH	701 HEWITT BLVD		RED WING	MN	550662848	0.4177909426	26
1669448312	BAUER	ROGER	J	1805 WISCONSIN AVE		BENSON	MN	562151653	0.4190547403	26
1316990971	HAGSTROM	VICTORIA	J	403 W 4TH ST		ST CHARLES	MN	559722127	0.4191376788	26
1356668222	OLSEN	PETER	THOMAS	330 N 8TH AVE E		DULUTH	MN	558052024	0.4192193413	26
1942732581	MANTHEY	NATHAN	JEFFREY	210 9TH ST SE STE 1		ROCHESTER	MN	559046400	0.4196379257	26
1225050891	PETERSEN	WILLIAM	M	614 MICHIGAN AVE		WALKER	MN	564841390	0.4201552861	26
1821325317	QUICK	THOMAS	GERALD	3208 W LAKE ST # 113		MINNEAPOLIS	MN	554164512	0.42089922	26
1972009850	WESTHOFF	ELIZABETH	MARIE	1027 WASHINGTON AVE		DETROIT LAKES	MN	565013409	0.4209303504	26
1699709592	ROBERTS	GREGORY	L	219 GRANT UTELY AVE NW		CASS LAKE	MN	56633	0.4213349081	26
1942271911	WALDSCHMIDT	MARILYN	K.	212 LAKE ST E	WATERVILLE	WATERVILLE	MN	560961450	0.4216267399	26
1366422768	FERGUSON	STEVEN	C	610 30TH AVE W	ALEXANDRIA	ALEXANDRIA	MN	563083426	0.4216826332	26
1336671205	WERMAN	CHRISTINA	ROSE	870 GRAND AVE		SAINT PAUL	MN	551053291	0.4222306993	26
1518005230	RADOVSKY	LAURIE		870 GRAND AVE		SAINT PAUL	MN	551053291	0.4224093028	26
1033145958	DANIELSON	STEVEN		251 COUNTY RD 120		SAINT CLOUD	MN	563034665	0.4224757079	26
1427438092	NEITZEL	LUCY		5320 HYLAND GREENS DR		BLOOMINGTON	MN	55437	0.4227953397	26
1942262225	WINSELMAN	STEPHEN	M	701 DELLWOOD ST S		CAMBRIDGE	MN	550081920	0.4228626105	26
1265424436	JO	VENANCIO	T	14000 NICOLLET AVE STE 100		BURNSVILLE	MN	553375793	0.4230658176	26
1699724955	PETERSON	GARY	M	4702 GRAND AVE		DULUTH	MN	558072742	0.4234505144	26
1649562356	KLOSSNER	ROY	TAYLOR	3001 SANFORD PKWY		THIEF RIVER FA	MN	56701	0.4243153033	26
1669402954	TEMPEL	JOSEPH	W	520 S GALBRAITH	MANKATO CLI	BLUE EARTH	MN	56013	0.4244985988	26
1659393239	WEBSTER	MICHAEL	G	705 PLEASANT AVE S		PARK RAPIDS	MN	564701440	0.424583846	26
1497928337	ROESER	NATALIE	RUTH	1700 HIGHWAY 25 N		BUFFALO	MN	553131930	0.4249918207	26
1134295538	HOWARD	THOMAS	EDWARD	1025 10TH AVE NE		DEER RIVER	MN	566368703	0.4251337188	26
1679554836	JOHNSTON	TAMRA	L	2610 CENTRAL AVE NE		MINNEAPOLIS	MN	554182911	0.425279516	26
1982705059	MELBY	LORI	L W	1415 SAINT FRANCIS AVE		SHAKOPEE	MN	553793374	0.4255726437	26
1528232261	ATHMANN	CHRISTINE	MARIE	8675 VALLEY CREEK RD		WOODBURY	MN	551252337	0.4260899198	26
1396705083	BOSTROM	RANDALL	A	331 HIGHWAY 65 S		MORA	MN	550511899	0.4262571165	26
1750319455	HAGSTROM	MARK	R	3366 OAKDALE AVE N	SUITE 315	ROBBINSDALE	MN	554222948	0.4265481343	26
1215229729	VIDOR	SHANNA	RACHELLE	5219 ST JOHN DRIVE		NETT LAKE	MN	557728232	0.4269923607	26
1043309065	THIEMAN	MICHELE		705 PLEASANT AVE S		PARK RAPIDS	MN	564701440	0.4271809153	26
1518976893	BROTON	MICHAEL	S	410 CHURCH ST SE		MINNEAPOLIS	MN	554550222	0.4274286648	26
1720084783	GEBRE	YOHANNES		1821 UNIVERSITY AVE W	STE S206	SAINT PAUL	MN	551042893	0.4281967252	26
1164407706	GELBMANN	JAMES		523 N 3RD ST	MEDICAL STA	BRAINERD	MN	564014529	0.4282147584	26
1982191250	BEVIER	ELIZABETH	ANTOINETT	251 COUNTY ROAD 120		SAINT CLOUD	MN	563034872	0.4285771444	26
1194701227	AGERTER	DAVID	C	200 1ST ST SW		ROCHESTER	MN	559050001	0.4288328599	26
1942388467	LUKK	HELLE	EILEEN	714 S RUM RIVER DR		PRINCETON	MN	553712224	0.4289700465	26
1740547017	GOKCEN	BARBARA	W	7400 DULUTH ST		GOLDEN VALLEY	MN	554273510	0.4291192682	26
1376615831	SANDBERG	DEBORAH	JEAN	410 CHURCH ST SE	BOYNTON HEA	MINNEAPOLIS	MN	554550340	0.4306683994	26
1902250400	ROGALLA	AISLINN		1601 GOLF COURSE RD		GRAND RAPIDS	MN	557448648	0.4309477952	26
1336427525	RABIE	ELSAID	MOHAMED	1900 CENTRACARE CIRCLE	SUITE 2400	ST. CLOUD	MN	563035000	0.4310810517	26
1386627172	PAJUNEN	BRIGID	MARY	512 SKYLINE BLVD STE 1		CLOQUET	MN	557201199	0.4312851533	26
1053725440	BRAUNWARTH	JAMES		400 E 3RD ST		DULUTH	MN	558051951	0.4322224606	26
1699713305	OTREMBA	RONALD	J	333 SMITH AVE N		SAINT PAUL	MN	551022344	0.4322612194	26
1154362903	KARLINSKI	KAREN	M	724 19TH AVE N		SOUTH ST PAUL	MN	550751301	0.4323055742	26
1386616704	THONE	JENNIFER	L	1601 SIOUX VALLEY DR		LUVERNE	MN	561564500	0.4323193661	26
1174500995	SCHMIDT	THOMAS	A	METHODIST HOSPITAL ADMINISTRATION	6500 EXCELS	ST LOUIS PARK	MN	55426	0.4328979028	26
1639260425	ANDERSON	ROBERT	J	711 DELMORE DR		ROSEAU	MN	567511534	0.4331733554	26
1003991449	MCBROOM	SAUL	AARRON	21260 CHIPPENDALE AVE W		FARMINGTON	MN	550241427	0.4332106176	26
1083699110	WILLIAMS	GARY	ARTHUR	1500 CURVE CREST BLVD W		STILLWATER	MN	550826040	0.4334849605	26
1730186032	PATEL	BHARAT	K	1680 DIAGONAL RD		WORTHINGTON	MN	561871008	0.4335170102	26
1023252731	OLOWOYO	OLUWAKEMI	TINUKE	1540 LAKE ST S		FOREST LAKE	MN	550252628	0.433562767	26
1487614335	GLASOW	RICHARD	D.	4194 LEXINGTON AVE N		SHOREVIEW	MN	551266106	0.4336954283	26
1265498430	ABRAMS	SCOTT	MATTHEW	101 WILLMAR AVE SW		WILLMAR	MN	562013556	0.4337710968	26
1053389429	ALDRICH	SARAH	M	8675 VALLEY CREEK RD		WOODBURY	MN	551252337	0.4341446545	26
1447214515	SCHMIDT	JANE	CAROL	520 SOUTH SIBLEY AVE	AFFILIATED	LITCHFIELD	MN	55355	0.4344952295	26
1033317730	JOHNSTON FLAN	MEGAN	SUSAN	1116 MILL ST W		CANNON FALLS	MN	550091824	0.4345573343	26
1831165976	OLSEN	STEPHEN	C	126 N 4TH ST		ATWATER	MN	56209	0.4346992366	26
1831253624	FLAD	JANE	E	7901 XERXES AVE S STE 116		BLOOMINGTON	MN	554311200	0.4347637233	26
1649255464	LIEBO	JACK	L	3931 LOUISIANA AVE S	STE E400	ST LOUIS PARK	MN	554264375	0.4350590745	26
1760418115	COLSON	SCOTT	RICHARD	50 CENTRAL AVE		OSSEO	MN	553691241	0.4354400092	26
1679529366	GUIMARAES	ANTONIO	MICHAEL	425 7TH ST NW		CASS LAKE	MN	566333360	0.4358664371	26
1023544707	PAUL	BENJAMIN		101 MARTIN LUTHER KING DR		MANKATO	MN	560016460	0.4372542768	26
1740239672	AWAD	HEATHER	GRACE HAR	1347 LARPENTEUR AVE W		FALCON HEIGHTS	MN	551136302	0.4372983721	26
1932412970	CORPUS	IAN MANUE	GUERRERO	3437 125TH DR NE UNIT C		BLAINE	MN	554496139	0.4374867479	26
1962959379	MANHAS	MANISHA		200 FIRST ST SW		ROCHESTER	MN	55905	0.4384190018	26
1740282722	DOLAN	CATHERINE	M	606 24TH AVE S	700	MINNEAPOLIS	MN	554541455	0.4384763718	26
1437112091	HASSUMANI	JANICE	P.	6341 UNIVERSITY AVE NE		FRIDLEY	MN	554324946	0.4389719024	26
1598839250	FAREED	MOHAMMAD	TARIQ	4155 COUNTY ROAD 101 N		PLYMOUTH	MN	554462307	0.4392036341	26
1265632483	KEITH	COURTNEY	A.	1950 CENTER CREEK DR	SUITE 100	FAIRMONT	MN	560313428	0.4394534162	26
1568419638	HAMM	JOSEPH	HENRY	1101 MOULTON AND PARSONS DRIVE		ST JAMES	MN	560810460	0.4394929574	26
1649388547	SCHWARTZ	CARLA	ANN	6341 UNIVERSITY AVE NE		FRIDLEY	MN	554324946	0.439884356	26
1447424882	STAVIG	CHRISTINA		5320 HYLAND GREENS DR	PARK NICOLL	BLOOMINGTON	MN	554373938	0.4402055924	26
1124003751	SMITH	PENELOPE	JUVRUD	1520 WHITNEY CT	CENTRA CARE	ST CLOUD	MN	563031899	0.4402990311	26
1033164165	LEWIS	JUAN	R	1801 NICOLLET AVE	STE 101	MINNEAPOLIS	MN	554033791	0.4403309507	26
1821005638	ZIMMERMAN	RANDALL		200 W 1ST ST		PAYNESVILLE	MN	563621445	0.4403910695	26
1780612184	CHALGREN	ROBERT	DOUGLAS	730 E 34TH ST		HIBBING	MN	557465109	0.4404313855	26
1417368796	GATHJE	ERICA		8100 42ND AVE N		NEW HOPE	MN	55427	0.4407718491	26
1891762993	HAEFEMEYER	JAMES	W	2220 RIVERSIDE AVE	21110Q	MINNEAPOLIS	MN	554541321	0.4409127764	26
1669452520	HANSON	STEPHEN	L	610 30TH AVE WEST	ALEXANDRIA	ALEXANDRIA	MN	56308	0.4414299575	26
1578645859	RIESS	LESLIE	E	417 SKYLINE BLVD		CLOQUET	MN	557201164	0.4424519024	26
1912976168	SCHUNEMAN	DAVID	H.	9055 SPRINGBROOK DR NW		COON RAPIDS	MN	554335841	0.4424519904	26
1427076033	OKOSDINOSSIAN	ELEONORE		410 CHURCH ST SE		MINNEAPOLIS	MN	554550222	0.4424680655	26
1932175510	STIEGLER	MICHAEL		12000 ELM CREEK BLVD N		MAPLE GROVE	MN	553697073	0.4428585462	26
1700806833	FRANKWICK	SARA		14040 NORTHDALE BLVD	SUITE 100	ROGERS	MN	553749612	0.4428645821	26
1831166867	MCGRAIL	MICHAEL	P	640 JACKSON STREET	MC 11503N	ST PAUL	MN	551012502	0.4432446959	26
1780889162	WONG	ALLISON	LEAH	1099 HELMO AVE N		OAKDALE	MN	551286033	0.4436410314	26
1053354993	STOLPMAN	TODD	JOSEPH	14655 GALAXIE AVE		APPLE VALLEY	MN	551248575	0.4436730721	26
1073702940	LAMUSGA	DAVID	JOHN	5432 EAST LAKE CARLOS DRIVE		ALEXANDRIA	MN	56308	0.4437164541	26
1811971179	HOLM	TODD	H	270 MAIN ST N		STILLWATER	MN	550826785	0.4438034466	26
1679923379	CLARK	LEAH	MARGARET	200 1ST ST SW		ROCHESTER	MN	559050001	0.4438732734	26
1851934848	ROMANSHEK	MAURA		1001 HART BLVD STE 100		MONTICELLO	MN	553628929	0.4449935963	26
1467425231	MADDI	NEERAJA		2220 RIVERSIDE AVE		MINNEAPOLIS	MN	554541321	0.4451166324	26
1790735546	CARDWELL	MITCHELL	LYNN	1120 E 34TH ST		HIBBING	MN	557462909	0.4451893398	26
1508827635	CAMPBELL	ANNE	W	4194 LEXINGTON AVE N		SHOREVIEW	MN	551266106	0.445449548	26
1215565411	MCLACHLAN	MADISON	LIEDEL	200 1ST ST SW		ROCHESTER	MN	559050001	0.4456030859	26
1093751752	RICHMOND	LAWRENCE	GALE	4155 COUNTY ROAD 101 N		PLYMOUTH	MN	554462307	0.4458002143	26
1588830756	ONYIAH	COMFORT	C.	1580 WHITE OAK DR	SUITE 100	CHASKA	MN	553182919	0.4465683426	26
1184686446	DONAHUE	JULIE	A	100 STATE AVE		FARIBAULT	MN	550216337	0.4468454385	26
1679833396	SIMMONS	JESSICA	LYNN	711 DELMORE DR		ROSEAU	MN	567511534	0.447008867	26
1588639207	GONZALEZ	CELERINA		1833 2ND AVE S - MAIL STOP 39300A	RIVERWAY CL	ANOKA	MN	553032432	0.4470585279	26
1487644985	LO	MUAJ	C	153 CESAR CHAVEZ ST		WEST ST. PAUL	MN	551072226	0.4472460991	26
1770507329	KILIAN	JANE	M	1050 LARPENTEUR AVE W		SAINT PAUL	MN	551136556	0.4475338838	26
1093980534	HOUSE	ANGELA	K	2001 BLOOMINGTON AVE		MINNEAPOLIS	MN	554043074	0.4478751796	26
1881692549	JOHNSON	SPENCER	ALLAN	4001 STINSON BLVD	STE 404	MINNEAPOLIS	MN	554213488	0.4480327207	26
1235303793	ANDERSON	FRANKLIN	O.	1700 HIGHWAY 25 N	BUFFALO CLI	BUFFALO	MN	553131930	0.4481597894	26
1780646588	BERGE	JOHN	LOUIS	7600 FRANCE AVE S STE 4100		EDINA	MN	55435	0.4487384597	26
1316046709	HAMILTON	CHRISTINE	M	16490 W 78TH ST		EDEN PRAIRIE	MN	553464300	0.4488509546	26
1487639159	RASMUSSEN	BRUCE	O	14000 FAIRVIEW DR	PARK NICOLL	BURNSVILLE	MN	55337	0.4490067388	26
1780612358	KAZIM	MUMTAZ		5301 VERNON AVE S		EDINA	MN	554362303	0.4491332031	26
1376504217	SKORUPA	KRISTA	ANN	1542 GOLF COURSE RD STE 204		GRAND RAPIDS	MN	557443537	0.4492409068	26
1538141023	REISTER	JAMI		2000 NORTH AVE		NORTHFIELD	MN	550571498	0.4493754769	26
1699153551	TRUMM	JUSTINE		1099 HELMO AVE N STE 100		OAKDALE	MN	551286034	0.4501915311	26
1962485409	LOFNESS STEEL	GAIL		47 9TH AVE S		HOPKINS	MN	553437618	0.450202265	26
1528003753	CHAPMAN	HARRY	CHRIS	4212 GRAND AVE		DULUTH	MN	558072737	0.4502421182	26
1346227329	CARLIN	EMMA	E	3850 PARK NICOLLET BLVD		ST LOUIS PARK	MN	554162527	0.4503168559	26
1639251887	SMITH	GEORGE		UFP PHALEN VILLAGE CLINIC	1414 MARYLA	SAINT PAUL	MN	55106	0.4504816339	26
1417219296	HABBEN	TIFFANY	ANN	14000 NICOLLET AVE STE 100		BURNSVILLE	MN	553375793	0.450484738	26
1831453786	AGNEBERG	RACHEL	L	3850 PARK NICOLLET BLVD		ST LOUIS PARK	MN	554162527	0.450918243	26
1043354376	DOMINGO	CRISPIN	RABARA	4801 VETERANS DR		SAINT CLOUD	MN	563032015	0.4511343522	26
1700860533	DEAKINS	PAULA		3850 PARK NICOLLET BLVD		ST LOUIS PARK	MN	554162527	0.4511649797	26
1962404376	EELKEMA	JAMES	R	4102 EGAN DR		SAVAGE	MN	553782023	0.4512012347	26
1073537254	VANDENBERG	RICHARD		1025 N 13TH ST		MONTEVIDEO	MN	562651653	0.4512897806	26
1437117538	VERSICH	MARK	ANTHONY	3605 MAYFAIR AVE		HIBBING	MN	557462923	0.4519733998	26
1396722237	OLSON	DAVID		8455 FLYING CLOUD DR	SUITE 200	EDEN PRAIRIE	MN	553443974	0.4523282188	26
1518463983	FUGLESTAD	ANNA	R.	101 WILLMAR AVE SW		WILLMAR	MN	562013556	0.4523666708	26
1073539763	TOSTESON	DAVID	J	5200 FAIRVIEW BLVD		WYOMING	MN	550928013	0.4537851086	26
1831165539	KOONTZ	PETER		3809 42ND AVE S		MINNEAPOLIS	MN	554063503	0.4538517028	26
1396756334	SELTZ	SAMUEL	P	2980 BUCKLEY WAY		INVER GROVE HE	MN	550762017	0.4542157629	26
1861836678	REDLAND-KLADI	KELSEY	L	330 N 8TH AVE E		DULUTH	MN	558052024	0.4548083336	26
1164428280	JOHNSON	BENJAMIN	H	4190 LOBERG AVE		DULUTH	MN	558112652	0.4550506773	26
1821278953	SANCHEZ-ALFAR	JESSICA		3931 LOUISIANA AVE S		SAINT LOUIS PA	MN	554265000	0.455493646	26
1760869200	ESTREM	ASHLEY		6600 EXCELSIOR BLVD	STE. 160	ST LOUIS PARK	MN	554264744	0.4556777237	26
1447698550	CHAN	TREVOR		800 MEDICAL CENTER DR		FAIRMONT	MN	560314575	0.4559164701	26
1003811464	KYLLO	DAVID	STUART	3460 WASHINGTON DR	STE 102	EAGAN	MN	551224301	0.4569387568	26
1457024424	THAYER	ERIC	DUANE	5424 GLENWOOD ST		DULUTH	MN	558041332	0.4572690839	26
1073802047	SCRIVNER	ERIC	P	135 PINE TREE DRIVE		BIGFORK	MN	56628	0.4573249544	26
1588617500	FINCH	MICHAEL	P	1099 HELMO AVE N	SUITE 100	OAKDALE	MN	551286033	0.4578186513	26
1417908880	LOO	THOMAS	GILBERT	1120 E 34TH ST		HIBBING	MN	557462909	0.4578744236	26
1023067709	ATWOOD	LESLEY	A	1210 1ST ST W		HASTINGS	MN	550331147	0.4582335732	26
1578720900	WALZ	AMANDA	M	610 30TH AVE W		ALEXANDRIA	MN	563083426	0.4583459317	26
1669450904	WILKINSON	JOHN	M	200 1ST ST SW		ROCHESTER	MN	559050001	0.4587313451	26
1649367210	MUJIR	IBRAHIM	A	8559 EDINBROOK PKWY	STE 100	BROOKLYN PARK	MN	554433747	0.4589722159	26
1215911904	GREEN	JEFFERY		800 MEDICAL CENTER DR		FAIRMONT	MN	560314575	0.459072937	26
1710956081	WESTLING	PAUL	GREGORY	11269 JEFFERSON HWY N		CHAMPLIN	MN	553163123	0.4590821669	26
1841263639	BRUCE	STEVEN	M	200 1ST ST SW		ROCHESTER	MN	559050001	0.4591057685	26
1306812185	VENCEL OLSON	GABRIELLE	A	101 WILLMAR AVE SW		WILLMAR	MN	56201	0.4594456518	26
1871504977	ERDMANN	CONSTANCE	M	2980 BUCKLEY WAY		INVER GROVE HE	MN	550762017	0.4596702817	26
1457425696	MOUSSA	EZZAT	AHMED	114 WEST 3RD STREET		MONTICELLO	MN	55362	0.459985174	26
1093195471	HANSEN	CATHERINE	MARIE	513 5TH AVE W		GRAND MARAIS	MN	556043017	0.4603031033	26
1245312537	RIPP	KENNETH	M	417 SKYLINE BLVD		CLOQUET	MN	557201164	0.460347221	26
1548235443	HAUGAN	KRISTIN		6363 FRANCE AVE S	SUITE 525	EDINA	MN	554352129	0.4603574911	26
1972526564	AMON	ANTHONY	G	502 2ND ST SW	SUITE 1	WILLMAR	MN	562013365	0.4604099036	26
1659716629	HANSON	LINDSEY	ANNE	112 SAINT OLAF AVE S		CANBY	MN	562201433	0.4604584595	26
1326016171	VAN DER HAGEN	JON	RICHARD	523 N 3RD ST		BRAINERD	MN	564013054	0.4609169431	26
1720149347	XIONG	PHUA		1239 PAYNE AVE		SAINT PAUL	MN	55130	0.4612329725	26
1437311289	DJALO	ANNABI	I	715 DELMORE DR		ROSEAU	MN	567511534	0.4614218885	26
1891706263	DETTMER	ABBY	M	501 STATE ST N		WASECA	MN	560932811	0.4616026494	26
1558324202	EHLENZ	DAVID	EDWARD	303 CATLIN ST		BUFFALO	MN	553131947	0.46168701	26
1487619250	HOLLAND	KRISTEN	L	1900 NORTH SUNRISE DRIVE	SUITE 200	ST. PETER	MN	56082	0.4622076324	26
1487617205	SCHILL	PETER	D	1210 1ST ST W		HASTINGS	MN	550331147	0.4623330061	26
1265920789	BLUDORN	GRANT	SCOTT	101 MARTIN LUTHER KING DR		MANKATO	MN	560016460	0.4625768054	26
1609895226	GRAHEK	PATRICIA	KAY	730 E 34TH ST		HIBBING	MN	557465109	0.4628744463	26
1891775847	IDEKER	ANNIE	L	3930 NORTHWOODS DR - MAIL STOP 32800A	HEALTHPARTN	ARDEN HILLS	MN	551126974	0.4631733231	26
1780610378	TURENNE	ALICIA	MARY	911 MARYLAND AVE E		SAINT PAUL	MN	551062647	0.46318279	26
1326024399	HASBARGEN	CARL		6500 EXCELSIOR BLVD		ST LOUIS PARK	MN	554264702	0.463269125	26
1386604445	TREHUS	ERIC	T	205 S WABASHA ST	MALL STOP 3	ST PAUL	MN	551071805	0.4634699372	26
1306897848	BAUMANN	JEFFREY	WALTER	10452 MISSISSIPPI BLVD NW		COON RAPIDS	MN	554334523	0.4638455633	26
1699765206	DOBERSTEIN	ANN		4190 LOBERG AVE		DULUTH	MN	558112652	0.464069227	26
1770560773	PARNELL	JAMES		3850 PARK NICOLLET BLVD		ST LOUIS PARK	MN	554162527	0.464142597	26
1083686059	WADE	TODD	W	200 1ST ST SW		ROCHESTER	MN	559050001	0.4644059155	26
1659473866	GAMM	LAUREL	M	1217 8TH ST N		NEW ULM	MN	560731552	0.4645633127	26
1124515986	LAWRENCE	EMILY		1700 HIGHWAY 25 N		BUFFALO	MN	553131930	0.4649646294	26
1952384059	ANDERSON	JOY	KRISTINE	7675 MADISON ST NE		FRIDLEY	MN	554322753	0.4653573755	26
1215911177	WIEDELL	MICHAEL	KENDON	320 E MAIN ST	CUYUNA REGI	CROSBY	MN	564411645	0.4657673843	26
1972038172	ROBITSCHEK	LAURA		12142 BUSINESS PARK BLVD N		CHAMPLIN	MN	553164525	0.465888628	26
1457311409	LARBI-ODAM	ROBERT		920 E 28TH ST # LL40		MINNEAPOLIS	MN	55407	0.466090251	26
1366822587	LARSON	ANDREA	ELIZABETH	5625 CENEX DR		INVER GROVE HE	MN	55077	0.4665126118	26
1780858589	WICKS	CHERILYN		580 RICE ST	BETHESDA CL	SAINT PAUL	MN	551032148	0.4667528237	26
1770635682	GOTTIPATI	CHANDRA	S	1720 HIGHWAY 59 S		THIEF RIVER FA	MN	567014331	0.4668181289	26
1245597046	WEERTS	COLIN	W.	1421 PREMIER DR		MANKATO	MN	560016076	0.4668548915	26
1760672554	OLORIEGBE	FATIMAH	ADEBUKOLA	811 2ND ST SE		LITTLE FALLS	MN	563453559	0.4671300698	26
1407889702	HOULE	JULIE	DAWN	1121 E MADISON ST		ELY	MN	557311740	0.4672048322	26
1720572449	MOORE	COURTNEY	LEIGH	11725 STINSON AVE		CHISAGO CITY	MN	550139542	0.4673416323	26
1104844604	EIKENS	JOHN	P	5200 FAIRVIEW BLVD		WYOMING	MN	550928013	0.4678027595	26
1396009247	WILMOT-DESOUZ	NANA	A	15650 CEDAR AVE		APPLE VALLEY	MN	551247283	0.4679435526	26
1699707315	GJERDINGEN	DWENDA	KAY	UFP BETHESDA CLINIC	580 RICE ST	SAINT PAUL	MN	55103	0.4680616243	26
1144271289	JOHNSON	DAVID	S.	2855 CAMPUS DR	SUITE 400	PLYMOUTH	MN	554412649	0.4681056004	26
1194700856	POWELL	RICHARD	MICHAEL	1500 CURVE CREST BLVD W		STILLWATER	MN	550826040	0.4685317932	26
1952583544	DRUCKER	FRANKLIN	G.	1300 ANNE ST NW		BEMIDJI	MN	566015103	0.4686267671	26
1780659680	GRAHAM	DAWN		9750 ROCKFORD RD		PLYMOUTH	MN	554422893	0.4687678038	26
1770537664	WILLIAMS	LINDA	L	210 9TH ST SE		ROCHESTER	MN	559046756	0.4691263263	26
1861467227	TALLMAN	JONATHAN	C.	5700 BOTTINEAU BLVD	SUITE 100	MINNEAPOLIS	MN	554293183	0.4692572157	26
1043241730	MACLEAN	LYNN	TAYLOR	211 S BOUNDARY AVE		PROCTOR	MN	558102306	0.4692627916	26
1437152105	BENZIE	DANIEL	P.	204 LUNDORFF DR		SANDSTONE	MN	550725051	0.4692633196	26
1457779563	WARIBOKO	BRIAN	IGONI	300 STATE AVE		FARIBAULT	MN	550216319	0.4692800066	26
1407386881	JOSHI	SAMIR	ASHWIN	9825 HOSPITAL DR STE 300		MAPLE GROVE	MN	553694768	0.4693130508	26
1417058066	BUTLER	CHARLES	RODNEY	100 FREEMAN DR		SAINT PETER	MN	560823504	0.469703939	26
1952648180	MARSHALL	JOHN	FRANKLYN	480 OSBORNE ROAD NE	SUITE 100	FRIDLEY	MN	55432	0.4697609211	26
1477963635	DYER	JAMIE		1110 YANKEE DOODLE RD		EAGAN	MN	551212092	0.470017073	26
1386830818	HAZEN	ERIC	JOSEPH	425 20TH AVE S		MINNEAPOLIS	MN	554544400	0.4704533715	26
1972580959	OLSEN	SHERI		14000 FAIRVIEW DR		BURNSVILLE	MN	553375713	0.4705831536	26
1073797858	GILLIAM	KEVIN	LOUIS	1313 PENN AVE N		MINNEAPOLIS	MN	554113047	0.4706262203	26
1104207174	FINN	KENDRA	LEE	1901 OLD MINNESOTA AVE		SAINT PETER	MN	560821763	0.470826294	26
1396747788	JEWETT	KELLEY	RAE	409 DUNLAP ST N		SAINT PAUL	MN	551044201	0.4710274052	26
1649333980	BJORKLUND	JOHN	R	7901 XERXES AVE S STE 116		BLOOMINGTON	MN	554311200	0.4712470712	26
1831416577	TSCHIDA	MARY	MARJORIE	4300 EDGEWOOD DR NE		SAINT MICHAEL	MN	553764588	0.4714073955	26
1386674521	BURNS	SHELDON	R	5301 VERNON AVE S		EDINA	MN	554362303	0.4714233393	26
1639193261	BETHKE	LORI	MARIE	3550 LABORE RD STE 7		VADNAIS HEIGHT	MN	551105113	0.4715665283	26
1780651513	EHNSTROM	JEFFREY	G	200 BUNKER HILL DR		AITKIN	MN	564311865	0.471633781	26
1750478319	FUGLESTAD	DAVID	E	8559 EDINBROOK PKWY	STE 100	BROOKLYN PARK	MN	554433747	0.4736493474	26
1316111768	RILEY	JENNIFER	J.	5700 BOTTINEAU BLVD	SUITE 100	CRYSTAL	MN	554293183	0.4736494927	26
1972569051	WOOTON	BRIAN	DOUGLAS	40520 CO HWY 34	WHITE EARTH	OGEMA	MN	56569	0.4737557534	26
1821277716	CHINTALPURI	SHASWITA		7500 80TH STREET SOUTH, SUITE 100 - MAIL STOP 34624A	HEALTHPARTN	COTTAGE GROVE	MN	550163008	0.4737758178	26
1619135761	MEUNIER	MATTHEW	RYAN	200 1ST ST SW		ROCHESTER	MN	559050001	0.4740858634	26
1962474858	HUGHES	KENNETH	GEORGE	2500 COMO AVE		SAINT PAUL	MN	551081460	0.4741317017	26
1730471517	SCHMIDT	ERIN	JEANINE	1500 CURVE CREST BLVD W		STILLWATER	MN	550826040	0.4747608744	26
1205884830	LEE	DEAN	A	980 RICE ST		SAINT PAUL	MN	551174949	0.4750131557	26
1629165725	THOMPSON	MICHAEL	B	510 2ND ST SE		PINE CITY	MN	550631706	0.4770768906	26
1972692895	KEENAN	PATRICK	A	1020 WEST BROADWAY		MINNEAPOLIS	MN	55411	0.4772040376	26
1184940090	JORDAN	AARON	MATTHEW	200 BUNKER HILL DR		AITKIN	MN	564311865	0.4776936027	26
1396195038	SHARMA	KRISTINA		1654 DIFFLEY RD STE 100		EAGAN	MN	551222237	0.4778249392	26
1225098353	ZAUN	SHELLEY	L	270 MAIN ST N STE 300		STILLWATER	MN	55082	0.4779614208	26
1972685220	MORK	BETH	A	417 SKYLINE BLVD		CLOQUET	MN	557201164	0.4783961668	26
1538277314	DYBVIG	ROBERT	H	1500 CURVE CREST BLVD W		STILLWATER	MN	550826040	0.4788187591	26
1922088855	KLINE	RONALD	F	1430 NORTH HWY		JACKSON	MN	561431093	0.4789972731	26
1013985142	WOOD	JOHN	E	330 N 8TH AVE E		DULUTH	MN	558052024	0.4790313861	26
1194748756	MORRIS	MICHAEL	J	407 W 66TH ST		RICHFIELD	MN	554232304	0.4791569395	26
1396752069	SCHOEWE	RICHARD		2381 RICE STREET		ROSEVILLE	MN	55113	0.4792268316	26
1710950936	SIERRA	JOSEPH	MICHAEL	8501 133RD ST W		APPLE VALLEY	MN	551249504	0.4799611175	26
1629364971	SCOTT	RYAN	CHRISTOPH	20 9TH ST SE		LONG PRAIRIE	MN	563471404	0.4805630764	26
1215995071	ROTH	MEGHABHUT		5178 CENTRAL AVE NE		COLUMBIA HEIGH	MN	554211825	0.4806897317	26
1093792822	WAGNER	MARY	D	6600 EXCELSIOR BLVD	STE 160	ST LOUIS PARK	MN	554264744	0.4808412001	26
1275614943	MUNNELL	DEAN	THOMAS	6600 EXCELSIOR BLVD	131	ST LOUIS PARK	MN	554264744	0.4810724475	26
1013182005	MITLYNG	SARA	JOHANNA	6600 EXCELSIOR BLVD	SUITE 100	ST LOUIS PARK	MN	554264744	0.4811044105	26
1114125317	HEDIN	PAULA	M.	1101 9TH ST N		VIRGINIA	MN	55792	0.4813341245	26
1487734901	PETERSON	JEFFREY	ALLEN	201 9TH ST W		ADA	MN	565101243	0.4814015494	26
1700835956	BANASZAK	LLOYD	J	2855 CAMPUS DR	SUITE 400	PLYMOUTH	MN	554412659	0.4817281805	26
1528028263	ADAMS	PATRICK	J	3000 N CHESTNUT ST		CHASKA	MN	553183054	0.4817459111	26
1083678346	HERRMANN	JANE	M	8675 VALLEY CREEK RD		WOODBURY	MN	551252337	0.4818540176	26
1720018245	STEINKE	EMIL	B	420 CENTER AVE		MOORHEAD	MN	565601957	0.4819603695	26
1912974692	WEBER	AZRA		4194 LEXINGTON AVE N		SHOREVIEW	MN	551266106	0.482006639	26
1730338419	ROSENBAUM	DAVID	LAWRENCE	7200 YORK AVE. S.	#220	EDINA	MN	55435	0.4825619447	26
1013183516	SCHREIFELS	DAWN	A	701 DELLWOOD ST S		CAMBRIDGE	MN	550081920	0.4831182535	26
1083695282	ANDERSON	JOYCE	L	5502 W BROADWAY AVE		CRYSTAL	MN	554283508	0.4833571778	26
1306849914	THIESSEN	CHRISTOPH	N.	4570 CTY. HWY. 61		MOOSE LAKE	MN	55767	0.4835884415	26
1891087573	VUKONICH	MARK	T	712 S CASCADE ST		FERGUS FALLS	MN	56537	0.4838384425	26
1326425737	BISHOP	ASHLEY		3930 NORTHWOODS DR		ARDEN HILLS	MN	551126963	0.4841022456	26
1912983982	POULTON	JEANNE	MARIE	1500 CURVE CREST BLVD W		STILLWATER	MN	550826040	0.4846899079	26
1710245105	WALSH	CORA		4209 WEBBER PKWY		MINNEAPOLIS	MN	554121747	0.4850831695	26
1285088054	MARVIN	JOSEPH		610 30TH AVE W		ALEXANDRIA	MN	563083426	0.4852889462	26
1841267630	LAWSON	THOMAS	J	200 BUNKER HILL DR		AITKIN	MN	564311865	0.4853831667	26
1841246980	HAYES	NATALIE	A	790 W 66TH ST		RICHFIELD	MN	554232203	0.4855480578	26
1043519796	MEHTA	GAURAV	SURESH	1027 WASHINGTON AVENUE		DETROIT LAKES	MN	565013409	0.4864364101	26
1639429558	NESS	CAROL	ELIZABETH	1145 SHENANDOAH LN N		PLYMOUTH	MN	554473201	0.4867342797	26
1932328226	PAUL	LOUISA		3809 42ND AVE S		MINNEAPOLIS	MN	554063503	0.4868489338	26
1801236823	MLINAR	JOSEPH	PAUL	404 22ND ST NW		AUSTIN	MN	559121139	0.4871668692	26
1548221526	SCHEID	MARY	ANN	601 W CHANDLER ST		ARLINGTON	MN	553072127	0.4872281707	26
1265409098	KOLDOBA	GALINA	L	11475 ROBINSON DR NW	MAIL STOP 3	COON RAPIDS	MN	554333746	0.4873702738	26
1821057563	VOGEL	JULIE	K.	6936 PINE ARBOR DR S		COTTAGE GROVE	MN	550164645	0.4876507593	26
1861568024	BRAATEN	MARY	MARGARET	1025 10TH AVE NE		DEER RIVER	MN	566368703	0.4878156886	26
1013904655	VAINIO	ARNE		927 TRETTEL LN		CLOQUET	MN	557201345	0.4880303878	26
1356458723	MOCHE	GERVAIS P	CHOKOTE	870 GRAND AVE		SAINT PAUL	MN	551053291	0.4886285446	26
1861783193	VANDEN BERG	GRETCHEN		5565 BLAINE AVE		INVER GROVE HE	MN	550761238	0.4887389152	26
1336177963	BARNES	MATTHEW	S	15655 37TH AVE N	SUITE 100	PLYMOUTH	MN	55446	0.4890440816	26
1598943821	SMITH	JENNIFER	MARIE	515 SOUTH MOORE ST.		BLUE EARTH	MN	56013	0.4894616364	26
1972560886	TRANMER	ROBERT	A	9055 SPRINGBROOK DR NW		COON RAPIDS	MN	554335841	0.4896636161	26
1689630923	JANAY	SINON	B	8450 SEASONS PKWY		WOODBURY	MN	551254402	0.4897115428	26
1790768364	WHISLER	WILLIAM	CURTIS	204 LEWIS AVE S	SUITE 200	WATERTOWN	MN	553884500	0.4898608795	26
1952311532	TURNER	SCOTT	V	855 MANKATO AVE		WINONA	MN	559874868	0.4901297905	26
1285868901	FOLKESTAD	DYLAN	G	401 DOUGLAS AVE	TRI-COUNTY	HENNING	MN	56551	0.4901977621	26
1922238245	ESALA	NICOLAI	ALAN	1245 WASHINGTON AVE		DETROIT LAKES	MN	565013905	0.4910651154	26
1649731084	GONZALEZ	ADAM	MICHAEL	200 1ST ST SW		ROCHESTER	MN	559050001	0.4910902816	26
1699117572	FLETCHER	ADAM	C	855 MANKATO AVE		WINONA	MN	559874868	0.4912765652	26
1740254960	NORQUIST	NATHAN	R	11475 ROBINSON DR NW - MAILSTOP 32600A	HEALTHPARTN	COON RAPIDS	MN	554333746	0.4915576566	26
1972686442	MADLON-KAY	DIANE	J.	2020 EAST 28TH ST		MINNEAPOLIS	MN	55407	0.4918611746	26
1619143229	SCHNEIDER	AMY	ELIZABETH	1026 W 7TH STREET		ST PAUL	MN	551023007	0.4926474753	26
1184606667	ANDERSON	MARYPAT	OLSETH	600 MAYWOOD AVE	21 CARKOSKI	MANKATO	MN	560017008	0.4928530005	26
1801996715	SANDERSON	DAVID	J	712 SOUTH CASCADE STREET		FERGUS FALLS	MN	565372813	0.492996807	26
1497287072	SOOD	SAMEER		40520 COUNTY HIGHWAY 34		OGEMA	MN	565699612	0.4931290846	26
1265412662	PAULSON	SUSAN	D	610 30TH AVENUE WEST	ALEXANDRIA	ALEXANDRIA	MN	56308	0.4931727254	26
1063527570	DILLON	DAVID	P	15290 PENNOCK LN		APPLE VALLEY	MN	551247163	0.493182691	26
1992753073	HANSEN	SOLVEIG	A	724 19TH AVE N		SOUTH ST PAUL	MN	550751301	0.493590954	26
1558308304	SWARTZ	DANIEL	J	4303 HWY 52 N		ROCHESTER	MN	559014154	0.4939984891	26
1083678858	DUNN	GREGORY	T	8675 VALLEY CREEK RD		WOODBURY	MN	551252337	0.494178164	26
1518386283	CLADIS	MARY ANN	ROSEVEAR	205 WABASHA ST S		SAINT PAUL	MN	551071805	0.4943145143	26
1295794527	O'CONNOR	MARGARET	ANN	800 E 28TH ST		MINNEAPOLIS	MN	554073723	0.4943262867	26
1497711949	BERGESON	STEVEN	C	4194 LEXINGTON AVE N		SHOREVIEW	MN	551266106	0.4950130151	26
1447272760	MARTIN	COREY	L	1700 HIGHWAY 25 N		BUFFALO	MN	553131930	0.4953742891	26
1164874913	PIMIENTA	ALLEN	LAWRENCE	101 MARTIN LUTHER KING DR		MANKATO	MN	560016460	0.4956432909	26
1912942566	SWANSON	DARREN	D	900 HILLIGOSS BLVD SE		FOSSTON	MN	565421542	0.4958254725	26
1821075623	SCHERMAN	DEBRA	A	15111 TWELVE OAKS CENTER DR		MINNETONKA	MN	553055201	0.4962553277	26
1962864199	GUIMONT	NATHANIEL	PAUL	1026 7TH ST W		SAINT PAUL	MN	551023828	0.4962604779	26
1518971118	SATHER	ERIK	J	4621 E SUPERIOR ST		DULUTH	MN	55804	0.4963524833	26
1891760518	STEINER	LYNNE	P	200 ELM ST N		ONAMIA	MN	563597901	0.4965428829	26
1790844009	PETERSON	GREGORY	JAMES	1505 PEBBLE LAKE RD	SUITE 500	FERGUS FALLS	MN	565373800	0.4966314358	26
1720271356	PARMAR	MONA		10248 GRAND OAKS TRL		WOODBURY	MN	551294249	0.4966512958	26
1255300067	MAGNUSON	MICHAEL	C	625 E NICOLLET BLVD	SUITE 100	BURNSVILLE	MN	553376734	0.4967218011	26
1326128141	PITZL	GERALD	A	2600 39TH AVE NE		MINNEAPOLIS	MN	554214379	0.4970274635	26
1619933983	SCHEIDER	THOMAS	W	1875 WOODWINDS DR		WOODBURY	MN	551252298	0.4971188141	26
1487610440	MAIER	CHRISTOPH	PAUL	440 ELM STREET EAST		ANNANDALE	MN	55302	0.4974731968	26
1366543407	MAUS	WILLIAM	ROGER	111 HUNDERTMARK RD	SUITE 220	CHASKA	MN	553184551	0.4975513339	26
1437134103	READY	STEPHEN	A	1415 ST FRANCIS AVE	PARK NICOLL	SHAKOEE	MN	55379	0.4976462603	26
1891770459	KIRSCH	KRISTIN	MARIE	2222 18TH AVE NW		ROCHESTER	MN	55901	0.4976595498	26
1215978853	SOLBERG	CRAIG	P	1875 WOODWINDS DR		WOODBURY	MN	551252298	0.4978230719	26
1245436302	LOES	JOHN	P	3883 COON RAPIDS BLVD NW		COON RAPIDS	MN	554332518	0.4978951227	26
1588620033	MCLAIN	ERIN	M	10705 TOWN SQUARE DR NE STE 100		BLAINE	MN	554498185	0.498061762	26
1972794865	HABBEN	KURT	ALAN	200 W 1ST ST		PAYNESVILLE	MN	563621445	0.4980795716	26
1649256231	MAUST	KAY		425 20TH AVE S		MINNEAPOLIS	MN	554544400	0.4981972908	26
1649246422	ZWACH	JAMES	P	610 30TH AVE W		ALEXANDRIA	MN	563083426	0.4985329492	26
1386605046	REITZ	DAVID	ARNOLD	1400 JEFFERSON RD		NORTHFIELD	MN	550573081	0.4993367486	26
1356326284	ADAMS-MORRIS	AVA	M	1025 MARSH ST		MANKATO	MN	560014752	0.4993970024	26
1538216148	BRANCH-FLEMIN	SHANTEL	SHAVON	10000 ZANE AVE N		BROOKLYN PARK	MN	554431400	0.499939733	26
1083803910	JAVAHERIAN	ROBIN		101 WILLMAR AVE SW		WILLMAR	MN	562013556	0.5000649404	26
1881630051	OKERLUND	LARRY	BURTON	433 ELM ST N	CENTRACARE	SAUK CENTRE	MN	56378	0.5004186637	26
1811951445	WOLFSON	YANISLAV	B	8675 VALLEY CREEK RD		WOODBURY	MN	551252337	0.5005140484	26
1245221647	BERG	MARK	A	1400 1ST ST NE		NEW PRAGUE	MN	560712215	0.5012792384	26
1164459418	BEECHER	JOHN	T.	5301 VERNON AVE S		EDINA	MN	554362303	0.5015243848	26
1225027162	WAGONER	DOUGLAS	LEE	1805 HENNEPIN AVE N	GLENCOE REG	GLENCOE	MN	553361416	0.5017921131	26
1356301048	WAGNER	GEORGE	M	100 STATE AVE		FARIBAULT	MN	550216337	0.5023286606	26
1912980582	RONNING	LIZBET	D.	1210 1ST ST W		HASTINGS	MN	550331147	0.5023593351	26
1427035401	CARLSON	CYNTHIA	A	3850 PARK NICOLLET BLVD		ST LOUIS PARK	MN	554162527	0.5028869815	26
1770732455	SOLL	DONALD	JOHN	1187 BENTON ST		ANOKA	MN	553031958	0.5030549595	26
1053383414	BATES	LORI	A	200 1ST ST SW		ROCHESTER	MN	559050001	0.503087288	26
1740571769	FREEMAN	KATHRYN	J	580 RICE STREET		ST PAUL	MN	55103	0.5033136259	26
1265549075	SCHMIDT	SHANEEN	D.	4 DEERWOOD AVE NW		WADENA	MN	564821253	0.5033725065	26
1316972003	ENGELKING	AMANDA		251 COUNTY RD 120		SAINT CLOUD	MN	563034665	0.5034321325	26
1447424924	TIEGS	KRISTIN	E.	212 10TH AVE NE		NEW PRAGUE	MN	560712192	0.503539887	26
1134195829	MROZEK	LEO	R	2450 RIVERSIDE AVE		MINNEAPOLIS	MN	554541512	0.503657494	26
1851369862	SATRE	THOMAS	JOHN	1555 NORTHWAY DRIVE	SUITE 200	ST CLOUD	MN	563034913	0.5037128201	26
1255771911	DEVINE	TERESA	JANE	1001 HART BLVD	STE 100	MONTICELLO	MN	553628670	0.5038116432	26
1700844214	NDYAJUNWOHA	SARAH	ANN	3033 EXCELSIOR BOULEVARD FAIRVIEW UPTOWN CLINIC	SUITE 275	MINNEAPOLIS	MN	55416	0.5040474355	26
1932362332	KARDELL	KATHERINE	L	911 MARYLAND AVE E		SAINT PAUL	MN	551062647	0.5042402952	26
1841237625	STEVENSON	STEFANIE	LYNN	825 S 8TH ST STE 1106		MINNEAPOLIS	MN	554041222	0.5042939337	26
1164498820	NELSON	BRYAN	A	11475 ROBINSON DRIVE NW-MAILSTOP 32600A	HEALTHPARTN	COON RAPIDS	MN	554333746	0.5044420685	26
1023052198	MURRAY	JANE	MARIE	226 CENTRAL AVE		OSSEO	MN	553691245	0.5045942662	26
1831178870	DUNGAN	JAMES	R	1809 ADAMS ST	MANKATO CLI	MANKATO	MN	560014841	0.5054845333	26
1164497749	BARTEL	GREGORY	A	200 1ST ST SW		ROCHESTER	MN	559050001	0.5058990291	26
1417995333	LOKEN	MARY	JANE	14655 GALAXIE AVE		APPLE VALLEY	MN	551248575	0.5064104719	26
1043285406	NOLL	PAMELA	J.	3033 EXCELSIOR BLVD.	#275	MINNEAPOLIS	MN	55416	0.506480519	26
1861999195	LOR	CHEE		13819 HANSON BLVD NW		ANDOVER	MN	553047608	0.506681266	26
1265419238	FEDJE-JOHNSTO	JOHN		1500 CURVE CREST BLVD W		STILLWATER	MN	550826040	0.5070588414	26
1609842335	WEHSELER	RICHARD	A	600 PETERSON PKWY		NEW LONDON	MN	562737823	0.5071372849	26
1649284712	MONTENEGRO	ROBERT	PALENCIA	10 4TH AVE SE		GLENWOOD	MN	563341820	0.507238352	26
1205043155	DIAS	ASITHA		303 CATLIN ST		BUFFALO	MN	553131947	0.5078397261	26
1174508337	LYNCH	DONALD		1415 SAINT FRANCIS AVE		SHAKOPEE	MN	553793374	0.5078678278	26
1033139159	HALVORSON	JASON	S	1001 HART BLVD	SUITE 100	MONTICELLO	MN	553628670	0.5080041147	26
1497064059	WESENBERG	JENNIFER	ANN LIEN	811 2ND ST SE		LITTLE FALLS	MN	563453558	0.508053194	26
1679681555	OLMANSON	DOUGLAS	V	1400 JEFFERSON RD		NORTHFIELD	MN	550573081	0.5083839244	26
1548232713	FONGEMIE	ALLEN	E	2500 COMO AVENUE	MAIL STOP 3	ST PAUL	MN	551081460	0.5086292753	26
1538197892	SPAULDING	KIMBERLY		251 COUNTY RD 120		SAINT CLOUD	MN	563034813	0.5096358869	26
1124381470	JOSEPH	KATHERINE		3001 SANFORD PKWY		THIEF RIVER FA	MN	567012700	0.5097487171	26
1801825278	ANDERSON	JULIE		1301 33RD ST S		ST CLOUD	MN	56301	0.5098600595	26
1407933757	DEWEESE	SAMUEL	R	424 W STATE HIGHWAY 5		WACONIA	MN	553871723	0.5102429248	26
1134757875	BOUCHARD	CELESTE	CHRISTINA	200 1ST ST SW		ROCHESTER	MN	559051141	0.510551879	26
1811375413	MALIK	SAAD		3300 OAKDALE AVE N		ROBBINSDALE	MN	554222926	0.5109589149	26
1124476049	STAY	JESSICA	LYNN	1300 ANNE ST NW		BEMIDJI	MN	566015103	0.510996958	26
1144246844	STRAND	DEBORAH	K	5200 FAIRVIEW BLVD		WYOMING	MN	550928013	0.5114482751	26
1396708921	LOCKWOOD	TRAVIS	W	8611 W POINT DOUGLAS RD S		COTTAGE GROVE	MN	550164005	0.5122932622	26
1104860279	BAIRD	MACARAN	ALEXANDER	2020 E 28TH ST.	UMPHYSICIAN	MINNEAPOLIS	MN	55407	0.5124095867	26
1144282666	BUTZ	SUSAN	ASHLIE DO	3800 PARK NICOLLET BLVD		ST LOUIS PARK	MN	554162527	0.5127225809	26
1194700682	PLATTES	DAVID	ROGER	180 JORDAN LN	LONGVILLE L	LONGVILLE	MN	566553164	0.512734948	26
1356301998	WAGNER	ROBERT	JOSEPH	200 UNIVERSITY AVE E		SAINT PAUL	MN	551012507	0.5131447206	26
1588074124	MORALEDA	FRANCIS		1300 ANNE ST NW		BEMIDJI	MN	566015103	0.5134314268	26
1851745210	DUVOR	LEAH		580 RICE ST		SAINT PAUL	MN	551032148	0.5138778037	26
1265496954	DEFOR	GREGORY	S	5625 CENEX DR		INVER GROVE HE	MN	550771724	0.5141365875	26
1245205301	LAKE	JENNIFER	A	4422 WHITE BEAR AVE N		WHITE BEAR LAK	MN	551103475	0.5142934888	26
1790851178	AZAR	AMER		15650 CEDAR AVE S		APPLE VALLEY	MN	551247283	0.5150302991	26
1902209687	MAY	ELAINE		2861 BURNHAM BLVD		MINNEAPOLIS	MN	554164331	0.515476627	26
1063491751	BERGER	LONNIE	WILLIAM	712 S CASCADE ST		FERGUS FALLS	MN	565372913	0.5159017572	26
1609868280	KRUEGER	HEATHER	R	17599 KENWOOD TRL		LAKEVILLE	MN	550448330	0.5161128768	26
1821051996	TALIJAN	ZINAIDA		303 CATLIN ST		BUFFALO	MN	553131947	0.5163744374	26
1598738387	OLSON	MARY	L	820 2ND AVENUE NORTH		WINDOM	MN	56101	0.5166407495	26
1821252800	LOVOLD	AMANDA	LEA	1520 WHITNEY CT	CENTRACARE	ST CLOUD	MN	567031899	0.5168707639	26
1801850946	BERSHOW	SPENCER	ANDREW	3850 PARK NICOLLET BLVD		ST. LOUIS PARK	MN	55416	0.5168734116	26
1871948588	SACHS	JEFFREY		1110 YANKEE DOODLE RD		EAGAN	MN	551212092	0.5172372398	26
1558324780	VOLLMER	LISA	M	280 SMITH AVE N	STE 600	SAINT PAUL	MN	551022424	0.5172640022	26
1720025265	GOULD	WILFRED	EDWIN	290 MAIN ST NW		ELK RIVER	MN	553301270	0.5173987488	26
1083605935	RIESGRAF	ELIZABETH	A	1900 CENTRACARE CIRCLE		ST CLOUD	MN	56303	0.5176118796	26
1790754091	HEBL	ELIZABETH	K	300 LAKE DR E		CHANHASSEN	MN	553179302	0.517713438	26
1124002266	KOWAL	GERALD	K	1695 LOR RAY DR		NORTH MANKATO	MN	560032804	0.517730667	26
1487637971	BOBACK	CHARLES	ERIC	1500 CURVE CREST BLVD W		STILLWATER	MN	550826040	0.5178947009	26
1467415208	NELSON	MARK		600 W 98TH ST		BLOOMINGTON	MN	554204773	0.5180054351	26
1215372297	KHAREL	NIRMAL		7373 FRANCE AVE S	SUITE 202	EDINA	MN	554354534	0.5184443628	26
1205832458	KRIEG	LONNIE	R	805 MAIN AVE S		HARMONY	MN	559396625	0.518545789	26
1851311039	SCHAMBER	CASSANDRA	DEE	2820 PIEDMONT AVE	SUITE A	DULUTH	MN	558113727	0.5190244739	26
1407041148	DELANEY ELSNE	DAVID	JOSEPH	2680 SNELLING AVE N	SUITE 200	ROSEVILLE	MN	551131876	0.5200909053	26
1134779747	CRAVEN	KELLI	ANN	100 HEALTHY WAY		OLIVIA	MN	562771117	0.5201360781	26
1023093283	KNOPP	WILLIAM	D	300 LAKE DR E		CHANHASSEN	MN	553179302	0.5202644572	26
1154448892	NIELSEN	BRENT		720 4TH AVE S		SAINT CLOUD	MN	563014442	0.5203857294	26
1366004772	KHERA	KUSHAL	DEV	200 1ST ST SW		ROCHESTER	MN	559050001	0.5203898631	26
1265494512	TONGEN	SCOTT	W	1026 7TH ST W		SAINT PAUL	MN	551023828	0.5205016441	26
1013052554	DETLEFSEN	GLENN	LEROY	15120 CHIPPENDALE AVE W		ROSEMOUNT	MN	550681796	0.5206221303	26
1770842007	ALVAREZ	YORDANKA	R	14181 BUSINESS CENTER DR NW		ELK RIVER	MN	553304654	0.5211097144	26
1942273503	LUCAS	KAREN	TANAKA	5625 CENEX DR	MAIL STOP 3	INVER GROVE HE	MN	550771735	0.5212125203	26
1043262876	MCKEEN	STEPHANIE	GILLETTE	36105 LEHINGER RD		BIGFORK	MN	566284413	0.5214465486	26
1538183249	MATTHEWS	MARC	R	200 1ST ST SW		ROCHESTER	MN	559050001	0.5215462356	26
1689067860	ABDEL-BARY	MONA		500 OSBORNE RD NE	SUITE 255	FRIDLEY	MN	554322765	0.5226623577	26
1265498596	REED	BARBARA	J.	4570 CTY. HWY. 61		MOOSE LAKE	MN	55767	0.5227652814	26
1457921843	OMOBA	BISOLA	SARAH	330 N 8TH AVE E		DULUTH	MN	558052024	0.5228265843	26
1962934729	HENRY	DAVID	WILLIAM	1315 E 24TH ST STE 1		MINNEAPOLIS	MN	554043959	0.5228832194	26
1407874076	LAWRENCE	SCOTT	ALLEN	1245 WASHINGTON AVE		DETROIT LAKES	MN	565013905	0.5228923785	26
1922067735	CULHANE-PERA	KATHLEEN		153 CESAR CHAVEZ ST		W. ST. PAUL	MN	551072226	0.5229799182	26
1043279318	SPINELLI	WILLIAM	M.	1210 1ST ST W		HASTINGS	MN	550331147	0.5230082113	26
1831201144	SPARKS	RANDAL	P	600 EAST FAIRVIEW AVENUE		OLIVIA	MN	562771399	0.5231038162	26
1679580815	RAFFERTY	ROBERT		1700 HIGHWAY 25 N		BUFFALO	MN	553131930	0.5236715761	26
1184705543	BREITENBACH	ROBERT	A	123 5TH AVE SE		SPRING GROVE	MN	559741318	0.5240460371	26
1124094842	GRONAU	CYNTHIA	K	1100 E BROADWAY		REDWOOD FALLS	MN	56283	0.5241499555	26
1912970807	ECHOLS-SIMPSO	ALEXANDRI	CHRISTINE	300 S BRUCE ST		MARSHALL	MN	562581934	0.5243292416	26
1518182427	FLYNN	JESSICA	MARY	1055 CENTERVILLE CIR		VADNAIS HEIGHT	MN	551275033	0.5244334682	26
1336120971	MUELLER	BECKY	JO	12800 ROLLING RIDGE	CENTRACARE	BECKER	MN	553088838	0.5245808119	26
1104808534	KAMMER	C SCOTT		6815 BEAVER POND WAY		CENTERVILLE	MN	550383317	0.5247798653	26
1679554745	HELLER	PATRICK	JOEL	525 MAIN ST W	CENTRACARE	MELROSE	MN	563521043	0.5256458621	26
1023098456	GARRISON	GREGORY	M	200 1ST ST SW		ROCHESTER	MN	559050001	0.5257495309	26
1154308187	HANSON	MICHELE	A	200 1ST ST SW		ROCHESTER	MN	55905	0.5258477663	26
1033194493	GOODWIN	DAVID	DANIEL	320 EAST MAIN STREET	CUYUNA REGI	CROSBY	MN	564411691	0.526158077	26
1780628461	AILABOUNI	ADAM	DONALD	UFP - PHALEN VILLAGE CLINIC	1414 MARYLA	SAINT PAUL	MN	55106	0.5263348085	26
1164435525	REIF	CHRISTOPH		2001 BLOOMINGTON AVE		MINNEAPOLIS	MN	554043074	0.5263514395	26
1568499929	MOUSER	GILBERT	W	219 GRANT UTLEY AVE		CASS LAKE	MN	566330067	0.5265104745	26
1124132956	EATWELL	LINDY	C	1101 MOULTON AND PARSON DRIVE		ST JAMES	MN	560810460	0.5266219543	26
1437124393	WALSH	JOHN	J	701 HEWITT BLVD		RED WING	MN	550662848	0.5266412662	26
1912317124	TORELL	EMILY		1315 E 24TH ST		MINNEAPOLIS	MN	554043975	0.527036282	26
1912968546	BANK	BARBARA	ANNE	6341 UNIVERSITY AVE NE		FRIDLEY	MN	554324946	0.5275347603	26
1861491672	BERNIER	NICHOLAS	P	2024 S 6TH ST		BRAINERD	MN	564013054	0.527858095	26
1619388006	PAULSON	WILLIAM		8100 NORTHLAND DR		BLOOMINGTON	MN	554314800	0.5279754109	26
1982370912	SCOTT	HANNAH	LYNDSAY F	200 1ST ST SW		ROCHESTER	MN	559050001	0.5291468299	26
1649255985	KIND	STEVEN	L	6600 EXCELSIOR BLVD	STE 160	ST LOUIS PARK	MN	554264744	0.5292244244	26
1972982718	SVENDSEN	JENNIFER	MARIE	9900 TAMARACK RD		WOODBURY	MN	551253609	0.5296871711	26
1639120769	ST GEORGE	TERESA	ANGELA VE	3605 MAYFAIR AVE		HIBBING	MN	557462923	0.5299701484	26
1669451837	HEINZ	DIETER		1500 CURVE CREST BLVD W		STILLWATER	MN	550826040	0.5302943669	26
1649257213	RADOVICH	TERRI	J.	1601 GOLF COURSE RD		GRAND RAPIDS	MN	557448648	0.5305173572	26
1407871411	MCNAMARA	GREGORY	JOHN	811 2ND ST SE	SUITE A	LITTLE FALLS	MN	563453559	0.531010364	26
1093243941	TAYLOR	JESSICA	RUTH	8325 CITY CENTRE DR		WOODBURY	MN	551253323	0.5311855485	26
1225015308	MACLAUGHLIN	KATHY	L	200 1ST ST SW		ROCHESTER	MN	559050001	0.5314505331	26
1366639593	HAMMEL	NATHANIA	KATHLEEN	11091 JASON AVE NE		ALBERTVILLE	MN	553014699	0.5315683696	26
1326306648	WILHELM	APRIL	KATHERINE	1313 PENN AVENUE NORTH		MINNEAPOLIS	MN	55411	0.531618078	26
1467636027	DEY	JAMES	WILLIAM	1000 SW UNIVERSITY DRIVE		WASECA	MN	560930741	0.5317864267	26
1780664052	BROCKWAY	DAVID	P	6440 NICOLLET AVE SO		RICHFIELD	MN	554231697	0.5321107542	26
1326010844	MEER	JENNIFER		200 1ST ST SW		ROCHESTER	MN	559050001	0.532270517	26
1972587723	MACKAY	PETER	ERLICH	320 E MAIN ST	CUYUNA REGI	CROSBY	MN	564411645	0.532455209	26
1902872641	DETERT	DAVID	G	1705 N HIGHWAY 20		CANNON FALLS	MN	550091187	0.5329230151	26
1407851694	DEXTER	CRYSTAL	M	500 OSBORNE RD NE	SUITE 255	FRIDLEY	MN	554322774	0.5331343541	26
1902435886	CLINE	DAVID		200 1ST ST SW		ROCHESTER	MN	559050001	0.5333594915	26
1770717795	LUSIAN	KRISTIN	JO	4212 GRAND AVE	ESSENTIA HE	DULUTH	MN	558072737	0.5334717704	26
1770072886	ANDERSON	MAREN	NICOLE	1027 WASHINGTON AVE		DETROIT LAKES	MN	565013409	0.5336115726	26
1124002761	PARNELL	STEVEN	EDWARD	1950 CENTER CREEK DR	SUITE 100	FAIRMONT	MN	560313428	0.534161215	26
1336348218	FERNANDEZ	EDUARDO	W	1430 HIGHWAY 96 E		WHITE BEAR LAK	MN	551103653	0.5344148858	26
1598731416	LIND	JOSEPH	BRENT	3850 PARK NICOLLET BLVD		ST LOUIS PARK	MN	554162527	0.5345802542	26
1124089289	WALSTON	DENNIS	D	45 SNELLING AVE N		SAINT PAUL	MN	551046842	0.5347440092	26
1184720567	ROBERSON	FRED	MCRAE	1202 5TH GRANT BLVD	LAKE CITY M	WABASHA	MN	559811042	0.5350021369	26
1548241706	SHU	STEVEN	S	5502 W BROADWAY AVE		CRYSTAL	MN	554283508	0.5350189016	26
1881680981	MOULTON	KEITH	BUELL	502 2ND AVE S		ST JAMES	MN	560811737	0.5353373962	26
1225006232	WENNER	CHRISTOPH	J	218 MAIN ST		COLD SPRING	MN	563202533	0.5354846956	26
1366706897	THEOFILES	MEGHAN	G.	200 1ST ST SW		ROCHESTER	MN	559050001	0.5358792872	26
1447694013	CONLEY	JACQUELYN	LORRAINE	1200 CHASKA CREEK WAY STE 200		CHASKA	MN	553182749	0.5365738513	26
1063428746	STARK	CAROL	K	4786 BANNING AVE		WHITE BEAR LAK	MN	551103264	0.5366387407	26
1871528737	ANDERSON	CRAIG	EDWARD	400 E 3RD ST		DULUTH	MN	558051951	0.5367329691	26
1821036054	HERRMANN	MARTIN	J	301 2ND ST NE		NEW PRAGUE	MN	560711709	0.5375622048	26
1437684255	OSTRUE	JOSHUA	ALLEN	101 MARTIN LUTHER KING DR		MANKATO	MN	560016460	0.5388671782	26
1144417684	RASSBACH	SCOTT	DAVID	MAYO CLINIC HEALTH SYSTEM SOUTHWEST MN REGION	101 MARTIN	MANKATO	MN	56001	0.5389074895	26
1336409507	STEPAN	REBECCA	KAY	CENTRACARE HEALTH SAUK CENTER CLINIC	425 ELM ST	SAUK CENTRE	MN	563781010	0.5400598853	26
1578725347	STENZEL TAYNT	HOLLY	MARY	4209 WEBBER PKWY		MINNEAPOLIS	MN	554121747	0.5404593342	26
1750459012	YANG	PETER	THAI	1504 WHITE BEAR AVE NORTH		SAINT PAUL	MN	55106	0.5417589972	26
1710942974	ROSENER	STEPHANIE	E.	333 SMITH AVE N STE 4640		SAINT PAUL	MN	551022344	0.5417839426	26
1770557225	HUSSAIN	MOHAMMED	I	301 HIGHWAY 65 S		MORA	MN	550511899	0.5417939152	26
1023195476	BRATTAIN	KURT	A	3000 HUNDERTMARK RD		CHASKA	MN	553181150	0.5418666315	26
1063779973	KIPKA	KRISTIN	L	50 CENTRAL AVE		OSSEO	MN	553691241	0.5422659188	26
1407832645	COLLINS	JOHN	B	200 1ST ST SW		ROCHESTER	MN	559050001	0.5423438361	26
1710368980	YAUCH	MATTHEW	JOSEPH	9055 SPRINGBROOK DR NW		COON RAPIDS	MN	554335841	0.5423482622	26
1780656793	WEBER	PHILIP	J	5625 CENEX DR - MAIL STOP 33100A	HEALTH PART	INVER GROVE HE	MN	550771735	0.5431508303	26
1548202765	FREDERIXON	PETER	CHRISTOPH	14655 GALAXIE AVE		APPLE VALLEY	MN	551248575	0.5433978436	26
1659332021	EZZO	MARY	L	8675 VALLEY CREEK ROAD		WOODBURY	MN	551252337	0.5450918095	26
1255395406	DONNER	PETER	J	331 HIGHWAY 65 S		MORA	MN	550511899	0.5455305518	26
1891787081	LEVY	DAVID	A	7373 FRANCE AVE S		EDINA	MN	554354534	0.545544016	26
1649495037	TROEDSON	ARTHUR	PETER	1101 LINDEN LN	MINNESOTA C	FARIBAULT	MN	550216400	0.5458201834	26
1992766505	ORR	JENNIE	M	1210 1ST ST W		HASTINGS	MN	550331147	0.5470186516	26
1053359760	BALASUBRAHMAN	RAVI		333 SMITH AVE N STE 4640		SAINT PAUL	MN	551022344	0.5472416154	26
1124137567	KINNEAR	EARL	T	320 3RD AVE		ALBANY	MN	563079363	0.5475375403	26
1891978086	SARGENT	JOHN	HOWARD	639 HEINEL DR		ROSEVILLE	MN	551132101	0.5477664101	26
1467418558	PETT TAYLOR	HEATHER	CHRISTINE	270 MAIN ST N STE 300		STILLWATER	MN	550826788	0.5481104281	26
1184606774	BENTZ	STEVEN	DUANE	7675 MADISON ST NE		FRIDLEY	MN	554322753	0.548285052	26
1326075821	BENZIE	EMILY	ELIZABETH	3300 FREMONT AVE N		MINNEAPOLIS	MN	554122405	0.5496770165	26
1558834390	MULLENIX	DONNA	MAE	2849 CTY RD 103		BARNUM	MN	55707	0.5500447138	26
1104211895	BARILLAS SCHW	LUIS	PEDRO	790 W 66TH ST		RICHFIELD	MN	554232203	0.5502618577	26
1295268993	BREIN	TRICIA	RAE	1027 WASHINGTON AVE		DETROIT LAKES	MN	565013409	0.5504002806	26
1609805456	HOFFMAN	BYRON	DAVID KIO	1025 10TH AVE NE		DEER RIVER	MN	566368703	0.5506080122	26
1417123696	SHARMA	ANSHU		12000 ELM CREEK BLVD N	SUITE 130	MAPLE GROVE	MN	553697073	0.5509364715	26
1144678061	SCHUMACHER	STEVEN	MICHAEL	4855 W ARROWHEAD RD		HERMANTOWN	MN	55811	0.5513188585	26
1003855651	VITA	ELEANOR	O	134 SOUTHVIEW ST		OWATONNA	MN	550603241	0.5513960861	26
1093246514	ORAGWU	CYBILL		50 CENTRACARE DR		LONG PRAIRIE	MN	563472100	0.5514348618	26
1891823159	KOCSIS	KINGA	M	3850 PARK NICOLLET BLVD		ST LOUIS PARK	MN	554162527	0.5518858314	26
1851354815	JOHNSON	DONALD	EDWARD	6341 UNIVERSITY AVE NE		FRIDLEY	MN	554324946	0.5519364078	26
1043636574	BIRKEY	THOMAS	GLENN	725 N 1ST ST		MONTEVIDEO	MN	562651311	0.5521095612	26
1912981341	THEOBALD	MICHELLE	L	6405 FRANCE AVE S # SW200		EDINA	MN	554352163	0.5525066101	26
1376785212	BELL	CHRISTOPH	L	811 2ND ST SE	SUITE A	LITTLE FALLS	MN	563453559	0.5525920948	26
1255307740	LEE	DONALD	J	2155 FORD PKWY		SAINT PAUL	MN	551161862	0.553484807	26
1134213606	PELAEZ	LAURA	ISABEL	210 9TH ST SE		ROCHESTER	MN	559046756	0.5539641918	26
1881780393	WOOTTEN	MICHAEL		1020 WEST BROADWAY	UMP-BROADWA	MINNEAPOLIS	MN	55411	0.5539680759	26
1730131483	MELNYCHUK	ALAN	JASON	333 SMITH AVE N	STE 4314A	SAINT PAUL	MN	551022344	0.5544771885	26
1669417952	FLINT	MELISSA	PREINER	407 W 66TH ST		RICHFIELD	MN	554232374	0.5545861654	26
1700046927	STROKLUND	REBECCA	ANNE	1527 BROADWAY ST		ALEXANDRIA	MN	563082537	0.5546235529	26
1588641997	SPRINGER	JEREMY	S	6600 EXCELSIOR BLVD	STE 160 CRE	ST LOUIS PARK	MN	55426	0.5548186198	26
1669452074	LUSSENHOP	ANTHONY	P	610 30TH AVE W	ALEXANDRIA	ALEXANDRIA	MN	56308	0.5552345158	26
1881853604	STOBBE	JULIA	D	8675 VALLEY CREEK RD		WOODBURY	MN	551252337	0.5557486925	26
1518918010	SIMO	KATHLEEN	K	6545 FRANCE AVE S		EDINA	MN	554352131	0.5563826061	26
1467412114	DORNFELD	KIRK	RICHARD	2200 NW 26TH ST		OWATONNA	MN	550605503	0.5568403874	26
1881638344	EDMAN	AMY	JANET	290 MAIN ST NW		ELK RIVER	MN	553301270	0.5568909517	26
1477530996	SHOWALTER	DENNIS	K	250 CENTRAL AVE N	STE 228 PAR	WAYZATA	MN	55391	0.556948954	26
1740216340	TABIBI	ROBYN	SAMIRA	1026 W 7TH STREET		ST PAUL	MN	551023007	0.5570813979	26
1275593444	SILL	DOUGLAS	E.	1540 LAKE ST S		FOREST LAKE	MN	550252628	0.5573635281	26
1578977971	SAN GIACOMO	MEGAN		916 SAINT PETER ST		DELANO	MN	553282813	0.5574102907	26
1598732893	ANDERSON	NORRIS	M	101 WILLMAR AVE SW		WILLMAR	MN	56201	0.5576305192	26
1467459354	BRATHEN	FRANK	S	824 N 11TH ST		MONTEVIDEO	MN	562651629	0.557922473	26
1366475774	ANYASIKE	MICHAEL	K	300 S BRUCE ST		MARSHALL	MN	562581934	0.5580945665	26
1922452325	MCNIVEN	ELIZABETH	MARIE SPR	14000 FAIRVIEW DR		BURNSVILLE	MN	553375713	0.559677549	26
1083903033	FOSS	RANDY	M	500 W GRANT ST		LAKE CITY	MN	550411143	0.5610186609	26
1144223629	BENZIE	SUSAN	W.	5565 HWY. 210		CROMWELL	MN	557260116	0.5617485715	26
1699945808	RAGEN	KATHLEEN	MICHELLE	800 E. 28TH ST		MINNEAPOLIS	MN	554073799	0.5623226578	26
1386661858	NYHUS	COREY	L	665 3RD ST SW		PERHAM	MN	565731108	0.5628010731	26
1093798563	HICKNER	MARTHA	M	3850 PARK NICOLLET BLVD		ST LOUIS PARK	MN	554162527	0.5631244474	26
1043623879	VANKA	SADHANA		2810 NICOLLET AVE		MINNEAPOLIS	MN	55408	0.5632826749	26
1821054727	MALCOLM	PERRY	ROBERT	4801 VETERANS DR	URGENT CARE	SAINT CLOUD	MN	563032015	0.5638432505	26
1003250655	BOSTROM	ERIK		200 BUNKER HILL DR		AITKIN	MN	564311865	0.563940489	26
1285614149	WYMORE	BRUCE	R	610 30TH AVE WEST	ALEXANDRIA	ALEXANDRIA	MN	56308	0.5641041689	26
1023074259	TRUDE	TIMOTHY	E	11269 JEFFERSON HWY N		CHAMPLIN	MN	553163123	0.5644701633	26
1285611822	HELVIG	RICHARD	J	1601 GOLF COURSE RD		GRAND RAPIDS	MN	557448648	0.5647123459	26
1205810959	WESTIN	ROBERT	KENNETH	320 E MAIN ST	CUYUNA REGI	CROSBY	MN	564411645	0.5649577871	26
1669459293	ANGERMEYR	ELIZABETH	A	3850 PARK NICOLLET BLVD		ST LOUIS PARK	MN	554162527	0.5653260125	26
1114904612	AXELSON	JOHN	T	3850 PARK NICOLLET BLVD		ST LOUIS PARK	MN	554162527	0.5653726713	26
1437137254	JACOBSON	NATHAN	A	200 1ST ST SW		ROCHESTER	MN	559050001	0.5655154188	26
1457916470	DEETER	LANCE		101 MARTIN LUTHER KING DR		MANKATO	MN	560016460	0.5655377473	26
1326359241	BOHN	BRADLEY	A	2200 NW 26TH ST		OWATONNA	MN	550605503	0.5660976123	26
1003295726	SHRAKE	DAVID		8675 VALLEY CREEK RD		WOODBURY	MN	551252337	0.5662899234	26
1114285012	HEDTKE	JENNIFER	LEE	18580 JOPLIN AVE		LAKEVILLE	MN	550444218	0.5662951188	26
1609881051	MOMMSEN	CRAIG	C	2601 CENTENNIAL DR STE 100		NORTH SAINT PA	MN	551093087	0.5663356756	26
1013088178	FEIST	RICHARD	JON	410 CHURCH ST SE		MINNEAPOLIS	MN	554550340	0.5663373077	26
1477662088	SHEN	MAOXING		11475 ROBINSON DR NW	MAIL STOP 3	COON RAPID	MN	554333746	0.5663847921	26
1518987122	CHURCHILL	JANE	M	600 PLEASANT AVE S		PARK RAPIDS	MN	564701431	0.5668573489	26
1003877127	FOSTER	LARRY	D	1216 RYANS RD		WORTHINGTON	MN	561871722	0.5669795533	26
1760458087	MERICKEL	JOHN	P	101 WILLMAR AVE SW		WILLMAR	MN	56201	0.5670578264	26
1437138229	LAMASTER	TIMOTHY	SCOTT	26 E SUPERIOR ST	SUITE 205	DULUTH	MN	558022124	0.5676036158	26
[truncated: 1,594 more rows]
