# Supplementary material for: Prevalence and Correlates of COVID-19 Vaccine Information on Family Medicine Practices’ Websites in the United States: Cross-sectional Website Content Analysis
Source: JMIR Form Res. 2022 Nov 17;6(11):e38425. doi: 10.2196/38425 (PMC9671487; doi:10.2196/38425)
Supplement: Multimedia Appendix 1 [file formative_v6i11e38425_app1.zip › NPI datasets/MO_NPI.csv]

NPI	last_name	first_name	middle_name	address_line1	address_line2	city	state	zip	r	target_sample
1093863607	LASALLE	JAMES	R	950 N JESSE JAMES RD		EXCELSIOR SPRI	MO	640241238	0.0006682188	20
1053403915	PETERS	CARL		12348 OLD TESSON RD	SUITE 180	SAINT LOUIS	MO	631282251	0.0016253237	20
1295269348	WILLIAMS	JOSHUA	STANTON	29 NW 1ST LN		LAMAR	MO	647598105	0.002688183	20
1285295873	PATTERSON	ASHLYN		6420 THE CEDARS CT		CEDAR HILL	MO	630162222	0.0026908317	20
1538162037	BEATHAM	KAREN	ANN	5308 E 115TH ST		KANSAS CITY	MO	641372731	0.0030962257	20
1962446070	ROSALES	MARK		100 HIGHWAY 28 E		BELLE	MO	650133405	0.0035992712	20
1164547485	ALLEN	JENNIFER	A	1714 WEIN ST		HERMANN	MO	650411571	0.0037116818	20
1083055453	ADEWUMI	OLUMIDE	OLOLADE	500 PORTER AVE		AURORA	MO	656052365	0.0041214121	20
1972583094	DICKINSON	LARRY	J	100 E JOHNSON ST		GALLATIN	MO	646401338	0.0044125784	20
1174611966	CHILDERS	JEFFREY	W	150 S MOUNT AUBURN RD	SUITE 342	CAPE GIRARDEAU	MO	637034910	0.0044351607	20
1295735504	HALL	JAMES	W	8800 NW 112TH ST		KANSAS CITY	MO	641531104	0.0044721114	20
1013092139	KANG	YOUNG	MOO	214 AID AVENUE		WEST PLAINS	MO	657750725	0.0055753728	20
1881875771	HAHN	SHELBY	ROSS	1423 N. JEFFERSON	#B100	SPRINGFIELD	MO	658021917	0.0066281068	20
1720341423	LEE	JANELLE		5844 NW BARRY RD	STE. 110	KANSAS CITY	MO	641541465	0.006761136	20
1386095578	WEBER	ALEXANDER	ZENO	2345 DOUGHERTY FERRY RD		SAINT LOUIS	MO	631223313	0.0068780547	20
1922094135	TAYLOR	PEGGY	BOYD	9352 OLIVE BLVD		SAINT LOUIS	MO	631323214	0.0073430706	20
1104866672	HUGHES	BRYAN	C	14310 E 42ND ST S STE 600		INDEPENDENCE	MO	640557308	0.0076373825	20
1063826493	SCHUSTER	ANDREA	MICHELLE	308 S CHURCH ST		FAYETTE	MO	652481243	0.0076846508	20
1497161517	MARTIN	HEATHER	R	315 S OSTEOPATHY AVE		KIRKSVILLE	MO	635016401	0.0086109205	20
1639529597	DAVIS	WHITNEY		2900 S NATIONAL AVE		SPRINGFIELD	MO	658043634	0.0091851624	20
1124637681	GRAVES	CASEY	MICHELLE	405 MAIN ST		HILLSBORO	MO	630504351	0.009186449	20
1679557177	GLICK	DAVID		401 HOLLY HILLS AVE		SAINT LOUIS	MO	631112410	0.0092725563	20
1972730034	MILLER	DUSTIN	C	8880 NE 82ND TER		KANSAS CITY	MO	641581313	0.0096093221	20
1114973161	PALEN	JAMES	E	3129 BLATTNER DR		CAPE GIRARDEAU	MO	637036364	0.010164693	20
1528071263	KRENN	LOUIS	P	3805 S KANSAS EXPY STE B		SPRINGFIELD	MO	658076989	0.010279689	20
1245222611	DEMPSEY	HERBERT	EDWARD	615 SW 3RD ST		LEES SUMMIT	MO	640632212	0.0108423913	20
1942418785	MILLER	AMY	KATHLEEN	13100 MANCHESTER RD	ST. 250	SAINT LOUIS	MO	631311703	0.0113961003	20
1053353201	PIERCE	HEATHER	L	110 N HOSPITAL DR		FULTON	MO	652512511	0.0117682251	20
1871956011	LEGG	ADAM	JOSEPH	302 SE SALEM ST		OAK GROVE	MO	640759299	0.0118265008	20
1043234735	HAMAN	JERRY	L	27176 ST HWY 6 E		KIRKSVILLE	MO	63501	0.0119024264	20
1821096652	SIDES	KEVIN	J	1216 W MAIN ST		FESTUS	MO	630281654	0.0120602553	20
1124162979	STRINGER	KENTON	L.	500 PORTER AVE		AURORA	MO	656052365	0.0127836792	20
1356319156	HANKINS	JANET	LYNN	1800 COMMUNITY		CLINTON	MO	64735	0.0132539063	20
1053671743	LE	TRI		3525 S NATIONAL AVE STE 101		SPRINGFIELD	MO	658077315	0.0133711225	20
1841274644	BALDWIN	THEODORE	R	1236 N JESSE JAMES RD		EXCELSIOR SPRI	MO	640241119	0.0134505853	20
1134613292	EMERY	ALYSSA	MARIE	1 HOSPITAL DR # DC032.00		COLUMBIA	MO	652121000	0.0136071234	20
1801849252	SCHOEPHOERSTE	PAUL	WILLIAM	1605 E BROADWAY STE 110		COLUMBIA	MO	652018023	0.0136259315	20
1740278464	MAXWELL	CHRISTOPH	D	2820 E ROCK HAVEN RD	STE. 100	HARRISONVILLE	MO	647014411	0.0144090857	20
1992144877	BURNETT	CHELSEA	K.	1000 E PRIMROSE ST		SPRINGFIELD	MO	658075154	0.0148158586	20
1881822617	NAQVI	RUBAB	HASAN	900 W NIFONG STE 101		COLUMBIA	MO	652033032	0.0148636093	20
1568402501	BUSCH	JULIE	E	1001 S KIRKWOOD RD	STE 300	SAINT LOUIS	MO	631227254	0.0149164102	20
1548388077	GJORGJIEVSKI	HEATHER	D	103 HILLTOP VILLAGE SHOPPING CENTER DR.		EUREKA	MO	63025	0.0150018712	20
1437373834	LI	HAIKUN		13035 OLIVE BLVD		SAINT LOUIS	MO	631416173	0.0159198134	20
1336553783	WILSON	CHRISTINE		551 EAST SOUTHAMPTON DRIVE		COLUMBIA	MO	65201	0.0169148203	20
1104918457	LEGG	THOMAS	J	18452 BUSINESS 13		BRANSON WEST	MO	657379609	0.0171145545	20
1326077447	CRAIG	TODD	MARTIN	851 E 5TH ST	SUITE 200	WASHINGTON	MO	630903135	0.0174139505	20
1871889303	HAYDEN	TASSY	N.	2340 HAMPTON AVE		SAINT LOUIS	MO	631392935	0.0174683458	20
1073875928	MOORE	NICHOLAS		1475 KISKER RD STE 200		SAINT CHARLES	MO	633048788	0.0177131966	20
1508813833	NOLL	BETTY	ANNE	1600 N MISSOURI AVE		MARCELINE	MO	646581012	0.0177896158	20
1679551063	HEATH	JIMMY	D.	320 N LINCOLN ST		EAST PRAIRIE	MO	638451160	0.0181386927	20
1417022815	KEITH	JAMES	W	708 E HIGHWAY 28		OWENSVILLE	MO	650661588	0.018293079	20
1578958641	PARMAR	RAWINDER		7900 LEES SUMMIT RD		KANSAS CITY	MO	641391236	0.0184600488	20
1457383226	ELLISON	RAYCINIA	KIMLAYANA	101 NW ENGLEWOOD RD		GLADSTONE	MO	64118	0.0184906353	20
1285774760	KIM	HEE-SUN		3231 S NATIONAL AVE	SUITE 170	SPRINGFIELD	MO	658077304	0.0185301248	20
1982055372	LERSCH	STEPHANIE	ANN	1 HOSPITAL DR		COLUMBIA	MO	652121000	0.018644175	20
1407376619	BRANHAM	LAUREN		2900 S NATIONAL AVE		SPRINGFIELD	MO	658043634	0.0189302494	20
1336144930	DAVIS	PAMELA	D	1601 N HIGHWAY 7		PLEASANT HILL	MO	640801945	0.0190084102	20
1073583563	WILSON	DAVID	EARL	9401 N OAK TRFY STE 100		KANSAS CITY	MO	641553393	0.0190227223	20
1962996280	HADDEN	KYLE	ROBERT	1 HOSPITAL DR.	MA303, DC03	COLUMBIA	MO	65212	0.0197286676	20
1093790966	CIESEMIER	GEMMA	A	610 ROSEWOOD DR		KIRKSVILLE	MO	635012477	0.0197824957	20
1114904398	KIMBALL	JAY	W	6450 N CHATHAM AVE		KANSAS CITY	MO	64151	0.0198188881	20
1407805732	BEYER	PHILLIP	MARION	735 W MAIN ST		FREDERICKTOWN	MO	636451113	0.0206909669	20
1114969292	CRAMER	JUSTIN	ROBERT	1309 W FAIRGROUNDS RD STE B		MARSHALL	MO	653404884	0.0209113001	20
1194881748	SPURLOCK	LUTHER	D.	1100 W 10TH ST	SUITE 160	ROLLA	MO	654012937	0.0209260085	20
1205010022	WINSTON	RACHAEL	JOAN	1000 E PRIMROSE ST		SPRINGFIELD	MO	658075154	0.0211870652	20
1609809730	JANSSEN	RONALD	R.	20 NE SAINT LUKES BLVD	SUITE 200	LEES SUMMIT	MO	640866003	0.0225291206	20
1295706513	WINTERBERGER	LINDA	RENE	100 OSAGE EXECUTIVE CIR		HOUSE SPRINGS	MO	630511382	0.022590213	20
1487602991	CARRILLO	PEARL		2305 SOUTH 65 HIGHWAY		MARSHALL	MO	653403702	0.0231302381	20
1396747184	BEDNAR	WILLIAM	M	2609 GLENN HENDREN DRIVE		LIBERTY	MO	640684205	0.0238874783	20
1700822533	JONES	ELIZABETH	ANN	434 N WEST ST		PERRYVILLE	MO	637751359	0.0238896231	20
1952441339	WILSON	W	TIMOTHY	3231 S NATIONAL AVE	SUITE 220	SPRINGFIELD	MO	658077304	0.025506767	20
1477782621	MORRISON	DEREK	J	1307 PORTER WAGONER BLVD		WEST PLAINS	MO	657751828	0.0258923746	20
1477696821	KUREK	MARY	A	510 HIGHWAY 32		LEBANON	MO	655365303	0.0261114203	20
1427314046	BRUMMETT	DICK (RIC	RALPH	711 S LACLEDE STA RD	# 2111	ST LOUIS	MO	63119	0.0261692074	20
1952911406	SHABNAM	SAMINA		13013 FULLER AVE STE A		GRANDVIEW	MO	640302687	0.026203793	20
1508801580	RUBY	HOLLI	K	504 NW 10TH AVE.		AVA	MO	656081359	0.0263678292	20
1063040574	LEE	KENNETH	ALSTON	6420 CLAYTON RD		SAINT LOUIS	MO	631171811	0.0268895645	20
1235151440	DYER	CURTIS	W	140 NORTHSTAR DR		HOLTS SUMMIT	MO	650431123	0.0274180588	20
1831538610	VALLEROY	ANDREW	THOMAS	901 PATIENTS FIRST DR		WASHINGTON	MO	630904700	0.0279060705	20
1922090125	ELLIOTT	JOHN	QUINCY	2480 THREE RIVERS BLVD		POPLAR BLUFF	MO	639012318	0.0284301797	20
1255636445	STUCKMEYER	KATHERINE	A	1032 CROSSWINDS CT		WENTZVILLE	MO	63385	0.0287042693	20
1164415204	CLARK	JONATHAN		1200 E WOODHURST DR	SUITE Q-200	SPRINGFIELD	MO	658044257	0.0287995697	20
1205044146	PUCKETT	JUSTIN	DAVID	2004 N BALTIMORE ST STE A		KIRKSVILLE	MO	635015107	0.0289758952	20
1174184931	BOLT	JACOB	ALLEN	1423 N JEFFERSON AVE # B100		SPRINGFIELD	MO	658021917	0.0290422109	20
1376148478	GILL	RAVINDER	S.	13013 FULLER AVE STE A		GRANDVIEW	MO	640302687	0.0310475757	20
1093074932	MURUGASER	JEHAN	PASCAL	817 S MOUNT AUBURN RD		CAPE GIRARDEAU	MO	637036383	0.0310740583	20
1225027816	GOFF	JOHN	E	2601 CUNNINGHAM AVE		JOPLIN	MO	648041543	0.0324380244	20
1013279967	LUETKEMEYER	CRAIG	ALAN	1014 MADISON ST		JEFFERSON CITY	MO	651013458	0.0326828393	20
1700017985	UPADHYAY	RITWAJ	SINCHU	6650 TROOST AVE	APT 305	KANSAS CITY	MO	64131	0.0329223536	20
1366606923	WOLFE	ERIC	CHRISTOPH	328 MILL CREEK RD		BRANSON	MO	656167012	0.0334818019	20
1730315771	BOTROS	AMBER	KRYSTA	920 MAIN ST	STE. 170	KANSAS CITY	MO	641052017	0.0335491845	20
1942287735	DICKINSON	BRETT		515 MAPLE VALLEY DR		FARMINGTON	MO	636401919	0.0344709982	20
1144205345	GUSTAFSON	GARY	L.	8015 E. 171ST ST.		BELTON	MO	64012	0.0350598307	20
1568560720	MEYERSON	LEWIS	AARON	2101 CORONA RD STE 102		COLUMBIA	MO	652032582	0.0351805696	20
1245375567	NISAR	ABID		2730 S SAINT PETERS PKWY STE 103		SAINT PETERS	MO	633035677	0.035475682	20
1275575243	LEPINSKI	SANDRA	L	6675 HOLMES RD	SUITE 450	KANSAS CITY	MO	641311150	0.0355237615	20
1609280189	SIEVERT	VERONICA	CONAWAY	305 N KEENE ST		COLUMBIA	MO	652016897	0.0359273381	20
1043271158	BINZ	DONALD	E	1475 KISKER RD	SUITE 200	SAINT CHARLES	MO	633048781	0.0365373497	20
1083760599	BUCK	DENISE	L	8793 WATSON RD		SAINT LOUIS	MO	631195111	0.0369230323	20
1235194812	MCCANDLESS	BRIDGET		2301 HOLMES ST		KANSAS CITY	MO	641082640	0.0375170047	20
1720008295	HRABIK	BRENT	A.	6675 HOLMES RD STE 360		KANSAS CITY	MO	641311167	0.03759869	20
1114016342	HALVERSON	LARRY	W.	1423 N JEFFERSON AVE	#B100	SPRINGFIELD	MO	658021917	0.0376166008	20
1134321292	ASSEFA	GIRMA	T.	10000 E 66TH TER		RAYTOWN	MO	641335251	0.0377388192	20
1710547831	SEEVERS	JACOB	BENJAMIN	110 N HOSPITAL DR		FULTON	MO	652512511	0.037785423	20
1518957265	MERGENMEIER	RACHAEL	A	747 N NEW BALLAS RD		CREVE COEUR	MO	631416715	0.0383484578	20
1659466944	SHEKAR	CHANDRA	M.R.	11040 MANCHESTER RD		KIRKWOOD	MO	631221244	0.0386612974	20
1215952197	GALLAGHER-CAL	TERESA	E.	2820 E ROCK HAVEN RD STE 210		HARRISONVILLE	MO	647014414	0.0386914252	20
1194718288	GUNN	ANTHONY	J.	4811 S ARROWHEAD DR		INDEPENDENCE	MO	640556981	0.0390137485	20
1871580241	ATILES	JOSE	A	1905 W 19TH ST		MOUNTAIN GROVE	MO	657111287	0.039987301	20
1790760411	YANNUCCI	JOHN	J	29 NW 1ST LN		LAMAR	MO	64759	0.0413621646	20
1154612588	KELCHEN	PHILLIP		1000 E PRIMROSE ST		SPRINGFIELD	MO	658075154	0.041436804	20
1336586650	LABOUNTY	ALEX	ROBERT	2024 DORSETT VLG		MARYLAND HEIGH	MO	630432208	0.0416813484	20
1912971557	THOMPSON	JOSEPH	W	12255 DE PAUL DR	SUITE 200	BRIDGETON	MO	630442510	0.0421311031	20
1699702472	GARDINER	GENA	MATHEWS	17701 EDISON AVE	SUITE 101	CHESTERFIELD	MO	630051266	0.0430738651	20
1184822801	KNOX	JENNIFER	LYNN	9338 OLIVE BLVD	SUITE 100	SAINT LOUIS	MO	631323248	0.043866111	20
1912010851	LYON	JESS	L	1000 E PRIMROSE ST		SPRINGFIELD	MO	658075154	0.0440394609	20
1841296548	BEENE	JACKIE		1540 E EVERGREEN ST		SPRINGFIELD	MO	658034300	0.0446195989	20
1952406662	KRENNING	LESTER	EARL	11133 DUNN RD		SAINT LOUIS	MO	631366119	0.0448731063	20
1376507962	ROBINE	ROBERT	J	4200 LITTLE BLUE PKWY	SUITE 300	INDEPENDENCE	MO	640578312	0.0450151041	20
1831683739	SIVARAM	GHOMATHY		1800 S SWOPE DR		INDEPENDENCE	MO	640571084	0.0451904857	20
1447411145	DUFF	BRIAN	JAMES	411 N. MCCROSKEY		NIXA	MO	657149330	0.0459744157	20
1689967069	ZIMMERMAN	MATTHEW	THOMAS	965 MATTOX DR		SULLIVAN	MO	630802365	0.0464172061	20
1275864712	SADHU	PRIYA		1475 KISKER RD STE 200		SAINT CHARLES	MO	633048788	0.0470402953	20
1205823671	MORRISON	DENNIS	N	1540 E EVERGREEN ST		SPRINGFIELD	MO	658034300	0.0472326549	20
1699857151	PATTERSON	MICHAEL	A	1501 PROFESSIONAL DR.		IMPERIAL	MO	630522288	0.0475965454	20
1417961988	LINNICK	JAMES	VINCENT	10010 E TRUMAN RD		INDEPENDENCE	MO	640522160	0.047832178	20
1144214610	PATNANA	RADHA		7419 WATSON RD		SAINT LOUIS	MO	631194415	0.0480119274	20
1043208051	CRAWFORD	MARY	J.	102 E MARION ST		PARIS	MO	652751041	0.0481612417	20
1720288236	CALIPJO	HEIDI	C	1057 MEDICAL PARK DR	SUITE A	OSAGE BEACH	MO	650653000	0.0483757728	20
1336250232	POWELL	JENNIFER	S.	120 HOSPITAL DR	SUITE 100	LEBANON	MO	655369238	0.0484201671	20
1952306110	KNOPF	BRIAN	R	510 HIGHWAY 32		LEBANON	MO	655365303	0.0496690311	20
1942252929	BASKINS	REBECCA	S	2700 CLAY EDWARDS DR STE 400		NORTH KANSAS C	MO	641163270	0.0497005219	20
1467571968	ROBERTS	CARL	SYLVESTER	101E MAIN ST		IBERIA	MO	65486	0.0500770831	20
1760041875	BARKER	ZACHARY	ROBERTS	110 N HOSPITAL DR		FULTON	MO	652512511	0.0502672801	20
1659357309	OCAMPO	MA CRISTI	MERERIA	4460 S LINDBERGH BLVD		SAINT LOUIS	MO	631271647	0.0503909602	20
1134165061	PERKINS	SARA	A	3349 AMERICAN AVE	SUITE B	JEFFERSON CITY	MO	651091080	0.0507311267	20
1568467660	CONDUFF	LESTER	L	4941 N TOWNE CENTRE DR		OZARK	MO	657218280	0.0507986923	20
1114108099	CHEN	LEI		1423 N JEFFERSON AVE	A100	SPRINGFIELD	MO	658021917	0.0511121648	20
1831486661	BENBOW	CATHERINE	EDELE	1423 N JEFFERSON AVE	STE B100	SPRINGFIELD	MO	658021917	0.0512615261	20
1437291671	ZAMAN	AREF		1515 SAINT JOSEPH AVE		SAINT JOSEPH	MO	645052631	0.0516538415	20
1194384560	DANIELS	CHELSEA	LYN	12680 OLIVE BLVD STE 300		SAINT LOUIS	MO	631416322	0.051664372	20
1568753481	ADELEKE	ADEGOKE	OLAOLU	104 E. HIGHWAY 60		MOUNTAIN VIEW	MO	655487381	0.0520068067	20
1902872633	PARKER	DANIEL	R	100 EIGHTH STREET	SUITE 2	WINFIELD	MO	63389	0.0521044801	20
1861460628	ROGERS	JUDY	S	2303 VILLAGE DR		SAINT JOSEPH	MO	645064954	0.0523136091	20
1649344656	LEWIS	DANIEL	A.	1040 W WASHINGTON ST		MARSHFIELD	MO	657062314	0.0533615677	20
1558467076	GIALDE	STEVE	T	302 SE SALEM ST		OAK GROVE	MO	640759299	0.0540292356	20
1457393712	TIEFENBRUNN	MATTHEW	J	1326 S SERVICE RD W STE 10		SULLIVAN	MO	630802306	0.0548809516	20
1780608968	BALL	CARLA	JUNE	101 NW ENGLEWOOD RD		GLADSTONE	MO	641184063	0.0549601387	20
1063441632	SMART	HAROLD	A	719 W CENTENIAL		CARTHAGE	MO	64836	0.0555969933	20
1346283751	SMITH	LORI	MICHELLE	1050 W 10TH ST		ROLLA	MO	654012905	0.0559190433	20
1316353584	MELTON	KYLIE	MANUELLA	1500 CALVARY CHURCH RD		FESTUS	MO	630284125	0.0566655915	20
1992743405	RUES	LAWRENCE	A	6675 HOLMES ROAD, STE 360	GOPPERT TRI	KANSAS CITY	MO	64131	0.0570732365	20
1225291248	TABLES	BESSEVELY	M.	1225 GRAHAM RD STE C-1340		FLORISSANT	MO	630318019	0.0570854717	20
1619938628	NAEMI	MARYAM		1101 HIGHWAY K		O FALLON	MO	633668431	0.0573368534	20
1437509759	LARSEN	KACI	RAE	308 S CHURCH ST		FAYETTE	MO	652481243	0.0575775644	20
1073755153	HERTZ	JEAN	KIRSTEN	209 RAND ST		WASHINGTON	MO	630901815	0.0576401023	20
1538168133	HILL	ROBERT	DAVID	109 N BROADWAY ST		SOUTH WEST CIT	MO	648639417	0.0587035273	20
1245753284	ARASTOO	ALEXA		1717 BIDDLE ST		SAINT LOUIS	MO	631063454	0.0597340474	20
1669477972	SNOOK	LORI	J	2016 S MAIN ST		MARYVILLE	MO	644682655	0.0598027236	20
1972506533	PRESTON	BRUCE	EDWARD	805 N KENTUCKY ST		WEST PLAINS	MO	657752022	0.0602087034	20
1578824454	GUHL	GABRIELLE		1300 N OAKLAND AVE		BOLIVAR	MO	656133018	0.0606156797	20
1922172956	SILNEY	CAROLLE		2614 FORUM BLVD	SUITE 100	COLUMBIA	MO	652035431	0.0609369031	20
1881633071	DESAI	GAUTAM		1010 CARONDELET DR	SUITE #220	KANSAS CITY	MO	641144859	0.0615491206	20
1265408926	HULL	SUSAN	R	16555 MANCHESTER RD	SUITE 100	GROVER	MO	630401220	0.061757938	20
1447868005	WATERWORTH	BRITTANY	MECHELLE	3700 I 70 DR SE STE 106		COLUMBIA	MO	652016587	0.0625379328	20
1043212830	MATHEWS	MITZI	E	2609 GLENN HENDREN DRIVE		LIBERTY	MO	640684205	0.0634124033	20
1568486017	PHILLIPS	SHEILA	K	101 NW ENGLEWOOD RD		GLADSTONE	MO	641184063	0.0635555168	20
1457611261	GLUECK	LAURA	E	545 BROADRIDGE DR		JACKSON	MO	637553001	0.063894311	20
1932198231	CASS	KYRA	ANNE	8670 BIG BEND BLVD STE A		SAINT LOUIS	MO	631193839	0.0639655297	20
1063457216	WILKIE	ROBERT	G	100 W US HIGHWAY 60		MOUNTAIN VIEW	MO	655488542	0.0639791615	20
1528053543	NILL	DAVID	T	2901 ROCKCREEK PKWY		KANSAS CITY	MO	641172536	0.0649023629	20
1841378866	HITE	DENNIS	E.	120 HOSPITAL DR	SUITE 100	LEBANON	MO	655369238	0.065144185	20
1003893785	ROWLEY-HERRON	JETUAN	L	5471 DR MARTIN LUTHER KING DR		SAINT LOUIS	MO	631124265	0.0651573236	20
1982667986	HYATT	ANDREW		2305 GEORGIA ST		LOUISIANA	MO	633532559	0.0654838831	20
1467459503	HOSMER	ELIZABETH	ANN	2511 W EDGEWOOD DR	STE D	JEFFERSON CITY	MO	651095869	0.0656924816	20
1972742807	KUHLMANN	GREGGORY	M	3308 W EDGEWOOD DR STE A		JEFFERSON CITY	MO	651096891	0.0660136873	20
1003103490	DILLINGHAM	JUSTIN	JAMES	3126 S JACKSON AVE	STE 101	JOPLIN	MO	648042534	0.0660692896	20
1801144977	KING	PHILLIP	EUGENE	418 LAKESIDE DR		LIBERTY	MO	640683440	0.0660836478	20
1093783862	VEGA	SUSAN		8 COUNTRY CLUB RD		COUNTRY CLUB	MO	645051014	0.0661603003	20
1821107939	BOYD	GREGORY	W	1741 NE DOUGLAS ST STE 200		LEES SUMMIT	MO	640864704	0.0680935798	20
1326188764	GRAHAM	MARCIA	K	3231 S NATIONAL AVE	SUITE 280	SPRINGFIELD	MO	658077304	0.0682354607	20
1033161120	BRUGGEMAN	JERRY	JOSEPH	1112 E NORTH ST		ELDON	MO	650262602	0.0689567388	20
1255992905	MARLER	TYLER	LYMAN	2345 DOUGHERTY FERRY RD		SAINT LOUIS	MO	631223313	0.0689677033	20
1003962820	YOUNUS	SUMERA		3009 N BALLAS RD STE 387C		SAINT LOUIS	MO	631312324	0.0693034716	20
1437385986	WESSELS	JENNIFER	MARIE	1015 CORPORATE SQUARE DR	STE 220	SAINT LOUIS	MO	631322938	0.0693323841	20
1104821818	CHAROCHAK	STEVEN	FRANKLIN	1000 CARONDELET DR STE 100		KANSAS CITY	MO	64114	0.0694221594	20
1730168592	ELLIOTT	WENDELL	H	686 LESTER ST		POPLAR BLUFF	MO	639015025	0.0695265388	20
1205241973	BLAY	MEGHAN		1000 E PRIMROSE ST		SPRINGFIELD	MO	658075154	0.0697088177	20
1043218084	EARNHART	JOHN	VAN	150 S MOUNT AUBURN RD	SUITE 418	CAPE GIRARDEAU	MO	637034911	0.0700045834	20
1750309142	KIM	SAMANG	O	6996 COUNTY ROAD 326		PALMYRA	MO	634613119	0.0703863474	20
1154373017	MONIZ	PAUL	S	555 W PINE ST		FARMINGTON	MO	636401439	0.0704612518	20
1801872254	CAMPBELL	DAVID	C	4590 S LINDBERGH BLVD		SAINT LOUIS	MO	631271810	0.0708412254	20
1376515080	ATKINSON	DEBRA	A	1930 N BUSINESS ROUTE 5	UNIT 1A	CAMDENTON	MO	650202659	0.0710206572	20
1992762504	WRIGHT	MELISSA		1375 NETTLETON AVE		THAYER	MO	65791	0.0710460479	20
1194386987	LOMBARDO	CYNTHIA	BREANNE	551 E SOUTHAMPTON DR		COLUMBIA	MO	652014236	0.071871996	20
1174509087	KIEKHAEFER	NINA	MILLER	1241 W STADIUM BLVD		JEFFERSON CITY	MO	651096023	0.0719027906	20
1306008669	BOSANQUET	JILL	MELISSA	7421 HIGHWAY N		DARDENNE PRAIR	MO	63368	0.0732806069	20
1437565223	BRAY	MARLANA	MARIE	2900 S NATIONAL AVE		SPRINGFIELD	MO	658043634	0.0732899676	20
1508020165	PHARRIS	JENNIFER	LOUISE	1001 E PRIMROSE ST		SPRINGFIELD	MO	658075155	0.0733322222	20
1972124337	MCCARTHY	HANNAH	GRACE	1423 N JEFFERSON AVE STE B100		SPRINGFIELD	MO	658021988	0.0740786451	20
1285807362	LONG	KIANA		191 IOWA BLVD	WRIGHT MEMO	TRENTON	MO	646838343	0.0743249655	20
1225295223	CARRIGAN	MARC	D	1423 N JEFFERSON AVE # B100		SPRINGFIELD	MO	658021917	0.0751087428	20
1528089059	ALLMON	AMANDA	LOU ANN	551 EAST SOUTHAMPTON DRIVE		COLUMBIA	MO	65201	0.0754004098	20
1386137909	MORRIS	LAQUITA	SHERRELLE	1 HOSPITAL DR # DC032.00		COLUMBIA	MO	652121000	0.075411934	20
1669805818	KERNS	DANYELLE	DAWN	220 S WOODBINE RD		SAINT JOSEPH	MO	645063447	0.0756174028	20
1265882120	EASTER	ALYSSA		1423 N JEFFERSON AVE		SPRINGFIELD	MO	658021917	0.0762824845	20
1366407835	MUSSER	RICHARD	E	1 HOSPITAL DR		DONIPHAN	MO	639351274	0.0766468277	20
1316045602	GLOVER	KRISTEN	F.	3850 S NATIONAL AVE	#520	SPRINGFIELD	MO	658075287	0.0771603631	20
1407856396	BROYLES	DAMON	R.	714 GRAVOIS RD	SUITE 210	FENTON	MO	630267727	0.0778898984	20
1306027297	SPRUILL	J-PIA	KIM	106 COMMERCE DR		AURORA	MO	656056260	0.0788858584	20
1992791701	TURLEY	HAROLD	M	400 W CLAY AVE		PLATTSBURG	MO	644771424	0.0792946373	20
1770077182	ERICKSEN	SAVANNAH	ROSEMARY	1602 N 2ND ST		CLINTON	MO	647351192	0.0793035389	20
1780943753	COX	JESSICA	LEANNE	817 S MOUNT AUBURN RD # 100		CAPE GIRARDEAU	MO	637036383	0.0793609866	20
1780630871	MISRA	SHAMITA		551 EAST SOUTHAMPTON DRIVE		COLUMBIA	MO	65201	0.0808575573	20
1407834260	STEGEMAN	DALE	M	16216 BAXTER RD	STE 340	CHESTERFIELD	MO	630174770	0.0815193942	20
1902198781	SCHOENHERR	MATTHEW	E	11125 DUNN RD	STE. 406	SAINT LOUIS	MO	631366132	0.0816633413	20
1104958719	SWINK	BEN	W.	8710 MANCHESTER RD		SAINT LOUIS	MO	63144	0.0819950286	20
1659458198	PAGKALINAWAN	JOVITO		2002 KANELL BLVD		POPLAR BLUFF	MO	639014045	0.0822443637	20
1366478588	FRESCOLN	HILARY	A	104 EAST HWY 60		MT VIEW	MO	655480000	0.082512063	20
1457978876	FARON	NICHOLAS		2345 DOUGHERTY FERRY RD		SAINT LOUIS	MO	631223313	0.0828483701	20
1871537704	FRIEDEBACH	KATHERINE		3400 W TRUMAN BLVD		JEFFERSON CITY	MO	651095712	0.0831518248	20
1154315729	CATRON	DAVID	O	150 S MOUNT AUBURN RD	SUITE 418	CAPE GIRARDEAU	MO	637034910	0.0842071665	20
1073609376	FOWLER	CHAD	RYAN	1032 CROSSWINDS CT		WENTZVILLE	MO	63385	0.0843599877	20
1962488536	JONES	JUSTIN	E.	1605 E BROADWAY	SUITE 110	COLUMBIA	MO	652018023	0.0845170045	20
1427285576	HASAN	SYED	MUHAMMAD	305 N KEENE ST		COLUMBIA	MO	652016897	0.0847111838	20
1548266737	CRAWFORD	STEVEN		12 JEFFERSON SQ		DE SOTO	MO	630201031	0.0848203237	20
1902870561	BURNS	LISA	C	16555 MANCHESTER RD	SUITE 100	WILDWOOD	MO	630401220	0.0851610937	20
1497929962	COX	ERIN	ELAINE	5844 NW BARRY ROAD	SUITE 110	KANSAS CITY	MO	64154	0.0854257653	20
1366441495	NEBLOCK	MICHELE	L.	1175 E CHERRY ST		TROY	MO	633791520	0.0854740991	20
1669749222	WHITE	BOWEN	FAVILLE	8646 MAIDEN LN		KANSAS CITY	MO	641143033	0.0855293838	20
1861525750	FIGUEROA	AIDA	ESTHER	3512 S RANGE LINE RD # 101		JOPLIN	MO	648044431	0.085759447	20
1124548102	HERRIN	BRITTANY	ELIZABETH	2345 DOUGHERTY FERRY RD		SAINT LOUIS	MO	631223313	0.0866707275	20
1053632935	SMITH	JAMESY	CHARLES	1103 W LIBERTY ST		FARMINGTON	MO	636401921	0.0872696066	20
1972542660	OGDEN	RICHARD		1010 CARONDELET DR	SUITE #220	KANSAS CITY	MO	641144859	0.0873671165	20
1295711869	SALINAS	MANUEL		1240 BANNING ST		MARSHFIELD	MO	657062390	0.0879788525	20
1568811586	STARRETT	JAMES		5425 SOUTHFIELD CENTER		ST. LOUIS	MO	63123	0.0881082551	20
1043209836	JIBBEN	ROBERT	J	1523 BUSINESS HWY 60 W	STE A1	DEXTER	MO	63841	0.0887112492	20
1689646358	KIEHL	FREDERICK	D	1007 S POLK ST		MAYSVILLE	MO	644694030	0.0903501511	20
1255411989	THORNSBERRY	JONATHAN	L	363 E. ROUTE 66		STRAFFORD	MO	65757	0.0905922871	20
1053939363	HOLBROOK	KATHERINE	LYNNE	315 S OSTEOPATHY AVE		KIRKSVILLE	MO	635016401	0.0907273377	20
1497748487	ALLISON	LYNN	E	110 BUSINESS PARK DR STE C		BRANSON	MO	656167426	0.091124605	20
1861018210	LOHSANDT	DALTON		308 S CHURCH ST		FAYETTE	MO	652481243	0.0913051987	20
1700835469	PENDERGRASS	CRAIG	L	117 E HICKORY ST		NEOSHO	MO	648501806	0.0913449433	20
1235691619	MILLER	KELLY	MARIE	1420 S BUSINESS 61 STE DEF		BOWLING GREEN	MO	633345230	0.0919624563	20
1386601128	WENDT	JOHN	C	1520 WENTZVILLE PKWY		WENTZVILLE	MO	633853408	0.0923936116	20
1629036561	FITZSIMMONS	ANNE	B	551 EAST SOUTHAMPTON DRIVE		COLUMBIA	MO	65201	0.0926058479	20
1164410353	SHEEHAN	DEBORAH	LOU	1202 E MAIN ST		WILLOW SPRINGS	MO	657933588	0.0931656687	20
1639115728	LOTT	EMILY	JO	9151 NE 81ST TER	SUITE 105	KANSAS CITY	MO	641581294	0.0932955454	20
1912946047	YASSO	JOSEPH		3600 NE RALPH POWELL RD	SUITE C	LEES SUMMIT	MO	640642369	0.0938970875	20
1669413886	MORTON	WAYNE	L	101 GIESLER DRIVE		OSCEOLA	MO	647766297	0.0939920913	20
1629268016	STORTZ	PAUL	STEPHEN	1120 S SPRINGFIELD AVE		BOLIVAR	MO	656132512	0.0948669496	20
1891826269	RASMUSSEN	CHARLES	SCOTT	525 BRANSON LANDING BLVD	STE. 508	BRANSON	MO	656162052	0.0950313346	20
1922035070	SYMONDS	JOHN	T	2016 S MAIN ST		MARYVILLE	MO	644682655	0.0950624962	20
1558367003	CHRISTIANSEN	STEPHEN	DENNEY	1335 E INDEPENDENCE ST	SUITE B	SPRINGFIELD	MO	658044262	0.0950923297	20
1841828084	ESTES	KATHRYN		7900 LEES SUMMIT RD		KANSAS CITY	MO	641391246	0.0955437678	20
1679643621	MORGAN	ROBERT	FRANCIS	30 RONNIES PLZ		SAINT LOUIS	MO	631263552	0.0963928802	20
1871566240	VOSS	LAURA	R.	500 NW 68TH ST		KANSAS CITY	MO	641182455	0.0966491369	20
1811078496	ADKISON	BRIAN	WILSON	2212 W. KEARNEY		SPRINGFIELD	MO	65803	0.0969263521	20
1063075752	TABOR	BRANDI	NICHOLE	735 W MAIN ST		FREDERICKTOWN	MO	636451113	0.0981186913	20
1043284730	BALLARD	ELIZABETH	J	18452 BUSINESS 13		BRANSON WEST	MO	657379609	0.0981596979	20
1114206059	LIVINGSTON	JENNIFER	LYNN	7900 LEES SUMMIT RD		KANSAS CITY	MO	641391236	0.0986730704	20
1942359005	BENOIST	PATRICIA	A	1337 S SAM HOUSTON BLVD		HOUSTON	MO	654832046	0.0992610879	20
1285120865	BOWMAN	ELIZABETH	NICHOLE	3870 COLUMBIA AVE		OSAGE BEACH	MO	650658689	0.0992849647	20
1942640305	JETT	DAYNA		1423 N JEFFERSON AVE STE B100		SPRINGFIELD	MO	658021917	0.099365016	20
1306863006	TARWATER	KRISTEN	DEANE	551 EAST SOUTHAMPTON DRIVE		COLUMBIA	MO	65201	0.099736318	20
1639551666	COCKRELL	CHERRY	E	12445 DORSETT RD		MARYLAND HEIGH	MO	630433907	0.1002644357	20
1790787059	THOMAS	THOMAS	CORDELL	110 WESTWOODS DR		LIBERTY	MO	640681181	0.1004658551	20
1033300488	JENNINGS	CASEY	AMANDA	2305 GEORGIA ST		LOUISIANA	MO	633532559	0.1008677087	20
1285714691	LAPOINTE	NEAL	GERARD	420 E HIGH ST		JEFFERSON CITY	MO	651013215	0.1011248725	20
1265058630	SEDDON	NICOLE		551 E SOUTHAMPTON DR		COLUMBIA	MO	652014236	0.1030764878	20
1679067276	PULLAM	KRISTOPHE	VAUGHN	1203 SMIZER MILL RD STE 105		FENTON	MO	630263483	0.1035543941	20
1568480952	SCHREIER	ERIN	LEAN	1345 N JESSE JAMES RD		EXCELSIOR SPRI	MO	640241120	0.1036907114	20
1356343826	CAMIRE	JOSEPH	CHESTER F	17959 MAIN STREET		EMINENCE	MO	65466	0.1038104888	20
1619173549	WILSON	TIMOTHY	ALLEN	9712 E 66TH TER		RAYTOWN	MO	641335848	0.1038348834	20
1225032923	GOLIGHTLY	BRIAN	D.	2016 S MAIN ST		MARYVILLE	MO	644682655	0.1040520547	20
1407030349	BUCKNER	JAMES	RAYMOND	1040 W WASHINGTON ST		MARSHFIELD	MO	657062314	0.1045744932	20
1649703562	LEE	NICOLE		7900 LEES SUMMIT RD		KANSAS CITY	MO	641391236	0.1048516785	20
1669901831	TUNINK	CARL	RYAN	1 HOSPITAL DR.	MA303, DC03	COLUMBIA	MO	65212	0.1049705423	20
1730133174	WUNG	LYNN	M	305 N KEENE ST	STE 203	COLUMBIA	MO	652016897	0.105436415	20
1932101631	GIBSON	ERICA	ELLIS	1702 N KINGSHIGHWAY ST		CAPE GIRARDEAU	MO	637012122	0.1056535231	20
1083031934	ZWEIG	ALEXANDER	P	101 REDTAIL DR STE C		ASHLAND	MO	650101140	0.1059840411	20
1942295548	NELSON	DARRYL	K	270 NE TUDOR RD		LEES SUMMIT	MO	640865696	0.1063613687	20
1811129695	OETTING	BECKY		1598 W MEYER RD		WENTZVILLE	MO	633853653	0.1067551785	20
1295116572	JAMES	CALEB		331 SIJAN		WHITEMAN AFB	MO	65305	0.1071697176	20
1255310850	KNORR	DAVID	J	1811 S MAIN ST		PALMYRA	MO	634611961	0.1071945075	20
1396031282	CALDWELL	CARMELLA	DAWN	6675 HOLMES RD STE 450		KANSAS CITY	MO	641311173	0.1072600796	20
1821053315	WARD	GARY	L	2725 N WESTWOOD BLVD		POPLAR BLUFF	MO	639012346	0.1083361074	20
1730506684	SLACK	ANIESA		7900 LEES SUMMIT RD		KANSAS CITY	MO	641391236	0.1093555391	20
1457587602	SWADE	KELLY	MARIE	7900 LEES SUMMIT RD		KANSAS CITY	MO	641391236	0.1098248372	20
1194722371	CAYWOOD	ERIC		1500 SOUTHWEST BLVD	SUITE B	JEFFERSON CITY	MO	651092432	0.1102989284	20
1700826153	BLAGDON	DONALD	G	501 TEACO ROAD	STE B	KENNETT	MO	63857	0.1104896972	20
1699796284	DOWNING	OAKLEY	B.	199 JOHNSTOWN DR		ROGERSVILLE	MO	657429366	0.1105549285	20
1003171968	WEHNER	BRIANNE	LEIGH	315 S OSTEOPATHY AVE		KIRKSVILLE	MO	635016401	0.1109355297	20
1598886475	YALCIN	ENVER	NMN	13082 TESSON FERRY RD		SAINT LOUIS	MO	631283442	0.1112247566	20
1134174410	KOLO	GEORGE		1010 CARONDELET DR	SUITE # 220	KANSAS CITY	MO	641144859	0.1114045973	20
1114964574	SUTTERER	KENT	STEVEN	9 ST ANTHONY DRIVE		ST. PETERS	MO	63376	0.1116867252	20
1144537804	MAZAL	BENJAMIN	BARRY	1771 COMMERCIAL ST		WARSAW	MO	653553096	0.1124870605	20
1952393530	AKREMI	JANET	E	800 W BUCHANAN ST		CALIFORNIA	MO	650181270	0.1126413262	20
1043219454	PUDERBAUGH	STEVEN	L	1314 N 36TH ST		SAINT JOSEPH	MO	645062357	0.1129356134	20
1437285038	SMITH	SHELBY	ALLEN	3850 S. NATIONAL AVE	#520	SPRINGFIELD	MO	658075230	0.113488921	20
1801994926	KANTOR	DAVID	NORMAN	2325 DOUGHERTY FERRY RD	STE 104	SAINT LOUIS	MO	631223356	0.113533726	20
1033287610	NALAGAN	ERIC		683 BIG BEND RD		BALLWIN	MO	630217723	0.1138027148	20
1952978678	BOCINSKY	JOHN	DANIEL	551 E SOUTHAMPTON DR # DC106.00		COLUMBIA	MO	652014236	0.1141342815	20
1174726046	MARKOLLARI	ARTAN		801 HAZELWEST DR		HAZELWOOD	MO	630421754	0.1146855471	20
1083644371	MACKEL	JOHN	V.	310 S SILVER SPRINGS RD		CAPE GIRARDEAU	MO	637036312	0.1147431168	20
1093704314	DANGELO	JAMES	ALFRED	1000 CARONDELET DR STE 100		KANSAS CITY	MO	641144673	0.1148498632	20
1144379736	THOMAS	JERRY	E.	1100 W 10TH ST	SUITE 200	ROLLA	MO	654012937	0.1159849489	20
1578948188	EUGENE	RESHMA		1103 W LIBERTY ST		FARMINGTON	MO	636401921	0.1161560813	20
1134789019	ALAM	SAMI	BIN	13013 FULLER AVE		GRANDVIEW	MO	640302619	0.1166948723	20
1235109851	DIBERNARDO	MICHAEL	JULIUS	9411 N OAK TRFY	SUITE 100	KANSAS CITY	MO	641552262	0.1172574172	20
1568443935	MILLER	JAMES	L	617 W NURSERY ST		BUTLER	MO	647301840	0.1174375294	20
1336297944	BARTH	JOHN	D	305 S PLATTE CLAY WAY		KEARNEY	MO	640608214	0.1176037859	20
1518924141	CASTER	PHILIP	W	732 S MADISON AVE		LEBANON	MO	655363591	0.1188271521	20
1477113504	SNYDER-HERNAN	KRISTEN	RUTH	1423 N JEFFERSON AVE # B100		SPRINGFIELD	MO	658021917	0.1208209531	20
1972155232	STUTHEIT	MEGAN	L	1200 W 22ND ST		HIGGINSVILLE	MO	640371420	0.1220201138	20
1366649253	LIEBMANN	STEPHANIE	ERICA	9338 OLIVE BLVD	SUITE 100	SAINT LOUIS	MO	631323248	0.1228486868	20
1851383392	DEMPSEY	HERBERT	ALEXANDER	615 SW 3RD ST	LEES SUMMIT	LEES SUMMIT	MO	640632212	0.123047065	20
1265499859	HART	TAMMY	K.	400 N FULLERTON ST		PRINCETON	MO	646731418	0.1232920546	20
1356385553	AFSHAR	DAVID	H	545 BRANSON LANDING BLVD	SUITE 508	BRANSON	MO	65616	0.1233528052	20
1336359017	WHITE	JERRY	CHAD	115 E BUSINESS HIGHWAY 60		DEXTER	MO	638411000	0.1234842507	20
1326450032	PATTON	BAILEY	ELISE ROB	606 S HARDY AVE		INDEPENDENCE	MO	640531827	0.1239791317	20
1407841943	SCHEUER	DIANE	C	12121 BLUE RIDGE EXT	BLUE RIDGE	GRANDVIEW	MO	640306401	0.1244366472	20
1134648959	DERGES	PATRICIA		3259 E SUNSHINE ST STE AA		SPRINGFIELD	MO	658042114	0.1249635663	20
1891751129	SMITH	DOUGLAS	D	206 N BISMARK ST	SUITE A	CONCORDIA	MO	640208180	0.1255005054	20
1033212279	KNOWLES	BRIAN	KEVIN	624 W. LOCKLING ST		BROOKFIELD	MO	646282336	0.1259657434	20
1114407525	HALFORD	KOURTNEY		420 WOLLARD BLVD		RICHMOND	MO	640851974	0.126023789	20
1316045677	SPARKS	ROBERT	W	2200 S HALLIBURTON ST		KIRKSVILLE	MO	635014651	0.1263858416	20
1093196586	KREIKEMEIER	ROBERT		6675 HOLMES RD STE 450		KANSAS CITY	MO	641311173	0.1269533807	20
1255349486	HULETT	JENNIFER	M	3308 W EDGEWOOD DR	SUITE B	JEFFERSON CITY	MO	651096891	0.127240636	20
1477627222	HAYES	NANCY	J.	120 W 16TH ST		MOUNTAIN GROVE	MO	657111039	0.1278642975	20
1821062266	BECKERDITE	MATTHEW	A	2630 STATE HIGHWAY K	STE 100	OFALLON	MO	63368	0.12791724	20
1982895538	SANTOS	JAIME	Z	13303 TESSON FERRY RD STE 100		SAINT LOUIS	MO	631284062	0.1286703791	20
1104411883	COLLIER	KARI		1500 W STATE HIGHWAY J		OZARK	MO	657217425	0.1286718981	20
1235715962	DANIEL	BONNIE	JANEEN	3071 S GRAND AVE		CARTHAGE	MO	648367851	0.1288502785	20
1265662068	CANNON	BRYAN	JAMES	16555 MANCHESTER RD	SUITE 100	WILDWOOD	MO	630401220	0.1291425522	20
1275183055	SPORLEDER	ALISON		2016 S MAIN ST		MARYVILLE	MO	644682655	0.1292417241	20
1235104886	DECLUE	JOHN	A	3536 KUHNE RD		OWENSVILLE	MO	650662573	0.1300156606	20
1629184668	ROBINS	CHRISTINA	AUDELL	777 S NEW BALLAS RD	SUITE 100E	SAINT LOUIS	MO	631418705	0.1301342231	20
1104923218	TROY	TERESA	J	3850 S NATIONAL AVE	#520	SPRINGFIELD	MO	658075287	0.1302114721	20
1336188903	HAWKINS	STEPHEN	L	500 NORTH MAIN STREET		CABOOL	MO	65689	0.1306437581	20
1366422081	KIMLINGER	WILLIAM	R.	701 W HIGH ST		JEFFERSON CITY	MO	651011525	0.1317973519	20
1558551358	SANDS	MICHAEL	EUGENE	1500 SOUTHWEST BLVD STE D		JEFFERSON CITY	MO	651092472	0.1319446779	20
1770779530	WILLIAMS	LINNEA		6317 EVANSTON AVE		RAYTOWN	MO	641334929	0.1323663495	20
1144218728	PIMENTEL	ESPERANZA	M	2323 CHAMBERS RD		SAINT LOUIS	MO	631365546	0.1329055187	20
1255371944	JOHNSON	WILLIAM	D	515 MAPLE VALLEY DR		FARMINGTON	MO	636401919	0.1334930366	20
1225033459	MESA	STEPHEN	M	4419 S CRYSLER AVE		INDEPENDENCE	MO	640555906	0.1335234801	20
1740592435	ROACH	MICHAEL	DEWAYNE	686 LESTER ST		POPLAR BLUFF	MO	639015025	0.1340786173	20
1629506522	WEISEL	DANIEL	MARTIN	20 PROGRESS POINT PKWY STE 108		O FALLON	MO	633682207	0.1342249076	20
1174848840	BROWN	MICHAEL	ROBERT	1103 S. HIGHWAY	SUITE C	SMITHVILLE	MO	64089	0.1346958965	20
1285604512	BUIE	STEVEN	E	7201 E 147TH ST		GRANDVIEW	MO	640304204	0.1348981276	20
1922414465	STARKE	JOSEPH	ROBERT	2345 DOUGHERTY FERRY RD		SAINT LOUIS	MO	631223313	0.1349496544	20
1245377076	BUENING	RONALD	A.	418 WEST STREET		SEYMOUR	MO	65746	0.1350237877	20
1972617249	GREENE	HOWARD	GILBERT	2305 GEORGIA ST		LOUISIANA	MO	633532559	0.135044308	20
1235736166	TRAN	THE		13013 FULLER AVE STE A		GRANDVIEW	MO	640302687	0.1350628576	20
1255816591	MINGO-BERRY	TAKEDRIA		206 NW MOCK AVE STE 201		BLUE SPRINGS	MO	640142530	0.1356414632	20
1356353676	BAILEY	KELVIN	EUGENE	304 W WASHINGTON AVE		RICHLAND	MO	655567101	0.1357651507	20
1104321603	MAYCOCK	WHITNEE	AMARIS	902 WOLLARD BLVD		RICHMOND	MO	640852229	0.1362753739	20
1033198759	CHILDRESS	HERBERT	EUGENE	105 E QUINCY ST		LEWISTOWN	MO	634522560	0.1363596642	20
1902876568	RANES	ROZELLA		9411 N OAK TRFY	SUITE 100	KANSAS CITY	MO	641552233	0.1363935075	20
1184063224	WILLIAMS	LINDSAY		26136 US HIGHWAY 59		FAIRFAX	MO	644469105	0.137402298	20
1750589263	GALBRAITH	DANA	CLAIRE	13303 TESSON FERRY RD STE 45		SAINT LOUIS	MO	631284062	0.137442044	20
1073964524	CHATURVEDI	GAURAV		6675 HOLMES RD	SUITE 360	KANSAS CITY	MO	641311150	0.138924256	20
1366642704	MARQUINO	MARLON		10010 KENNERLY RD	3 SOUTHBRID	SAINT LOUIS	MO	631282106	0.1392118736	20
1326415365	ISMAIL	MAHMOUD	M	1 UNIVERSITY DR		COLUMBIA	MO	652120001	0.1392749344	20
1346487931	PEWITT	JULIA	ANNETTE	2387 W JACKSON BLVD		JACKSON	MO	637553024	0.139609444	20
1386669760	SIDDIQUI	SABIHA	T	224 S WOODS MILL RD STE 570		CHESTERFIELD	MO	630173513	0.1399103222	20
1104276310	MARTIN	ERIC	LEE	817 S MOUNT AUBURN RD STE 200		CAPE GIRARDEAU	MO	637036383	0.1406985392	20
1063490449	CRITCHLOW	JAMES	A.	1012 N MAIN ST		SIKESTON	MO	638015044	0.140784754	20
1265963532	GIANG	AN-HOA	T.	7900 LEES SUMMIT RD		KANSAS CITY	MO	641391236	0.1408801727	20
1558538496	WHEELER	JEFFREY	LEWIS	RR 1 BOX 92		QUINCY	MO	657359712	0.1417855127	20
1144250887	SPIRE	MOLLIE	ANNE	5701 DELMAR BLVD		ST. LOUIS	MO	631120937	0.1420377196	20
1801977301	REPLOGLE	SHAWNIE	S.	363 EAST ROUTE 66		STRAFFORD	MO	65757	0.1424556166	20
1821091810	DELINE	JAMES	L	307 MCKAY ST		MACON	MO	635522029	0.1433810108	20
1982683652	BOXERMAN	CARROL	LEANN	100 MEDICAL DR		HANNIBAL	MO	634016877	0.1440205947	20
1093787558	ABERCROMBIE	CHRISTOPH	S	1237 WATER TOWER PL		ARNOLD	MO	630102142	0.1440795363	20
1235578964	RILEY	JANELLE	K	8765 N AMBASSADOR DRIVE		KANSAS CITY	MO	641542540	0.1451471961	20
1245680107	GANUS	JAMES		2900 S NATIONAL AVE		SPRINGFIELD	MO	658043634	0.1459078808	20
1366404832	HEMMERSMEIER	MICHAEL	P	1101 HIGHWAY K		O FALLON	MO	633668431	0.1459202157	20
1346213261	CAMPBELL	KENT	A	12255 DE PAUL DR	SUITE 200	BRIDGETON	MO	630442510	0.1461877716	20
1932188471	MEMKEN	JOHN	A	100 MEDICAL DR		HANNIBAL	MO	634016877	0.1468835553	20
1578555975	OLSON	KEVIN	RONALD	615 SW 3RD ST		LEES SUMMIT	MO	640632212	0.1470302325	20
1083840433	WARE	NATASHA		1516 W BUSINESS HWY 60		DEXTER	MO	638415207	0.1473086924	20
1033205646	LANDHOLT	THOMAS	FOX	2949 E CHESTNUT EXPRESSWAY		SPRINGFIELD	MO	65802	0.1473343075	20
1912012618	KEITH	DEBRA	C	18215 STATE ROUTE 45 N		WESTON	MO	640989101	0.1475293795	20
1073512455	VINSON	DANIEL	C.	551 EAST SOUTHAMPTON DRIVE		COLUMBIA	MO	65201	0.1475663437	20
1790749166	AHERN	DEBRA	A	7900 LEES SUMMIT RD		KANSAS CITY	MO	641391236	0.1476441269	20
1679510358	AZELTON	RONDA	D.	815 N. LINCOLN	#G	MONETT	MO	657081641	0.1478002128	20
1407848971	MANZER	JONATHAN	LYLE	3071 S GRAND AVE		CARTHAGE	MO	648367851	0.1488648128	20
1275532178	HOLLIE	MELISSA	LOUISE	3920 LINDELL BLVD	SUITE 105	SAINT LOUIS	MO	631083254	0.149403343	20
1679766406	GLENN	BYRON	CORNELIUS	1353 N MOUNT AUBURN RD	SUITE B	CAPE GIRARDEAU	MO	637011723	0.1496460918	20
1669966644	SCHUMACHER	AMANDA	M	12680 OLIVE BLVD STE 300		SAINT LOUIS	MO	631416322	0.1498556226	20
1043212293	KNOX	DOUGLAS	B	1010 CARONDELET DR	STE 140	KANSAS CITY	MO	641144821	0.1500163265	20
1649353558	COCHRAN	DAVID	KEITH	106 ALAN DR		MONTGOMERY CIT	MO	633612102	0.1501025097	20
1780639468	FRITZ	TRACY	A	7602 BIG BEND BLVD		ST. LOUIS	MO	63119	0.1506772266	20
1629175716	LINSENBARDT	LOUIS	DAVID	3559 AMAZONAS		JEFFERSON CITY	MO	65109	0.1512511252	20
1992719868	SHAIKH	GHAZAL	ABBAS	4811 S ARROWHEAD DR		INDEPENDENCE	MO	640556981	0.1514735227	20
1437278181	KLUCH	JOANNA		2212 W KEARNEY ST		SPRINGFIELD	MO	658032029	0.1516292128	20
1124648654	ETCHSON	JOSHUA		1423 N JEFFERSON AVE # B100		SPRINGFIELD	MO	658021917	0.1518448541	20
1124061056	KEUHN	DAVID	J	4 N JEFFERSON		MARSHALL	MO	65340	0.1518647779	20
1225300403	SNYDERS	ROBERT	VERNON	1638 WOLF TRAIL RD.		BALLWIN	MO	63021	0.1520497809	20
1518586213	SHOEWU	OLUWASEGU	AFOLABI	5571 N 21ST ST		OZARK	MO	657217488	0.1532303394	20
1811977572	DOMKE	HENRY	F.	701 W HIGH ST		JEFFERSON CITY	MO	651011525	0.1533642412	20
1639665367	LOBO	CHRISTOPH	WILLIAM	100 MEDICAL DR		HANNIBAL	MO	634016877	0.1539760428	20
1447512132	STEFANOVIC	MAJA		6675 HOLMES RD STE 360		KANSAS CITY	MO	641311167	0.1545099272	20
1578827101	YORK	JAMES	RICHARD	2024 DORSETT VLG		MARYLAND HEIGH	MO	630432208	0.1545343558	20
1811074461	GIBBON	THOMAS	L.	114 DOWNEY PL		CUBA	MO	654531640	0.1549036504	20
1801873252	SIMON	GLENN	W	4801 E LINWOOD BLVD		KANSAS CITY	MO	641282226	0.1550948914	20
1518951060	KASTEN	MARK	C	150 S MOUNT AUBURN RD	SUITE 418	CAPE GIRARDEAU	MO	637034910	0.1554778605	20
1619963253	STANSFIELD	DAVID	JOHN	10279 BUSINESS 21		HILLSBORO	MO	63050	0.1558275326	20
1376504621	CHITWOOD	MARY	BETH	3619 RICHARDSON SQUARE DR	SUITE 170	ARNOLD	MO	63010	0.1559145512	20
1497753545	MALISOS	RODNEY	JAMES	1504 NE 96TH ST		LIBERTY	MO	640681348	0.1559213755	20
1881647972	TERRY	MARTHA	S	3217 S PROVIDENCE RD		COLUMBIA	MO	652033639	0.1559484015	20
1134183486	IRONS	BILLY	B	7900 LEES SUMMIT RD		KANSAS CITY	MO	641391236	0.1560391766	20
1346330784	HALE	ARTHUR	E.	260 TERRACE RD		BRANSON	MO	656168909	0.1561542094	20
1386776987	WUDEL	ROBERT	L.	330 N STATE ST	SUITE C	DESLOGE	MO	636013052	0.15652654	20
1942653795	MAHMOOD	MIRZA	ABDURRAHM	1100 N KENTUCKY AVE		WEST PLAINS	MO	65775	0.1567678741	20
1790314383	CHRISTIANSON	SARA	KRISTINE	1423 N JEFFERSON AVE # B100		SPRINGFIELD	MO	658021917	0.1573980489	20
1952411860	DYBEDOCK	LAWRENCE	L.	10763 HIGHWAY 39	STE. 200	MOUNT VERNON	MO	657127823	0.1582474379	20
1083719975	LAVERY	DANIEL	P	1616 SOUTHRIDGE DR	SUITE #203	JEFFERSON CITY	MO	651095677	0.158267201	20
1376167593	YOUSAF	SAJID		7491 BIG BEND BLVD		SAINT LOUIS	MO	631192101	0.1592907152	20
1316901010	ZINK	BRADLEY	LEONARD	316 W 40 HWY		ODESSA	MO	640767445	0.1593924878	20
1629178108	PARRISH	BERNIE	P	2702 E SUNSHINE ST		SPRINGFIELD	MO	658042047	0.1594352956	20
1356782619	DHONDT	BETHANY	LACAVERA	201 S ARTHUR ST		HUMANSVILLE	MO	656748400	0.1595419758	20
1225077522	BOYAJIAN-ONEI	LORI		19550 E 39TH ST S	SUITE 419	INDEPENDENCE	MO	640572303	0.1599448543	20
1891895934	KARAHODZIC	EDINA		3915 WATSON RD	STE 203	SAINT LOUIS	MO	631091251	0.1602783022	20
1598736977	MYLES	EDWARD	JEFFERY	10731 HIGHWAY 21		HILLSBORO	MO	630505218	0.160576176	20
1992806251	NEWCOMB	GEOFFREY	DANIEL	1 HOSPITAL DR		COLUMBIA	MO	652120001	0.1607029164	20
1952830127	ZAMORA CUBILL	JULIANA		120 HOSPITAL DR STE 100		LEBANON	MO	655369227	0.1607277133	20
1538263827	RICH	CHERYLL	DARLINE	2002 KANELL BLVD STE 103		POPLAR BLUFF	MO	639014042	0.1608955502	20
1487744322	GORDIN	AUDREY	L.	1106 W JACKSON ST		OZARK	MO	657219164	0.1609982719	20
1144288002	GRANGER	NATHAN	D	5501 NW 62ND TER	SUITE 100	KANSAS CITY	MO	641512411	0.1620135606	20
1972575694	GRISWOLD	MICHAEL	SCOTT	103 BUSINESS HWY 54 NORTH		ELDON	MO	65026	0.1620232394	20
1386645471	SCOTT	JEFFREY	ALLEN	13010 WHITE AVE	SUITE A	GRANDVIEW	MO	640302667	0.1620457364	20
1154859239	DAWSON	JARRETT	GLEN	1035 BELLEVUE AVE STE 305		SAINT LOUIS	MO	631171845	0.1626393433	20
1295049146	THAPA	CHINIYA		3009 N BALLAS RD STE 383C		SAINT LOUIS	MO	63131	0.162995094	20
1891024824	GORDON	RACHEL	E	2301 HOLMES ST		KANSAS CITY	MO	641082640	0.1631675182	20
1285627364	DEXTER-MANADE	ELIZABETH	M.	1741 NE DOUGLAS ST STE 200		LEES SUMMIT	MO	64086	0.1634417536	20
1851731582	MARINO	JOSEPH	AARON	104 E US HIGHWAY 60		MOUNTAIN VIEW	MO	655487381	0.1638865672	20
1821013400	SMITH	VALERIE	A	500 RUSSELL ST		KENNETT	MO	638572102	0.1642542394	20
1669469037	FISHER	REBECCA	A	2609 GLENN HENDREN DRIVE		LIBERTY	MO	640684205	0.1645475282	20
1598732315	THOMPSON	JAMES	E	1402 N KENTUCKY AVE		WEST PLAINS	MO	657751822	0.1646216722	20
1447299706	MORGAN	LINDA	JEAN	881 OLD ROUTE 66, 3C		ST ROBERTS	MO	655843732	0.164628489	20
1659806255	TERRY	PATRICK		315 S OSTEOPATHY AVE		KIRKSVILLE	MO	635016401	0.1649368173	20
1073586848	HOWARD	MARK	CHARLES	3009 N BALLAS RD STE 387C		SAINT LOUIS	MO	631312324	0.165363005	20
1093194797	MAINS	MARCIA	MARIE	7115 E ST CHARLES RD		COLUMBIA	MO	652024083	0.1655990664	20
1053493981	COLVILLE	MARTHA	J.	15740 S OUTER 40 RD		CHESTERFIELD	MO	630172004	0.1657047966	20
1487623658	ROMNEY	LORENZO	MILES	2305 S. 65 HWY		MARSHALL	MO	653400250	0.165803386	20
1942649538	DEMARCO	VINCENT		100 NW MOCK AVE STE 200		BLUE SPRINGS	MO	640142500	0.1659531338	20
1750802823	BRECHEISEN	JAMES		1423 N JEFFERSON AVE # B100		SPRINGFIELD	MO	658021917	0.1664611265	20
1578682324	PARKER	LISA	L	2200 E CLEVELAND ST		MONETT	MO	657086149	0.1665403792	20
1083824684	GRAWEY	AMY	ELIZABETH	207 E PITMAN ST		O FALLON	MO	633662620	0.166631586	20
1689666059	FEARON	BRUCE	E	3521 NE RALPH POWELL RD	SUITE C	LEES SUMMIT	MO	640642360	0.1668421808	20
1417972746	PRILL	DONNA	MAUREEN	6675 HOLMES RD STE 450		KANSAS CITY	MO	641311173	0.1669979487	20
1215391966	HAMO	VINCENT		4801 S CLIFF AVE STE 300		INDEPENDENCE	MO	64055	0.1674731929	20
1306833447	FARLEY	WALTER	JOE	1423 N JEFFERSON AVE		SPRINGFIELD	MO	658021917	0.1678450406	20
1063932051	KIM	JOLENE		2345 DOUGHERTY FERRY RD		SAINT LOUIS	MO	631223313	0.1679063505	20
1386784460	BUMBERRY	BARBARA	A.	4331 S FREMONT AVE		SPRINGFIELD	MO	658047328	0.1679465106	20
1639245368	SEGALL	KEITH	EDWARD	111 PARKWAY		VIENNA	MO	655828003	0.1685277383	20
1881750784	MARVIN	HORACE	NEWELL	12647 OLIVE BLVD	CORRECTIONA	ST LOUIS	MO	63141	0.1687239623	20
1194254367	WADOWSKI	LISA		3401 W 10TH ST		SEDALIA	MO	653012112	0.1690916872	20
1689815201	SHANSTROM	KARL	ERIK	900 STATE ROUTE VV		KENNETT	MO	638573834	0.1698244657	20
1598147886	ROGNAN	TARA		400 MEDICAL PLZ STE 200		LAKE ST LOUIS	MO	633671417	0.1704973705	20
1447298385	FREY	TIMOTHY	C.	5601 N. ANTIOCH	CREEKWOOD F	GLADSTONE	MO	64119	0.1705751657	20
1114991643	LEAHY	RICHARD	J	1600 HERITAGE LNDG	STE 215	SAINT PETERS	MO	633038489	0.170654927	20
1538200134	BAURICHTER	JOHN	D.	2730 E SUNSHINE ST		SPRINGFIELD	MO	658042047	0.1708724891	20
1487651931	ROYLANCE	JEFFREY	F	805 KENTUCKY AVE		WEST PLAINS	MO	65775	0.1710763467	20
1073604690	MACMILLAN	PATRICK	EDWARD	101 S MAIN ST		ROGERSVILLE	MO	657429357	0.1712959889	20
1083009484	OTABIL	MAAME EFU	SOMPA	2716 W REPUBLIC RD		SPRINGFIELD	MO	658073901	0.1715968494	20
1598786006	WINEINGER	ADAM	L	5325 FARAON ST		SAINT JOSEPH	MO	645063488	0.1715977719	20
1306162979	SEARS	RYAN	D	3066 SW GRANDSTAND CIR		LEES SUMMIT	MO	640813866	0.1717801602	20
1710957287	FOX	MARY	ELLEN	414 SPRING AVE		SAINT LOUIS	MO	631192635	0.1720143306	20
1487283990	DAHLAGER	BRITTANY	NICOLE	1423 N JEFFERSON AVE # B100		SPRINGFIELD	MO	658021917	0.1722846744	20
1982085189	GUTHRIE-BAKER	MEGHAN	ELIZABETH	1245 BANNING ST		MARSHFIELD	MO	65804	0.172650952	20
1356475818	MITCHELL	RICHARD	NORLIN	1021 E HIGHWAY 22		CENTRALIA	MO	652401183	0.1727459054	20
1396747655	ALLMON	ALAN	A	667 E 15TH ST		SEDALIA	MO	653017656	0.1728930968	20
1023055605	BROWNFIELD	MONA	L	308 S CHURCH ST		FAYETTE	MO	652481243	0.173059247	20
1558896969	SOCKANATHAN	SHIVANI		969 N MASON RD STE 145A		SAINT LOUIS	MO	631416282	0.1734504263	20
1922360882	WILLIAMS	KATY	FARBER	1501 UNION AVE	SUITE A & B	MOBERLY	MO	652709469	0.1737334263	20
1821034026	BROWN	WILLIAM	T.	10010 E TRUMAN RD		INDEPENDENCE	MO	640522160	0.1737580356	20
1861584534	SCHABBING	MARK	B.	212 HOSPITAL LANE	SUITE 101	PERRYVILLE	MO	637754204	0.1738494603	20
1245287325	NOLPH	GEORGIA		3217 S PROVIDENCE RD		COLUMBIA	MO	652033639	0.174242776	20
1326335159	GERON	KATHRYN	G	151 JOHNSTOWN DR		ROGERSVILLE	MO	657429366	0.1743247645	20
1356473797	DECOURSEY	KENNETH	A	1723 BROADWAY, SUITE 120		CAPE GIRARDEAU	MO	63701	0.1747309194	20
1609960566	FOX	GLENNON	JOSEPH	777 SOUTH NEW BALLAS RD	231E	ST LOUIS	MO	631418747	0.1750533405	20
1285250621	DEAN	BROOKE		110 N HOSPITAL DR		FULTON	MO	652512511	0.1757490068	20
1710240221	BELL	DEVIN		20 PROGRESS POINT PKWY STE 108		O FALLON	MO	633682207	0.1761266557	20
1033266655	WINKLER	WILLIAM	H	851 E 5TH ST	STE 200	WSAHINGTON	MO	63090	0.1772467844	20
1235118928	TILL	BENNIE	N	686 LESTER ST		POPLAR BLUFF	MO	639015025	0.1773088063	20
1801381918	KHAN	FAARINA	ARSHAD	13013 FULLER AVE STE A		GRANDVIEW	MO	640302687	0.1773544178	20
1841232386	RATCLIFF	KEITH	M	901 PATIENTS FIRST DR		WASHINGTON	MO	630904700	0.1775304057	20
1740496199	SIMMONS	SCOTT		1000 WEBSTER STREET		MEXICO	MO	65265	0.1785532419	20
1568434520	TINSLEY	AUSTIN	R	2400 LUCY LEE PKWY	STE A	POPLAR BLUFF	MO	63901	0.1794883544	20
1396954293	MEYER	MATTHEW	BENJAMIN	107 PIPER HILL DR	SUITE 140	SAINT PETERS	MO	633761651	0.1797869504	20
1548277353	THOMPSON	DIRK	R	19401 E 39TH ST S		INDEPENDENCE	MO	640572308	0.1801811774	20
1629203179	ELFRINK	MELANIE	E	2305 SOUTH 65 HIGHWAY		MARSHALL	MO	653403702	0.1807047716	20
1326181991	HANKINS	RACHEL	AILENE	3805 S KANSAS EXPY STE B		SPRINGFIELD	MO	658076989	0.1809154768	20
1265484919	GRAHAM	RUSSELL	M	119 PLEASANT LAKE CT		JACKSON	MO	637556864	0.181264252	20
1043216344	SUAREZ	ALBERTO		2800 E ROCK HAVEN RD		HARRISONVILLE	MO	647014411	0.1819550079	20
1083724272	STURM	SHEERIN	BADRI	2024 DORSETT VLG		MARYLAND HEIGH	MO	630432208	0.1823880636	20
1205062759	MAYES	KARA	HEPPERMAN	12445 DORSETT RD		MARYLAND HEIGH	MO	63043	0.1824092894	20
1942614250	MOORE	CATHERINE	RUTH	615 S NEW BALLAS RD	FAMILY MEDI	SAINT LOUIS	MO	631418221	0.1827566387	20
1770617318	KEEFE	CHARLES	EDWARD	1701 HERITAGE HILLS DR		WASHINGTON	MO	630904621	0.1828695793	20
1578605663	COURTER	GARY	M.	120 HOSPITAL DR	SUITE 250	LEBANON	MO	655369238	0.1830040702	20
1497275523	LYNCH	NATALIE		7900 LEES SUMMIT RD		KANSAS CITY	MO	641391236	0.1830531397	20
1275549974	GARCIA	THERESA	C	1416 NW STATE ROUTE 7		BLUE SPRINGS	MO	640142238	0.1832719753	20
1992752869	CHENNAREDDY	KIRAN	K	10010 KENNERLY RD	3 SOUTHBRID	SAINT LOUIS	MO	631282106	0.1835866678	20
1841276326	GODDARD	JANICE	JEAN	881 FAIRWAY DR		CHILLICOTHE	MO	646013673	0.1837754469	20
1871551739	BELDEN	JEFFERY	L	551 E SOUTHAMPTON DR		COLUMBIA	MO	652014236	0.1839961308	20
1982660965	STAMMLER	KIRA	A	2303 HIGGINS RD STE F		PLATTE CITY	MO	640797101	0.1840169542	20
1215200381	AIMIUWU	UYIOSA		6675 HOLMES RD STE 360		KANSAS CITY	MO	641311167	0.1843983634	20
1063926343	COOK	TREVOR		1110 WASHINGTON AVE APT 6L		SAINT LOUIS	MO	631011188	0.1844044422	20
1881612869	KEMPTON	RONALD	SCOTT	6185 NW JEFFERSON ST		PARKVILLE	MO	641523683	0.1848373922	20
1952815177	PEPPER	SANDRA	LYNN	1225 S GRAND BLVD # 2		SAINT LOUIS	MO	631041016	0.1849135497	20
1245760495	PALMER	JORDAN	ADAIR	1611 S BALTIMORE ST		KIRKSVILLE	MO	635014518	0.1857533512	20
1952440679	HULL	DARLA	K	3805 S KANSAS EXPY		SPRINGFIELD	MO	658076989	0.185962245	20
1013982818	DIMARSICO	MARY	ANN	1109 W CLAY RD		VERSAILLES	MO	650841177	0.1865194408	20
1831154210	ASLAMI	AHMAD	W	1280 W US HIGHWAY 40		ODESSA	MO	640769612	0.1872766661	20
1144435579	JONES	CHRISTINA	LEE	1741 NE DOUGLAS ST STE 200		LEES SUMMIT	MO	640864704	0.187495411	20
1760611917	ISAACSON	LAURA		1423 N JEFFERSON AVE # B100		SPRINGFIELD	MO	65802	0.1875251356	20
1215913132	EARLY	GARY	MICHAEL	1 CROWN DR	SUTIE 200	KIRKSVILLE	MO	635012510	0.1878017463	20
1477791606	PORTER	MATTHEW	TIMOTHY	831 LAUREL DR		ROLLA	MO	654013841	0.1879357804	20
1366711616	MAXEY	ANNE	MICHELLE	3126 S JACKSON AVE		JOPLIN	MO	648042534	0.187937352	20
1528685906	HULL	GARRETT		1125 MADISON ST		JEFFERSON CITY	MO	651015227	0.1892520772	20
1962491274	BREWSTER	SAMUEL	DEAN	2820 E ROCK HAVEN ROAD	SUITE 210	HARRISONVILLE	MO	64701	0.189441112	20
1225102262	HAYES	CYNTHIA	S	1100 CLUB VILLAGE DR	STE 102	COLUMBIA	MO	652034409	0.1894916004	20
1528161304	WIEDERHOLT	SARAH	RENEE	5210 NORTH BELT HIGHWAY		ST JOSEPH	MO	645061211	0.1896101894	20
1851321202	YAGER	RODNEY	LYNN	400 N MAIN ST		MONROE CITY	MO	634561318	0.1901021694	20
1609169499	FAIRCHILD	TRICIA	LYN	600 NW MURRAY RD STE 210		LEES SUMMIT	MO	640811245	0.1902864232	20
1922039817	BASKETT	GARY	N	2505 MISSION DR STE 210	WOUNDS CENT	JEFFERSON CITY	MO	651099508	0.1904362832	20
1427623370	QUADRI	BILAL	OMAR	551 E SOUTHAMPTON DR		COLUMBIA	MO	652014236	0.1911107661	20
1942286125	LINDSAY	TAMMY	JEAN	405 MAIN STREET		VAN BUREN	MO	63965	0.191151688	20
1518997329	MAPLES	DONALD	L	315 S OSTEOPATHY AVE		KIRKSVILLE	MO	635016401	0.1915167967	20
1538518907	CAIN	CHELSIE	FAYE	7900 LEES SUMMIT RD		KANSAS CITY	MO	641391236	0.191719777	20
1073953626	BENBOW	ANDREW		900 E BATTLEFIELD ST STE 124		SPRINGFIELD	MO	658075208	0.1917478578	20
1649257262	LAUTENSCHLAGE	JOHN	A	4000 JENNINGS STATION RD		SAINT LOUIS	MO	631213323	0.1929650876	20
1053981241	THOMPSON	MOLLY	CHRISTINE	315 S OSTEOPATHY AVE		KIRKSVILLE	MO	635016401	0.1936394443	20
1588723704	RICHARDS	DONN	ROBERT	660A S TRUMAN BLVD		FESTUS	MO	630282235	0.1945071179	20
1912043316	MEBRUER	EMILY	H	510 HIGHWAY 32		LEBANON	MO	655365303	0.1946079299	20
1689757528	KINZIE	TIMOTHY	L.	18598 HIGHWAY 13 NORTH		BRANSON WEST	MO	65737	0.1949052518	20
1326544255	TOLU-AJAYI	CHRISTINE	I	2716 W REPUBLIC RD		SPRINGFIELD	MO	658073901	0.1951165838	20
1033221353	HARRIMAN	CHARLES	S.	608 CITY BUSINESS ROUTE 66		SAINT ROBERT	MO	655840974	0.1952468162	20
1720493497	MOSSBERGER	BRETT		1423 N JEFFERSON AVE		SPRINGFIELD	MO	658021917	0.1955404711	20
1154625887	AVDAGIC	MIRHA		3619 RICHARDSON SQUARE DR	STE 170	ARNOLD	MO	630106022	0.1958949259	20
1437152303	RAINS	PAUL	DE VRIES	350 E WALNUT ST		ELLINGTON	MO	636387943	0.1959620259	20
1861557266	KHAN	ABDUL	R.	1408 TOPPING RD		SAINT LOUIS	MO	631311423	0.1962058452	20
1437599677	BRADLEY	MELISSA		902 WOLLARD BLVD		RICHMOND	MO	64085	0.1964644218	20
1083689061	O'BRIEN	JOHN	J.	2630 HIGHWAY K		O FALLON	MO	633686624	0.196466093	20
1144254582	ROBINE	VIRGINIA	ANN	4200 LITTLE BLUE PKWY	SUITE 300	INDEPENDENCE	MO	640578312	0.196819712	20
1013057488	SPARKS	JAY	L	3231 S NATIONAL AVE	SUITE 220	SPRINGFIELD	MO	658077304	0.1968654167	20
1053355206	MABE	JEREMY	D	1150 STATE HIGHWAY 248	STE. 202	BRANSON	MO	656163758	0.196885916	20
1265635502	TRIVEDI	RUPAL		3660 VISTA AVE	SUITE 103	SAINT LOUIS	MO	631102540	0.1968925606	20
1699062687	BLYTHE	TIFFANNY	PITTS	1026 MAIN ST		LEXINGTON	MO	640671345	0.1974287947	20
1588224190	GOVRO	EMILY	JUNE	12680 OLIVE BLVD STE 300		SAINT LOUIS	MO	631416322	0.1982421652	20
1023145125	MOYERS	LORI	A	3129 BLATTNER DR		CAPE GIRARDEAU	MO	637036364	0.1986237123	20
1508972233	O'HARA	PATRICK		611 W MAIN ST		FREDERICKTOWN	MO	636451111	0.19864106	20
1033735196	SUTTON	CONNER	JOHN	110 N HOSPITAL DR		FULTON	MO	652512511	0.1988920296	20
1558330878	CADY	ROGER	KENNETH	3805 S KANSAS EXPY		SPRINGFIELD	MO	658076988	0.1990414649	20
1235131574	MOORE	CHRISTINE	LEE	402 W PINE ST	STE K	RAYMORE	MO	640839075	0.1999290023	20
1326020041	THOMAS	MICHELE	M.	2630 STATE HIGHWAY K	STE 100	OFALLON	MO	63368	0.2001274234	20
1720046881	CRAIG	KEVIN	W	3217 S PROVIDENCE RD		COLUMBIA	MO	652033639	0.2003230686	20
1669853982	WIRE	AMMIE		2791 N WASHINGTON ST		CHILLICOTHE	MO	646012902	0.2005027571	20
1073908109	FROM	CASSANDRA	KATHERINE	1600 E EVERGREEN ST		CAMERON	MO	644292400	0.2009479153	20
1659666394	DLUHOS-SEBEST	CASEY	MARIE	7900 LEES SUMMIT RD		KANSAS CITY	MO	641391236	0.201597435	20
1386683712	OELKLAUS	MAURICE	W	8350 N CHURCH RD		KANSAS CITY	MO	641581104	0.2023997378	20
1922000272	LEE	REX	OWEN	200 PFEIFFER AVE		KIRKSVILLE	MO	635015044	0.2026186642	20
1104233378	GEISENHEIMER	THOMAS	RUSSELL	315 S OSTEOPATHY AVE		KIRKSVILLE	MO	635016401	0.2027301878	20
1033404967	GOERGEN	JASON	MATHEW	6675 HOLMES RD	SUITE 450	KANSAS CITY	MO	641311150	0.2028837438	20
1003843228	ROSAS	GARY	MICHAEL	851 E 5TH ST	SUITE 208	WASHINGTON	MO	630903135	0.2029778334	20
1699816298	LILLY	JOHN	D.	2730 E SUNSHINE ST		SPRINGFIELD	MO	658042047	0.2030133289	20
1942278049	PHILBRICK	KRISTIN	E	1603 WENTZVILLE PKWY		WENTZVILLE	MO	633853826	0.2030320862	20
1023108677	CAMPBELL	WILLIAM	T.	2120 W KEARNEY ST		SPRINGFIELD	MO	658031653	0.2033470502	20
1568409142	KOCH	ROBERT	HERMAN	308 S CHURCH ST		FAYETTE	MO	652481243	0.2035803372	20
1972917466	RHYMER	MALLORIE	ANN	336 S JEFFERSON ST		NEOSHO	MO	648501769	0.2047055705	20
1659753341	OLIVER	JEREMY		15945 CLAYTON RD STE 330		BALLWIN	MO	630112492	0.2051835331	20
1407996143	NARRA	SREE	B	1610 DES PERES RD STE 150		SAINT LOUIS	MO	631311863	0.2054200145	20
1154489334	PAI	SUDHA		3619 RICHARDSON SQUARE DR		ARNOLD	MO	630106022	0.2057913105	20
1417953340	SCHARRER	ALAN	JAMES	531 GRAND BLVD		KANSAS CITY	MO	641061779	0.2061258262	20
1417525502	CHEUNG	JENNIFER		551 E SOUTHAMPTON DR # DC106.00		COLUMBIA	MO	652014236	0.2062549708	20
1629011812	PEARSON	GARRY	D	2511 W EDGEWOOD DR	SUITE F	JEFFERSON CITY	MO	651095869	0.206261614	20
1922373935	REINE	BENJAMIN	SCOTT	9411 N OAK TRFY STE 100		KANSAS CITY	MO	641552262	0.2064461504	20
1851350052	GOODWIN	MAX	H	545 BRANSON LANDING BLVD	STE. 100	BRANSON	MO	656164500	0.2067440284	20
1538147046	BARTLETT	DANNY	W	1236 N JESSE JAMES RD		EXCELSIOR SPRI	MO	640241119	0.2070857422	20
1164044129	ALDAHAN	MOHAMMED	HAIDER	13013 FULLER AVE STE A		GRANDVIEW	MO	640302687	0.2083175696	20
1710076948	GRIFFIN	KYLE	W.	1423 N JEFFERSON AVE	#B100	SPRINGFIELD	MO	658021917	0.2092985307	20
1477580967	CRENSHAW	BENJAMIN	HARDY	551 E SOUTHAMPTON DR		COLUMBIA	MO	652014236	0.209552792	20
1467569954	AGASINO	ARMELA		751 SAPPINGTON BRIDGE RD		SULLIVAN	MO	630802354	0.2099196819	20
1669512836	MASKA	MONTE	D	2711 S MEADOWBROOK AVE		SPRINGFIELD	MO	658075924	0.2104078057	20
1538200985	SCHLEIDER	REGINALD	BENSON	100 SAINT MARYS PLZ		JEFFERSON CITY	MO	651011602	0.2105721739	20
1528038833	SNYDER	ALVIN	EUGENE	12647 OLIVE BLVD		SAINT LOUIS	MO	631416345	0.2107697638	20
1457845588	SAM	OM		965 MATTOX DR		SULLIVAN	MO	630802365	0.210856049	20
1245233741	KLEIN	KENDEL	L	101 W PATTERSON ST		MOUNT VERNON	MO	657121054	0.2110522605	20
1497890867	MAHONEY	MICHAEL	W	134 W 6TH ST		HERMANN	MO	650411018	0.2111214805	20
1568442085	MEYER	JERRY	L.	905 S MAIN ST		CONCORDIA	MO	640208335	0.2113252139	20
1720064413	WILSON	MARGARET		1506 CROWN DR		KIRKSVILLE	MO	635012553	0.2115525218	20
1376500140	O'DAY	MICHAEL	JAMES	915 N GRAND BLVD		SAINT LOUIS	MO	631061621	0.2116055862	20
1417123282	AMES POWERS	ANGELA	FAYE	106 EASTON ST		DE SOTO	MO	630201706	0.2120514769	20
1073559712	HOWELL	DAVID		5960 HOWDERSHELL RD STE 106		HAZELWOOD	MO	630424102	0.2121818802	20
1477817377	BURNETT	TIMOTHY	R.	1530 E REPUBLIC RD		SPRINGFIELD	MO	658046530	0.2122481317	20
1174536940	JONES	JAMIE	C	1443 N ROBBERSON AVE	#1001	SPRINGFIELD	MO	658021928	0.2122956185	20
1164651543	NGAR	MAGGIE	MARIE	302 SE SALEM ST		OAK GROVE	MO	640759299	0.2124361131	20
1477122000	WORKMAN	LANCE		110 N HOSPITAL DR		FULTON	MO	652512511	0.2128191549	20
1013181601	NEILL	JAMES	J.L.	1930 N BUSINESS ROUTE 5	UNIT 1A	CAMDENTON	MO	650202659	0.2129425123	20
1437718806	HANSEN	JOSEPH	EDWARD	1423 N JEFFERSON AVE # B100		SPRINGFIELD	MO	658021917	0.2129535089	20
1922448612	ECKELKAMP	JOSEPH	THEODORE	9759 MANCHESTER RD		SAINT LOUIS	MO	631191346	0.21298903	20
1831101781	ALLCORN	DONALD	KENT	302 N. HWY 65		LINCOLN	MO	65338	0.2135169395	20
1275823106	SANDRI	KELLY	JO	7900 LEES SUMMIT RD		KANSAS CITY	MO	641391236	0.2135789805	20
1972591030	BELTZ	THEODORE	J	1765 COMMERCIAL ST		WARSAW	MO	653553096	0.2138797856	20
1376692939	MCCAUL	DEBRA	A.	608 CITY ROUTE 66		ST. ROBERT	MO	65584	0.2139892579	20
1710931878	CESAR	JAMES	JOSEPH	288 WINTERGREEN RD		BRANSON	MO	656168850	0.2142028996	20
1720378847	FERNANDEZ	ANNA	CRISTINA	19 THE BOULEVARD SAINT LOUIS		RICHMOND HEIGH	MO	631171118	0.2142403653	20
1336671023	MULLINIX	BETHANY	RANEE	1605 E BROADWAY STE 110		COLUMBIA	MO	652018023	0.2142498373	20
1053421875	FLAX	JULIA	L.	1530 E REPUBLIC RD		SPRINGFIELD	MO	658046530	0.2153538955	20
1245214162	ADADE	ESTHER	F	1040 N MASON RD STE 102		SAINT LOUIS	MO	631416361	0.2156902744	20
1477594927	LONG	STEPHANIE	C	513 BURKARTH RD		WARRENSBURG	MO	640933103	0.2160842415	20
1639482912	PROPST	MIMI		1530 E REPUBLIC RD		SPRINGFIELD	MO	658046530	0.2163310583	20
1083728935	CURRY	SARAH	H	201 PLAZA DR	SUITE B	SIKESTON	MO	638015105	0.2167168363	20
1306264932	NATESAN	PUJA	MANCHIRA	653 BIG BEND RD		MANCHESTER	MO	630217723	0.2176584826	20
1588926620	WICKE	LUKE	MONELL	3126 S JACKSON AVE STE 200		JOPLIN	MO	64804	0.2181022946	20
1053352773	HARGETT	WALTER		2550 LUSK DR		NEOSHO	MO	648508855	0.2183907946	20
1982831657	FITZGERALD	ADAM	JOSEPH	5425 SOUTHFIELD CTR		SAINT LOUIS	MO	631235984	0.2185088886	20
1922018076	HARRIS	LOUIS	B	1240 N BUTTERFIELD RD		BOLIVAR	MO	656133016	0.2185116705	20
1679590590	BROSS	MICHAEL	HARTWELL	7200 MANCHESTER ROAD		ST. LOUIS	MO	631432404	0.219145456	20
1285687871	TRAMP	CASEY	KATHLEEN	6675 HOLMES RD	SUITE 450	KANSAS CITY	MO	641311150	0.2191534225	20
1013013093	DAHLBERG	THOMAS	E	101 S MAIN ST		ROGERSVILLE	MO	657429357	0.2193115024	20
1730119116	HAMID	RASHID	SAID	1674 S ODELL AVE		MARSHALL	MO	653403365	0.219364511	20
1336302280	MOORE	MICHAEL	R	1003 SOUTH MAIN STREET		EMININCE	MO	654660100	0.2209564313	20
1407211873	CICERO	STEVEN	MICHAEL	2101 CORONA RD STE 102		COLUMBIA	MO	652032582	0.2210738669	20
1316941180	DAWSON	PATRICK	S.	2016 S MAIN ST		MARYVILLE	MO	644682655	0.2213875755	20
1134171531	MOORE	JAMES	N	618 MAPLE VALLEY DR		FARMINGTON	MO	636401976	0.2217770523	20
1669447314	DANIS	PETER	G	12680 OLIVE BLVD	SUITE 300	CREVE COEUR	MO	631416322	0.2219002891	20
1235161605	TURNER	DAVIN	G	5210 NORTH BELT HWY		SAINT JOSEPH	MO	645061211	0.2223745674	20
1912418369	PARTAIN	EVELYN	GUILLOTTI	5571 N 21ST ST		OZARK	MO	657217488	0.2225589204	20
1215957584	FLEMING	KANDICE	L.	725 NW STATE ROUTE 7 STE B		BLUE SPRINGS	MO	640142426	0.2227446778	20
1235132622	ZIELINSKI	CHRISTOPH	F	1741 NE DOUGLAS ST STE 200		LEES SUMMIT	MO	640864704	0.2228444797	20
1497874119	LAMBROU	THYMIOS	P	2102 MAIN ST		SCOTT CITY	MO	637801337	0.2230309016	20
1164534434	PERRY	CHRISTOPH	MICHAEL	11155 DUNN RD	STE 102 NOR	ST LOUIS	MO	63136	0.2230696847	20
1508825894	KINKADE	SCOTT	EDWARD	551 EAST SOUTHHAMPTON DRIVE		COLUMBIA	MO	65201	0.2233188461	20
1033299987	SALE	DENNIS		3045 S NATIONAL AVE STE 110		SPRINGFIELD	MO	658044268	0.2236921332	20
1689796294	USRY	NELSON	G	5551 WINGHAVEN BLVD	STE 142	O FALLON	MO	633683617	0.2239618298	20
1205808730	DOWNEY	JULIE	ANN	820 QUIK TRIP WAY		BELTON	MO	64012	0.2239791901	20
1245264696	MCPHERSON	TIMOTHY	WILLIAM	216 W MAIN ST		STEELE	MO	638771436	0.2243389353	20
1417053117	LOWRY	JOHN	D	8670 BIG BEND BLVD	SUITE A	SAINT LOUIS	MO	631193839	0.2249529312	20
1942562897	LONG	NATALIE	ABERT	305 N KEENE ST		COLUMBIA	MO	652016897	0.2249818771	20
1558637298	KRESTA	LAURA	ELIZABETH	7900 LEES SUMMIT RD		KANSAS CITY	MO	641391236	0.2250925499	20
1912999277	SWEENEY	CABOT	LEE	600 NW MURRAY RD	SUITE 210	LEES SUMMIT	MO	640811204	0.2262812281	20
1891059531	ARUMUGAM	GOPY		6425 CLAYTON RD	RM 2234	SAINT LOUIS	MO	631171862	0.2264877577	20
1851772289	TUCKER	JAMES	EDWIN	6500 HOSPITAL DR		HANNIBAL	MO	63401	0.2265413856	20
1669441531	SENSENICH	GREGORY	W	861 FAIRWAY DR		CHILLICOTHE	MO	646013673	0.2266174789	20
1154360410	JONES	BRADLEY	D.	404 W ROLLA RD		SALEM	MO	655601233	0.226990617	20
1629459045	KIRCHHOFF	SARAH	NICOLE	905 S MAIN ST		CONCORDIA	MO	640208335	0.227082831	20
1497863161	REYES	CHAN	NGO	440 E TAMPA ST		SPRINGFIELD	MO	658061131	0.2272155891	20
1588079727	SCHACHTER	MICHAEL	P	4800 MEXICO RD STE 102		SAINT PETERS	MO	633761666	0.2272658587	20
1124359203	OXFORD	MATTHEW	WILLIAM	2305 SOUTH 65 HIGHWAY	BUILDING A	MARSHALL	MO	653403702	0.2278813912	20
1902034689	LIU	YAN-HUA	KATY	9759 MANCHESTER ROAD		ROCK HILL	MO	63119	0.2286256604	20
1760479141	CHEN	ALAN	JENNINGS	1516 W BUSINESS HWY 60		DEXTER	MO	63841	0.2289717981	20
1992365092	YADAVA	SHIVI		12680 OLIVE BLVD STE 300		SAINT LOUIS	MO	631416322	0.229370379	20
1023052115	GILLISPIE	ROY	JACK	5136 HWY 265		BRANSON	MO	656169099	0.2297410086	20
1447401716	CALMET DEL CA	ERICK	O	6500 HOSPITAL DR		HANNIBAL	MO	634016890	0.2301150049	20
1982251856	GOODRIDGE	PAULA		2016 S MAIN ST		MARYVILLE	MO	644682655	0.2303509532	20
1720347867	CRISOSTOMO	ABIGAIL		1605 MARTIN SPRINGS DR	STE 210	ROLLA	MO	654012931	0.2305975367	20
1528006392	COX	WILLIAM	JOSHUA	1010 CARONDELET DR	STE 220	KANSAS CITY	MO	641144859	0.2310417207	20
1700983830	TULLIS	NORMAN	E	75 SMITHSON DR	SUITE A	CASSVILLE	MO	656259429	0.2316750885	20
1386083186	BECK	JARED	DANIEL	1771 COMMERCIAL ST		WARSAW	MO	653553096	0.2319659978	20
1306414552	MADDOX	JASON	MATTHEW	12680 OLIVE BLVD STE 300		SAINT LOUIS	MO	631416322	0.2321917188	20
1831458033	O'MALLEY	JENNIFER	NICOLE	1000 N JEFFERSON ST		SAINT JAMES	MO	65559	0.2324341527	20
1528279486	REID	DAVID	M.	608 CITY ROUTE 66		ST. ROBERT	MO	65584	0.2329700749	20
1366494783	BECKMANN	JOSEPH	ALBERT	2325 SMILEY LN		COLUMBIA	MO	652021947	0.2330291556	20
1710942115	DAVIS	DARWIN	L	2002 KANELL BLVD	SUITE 103	POPLAR BLUFF	MO	639014045	0.2332377342	20
1770965329	ELLEDGE	DIANNE	ELIZABETH	6675 HOLMES RD	SUITE 450	KANSAS CITY	MO	641311150	0.2337823711	20
1932147808	HOGAN	MARY	LYNN	1240 N BUTTERFIELD RD		BOLIVAR	MO	656133016	0.2342620093	20
1831195866	BOWLES	RICHARD	P	805 KENTUCKY		WEST PLAINS	MO	65775	0.2343405449	20
1689235947	VELDHUIZEN	MCKENZIE	JUSTINE	1 HOSPITAL DR # DC032.00		COLUMBIA	MO	652126986	0.234396387	20
1447743083	TREAT	ZACHARY	JOEL	1 HOSPITAL DR # DC032.00		COLUMBIA	MO	652121000	0.2353626016	20
1346205325	BLAIR	JOHN	T	115 EAST BUSINESS HIGHWAY 60		DEXTER	MO	63841	0.2355979351	20
1962584896	ROBERTS	JON	W.	HIGHWAY 99 & O'BANION STREET		BIRCH TREE	MO	65438	0.2357498297	20
1356386502	ZELLER	WILLIAM	M	290 CLIFT CT		HOLLISTER	MO	656725947	0.2357870225	20
1033170741	WIEWEL	CHANDRA	K	1101 HIGHWAY K		O FALLON	MO	633668431	0.2362286585	20
1194763524	SUPPES	TERRY	D	6675 HOLMES RD	SUITE 360	KANSAS CITY	MO	641311150	0.2363780892	20
1962883827	WARDEN	BRETT		615 S NEW BALLAS RD		SAINT LOUIS	MO	631418221	0.2364153626	20
1649262106	GRIMES	JAMES	R	605 E BOONSLICK ROAD	SUITE B	WARRENTON	MO	63383	0.2364239671	20
1487640074	HARTZ	ARTHUR	J	7450 WASHINGTON AVE		SAINT LOUIS	MO	631304048	0.2366776491	20
1750763389	BOOTH	AMANDA	LE	780 NW BLUE PARKWAY		LEE'S SUMMIT	MO	640865713	0.2370364369	20
1194894261	MADDOX	THOMAS	GERALD	4620 J C NICHOLS PKWY	SUITE 405	KANSAS CITY	MO	641121617	0.237895093	20
1750305801	ALLAN	JAMES	E	1616 SOUTHRIDGE DRIVE		JEFFERSON CITY	MO	651092044	0.2384433179	20
1871538074	DROGAN	ROBERT	W.	6420 N PROSPECT AVE		GLADSTONE	MO	64119	0.2385311673	20
1194796441	MALLOT	CORA	A	7201 E 147TH ST		GRANDVIEW	MO	640304204	0.2385730898	20
1710063078	ALDEN	JOHN	E.	29 NW 1ST LN		LAMAR	MO	647598105	0.2386244695	20
1841222320	EUGENIO	ROMEO	REYES	210 HOSPITAL LN	STE 101	PERRYVILLE	MO	637751837	0.2387906444	20
1578133005	WOLBER	CLAIRE		110 N HOSPITAL DR		FULTON	MO	652512511	0.2389824419	20
1184749319	BAUMSTARK	LAUREL	L	211 W 2ND ST		HERMANN	MO	650411047	0.2391176108	20
1467491597	SCHAAF	ROBERT		2120 S RIVERSIDE RD		SAINT JOSEPH	MO	645072535	0.2398249918	20
1447298278	TAVERAS	LUIS	M	530 S MAIDEN LN		JOPLIN	MO	648013084	0.239954997	20
1528036324	LOGAN	ELIZABETH		1602 N 2ND ST		CLINTON	MO	647351192	0.2400222371	20
1528156080	DUGAN	KENNETH	H	304 W. COMMERCIAL		MANSFIELD	MO	65704	0.2404665124	20
1306112594	WERTH	DYLAN	THOMAS	615 SW 3RD ST		LEES SUMMIT	MO	640632212	0.2416657211	20
1962492223	THRASHER	TERRY	L	413 W 2ND ST		SALISBURY	MO	652811405	0.241759217	20
1083134720	ESPINOZA	STEPHANIE	BIANCA	1 HOSPITAL DR.	MA303, DC03	COLUMBIA	MO	65212	0.2425082658	20
1669579819	GRACHECK	JAMES	E	11133 LOCUST ST # A		KANSAS CITY	MO	641313622	0.2438021718	20
1538258348	LOUTZENHISER	MATTHEW	JON	1423 N JEFFERSON AVE	B100	SPRINGFIELD	MO	658021917	0.2440483888	20
1083667687	ARABINDOO	KAVITHA	K	6675 HOLMES RD	SUITE 360	KANSAS CITY	MO	641311150	0.2449683544	20
1801868872	SMITH	DAVID	JOSEPH	197 MCCLEARY RD.	DEPT OF VET	EXCELSIOR SPRI	MO	64024	0.2450620035	20
1750345245	CLARK	TARA	A	600 NE ADAMS DAIRY PKWY		BLUE SPRINGS	MO	640145493	0.2452056321	20
1548675218	CAMPBELL	DARRYL		1423 N JEFFERSON AVE		SPRINGFIELD	MO	658021917	0.2460306255	20
1497728562	DAVIS	THOMAS	E	9513 HIGHWAY 100		NEW HAVEN	MO	630681300	0.2468156858	20
1710505557	PRIEST WOOD	SYDNEY		315 S OSTEOPATHY AVE		KIRKSVILLE	MO	635016401	0.2477039072	20
1073537742	CRAEMER	CHRIS	W	3515 BROADWAY BLVD		KANSAS CITY	MO	641112501	0.2480253024	20
1962447599	STEIN	MELISSA	K	714 GRAVOIS RD	STE 100	FENTON	MO	630267727	0.2480810644	20
1922106129	DUNCAN	ROLIN	B	1500 N WESTWOOD BLVD		POPLAR BLUFF	MO	639013318	0.2481031554	20
1083682991	SMITH	DREW	A	1771 COMMERCIAL ST		WARSAW	MO	653553096	0.248424308	20
1962078923	MAHARJAN	GAJENDRA		5571 N 21ST ST		OZARK	MO	657217488	0.2494276339	20
1124094719	ABLORDEPPEY	JOY	H	19515 BRUNE PKWY		WARRENTON	MO	633836505	0.2496880708	20
1821668898	BASHIR	SADIA		315 S OSTEOPATHY AVE		KIRKSVILLE	MO	635016401	0.2499604101	20
1376105346	KISS	EVA	VERONIKA	1001 W WORLEY ST		COLUMBIA	MO	652032037	0.2502667332	20
1902860240	HEMPSTEAD	LAURA	K	7900 LEES SUMMIT RD		KANSAS CITY	MO	641391236	0.2508464485	20
1396196549	RUCKER	RACHEL	MARIE	1241 W. STADIUM BLVD.		JEFFERSON CITY	MO	651096023	0.2509349218	20
1821072976	ZAKROFF	SANDRA		545 BROADRIDGE DR		JACKSON	MO	637553001	0.2509436366	20
1255315289	RIGHTS	THEODORE	H	212 N DAVIS ST		HAMILTON	MO	646441143	0.2509833915	20
1053362681	CIANCIOLO	MATTHEW		20 NE SAINT LUKES BLVD	STE. 200	LEES SUMMIT	MO	640866001	0.2510157662	20
1346333572	JUSTICE	STEPHEN	FRANCIS	2305 GEORGIA		LOUISIANA	MO	63353	0.2511248725	20
1811982754	GAUDREAULT	PASCAL	E.	1390 US HIGHWAY 61 STE N1500		FESTUS	MO	63028	0.251290531	20
1033170006	CAMPBELL	LORRIE	L	180 NORTHSTAR DR		HOLTS SUMMIT	MO	650431123	0.2513715361	20
1942242003	KOEHN	DOUGLAS	P	2303 S HIGHWAY 65		MARSHALL	MO	653403702	0.2514987617	20
1770533184	DESAI	ROOHI		7345 WATSON RD		SAINT LOUIS	MO	631194405	0.251683402	20
1073977179	ANDERSON	HANNAH		7900 LEES SUMMIT RD		KANSAS CITY	MO	641391236	0.2517478034	20
1093896201	ZENGOTITA	JAIME		1 MEDICAL PLZ		CASSVILLE	MO	656251602	0.2531064084	20
1689038077	BAJALA	DEANNA	JUSTINE	6994 MEXICO RD		SAINT PETERS	MO	633761512	0.2537601782	20
1174754832	CHANCE	JOLIE	RAE	2800 E ROCK HAVEN RD		HARRISONVILLE	MO	647014411	0.2540317547	20
1245378413	RIEDEL	ALICE	R.	520 E JACKSON ST		WILLARD	MO	657819200	0.2541047042	20
1295048031	COYNE	CHARLES	PATRICK	521 ANWIJO WAY		WARRENTON	MO	633831388	0.2542198348	20
1750589024	GULLEY	VICKY	L	35629 HWY 72	POB 1, SUIT	SALEM	MO	65560	0.2543951325	20
1902885452	MCCLUSKEY	DONNA	K	3308 W EDGEWOOD DR	SUITE B	JEFFERSON CITY	MO	651096891	0.2550103992	20
1487618690	RONEY	DANIEL	CLAY	140 WESTWOODS DR		LIBERTY	MO	640681181	0.2553886628	20
1982603452	CONLEY	FOREST	REGINALD	1145 S MORLEY ST		MOBERLY	MO	652701948	0.2562867684	20
1265458483	SUMNER	WALTON		4950 CHILDRENS PL		SAINT LOUIS	MO	631101000	0.256444879	20
1578506770	WOOD	JULIE		6675 HOLMES RD	SUITE 360	KANSAS CITY	MO	641311150	0.2579102177	20
1528068574	PITNEY	PHILLIP	W	211 S 3RD ST		LOUISIANA	MO	633532000	0.2579621851	20
1700266749	VERNA	ELIZABETH		12680 OLIVE BLVD STE 300		SAINT LOUIS	MO	63141	0.2582264153	20
1710083670	LAFFEY	ELIZABETH	ANN	755 SOUTH NEW BALLAS RD	STE 120	ST. LOUIS	MO	63141	0.2586405805	20
1982605325	COVA	RENO	R	3065 WILLIAM ST	SUITE 209	CAPE GIRARDEAU	MO	637036393	0.2587520728	20
1538321898	BETHMANN	CORY	J	1429 W SUNSHINE ST		SPRINGFIELD	MO	658072346	0.2588498803	20
1780645408	SMITH	BRIAN	M	400 MEDICAL PLZ STE 200		LAKE ST LOUIS	MO	633671417	0.2598089181	20
1477537801	SIMPELO	RUSTICO	V	108 FRIZZELL ST		POTOSI	MO	636641505	0.2599804016	20
1124024864	BILLINGS	CHRISTOPH	W	327 E AIRPORT DR		CARTHAGE	MO	648363402	0.2603905472	20
1093805251	NEUENSCHWANDE	MARK		12647 OLIVE BLVD	SUITE 600	SAINT LOUIS	MO	631416345	0.2604909424	20
1033180120	CRIST	RODERIC	CLAYTON	3095 LEXINGTON AVE	SUITE 200	CAPE GIRARDEAU	MO	637012602	0.2612539028	20
1396234605	MEKLIR	TESS	F	7900 LEES SUMMIT RD		KANSAS CITY	MO	641391236	0.2615869456	20
1366962839	KADLEC	ERIC	DANIEL	1 HOSPITAL DR.	MA303, DC03	COLUMBIA	MO	65212	0.2616634542	20
1447664396	SKOCH	BENJAMIN		6675 HOLMES RD	STE 360	KANSAS CITY	MO	641311150	0.2621330238	20
1114091212	NORDBERG	LISA	RENEE	3949 SHERMAN AVE		SAINT JOSEPH	MO	645063649	0.2640544336	20
1174904544	BOEHR	NATHAN	L	5643 LOCUST ST		KANSAS CITY	MO	641102735	0.2651988223	20
1871793257	PONTIUS	GINA		1811 S MAIN ST		PALMYRA	MO	634611961	0.2661560407	20
1326066408	DIRENNA	JAMES	A	2101 CORONA RD STE 102		COLUMBIA	MO	652032582	0.2662752076	20
1912165853	HUSSEIN	HAYTHAM	ALRAYAH	6185 NW JEFFERSON ST		PARKVILLE	MO	641523683	0.2669767767	20
1134107618	BRYANT	WILLIAM	C	1012 N MAIN ST		SIKESTON	MO	638015044	0.2672934077	20
1003050337	SMITH	VALAREE	ROSANN	2317 NE SWEET WATER DR		LEES SUMMIT	MO	640867045	0.2681537393	20
1104319748	JAEGER	ETHAN	STEED	1 HOSPITAL DR # DC032.00		COLUMBIA	MO	652121000	0.2693151474	20
1669543112	HUBBARD	SALLY	LYNN	901 S NATIONAL AVE		SPRINGFIELD	MO	65897	0.2693752899	20
1992727473	CLONTS	BRIAN	K	525 BRANSON LANDING BLVD		BRANSON	MO	656164500	0.2701715144	20
1295302776	LAREY	ADAM	CHASE	551 E SOUTHAMPTON DR # DC106.00		COLUMBIA	MO	652014236	0.270283504	20
1013907815	SPORLEDER	CHRISTOPH	JOSEPH	2305 SOUTH 65 HIGHWAY		MARSHALL	MO	653403702	0.2705407847	20
1669451407	HICKEY	EDITH	S	686 LESTER ST		POPLAR BLUFF	MO	639015025	0.2705454395	20
1013025949	PROUTY MOORE	MARY		1010 CARONDELET	STE 421	KANSAS CITY	MO	64114	0.2707971857	20
1417362880	UNDERHILL	JESSICA	LYNN	6994 MEXICO RD		SAINT PETERS	MO	633761512	0.2709442034	20
1639274236	HUNTER	COLLEEN	L	1017 N MAIN ST		SIKESTON	MO	638015043	0.2711528178	20
1932227907	TENTORI	MICHAEL	B	1802 ELM STREET		CANTON	MO	634356877	0.2712667623	20
1144212895	HOHN	CATHERINE	M	16216 BAXTER ROAD	SUITE 100	CHESTERFIELD	MO	63017	0.2714453015	20
1144858523	KHOSLA	SHAWN		2345 DOUGHERTY FERRY RD		SAINT LOUIS	MO	631223313	0.2715779754	20
1992067771	QALBANI	SHAHBAZ		9556 MANCHESTER RD		SAINT LOUIS	MO	631191313	0.2727754401	20
1952492282	COLEMAN	DAVID	WAYNE	1101 WEBER SUITE 303		FARMINGTON	MO	63640	0.2733420982	20
1508976523	STANTON	LIZA		2630 HIGHWAY K		O FALLON	MO	633686624	0.2735406432	20
1871667618	BARBE	DAVID	O.	120 W 16TH ST		MOUNTAIN GROVE	MO	657111039	0.2737081942	20
1154319861	PATEL	DINESH	J	1601 N HIGHWAY 7		PLEASANT HILL	MO	640801945	0.2744334588	20
1376039560	GILLS	PETER	S	800 W JEFFERSON ST		KIRKSVILLE	MO	635011443	0.2746920107	20
1558303784	KING	GLEN	W.	6151 N MAIN STREET RD		WEBB CITY	MO	648708189	0.2754965705	20
1932681731	ITOE	CATHERINE		13013 FULLER AVE STE A		GRANDVIEW	MO	640302687	0.275849546	20
1881693323	STITZER	PHILIP		1501 UNION AVE	SUITE C & D	MOBERLY	MO	652709469	0.2759408733	20
1851591614	PALEPU	PAVAN	N	1008 N MAIN ST		SIKESTON	MO	638015044	0.2768959153	20
1205814910	BUZARD	ROBERT	LEE	1010 N JESSE JAMES RD		EXCELSIOR SPRI	MO	640241202	0.2770345264	20
1285920389	LAW	IVAN	KAI FUNG	6675 HOLMES RD STE 450		KANSAS CITY	MO	641311173	0.2775117929	20
1144668948	TICHENOR	VINCENT	GREGORY	1000 E PRIMROSE ST		SPRINGFIELD	MO	658075154	0.2777638125	20
1336268648	ANWURI	VERONICA	A	20 NE SAINT LUKES BLVD	SUITE 200	LEES SUMMIT	MO	640866001	0.2779844633	20
1467549865	LAMBERT	JENNIFER	L	500 E 19TH ST		MOUNTAIN GROVE	MO	657111114	0.2785645524	20
1578761706	JOHAR	LUBBNA		1001 S KIRKWOOD RD	STE 300	SAINT LOUIS	MO	631227254	0.2786339653	20
1013918481	COMETA	TERESITA	AGUSTIN	5471 DR MARTIN LUTHER KING DR		SAINT LOUIS	MO	631124265	0.2786995868	20
1801246657	RAMPON	KATHRYN	HUGGINS	615 S NEW BALLAS RD	FAMILY MEDI	SAINT LOUIS	MO	631418221	0.2789047702	20
1093794588	OUELLETTE	DAVID	F.	400 S CENTER ST		SHELBINA	MO	634681404	0.279247271	20
1871670133	SNOWDEN	JASON	C	513 BURKARTH RD		WARRENSBURG	MO	640933103	0.2801265424	20
1225075963	WEN	DENNIS	Y	551 EAST SOUTHAMPTON DRIVE		COLUMBIA	MO	65201	0.2819503496	20
1306437132	KOHN	ABIGAIL	LANE	1021 ARNO RD		KANSAS CITY	MO	641132008	0.2832730484	20
1811090780	REID	TIMOTHY	NEIL	1502 N JEFFERSON ST		CARROLLTON	MO	646331948	0.2837014316	20
1689667537	TRAN	TUONGVAN	T.	104 NO. 7 HIGHWAY	SUITE B	BLUE SPRINGS	MO	64014	0.2845481556	20
1447268560	BUCKLES	RANDY	SCOTT	220 SOUTH WOODBINE RD		SAINT JOSEPH	MO	64506	0.2846705989	20
1376577825	NASH	MICHAEL	WILLIAM	621 S NEW BALLAS RD STE 6017B		SAINT LOUIS	MO	631418274	0.2850176703	20
1639147408	SANDBERG	CHRIS	B	1515 ST JOSEPH AVE		ST JOSEPH	MO	645052631	0.2854917474	20
1386237097	FORNESS	WILLIAM	STEPHEN	621 S NEW BALLAS RD STE 560A		SAINT LOUIS	MO	631418261	0.2855201439	20
1629143219	STEIN	JOHN	PATRICK	1574 WOODLAKE DR		CHESTERFIELD	MO	630175712	0.285911841	20
1982054854	JOHNSON	JOSEPH		525 BRANSON LANDING BLVD		BRANSON	MO	656162052	0.2859859119	20
1225349111	CODY	CATHY	JO	1021 E HIGHWAY 22		CENTRALIA	MO	652401183	0.2863474485	20
1295292621	TOMLINS	ANGELA	MARIE	813 S BUSINESS US HIGHWAY 65		BRANSON	MO	656163017	0.2869833947	20
1457413858	ANDELIN	PAUL	BERRY	203 S WASHINGTON AVE STE A		AURORA	MO	656051466	0.2869870315	20
1427345263	BALL	ALISON	JULIETE	2223 TECHNOLOGY DR	SUITE 40	O FALLON	MO	633687272	0.2872819366	20
1689986275	TERRELL	JUSTIN	DANIEL	303 N KEENE ST	SUITE 301	COLUMBIA	MO	652017193	0.2877151902	20
1184144065	MICHELS	REBECCA	ANN	103 HILLTOP VILLAGE SHOPPING CENTER DR		EUREKA	MO	63025	0.2877927326	20
1326052556	MINER	KEVIN	MICHAEL	614 NW ENGLEWOOD RD		KANSAS CITY	MO	641183973	0.2881152845	20
1285675793	RIVKIN	GALINA		12131 DORSETT RD	SUITE 123	MARYLAND HEIGH	MO	630432418	0.2885015599	20
1669735791	TOTI	KYLE	DAVID	6420 THE CEDARS CT		CEDAR HILL	MO	630162222	0.2893479519	20
1376617274	BASHAM	BRIAN	E.	4016 MAIN ST		CASSVILLE	MO	656259753	0.2900125716	20
1891756524	WEICK	RAYMOND	M	1390 US HIGHWAY 61	SUITE N1000	FESTUS	MO	630284137	0.2902382292	20
1093798134	ANDERSON	BLAKE		1344 RED OAK PLANTATION DR		BALLWIN	MO	630217346	0.2902779911	20
1679595102	EVANS	RONALD	A	1240 N BUTTERFIELD RD		BOLIVAR	MO	656133016	0.2909434113	20
1427212083	LUCORE	ELIZABETH	ELAINE ST	815 N LINCOLN AVE	#G	MONETT	MO	657081641	0.2910130719	20
1649373440	GALBRAITH	JACK	ANTHONY	13303 TESSON FERRY RD STE 45		SAINT LOUIS	MO	631284062	0.2911815691	20
1467095356	TAYLOR	HAILEE	BROOKE	440 HOMETOWN PLAZA DR		OWENSVILLE	MO	650661596	0.2912000633	20
1376807776	FAWCETT	SAMANTHA	MARIE	9411 N OAK TRFY	SUITE 100	KANSAS CITY	MO	641552233	0.2912067283	20
1417944018	CHERRY	STEVEN	K	2828 N NATIONAL AVE		SPRINGFIELD	MO	658034306	0.2912211555	20
1730167164	SCHEKORRA	FREDERICK	MICHAEL	901 KIDWELL	CAPITAL REG	VERSAILLES	MO	65084	0.2912645937	20
1568618676	REED	GLEN	H	408 E 7TH ST		APPLETON CITY	MO	647241617	0.291361618	20
1811258114	SULLIVAN	RACHEL	MAUPIN	4400 BROADWAY	SUITE 400	KANSAS CITY	MO	641113498	0.2925137585	20
1568032712	COMSTOCK	NICHOLAS		315 S OSTEOPATHY AVE		KIRKSVILLE	MO	635016401	0.2947942299	20
1598111411	LUMSDEN	MARC		3250 GORDONVILLE RD STE 301		CAPE GIRARDEAU	MO	637035095	0.2955015443	20
1194758011	LIVEK	CHRISTINE	ANN	304A E 4TH ST		ELDON	MO	650261808	0.295564857	20
1962545376	MANGLER	VICTOR	R	1 MEDICAL PLZ		CASSVILLE	MO	656251602	0.2957810859	20
1255782843	KOEHLER	SETH	TYLER	2600 E MAIN ST		JACKSON	MO	637552473	0.2958812356	20
1740444728	SELBY	ANDI	J	202 E 50TH ST		JOPLIN	MO	648044920	0.296105818	20
1053350207	KAUFFMAN	JAMIE	MARIE	1201 N RUTHERFORD ST		MACON	MO	635522020	0.2961506691	20
1215389259	KOHLFELD	PARKER	CAPSHAW	817 S MOUNT AUBURN RD		CAPE GIRARDEAU	MO	637036383	0.2972969135	20
1497772388	SCHIEL	KIMBERLY	A	2315 DOUGHERTY FERRY RD	SUITE 205	SAINT LOUIS	MO	631223383	0.2973605116	20
1306339932	CROWLEY	MILES	EDWARD	1 HOSPITAL DR # DC032.00		COLUMBIA	MO	652121000	0.2980492349	20
1902867633	VICKERS	GARY	A	224 S WOODS MILL RD STE 435S		CHESTERFIELD	MO	630173408	0.2981336006	20
1720093396	PYRON	LUKE	DOUGLAS	1615 HAZEL AVE		CARTHAGE	MO	648363020	0.2983867774	20
1639795552	BAKER	CATHERINE	ROSE	12680 OLIVE BLVD STE 300		SAINT LOUIS	MO	631416322	0.2983949791	20
1306834288	HOWITT	WILLIAM	J	1540 E EVERGREEN ST		SPRINGFIELD	MO	658034300	0.2989812201	20
1588649271	ROTTNEK	FRED	W	1402 S GRAND BLVD	FAMILY AND	SAINT LOUIS	MO	631041004	0.2995238804	20
1154810323	ENUDU	BLESSING	NNENNA	13013 FULLER AVE STE A		GRANDVIEW	MO	640302687	0.2995787404	20
1487627568	LICHTENBERG	KATHERINE	R	12255 DE PAUL DR	SUITE 600	BRIDGETON	MO	630442510	0.3000585448	20
1518925593	DORST	STANLEY	K	1241 W STADIUM BLVD		JEFFERSON CITY	MO	651096023	0.3009276219	20
1073506176	EICKMEYER	JOSEPH	F	6420 THE CEDARS CT		CEDAR HILL	MO	630162222	0.3015743323	20
1952520306	SINGER	SUSAN		8710 MANCHESTER RD		SAINT LOUIS	MO	631442724	0.3019158269	20
1144430612	GARRETTO	CHRISTINA	A.	12348 OLD TESSON RD		ST. LOUIS	MO	63128	0.3019877161	20
1588622153	POWERS	KATRINA	D.	19401 E 39TH ST S		INDEPENDENCE	MO	640572308	0.3024372143	20
1003418518	QURESHI	SAIMA	REHMAN	2715 W 76 COUNTRY BLVD STE 103		BRANSON	MO	656162344	0.3034162201	20
1063704161	LAMBERT	KENNETH	CHAD	3202 MILLER ST		BETHANY	MO	644242713	0.3036567091	20
1255412417	BUTLER	CONNIE	LYNN	92 MAIN ST		CASSVILLE	MO	656251610	0.3040046903	20
1497763783	RUTLEDGE	PAUL	GEOFFREY	12812 TESSON FERRY RD		SAINT LOUIS	MO	631282913	0.3047719203	20
1437511086	DAILEY	ZACHARIAH		1235 E CHEROKEE ST		SPRINGFIELD	MO	658042203	0.3053564878	20
1093288508	ABDELMASIH	KARAM		913 SOUTH ST		STOCKTON	MO	657859307	0.3053763114	20
1508157330	MAYABB	TREVIN		1012 N MAIN ST		SIKESTON	MO	638015044	0.3054336185	20
1902088636	GUARIN-NIETO	ESGAR	E	189 IOWA BLVD		TRENTON	MO	646838343	0.3055219736	20
1679142772	HESSE	MAX	A	2345 DOUGHERTY FERRY RD		SAINT LOUIS	MO	631223313	0.3058283726	20
1760745970	MEHRA	MANIK		1602 N 2ND ST		CLINTON	MO	647351192	0.3062173791	20
1487712808	ODUYE	ADEDAPO	ADEYEMI	1600 GENESSEE ST	561	KANSAS CITY	MO	641021039	0.3064768097	20
1386640910	FAWKS	IAN	LESTER	3801 S NATIONAL AVE		SPRINGFIELD	MO	658075210	0.3067955083	20
1306986484	SMITH	KYLE	P	4331 S FREMONT AVE		SPRINGFIELD	MO	658047328	0.3071512796	20
1427015726	VARGAS	TEODORO	C.	319 N 1ST ST		PACIFIC	MO	630691505	0.3073402854	20
1578557872	MASSEY	MINA	K	1200 N ONE MILE RD		DEXTER	MO	638411000	0.3077222082	20
1992799225	BLAIR	PATRICIA	JO	4249 CLAYTON AVE		SAINT LOUIS	MO	631101718	0.3083494028	20
1427151695	CATHCART	DAVID		401 ILLINOIS		SAINT JOSEPH	MO	64504	0.3086471694	20
1679680078	SEECK	GINA	MARIE	851 E 5TH ST	SUITE 200	WASHINGTON	MO	630903135	0.3090997712	20
1487655619	GREEN	DARRYL	A	212 HOSPITAL LN	SUITE 101	PERRYVILLE	MO	637751276	0.3093514514	20
1184211054	JAMIESON	KAYLA	ROCHELLE	1701 LACEY ST		CAPE GIRARDEAU	MO	637015230	0.309589036	20
1154334977	HUGHES	CYNTHIA	C	25376 STATE HIGHWAY 39	#301	SHELL KNOB	MO	657477343	0.3108748893	20
1649260712	MUSICH	THOMAS	F	12700 SOUTHFORK ROAD	SUITE 250	ST. LOUIS	MO	631283286	0.3110525926	20
1992819627	HARNESS	HARRY	TAYLOR	315 WEST MULBERRY STREET		PILOT KNOB	MO	63663	0.3128910243	20
1215118195	WILLIAMS	AUDREY	MARIE	1423 N. JEFFERSON	#B100	SPRINGFIELD	MO	658021917	0.3132848536	20
1881662807	WITTE	RICHARD	A	307 N MAIN ST		WINDSOR	MO	653601449	0.3136508797	20
1376783167	GARRISON	TED (THEO	W. (WAYNE	480 BUMPER HILL ROAD		CAMDENTON	MO	650200356	0.3147264874	20
1609243013	TORRES	CRISTELLA	PATRICIA	255 BODERMAN		BLOOMSDALE	MO	63627	0.3150566697	20
1568536514	VAHABZADEH	SIAMAC		303 N KEENE ST	SUITE 301	COLUMBIA	MO	652017193	0.3153405028	20
1942730320	MCCLURE	KIMBERLY	ANN	3009 N BALLAS RD STE 390C		SAINT LOUIS	MO	631312322	0.3158085725	20
1760564637	HUHN	STEPHANIE	NICOLE	1605 MARTIN SPRINGS DR STE 230		ROLLA	MO	654012980	0.3178554891	20
1639281116	BENTLEY	ARTHUR	GEORGE	1108 ALASKA ST		WEST PLAINS	MO	657752002	0.3180564033	20
1679913412	BROUWER	ANDREW	SCOTT	6675 HOLMES RD STE 360		KANSAS CITY	MO	641311167	0.3181362573	20
1649277831	KEMM	RUSSELL	RICHARD	216 N MAIN ST		NEVADA	MO	647722332	0.3190164689	20
1174597629	PRATER	FREDRIC	A	2024 DORSETT VLG		MARYLAND HEIGH	MO	630432208	0.3193503582	20
1295734606	WORLEY HENRY	CARI	M.	3217 S PROVIDENCE RD		COLUMBIA	MO	652033639	0.3195113644	20
1003103847	SETTLE	JULIE	L	5548 N FARMER BRANCH RD		OZARK	MO	657215315	0.3195832308	20
1730121591	LANGGUTH	STEVEN	D	440 E TAMPA ST		SPRINGFIELD	MO	658061131	0.3197433303	20
1568664308	SCHNEIDER	HOWARD	JAY	1015 W ADAMS ST		BOWLING GREEN	MO	63334	0.3198041671	20
1326099516	AKUNA	BRUCE	A	3202 MCINTOSH CIR STE 301		JOPLIN	MO	648043686	0.3199465635	20
1629063524	ROTHERMICH	MICHAEL	THOMAS	504 N STURGEON ST		MONTGOMERY CIT	MO	633611829	0.3202435683	20
1679558589	DAVIS	JEFFREY	D	RR 1 BOX 55	SIGLER AVE.	MEMPHIS	MO	635559726	0.3204809331	20
1588928139	ROWE	EILEEN	NICOLE	6675 HOLMES RD	SUITE 450	KANSAS CITY	MO	64131	0.3209799558	20
1700351822	STEINKAMP	JUSTIN	ANDREW	1002 PERUQUE CROSSING CT STE 101		O FALLON	MO	633662381	0.3212738285	20
1598978710	GRONER	JENNIFER	ANN	7900 LEES SUMMIT RD		KANSAS CITY	MO	641391236	0.3215692394	20
1083658041	KANE	KEVIN	Y	551 EAST SOUTHAMPTON DRIVE		COLUMBIA	MO	65201	0.3219477019	20
1528020039	ROSENTHAL	PAUL	M	403 BURKARTH ROAD		WARRENSBURG	MO	64093	0.3220873272	20
1205896685	THORNTON	RUSSELL	JAY	1700 NW MOCK AVE		BLUE SPRINGS	MO	640153118	0.3228256252	20
1356457568	HUSSAIN	GULRAIZ	B	1500 N WESTWOOD BLVD		POPLAR BLUFF	MO	639013318	0.3230535115	20
1851355036	SHAFFER	CHAD	P	7900 LEES SUMMIT RD		KANSAS CITY	MO	641391236	0.3233264598	20
1487159976	GOODWIN	CHRISTA	CHEYENNE	1103 S US HIGHWAY 169		SMITHVILLE	MO	640899322	0.3238314587	20
1801999016	SOMMER	LAUREL		1000 W NIFONG BLVD	BLDG. 2, ST	COLUMBIA	MO	652035615	0.3243605584	20
1891763686	SPOONER	THOMAS		1602 N 2ND ST		CLINTON	MO	647351192	0.3252389251	20
1306413968	BENNETT	PEYTON	NICOLE	12680 OLIVE BLVD STE 300		SAINT LOUIS	MO	631416322	0.3253525963	20
1427344910	BRAMON	JONI	RUTH	1001 W WORLEY ST		COLUMBIA	MO	652032037	0.3259195845	20
1467121871	LAY	MACKENZIE	TAYLOR	75 SMITHSON DR STE B		CASSVILLE	MO	656259429	0.3265257354	20
1114947488	STONE	MICHELLE	A	2703 RUNNING HORSE RD		PLATTE CITY	MO	640797707	0.3278698736	20
1659711901	BLUML	ERIC		601 S US HIGHWAY 169		SMITHVILLE	MO	640899317	0.3280833831	20
1437306297	GRAY	CHRISTOPH	CHARLES	1471 US HIGHWAY 61		FESTUS	MO	630284109	0.3283180396	20
1184625139	WINDSOR	GEORGE	EDWARD	114 N MAIN ST		WINDSOR	MO	65360	0.3288219414	20
1922260280	HARRISON	JAMIE	DOST	817 S MOUNT AUBURN RD	SUITE 100	CAPE GIRARDEAU	MO	637036383	0.3290865595	20
1912490954	RICE	BJAI	A	1423 N JEFFERSON AVE # B100		SPRINGFIELD	MO	658021917	0.3293017812	20
1932379468	PIPES	GEORGE	A.	14982 OLD HIGHWAY 63		LA PLATA	MO	635494009	0.3299967965	20
1912293739	GARNER	MARGARET	JOAN	331 SIJEN AVE	509TH MEDIC	WHITEMAN AFB	MO	653051269	0.3300653153	20
1548284896	JOHNSON	MELISSA	D	714 GRAVOIS RD	SUITE 210	FENTON	MO	630267727	0.3308898636	20
1770112385	TILLACK	JOHN	DUNCAN	1423 N JEFFERSON AVE # B100		SPRINGFIELD	MO	658021917	0.3314248996	20
1548282064	TEDROW	JEFFREY	R	17571 N DAM ACCESS RD		WARSAW	MO	653556396	0.3317333112	20
1114946456	HOLT	RACHEL	M.	5844 NW BARRY RD	SUITE 110	KANSAS CITY	MO	641541465	0.3321308323	20
1265605331	O'BRIEN	KELLY	ANNE	600 NW MURRAY RD STE 210		LEES SUMMIT	MO	640811245	0.3324681145	20
1255326385	HARGRAVES	VAN	A	5551 WINGHAVEN BLVD	SUITE 142	O FALLON	MO	633683617	0.3337423673	20
1588015424	LOTTES	ANN	LINDLEY	1820 ZUMBEHL RD STE 130A		SAINT CHARLES	MO	633032761	0.3337727763	20
1184629958	GRONSTEDT	JOY	S.	700 S HANCOCK AVE		SEDALIA	MO	653014638	0.333816447	20
1134106883	RUCKER	GARY	W	1165 E CHERRY ST		TROY	MO	633791520	0.3338908392	20
1538159421	POST	ANDREW	A.	2750 S. CAMPBELL		SPRINGFIELD	MO	658073506	0.33399048	20
1649214594	LEA	ALLEN	K	1001 E PRIMROSE ST		SPRINGFIELD	MO	658075155	0.3341940899	20
1104266733	MUENCH	MELISSA	ANN	2345 DOUGHERTY FERRY RD	DES PERES H	SAINT LOUIS	MO	631223313	0.3348433265	20
1639583073	RENNER	MEGAN		1475 KISKER RD STE 200		SAINT CHARLES	MO	633048788	0.334976202	20
1306337159	LENKEIT	KIMBERLY	ANN	5400 N OAK TRFY STE 200		KANSAS CITY	MO	641184690	0.3350512452	20
1821031774	LUCAS	LEONARD	G	2024 DORSETT VLG		MARYLAND HEIGH	MO	630432208	0.3350826494	20
1417931056	HOOKS-ANDERSO	DENISE	R	1034 S BRENTWOOD BLVD STE 1120		SAINT LOUIS	MO	631171211	0.3352082187	20
1578501011	JAEGER	KURT	MORSE	660A S TRUMAN BLVD		FESTUS	MO	630282235	0.335223552	20
1003809195	MACKEY	JOSEPH	T.	104 NO. 7 HIGHWAY	SUITE B	BLUE SPRINGS	MO	64014	0.3355819352	20
1083901821	SHEPPARD	JOSEPH	KIRK	4040 LA QUESTA DR.		NEOSHO	MO	64850	0.3359300412	20
1912945957	PRIVETT	JONATHAN	DALE	156 MISSOURI BLVD	STE B	LAURIE	MO	65038	0.336646767	20
1396947107	NIJJAR	UPNEET	KAUR	126 MISSOURI AVE	FAMILY MEDI	FORT LEONARD W	MO	654738952	0.3377587145	20
1134416720	FOSTER	GRAHAM	TYLER	9338 OLIVE BLVD STE 100B		SAINT LOUIS	MO	631323248	0.3383749734	20
1497858278	WISDOM-BEHOUN	JENNIFER	R	551 EAST SOUTHAMPTON DRIVE		COLUMBIA	MO	65201	0.3384321669	20
1710960729	HATCHER	MELISSA	MARIE	1137 INDEPENDENCE DR		WEST PLAINS	MO	657754221	0.3385569045	20
1922056480	BUCKLES	STEVEN	MARK	3949 SHERMAN AVE		SAINT JOSEPH	MO	645063649	0.3392019492	20
1356467898	PARSONSON	ROBERT	A	401 S. BALTIMORE STREET		KIRKSVILLE	MO	635013725	0.3392253925	20
1447275003	HATFIELD	TEDDY	C	610 N ONE MILE RD		DEXTER	MO	638412539	0.3394113366	20
1831192830	PARKS	CLARA	LEE	1780 OLD HIGHWAY 50 E		UNION	MO	630843397	0.3394228012	20
1780208611	YANG	RAPHAEL	KAI-HUNG	12680 OLIVE BLVD STE 300		SAINT LOUIS	MO	631416322	0.3397116011	20
1093860652	DAY	CAROLINE	ELIZABETH	401 HOLLY HILLS AVE	FAMILY CARE	SAINT LOUIS	MO	631112410	0.3401649405	20
1811491152	LYNN	JOSHUA	DAVID	3259 E SUNSHINE ST STE AA		SPRINGFIELD	MO	658042114	0.3403744522	20
1184157158	PEVERADA	MOLLY	E	12255 DE PAUL DR STE 600		BRIDGETON	MO	630442515	0.3404477338	20
1336170224	MORLEY	BRIAN	P	624 OLD SAINT MARYS RD STE A		PERRYVILLE	MO	637751837	0.3407795235	20
1558436568	HEISS	RALPH	LOKKE	STUDENT HEALTH CTR	1101 HOSPIT	COLUMBIA	MO	652120001	0.3407863124	20
1124136718	BRUCE	MARIA FE	FIEL	3126 S JACKSON AVE	SUITE 201	JOPLIN	MO	648042534	0.3408061468	20
1538523998	HILL	HELEN	SUZANNE	7900 LEES SUMMIT RD		KANSAS CITY	MO	641391236	0.3410762755	20
1821478926	BEAL	LAUREN	ANGELA	6420 CLAYTON RD	RM 2234	SAINT LOUIS	MO	63117	0.342436284	20
1316972169	JACOBS	CHRISTINE	K	401 HOLLY HILLS AVE		SAINT LOUIS	MO	631112410	0.3428182636	20
1518006170	ALUMNO	MARTIN	R A	3231 S NATIONAL AVE	SUITE 140	SPRINGFIELD	MO	658077304	0.3429911525	20
1619920220	EDWARDS	AMI	KAVI	4811 S ARROWHEAD DR		INDEPENDENCE	MO	640556981	0.3437862971	20
1467456392	ROBBINS	ROBERT	LEE	112 W COMMERCIAL ST		CHARLESTON	MO	638341601	0.3451161912	20
1326188806	ELAM	JIM	R	3231 S NATIONAL AVE	SUITE 170	SPRINGFIELD	MO	658077304	0.3462452424	20
1750309514	ETTERS	AMIE	LYNN	100 S TEBO ST		WINDSOR	MO	653601161	0.3464779841	20
1780686196	TAYLOR	MARSHA	A	4941 N TOWNE CENTRE DR		OZARK	MO	657218280	0.3471564186	20
1366679037	BOHON	TIFFANY	MELISSA	551 EAST SOUTHAMPTON DRIVE		COLUMBIA	MO	65201	0.3471736225	20
1184715724	SHAW	ROBERT	D	816 E MAIN ST		WILLOW SPRINGS	MO	657931518	0.3472620968	20
1891289716	STAYTON	MYA		902 WOLLARD BLVD		RICHMOND	MO	640852229	0.348794989	20
1275053357	CHASE	DALLAS	MICHAEL	615 S NEW BALLAS RD		SAINT LOUIS	MO	631418221	0.3488088918	20
1225412885	BEAL	BROOKS		800 W JEFFERSON ST		KIRKSVILLE	MO	635011443	0.3490343366	20
1295304103	WOODY	JASON	KORT	2345 DOUGHERTY FERRY RD		SAINT LOUIS	MO	631223313	0.3490974718	20
1528007416	KELLOGG	DEATRICE	LUMAE	3525 S. NATIONAL #207		SPRINGFIELD	MO	658077315	0.3509153143	20
1275720443	PRESLEY	KEVIN	MICHAEL	209 S MAIN ST		PLEASANT HOPE	MO	657258121	0.3523086586	20
1619509551	TELSEM	MUNA	SALAHADDI	619 N PROVIDENCE RD		COLUMBIA	MO	652034355	0.3526223616	20
1871685545	KAPP	DAVID	F.	212 HOSPITAL LANE	SUITE 101	PERRYILLE	MO	637754204	0.3530865644	20
1649390683	SELLMAN	JENNIFER	R	1061 JONES ST		KENNETT	MO	638573866	0.3531026819	20
1285604124	HAUPT	STEPHANIE	ANN	9411 N OAK TRFY	SUITE 100	KANSAS CITY	MO	641552262	0.3540805426	20
1871520544	SCHMIDT	CRAIG	J	307 NOONAN DR		PACIFIC	MO	630691118	0.3541564598	20
1558651794	MAYES	LISA	MICHELLE	1201 N RUTHERFORD ST		MACON	MO	635522020	0.3543986596	20
1699114470	FRANK	AMELIA	ELIZABETH	551 EAST SOUTHAMPTON DRIVE		COLUMBIA	MO	652013639	0.355256899	20
1346475290	WILSON	JANELL	HILL	1315 AUBERT AVE		SAINT LOUIS	MO	631131918	0.3555601925	20
1245857036	BOHNERT	SARAH	MARIAH PE	110 N HOSPITAL DR		FULTON	MO	652512511	0.3558558712	20
1275628349	MILLS	AARON	LEE	805 N KENTUCKY AVE		WEST PLAINS	MO	657752022	0.3561344581	20
1205932621	STEVENSON	JOULE	NATALIE	12277 DE PAUL DR	SUITE 406	BRIDGETON	MO	630442516	0.3561683015	20
1689669301	BRADLEY	DOUGLAS	L	17067 S OUTER RD	SUITE 100	BELTON	MO	640122165	0.3564894713	20
1508206152	DUDA	SARAH		3231 S NATIONAL AVE STE 460		SPRINGFIELD	MO	658077304	0.3568218925	20
1528035680	GIALDE	JOSEPH	S	1701 N 2ND ST		CLINTON	MO	647353201	0.3569228902	20
1407913833	PARTON	JUDY	M	148 S MAIN ST		LIBERAL	MO	647629314	0.3569258015	20
1487697447	MORAN	NANCY	C.	4721 S CLIFF AVE	SUITE 200	INDEPENDENCE	MO	640557016	0.3569905788	20
1013997337	STEENBERGEN	MICHAEL	G.	1241 W STADIUM BLVD		JEFFERSON CITY	MO	651096023	0.3577400359	20
1992720940	HEATH	ROBERT	W	MISSOURI STATE UNIVERSITY	901 S NATIO	SPRINGFIELD	MO	658970001	0.3579694691	20
1962401430	FOSTER	RANDY	A	300 N MORLEY ST	SUITE G	MOBERLY	MO	652702334	0.3584315494	20
1558938498	YASIN	HANNAH	WANDA RAE	12680 OLIVE BLVD STE 300		SAINT LOUIS	MO	631416322	0.3590772778	20
1972560324	KUENNEN	SCOTT	H	5501 NW 62ND TER	SUITE 100	KANSAS CITY	MO	641512411	0.3604544347	20
1982990214	BARNETT	WILLIAM	MARK	1605 MARTIN SPRINGS DR STE 210		ROLLA	MO	654012980	0.3605009259	20
1841297181	MARTIN	ROBERT	ALLEN	805 N KENTUCKY ST		WEST PLAINS	MO	657752022	0.360628803	20
1326110818	HEINZ	GEORGE	J	1500 N. OAKLAND AVE.		BOLIVAR	MO	65613	0.3607206235	20
1174053532	CORBIN	RACHEL		440 E TAMPA ST		SPRINGFIELD	MO	658061131	0.3618393863	20
1285742684	DICKERSON	MALCOLM	J	411 W 4TH		ELDON	MO	65026	0.3624666153	20
1073519484	KING	CURTIS	DAVID	1021 E HIGHWAY 22		CENTRALIA	MO	652401183	0.3624772338	20
1801200233	ELLINGSWORTH	CHASE		3801 S NATIONAL AVE		SPRINGFIELD	MO	658075210	0.3632562782	20
1427498286	PHAN	UYEN	THUC	17065 S OUTER RD		BELTON	MO	640122165	0.3632724133	20
1023099579	KELLEY	REBECCA	B	201 S MAIN STREET		AUXVASSE	MO	652312258	0.3634058439	20
1912917998	CUELLAR	JAMES		1598 W MEYER RD		WENTZVILLE	MO	633853653	0.3638541714	20
1659367704	SCADUTO	ANDREW		8112 DELMAR BLVD		SAINT LOUIS	MO	631303736	0.3644440274	20
1740631514	EICHHORN	JENNY	M	545 BROADRIDGE DR		JACKSON	MO	637553001	0.3645196992	20
1861623944	WADE	WILLIAM	E	12 W SHERWOOD DR		SAINT LOUIS	MO	631145715	0.3645569847	20
1225384001	BLEDSOE	LLOYD	BERNARD	4251 NORTHERN AVE		KANSAS CITY	MO	641331593	0.3649528862	20
1063450187	MAYNARD	GREGORY	V.	404 E ROLLA RD		SALEM	MO	655601563	0.3650361697	20
1427149764	LICHTENFELD	MARK	ALAN	14748 MANCHESTER RD # B		BALLWIN	MO	630113706	0.3652443706	20
1710917604	WARNER	BRYAN		1034 S. BRENTWOOD BLVD.	STE 516	RICHMOND HEIGH	MO	63117	0.3653559794	20
1336114800	GORRELL	RACHELLE	L	1000 N JEFFERSON ST		SAINT JAMES	MO	65559	0.3659078569	20
1558866988	NGUYEN	MARANDA		7900 LEES SUMMIT RD		KANSAS CITY	MO	641391236	0.3659287413	20
1477794311	DASHIELL	STACY	LEILA	6650 TROOST AVE STE 301		KANSAS CITY	MO	641311214	0.3663596433	20
1154368413	QUARANTO	JOSEPH	E	106 BUTLER ST		MACON	MO	635521629	0.3664481819	20
1134104466	BUCKLEY	BRENDA	LYNN	1747 SMIZER STATION RD	SUITE 5	FENTON	MO	630262784	0.366927732	20
1851402010	WOUTERS	GORDON	REED	HWY 254 & DALLAS ST.		HERMITAGE	MO	65668	0.3669671409	20
1245259829	PIERCE	LISA	J.	2613 FAIRWAY DR		FULTON	MO	652514030	0.3679329429	20
1093818031	HAFFNER	JONATHAN	DAVID	3116 MEDICAL PARK DRIVE		CARTHAGE	MO	648363059	0.3686930111	20
1043667371	CAPPS	SHELLY	NAVATO	12445 DORSETT RD		MARYLAND HEIGH	MO	630433907	0.368782364	20
1093712275	WARBRITTON	DUSTIN		1500 SOUTHWEST BLVD	SUITE B	JEFFERSON CITY	MO	651092432	0.3695990524	20
1659351013	DIRKS	JARED	J	200 SOUTHWEST BLVD		KANSAS CITY	MO	641082019	0.3700204335	20
1518459783	STRANGE	CHRISTINE		4430 MISSOURI AVE # 1267		FORT LEONARD W	MO	654739098	0.3700396374	20
1700856358	FOX	TODD	ERIC	9411 N OAK TRFY	SUITE 100	KANSAS CITY	MO	641552262	0.371157136	20
1750720637	GRUENDER	BRIDGET		1423 N JEFFERSON AVE STE B100		SPRINGFIELD	MO	658021917	0.3715232119	20
1427025600	SNELL	MARK	P	1602 N 2ND ST		CLINTON	MO	647351192	0.3717797521	20
1235169723	WILSON	JOSEPH	F	29 NW 1ST LN		LAMAR	MO	647598105	0.371881766	20
1477564706	RANA	RIMKI		1475 KISKER RD STE 200		SAINT CHARLES	MO	633048788	0.372144337	20
1578507570	WEIDLE	KRISTIN	ANN MARIE	901 PATIENTS FIRST DR		WASHINGTON	MO	630904700	0.3724501153	20
1154328219	PATEL	HANSA	N	3202 MILLER ST		BETHANY	MO	644242713	0.3728490041	20
1043212228	BOMAR	SALLY	A.	2016 S MAIN ST		MARYVILLE	MO	644682655	0.3731335613	20
1477595684	PIONTEK	JEFFREY	L	1870 BAGNELL DAM BLVD		LAKE OZARK	MO	650498658	0.3734895193	20
1760476006	HICKSON	ARTHUR		331 SIJEN AVE		WHITEMAN AIR F	MO	653051269	0.3739636021	20
1285699579	MCFADDEN	GENE	A	608 MISSOURI ST		WAVERLY	MO	640968241	0.3741402395	20
1154437994	OJASCASTRO	ALEJANDRO	C	5715 TELEGRAPH RD		SAINT LOUIS	MO	631294221	0.3742768859	20
1033181367	WELLS	MICHAEL	G	10010 EAST TRUMAN ROAD		INDEPENDENCE	MO	640522160	0.3744080003	20
1689740938	SUCHSLAND	JAMES	P	2791 N WASHINGSTON ST	HEDRICK FAM	CHILLICOTHE	MO	64601	0.3747915478	20
1659785608	SCHMEIDLER	PREETHI		1254 MAIN ST		IMPERIAL	MO	630523861	0.3750055914	20
1760474779	MORRIS	ROBIN	L	2609 GLENN HENDREN DRIVE		LIBERTY	MO	640684205	0.3750825498	20
1477520583	MAI	ERIC	H	714 GRAVOIS RD	SUITE 100	FENTON	MO	630267723	0.375405322	20
1043258650	BAGLEY	BRENDAN		1602 N 2ND ST		CLINTON	MO	647351192	0.3758631779	20
1598705535	SOERRIES	SCOTT		4818 WASHINGTON BLVD ST		SAINT LOUIS	MO	631081829	0.3762107465	20
1174587174	AREY	ANNE	M	7900 LEES SUMMIT RD		KANSAS CITY	MO	641391236	0.3773169123	20
1073578159	WILLIAMS	BRIAN	D	1000 E PRIMROSE ST		SPRINGFIELD	MO	658075154	0.3779080409	20
1871908608	WHITE	STEFANIE	RADEMACHE	12680 OLIVE BLVD STE 300		SAINT LOUIS	MO	631416322	0.3790669313	20
1346207552	TIPTON	RICHARD	JAMES	3051 WILLIAM ST		CAPE GIRARDEAU	MO	637036393	0.3792321376	20
1669447082	MULFORD	TERRELL	J.	801 HAZELWEST DR		HAZELWOOD	MO	630421754	0.3795491952	20
1306331855	MILLS	BRENDA		10814 SAINT CHARLES ROCK RD		SAINT ANN	MO	630741508	0.3798965031	20
1578595815	GUSS	DAVID	P	901 PATIENTS FIRST DR STE 3800		WASHINGTON	MO	630904700	0.3803106828	20
1851820021	TODD	MISTY	FAYE	1201 E MAIN ST		COLE CAMP	MO	653251256	0.380511685	20
1861978074	HASLAG	BRIAN		1125 MADISON ST		JEFFERSON CITY	MO	651015227	0.3808525034	20
1043209166	PRICE	RICHARD	CHRISTIAN	2820 E ROCK HAVEN ROAD	SUITE 210	HARRISONVILLE	MO	64701	0.3809189668	20
1649368275	MARVIN	LEIGH	J	6501 E COMMERCE AVE	SUITE 110	KANSAS CITY	MO	641202171	0.3809473633	20
1639377336	GESSLING	HEATHER	MARIE	1501 UNION AVE	SUITE A AND	MOBERLY	MO	652709469	0.3826304462	20
1336370162	SO	JASON	JIMMY	2750 CLAY EDWARDS DR	STE 200A	NORTH KANSAS C	MO	641163237	0.3826470782	20
1285643346	TUCKER	MARK	ALAN	401 E HWY 19		CENTER	MO	63436	0.3826899721	20
1801866769	KRUMM	BERENT	JAMES	9411 N OAK TRFY	SUITE 100	KANSAS CITY	MO	641552262	0.3827320586	20
1063932002	HABIBULLAH	AYAAZ	A	900 W NIFONG BLVD STE 101		COLUMBIA	MO	652034469	0.3827770722	20
1821055211	WILSON	STANLEY	J	3401 W 10TH ST		SEDALIA	MO	653012112	0.3833943845	20
1154441822	FREIDEL	DENISE	JEAN	1021 E HIGHWAY 22		CENTRALIA	MO	652401183	0.3837859404	20
1902169972	LARSEN	CHARLES	S	2024 DORSETT VLG		MARYLAND HEIGH	MO	630432208	0.3840550833	20
1164486908	NELSON	STEVEN	CHRISTOPH	140 WESTWOODS DR		LIBERTY	MO	640681181	0.3855611102	20
1548231673	LIPPERT-KECK	JULIANNA	PATRICIA	310 S SILVER SPRINGS RD	SOUTHEASTHE	CAPE GIRARDEAU	MO	637036312	0.3860931096	20
1184656076	SCOTT	KENNETH	F	603 E GAINES DR		CLINTON	MO	647353205	0.3869889124	20
1528354008	ANDRADE	AMANDA		3126 S JACKSON AVE STE 200		JOPLIN	MO	648042500	0.3870437869	20
1699826800	GRASS	SHARON	A	753 POINTE BASSE DR		STE GENEVIEVE	MO	636701820	0.3875263507	20
1497104566	BORDEN	PRISCILLA	KAY	6675 HOLMES RD	SUITE 360	KANSAS CITY	MO	641311150	0.3878857528	20
1508862756	HERRMANN	DEBORAH	ANN	2305 S HIGHWAY 65 BLDG A		MARSHALL	MO	653403702	0.3883382605	20
1801835871	FROST	JENNIFER		6675 HOLMES RD	SUITE 360	KANSAS CITY	MO	641311150	0.3896270289	20
1346215787	MINCHOW-PROFF	SANDRA	K.	103 N TAYLOR AVE, STE C		KIRKWOOD	MO	631224360	0.3903146365	20
1518979392	HOYAL	NEIL	E	855 ARDUSER DRIVE		OSCEOLA	MO	64776	0.3921594663	20
1851336325	OTTO	ANDREA	SHAE	1001 S KIRKWOOD RD	STE 300	SAINT LOUIS	MO	631227254	0.392741074	20
1669798880	MASENA	JACOB	N	1102 W 32ND ST		JOPLIN	MO	648043503	0.3936890491	20
1295717544	OSTWINKLE	JOLENE	ANN	341 HOSPITAL DR		LEBANON	MO	655369217	0.3936917048	20
1538169131	COUCHENOUR	CORAL	L	104 E. MAIN STREET		ANDERSON	MO	648310750	0.3946728555	20
1053691279	KLUTTZ	CHEREKA	SHANTAE	2345 DOUGHERTY FERRY RD		SAINT LOUIS	MO	631223313	0.3948931626	20
1790722437	DAVIS	NEVILLE		2511 W EDGEWOOD DR	STE D	JEFFERSON CITY	MO	651095869	0.3954408604	20
1962461764	MANK	JEROME	JOHN	1 VETERANS WAY		MEXICO	MO	652653379	0.3957036698	20
1568425676	ROBBINS	KEVIN	MERRITT	1 JEFFERSON BARRACKS DR	BLDG 53-T	SAINT LOUIS	MO	631254181	0.396007071	20
1609092634	WITTENAUER	JULIE	KAY	621 S NEW BALLAS RD STE 6017B		SAINT LOUIS	MO	63141	0.3960460221	20
1295720340	BOGNER	KENT	A	17067 S OUTER RD	SUITE 100	BELTON	MO	640122165	0.3965520139	20
1952783698	PETERSON	ANDREW	JOSEPH	110 N HOSPITAL DR		FULTON	MO	652512511	0.3966586764	20
1124054556	ISLAM	REZWAN		850 N HOSPITAL DR	STE D	FULTON	MO	652512535	0.3968425893	20
1033118559	HOWENSTINE	DEBRA	A	3217 S PROVIDENCE RD		COLUMBIA	MO	652033639	0.396953162	20
1194257378	HELTON	MICHELLE	ALANE	1930 N BUSINESS ROUTE 5		CAMDENTON	MO	650202659	0.3976680955	20
1295728236	PETERSON	JOHN	E.	104 N 7 HIGHWAY	SUITE B	BLUE SPRINGS	MO	64014	0.3985203846	20
1487698445	KING	TREVOR	PAUL	440 HIGHWAY 19		OWENSVILLE	MO	650661596	0.3991715738	20
1942720065	GILLETT	KYLE		1423 N JEFFERSON AVE # B100		SPRINGFIELD	MO	658021917	0.3993263456	20
1811950900	KOINZAN-BOYD	KRISTA	L	101 S MAIN ST		ROGERSVILLE	MO	657429357	0.3993713336	20
1912134834	BURKHEART	AMANDA	MICHELLE	1935 PRAIRIE DELL RD STE 400		UNION	MO	630844327	0.3995508875	20
1144262999	MANNING	DEBORAH	JOY	4240 BLUE RIDGE BLVD	SUITE 611	KANSAS CITY	MO	641331713	0.3997570171	20
1154962645	ACOSTA BONILL	DIANGIE		13013 FULLER AVE STE A		GRANDVIEW	MO	640302687	0.4011624518	20
1558474312	CATER	KIMBERLY	KAY	5844 NW BARRY RD STE 110		KANSAS CITY	MO	641541483	0.4019802243	20
1669439097	EUBANKS-MENG	KATHLEEN	M	3601 NE RALPH POWELL RD	STE C	LEES SUMMIT	MO	640642358	0.4027534022	20
1467871137	DRALLMEIER	THERESA		401 HOLLY HILLS AVE		SAINT LOUIS	MO	63111	0.4032448127	20
1497927305	ZINK	TONI	SHANTE	825 EUCLID AVE		KANSAS CITY	MO	64124	0.4036643945	20
1770961492	LAKIN	BOBBI	OMORI	4352 MANCHESTER AVE		SAINT LOUIS	MO	63110	0.4037569745	20
1922234475	MILLER	JESSICA	ADELLE	400 MEDICAL PLZ STE 200		LAKE ST LOUIS	MO	633671417	0.4043741587	20
1285897827	COOK	CRYSTAL		901 KIDWELL DR		VERSAILLES	MO	650841784	0.4053774664	20
1033740519	SHUKLA	ALOK		1140 W HIGHWAY 76		BRANSON	MO	656162238	0.4054339595	20
1609135011	CLARK	JUSTIN	PATRICK	2212 W KEARNEY ST		SPRINGFIELD	MO	658032029	0.4054885904	20
1437171816	ANDERSON	DOUGLAS	WARNER	407 E RUSSELL AVE BLDG C		WARRENSBURG	MO	640931242	0.4057040459	20
1326095217	REUST	CARIN	E	2325 SMILEY LANE		COLUMBIA	MO	65202	0.4059255777	20
1821283193	PARRA	JOSE	MARINO	201 BJC SAINT PETERS DR	STE. 200	SAINT PETERS	MO	633763385	0.4062663184	20
1083978720	MCDOWELL	RYAN	E	801 N LINCOLN AVE		MONETT	MO	657081641	0.4068275915	20
1659413730	COLLISON	R.	MICHAEL	2730 E SUNSHINE ST		SPRINGFIELD	MO	658042047	0.407335093	20
1821069345	DODSON	JACK	M	1241 W STADIUM BLVD		JEFFERSON CITY	MO	651096023	0.4083489149	20
1700804788	GRIFFIN	SHAWN	P.	5210 NORTH BELT HWY		SAINT JOSEPH	MO	645061211	0.4084162677	20
1801236393	MASSEY	STEPHANIE	L	1345 SMIZER MILL RD STE 1100		FENTON	MO	630267305	0.4087670689	20
1629093661	TURNER	SCOTT	ANDREW	5100 N TOWNE CENTRE DR		OZARK	MO	657217479	0.4094100615	20
1346243284	MARSHALL	WILLIAM	G	108 MARKET ST		GLASGOW	MO	652541053	0.4095929658	20
1467729210	BRECOUNT	DANA	RENEE	315 S OSTEOPATHY AVE		KIRKSVILLE	MO	635016401	0.4101661245	20
1740273465	BRATON	KENNETH	STEVEN	12121 BLUE RIDGE EXT	STE. M	GRANDVIEW	MO	640306401	0.410763873	20
1548217870	WRIGHT	WILLIAM	C.	1337 S SAM HOUSTON BLVD		HOUSTON	MO	654832046	0.4110121911	20
1205098266	FAIRCHILD	KIMETHA	KAYE	1 HOSPITAL DR		COLUMBIA	MO	652015276	0.4115995641	20
1396836680	BRACK	JULIE	D	1520 WENTZVILLE PKWY		WENTZVILLE	MO	633853408	0.412803902	20
1639174345	BOLLIER	RENE	PHILLIPE	1004 CARONDELET DR STE 440		KANSAS CITY	MO	641144845	0.4140205935	20
1467583393	DAVIS	CARL	SPENCER	801 NE ANDERSON LN		LEES SUMMIT	MO	640641244	0.4142585976	20
1225691033	KALER	JAMES	MICHAEL	5571 N 21ST ST		OZARK	MO	657217488	0.4146234986	20
1033286596	ROSS	KENNETH	EARL	4 PONDER EXECUTIVE PLZ		HOUSE SPRINGS	MO	630513431	0.4152827516	20
1487627923	CARTER	MARIA	A	725 W BATTLEFIELD ST		SPRINGFIELD	MO	658074125	0.4156320535	20
1700889367	THOMPSON	SHARI	A	1825 ATCHISON AVE		MARSHALL	MO	653409752	0.4159785139	20
1013933407	HOLDEN	SHAUN	B.	2820 E. ROCK HAVEN RD.	SUITE 100	HARRISONVILLE	MO	647012082	0.4160390545	20
1821090598	FISH	WILLIAM	W	9784 N ASH AVE		KANSAS CITY	MO	641579742	0.4160850017	20
1508850314	KAIRUZ	BARTOLOME	C	10004 KENNERLY RD	SUITE 115A	SAINT LOUIS	MO	631282141	0.4163752461	20
1740389980	PEWITT	CHARLES	S	2387 W JACKSON BLVD		JACKSON	MO	637553018	0.4170148552	20
1861405342	WIRKKULA	JAMES	R	807 W 2ND ST		HOLDEN	MO	640401291	0.4173570929	20
1730318783	MURDOCK	DACIA	JONELL	2316 E MEYER BLVD	SUITE 350	KANSAS CITY	MO	641321136	0.4182363485	20
1932326071	CATAUSAN	MICHAEL	TINAMISAN	6601 ROCKHILL RD		KANSAS CITY	MO	64131	0.4184377251	20
1760595136	ABRAHAM	JOHN	L	2740 N MAYFAIR AVE		SPRINGFIELD	MO	658035084	0.4188309454	20
1104912542	GARRETT	FILIP	JOHN	901 S NATIONA AVE		SPRINGFIELD	MO	65897	0.4190561289	20
1386737526	BLAINE	JAMES	READ	815 N SHERMAN AVE	SUITE 208	SPRINGFIELD	MO	658023757	0.4194225177	20
1093818874	RABUY	EVA	GARCIA	1 HOSPITAL DR		COLUMBIA	MO	652120001	0.4195298988	20
1902172646	BLAIR	JENNIFER	ANN	100 S TEBO ST		WINDSOR	MO	653601161	0.4204835917	20
1578094256	GOHAR	ZESHAN		200 MEDICAL PLZ STE 101		LAKE SAINT LOU	MO	633671380	0.4210077559	20
1447390893	HONDERICK	RICHARD	T	3231 S NATIONAL AVE	SUITE 280	SPRINGFIELD	MO	658077304	0.4219828515	20
1164406278	DESELMS	KENDALL	P	221 E 7TH ST		CAMERON	MO	644291722	0.4226707897	20
1518927722	BOONYASAI	BOONFU		200 ST. MARYS STREET	LOWER LEVEL	PILOT KNOB	MO	63663	0.4236055154	20
1356318596	WETZEL	GUS	S	1602 N 2ND ST		CLINTON	MO	647351192	0.4241834653	20
1558930479	MALINOWSKI	LAUREN		12680 OLIVE BLVD STE 300		SAINT LOUIS	MO	631416322	0.4241876227	20
1902422421	LANDIS	MEGAN	REIDY	615 S NEW BALLAS RD		SAINT LOUIS	MO	631418221	0.4247432656	20
1902211675	ZINTER	STEVEN		1423 N JEFFERSON AVE		SPRINGFIELD	MO	658021917	0.4249496392	20
1053313627	MORETINA	JENNIFER	L	8300 N CHURCH RD		KANSAS CITY	MO	641581104	0.4250346908	20
1326129891	JOSLYN	ELAINE	WELSH	4601 INDEPENDENCE AVE		KANSAS CITY	MO	641242927	0.4255860506	20
1295809275	WESTON	KENNETH	G	303 N KEENE ST	SUITE 301	COLUMBIA	MO	652017193	0.4261281483	20
1487621256	SCHEER	JENNIFER		739 W SPRINGFIELD AVE		GERALD	MO	630372135	0.4267887233	20
1902916927	STACHECKI	GEORGE	P.	2630 STATE HIGHWAY K	STE 100	O'FALLON	MO	63368	0.4274009519	20
1225476013	GENO	KENDAL	LEWIS	125 E LOCKLING ST		BROOKFIELD	MO	646282367	0.4274485965	20
1811054489	ALVAREZ	JULIE	M	6675 HOLMES RD	SUITE 350	KANSAS CITY	MO	641311150	0.4276596571	20
1770667925	MEYER	KEITH	A.	550 S HUDSON AVE		AURORA	MO	656052362	0.4279786728	20
1417186743	SHUSTEK	STEFANIE	ANNE	2316 E MEYER BLVD		KANSAS CITY	MO	641321136	0.4281104135	20
1649587031	TONEY	JOSEPH	MICHAEL	#1 HALS PLAZA DRIVE		PIEDMONT	MO	63957	0.4287558465	20
1215903406	KENNINGTON	L	JOSEPH	14377 WOODLAKE DR	SUITE 300	CHESTERFIELD	MO	630175735	0.4293562926	20
1003882200	MCCLUSKEY	TODD	D	3308 W EDGEWOOD DR	SUITE B	JEFFERSON CITY	MO	651096891	0.4306790933	20
1104826098	HUGO	JUSTIN	E.	714 GRAVOIS RD	SUITE 210	FENTON	MO	630267727	0.4311566583	20
1629049721	REGAS	STEPHEN	L	7201 E 147TH ST		GRANDVIEW	MO	640304204	0.4321053053	20
1023061926	RAILEY	MICHAEL	T	6125 CLAYTON AVE	STE 222	SAINT LOUIS	MO	631393265	0.4324460195	20
1871554865	KOO	WAN IN	L	1101 HIGHWAY K		O FALLON	MO	633668431	0.433129145	20
1568727626	COVERT	LAURA	MICHELLE	1203 SMIZER MILL RD	STE 105	FENTON	MO	630263483	0.4337879636	20
1518959949	GUERRA	ERICK	J	4801 S CLIFF AVE STE 300		INDEPENDENCE	MO	640556954	0.4343103508	20
1710113535	SHAH	FORAM	ASHWINKUM	1235 E CHEROKEE ST		SPRINGFIELD	MO	65804	0.435386989	20
1972173417	SALUTZ	JANE		110 N HOSPITAL DR		FULTON	MO	652512511	0.4354656276	20
1285129304	LESH	ERIC	RICHARD	800 W JEFFERSON ST		KIRKSVILLE	MO	635011443	0.4355375908	20
1285795849	HOWLEY	BONNIE	KATRINA	504 WYNNFIELD LN		FARMINGTON	MO	636407698	0.4356895729	20
1104356757	LEE	KATHERINE	SUZANNE	2600 RUNNING HORSE ROAD		PLATTE CITY	MO	640792405	0.4357322522	20
1346414034	WILFLING	LAUREN	ELIZABETH	12680 OLIVE BLVD	STE 300	SAINT LOUIS	MO	631416322	0.4358392826	20
1962460055	LEFEVRE	MICHAEL	L	551 EAST SOUTHAMPTON DRIVE		COLUMBIA	MO	65201	0.4366245439	20
1902294648	RHEE	SEOUNG	EUN	883 AMERSHAM DR.		ST. LOUIS	MO	631418828	0.4376603767	20
1689679391	WHITESELL	ANGIE	J	1307 MAIN STREET		LOCKWOOD	MO	65682	0.437790333	20
1225171804	SANDVOS	CHARITY	BETH	3014 BLATTNER DR		CAPE GIRARDEAU	MO	637036361	0.4384670357	20
1851772065	STARNES	KENNETH	FONDREN	1423 N JEFFERSON AVE STE B100		SPRINGFIELD	MO	658021917	0.4388282343	20
1568457463	BIRD	JONATHON	M	255 BODERMAN		BLOOMSDALE	MO	636279099	0.4390691865	20
1982668166	ROSEMERGEY	BETH	E	7900 LEES SUMMIT RD		KANSAS CITY	MO	641391236	0.4399688404	20
1396783445	NAGY	VIRGINIA	A	1870 BAGNELL DAM BLVD		LAKE OZARK	MO	650498658	0.4399821765	20
1417573874	NELSON	COLBERT		551 E SOUTHAMPTON DR		COLUMBIA	MO	652014236	0.440334887	20
1073507315	ASHER	KENNETT	D	545 BROADRIDGE DR		JACKSON	MO	637553001	0.440574412	20
1831543826	CHANASUE	LESLIE	NOEL	17701 EDISON AVE STE 101		CHESTERFIELD	MO	63005	0.4406603917	20
1598778193	MACPHERSON	LORI	G	1602A N MAIN ST		MOUNTAIN GROVE	MO	657111010	0.4409205892	20
1235340332	BAKER	NICOLE	E	2345 DOUGHERTY FERRY RD		SAINT LOUIS	MO	631223313	0.4416437375	20
1184036295	DECKER	JAYME		2820 E ROCK HAVEN RD STE 100		HARRISONVILLE	MO	647014413	0.4423537592	20
1457351363	STATEN	STEPHEN	FRANCIS	4438 TELEGRAPH RD		SAINT LOUIS	MO	631293316	0.4423647856	20
1477545762	THOMPSON	GARY	A	3406 BROADWAY BLVD	SUITE B	KANSAS CITY	MO	641112404	0.4428048741	20
1124007653	SNIDER	NOLAN	C.	3525 S NATIONAL AVE STE 207		SPRINGFIELD	MO	658077315	0.443384818	20
1568461176	RAMAN	GAYATHRI	V	3009 N BALLAS RD	SUITE 100	SAINT LOUIS	MO	631312322	0.4436326895	20
1366069767	THOMASON	KAYLA	MAE	2345 DOUGHERTY FERRY RD		SAINT LOUIS	MO	631223313	0.444446183	20
1326086893	SATTLER	SAMANTHA		1475 KISKER RD STE 200		SAINT CHARLES	MO	633048788	0.4445534351	20
1164487070	HARPER	DONNA	F	151 JOHNSTOWN DR		ROGERSVILLE	MO	657429366	0.4449999097	20
1487740312	SYED	HINA	A	600 NW MURRAY RD	SUITE 210	LEES SUMMIT	MO	640811204	0.4450541141	20
1154778629	STALLINGS	RAYVELLE	ANTOINETT	1300 WASHINGTON ST		KANSAS CITY	MO	641051416	0.4454309635	20
1215148341	MEYER	STEPHANIE	M	307 NOONAN DR		PACIFIC	MO	630691136	0.4457331162	20
1811330806	OFFUTT	CORY	L.S.	600 BLUES LAKE PKWY		ROLLA	MO	65401	0.4457910119	20
1578530945	NORMILE	CHRISTOPH	B	400 1ST CAPITOL DR	STE 405	SAINT CHARLES	MO	633012880	0.445975037	20
1861528432	WHERRY	HOLLY	LYNN	525 BRANSON LANDING BLVD	STE 508	BRANSON	MO	65616	0.4460476336	20
1891277307	WATSON	TYLER		1125 MADISON ST		JEFFERSON CITY	MO	651015200	0.4463104133	20
1003348095	FAIR	CHELSEA		7900 LEES SUMMIT RD		KANSAS CITY	MO	641391236	0.4468140837	20
1265720395	DUNBAR	BRADEN		2000 NE VIVION RD	SUITE 100	KANSAS CITY	MO	641186127	0.4468993919	20
1699748756	HENSELMEIER	DALE	M	12255 DE PAUL DR	SUITE 600	BRIDGETON	MO	630442510	0.4472782572	20
1598070377	ABDULLAH PATE	AFSHEEN	ISHAKU	20 NE SAINT LUKES BLVD STE 200		LEES SUMMIT	MO	640866001	0.4478725658	20
1346358579	CLARKSTON	LAURIE	A.	816 E MAIN ST		WILLOW SPRINGS	MO	657931518	0.4480412139	20
1104358670	RADABAUGH	MARC	D	1027 BELLEVUE AVE STE 107		RICHMOND HEIGH	MO	631171851	0.4487368681	20
1710957253	LUERDING	JEFFREY	ALMONT	9411 N OAK TRFY	SUITE 100	KANSAS CITY	MO	641552262	0.4495440477	20
1134237456	CHAMBERS	MARK	A.	3850 S NATIONAL AVE	#520	SPRINGFIELD	MO	658075287	0.4498836559	20
1700850443	CLEMENS	BETSY	F.	450 N NEW BALLAS RD	SUITE 266N	CREVE COEUR	MO	631416835	0.4499717958	20
1427147438	WATTS	SAMUEL	M.	1319 S LANDRUM ST	SUITE A	MOUNT VERNON	MO	657121910	0.4506832736	20
1235470311	HAMILTON	WILLIAM	PETE	21841 LAWRENCE 1160		VERONA	MO	65769	0.4508299629	20
1760400832	BREWER	ALAN	W.	5210 NORTH BELT HWY		SAINT JOSEPH	MO	645061211	0.4510895747	20
1629173398	PITTENGER	DAVID	LAWRENCE	97 HILL TOP VILLAGE CENTER	SUITE E & F	EUREKA	MO	630251184	0.4515625767	20
1992386940	VERBOS	KENNETH	W	13013 FULLER AVE		GRANDVIEW	MO	640302619	0.4517962693	20
1710273677	PATEL	JAY	BABULAL	2609 GLENN HENDREN DR		LIBERTY	MO	640683313	0.4520300177	20
1649543828	GILLENWATER	BRIAN	J	2609 GLENN HENDREN DR		LIBERTY	MO	640683313	0.452206108	20
1437307782	DAVIS	DAWN	MARIE	100 S CENTRAL AVE		CLAYTON	MO	631051709	0.4527980143	20
1659483170	BERKIN	SHAWN	LEWIS	5524 TELEGRAPH ROAD	SUITE 101	ST LOUIS	MO	63129	0.4529307664	20
1275854465	FILLINGANE	CHARLES	S	2336 S MAIN ST LOWR LEVEL		MARYVILLE	MO	644683622	0.4531087714	20
1346354693	FATOKI	AKINRINOL		11125 DUNN RD	SUITE 201	SAINT LOUIS	MO	631366132	0.4532184868	20
1578697074	FITE	TRACY	M	1 SOUTHTOWNE DR		POTOSI	MO	636645729	0.4535704918	20
1942599808	ENDICOTT	KATHERINE	RUTH	9759 MANCHESTER ROAD		ROCK HILL	MO	63119	0.4545632785	20
1801150438	SCHWARTZ	JARAD	ANDREW	2345 DOUGHERTY FERRY RD		SAINT LOUIS	MO	631223313	0.4554611246	20
1447292776	ULBRICH	JAMIE	G	2303 S HIGHWAY 65		MARSHALL	MO	653403702	0.4558715254	20
1366071540	MOORE	ELIZABETH	JORDAN	1423 N JEFFERSON AVE # B100		SPRINGFIELD	MO	658021917	0.4569190179	20
1619959145	ZOLKOWSKI	GREGORY	STANLEY	910 E SAN MARTIN ST		BOLIVAR	MO	656132893	0.4574876365	20
1528098845	SWARTWOUT	LEAH		1120 SHACKELFORD RD		FLORISSANT	MO	630314369	0.4576578371	20
1477641181	SWAN	ROBERT	JOHN	600 MEDICAL DR	STE 214	WENTZVILLE	MO	63385	0.4588981338	20
1386732196	BIESER	ROBERT	D	2907 KEYSTONE DR		CAPE GIRARDEAU	MO	637011724	0.4590235327	20
1700855780	SMITH	KEVIN	B.	14377 WOODLAKE DR	SUITE 300	CHESTERFIELD	MO	630175735	0.4593266311	20
1568974616	LARSEN	FALIN	KAY	2303 US-65		MARSHAL	MO	65340	0.459874511	20
1215003017	BARNEY	KAY	DONNA	9918 NW 45 HIGHWAY		PARKVILLE	MO	641523120	0.4599847502	20
1225327604	SCALETTY	PETER	N	403 BURKARTH RD		WARRENSBURG	MO	640933101	0.462937135	20
1699039594	TAN	KENNETH	SHU-WEN	3217 S PROVIDENCE RD		COLUMBIA	MO	652033639	0.4630477202	20
1386696797	WILLIAMSON	HAROLD	A	3217 S PROVIDENCE RD		COLUMBIA	MO	652033639	0.4634109095	20
1972609279	SPARKS	JOHN	ROBERT	1410 CROWN DRIVE		KIRKSVILLE	MO	635010703	0.464187016	20
1558466458	DAILEY	WILLIAM	ROBERT	100 S TEBO ST		WINDSOR	MO	653601161	0.4643628171	20
1669421590	FOERSTERLING	BRETT	D	1031 BELLEVUE AVE	SUITE 300	SAINT LOUIS	MO	631171818	0.4653773296	20
1629142476	HOERNING	ELTON	W.	1905 W 19TH ST		MOUNTAIN GROVE	MO	657111287	0.4656760443	20
1134237308	COSTLEY	CLIFFORD	M.	2200 E CLEVELAND ST		MONETT	MO	657086149	0.4677024765	20
1093805087	KELLY	WILLIAM		941 E HUBBLE DR		MARSHFIELD	MO	657062538	0.4683311025	20
1568524932	FORSYTH	JOHN	ROBERT	203 S WASHINGTON AVE STE A		AURORA	MO	656051466	0.4683887053	20
1396780367	SIMONS	RHONDA	KAYE	4240 BLUE RIDGE BLVD	SUITE 611	KANSAS CITY	MO	641331713	0.4696834858	20
1174817951	BEERS	ROBERT		8300 N CHURCH RD		KANSAS CITY	MO	641581104	0.4697645355	20
1639730328	UNTERREINER	MONICA	ANNE	2345 DOUGHERTY FERRY RD		SAINT LOUIS	MO	631223313	0.469836714	20
1164515029	THOMSEN	GARY	N	2333 HIGHWAY 17		IBERIA	MO	654869331	0.4702467045	20
1588606644	SUENRAM	MARK		6675 HOLMES RD	SUITE 360	KANSAS CITY	MO	641311150	0.4707031653	20
1851353247	WILLIAMS	MICHAEL	L	7421 HIGHWAY N		DARDENNE PRAIR	MO	633687014	0.4713139974	20
1255342572	WIMP	RALPH	VICTOR	600 EAST FIFTH STREET	FULTON STAT	FULTON	MO	65251	0.4715816125	20
1578583852	TRAVIS	DAMON	K.	2820 E. ROCK HAVEN RD.	SUITE 100	HARRISONVILLE	MO	647012082	0.472377972	20
1134343379	GREWAL	GURPRAKAS	SINGH	3535 S JEFFERSON AVE	SUITE 314	SAINT LOUIS	MO	631183930	0.4724875593	20
1922489137	WILLIAMS	SARAH		1423 N JEFFERSON AVE STE B100		SPRINGFIELD	MO	658021917	0.4727385642	20
1417050659	AUNER	JOHN	DAVID	128 W RUSSELL ST		IRONTON	MO	636501313	0.4734453347	20
1114908266	NESTER	CHARLES		1031 BELLEVUE AVE	SUITE 280	SAINT LOUIS	MO	631171818	0.4740040058	20
1407424732	BHOOMA	HARATHI		13013 FULLER AVE STE A		GRANDVIEW	MO	640302687	0.4742240573	20
1912046178	ALLEMANN	ELIZABETH	ANNE	1200 FAY ST		COLUMBIA	MO	652014720	0.4743435031	20
1982659785	HAUENSTEIN	LYNN	D.	1333 S SAM HOUSTON BLVD		HOUSTON	MO	654832046	0.474991862	20
1073654091	NAPIER	GENA	L	11125 DUNN RD	STE 406	SAINT LOUIS	MO	631366132	0.4755602369	20
1811980857	PATTERSON	ROBERT	M	6420 THE CEDARS CT		CEDAR HILL	MO	630162222	0.4757046292	20
1508018128	MEDLIN	ALLISON	LOUISE	300 N OSAGE ST	SUITE 200	INDEPENDENCE	MO	640502705	0.4758399597	20
1013088525	HOLMES	BEVERLY	A.	1307 S MAIN ST	ROUTE 3, BO	LOCKWOOD	MO	656828327	0.4759850537	20
1144669730	LUDDEN-SCHLAT	ALICIA	KATHRYN	551 E SOUTHAMPTON DR		COLUMBIA	MO	652014236	0.4767080999	20
1215981980	MANDA	SAVITRI		4251 NORTHERN AVE		KANSAS CITY	MO	641331593	0.4768490421	20
1033784988	OWENS	ELIZA	KAY	551 E SOUTHAMPTON DR		COLUMBIA	MO	652014236	0.4770251966	20
1871896035	POTTS	DONALD	A.	17611 E US HIGHWAY 24	SUITE 103	INDEPENDENCE	MO	640561853	0.477222061	20
1548289119	PIERCE	ROBERT	PARKER	2613 FAIRWAY DR		FULTON	MO	652514030	0.4777968388	20
1376939587	YOWELL	JIMMY	L	20731 HIGHWAY 65		CHILLICOTHE	MO	646018315	0.4781668938	20
1275510455	SCOTT	SHARON	D	6450 N CHATHAM AVE		KANSAS CITY	MO	64151	0.4783147264	20
1811559891	WATSON	RACHEL	MARIE	1423 N JEFFERSON AVE # A100		SPRINGFIELD	MO	658021988	0.4783183045	20
1508059239	MCFARLIN	MELVIN	L	1638 W US HIGHWAY 24		INDEPENDENCE	MO	640502346	0.4783810687	20
1689670341	SINCOX	CHARLES	HARVEY	901 PATIENTS FIRST DR		WASHINGTON	MO	630904700	0.4785346433	20
1164048500	BRENNAN	MARGARET		1001 W WORLEY ST		COLUMBIA	MO	652032037	0.4789785386	20
1477650265	PAYNE	MICHAEL	KENT	75 SMITHSON DR	SUITE A	CASSVILLE	MO	656259429	0.4790699917	20
1992898290	KEEGAN GARRET	ELIZABETH	ANN	401 HOLLY HILLS AVE		SAINT LOUIS	MO	631112410	0.4791058318	20
1568447464	HIX	ELLIOTT	L	RR 1 BOX 53		MEMPHIS	MO	635559767	0.4797651467	20
1942381199	HOWARD	MICHAEL	A.	8710 MANCHESTER RD		SAINT LOUIS	MO	631442724	0.479769964	20
1215929732	GRAVES	CHRISTOPH	GENE	605 E BOONESLICK RD	SUITE ONE	WARRENTON	MO	633832127	0.4801123368	20
1952594384	WEBB	JAMES	H.	6235 E TRUMAN RD		KANSAS CITY	MO	641262631	0.4810037094	20
1104078385	PINKHAM	CHRIS	MICHAEL	8301 N HARBOUR PL		PARKVILLE	MO	641524313	0.4811708492	20
1285627331	RADEL	STEVEN	MICHAEL	201 BJC SAINT PETERS DR STE 200		SAINT PETERS	MO	633763091	0.4820851146	20
1952513541	ALLEN	CLARISSA	JARA	225 CLARKSON RD		ELLISVILLE	MO	630112278	0.4821709751	20
1659311454	HALL	JOAHN	JESSE	7800 PASEO BLVD		KANSAS CITY	MO	641311859	0.4826616126	20
1881867497	SUTTER	CHRISTIAN	MICHAEL	19 THE BOULEVARD SAINT LOUIS		RICHMOND HEIGH	MO	631171118	0.482750782	20
1316470388	LAN	LI	Y	7900 LEES SUMMIT RD		KANSAS CITY	MO	641391236	0.483676654	20
1568462992	TAYLOR-BUTLER	KENNETH	LAWRENCE	301 E ARMOUR BLVD	STE 2E	KANSAS CITY	MO	641111289	0.4837316351	20
1699367383	DUNLAP	BONNIE	R	330 WIEGEL DR		SAINT LOUIS	MO	631352961	0.4837606458	20
1235180688	MONIZ	STEPHANIE	A	555 W PINE ST		FARMINGTON	MO	636401439	0.4840825584	20
1649281668	KULKARNI	JYOTI	G	2630 HIGHWAY K		O FALLON	MO	633686624	0.4845166074	20
1043235419	GARNER	NEAL	W	610 N ONE MILE RD		DEXTER	MO	638412539	0.4846957887	20
1255821906	HEAFNER	JOHN	LOUIS	4352 MANCHESTER AVE		SAINT LOUIS	MO	631102138	0.4849200549	20
1801328612	HIEGER	ROBERT	JOHN	1390 US HIGHWAY 61 STE N-1000		FESTUS	MO	630284136	0.4859976347	20
1528222189	CRYMES	KRISTIN	A	1423 N JEFFERSON AVE	#B100	SPRINGFIELD	MO	658021917	0.4861984837	20
1477046415	ODEHNAL	CHRISTOPH	A	1000 E PRIMROSE ST		SPRINGFIELD	MO	658075154	0.4867004345	20
1700871142	HOLMES	LAURA	E	150 S MOUNT AUBURN RD	SUITE 418	CAPE GIRARDEAU	MO	637034910	0.4868234333	20
1164083093	FULTZ	JASON	KEITH	551 E SOUTHAMPTON DR		COLUMBIA	MO	652014236	0.4871737838	20
1386137313	MERRITT	KARISSA	A	1000 E HIGHWAY 60		MONETT	MO	657088258	0.4871826449	20
1578056800	EBERS	STEVEN	D	108 FRIZZELL ST		POTOSI	MO	636641505	0.4871947051	20
1073047957	NORTON	MITCHEL		92 MAIN ST		CASSVILLE	MO	656251610	0.4872136584	20
1588223952	MARTINEZ	MARIO	DANIEL	1423 N JEFFERSON AVE # B100		SPRINGFIELD	MO	658021917	0.487330904	20
1548289473	KEENAN	FREDERICK	C.	5844 NW BARRY RD	SUITE 110	KANSAS CITY	MO	641541465	0.4880251328	20
1053792259	MARSDEN	SHANNON	NICOLE	1423 N JEFFERSON AVE STE B100		SPRINGFIELD	MO	658021917	0.4887288816	20
1952309791	SIDES	GARY	W	1216 W MAIN ST		FESTUS	MO	630281654	0.4887620613	20
1083696314	LIM-JAVATE	ROSANA	MENDOZA	341 HOSPITAL DR.	FAMILY HEAL	LEBANON	MO	655367152	0.4888972624	20
1275614505	MOHAN	PURNIMA	SINGH	17067 S OUTER RD	SUITE 100	BELTON	MO	640122165	0.4894967086	20
1851348692	COLWILL	JACK	M	551 EAST SOUTHAMPTON DRIVE		COLUMBIA	MO	65201	0.4895138473	20
1689617755	PENNINGTON	M	STEVEN	1001 E PRIMROSE ST		SPRINGFIELD	MO	658075155	0.4900638934	20
1144413568	MILLER	STEPHANIE	DANETTE	817 S. MOUNT AUBURN, SUITE 100	SOUTHEAST P	CAPE GERARDEAU	MO	63703	0.4900881115	20
1194014308	LOPEZ RHODES	MARIANNE	R	900 W NIFONG STE 101		COLUMBIA	MO	652033032	0.4901196102	20
1225021140	BEST	CHRISTOPH	ANDREW	3600 NE RALPH POWELL RD	STE B	LEES SUMMIT	MO	640642357	0.4907640226	20
1255468468	NEELY	MICHAEL	L	1313 S RANGE LINE RD		JOPLIN	MO	648015588	0.4911561154	20
1376589804	D'AMOUR	TROY	R	1801 W 32ND ST STE 102		JOPLIN	MO	648041528	0.4915768232	20
1114062577	HENSON	ROBERT	E	134 W 6TH ST		HERMANN	MO	650411018	0.4921176776	20
1972511020	MIDDLETON	RACHELENE		940 W MOUNT VERNON ST		NIXA	MO	657149609	0.4925741085	20
1821403593	WALLACE	SAMANTHA		3801 S NATIONAL AVE		SPRINGFIELD	MO	658075210	0.4933606286	20
1902210388	SIEMONS	GENNA		6675 HOLMES RD STE 360		KANSAS CITY	MO	641311167	0.4938703261	20
1821093287	CATHCART	DAVID	LEE	948 E US HIGHWAY 54		CAMDENTON	MO	650206834	0.4947014695	20
1598737819	HOUCHIN	AUBRA	A	408 JUNGERMANN RD		ST PETERS	MO	633762799	0.4953748409	20
1497767834	SMITH	KIM	K.	5844 NW BARRY RD	SUITE 110	KANSAS CITY	MO	641541465	0.4962263966	20
1891992608	DORSEY	DAVID	ANDREW	1598 W MEYER RD		WENTZVILLE	MO	633853653	0.4964627561	20
1164910501	DIETSCHE	TRENT	WALKER	100 W US HIGHWAY 60		MOUNTAIN VIEW	MO	655488542	0.4969995695	20
1396701090	MYERS	MY	N	1000 CARONDELET DR		KANSAS CITY	MO	641144673	0.4977327895	20
1528009529	SACRY	ROGER	A.	433 S GARRISON AVE		CARTHAGE	MO	648361749	0.4981482185	20
1063596278	WILLIAMS	RICK	W.	1106 W JACKSON ST		OZARK	MO	657219164	0.4984736072	20
1124061528	STEVERMER	JAMES	J	110 N HOSPITAL DR		FULTON	MO	652512511	0.4986099533	20
1720025307	MURPHEY	NATHANIEL	G	605C DOUGLAS DR		ASHLAND	MO	650109088	0.4987206154	20
1225393739	DEFOE	JEREMY	DANIEL	3009 N BALLAS RD STE 227A		SAINT LOUIS	MO	63131	0.498741532	20
1871684969	SALMON	JOHN	D	890 STATE HIGHWAY 248		BRANSON	MO	656163721	0.4988299978	20
1639141195	POWER	ROBERT	W	1500 SOUTHWEST BLVD	SUITE D	JEFFERSON CITY	MO	65109	0.4990755629	20
1881672236	THOMAS	ROBERT	D	305 S PLATTE CLAY WAY		KEARNEY	MO	640608214	0.4993032103	20
1265408215	ROSE	C MARK		902 WOLLARD BLVD		RICHMOND	MO	64085	0.4993398383	20
1205948247	DIXON	DRUERY	J	181 N KENTUCKY AVE	SUITE 100	WEST PLAINS	MO	657752089	0.49939037	20
1558658302	WOLF	HALEY		1423 N JEFFERSON AVE	STE B100	SPRINGFIELD	MO	658021917	0.4994346474	20
1821472614	WILDHABER	JILL		1125 MADISON ST		JEFFERSON CITY	MO	651015227	0.4997872009	20
1568626349	WILLIAMS	DANNIE	E	5621 DELMAR BLVD STE 108		SAINT LOUIS	MO	63112	0.5006495265	20
1609961150	MEYR-CHERRY	WENDY	LYNN	400 FIRST CAPITOL DR	SUITE 405	ST CHARLES	MO	63301	0.5008314007	20
1497315527	GIVENS	MARGARET	ELIZABETH	1423 N JEFFERSON AVE # B100		SPRINGFIELD	MO	658021917	0.5014103951	20
1841636354	WILKINS	NGOZIDILE	ADA	201 BJC SAINT PETERS DR STE 200		SAINT PETERS	MO	633763386	0.5014142718	20
1831172451	PHRUTTITUM	SERIN		12680 OLIVE BLVD	SUITE 300	CREVE COEUR	MO	631416322	0.5014183961	20
1154687077	MAYLACK	ELIZABETH	H	1551 WALL ST STE 400		SAINT CHARLES	MO	633033541	0.502133583	20
1770774440	BUMGARNER	JAYNE LOR	OPENA	4801 S CLIFF AVE	SUITE 300	INDEPENDENCE	MO	640557015	0.5023106311	20
1407829849	FRISSELL	DAN		753 POINTE BASSE DR		STE GENEVIEVE	MO	636701820	0.5023370783	20
1013993039	BONNETTE	RICK	ALLEN	307 S BROADWAY		SALISBURY	MO	652811037	0.5027161965	20
1932193554	LUM	LAURENCE		330 N STATE ST	SUITE C	DESLOGE	MO	636013052	0.5027416626	20
1508884453	HOKE	BRENT	KEVIN	407 E RUSSELL AVE BLDG C		WARRENSBURG	MO	640931242	0.5029242162	20
1073571055	GARRETT	ELIZABETH	A	3217 S PROVIDENCE RD		COLUMBIA	MO	652033639	0.5030000934	20
1003924960	KOOPMAN	RICHELLE	J	2325 SMILEY LN		COLUMBIA	MO	652021947	0.5030735272	20
1629013966	MARCELLUS	PETER	R	1150 STATE HIGHWAY 248	STE, 202	BRANSON	MO	656163758	0.5031174344	20
1588774889	KINKADE	MICHAEL		240 PICKERING ST		MONTGOMERY CIT	MO	633611941	0.5033028813	20
1114964798	HANDLEY	DENNIS	M	17601 B HWY		BOONVILLE	MO	652332839	0.5034044276	20
1912927534	MANARD	WILLIAM	TROY	3660 VISTA AVE		SAINT LOUIS	MO	631102540	0.5038232545	20
1932342433	DAVIS	COLEEN	RENEA	2741 NE MCBAIN DR		LEES SUMMIT	MO	640647880	0.5048400022	20
1962727743	CLARK	KRISTA	M	2791 N WASHINGTON ST	HEDRICK FAM	CHILLICOTHE	MO	646012902	0.5048449698	20
1174567176	COMPTON	CHRISTOPH		150 S MOUNT AUBURN RD	SUITE 418	CAPE GIRARDEAU	MO	637034910	0.5056093519	20
1972528750	CALDWELL	REYNAL	LEON	2880 NETHERTON DR	SUITE 103	SAINT LOUIS	MO	631364697	0.5058174946	20
1700880358	WILLIAMSON	HEATHER	CAROLYN	3449 PHEASANT MEADOW DR	STE 107	O FALLON	MO	633687364	0.5059938089	20
1568462521	HUNTER	JAMES	KEITH	1741 S 15TH ST		OZARK	MO	657219030	0.5060923679	20
1235366915	BRADDOCK	AMY	SUE	551 E SOUTHAMPTON DR		COLUMBIA	MO	652014236	0.5061842657	20
1710186671	FLASKA	CORINNE	M	105 FAR WEST DR.,	STE. 100	SAINT JOSEPH	MO	645063514	0.5062300006	20
1811208341	ROSE	PATRICK	J	1001 CARDWELL ST		SAINT CLAIR	MO	630771094	0.506596111	20
1225392087	GEBAUER	SARAH	CHRISTINE	4580 S LINDBERGH BLVD		SAINT LOUIS	MO	63127	0.5083664835	20
1548269079	RAMPTON	JON	P	1501 UNION AVE		MOBERLY	MO	652709469	0.5088459339	20
1346300969	HORSTMAN	CURTIS	L	805 N KENTUCKY AVE		WEST PLAINS	MO	657752022	0.5094573249	20
1437718384	HATLEY	HA	THUY	12680 OLIVE BLVD STE 300		SAINT LOUIS	MO	631416322	0.5098667292	20
1407860786	EMMERTON	ERNEST	EDWIN	600 N MAIN ST	VA OUTPATIE	MOUNT VERNON	MO	657121004	0.5108361414	20
1215954888	AUSMUS	MICHAEL	S.	20 NE SAINT LUKES BLVD	SUITE 200	LEES SUMMIT	MO	640866003	0.5113479954	20
1417915372	PULLIAM	DAVID	V	1200 W 22ND ST		HIGGINSVILLE	MO	640371420	0.5115309067	20
1083274815	MUEHLING	RYAN	PATRICK	308 S CHURCH ST		FAYETTE	MO	652481243	0.5116812585	20
1447359492	SHARMA	SANJAY		8 ARNOLD MALL		ARNOLD	MO	630102223	0.5117351504	20
1780668277	CRAIG	JOHNETTA		401 HOLLY HILLS AVE		SAINT LOUIS	MO	631112410	0.5125566262	20
1386784106	CHASTAIN	CHARLES	WILLIAM	3000 K HWY		BONNE TERRE	MO	636283624	0.5129277876	20
1538165063	KLUTTZ	ALYWIN	E	100 HOSPITAL DR		LEBANON	MO	655369210	0.5132285345	20
1528320991	LUONG	TU ANH	THI	8144 NW PRAIRIE VIEW RD		KANSAS CITY	MO	641511020	0.5134686341	20
1396797585	FLETCHER	CHRISTOPH	S	10994 HISTORIC HWY 165		HOLLISTER	MO	65672	0.514748127	20
1114207354	GUGNANI	KUNALPREE	SINGH	1640 E KEARNEY ST		SPRINGFIELD	MO	658034106	0.5150265812	20
1275538324	CAMPBELL	DEA	DENISE	417 PARK LN		CHILLICOTHE	MO	646011550	0.5154505798	20
1912349374	DURYEA	MARY	BETH	4130 NE HAMPSTEAD DR		LEES SUMMIT	MO	640641619	0.5155626128	20
1790073542	WERLY	MARIA	B	1103 S US HIGHWAY 169		SMITHVILLE	MO	640899322	0.5156162961	20
1730166505	RAMOS	RUSTICO	A	515 MAPLE VALLEY DR		FARMINGTON	MO	636401919	0.5159159016	20
1699070052	PEECHER	CARRIE	M	2305 SOUTH 65 HIGHWAY	BUILDING A	MARSHALL	MO	653403702	0.516271441	20
1174559942	DATTILIO	ROBERT	E.	6420 N PROSPECT AVE		GLADSTONE	MO	64119	0.5167945412	20
1598800609	SEMEYN	JEFFREY		608 CITY ROUTE 66		ST. ROBERT	MO	65584	0.5168348586	20
1548233455	JENNINGS	TIMOTHY	W	2024 DORSETT VLG		MARYLAND HEIGH	MO	630432208	0.5170660445	20
1487793089	MILLER	DAVID	ALMON	2220 LEMP AVE		SAINT LOUIS	MO	631042700	0.517307434	20
1235579756	PATEL	ANDREW	PAUL	110 N HOSPITAL DR		FULTON	MO	652512511	0.5175014029	20
1598058943	GEMMELL	ASHLEY		5400 N OAK TRFY	SUITE 200	KANSAS CITY	MO	641184688	0.5180752932	20
1912388943	DENMARK	ASHLEY	NICOLE	3009 N BALLAS RD STE 227A		SAINT LOUIS	MO	631312308	0.5188668429	20
1528085156	ROBERTS	GUY	D	555 W PINE ST		FARMINGTON	MO	636401426	0.5191624009	20
1346202405	CRIST	CHARLES	L	5495 E ROUTE Y		ASHLAND	MO	650109871	0.5191732219	20
1851368153	SIEMER	DEANNA	MARIA	2685 EAST MAIN	STE A	JACKSON	MO	63755	0.5194517409	20
1225514003	ALLEN	TAYLOR	JOSEPH	1125 MADISON ST		JEFFERSON CITY	MO	651015227	0.5197334432	20
1831153824	MURPHY	ANN	MARIE	2305 S HIGHWAY 65		MARSHALL	MO	653403702	0.5200062369	20
1639164965	UTHOFF	FRED	K	1019 N MAIN ST		SIKESTON	MO	638015043	0.5200280335	20
1275577926	BARNES	RANDALL	C	1057 MEDICAL PARK DR	SUITE A	OSAGE BEACH	MO	650653000	0.5203579168	20
1124413612	LIGARD	SOFIA		5501 NW 62ND TER STE 100		KANSAS CITY	MO	641512412	0.5203999335	20
1710965371	SMITH	GILBERT	D	225 PHYSICIANS PARK STE 400		POPLAR BLUFF	MO	639013923	0.5207189678	20
1003812090	SYLVARA	KAREN	A	502 S BALTIMORE ST		KIRKSVILLE	MO	635013728	0.5208218221	20
1629042882	WELLS	JACK	CODY	110 N HOSPITAL DR		FULTON	MO	652512511	0.5210826791	20
1184719627	MOHAN	AMIT		1118-B REMINGTON PLZ		RAYMORE	MO	64083	0.5213158366	20
1629160973	MILNE	JAY	L	3800 S NATIONAL AVE	#730	SPRINGFIELD	MO	65807	0.5216092051	20
1982786471	BENNE	MICHAEL	GEORGE	504 NW 10TH AVE.		AVA	MO	65608	0.5223820408	20
1881043693	BRATTEN	NICHOLAS	BRADY	3801 S NATIONAL AVE		SPRINGFIELD	MO	658075210	0.5226488693	20
1578579561	SIMANOVSKY	MICHAEL	D	373 W 101ST TER		KANSAS CITY	MO	641144498	0.5226676955	20
1891707287	BUTCHER	STEVEN	R	1521 S 3RD		STOCKTON	MO	657859608	0.5232853631	20
1508249269	IDICULA	JOANITA		6675 HOLMES RD	SUITE 450	KANSAS CITY	MO	641311150	0.5232909576	20
1518944792	COOPER	BRIDGETT	A	6450 N CHATHAM AVE		KANSAS CITY	MO	64151	0.5237783415	20
1306132808	MILLHAM	ASHLEY	SUZANNE	551 E SOUTHAMPTON DR		COLUMBIA	MO	652014236	0.5239291999	20
1659312841	KENNEDY	MARY	L.	6151 N MAIN STREET RD		WEBB CITY	MO	648708189	0.5241328778	20
1023661709	WILD	JESSICA		12303 DEPAUL DRIVE		BRIDGETON	MO	63044	0.5243346074	20
1205064672	BUFFALOE	LUCAS	ROBERT	305 N KEENE STREET		COLUMBIA	MO	65201	0.5245453457	20
1174883607	HAMLIN	JUSTIN	KEITH	1001 W DAUGHERTY ST		WEBB CITY	MO	648701717	0.5252276191	20
1316928369	SPEZIA	MICHAEL	J	23 N OAKS PLZ	SUITE 200	SAINT LOUIS	MO	631212917	0.5255843157	20
1649651910	CHAPPELL	CHRIS		6675 HOLMES RD	#360	KANSAS CITY	MO	641311150	0.5258934393	20
1326652579	WATSON	LINDA	DIANE	338 EMERSON RD APT 104		HIGH RIDGE	MO	630492530	0.5259632061	20
1487732368	TEGTMEYER	VERNON	C.	120 HOSPITAL DR	SUITE 100	LEBANON	MO	655369238	0.5260355107	20
1578509337	RICKMEYER	MARK	D	714 GRAVOIS RD	STE 210	FENTON	MO	630267723	0.5264271356	20
1356474753	SHOWERS	DAVID	K	1000 E PRIMROSE ST		SPRINGFIELD	MO	658075154	0.5272620155	20
1740774447	TAGUE	CALEB		1423 N JEFFERSON AVE # B100		SPRINGFIELD	MO	658021917	0.5286884688	20
1881662724	SYLVARA	JOHN	T.	201 S GEX ST		LA PLATA	MO	635491243	0.5291031802	20
1720126634	SALYER	LARA		608 CITY ROUTE 66		ST. ROBERT	MO	65584	0.5292395947	20
1376526913	KOOPMAN	PETER		2325 SMILEY LANE		COLUMBIA	MO	652023639	0.5296305881	20
1528100518	ELLIS	SCOTT	A.	2754 W REPUBLIC RD		SPRINGFIELD	MO	658073901	0.5299852102	20
1467465005	FINCH	LADONNA	TERESSA	1031 BELLEVUE AVE	SUITE 349	SAINT LOUIS	MO	631171818	0.5300688825	20
1639287600	COX	KERRY	DUANE	HWY 39 & YY		SHELL KNOB	MO	65747	0.5302501915	20
1306462775	WRIGHT	ANDREW	BENNETT	308 S CHURCH ST		FAYETTE	MO	652481243	0.5304976406	20
1972008159	WINTER	DIANNE		9411 N OAK TRFY STE 100		KANSAS CITY	MO	641552262	0.5309886884	20
1578539318	BRUNING	GARY	L	800 W JEFFERSON ST		KIRKSVILLE	MO	635011443	0.5315705838	20
1093757221	KIMBALL	RICHARD		2265 BAGNELL DAM BLVD	STE 103	LAKE OZARK	MO	65049	0.5320032856	20
1619953304	FOOTE	STEVEN	D.	7900 LEES SUMMIT RD		KANSAS CITY	MO	641391236	0.532270211	20
1821003484	RYLE	WESLEY	STUART	800 W JEFFERSON ST		KIRKSVILLE	MO	635011443	0.5329062625	20
1285685388	ALLEN	JENNIFER	KRUSE	141 COMMUNICATION DR		HANNIBAL	MO	634013670	0.5329682811	20
1790942910	WATKINS	CRISTYN		5001 LAKE AVE	SAINT JOSEP	SAINT JOSEPH	MO	645041170	0.5330325768	20
1659692135	BLOESSER	HEATHER		2820 E ROCK HAVEN RD STE 210		HARRISONVILLE	MO	647014414	0.5330622236	20
1659395960	HOLT	BILLY		105 S RIDGECREST AVE		NIXA	MO	657147807	0.5332943269	20
1336571900	GRANT	KARL	W	530 S MAIDEN LN		JOPLIN	MO	648013084	0.5339257557	20
1144413030	FRIEHLING	BONNIE	S	1511 CHAPEL HILL RD STE 103		COLUMBIA	MO	652035452	0.5342001573	20
1255360731	LAMBIRD	ELIZABETH	ANN	3600 NE RALPH POWELL RD	STE B	LEES SUMMIT	MO	64064	0.5342477204	20
1215343769	TEETER	JEFFREY	LYNN	3121 EMERALD LN STE 800		JEFFERSON CITY	MO	651096843	0.5343574437	20
1013152461	STEWART	STEPHEN	PAUL	2265 BAGNELL DAM BLVD	SIUTE 103	LAKE OZARK	MO	650498603	0.5344425307	20
1518984053	BAXTER	ANDREA		12266 DE PAUL DR STE 310		BRIDGETON	MO	630442562	0.5345440654	20
1275521262	GRIFFITH	RICHARD	GENE	545 BRANSON LANDING BLVD	STE. 100	BRANSON	MO	656164500	0.5348656017	20
1689289282	HINES	ERIC	B	155 VILLAGE DR		SPARTA	MO	657538104	0.5355073905	20
1912015389	CUEZZE	JOY	ELEANOR	400 SW LONGVIEW BLVD STE 200		LEES SUMMIT	MO	640812116	0.5359401878	20
1174690630	TUMMALA	SAILAJA		1001 E PRIMROSE ST		SPRINGFIELD	MO	658075155	0.5369765873	20
1891754784	GEIGER	PAUL	L	18598 HIGHWAY 13 NORTH	BRANSON WES	BRASON WEST	MO	65737	0.5371544718	20
1588665673	LEGLER	LARRY	EDWARD	4801 S CLIFF AVE STE 300		INDEPENDENCE	MO	640556954	0.5373260349	20
1841686029	NEISEN	AARON		1205 N MISSOURI ST		MACON	MO	635522095	0.537352152	20
1114920295	KILLEN	DARREN	E	7130 WORNALL RD		KANSAS CITY	MO	641141344	0.5375005973	20
1184265688	KURILOV	FELIX	GENNADY	13013 FULLER AVE STE A		GRANDVIEW	MO	640302687	0.5381257015	20
1952409039	SCIARA	ROSS	A	502 NW BRIARCLIFF PKWY		KANSAS CITY	MO	641161668	0.5385276496	20
1821001231	APOSTOL	ANDRES	G.	801 N LINCOLN AVE		MONETT	MO	657081641	0.538545382	20
1073558896	TOTH	RACHEL	I.	1530 E REPUBLIC RD		SPRINGFIELD	MO	658046530	0.5388134902	20
1275730152	COUCH	AMY	L	901 PATIENTS FIRST DR	SUITE 1200	WASHINGTON	MO	630904700	0.5401687117	20
1326056722	BERGMAN	JASON	B	4200 LITTLE BLUE PARKWAY, STE. 300		INDEPENDENCE	MO	64057	0.5415613691	20
1265427348	FRISTO	TODD	E	4801 S CLIFF AVE	STE. 300	INDEPENDENCE	MO	640557015	0.5423314392	20
1770661704	SPURLING	JASON	K	1307 PORTER WAGONER BLVD		WEST PLAINS	MO	657751828	0.5428697237	20
1134571920	FLORA	MANVEER	SINGH	6675 HOLMES RD STE 360		KANSAS CITY	MO	641311167	0.5432419612	20
1174572762	TRIBUNE BROWN	DORIS	J	1225 GRAHAM RD	SUITE 2320C	FLORISSANT	MO	630318012	0.5438948621	20
1366404626	CASEY	RICK	D.	309 E HOSPITAL RD		EL DORADO SPRI	MO	647442021	0.5440370238	20
1578810727	DECKERT	JAMES	JOHN	231 W LOCKWOOD AVE	SUITE 201	SAINT LOUIS	MO	631192951	0.5441407839	20
1437275948	EMMONS	JOHN	E	1032 CROSSWINDS CT		WENTZVILLE	MO	633854836	0.5446389008	20
1063662443	SILVER	LEAH	CHRISTINE	1500 CALVARY CHURCH RD		FESTUS	MO	630284125	0.5450112287	20
1801278627	HARRIFORD	ROBBIE		2800 CLAY EDWARDS DR		NORTH KANSAS C	MO	641163220	0.5457353082	20
1366533937	STINSON	MATTHEW	L	440 E TAMPA ST		SPRINGFIELD	MO	658061131	0.5461848125	20
1306819198	BEAN	DAVID	K	14021 NEW HALLS FERRY RD		FLORISSANT	MO	630332708	0.5462942228	20
1285745257	SCHUERMAN	THEODORE		1225 GRAHAM RD	STE 2320C	FLORISSANT	MO	630318012	0.5465456497	20
1366071672	AULD	JESSICA	THERESE	401 HOLLY HILLS AVE		SAINT LOUIS	MO	631112410	0.5467803676	20
1356510895	KOENIG	DIANA	LOUISE	9104 STATE HWY 19	OZARKS MEDI	WINONA	MO	65588	0.546999072	20
1255426961	QAYUM	FARIHA		3619 RICHARDSON SQUARE DR		ARNOLD	MO	630106022	0.5482117173	20
1548339484	MOOTS	FERREL	A	24252 STATE HIGHWAY 11		KIRKSVILLE	MO	63501	0.5482645428	20
1275546012	HUTCHISON	JAMES	L	1741 S 15TH ST		OZARK	MO	657219030	0.5485491345	20
1932277498	DAVIS	ERIC	K	611 W MAIN ST		FREDERICKTOWN	MO	636451111	0.549116446	20
1285612820	WILKERSON	JAMES	W	686 LESTER ST		POPLAR BLUFF	MO	639015025	0.5497505081	20
1902909278	THERKILDSEN	LINDA		8710 MANCHESTER RD		SAINT LOUIS	MO	631442724	0.5507492514	20
1568468726	JONES	MICHAEL	P	54 HOSPITAL DR		OSAGE BEACH	MO	650653050	0.5508079559	20
1770660961	GLAS	RONALD	D.	331 HOSPITAL DR	SUITE C	LEBANON	MO	655369217	0.5511245223	20
1881723062	DOTSON	DELORES	CHANTEL	801 HAZELWEST DR STE 100		HAZELWOOD	MO	630421754	0.5514245837	20
1528076122	KIME	BERYL	JEANETTE	600 N MAIN ST		MOUNT VERNON	MO	657121004	0.551454685	20
1568757730	BRIDGES	HEATHER	LINN	525 BRANSON LANDING BLVD STE 100		BRANSON	MO	656162152	0.5517297641	20
1316013675	WAIT	JERRY	L	130 E LOCKLING ST		BROOKFIELD	MO	646282337	0.5519564909	20
1316328735	SATTERFIELD	DREW	ZURAL	817 S MOUNT AUBURN RD		CAPE GIRARDEAU	MO	637036383	0.5519909144	20
1841275740	HAWKINS	WAYNE	R	1510 CROWN DR		KIRKSVILLE	MO	635012553	0.5526044683	20
1679578884	WURM	MICHAEL	J	2016 S MAIN ST		MARYVILLE	MO	644682659	0.5529743287	20
1720573769	DRISSELL	CHELSEA	RENEE	621 S NEW BALLAS RD		SAINT LOUIS	MO	63141	0.5530219742	20
1346221231	ROSS	MARVIN	E	1502 N JEFFERSON ST	JEFFERSON M	CARROLLTON	MO	646331948	0.5532520216	20
1740378785	RICHARDS	KENNETH		210 N MARKET ST		MILAN	MO	635561316	0.5539258274	20
1336214113	TURNER	REBECCA	LYNN	9406 E 63RD ST		RAYTOWN	MO	641334904	0.553930342	20
1710482419	HESSON	CAROLYN	COYLE	2000 NE VIVION RD STE 100		KANSAS CITY	MO	641186127	0.554157628	20
1124791496	JEAN	MARIE	CLAUDE	13013 FULLER AVE STE A		GRANDVIEW	MO	640302687	0.5546298533	20
1629100060	KNIPSCHILD	BEDFORD	F	505 N BRUNSWICK AVE		MARSHALL	MO	653401549	0.5547162073	20
1033182092	SOMERS	PETER	W	101 SOUTH PRAIRIE STREET		BLOOMFIELD	MO	63825	0.5547204626	20
1043292691	SMITH	DOUGLAS	N.	3308 W EDGEWOOD DR	SUITE B	JEFFERSON CITY	MO	651096891	0.5550878153	20
1245274422	BOWE	JENNIFER	A.	3300 E 10TH ST		TRENTON	MO	646839579	0.5554628603	20
1023010295	BLISS	GERIANNE	ROSE	600 S COLLEGE AVE		WARRENSBURG	MO	640932621	0.5559980956	20
1245768696	BADAMI	DAVID		448 STATE HIGHWAY 248 STE 140		BRANSON	MO	656163725	0.5565348638	20
1528635687	KOEBLER	RIKKI	LYNN	12680 OLIVE BLVD STE 300		SAINT LOUIS	MO	631416322	0.5567029945	20
1902885460	NICHOLS	LAWRENCE	E	100 MEDICAL DR		HANNIBAL	MO	634016877	0.5568837051	20
1659445674	MCQUIE	ELLEN	L	303 N KEENE ST	SUITE 301	COLUMBIA	MO	652017193	0.5571292679	20
1144356890	SPANGLER	JILL	KRISTINE	900 S ADAMS ST		NEVADA	MO	647723210	0.5573988266	20
1588740369	TAGUE	ROBERT	DAVID	10004 KENNERLY RD	SUITE 186B	SAINT LOUIS	MO	631282141	0.5576775826	20
1407823511	MAESTAS	DANIEL	J	9338 OLIVE BLVD	SUITE 100	OLIVETTE	MO	631323248	0.5580370717	20
1780038893	ADAMS-HOLMES	TIFFANY	K	1225 GRAHAM RD STE C-2320		FLORISSANT	MO	630318030	0.5581218445	20
1164462602	GARNER	BRADFORD	P	550 S HUDSON AVE		AURORA	MO	656052362	0.5581358776	20
1497721674	JORDAN	HEATHER	R	5844 NW BARRY RD	SUITE 110	KANSAS CITY	MO	641541465	0.558195574	20
1407392210	MUFTI	MEHWISH	A	1120 SHACKELFORD RD		FLORISSANT	MO	630314369	0.5583974582	20
1891745675	FRANCE	VIANNE	R	3801 S NATIONAL AVE		SPRINGFIELD	MO	658075210	0.5588296356	20
1275541799	CASCIO	MICHAEL	J	3231 S NATIONAL AVE	SUITE 170	SPRINGFIELD	MO	658077304	0.5591559198	20
1528031770	NOVINGER	JOSEPH	W	1506 CROWN DR		KIRKSVILLE	MO	635012553	0.559191285	20
1831352202	ALBIN	NICOLE	JOSEPHINE	1014 MADISON ST		JEFFERSON CITY	MO	651013458	0.5592776586	20
1679998975	COOK	BENJAMIN	ROBERT	1241 W STADIUM BLVD		JEFFERSON CITY	MO	651096023	0.5594892062	20
1376923573	ZHENG	ALBERT		1916 GRAND BLVD		KANSAS CITY	MO	641081803	0.5596398094	20
1083724447	JIANG	JENNIFER		1101 N PROVIDENCE RD		COLUMBIA	MO	652034365	0.5606877159	20
1184721219	VANRIESSEN	JAMES	EREK	3805 S KANSAS EXPY		SPRINGFIELD	MO	658076989	0.5607403575	20
1104260090	FASUYI	OMOFOLARI	BABATUNJI	1605 MARTIN SPRINGS DR	SUITE 210	ROLLA	MO	654012982	0.5616091669	20
1851398861	SHINN	MICHAEL	E	5400 N OAK TRFY	SUITE 200	KANSAS CITY	MO	641184688	0.5620467456	20
1114968252	HALL	REGINALD	W	6400 PROSPECT AVE	SUITE 640	KANSAS CITY	MO	641321100	0.5622471178	20
1538229901	SRIPAL	HUNGI	P	1010 W COLUMBIA ST		FARMINGTON	MO	636402902	0.5623128906	20
1326053208	CURL	RANDY	JACKSON	22361 OAK RIDGE DR		SHELL KNOB	MO	657477822	0.5631885671	20
1093206518	GUO	MINDY		6121 N HANLEY RD		BERKELEY	MO	631342003	0.5640261586	20
1710482898	TESTA	JESSICA		1601 N HIGHWAY 7		PLEASANT HILL	MO	640801945	0.5647214458	20
1992112411	MARTIN	KENDRA		800 W JEFFERSON ST		KIRKSVILLE	MO	635011443	0.565542761	20
1629118088	FORTADO-CLARK	CINDY	MARIE	201 BJC SAINT PETERS DR STE 200		SAINT PETERS	MO	633763091	0.5657258167	20
1861998072	CHUDA	ANGELA		20 NE SAINT LUKES BLVD STE 350		LEES SUMMIT	MO	640866007	0.5660831144	20
1538578075	ABDALAZIZ	MOHAMED		3100 OAK GROVE RD		POPLAR BLUFF	MO	639011573	0.5664667434	20
1033746235	WIPFF	CHARLENE	JOYCE	905 MO-161		BOWLING GREEN	MO	633342523	0.5665574672	20
1992735237	MICHAELS	ROBERT	BRADLEY	20 THE LEGENDS PKWY		EUREKA	MO	630253801	0.5668309827	20
1750600573	JURGENSMEIER	ANDREW	J	9411 N OAK TRFY	SUITE 100	KANSAS CITY	MO	641552233	0.567372747	20
1386793602	GILBERT	JANET	L	15415 HWY 92		KEARNEY	MO	64060	0.5677582992	20
1659697738	BROWN	TARA	RENEE	5210 N BELT HWY		SAINT JOSEPH	MO	645061211	0.5679893277	20
1760672497	NWODO	CHUKWUDI	EMMANUEL	100 HOSPITAL DR		LEBANON	MO	655369210	0.56808505	20
1932436482	FISCHER	GLORIA	JEAN	4801 E LINWOOD BLVD		KANSAS CITY	MO	641282226	0.5681512833	20
1780174581	RUSSELL	MARINA	TAWFIK	801 HAZELWEST DR		HAZELWOOD	MO	630421754	0.5682480473	20
1639129109	BRIELER	JAY	AARON	401 HOLLY HILLS AVE		SAINT LOUIS	MO	631112410	0.5692235048	20
1760644629	CHINTALA	NARANATH	R	3801 BLUE PKWY		KANSAS CITY	MO	641302807	0.5692743378	20
1841498946	MYRICK	TIMOTHY	G	7900 LEES SUMMIT RD		KANSAS CITY	MO	641391236	0.5702942291	20
1528638137	LANGE	RACHEL		1125 MADISON STREET	C/O GME OFF	JEFFERSON CITY	MO	65101	0.5713906896	20
1073588331	POPE	CRAIG	D.	1 DILLON PLAZA DR		HIGH RIDGE	MO	630492478	0.5717329181	20
1669436424	HUYNH	BICH		1 VETERANS WAY		MEXICO	MO	652653379	0.5718095277	20
1427239318	HARBISON	LAURA	LEIGH	221 E 7TH		CAMERON	MO	64429	0.5720254134	20
1649597667	KING	MEGAN		3400 W TRUMAN BLVD		JEFFERSON CITY	MO	651095712	0.5720698124	20
1063403525	MORGAN	JANET	EILEEN	1520 E 23RD ST	SUITE I	INDEPENDENCE	MO	640551657	0.5726988626	20
1235168097	ELLEBRACHT-GE	SALLY	J	17110 HIGHWAY 87		BOONVILLE	MO	652332939	0.5727220711	20
1568956670	WYLIE	MCKENZIE	ELLE	5100 N TOWNE CENTRE DR		OZARK	MO	657217479	0.5729711831	20
1184822694	HILL	JANA	MARIE	1115 N BELT HWY		SAINT JOSEPH	MO	645062410	0.573251589	20
1245363993	ADAMS	STEPHEN	RICHARD	3525 S. NATIONAL AVE	#101	SPRINGFIELD	MO	658077315	0.5739031558	20
1891769253	PELIKAN	MARK	S	637 DUNN RD STE 170		HAZELWOOD	MO	630421759	0.5741601617	20
1770999583	MORAWSKI	ADAM		6675 HOLMES RD STE 360		KANSAS CITY	MO	641311167	0.5742902805	20
1548587934	MCCLURE	BETSY	ANNE FOX	2401 SE HWY 36		CAMERON	MO	64429	0.5752797232	20
1336103522	GRANBERG-NILL	DANA	HUTCHISON	9151 NE 81ST TER	SUITE 105	KANSAS CITY	MO	641581294	0.5758529764	20
1801868526	STILLEY	DAVID	GEORGE	3916 S PROVIDENCE RD STE 101		COLUMBIA	MO	652037152	0.5761319299	20
1700813151	HUGHES	WILLIAM	S	702 E 34TH ST STE 202		JOPLIN	MO	648043921	0.5765550088	20
1255417754	POLITIS	DEMETRIOS	V	1475 KISKER RD STE 200		SAINT CHARLES	MO	633048788	0.5767115697	20
1699704916	MILLER	WILLIAM	D	305 KEENE ST	STE. 203	COLUMBIA	MO	652016897	0.5777837567	20
1598165565	DOOLEY	SCOTT		440 E TAMPA ST		SPRINGFIELD	MO	65806	0.577863734	20
1568639128	KRICSFELD	DAVID	JEFFREY	7201 E 147TH ST		GRANDVIEW	MO	640304204	0.5781098956	20
1093709008	GROVES	MEGAN	E	8350 N CHURCH RD		KANSAS CITY	MO	641581104	0.5787687006	20
1447217187	SHARP	JEFFREY	A	3401 W 10TH ST		SEDALIA	MO	653012112	0.5789494596	20
1609912443	NORTHERN	ALLEN	E.	1601 N BISHOP AVE		ROLLA	MO	654012249	0.5790188576	20
1992374334	PEACH	RYAN		308 S CHURCH ST		FAYETTE	MO	652481243	0.5795238919	20
1174517825	SANTIAGO	RAFAEL		440 E TAMPA ST		SPRINGFIELD	MO	658061131	0.5796324418	20
1154642577	HAYES	KATHRYN	KORRELL	2016 E BRIAR ST		SPRINGFIELD	MO	658047511	0.5797054612	20
1760588768	IZEN	BRENDA	GAIL	2638 HIGHWAY 109 STE 101		WILDWOOD	MO	630401161	0.5798747593	20
1194836551	HAEN	CHARLES	J.	1443 N ROBBERSON AVE	#1001	SPRINGFIELD	MO	658021928	0.5800217835	20
1467496430	TURNER	JAMES	D	901 PATIENTS FIRST DR		WASHINGTON	MO	630904700	0.5804819598	20
1225050784	VANCE	LAURA	C	1240 N BUTTERFIELD RD		BOLIVAR	MO	656133016	0.5805554099	20
1871119917	KHALIF	MOHAMED		202 ADMIRAL BLVD		KANSAS CITY	MO	641061504	0.5808373935	20
1083811921	AHMAD	SAIMA		1025 DUNN RD		FLORISSANT	MO	630318205	0.5810045356	20
1508836115	ROBBINS	THOMAS	D.	3605 COUNTRY CLUB DR		JEFFERSON CITY	MO	651091070	0.5815195546	20
1609437490	MAHAN	REIANA	JO	551 E SOUTHAMPTON DR		COLUMBIA	MO	652014236	0.5815438952	20
1841228814	JOHN	MATTHEW	WADE	3601 NE RALPH POWELL RD	SUITE C	LEES SUMMIT	MO	640642358	0.5820400964	20
1194284414	LIM	MAFETH	ARAULA	12680 OLIVE BLVD STE 300		SAINT LOUIS	MO	631416322	0.5821051279	20
1750589867	BANKS	LOGAN	J.	1423 N. JEFFERSON	#B100	SPRINGFIELD	MO	658021917	0.5829773259	20
1295147221	MOHAN	TANIYA		1115 N BELT HWY		SAINT JOSEPH	MO	645062410	0.5836163436	20
1346850559	OHIOKPEHAI	JAFAR		13013 FULLER AVE STE A		GRANDVIEW	MO	640302687	0.5846930922	20
1003174004	DAVIS	SUSAN	J.	1345 SMIZER MILL RD STE 1100		FENTON	MO	630267305	0.5850188539	20
1447242706	PARVIN	GAZALA		6675 HOLMES RD	SUITE 360	KANSAS CITY	MO	641311150	0.5850648757	20
1720080336	CROY	CYNTHIA	DIANE	2504 S JACKSON AVE		JOPLIN	MO	648041940	0.5854230815	20
1679756381	KANKANALA	RAMANA	R	960 E WALNUT LAWN, SUITE 201		SPRINGFIELD	MO	65807	0.585564486	20
1013368455	HENNINGSEN	MEGHAN		17417 CHESTERFIELD AIRPORT RD		CHESTERFIELD	MO	630051308	0.5856600327	20
1881702066	HEYBROCK	DAMON	MICHAEL	2901 ROCKCREEK PKWY		KANSAS CITY	MO	641172536	0.5858233918	20
1265452353	GRISHAM	THOMAS	D.	232 S WOODS MILL RD		CHESTERFIELD	MO	630173417	0.5865007581	20
1134313646	DODDS	MARK	CAMERON	110 N HOSPITAL DR		FULTON	MO	652512511	0.5866228484	20
1912952250	SCHUMER	MATTHEW	B	3250 GORDONVILLE RD	SUITE 301	CAPE GIRARDEAU	MO	637035056	0.5868447998	20
1992792329	GAYLE	DAVID	ANDREW	420 PIEDMONT AVE		PIEDMONT	MO	639571024	0.5869401808	20
1992797815	BEEVER	STEVEN	CHRIS	2901 ROCKCREEK PKWY		KANSAS CITY	MO	641172536	0.5871783847	20
1952662769	CUPP	ALLISON	NICOLE KO	551 E SOUTHAMPTON DR		COLUMBIA	MO	652014236	0.5875439507	20
1285822767	WILLIAMS	NANCY	ANN	125 E BROOKS ST		BROOKFIELD	MO	646281727	0.5876163266	20
1518948900	POZZI	ROBERT		1031 BELLEVUE AVE	SUITE 300	SAINT LOUIS	MO	631171818	0.5878851822	20
1043444342	SCHNURR	XIMENA	SOLEDAD	2630 STATE HIGHWAY K	STE 100	O FALLON	MO	63368	0.5882935075	20
1720094667	DEAN	ELIZABETH	EVALYN	600 N MAIN ST		MOUNT VERNON	MO	657121004	0.5884518137	20
1841552700	SCHIERMEIER	MORGAN	JOHN	180 NORTHSTAR DR		HOLTS SUMMIT	MO	650431123	0.5885093569	20
1639699747	MYERS	MYLHAN		1423 N JEFFERSON AVE # B100		SPRINGFIELD	MO	658021917	0.5886642442	20
1982665626	YALAVARTHI	ERICA	L	121 SAINT LUKES CENTER DR	STE 504	CHESTERFIELD	MO	630173509	0.5893264485	20
1538730585	SOBIESKI	ROMA	PATRICIA	1 HOSPITAL DR		COLUMBIA	MO	652121000	0.5894719016	20
1902877012	MOORE	CHARLES	S	20 THE LEGENDS PKWY		EUREKA	MO	630253801	0.5900704142	20
1366581936	CAREY	LARRY	J	3231 S NATIONAL AVE	SUITE 140	SPRINGFIELD	MO	658077304	0.5901759312	20
1114214962	THOMAS	JAMIE	A	151 JOHNSTOWN DRIVE		ROGERSVILLE	MO	657429366	0.5904558266	20
1932195930	FREELAND	ARTHUR	GLENN	9784 N ASH AVE		KANSAS CITY	MO	641579742	0.5907584655	20
1538155338	BOWLING	CHARLES	BRET	102 E CLEVELAND AVE		MONETT	MO	657081405	0.5908677576	20
1992728687	BOND	CATHY		600 BLUES LAKE PKWY		ROLLA	MO	654018022	0.5909055423	20
1609846559	KIRKPATRICK	GLEN	RAY	9411 N OAK TRFY	SUITE 100	KANSAS CITY	MO	641552262	0.5912718431	20
1891311254	MOBLEY	SETH		551 E SOUTHAMPTON DR		COLUMBIA	MO	652014236	0.5913728995	20
1104883925	CAHILL	JULIE	E	3401 W 10TH ST		SEDALIA	MO	653012112	0.5918875912	20
1215168729	SHAFFER	ROBERT	RYAN	599 ARMOUR RD		KANSAS CITY	MO	641163513	0.59233405	20
1558471151	SHISKO	BILL	LOUIS	9628 MIDLAND BLVD	SUITE 2	SAINT LOUIS	MO	631143353	0.5924888186	20
1336235928	RICKARD	JACQUELIN	HELLWEGE	15740 S OUTER 40 RD		CHESTERFIELD	MO	63017	0.5927533543	20
1639252166	WOODALL	CHARLES	E.	18598 HIGHWAY 13 NORTH		BRANSON WEST	MO	65616	0.5932711063	20
1396109880	GANDHI	RITESH		7345 WATSON RD STE 203		SAINT LOUIS	MO	63119	0.593404339	20
1073874905	RHADANS	MATTHEW	DAVID	3401 PINE ST		HIGGINSVILLE	MO	640371877	0.5935210225	20
1689717456	HOPKINS	THOMAS	A	115 W 12TH ST		LAMAR	MO	647591756	0.5937666402	20
1174887806	KABONIC	MICHAEL	C	1423 N JEFFERSON AVE STE A100		SPRINGFIELD	MO	658021917	0.5939424236	20
1740258367	SCHENKELBERG	JACKIE	M.	4801 E LINWOOD BLVD		KANSAS CITY	MO	641282226	0.5952411115	20
1215901046	MCCOLLUM	JEFFREY	SCOTT	100 S TEBO ST		WINDSOR	MO	653601161	0.5978246474	20
1336253343	STONEKING	JAMES	KAY	1111 EUCLID DR.	VETERANS CB	CAMERON	MO	64429	0.5983176933	20
1881705564	ROBBINS	MICHAEL	D	355 N CHAMBER DR		FREDERICKTOWN	MO	636457947	0.5986168858	20
1164474557	KILLION	KARL	D	515 MAPLE VALLEY DR		FARMINGTON	MO	636401919	0.6002522053	20
1881795441	FROESCHLE	KATHERINE	E.	14093 HOPEWELL RD		VERSAILLES	MO	650844459	0.6006432905	20
1043329105	HEIDEMANN	AMANDA		2630 HIGHWAY K		O FALLON	MO	633686624	0.6027173775	20
1770925794	VICKERS	AMANDA	M	3527 W TRUMAN BLVD STE 100		JEFFERSON CITY	MO	651095902	0.6028006541	20
1245725357	BOAKYE	RAYMOND		13013 FULLER AVE		GRANDVIEW	MO	640302619	0.6031348107	20
1356450191	SCHULTZ	BRIAN	JAMES	1001 W WORLEY ST		COLUMBIA	MO	652032037	0.603567025	20
1326075391	BUFFALOE	ROBERT	NEAL	308 S CHURCH ST		FAYETTE	MO	65248	0.603748943	20
1760742084	WOOD	DAVID	WILLIAM	2360 KATY LN		POPLAR BLUFF	MO	639012300	0.6038611483	20
1548211808	RUPLINGER	JACQUELIN	M	551 EAST SOUTHAMPTON DRIVE		COLUMBIA	MO	65201	0.6038683665	20
1609838135	MITCHELL	JASON	M	1475 KISKER RD		SAINT CHARLES	MO	633048781	0.6046418569	20
1699724708	AGIUS	YVONNE	MARIE	117 W STATE HIGHWAY 174		REPUBLIC	MO	657381036	0.6050773224	20
1003953753	JOHN	SUSAN	Z.	1020 HITT STREET		COLUMBIA	MO	652120001	0.6052438424	20
1689662744	ELDENBURG	STEVEN	C.	115 W BROADWAY BLVD STE 100		SEDALIA	MO	653015708	0.6053373034	20
1427090406	SALANSKI	STEPHEN		282 SE SUMPTER CT		LEES SUMMIT	MO	640633669	0.6055499933	20
1285773929	WARD	MARK	R	1640 E KEARNEY ST		SPRINGFIELD	MO	658034106	0.6058304979	20
1558775924	MEYER	ALEXANDER		816 S KIRKWOOD RD STE 210		KIRKWOOD	MO	631226056	0.6074293594	20
1760479950	GAYLE	RICHARD	E	RR 4 BOX 4515		PIEDMONT	MO	639579417	0.6077349668	20
1104860287	KING	ALICIA	D	172 PROFESSIONAL PKWY		TROY	MO	633792823	0.607770216	20
1528324779	WILLIAMS	RYAN		630 W 3RD ST		MILAN	MO	635561076	0.609329487	20
1235355959	CRAMER	RANDALL	SCOTT	10161 N AMBASSADOR DR		KANSAS CITY	MO	641531366	0.6094403922	20
1316140783	HASSAN	AHMAD		3801 S. NATIONAL AVE	5TH FLOOR	SPRINGFIELD	MO	658075210	0.6104263312	20
1720015613	BARNES	BRYAN	D	1901 E 32ND ST STE 4		JOPLIN	MO	648043071	0.6111638516	20
1285863423	GRAVES	JOSEPH	SCOTT	1423 N JEFFERSON AVE STE A100		SPRINGFIELD	MO	658021917	0.6112776783	20
1710053483	EVEN	SUSAN	ELLA	1020 HITT STREET		COLUMBIA	MO	652120001	0.6114002464	20
1376986901	SMITH	JAMES	BRIAN	904 WOLLARD BLVD		RICHMOND	MO	640852229	0.6118231922	20
1164416996	DRAVES	JEFFREY	LEONARD	1471 US HWY 61	FESTUS	FESTUS	MO	630284109	0.6118317575	20
1275602195	PIERCE	WILLIAM	R	1500 N WESTWOOD BLVD		POPLAR BLUFF	MO	639013318	0.6120725319	20
1619091311	TINKER	HOPE	I	600 W MORRISON ST	SUITE 5	FAYETTE	MO	652481075	0.6126658929	20
1841218948	DAY	JAMES	G.	5210 N BELT HWY		SAINT JOSEPH	MO	645061211	0.6139076206	20
1013019579	KLEMA	JOHN	WILLIAM	4963 NE GOODVIEW CIR STE B		LEES SUMMIT	MO	640642491	0.6140157062	20
1235431198	MCELROY	SAMARA	EPPS	201 BJC SAINT PETERS DR STE 200		SAINT PETERS	MO	633763386	0.6140743641	20
1891224697	PHARRIS	JOHN		1000 E PRIMROSE ST		SPRINGFIELD	MO	658075154	0.6143009051	20
1174670418	MCCRARY-ETUK	LESLIE		5471 DR MARTIN LUTHER KING DR		SAINT LOUIS	MO	631124265	0.614768111	20
1053676593	LUDLOW	SARAH		1345 SMIZER MILL RD STE 1100		FENTON	MO	630267305	0.6148771805	20
1366824039	COX	LISA		1001 E PRIMROSE ST		SPRINGFIELD	MO	658075155	0.6150327928	20
1366511289	NEWTON	SAMUEL	AARON	500 E 19TH ST		MOUNTAIN GROVE	MO	657111114	0.6151277221	20
1427042993	HAWKINS-MATHI	GRETA	C	3801 BLUE PKWY		KANSAS CITY	MO	641302807	0.6151362972	20
1184153140	DAVIS	ANDREW	TYLER	9759 MANCHESTER RD		SAINT LOUIS	MO	631191346	0.6151370619	20
1497773618	BRUNS	MARY		600 BLUES LAKE PKWY		ROLLA	MO	654018022	0.6154092125	20
1043242001	ANGLETON	PAUL		1502 W MEYER RD		WENTZVILLE	MO	633853653	0.6156408338	20
1982044327	BRYANT	ANDREW	MICHAEL	4280 MID AMERICA LANE		SAINT LOUIS	MO	63129	0.615684348	20
1679543904	MESSMORE	VIRGINIA	P	7201 E 147TH ST		GRANDVIEW	MO	640304204	0.6161744043	20
1255336418	ROBBINS	KATHLEEN	M	2265 BAGNELL DAM BLVD	STE 103	LAKE OZARK	MO	650498603	0.6165687678	20
1891135430	TAJOURI	MEHDI	M	1000 E PRIMROSE ST		SPRINGFIELD	MO	658075154	0.6166235807	20
1043247018	YOUNKER	DENNIS		702 E 34TH ST STE 202		JOPLIN	MO	648043921	0.6169091862	20
1467833582	CHANG	SHARI	ANGELA	3805 S KANSAS EXPY STE B		SPRINGFIELD	MO	65807	0.6173845816	20
1225065980	ELSNER-BOLDT	HEATHER	ANNE	424 BURNS AVE		SAINT LOUIS	MO	631223805	0.6176638937	20
1053821710	ANWAR	SHAHZAIB		1417 N MOUNT AUBURN RD STE A		CAPE GIRARDEAU	MO	637012171	0.6178323881	20
1659479061	WILLIAMS	THOMAS	EDWIN	630 W 3RD ST		MILAN	MO	635561076	0.618043077	20
1053547539	VASIREDDY	RISHI	KRANTH	1035 BELLEVUE AVE	SUITE 305	SAINT LOUIS	MO	631171854	0.6182817619	20
1891789558	DEVABHAKTUNI	RAMADEVI		7345 WATSON RD		SAINT LOUIS	MO	631194405	0.6186110878	20
1952715716	LEGRIS	JUSTIN	STEPHEN	411 N MCCROSKEY ST		NIXA	MO	657149330	0.6189005126	20
1144516402	JOHNSON	SHELDON	BRYAN	615 S NEW BALLAS RD		SAINT LOUIS	MO	631418221	0.6189305469	20
1427023886	MURPHY	TIMOTHY	P.	15945 CLAYTON RD		BALLWIN	MO	630112490	0.6192565829	20
1811066251	SOLOMON	GEORGE	DAVID	1204 SUTTON DR		COLUMBIA	MO	652038306	0.6195427285	20
1083757660	LOUTZENHISER	ERIN	RENEE	1000 E PRIMROSE ST	STE 170	SPRINGFIELD	MO	658075154	0.6200793994	20
1417183484	JARRETT	DEBORAH	JO	307 W BENTON ST		MONETT	MO	657081665	0.620169767	20
1881086627	LEONHART	LISA		231 W LOCKWOOD AVE	STE. 201 &	SAINT LOUIS	MO	631192951	0.6206426353	20
1639164502	MASSEY	BRADLEY	JAMES	1003 E CHERRY ST		TROY	MO	633791503	0.6207858737	20
1578507794	CROSS	RANDALL	J	1423 N JEFFERSON AVE	SUITE K-500	SPRINGFIELD	MO	658021917	0.6208767363	20
1942202080	JOUSTRA	CLARENCE	TUCKER	805 GULF ST		LAMAR	MO	647591238	0.6214759464	20
1942288006	GOLDING	DEVON	N	3535 S JEFFERSON AVE		SAINT LOUIS	MO	631183930	0.6222047301	20
1477991321	WAN	BETSY	PEIXI	401 HOLLY HILLS AVE		SAINT LOUIS	MO	631112410	0.6223472783	20
1477151611	COHEN	DAVID		13013 FULLER AVE STE A		GRANDVIEW	MO	640302687	0.6234166853	20
1174053920	JOHNSON	KYLE		12680 OLIVE BLVD STE 300		SAINT LOUIS	MO	631416322	0.6236478293	20
1447324314	SCHMITZ	RALPH	A.	315 E CLEVELAND AVE		MONETT	MO	657081704	0.6240832576	20
1760749428	PAYNTER	CHRISTOPH	AARON	875 STATE ROUTE 5		TIPTON	MO	650818441	0.6242485273	20
1033599923	HENRICHS	JARED		8670 BIG BEND BLVD STE A		SAINT LOUIS	MO	631193839	0.6243486836	20
1720373673	WIESE	BRANDON	J	900 E BATTLEFIELD ST STE 124		SPRINGFIELD	MO	658075208	0.6247385739	20
1841377413	LIPPERT	DONALD	M.	151 BIRCH RD		HOLLISTER	MO	656729660	0.6247678607	20
1558687053	MELER	KARA	R	603 E GAINES DR		CLINTON	MO	64735	0.6259362822	20
1407983505	SPARKMAN	THOMAS	C	60 DOCTORS PARK		CAPE GIRARDEAU	MO	637034928	0.6260087647	20
1871162396	ODUWOLE	AYOBAMI		13013 FULLER AVE STE A		GRANDVIEW	MO	640302687	0.6266324998	20
1285668210	ARMBRISTER	DORNA	EVERTON	1800 COMMUNITY		CLINTON	MO	647358804	0.6269414558	20
1902814296	PETTEY	GEORGE	G	3231 S NATIONAL AVE	SUITE 170	SPRINGFIELD	MO	658077304	0.6273861423	20
1538148390	TURNER	KIRBY	L	686 LESTER ST		POPLAR BLUFF	MO	639015025	0.629113681	20
1336216738	HASEK	SARAH	B	600 EAST ALLEN		KNOB NOSTER	MO	653361184	0.6291292802	20
1982047791	GIFFORD	CHRISTOPH	MICHAEL	2600 MILLER ST		BETHANY	MO	644242701	0.6292087797	20
1215294996	LEE	JANA	L	200 PFEIFFER AVE		KIRKSVILLE	MO	635015044	0.6298122409	20
1285698027	SILVERS	LARRY	MICHAEL	7900 LEES SUMMIT RD		KANSAS CITY	MO	641391236	0.6305879274	20
1982604930	ONIK	JAN	F	211 S 3RD ST		LOUISIANA	MO	633532000	0.6314397536	20
1427046366	MCCLINTOCK	MARTIN	BARRY	15421 CLAYTON RD	SUITE G-2	BALLWIN	MO	630113161	0.631908086	20
1649267675	JORDAN-CHILDS	SABRINA	DANISE	6121 N HANLEY RD		SAINT LOUIS	MO	631342003	0.6322138168	20
1407142094	CRUMPECKER	CHRISTINA	COLLEEN	901 NE INDEPENDENCE AVE		LEES SUMMIT	MO	640865544	0.6324439638	20
1033405519	SHEETS	LINCOLN	RALPH	1 HOSPITAL DR	DC018.00, M	COLUMBIA	MO	652015276	0.6336711243	20
1063425650	GLYNN	PAUL	BOYD	515 HUGH AVE		SPARTA	MO	657531220	0.6336964293	20
1841338936	CONGER	CHRISTOPH	C.	105N LAWRENCE		CUBA	MO	65453	0.634254285	20
1932602125	JAGGARD	CLARENCE	WILLIAM	OZARK VALLEY MEDICAL CLINIC 5571 N. 21ST ST.		OZARK	MO	65721	0.6344251459	20
1821097783	MARRS	SCOTT		2511 W EDGEWOOD	STE D	JEFFERSON CITY	MO	65102	0.6344800441	20
1396881017	AHMED	IMRAN		1153 E GANNON DR		FESTUS	MO	630282611	0.6346424309	20
1700986270	HAYS	AUGUSTA	ELLICE	504 W. BROADWAY AVE.		AVA	MO	656081359	0.6353710991	20
1700997731	MCINTOSH	SEAN	A	20 PROGRESS POINT PKWY	STE 108	O FALLON	MO	633682206	0.6354388775	20
1093936585	HERN	KATIE	ELIZABETH	1605 MARTIN SPRINGS DR	STE 230	ROLLA	MO	654012931	0.6359834762	20
1982760823	VANCURAN	KEITH	W	1723 BROADWAY ST	SUITE 205	CAPE GIRARDEAU	MO	637014566	0.6363100943	20
1831547454	ROY	PRIYA	SHRAVAN	1110 HIGHLANDS PLAZA DR E STE 280		SAINT LOUIS	MO	631101351	0.6364582915	20
1174007850	STEFFENS	OLGA	NEIMAN	5571 N 21ST ST		OZARK	MO	657217488	0.6367471463	20
1073909966	STOKES	RYAN	JIMEL	204 E NORTH AVE		BELTON	MO	64012	0.6369095904	20
1588280721	SMOOT	ELIZABETH	ANNE	525 N KEENE ST STE 301		COLUMBIA	MO	652016967	0.636979658	20
1700958576	PARKER	JEFFREY	T	5844 NW BARRY RD	STE. 110	KANSAS CITY	MO	641541465	0.6371176572	20
1326159245	HENDRICKS	LAURAIN	C.	8710 MANCHESTER RD		SAINT LOUIS	MO	63144	0.6374725186	20
1871562488	BURROUGHS	JOHN	A	1133 W KANSAS ST		LIBERTY	MO	640682281	0.6382973965	20
1700053444	HAWKS	TRAVIS	TYLER	1307 S MAIN ST		LOCKWOOD	MO	656828327	0.6383357261	20
1336121664	PARRY	AMY	ELISABETH	9 VICTORY DR		LIBERTY	MO	640681973	0.6387734765	20
1952403651	DOUGHERTY	THOMAS	M	1019 SKINKER PKWY	156	SAINT LOUIS	MO	631122355	0.6392000777	20
1699727818	ROBERTS	GERALD	D	1101 WEBER RD	SUITE 101	FARMINGTON	MO	636403326	0.6392976677	20
1366496150	WAMSLEY	CRAIG	ALLAN	1401 S PARK ST		EL DORADO SPRI	MO	647442037	0.6395148098	20
1982991873	BEHLMANN	JOSHUA	MICHAEL	637 DUNN RD	SUITE 101	HAZELWOOD	MO	630421755	0.6400317054	20
1457395402	BARTON	ROD	TROY	1036 INDIAN POINTE		OSAGE BEACH	MO	650658639	0.6409716041	20
1255405023	MOOSE	SCOTT	R.	940 W MOUNT VERNON ST		NIXA	MO	657149609	0.6419436832	20
1568812535	WEINHAUS	BRITTANIE		6261 RONALD REGAN DR STE #B19		LAKE ST. LOUIS	MO	63367	0.642219561	20
1790749901	ZWERENZ	ROSE	J	7900 LEES SUMMIT RD		KANSAS CITY	MO	641391236	0.6424706036	20
1467461558	KRATT	LOGAN	FREDERICK	17067 S OUTER RD	SUITE 100	BELTON	MO	640122165	0.6426714764	20
1194720862	CONLEY	JENNIFER		900 S ADAMS ST		NEVADA	MO	647723210	0.642777718	20
1609878271	GARSTANG	BRADLEY	W	8380 N TULLIS AVE	STE 300	KANSAS CITY	MO	64158	0.6430059623	20
1780848341	SHAW	LUKE	PHILIP RE	2711 S MEADOWBROOK AVE		SPRINGFIELD	MO	658075924	0.6430274787	20
1174844583	SCHERDER	COLE	JOSEPH	8 TOWN CENTER DR		BOWLING GREEN	MO	633342803	0.643090736	20
1285628867	GRIFFITH	SIDNEY	KENT	150 S MOUNT AUBURN RD	SUITE 418	CAPE GIRARDEAU	MO	637034910	0.6432570944	20
1487940078	DOUCETTE	EMILY	DRAZINSKI	4580 S LINDBERGH BLVD		SAINT LOUIS	MO	631271810	0.6439259093	20
1912904632	COLEMAN	MICHAEL	WAYNE	606 N COLLEGE ST		ALBANY	MO	644021432	0.6439644637	20
1548422215	ICHOKU	NNEKA	UDONNA	9759 MANCHESTER RD		SAINT LOUIS	MO	631191346	0.6441695032	20
1619594017	MUHAMMAD	ATIF		13013 FULLER AVE		GRANDVIEW	MO	640302619	0.6445058881	20
1255317228	BEAHAN	JOSEPH	T.	1223 E MAIN ST		PERRY	MO	634621410	0.6455545857	20
1316922214	GRGURICH	MELANIE	S.	1506 CROWN DR		KIRKSVILLE	MO	635012553	0.6462324619	20
1477525152	VINYARD	ELISA	EH	1007 S POLK ST		MAYSVILLE	MO	644694030	0.6470890183	20
1346207776	DONALDSON	BLAKE	H	5861 NW 72ND ST		KANSAS CITY	MO	641511483	0.6472101145	20
1912983560	JACOBI	DIANE	J.	809 MEDICAL PARK DR	SUITE 101	MEXICO	MO	65265	0.6476493593	20
1003127085	MORAN	SARAH	T.	1606 OLIVE ST		SENECA	MO	648659247	0.6477978917	20
1710368212	ALI	SYED	MUAZZAM	6675 HOLMES RD STE 450		KANSAS CITY	MO	641311173	0.6480150594	20
1639600919	SADIQ	SEHRISH		4801 E LINWOOD BLVD		KANSAS CITY	MO	641282226	0.6484705567	20
1700803319	RUDNICK	CAROLINE	M	2325 DOUGHERTY FERRY RD		ST LOUIS	MO	63122	0.6487464009	20
1982683538	HEVEL	ROBERT	W	1065 STATE HIGHWAY 248	STE 200	BRANSON	MO	656168398	0.6488283782	20
1982017786	MAZZAFERRO	ALEXANDER	JOHN	4280 MID AMERICA LN STE 30		SAINT LOUIS	MO	631291202	0.6489765275	20
1013981109	LIVINGSTONE	STEVEN	B	711 VETERANS MEMORIAL PKWY STE 300		SAINT CHARLES	MO	633032106	0.6495604881	20
1114488665	BROWN-VREDENB	CRYSTAL		7900 LEES SUMMIT RD		KANSAS CITY	MO	641391236	0.6496168988	20
1598962581	BUSTLE	JOHN	PHILLIP	615 W NURSERY		BUTLER	MO	64730	0.6501111172	20
1356392310	O'CONNOR	JOHN	J	1002 PERUQUE CROSSING CT	SUITE 101	O FALLON	MO	633662362	0.6502592287	20
1992727093	ALMIRON	OSIAS	A	4581 GRAVOIS RD		HOUSE SPRINGS	MO	63051	0.6502856168	20
1457580060	RAY	MARIANNE	C	1916 GRAND BLVD		KANSAS CITY	MO	641081803	0.6504207708	20
1457348849	MATTHEWS	MARK	D	1011 MAIN ST		CASSVILLE	MO	656251335	0.6504630575	20
1669478970	KUCIEJCZYK-KE	THOMAS	PATRICK	3930 S BROADWAY		SAINT LOUIS	MO	631184626	0.6505132805	20
1730240243	KEUHN	JERRY	A	191 IOWA BLVD		TRENTON	MO	646838343	0.6508346054	20
1770559775	KUNKEL	ROBERT	R	851 E 5TH ST	SUITE 140	WASHINGTON	MO	630903135	0.6509800719	20
1508885849	GILBIRDS	WILLIAM	M.	5844 NW BARRY RD	SUITE 110	KANSAS CITY	MO	641541465	0.6519683831	20
1790891885	BRAGG	THOMAS	A	2100 SILVA LN	SUITE A	MOBERLY	MO	652703600	0.6529479742	20
1982080255	BARKER	DAWN		331 HOSPITAL DR STE C		LEBANON	MO	65536	0.6532529651	20
1619926250	SMITH	BRIAN	L	2550 LUSK DR		NEOSHO	MO	64850	0.6535108046	20
1982609699	CRIM	MICHAEL		5400 N OAK TRFY STE 200		KANSAS CITY	MO	641184690	0.6535543486	20
1336288067	MISTEROVICH	HOPE	E.	1925 W CHESTERFIELD BLVD		SPRINGFIELD	MO	658078686	0.6539941885	20
1043454812	LUEKING	MELISSA	JOY	11133 DUNN RD	STE 2427	SAINT LOUIS	MO	631366163	0.6540028824	20
1376509067	FORSYTHE	STEPHEN	M	330 N STATE ST	SUITE C	DESLOGE	MO	636013052	0.6546440533	20
1447631858	FOSTER	KRYSTAL	ROSE	1001 W WORLEY ST	HOME	COLUMBIA	MO	652032037	0.6546658108	20
1982600615	SMITH	CHAD	J.	722 N STATE HIGHWAY 47		WARRENTON	MO	633831108	0.6552904116	20
1578634259	UPTON	GARY	LEE	1020 HITT STREET		COLUMBIA	MO	652120001	0.6554579314	20
1821250887	GOELLER	DONALD	PATRICK	1296 JEFFCO BLVD		ARNOLD	MO	630102138	0.6557338641	20
1295115236	CRASE	DOUGLAS	A	233 S MAIN ST		LICKING	MO	65542	0.6560591798	20
1528475621	KELMENDI	ADRIANNA		12303 DE PAUL DR		BRIDGETON	MO	630442512	0.6566185386	20
1487036158	BUZARD	AARON		1150 STATE HIGHWAY 248 STE 202		BRANSON	MO	656163729	0.6568962069	20
1033107636	JACOB	ANNE	USHA	3649 PAGE BLVD		SAINT LOUIS	MO	631133807	0.6574857066	20
1881253235	REINAGEL	ADAM	JOSEPH	12680 OLIVE BLVD STE 300		SAINT LOUIS	MO	631416322	0.6578188975	20
1023218757	PADUA	ALAN VALE	A	13303 TESSON FERRY RD STE 100		SAINT LOUIS	MO	631284062	0.6579782859	20
1437679560	KITTLE	KAYLA		1240 N BUTTERFIELD RD		BOLIVAR	MO	656133016	0.6582341709	20
1144891847	OBOT	ITORO		13013 FULLER AVE STE A		GRANDVIEW	MO	640302687	0.6585927837	20
1003968058	MILLER	RANDY	KING	25376 STATE HIGHWAY 39	STE 301	SHELL KNOB	MO	657477343	0.6587846832	20
1285658815	GRIVAS	ANDREW	SCOTT	1674 S ODELL AVE STE B		MARSHALL	MO	653403365	0.6590714108	20
1275626004	WOLFMEYER	LYLA	KAREN	3559 AMAZONAS STREET		JEFFERSON CITY	MO	65109	0.6593617269	20
1770937500	DESAI	PATHIK	J	1001 S KIRKWOOD RD		KIRKWOOD	MO	631227254	0.6594800063	20
1184192510	ZEPEDA	JACK		13013 FULLER AVE STE A		GRANDVIEW	MO	640302687	0.6595457455	20
1083903199	BOGNER	DAVID		1930 N TANGLEWOOD LN		NIXA	MO	657149459	0.6598174533	20
1801077797	PAULSON	JOHN	DERICK	530 S MAIDEN LN		JOPLIN	MO	648013084	0.6599127393	20
1720508021	TYLER	JILLIAN		2000 SE BLUE PKWY		LEES SUMMIT	MO	640631041	0.6610328758	20
1740544873	VANDENBERG	RACHEL	ANN	315 S OSTEOPATHY AVE		KIRKSVILLE	MO	635016401	0.6613252837	20
1730150566	CAMPOBASSO	JOHN		4716 NE VIVION RD		KANSAS CITY	MO	641192932	0.6617096815	20
1326008533	BOONYASAI	VATANA	C.	200 ST.MARY'S STREET	LOWER LEVEL	PILOT KNOB	MO	63650	0.6617695315	20
1235367988	RICE	LINDSAY	J	215 S WALNUT ST		CAMERON	MO	644292265	0.6619234517	20
1740242288	LORD	THOMAS	A	1475 KISKER RD	SUITE 200	SAINT CHARLES	MO	633048781	0.6620591519	20
1710941554	KELLEY	THOMAS	DENNIS	9151 NE 81ST TER	SUITE 105	KANSAS CITY	MO	641581294	0.6620602965	20
1740774157	ROEHRS	MATTHEW	DAVID	1 HOSPITAL DR # DC032.00		COLUMBIA	MO	652121000	0.6624427832	20
1083975890	FREEMAN	SETH	COLIN	551 EAST SOUTHAMPTON DRIVE		COLUMBIA	MO	65201	0.6626435386	20
1770538936	BRITTON-MEHLI	MICHELLE	RENE	1301 A ARBORWALK BLVD		LEES SUMMIT	MO	64082	0.6632278867	20
1679670640	WITTMER	PHILIP	N.	440 E TAMPA ST		SPRINGFIELD	MO	658061131	0.6632933555	20
1124001052	FRIESEN	CHRISTOPH	PAUL	320 GRAVOIS RD	SUITE B	FENTON	MO	630264131	0.6633630328	20
1356343024	OWEN	JOHN	D	2609 GLENN HENDREN DRIVE		LIBERTY	MO	640684205	0.6633894642	20
1114919347	CAMPBELL	WILLIAM	B	105A RIDGECREST		NIXA	MO	657147807	0.663583557	20
1881123966	BHANDARE	EMILY		1500 CALVARY CHURCH RD STE B		FESTUS	MO	630284125	0.6636256239	20
1962471862	GRASSNICK	TANYA		11219 OAK ST	APT 101	KANSAS CITY	MO	641145443	0.6640056808	20
1407169881	DURFEY	JAMIE	DEE	2900 S NATIONAL AVE		SPRINGFIELD	MO	658043634	0.6646376213	20
1023036001	DOMINGUEZ	JUAN	C	5210 NORTH BELT HWY		SAINT JOSEPH	MO	645061211	0.6651367627	20
1235139221	BROCKMAN	KIRK	EDWARD	1001 CARDWELL ST		ST. CLAIR	MO	63077	0.665844051	20
1417440041	GLASTETTER	ROSE	ANNA	1 HOSPITAL DR # DC032.00		COLUMBIA	MO	652121000	0.6659933551	20
1679570329	LAW	BYRON	D	5400 N OAK TRFY	STE 200	KANSAS CITY	MO	641184688	0.6663660592	20
1801325501	HENDRIX	MATTHEW		7900 LEES SUMMIT RD		KANSAS CITY	MO	641391236	0.6666389735	20
1306839402	NEIGHMOND	ABIGAIL	A	3202 MCINTOSH CIR	STE 301	JOPLIN	MO	648043646	0.6667336014	20
1093788762	MATLOCK	ERIC	V. A.	901 E 5TH ST	MEDICAL STA	WASHINGTON	MO	630903127	0.666739608	20
1558379735	VOSS	SUSAN	T	211 S 3RD ST		LOUISIANA	MO	633532000	0.6674490164	20
1679503585	LABRIE	JOHNETT	PEYTON	8701 TROOST AVE		KANSAS CITY	MO	641312767	0.6678577138	20
1871580654	MICIANO	RUEL	T	702 THUNDERBIRD DR		HARRISONVILLE	MO	647011558	0.6679538906	20
1972542603	PETRALIA	PEGGY	A	6420 CLAYTON RD		SAINT LOUIS	MO	631171811	0.6682416423	20
1063493799	BOWERS	JAMES	L	1415 E SCOTT ST		KIRKSVILLE	MO	635013868	0.6686266505	20
1396776761	HUFFMAN	THOMAS	LAURENCE	11863 STATE HWY 13		KIMBERLING CIT	MO	656860555	0.6691660269	20
1003140963	BARR	LESLIE	ERIN	805 N KENTUCKY AVE		WEST PLAINS	MO	657752022	0.6702451262	20
1114278124	YOUNKER	JOANNA		2511 W EDGEWOOD DR STE G		JEFFERSON CITY	MO	651095869	0.6702873258	20
1942597786	KOLEINY	LEILA		600 NW MURRAY RD	SUITE 210	LEES SUMMIT	MO	640811204	0.6703541869	20
1922038736	KHURANA	RAMESH	K	107 PIPER HILL DR	SUITE 100	SAINT PETERS	MO	633761651	0.6704882256	20
1497761944	JENSEN-PRICE	BONNIE	K	6724 TROOST AVE	STE 400	KANSAS CITY	MO	641311500	0.6714758466	20
1467559658	PACE	VICTOR	M	1429 W SUNSHINE ST		SPRINGFIELD	MO	658072346	0.672672463	20
1790746071	VANGUNDY	JASON	B	400 MEDICAL PLZ STE 200		LAKE ST LOUIS	MO	633671417	0.6738120684	20
1790314060	HELALA	MOHAMMAD		13013 FULLER AVE STE A		GRANDVIEW	MO	640302687	0.6746049857	20
1932365665	HASTINGS	MARY	VATTEROTT	6121 N HANLEY RD	ST LOUIS CO	SAINT LOUIS	MO	631342003	0.6747622051	20
1679559033	PORTER	RICCI	R.	850 W HOSPITAL DR	STE D	FULTON	MO	65251	0.6748634561	20
1114974607	LOUNCE	HARRY		12121 BLUE RIDGE EXT	BLUE RIDGE	GRANDVIEW	MO	640306401	0.6749119841	20
1538150222	PRINCE	YVONNE	M	35629 HIGHWAY 72 BLDG II		SALEM	MO	655607217	0.6750891384	20
1841776630	BUTLER	CLARK	HARRISON	1125 MADISON ST		JEFFERSON CITY	MO	651015227	0.675566247	20
1235107012	ADAMS	MICHAEL	J	408 JUNGERMANN RD		ST PETERS	MO	633762799	0.6758398035	20
1720091481	LEWANDOWSKI	RAYMOND	C	816 E MAIN ST		WILLOW SPRINGS	MO	657931518	0.6758436415	20
1801874243	THEBY	JANET	E	2707 W EDGEWOOD DR		JEFFERSON CITY	MO	651095888	0.6768226687	20
1215976972	TREFFER	KEVIN		1010 CARONDELET DR	SUITE #220	KANSAS CITY	MO	641144859	0.6776205798	20
1023217031	HINKLE	PATRICIA		101 PROGRESS PKWY		SULLIVAN	MO	630802359	0.6779644916	20
1376615054	FISCHER	MARY	ALLISON	1123 E BROADWAY BLVD		SEDALIA	MO	653016103	0.6783077701	20
1477511418	DEAN	PHILLIP	L.	1771 COMMERCIAL ST		WARSAW	MO	653553096	0.6785590694	20
1013997493	JABBARI	LINDA	S	1930 N BUSINESS ROUTE 5	UNIT 1A	CAMDENTON	MO	650202659	0.679615348	20
1497829345	QURESHI	ANJUM	G.	1499 N ROBBERSON AVE # K500		SPRINGFIELD	MO	658021979	0.679791977	20
1083610414	CULBERTSON	RANDALL	LEE	29508 E PINK HILL RD		GRAIN VALLEY	MO	640299258	0.6798272304	20
1225200769	KULKARNI	BABUL	RAM	7345 WATSON RD		SAINT LOUIS	MO	631194405	0.679932637	20
1184727166	DUDLEY	SCOTT	MATTHEW	1 HOSPITAL DR		COLUMBIA	MO	652120001	0.6803475123	20
1992232631	HENDERSON	LINDSAY	BETH	200 W CHESTNUT ST		BUTLER	MO	647301554	0.6809909473	20
1619168051	DELANEY	ADRIAN	J	5501 NW 62ND TER	SUITE 100	KANSAS CITY	MO	641512411	0.6811556079	20
1356472476	SCHMIDT	DANIEL	M.	304 W WASHINGTON AVE		RICHLAND	MO	655567101	0.6821907333	20
1831382431	DAVIS	A. JILL		801 HAZELWEST DR		HAZELWOOD	MO	630421754	0.683102859	20
1639191125	DONNELL	WILLIAM	S	1240 N BUTTERFIELD RD		BOLIVAR	MO	656133016	0.6831135525	20
1770562225	MYERS	JANET	K	710 S BUSINESS HIGHWAY 61		BOWLING GREEN	MO	633345239	0.6843868381	20
1952385007	SUDVARG	ABBE		401 HOLLY HILLS AVE		SAINT LOUIS	MO	631112410	0.6844166669	20
1952323370	GLOVER	DAVID	WASHINGTO	407 E RUSSELL AVE BLDG C		WARRENSBURG	MO	640931242	0.6845084879	20
1356902043	PERRY	ANDREW		6420 THE CEDARS CT		CEDAR HILL	MO	630162222	0.6849281479	20
1093715096	SMITH	PATRICK	RAYMOND	1001 CARDWELL ST		SAINT CLAIR	MO	630771094	0.6850057536	20
1689211609	JOSHUA	BEULAH		5325 FARAON ST		SAINT JOSEPH	MO	645063488	0.6855108755	20
1154432631	SONG	JINMING		9406 E 63RD ST		RAYTOWN	MO	641334904	0.6856092837	20
1891801684	KAMPSCHMIDT	DONALD	LEROY	204 JOHNSON CIR		CARROLLTON	MO	646331950	0.6858243135	20
1881210250	WHITE	CHRISTINE	MARIE	110 N HOSPITAL DR		FULTON	MO	652512511	0.6861331839	20
1366437972	SCULLY	BRUCE	D	1509 NW MOCK AVE		BLUE SPRINGS	MO	640153096	0.6865409602	20
1871642470	PETRE	TYSEN	J	800 W JEFFERSON ST		KIRKSVILLE	MO	635011443	0.6866913292	20
1598902728	PALEN	JAMES	RICHARD	3129 BLATTNER DR		CAPE GIRARDEAU	MO	637036364	0.6867610424	20
1497713317	LEE	DORINDA		2828 N NATIONAL AVE		SPRINGFIELD	MO	658034306	0.6870084515	20
1558531079	OSHEL	ABBEY	MARIE	8380 N TULLIS AVE	STE 300	KANSAS CITY	MO	64158	0.6872353892	20
1215199377	WILLIAMS	CASEY	DREW	2325 SMILEY LN		COLUMBIA	MO	65202	0.6873864502	20
1780776450	MELCHIOR	DAVID	E.	212 HOSPITAL LANE	SUITE 101	PERRYVILLE	MO	637754204	0.6874330624	20
1689806978	SHAH	AMIT		1235 E CHEROKEE ST		SPRINGFIELD	MO	65804	0.6874689896	20
1356384242	BROCKMAN	DON	L	901 S NATIONAL AVE		SPRINGFIELD	MO	658979609	0.6878284848	20
1013198902	ROARK	LISA	DENISE	106 COMMERCE DRIVE		AURORA	MO	656056260	0.6878631114	20
1396073037	MONAREZ	ROBERTO	R	3801 S. NATIONAL,	5TH FLOOR	SPRINGFIELD	MO	658075210	0.6880489973	20
1568959674	BROWNE	GRACE		1140 W HIGHWAY 76		BRANSON	MO	656162238	0.688084062	20
1942436571	TROST	TINAROSE	MARY	4352 MANCHESTER AVE		ST. LOUIS	MO	63110	0.6885388622	20
1699286799	HUSSAIN	RAJA	GHULAM DA	1417 N MOUNT AUBURN RD		CAPE GIRARDEAU	MO	63701	0.6885580703	20
1881638542	PORTER	EDWARD	M	412 E MCKINNEY ST		NEOSHO	MO	648501913	0.6889086248	20
1124689518	KEOPHAPHONE	JASON	KYLE	1125 MADISON STREET		JEFFERSON CITY	MO	651015227	0.6900975461	20
1912290461	TIAN	YUYANG		2730 E SUNSHINE ST		SPRINGFIELD	MO	658042047	0.6911434385	20
1992018287	SNYDER	JENNIFER		2900 S NATIONAL AVE		SPRINGFIELD	MO	658043634	0.69169447	20
1275585275	VASIREDDY	SUMITRA	DEVI	1 JEFFERSON BARRACKS DR		SAINT LOUIS	MO	631254181	0.6918734399	20
1174586275	BENDT	NISHUA	F	3231 S NATIONAL AVE STE 460		SPRINGFIELD	MO	658077304	0.6926456991	20
1730146226	FREDERICKSON	ROBERT	L	3401 W 10TH ST		SEDALIA	MO	653012112	0.692684396	20
1629429329	SKAGGS	KATHERINE	DOLLIE	1150 STATE HIGHWAY 248 STE 202		BRANSON	MO	656163729	0.6930992313	20
1114455094	SACHAK	STANLEY	KYLE	172 PROFESSIONAL PKWY		TROY	MO	633792823	0.6938301589	20
1558305789	FERRERI	SAMUEL	W	1702 N KINGSHIGHWAY ST		CAPE GIRARDEAU	MO	637012122	0.6941913467	20
1013533645	HOXHA	VIOLA		12680 OLIVE BLVD STE 300		SAINT LOUIS	MO	631416322	0.6945350341	20
1659366250	SMITH	MELISSA	L	600 NW MURRAY RD	SUITE 210	LEES SUMMIT	MO	640811204	0.6945968874	20
1023665429	SITZMANN	SHANNON	RHEA	2900 TRIMBLE RD STE 107		COLUMBIA	MO	652017180	0.694842677	20
1861488678	DAFFRON	JANE	ANNE	400 W CLAY AVE		PLATTSBURG	MO	644771424	0.6957447472	20
1376808022	SHELTON-TREEC	JESSICA	LUCILLE	6420 N PROSPECT AVE		GLADSTONE	MO	641191530	0.6957875987	20
1053353045	MILLER	JACKIE	S	1607 E US HIGHWAY 136		ALBANY	MO	644028223	0.696150652	20
1487068789	PEARSON	ERIN		1 HOSPITAL DR	MA303,DC032	COLUMBIA	MO	652121000	0.6963500356	20
1740600253	REDMAN	CRYSTAL		1506 CROWN DR		KIRKSVILLE	MO	635012553	0.697559187	20
1316100894	WEILERT	PATRICIA		3619 RICHARDSON SQUARE DR		ARNOLD	MO	630106022	0.6982158412	20
1063423168	MYERS	LINDA		600 N MAIN ST		MOUNT VERNON	MO	657121004	0.698606877	20
1609891373	SMITH	STEPHEN	A	806 N DOUGLASS ST		MALDEN	MO	638631512	0.6988597879	20
1922099506	SPORLEDER	PATRICK	G.	3527 W TRUMAN BLVD		JEFFERSON CITY	MO	651095715	0.6988829457	20
1508359100	BALLARD	ALISSA		2630 STATE HIGHWAY K	STE 100	O'FALLON	MO	63368	0.699143478	20
1770895070	DRAKE	STEVEN	D	1035 BELLEVUE AVE STE 305		SAINT LOUIS	MO	631171845	0.6993483597	20
1588677991	ALTOM	MELISSA	C	2200 E. CLEVELAND AVE		MONETT	MO	657086149	0.6998377595	20
1871579706	PATTERSON	JAMES	L	617 W NURSERY ST		BUTLER	MO	647301840	0.6999755975	20
1659535219	USERY	SHAWN	NEWTON	3801 S. NATIONAL, 5TH FLOOR		SPRINGFIELD	MO	658075210	0.7002123998	20
1659389930	PATEL	PAYAL	R	4352 MANCHESTER AVE		SAINT LOUIS	MO	631102138	0.7007922948	20
1326482530	STANDEFORD	JESSICA	DAWN	1423 N JEFFERSON AVE STE A100		SPRINGFIELD	MO	658021917	0.7012245276	20
1902119290	PENDERGRASS	STEPHANIE	E.	2900 S NATIONAL AVE		SPRINGFIELD	MO	658043634	0.7014281967	20
1013940469	SHILANE	LEWIS		2323 N ASH ST	NEVADA HABI	NEVADA	MO	647721054	0.7016540969	20
1649240367	SAPP	AARON	VIRGIL	1020 HITT STREET		COLUMBIA	MO	652120001	0.7017883578	20
1396717104	JOHNSON	KIMBERLY	D.	1081 E 18TH ST		ROLLA	MO	654012448	0.7024567098	20
1811989551	REAM	SHERYL	STANFORD	3619 RICHARDSON SQUARE DR.	SUITE 170	ARNOLD	MO	63010	0.7024701199	20
1316233778	DUKE	MICHAEL		760 NW BLUE PARKWAY		LEE'S SUMMIT	MO	640865713	0.7027677813	20
1053307975	PAINTER	ANDREW	ERNEST	204 E 3RD ST		PORTAGEVILLE	MO	638731402	0.702775834	20
1215965314	JONES	CRYSTAL	L	1602 N 2ND ST		CLINTON	MO	647351192	0.7036135652	20
1003894403	JONES	STANLEY	G.	1012 N MAIN ST		SIKESTON	MO	638015044	0.7040414464	20
1417162132	HARP	MOLLY	ELIZABETH	212 N DAVIS ST		HAMILTON	MO	646441143	0.7040658187	20
1396313987	FORMHALS	NICOLE	JEAN	1001 W WORLEY ST		COLUMBIA	MO	652032037	0.7041965396	20
1083873558	PATTERSON	JENNIFER	J	4721 S CLIFF AVE	SUITE 200	INDEPENDENCE	MO	640557016	0.7049249707	20
1467427666	HAYNIE	WILLIAM	W	706 S HIGH		BUTLER	MO	647300370	0.7053556199	20
1508802976	CHAUHAN	DIVYA		11550 OLIVE BLVD	STE 120	CREVE COEUR	MO	631417111	0.7055637826	20
1285002238	VALLEM	SANDHYA		1032 CROSSWINDS CT		WENTZVILLE	MO	633854836	0.7059749946	20
1316912892	WHITE	MATTIE		3197 PORTIS AVE		SAINT LOUIS	MO	631162023	0.7060530496	20
1689659559	COLLINS	JOHN	C	1611 S. BALTIMORE STREET		KIRKSVILLE	MO	63501	0.7060584592	20
1902983075	HAVERSTICK	DALE	E.	HIGHWAY 19 SOUTH		EMINENCE	MO	65466	0.7063138227	20
1528407491	POHLERS	JACLYN		820 S ILLINOIS AVE		REPUBLIC	MO	657381177	0.7064150696	20
1588625693	GANNINGER	PAUL	R	1585 WOODLAKE DR	SUITE 100	CHESTERFIELD	MO	630175740	0.706518961	20
1922329382	LEWTON	AMANDA	KAY	2550 LUSK DR		NEOSHO	MO	648508855	0.7069133486	20
1487762753	CISNA	JOHN	E.	10763 HIGHWAY 39	STE. 200	MOUNT VERNON	MO	657127823	0.7070146411	20
1194354902	SHRAUGER	KAYLEE		6675 HOLMES RD STE 450		KANSAS CITY	MO	641311173	0.7071049626	20
1497983571	CHING	BRIAN	KAMSON	1 HOSPITAL DR	DC018.00	COLUMBIA	MO	652015276	0.707614811	20
1104802479	CRAVENS	WILLIAM	P	850 WEST HOSPITAL DRIVE	SUITE A	FULTON	MO	65251	0.7084036855	20
1487625232	ACOSTA-DICKSO	ANTONETTE	CONSUELO	6450 N CHATHAM AVE		KANSAS CITY	MO	64151	0.7086019217	20
1922457738	SAUCIER	KAITLIN	MARIE	1241 W STADIUM BLVD		JEFFERSON CITY	MO	65109	0.7087380573	20
1437128402	AMICK	JOHN	H	1133 W KANSAS ST		LIBERTY	MO	640682281	0.7087976042	20
1639433980	ALLER-ZUMAETA	RENATO		5844 NW BARRY RD	STE. 110	KANSAS CITY	MO	641541465	0.7088084853	20
1124187331	ROBERTS	VICKI	J	808 E WAKEFIELD AVE	FAMILY MEDI	SIKESTON	MO	638015147	0.7089823884	20
1164915724	MCDONALD	COLIN	ARTHUR	1 HOSPITAL DR # DC032.00		COLUMBIA	MO	652121000	0.7091914079	20
1144251646	RICHARDSON	PETER		719 W CENTENNIAL		CARTHAGE	MO	64836	0.7093860115	20
1760772966	HEMBA	KENNETH	EDMOND	4352 MANCHESTER AVE		SAINT LOUIS	MO	631102138	0.7095244186	20
1861059602	SANDERS	ALLYSON		551 E SOUTHAMPTON DR # DC.10600		COLUMBIA	MO	652014236	0.7096749119	20
1871792796	HOANG	THIEN-AN		200 MEDICAL PLZ	STE 101	LAKE ST LOUIS	MO	633671379	0.709873482	20
1346237120	LEDBETTER	CARL	E	1700 RAINBOW BLVD		EXCELSIOR SPRI	MO	640241182	0.7108758268	20
1306817648	SMOLEN	MELANIE	L	7201 E 147TH ST		GRANDVIEW	MO	640304204	0.7109512364	20
1710548821	SMALLMON	ERIN	NICOLE	1125 MADISON ST		JEFFERSON CITY	MO	651015200	0.7114379223	20
1225359573	WHITING	AARON	JOSEPH	606 E SPRING ST		BOONVILLE	MO	652331523	0.711552196	20
1699869461	HERRERA	FELIX	EMMANUEL	2901 UNION ROAD	STE 100	ST LOUIS	MO	63125	0.7115974132	20
1528000429	SLY	ANNE		6650 TROOST AVE	SUITE 305	KANSAS CITY	MO	641311215	0.7117785428	20
1346241882	CARDER	STEVEN	ARTHUR	3 WESTOWNE ST	SUITE 303	LIBERTY	MO	640681166	0.711986882	20
1316994783	CRENSHAW	NEVILLE	QUINBY	133 E MAIN ST		KAHOKA	MO	634451775	0.7120475544	20
1558303404	BRUNK	SHAWN	K	201 FIRST EXECUTIVE AVE		SAINT PETERS	MO	633761697	0.7123281219	20
1639215478	PEARSON	JOHN	S.	1 SOUTHTOWNE DR		POTOSI	MO	636645729	0.7128875468	20
1619139979	DAY	MARGARET	ANN	305 N KEENE ST STE 203		COLUMBIA	MO	652016898	0.7137719927	20
1285677732	VORAN	DAVID	AVERY	7900 LEES SUMMIT RD		KANSAS CITY	MO	641391236	0.7141073741	20
1801087861	KADA	VENKATA	GANGADHAR	6500 HOSPITAL DR		HANNIBAL	MO	634016890	0.7153792203	20
1528440534	FULKS	BLAKE		1423 N JEFFERSON AVE # B100		SPRINGFIELD	MO	658021917	0.7157455952	20
1528032661	CARR	GEORGE	W	1241 W STADIUM BLVD		JEFFERSON CITY	MO	651096023	0.7158768418	20
1851478036	GUILLEN	JORGE		4801 E LINWOOD BLVD		KANSAS CITY	MO	641282226	0.7161748813	20
1568549129	REYNOLDS	JACQUE	L.	309 E HOSPITAL RD		EL DORADO SPRI	MO	647442021	0.7162232775	20
1174611255	WESSLING	CHRISTIAN		7979 BIG BEND BLVD		SAINT LOUIS	MO	63119	0.7162555706	20
1952961872	HALSTED	CORINNE		615 S NEW BALLAS RD		SAINT LOUIS	MO	631418221	0.7163707762	20
1306986807	TAYLOR	MARGARET	E	3231 S NATIONAL AVE	SUITE 170	SPRINGFIELD	MO	658077304	0.7166792106	20
1700935459	BEAUMONT	GRACE	S.	107 W ELDON ST		SAINT JAMES	MO	655591903	0.7179515291	20
1508179417	WIDNER REN	VANESSA	LYNN	5100 NW WAUKOMIS DR STE A		NORTHMOOR	MO	641513516	0.7184675865	20
1922275957	LEVINE	MEREDITH	CINDI	6400 PROSPECT AVE	SUITE 598	KANSAS CITY	MO	641321100	0.7186312483	20
1225023955	KILIAN	KENNETH	RICHARD	1390 HIGHWAY 61	SUITE 2200	FESTUS	MO	630284137	0.718972728	20
1619406014	UNDERWOOD	ALEXANDER	EDMUND	2032 E KEARNEY ST STE 108		SPRINGFIELD	MO	658034663	0.7192759079	20
1629166319	LAI	HSIEN-ELL		1500 N WESTWOOD BLVD		POPLAR BLUFF	MO	639013318	0.7195785435	20
1912040619	GREEN	MATTHEW	PRESTON	3801 S NATIONAL AVE		SPRINGFIELD	MO	658075210	0.7202288484	20
1891392965	KAPOOR	KARAN		13013 FULLER AVE STE A		GRANDVIEW	MO	640302687	0.7204151036	20
1548327950	JUMPER	JERRY	LEE	125 MAIN ST		NOEL	MO	648549124	0.7206485554	20
1407844962	WEAVER	ALAN	M	208 N OGDEN ST		STURGEON	MO	652849217	0.7208127043	20
1497744569	SUZEWITS	JEFFREY	A	800 W JEFFERSON ST		KIRKSVILLE	MO	635011443	0.721567646	20
1710265608	TSAI	JILING		2345 DOUGHERTY FERRY RD		SAINT LOUIS	MO	631223313	0.7220036847	20
1184269532	KINUTHIA	SIMON		4911 S ARROWHEAD DR STE 200		INDEPENDENCE	MO	640557008	0.7221161293	20
1649260548	IRELAND	KIM	C	3009 N BALLAS RD	SUITE 100B	SAINT LOUIS	MO	631312322	0.7227742177	20
1346232592	NEDEAU	CHRISTINE	I	122 S STEWART RD		LIBERTY	MO	640684205	0.7229105089	20
1275508368	SCHUETZ	HUGH	A	1000 N JEFFERSON ST		SAINT JAMES	MO	655591078	0.7233480214	20
1588892665	KELLER	ALYSSA	LEIGH	300 WINDING WOODS DR	SUITE 222	O FALLON	MO	633664771	0.7235600947	20
1497701304	SINGER	MORTON	J	12200 WEBER HILL RD STE 100		SAINT LOUIS	MO	631271599	0.7239583832	20
1740719749	MONTOYA	ALEJANDRO	JAVIER	5400 N OAK TRFY STE 200		KANSAS CITY	MO	641184690	0.7248033568	20
1194174177	WINCHESTER	REBECCA		615 S NEW BALLAS RD	FAMILY MEDI	SAINT LOUIS	MO	631418221	0.7250981907	20
1619288719	URBAN	ANJANI	JANAK	20 THE LEGENDS PKWY		EUREKA	MO	630253801	0.7253752997	20
1780213181	NORGARD	NICHOLE		1423 N JEFFERSON AVE # B100		SPRINGFIELD	MO	658021917	0.7254062066	20
1346564879	TOBEY	RICHARD	WILLIAM	3250 GORDONVILLE RD STE 301		CAPE GIRARDEAU	MO	637035095	0.725861098	20
1629014766	HENRY	MICHAEL	P	16533 N STATE HIGHWAY 5 STE 201		SUNRISE BEACH	MO	650796769	0.7259523658	20
1740418284	FRAZER	KEVIN	GARY	308 S CHURCH ST		FAYETTE	MO	652481243	0.7261173705	20
1205913498	TABB	JOHN	C.	331 HOSPITAL DR	SUITE C	LEBANON	MO	655369217	0.7263479599	20
1467650101	HAYES-BETHEL	JENNIFER	IMARA	8 TOWN CENTER DR		BOWLING GREEN	MO	633342803	0.7265699933	20
1386026706	HAVERMALE	GREGORY		1150 STATE HIGHWAY 248 STE 202		BRANSON	MO	656163729	0.7265977695	20
1598074353	GILLETTE	NICKOLAS	JOHN	1611 S BALTIMORE ST		KIRKSVILLE	MO	635014536	0.7268893918	20
1639176365	PATEL	NATU	B	3202 MILLER ST		BETHANY	MO	644242713	0.7269524963	20
1730196080	TRIPLETT	WILLIAM	PARK	3125 DR RUSSELL SMITH WAY		CARTHAGE	MO	64836	0.7270360024	20
1811038581	MCCLURE	MATTHEW	R	10 S HOSPITAL DR		FULTON	MO	652512510	0.7278208075	20
1891138343	RYAN	KELSEY	UNRUH	2340 E MEYER BLVD STE 200		KANSAS CITY	MO	64132	0.7280264957	20
1952396905	TARVIN	RANDY	J	1741 NE DOUGLAS ST	SUITE 200	LEES SUMMIT	MO	640864703	0.7284447447	20
1720163405	ECKERT	JOSEPH	C	3533 DUNN RD	STE 204	FLORISSANT	MO	63033	0.7285551167	20
1487690913	PFEFFER	SEAN	C	3130 WISCONSIN AVE STE 6		JOPLIN	MO	648042800	0.7285924902	20
1598723686	ZWEIG	STEVEN	C	551 EAST SOUTHAMPTON DRIVE		COLUMBIA	MO	65201	0.7287274062	20
1205849809	BOEKE	DENNIS	M	1521 S 3RD		STOCKTON	MO	657859608	0.7287531377	20
1144847989	BIANCO	ALICIA	ANN	13013 FULLER AVE STE A		GRANDVIEW	MO	640302687	0.729236646	20
1528598018	BARBE	NATHANIEL		1125 MADISON ST		JEFFERSON CITY	MO	651015227	0.7300984807	20
1174834360	OSTRANDER	CRAIG	STEVEN	517 SE 2ND ST STE A		LEES SUMMIT	MO	640632629	0.730147418	20
1073603403	HURT	CHRISTIE	J.	550 S HUDSON AVE		AURORA	MO	656052362	0.7306914142	20
1972726446	FENTON	CARTER	P	206 S MAIN ST		CHAFFEE	MO	637401002	0.7317023122	20
1023252541	RALLS	PAMELA	LYNN	1502 N.JEFFERSON STREET	CCMH MEDICA	CARROLLTON	MO	64633	0.732904781	20
1902870025	MERTENS	MARSHA	K.	12680 OLIVE BLVD	SUITE 300	SAINT LOUIS	MO	631416322	0.7339775407	20
1629016704	KAFKA	CHRISTOPH		5501 NW 62ND TER	SUITE 100	KANSAS CITY	MO	641512411	0.7343022152	20
1811965619	LITTLE	TONYA	E	4580 S LINDBERGH BLVD		SAINT LOUIS	MO	631271810	0.7346416529	20
1306817986	MARX	JAMES	B	2000 NE VIVION RD	SUITE 100	KANSAS CITY	MO	641186127	0.7355064385	20
1528591633	CHOUDHRY	NUMAN		100 HOSPITAL DR		LEBANON	MO	655369210	0.7355159706	20
1700087269	HUHN-USRY	KATHERINE	ELIZABETH	5551 WINGHAVEN BLVD	STE 142	O FALLON	MO	633683617	0.7356963315	20
1407880099	TONEY	MICHAEL	P	#1 HAL'S PLAZA DRIVE		PIEDMONT	MO	63957	0.7359213935	20
1053970426	JACKSON	VICTORIA	RENEE	1423 N JEFFERSON AVE # B100		SPRINGFIELD	MO	658021917	0.7359359901	20
1275528895	WILLIAMS	DAVID	R	17067 S OUTER RD	SUITE 100	BELTON	MO	640122165	0.73620352	20
1336233584	CROWN	STANLEY	J	1905 W 19TH ST		MOUNTAIN GROVE	MO	657111287	0.7362156081	20
1558356469	MONTGOMERY	PETER		1598 W MEYER RD		WENTZVILLE	MO	633853653	0.7362970662	20
1518956507	MCCORMICK	LINDA	JEAN	100 NW MOCK AVE STE 200		BLUE SPRINGS	MO	640142500	0.7365119405	20
1114597457	ROBINETTE	JOEL		1125 MADISON ST		JEFFERSON CITY	MO	651015227	0.7371902567	20
1326005190	DURHAM	MICHEAL	J	1930 N BUSINESS ROUTE 5	UNIT 1A	CAMDENTON	MO	650202659	0.7377027933	20
1750401253	LOEFFLER	ELLEN	T	8670 BIG BEND ROAD	SUITE A	ST LOUIS	MO	631193730	0.7380187999	20
1801872460	FOOTE	KAREN	JEAN	7900 LEES SUMMIT RD		KANSAS CITY	MO	641391236	0.7380706886	20
1316398340	PAWATE	VARSHA		6675 HOLMES RD	SUITE 360	KANSAS CITY	MO	641311150	0.7383891906	20
1275735458	POELKER	CYNTHIA	J	225 CLARKSON RD		ELLISVILLE	MO	630112278	0.7385361799	20
1275062432	GOUGE	TYLER	JAMES	1 HOSPITAL DR.	MA303, DC03	COLUMBIA	MO	652126521	0.7390268285	20
1396306189	PROPST	MARC	ROBERT	110 N HOSPITAL DR		FULTON	MO	652512511	0.7395076741	20
1366413338	SANTIAGO	JOSEPH	SANTOS	2900 LEMAY FERRY RD	SUITE 217	SAINT LOUIS	MO	631253900	0.7397229298	20
1992796577	DAVID	KATHLEEN	WLATON	303 N KEENE ST	SUITE 301	COLUMBIA	MO	652017193	0.7403451888	20
1063546398	HIMES	JOE	EDWARD	3231 S NATIONAL AVE	STE 115	SPRINGFIELD	MO	658077304	0.74046606	20
1851313399	SHOEMAKER	DREW	D	17601 B HWY		BOONVILLE	MO	652332839	0.7405384452	20
1790972495	ESPEJO	MARIA MAG	SORIANO	1303 STATE ST		MOUND CITY	MO	644701717	0.7410190356	20
1871772996	JOSHI	ASHWINKUM	J	10 ARNOLD MALL		ARNOLD	MO	630102223	0.7415799916	20
1609920891	BOOKER	BETH	L	3921 SHERMAN AVE		SAINT JOSEPH	MO	645063649	0.7418080292	20
1457463960	ICAZA	RAMIRO		1008 N MAIN ST		SIKESTON	MO	63801	0.741966707	20
1972168938	SONNADARA	ISURUNI	GAYANATHI	5571 N 21ST ST		OZARK	MO	657217488	0.7420096894	20
[truncated: 678 more rows]
