# Supplementary material for: Prevalence and Correlates of COVID-19 Vaccine Information on Family Medicine Practices’ Websites in the United States: Cross-sectional Website Content Analysis
Source: JMIR Form Res. 2022 Nov 17;6(11):e38425. doi: 10.2196/38425 (PMC9671487; doi:10.2196/38425)
Supplement: Multimedia Appendix 1 [file formative_v6i11e38425_app1.zip › NPI datasets/MS_NPI.csv]

NPI	last_name	first_name	middle_name	address_line1	address_line2	city	state	zip	r	target_sample
1811932072	POOLE	CALVIN	P.	595 MAIN ST E		MEADVILLE	MS	396539233	0.0001225225	8
1417913120	WRIGHT	PHYLLIS	RENEE	153A S MARKET ST		HOLLY SPRINGS	MS	386353029	0.0017686407	8
1962856419	AHLUWALIA	SAHIBA		149 DRINKWATER RD		BAY ST LOUIS	MS	395201658	0.0023074402	8
1225205313	WALKER	ROBERT	KENNETH	327 N JACKSON ST		BROOKHAVEN	MS	396013041	0.0038713063	8
1346222890	HENDERSON	EDWARD	DANIEL	9097 COLLINSVILLE RD		COLLINSVILLE	MS	393259779	0.0047726599	8
1154390516	MORRIS	ROBERT	TIM	1190 N STATE ST	LOWER LEVEL	JACKSON	MS	392022413	0.0048424709	8
1649480971	PACE-HERNDON	GINGER	N	1016 HIGHWAY 42		SUMRALL	MS	394829634	0.0053409478	8
1831105980	YOE	WILLIAM	E	105 THORNHILL DR		HATTIESBURG	MS	394021548	0.0056976709	8
1578573887	BOYD	REBECCA	ANN	140 MAYFAIR RD	SUITE 1500	HATTIESBURG	MS	394021699	0.0061033159	8
1922002567	JOHNSTON	JOSEPH	EUGENE	603 S MAIN ST		MOUNT OLIVE	MS	391198902	0.0062893848	8
1316390289	OWENS	JENISUS	MARIE	1101 S 28TH AVE STE C		HATTIESBURG	MS	394022610	0.0064141611	8
1407043987	BRADLEY	CHAUNTAY	YVETTE	12 E BRUNSWICK ST		BYHALIA	MS	38611	0.0068978691	8
1447365606	MORAN	OLIVIA	D	1014 ROSE STREET		PRENTISS	MS	39474	0.0074930121	8
1851398309	BASLER	BONNIE	N.	3411 W MAIN ST		TUPELO	MS	388019413	0.0080963145	8
1619934940	WADE	FRANK	C	360 SIMPSON HIGHWAY 149	SUITE 370	MAGEE	MS	391113841	0.0104253762	8
1073536132	LEWIS	JOHN	WILLIAM	512 LEVEE STREET		ROSEDALE	MS	387690310	0.0124084433	8
1033151824	O'BRYAN	DEBORAH		2500 N STATE ST		JACKSON	MS	392164500	0.0124447234	8
1730762915	SHREVE	LACEY		300 S WASHINGTON AVE		GREENVILLE	MS	387014719	0.0136729181	8
1710955984	KOEHLER	KEVIN		499 GLOSTER CREEK VLG	SUITE D-1	TUPELO	MS	388014600	0.0151432757	8
1609499904	WRIGHT-LITTLE	TOMEKA		1313 E UNION ST		GREENVILLE	MS	387033245	0.0170972301	8
1225609050	WILMOTH	DIANA		905C S FRONTAGE RD		MERIDIAN	MS	393016113	0.0180468275	8
1780740183	BARKER	JEAN	MARIE	1659 EAST UNION STREET		GREENVILLE	MS	38703	0.0182511732	8
1992773675	PURDY	CHARLES	R.	83 OLD MILL CREEK RD		ENTERPRISE	MS	393309649	0.0184787964	8
1609885284	SIVILS	LARRY	W	935 HIGHWAY 51		MADISON	MS	391108407	0.0185112804	8
1548671514	BLUE	MARKETTA		2500 N STATE ST	DEPARTMENT	JACKSON	MS	392164500	0.0218698825	8
1215963723	FOSTER-GALBRA	PAULETTE	L.	130 DARRAN ST		GULFPORT	MS	395033409	0.023966318	8
1174029888	NORRIS	AMBER	WILLIAMSO	805 HALL ST		WIGGINS	MS	395772110	0.0240492583	8
1366426355	PEARSON	PHILIP	E	2 HARDY ROAD		MISSISSIPPI ST	MS	39762	0.02736317	8
1740795731	DUNAWAY	EMILY	COLLEEN	1227 N STATE ST # 101		JACKSON	MS	392022002	0.0279783383	8
1346535390	LONG	KENNETH	MICHAEL	5907 HIGHWAY 90		MOSS POINT	MS	395636536	0.0282557802	8
1497734412	FLEETWOOD	BARBARA	ANN	501 HOSPITAL RD		STARKVILLE	MS	397592158	0.0287594292	8
1023267630	COOPER	KEVIN	SCOTT	4305 DENNY AVE		PASCAGOULA	MS	395815509	0.0296126786	8
1922191949	MEEKS	JIMMY	A	1005 CITY AVE N		RIPLEY	MS	386631414	0.0321940403	8
1679668487	ALLEN	CYNTHIA	E	1050 RIVER OAKS DR STE 100		FLOWOOD	MS	392329564	0.0326591008	8
1134659428	ZEPPONI	TIMOTHY	BRETT	300 S WASHINGTON AVE		GREENVILLE	MS	387014719	0.0335511179	8
1629178769	BEASLEY	RITA	CAROL	1309 HIGHWAY 35 S		FOREST	MS	390745010	0.0340989041	8
1316477607	MORGAN	WILLIAM		208 COUNTRY CLUB RD		HOUSTON	MS	388519326	0.0352756153	8
1346261195	FILLINGANE	CHARLES	SAMUEL	27 LAKE FORGETFUL APT 528		HATTIESBURG	MS	394028275	0.0352835311	8
1427066752	CUTRER	RODERICK	T	415 S 28TH AVE		HATTIESBURG	MS	394017246	0.0353793665	8
1750386488	GLYNN	MARGARET	M	1507 W QUITMAN ST		IUKA	MS	388521132	0.0357241328	8
1497757520	CARPENTER	JULIE	J	3451 GOODMAN RD E STE 115		SOUTHAVEN	MS	386729304	0.0370895094	8
1467716860	HAILEY-SHARP	ANNA MARI		14365 HIGHWAY 16 W		DE KALB	MS	393287974	0.0376130874	8
1245644814	MAREK	TABITHA	MANERO	2500 N STATE ST	DEPARTMENT	JACKSON	MS	392164500	0.0391040566	8
1740393982	MITCHELL	JOSEPH	B	5606 OLD CANTON RD		JACKSON	MS	392114217	0.0410463298	8
1740201078	GIPSON	MICHAEL	J	903 MISSISSIPPI DR		TUPELO	MS	388040928	0.0413414366	8
1376518308	THOMPSON	TIMOTHY	FRANK	353 HIGHWAY 15 N		PONTOTOC	MS	388631103	0.0425068909	8
1376777201	LOWERY	JENNIFER	DAWN	345 HIGHWAY 15 N		PONTOTOC	MS	388631105	0.0446617133	8
1962440115	DEES	JASON	BARKLEY	2500 N STATE ST		JACKSON	MS	392164500	0.0453679278	8
1578654125	DONAHOE	EDGAR	N	122 E BAKER ST		INDIANOLA	MS	387512451	0.046229437	8
1265525331	FERGUSON	DIANE	A	2085 GOODMAN RD W	SUITE 50	HORN LAKE	MS	386371416	0.0468623732	8
1124017546	GARNER	SHUNDA	LYNETTE	8613 MS HIGHWAY 12		ACKERMAN	MS	397358917	0.0469061192	8
1285747089	O'HEA	EUGENE	KEVIN	697 MANILA ST		LUCEDALE	MS	394526505	0.0477085565	8
1982669636	JAMESON	DAVID		110 FRANKLINTON ST		TYLERTOWN	MS	396672736	0.0489758863	8
1508170853	BEGUM	RAHMATH	U	2024 15TH ST FL 2		MERIDIAN	MS	393014130	0.0496149655	8
1932696713	BATES	JAMES	TYLER	201 INDEPENDENCE		COLUMBUS	MS	39710	0.049620756	8
1053982900	MCCORMICK	KAYLA		1200 CENTRAL ST		WATER VALLEY	MS	389651904	0.0510185068	8
1326102807	MULLEN	KAREN	Y	13066 HWY 67	SUITES A &	BILOXI	MS	39532	0.0511148526	8
1710169420	COLEMAN	ROBERT	VANCLEAVE	3091 HIGHWAY 49 S	SUITE B	FLORENCE	MS	390739452	0.0513147041	8
1134356272	ABEL	KEVIN	WILLIAM	745 S FOURTH ST		BALDWYN	MS	388242612	0.0513183871	8
1356414908	DORCIK	MICHAEL	D	1046 DIVISION ST		BILOXI	MS	395302935	0.0521155359	8
1487652228	BURRIS	RICHARD	GERALD	827 F E SELLERS HWY		MONTICELLO	MS	396549378	0.0562386532	8
1649249426	HEADLEY	MASSIE	H	6250 OLD CANTON RD	SUITE 100	JACKSON	MS	392112946	0.0574365841	8
1245527902	MILLER	LAURA	JACKSON	1014 ROSE ST		PRENTISS	MS	394745271	0.0578509043	8
1417027236	NEESE	BRIAN	HARRISON	300 FISHER STREET		BILOXI	MS	39534	0.0607631142	8
1649868357	KEEN	BRITIANI		129 CENTER ST STE B		RICHLAND	MS	392184800	0.0614737878	8
1669854964	STEELE	JANEE'	ROUTH	1665 S GREEN ST		TUPELO	MS	388046556	0.061556805	8
1720499668	ARTHUR	ALBERT		2500 N STATE ST	DEPARTMENT	JACKSON	MS	392164500	0.0643667844	8
1043420383	LANSDOWN	CHRISTOPH	E	92 RATLIFF ST		LUCEDALE	MS	394526537	0.0653404934	8
1538138391	CASTLE	WILLIAM	BRAD	6250 OLD CANTON RD	SUITE 100	JACKSON	MS	392112946	0.0671271547	8
1104288257	SHARPE	GRIFFEN		830 S GLOSTER ST		TUPELO	MS	388014934	0.0673233909	8
1821107491	SORIANO	MARIA	C	105 THORNHILL DR		HATTIESBURG	MS	394021548	0.0676496364	8
1376520924	GIBSON	GARY	L	1600 22ND AVE	MEDICAL TOW	MERIDIAN	MS	393013223	0.0715706335	8
1851602569	HALL	MELANIE	KEENE	15 ORLEANS DR		HATTIESBURG	MS	394028675	0.0722198924	8
1528032406	HEADLEY	DAVID	MCCAA	405 MARKET ST		PORT GIBSON	MS	39150	0.0732387514	8
1285135228	BYRD	TERRI	LYNN	PO BOX 1665		RICHTON	MS	394761665	0.0746313469	8
1558458885	HARPER	JOHN	R.	105 EATON STREET		TAYLORSVILLE	MS	39168	0.0759353154	8
1932519964	GRAHAM	GLORIA		252 NORTHSIDE DR		NEWTON	MS	393459756	0.0762410723	8
1902907223	OLUTADE	INI-ABASI	JOYCE	100 BUSINESS PARK DR STE A		RIDGELAND	MS	391576015	0.076482669	8
1003107194	WHITNEY	KAREN	MARIE	3550 HWY 468 WEST		WHITFIELD	MS	391930157	0.0765223373	8
1699986752	PERRY	GLORIA	MANGUM	107 BRIDLEWOOD DR		BRANDON	MS	390478302	0.0772672277	8
1063482404	ELLIOTT	CHARLES	MCCARLEY	1009 CITY AVE N	SUITE A	RIPLEY	MS	386631414	0.0801413944	8
1396362737	CARTER	ANTHONY	J	300 S WASHINGTON AVE		GREENVILLE	MS	387014719	0.0804033061	8
1760710990	BATMAN	ANITA	WACHT	HIGHWAY 82 STUDENT HEALTH CLINIC	MISSISSIPPI	ITTA BENA	MS	38941	0.0807011538	8
1093801227	BURNETT	WALTER	M	823 GRAND AVE		YAZOO CITY	MS	391943233	0.0832283339	8
1508942137	DEWITT	ERIN	ADAM	4405 E ALOHA DR BLDG 1A		DIAMONDHEAD	MS	395253388	0.083449984	8
1225190689	BROOKS	ANNE	E	205 ALMA ST		TUTWILER	MS	38963	0.0836090199	8
1710088158	AIELLO	MARILYN	K.	1815 HOSPITAL DR		JACKSON	MS	392043425	0.0836925917	8
1659367266	NELSON	PAUL	H	201 INDEPENDENCE DR	14TH MEDICA	COLUMBUS AFB	MS	39710	0.0838852269	8
1174185060	NICHOLS	ZEKE		905C S FRONTAGE RD		MERIDIAN	MS	393016113	0.0843121643	8
1881991743	KUMAR	SUNIL		921 W BEACON ST		PHILADELPHIA	MS	393503229	0.0844504661	8
1780693416	MEYER	JON	R	342 GILCHRIST DR		PEARL	MS	392086671	0.0844663852	8
1033157391	PERRINE	TERRY	RAY	1665 S GREEN ST		TUPELO	MS	388046556	0.0844837609	8
1952305567	JOHNSTON	WORD	M	603 SOUTH MAIN STREET		MOUNT OLIVE	MS	391191107	0.0865505496	8
1659980266	HORST	TERESA	MARIE	300 S WASHINGTON AVE		GREENVILLE	MS	387014719	0.087650111	8
1952371387	CAPPLEMAN	TROY	REUBEN	1009 CITY AVENUE NORTH	SUITE A	RIPLEY	MS	38663	0.0876987772	8
1033299896	THOMAS	CASSANDRA	FAYE	514C E WOODROW WILSON AVE		JACKSON	MS	392164538	0.0877472414	8
1629692769	PRINCE	JEREMY	KEON	1665 S GREEN ST		TUPELO	MS	388046556	0.0902914959	8
1447405998	DAVIS	SCOTT	ANDERSON	7275 S SIWELL RD		BYRAM	MS	392729776	0.0914779441	8
1568046464	PATEL	ANISHA		300 S WASHINGTON AVE		GREENVILLE	MS	387014719	0.0939075901	8
1194816652	MONTESI	MICHAEL	W	810 E SUNFLOWER RD	SUITE 100A	CLEVELAND	MS	387322800	0.0939549967	8
1275632325	RANDOLPH	RICHARD	C	348 CROSSGATES BLVD	SUITE 2200	BRANDON	MS	390422616	0.0952462778	8
1700977675	HOLDER	ALISON	L	27 S SIXTH ST		BAY SPRINGS	MS	394229052	0.0963160689	8
1497843676	SHROCK	WIRT	FLETCHER	630 NORTHWEST AVE		DURANT	MS	390633337	0.097295255	8
1558305722	FRANK-TARSI	MARY	ANNE	1301 SUNSET DR	SUITE E	GRENADA	MS	389014003	0.099628428	8
1922080316	MANN	JOHN	E.	1106 CENTRAL DR		PHILADELPHIA	MS	393508972	0.1021007812	8
1932164456	OTAIGBE	OMOLARA		6600 U S HIGHWAY 98	SUITE B	HATTIESBURG	MS	394028441	0.1037859153	8
1326471996	CHAMBERS	ANTHONY	JOSEPH	2225 HALEY BARBOUR PKWY	FEDERAL COR	YAZOO CITY	MS	391944796	0.1049494315	8
1871803866	HEWITT	BENTON	E	230 E BROADWAY ST		YAZOO CITY	MS	391944547	0.1052474278	8
1992815625	KEMP	ANN	BUTLER	2500 N STATE ST		JACKSON	MS	392164500	0.1054648902	8
1962406959	CASELLI	SUSAN		25 S FOURTH ST		ROLLING FORK	MS	391595146	0.1076596133	8
1194750653	WADSWORTH	WILLIAM	MANLEY	2240 HIGHWAY 51 S		HERNANDO	MS	386321737	0.1091548293	8
1710944699	WALTON	BILLY		903 MISSISSIPPI DR		TUPELO	MS	388040928	0.1110938374	8
1386965739	HURT	ROBERT	NEAL	4213 RIDGEWAY DR		BELDEN	MS	388269758	0.1114374288	8
1497728778	CHEATHAM	JOHN	WAYNE	1600 22ND AVE		MERIDIAN	MS	393013223	0.1119020088	8
1760436570	SHIELDS	RODERICK	A	128 EARL CLARK DR		FLORENCE	MS	390736604	0.1143133254	8
1306952619	GUEVARRA	VICTORIA	CAPUYAN	210 HOSPITAL CIR		CHOCTAW	MS	393506781	0.1154440563	8
1457967226	PRISOCK	TIFFINE	LYNN	24978 MS-15		MATHISTON	MS	39752	0.1166498429	8
1457364606	WHITE	JOHN	W	1423 PALMETTO RD		VERONA	MS	388790429	0.1174193551	8
1447350483	QUINN	TIMOTHY	MICHAEL	971 LAKELAND DR	SUITE 554	JACKSON	MS	392164643	0.1176478454	8
1710964754	MCCULLOUCH	CHARLES	LARRY	1560 NORTH OLIVER ST.		BROOKSVILLE	MS	39739	0.1179719535	8
1871630186	DEDWYLDER	WILKINS		1017 JACKSON AVE		LEAKESVILLE	MS	394519105	0.1186898142	8
1508024548	FOLSE	WESTON	EDMONDS	116 PAR DRIVE		COLLINS	MS	39428	0.1197551401	8
1285642330	BOLTON	DEWITT	L	906 SIXTH AVE		PICAYUNE	MS	394663802	0.1211767202	8
1558363689	SKINNER	ROBERT	L	3451 GOODMAN RD	STE 115	SOUTHAVEN	MS	386729304	0.1257346371	8
1619943503	HOGUE	MICHAEL	S	1200 N STATE ST	SUITE 500	JACKSON	MS	392022000	0.1260117889	8
1194089508	VONGALA	AJAY		878 LAKELAND DR		JACKSON	MS	392164644	0.1262461432	8
1245321801	JEE	JAMES	DARRELL	122 E BAKER ST		INDIANOLA	MS	387512451	0.1269312683	8
1366450066	MAY	ROBERT		935 HIGHWAY 51		MADISON	MS	391108407	0.1293819301	8
1073551511	SALMERON	DANIEL		14116 CUSTOMS BLVD		GULFPORT	MS	395035164	0.1296564201	8
1851326813	ANDERSON	JEFFREY	ROSS	300 HIGHLAND BLVD	SUITE C	NATCHEZ	MS	391204792	0.1298628664	8
1730178161	MULLENDORE	WILLIAM	A	1488 HWY 487		SEBASTOPOL	MS	39359	0.132232627	8
1144281262	JOHNSON	MICHAEL	REESE	1134 WINTER ST		JACKSON	MS	392042841	0.1325311424	8
1093715641	SHARMA	ACHIN		3102 GOODMAN RD W		HORN LAKE	MS	386371172	0.1331437748	8
1356900534	AINSWORTH	SEREN	EMERSON	15012 LEMOYNE BLVD		BILOXI	MS	39532	0.1335870643	8
1669488979	BUSHARDT	LISA	C	105 THORNHILL DR		HATTIESBURG	MS	394021548	0.1339806137	8
1306938592	CAMPBELL	ANNYCE	RAMONA	4510 HANGING MOSS RD		JACKSON	MS	392063962	0.1353905257	8
1497802581	SCOTT	COLETTE	MARIE	1668 WEST PEACE STREET		CANTON	MS	390464500	0.1355057774	8
1932190774	BEAMAN	JOHN	MALCOLM	302 BAY AVE.		RICHTON	MS	39476	0.1362148598	8
1346415114	DUONG	SUSAN	DOTSON	1225 N STATE ST		JACKSON	MS	39202	0.1365747303	8
1023067360	ZEIDMAN	GLENN		1126 COUNTRY CLUB RD		MCCOMB	MS	396485952	0.1375706993	8
1649227745	GANNAWAY	ROBERT	A.	408 E RAILROAD AVE	SUITE B	CRYSTAL SPRING	MS	390592520	0.1402960392	8
1518522283	PENDERGRASS	BRIANNA	MICHELLE	2605 COURTHOUSE CIR		FLOWOOD	MS	392329521	0.1406777888	8
1043451032	PRIMEAUX	HOLLY	WOMACK	6051 U S HIGHWAY 49		HATTIESBURG	MS	394017200	0.1408840777	8
1932132669	NUNEZ	ROGER	L	199 HIGHWAY 15 S STE D		LOUISVILLE	MS	393396608	0.1415130986	8
1417953233	PRATT	JOSEPH	L	121 PRATT DR	SUITE 1A	CORINTH	MS	388346026	0.1433098182	8
1013204742	ADAMS	ANDREW	BLAINE	149 DRINKWATER RD		BAY ST LOUIS	MS	395201658	0.144198997	8
1285630715	TURNER	GERALD		56 DUTCH LN		COLUMBUS	MS	397025500	0.1445070441	8
1487966750	HERRING	ROBERT	DAVID	1002 E MADISON ST		HOUSTON	MS	388512428	0.1445182004	8
1275566697	MENDENHALL	TERESA	M.	3550 HIGHWAY 468 W		PEARL	MS	392085529	0.1460457608	8
1700962248	CORKERN	ROBERT		1400 E UNION ST		GREENVILLE	MS	387033246	0.1464506333	8
1558462382	PHILLIPS	ANDREA	L	909 WESTLAND SVC DRIVE		JACKSON	MS	39209	0.1465750235	8
1063509719	TYNES	MARSHALL	SCOTT	1600 22ND AVE	MEDICAL TOW	MERIDIAN	MS	393013223	0.1506190273	8
1558306712	ESCHER	REGINA	L	15012 LEMOYNE BLVD		BILOXI	MS	395325205	0.1508163866	8
1427148667	ALDRIDGE	EDWARD	FLOYD	3091 BIENVILLE BLVD.		OCEAN SPRINGS	MS	39564	0.1532214983	8
1922074228	HAIRE	CAROLE AN	DYE	2633 TRACELAND DRIVE		TUPELO	MS	38801	0.1533796248	8
1992900955	PATTERSON	KATHERINE	TERESA FO	122 E BAKER ST		INDIANOLA	MS	387512451	0.1538290159	8
1326067083	SCHNEGG	JOANN	K.	212 MARION AVE		MCCOMB	MS	396482706	0.1539612078	8
1174904361	LEE	JONATHAN		2500 N STATE ST		JACKSON	MS	392164500	0.1543984731	8
1467459149	HUNTER	JOSEPH	SAMUEL	75 PHYSICIANS LN		SOUTHAVEN	MS	386716102	0.1545580361	8
1649228529	CHEVIS	BERTIN	C	149 DRINKWATER RD	SUITE C	BAY ST LOUIS	MS	395201658	0.1568603949	8
1225562705	HUDSON	SARAH	MARIE	6051 US HIGHWAY 49 S		HATTIESBURG	MS	39401	0.1569023128	8
1770699670	SOJOURNER	DENISE	HEFNER	359 OLD OAK CIR		PONTOTOC	MS	388635016	0.158992881	8
1093788523	BOOTH	DAVID	G	1301 VETERANS MEMORIAL BLVD		EUPORA	MS	397442064	0.1590711149	8
1811340201	CALCOTE	JOSHUA		1665 S GREEN ST		TUPELO	MS	388046556	0.1598389056	8
1962436576	CONTIGUGLIA	SYLVIE	BLAISE	400 VETERANS AVE		BILOXI	MS	395312410	0.160459668	8
1114377298	WILLIAMS	SUSAN		101 WEEMS ST		PURVIS	MS	394754062	0.1609972232	8
1689089203	MILLER	EDMUND	MCLEAN	1665 S GREEN ST		TUPELO	MS	388046556	0.1626370694	8
1275733636	SUARES	ROBERT	NEAL	344 ARNOLD AVE		GREENVILLE	MS	387014711	0.163664877	8
1154343481	REYNOLDS	CHRISTOPH	SEAN	1301 N 2ND ST		BOONEVILLE	MS	388291028	0.1660565986	8
1871575852	HARRELL	BERNARD	GAYLE	1080 HIGHWAY 35 S		FOREST	MS	390749423	0.1660973086	8
1710042585	ESCUDE	CRAIG	LEOPOLD	3550 HIGHWAY 468 WEST		WHITFIELD	MS	391930157	0.1664507418	8
1881211258	CHAPMAN	TIFFANY		905 S FRONTAGE RD		MERIDIAN	MS	393016113	0.1665562373	8
1861416042	ALEXIS	KATHERINE	P	5192 OLD HIGHWAY 11 STE 2		HATTIESBURG	MS	394026222	0.1672363035	8
1023404100	RAY	HANNAH		2466 FLOWOOD DR		FLOWOOD	MS	392329019	0.167314719	8
1902484801	ENRIQUEZ	JOSEPH	ANTHONY	2500 N STATE ST		JACKSON	MS	392164500	0.1680104994	8
1770618621	MCILWAIN	JAMES	SHIELDS	385B HIGHLAND COLONY PKWY	SUITE 504	RIDGELAND	MS	391576043	0.168318505	8
1881958288	MYERS	SHANNON	J.	878 LAKELAND DR		JACKSON	MS	392164644	0.1690049526	8
1124180567	BELKNAP	JOHN	D	5606 OLD CANTON RD		JACKSON	MS	392114217	0.1693756269	8
1609322361	CHEEMA	HAJRA		2809 DENNY AVE		PASCAGOULA	MS	395815301	0.1708812887	8
1114389541	WELCH	JO'EL	CHERI	859 WINTER ST		LUCEDALE	MS	394526603	0.1713074018	8
1184603805	HAIRE	WILLIAM	CALVIN	107A EUREKA ST		BATESVILLE	MS	386062533	0.1719360483	8
1710922638	SORRELS	MARION	JEWETT	1080 HIGHWAY 35 S		FOREST	MS	390749423	0.1723893891	8
1477533255	MORGENSTERN	CRAIG		NAVAL BRANCH HEALTH CLINIC	1801 FULLER	MERIDIAN	MS	393090001	0.1727580899	8
1073830790	CHEN	TIMOTHY	CHIN-YU	401 BAPTIST DR	SUITE 104	MADISON	MS	391102009	0.1742825989	8
1598728586	RICHARDSON	BRADY	L	220 HIGHWAY 12 W		KOSCIUSKO	MS	390903208	0.175360161	8
1497875876	POUNDERS	TERRI	L	118 FAIRFIELD DR		NEW ALBANY	MS	38652	0.1753935475	8
1699937557	JACKSON	ELICEIA	DIONNE	92 RATLIFF ST		LUCEDALE	MS	394526537	0.1762230532	8
1295826196	ROSE	WALTER	H	122 E BAKER ST		INDIANOLA	MS	387512451	0.1763504111	8
1629141494	MUSIAL	BONITA	C	314 MAIN ST.	SUITE D	MONTICELLO	MS	396540949	0.1772489763	8
1003059874	AMOS	AARON	ASHLEY	1020 N GLOSTER ST # 123		TUPELO	MS	388041202	0.1789127785	8
1316300080	TILLOTSON	ERIC	WADE	1665 SOUTH GREEN STREET		TUPELO	MS	38804	0.1806551838	8
1669484515	LINDSEY	REESE	G	859 WINTER ST		LUCEDALE	MS	394526603	0.1816997147	8
1316053846	SAYLOR	BRUCE		5120 BEATLINE RD	SUITE B	LONG BEACH	MS	395603815	0.181713835	8
1659325306	STEGALL	AVA	LYNN	112 MEDICAL ARTS DR		CALHOUN CITY	MS	389169721	0.1842130889	8
1639550783	LANDRUM	EMILY	LOVE BRAN	501 HOSPITAL RD.		STARKVILLE	MS	39759	0.184531618	8
1811918246	CATHEY	GENE	DAVID	360 SIMPSON HIGHWAY 149	SUITE 360	MAGEE	MS	391113841	0.18466111	8
1073064820	MINGA	KATHLEEN	E	118 FAIRFIELD DR		NEW ALBANY	MS	38652	0.1856599721	8
1437383718	OSTRANDER	TROY	JUN	300 OXFORD ROAD		NEW ALBANY	MS	38652	0.1864388563	8
1700016763	ALLA	SRIDEVI		332 HIGHWAY 12 W		KOSCIUSKO	MS	390903209	0.1865343094	8
1336378819	MCILWAIN	AMBER	HOPE	4540 SHEPHERD SQ		DIAMONDHEAD	MS	395253325	0.186985483	8
1982023149	BLOMBERG	CHRISTOPH	SHANE	859 WINTER ST		LUCEDALE	MS	394526603	0.1877431605	8
1801306519	RICHARDS	KATHERINE	LEIGH	1710 N GLOSTER ST		TUPELO	MS	388041216	0.1878616885	8
1861472748	ANDERSEN	KARLYNA	L. D.	NAVAL BRANCH HEALTH CLINIC	1801 FULLER	MERIDIAN	MS	393090001	0.1880749376	8
1649348129	SORIANO	AUGUSTUS	P	517 CENTER AVENUE		PHILADELPHIA	MS	39350	0.188322953	8
1871848812	OLSHEFSKI	JOHN	JOSEPH	301 FISHER ST		KEESLER AFB	MS	395342508	0.1886098167	8
1235102674	METTETAL	CARY	NOLAN	401 E LEE ST		SARDIS	MS	386661227	0.188745997	8
1831152164	HARTNESS	D	STANLEY	1200 N STATE ST	SUITE 500	JACKSON	MS	392022000	0.1898774217	8
1396980116	EVANS	VALERIE	NICOLE	1600 22ND AVE		MERIDIAN	MS	393013223	0.1913255179	8
1053358853	MASTERSON	ROBERT	C	1901 MISSION 66		VICKSBURG	MS	391803711	0.1919378346	8
1831106418	BREWER	EDWARD	A	3550 HIGHWAY 468 W		WHITFIELD	MS	391935529	0.192256311	8
1699937680	SHIPLEY	SONYA	ROCHELLE	2500 N STATE ST	DEPT OF FAM	JACKSON	MS	392164500	0.1935076919	8
1114930468	HEATH	ROBERT	F	50 PARKWAY LN		PETAL	MS	394653035	0.1949205553	8
1932118965	ROBERTS	DAVID	F	4300 LEISURE TIME DR		DIAMONDHEAD	MS	395253241	0.1950468142	8
1891897260	MCDONNELL	FRED	J	213 CALDWELL DRIVE		HAZLEHURST	MS	39083	0.195243761	8
1699039016	BROUSSARD	CASEY		2466 FLOWOOD DR	SUITE 3	FLOWOOD	MS	392329019	0.1955269436	8
1427230713	FOX	GREGORY	BARAT	3407 SHAMROCK CT		GAUTIER	MS	39553	0.1965722699	8
1629365853	WEBB	CHRISTOPH	N	1106 CENTRAL DR		PHILADELPHIA	MS	393508972	0.1967008958	8
1528086915	WOOD	PATRICK	BRIAN	1167 E BROAD ST		MONTICELLO	MS	396547682	0.1978203041	8
1275762320	WOOD	ARTHUR	EUGENE	920 MATTHEW DR STE D		WAYNESBORO	MS	393672553	0.1984376205	8
1902815566	SHOWS	ROBERT		7300 S SIWELL RD		BYRAM	MS	392729772	0.1992903995	8
1396973863	BOX	SAMUEL	KEITH	118 HOSPITAL STREET		RIPLEY	MS	38663	0.2003053553	8
1205992153	HERRON	WOODIE	DARNELL	200 EAST COMMERCE STREET		ABERDEEN	MS	39730	0.2004079885	8
1326451246	GIBSON	DON		1123 HIGHWAY 35 S		FOREST	MS	390748829	0.2018112076	8
1356442578	TORREY	BRIAN	SCOTT	106 HIGHLAND WAY	SUITE 103	MADISON	MS	391106929	0.2020077995	8
1851327522	DIMITRIADES	DIMITRIOS	J	394 COURTHOUSE RD	SUITE A	GULFPORT	MS	395071865	0.2025420751	8
1407830433	CROWLEY	SHEILA	W	2 HARDY ROAD		MISSISSIPPI ST	MS	39762	0.2036843822	8
1730153586	WANEE	NEIL	R.	60021 MONROE ST		SMITHVILLE	MS	388707779	0.2047771934	8
1700991288	KENDRICK	LELAND		1903 WAVELAND AVE		WAVELAND	MS	395762319	0.2053644043	8
1851473854	BALL	DAVID	ALFORD	107 EUREKA ST		BATESVILLE	MS	386062533	0.2057636428	8
1437264504	CHANCE	RICKEY	L	1759 MEDICAL PARK DR		BILOXI	MS	395322132	0.2057997641	8
1730168196	WOODWARD	STEVEN	D	210 BAY AVE		RICHTON	MS	394769665	0.2059040764	8
1114187515	WHITES	DAYTON	E.	463 DOTTY STREET		LUCEDALE	MS	394526537	0.207560748	8
1124389366	MURRAY	MATTHEW	WAYNE	5907 HIGHWAY 90		MOSS POINT	MS	395636536	0.2098401548	8
1306858436	WARRINGTON	JAMES	EDWARD	551 MEDICAL DR		CLARKSDALE	MS	386146733	0.2102018782	8
1932117926	COOK	ROBERT	MILTON	STENNNIS SPACE CENTER SSC MEDICAL CLINIC	B1100 RM N1	STENNIS SPACE	MS	395296000	0.2107806477	8
1902018716	SUTTON	LAWRENCE	MADISON	1668 W PEACE ST		CANTON	MS	390465332	0.2107936466	8
1861496507	RODGERS	CLIFTON		12 EAST BRUNSWICK		BYHALIA	MS	386110698	0.2108001323	8
1982706263	MONROE	JAMES	MARK	60021 MONROE ST		SMITHVILLE	MS	388707779	0.2110650713	8
1245318401	CHIEMPRABHA	AMNUEY	MATHIAS	1842 SIMPSON HIGHWAY 149		MENDENHALL	MS	391143438	0.2120105215	8
1811568355	BURKETT	STEVEN	W	901C S FRONTAGE RD		MERIDIAN	MS	393016113	0.2128726687	8
1558343392	SENTER	STEPHEN	K	26 3RD ST		BELMONT	MS	388277737	0.2140248261	8
1336559327	MARTIN	WILLIAM	ALLEN	7148 U S HIGHWAY 98	SUITE 101	HATTIESBURG	MS	394029142	0.2146557319	8
1013958644	MCDAVID	STEPHEN	T	2525 TELEPHONE RD		PASCAGOULA	MS	395673202	0.2156037014	8
1427086636	LEAK	JAMES	C	434 N CAPTAIN GLOSTER DR		GLOSTER	MS	396383401	0.2169320691	8
1215928122	SHERMAN	ROSS	KELVIN	951 MATTHEW DR	STE A	WAYNESBORO	MS	393672565	0.2185660504	8
1356498422	BROWN	FELICIA		1547 JERRY CLOWER BLVD		YAZOO CITY	MS	391942718	0.2187455875	8
1114983111	WOLFE	KENNETH		844 S MADISON ST		TUPELO	MS	388014904	0.219512988	8
1043223639	HARVEY	MARTIN	D	704 FIFTH STREET		COLLINS	MS	39428	0.2216738314	8
1730139775	LIMAYLLA	LUCY	M	107 BAYOU RD	GREENVILLE	GREENVILLE	MS	387017702	0.2251032443	8
1730270885	TONORE	THAIS	B.	2500 NORTH STATE STREET		JACKSON	MS	39216	0.2253124668	8
1285616144	GOODMAN	BARBARA	B.	2800 N HILLS ST		MERIDIAN	MS	393052643	0.2259870974	8
1881837128	REYES	CIRILA		1222 S MAIN STREET	POPLARVILLE	POPLARVILLE	MS	39470	0.2276938154	8
1518167832	DYESS	RENEE	OKJA	151 E METRO DR	SUITE 103	FLOWOOD	MS	392324402	0.2279178138	8
1598345043	UPADHYAYA	VEDANTI	YOGESH	2500 N STATE ST		JACKSON	MS	392164500	0.2307009637	8
1255530267	COKER	DEANNA	D	1665 S GREEN ST		TUPELO	MS	388046556	0.2323165067	8
1568411551	PASCO	PATRICK	J.	360 SIMPSON HIGHWAY 149	SUITE 380	MAGEE	MS	391113841	0.2326445669	8
1730187261	SMITH	BARBARA	EASTERLIN	150 JEFFERSON DAVIS BLVD STE 130		NATCHEZ	MS	39120	0.2331409763	8
1770783672	MELTON	SHEREE	RENEE	1001 HIGHWAY 80 E		CLINTON	MS	390565337	0.2339163927	8
1407957632	KIRK	KECIA	K	1397 BELK BLVD		OXFORD	MS	386555301	0.2343381556	8
1790071371	GONZALEZ	JOAN	MARIE	5501 MARVIN SHIELDS BLVD BLDG 295		GULFPORT	MS	395019007	0.2359993384	8
1881685782	COLEMAN	BRANDON	L	7100 U S HIGHWAY 98	SUITE 140	HATTIESBURG	MS	394028516	0.2364049019	8
1225047863	LEVENTHAL	STUART	P	123 MCCOMB AVE		PORT GIBSON	MS	391502915	0.2373342226	8
1740549781	LADNER	RAVEN	SUZANNE	7275 S SIWELL RD		BYRAM	MS	392729767	0.2374840333	8
1700197977	WATERS	HEATHER	ELIZABETH	1146 EVELYN GANDY PKWY		PETAL	MS	39465	0.2423774345	8
1104241660	GILLIAM-PIERR	ARDARIAN		764 LAKELAND DR	2ND FLOOR	JACKSON	MS	392164651	0.2433976551	8
1720044456	SHIRLEY	STEPHEN	MILAN	400 DOCTORS DR		NEW ALBANY	MS	386523109	0.2450943534	8
1356848964	WOODS	ERIC	RYAN	823 GRAND AVE		YAZOO CITY	MS	391943233	0.2452873966	8
1144457284	KILMAN	BENTON	ERNEST	1 MEDICAL PARK DR		FULTON	MS	388439001	0.2460922982	8
1114187333	DUNLAP	PATRICIA		14365 HIGHWAY 16 W		DE KALB	MS	393287974	0.2470280636	8
1780770883	GEARHART	JUDY		878 LAKELAND DR		JACKSON	MS	392164644	0.2497464597	8
1164417598	MATTHEWS III	JAMES	C.	1800 12TH ST		MERIDIAN	MS	393014158	0.2507545712	8
1831168350	WARRINGTON	PAUL		810 E SUNFLOWER RD	SUITE 100A	CLEVELAND	MS	387322800	0.2508802662	8
1154410900	COUGHLIN	WIILIAM	D	3550 HIGHWAY 468 WEST		WHITFIELD	MS	391930157	0.2538261168	8
1902964877	JONES	OSCAR	BARRETT	1815 HOSPITAL DR		JACKSON	MS	392043425	0.2549086936	8
1730197054	CROSBY	SAMUEL	N	105 THORNHILL DR		HATTIESBURG	MS	394021548	0.2562938939	8
1457582629	ALLEYNE	PAUL		969 LAKELAND DR		JACKSON	MS	392164606	0.2567201081	8
1730355967	REYNOLDS	JUDD	M	50 PARKWAY LN		PETAL	MS	394653035	0.2573233909	8
1164439758	HOWARD	WILLIAM		5606 OLD CANTON RD		JACKSON	MS	392114217	0.2582948563	8
1588028153	STANFORD	JENNIE	THOMAS	110 MILLSAPS DR		HATTIESBURG	MS	394021347	0.2586868621	8
1285616896	ULMER	JACOB	E.	1500 HWY 19 N		MERIDIAN	MS	393075335	0.2600536795	8
1770745630	MORGAN	ANDREA		1815 HOSPITAL DR		JACKSON	MS	392043425	0.2617228065	8
1841551496	PHILLIPPI	DINO	R	1225 N STATE ST		JACKSON	MS	392022064	0.264787871	8
1891291308	VANDERLOO	MICHAEL	GABRIEL	4209 LINCOLN RD		HATTIESBURG	MS	394023065	0.2651798293	8
1255353652	PATEL	BHARAT		212 S 13TH AVE		LAUREL	MS	394404226	0.2653687272	8
1336193135	MCGRAW	DAVID	B	451 BANK ST		WOODVILLE	MS	396696000	0.2659662502	8
1609982412	COOPER	ROBERT	FRANKLIN	2200 S LAMAR BLVD	SUITE B	OXFORD	MS	386555200	0.2668965819	8
1356330625	VEREGGE	PAUL	A	138 FENWICK CIR		MADISON	MS	391107782	0.2674367462	8
1952716573	LIEU	SANDY		8613 MS HIGHWAY 12		ACKERMAN	MS	397358917	0.2674681671	8
1851400410	SIMNICHT	KEITH	M	50 PARKWAY LN		PETAL	MS	394653035	0.2676131666	8
1750641759	BROOKS	BRITTANY		805 E RIVER PL		JACKSON	MS	392023486	0.2678080621	8
1063528750	DABBS	WILLIS	N	1487 BELK BLVD		OXFORD	MS	386555371	0.2679074156	8
1952465619	EVANS	ROY	D	4297 HIGHWAY 42		BASSFIELD	MS	394214424	0.2685037261	8
1952556904	HAYES	LEATHA	B	303 TIMBER RIDGE DRIVE		RIDGELAND	MS	39157	0.2688844322	8
1831147917	JEFFERSON	JAMES	ANDREW	1668 W PEACE ST		CANTON	MS	390465332	0.2699236764	8
1285108662	DUNCAN	SARA	A	200 COUNTRY CLUB RD		CARRIERE	MS	39426	0.2711490659	8
1962664870	WATSON	ANDREW	DAVID	603 S ARCHUSA AVE		QUITMAN	MS	393552331	0.2711978235	8
1295842169	CLEVELAND	DAVA	SUE	2466 FLOWOOD DR		JACKSON	MS	392329019	0.2713914594	8
1205850880	HUSEMAN	JOSEPH	ANTHONY	301 FISHER ST RM 5A-207		KEESLER AFB	MS	395342508	0.2731936654	8
1306884663	MITCHELL	JOHN	R	2500 N STATE ST		JACKSON	MS	392164500	0.2733960754	8
1811909583	ASH	TOLAND		92 RATLIFF ST		LUCEDALE	MS	394526537	0.2737616954	8
1134243702	DEW	JAMES	M	5606 OLD CANTON RD		JACKSON	MS	392114217	0.2747161506	8
1487666459	WARREN-ELLIS	KIMBERLY		507 LAKELAND PL		BRANDON	MS	390478257	0.2779727761	8
1700319860	SPAKE	JOSHUA	LEE	1238 HIGHWAY 42		SUMRALL	MS	394829519	0.2783622198	8
1093740920	BUSH	GEORGE	R	307 S 13TH AVENUE		LAUREL	MS	39440	0.2803246674	8
1184635542	PAYNE	HERNANDO	C	1727 E UNION ST		GREENVILLE	MS	387033253	0.2809441156	8
1285680264	ROUHBAKHSH	RAMBOD		415 S 28TH AVE		HATTIESBURG	MS	394017246	0.2825289989	8
1316962590	WARD	JOE	A	430 HIGHWAY 84		MONTICELLO	MS	396547707	0.2825873454	8
1861445108	KERSTEN	KEITH	A	123 S 27TH AVE		HATTIESBURG	MS	394017136	0.2829325359	8
1477137065	HILL	CASEY	BROOKE	632 LAKELAND EAST DR STE B		FLOWOOD	MS	392329565	0.2838976105	8
1568495869	BIBB	KIMBERLY		2500 N STATE ST		JACKSON	MS	392164500	0.2850488984	8
1053424697	WOOD	EUGENE	GREGORY	1860 CHADWICK DR	SUITE 351	JACKSON	MS	392043463	0.2852494196	8
1659721736	MITCHELL	KRISTIN		1665 S GREEN ST		TUPELO	MS	388046556	0.2852995863	8
1073578043	BROWN	JULIAN	ARTHUR	401 S CHESTNUT ST		ABERDEEN	MS	397303334	0.2860439486	8
1770673683	PERRY	SATIRA	T	731 SOUTH PEAR ORCHARD RD	SUITE 15	RIDGELAND	MS	39157	0.2865858028	8
1447833769	MERCHANT	SONIA	S	300 S WASHINGTON AVE		GREENVILLE	MS	387014719	0.2880247553	8
1568045870	ANDERSON	STEVEN	BLAINE	300 S WASHINGTON AVE		GREENVILLE	MS	387014719	0.2889955865	8
1669826111	TAYLOR	ANTOINETT		604 S MAIN ST		WATER VALLEY	MS	38965	0.2901518635	8
1700086014	VALENTINE	COURTNEY	LOUISE	92 RATLIFF ST		LUCEDALE	MS	394526537	0.290430776	8
1679585673	WILLIAMSON	NATHAN	A	1515 JEFFERSON ST		LAUREL	MS	394404244	0.2907664814	8
1598382640	WILKERSON	ERIC	LYNN	300 S WASHINGTON AVE		GREENVILLE	MS	387014719	0.2911966151	8
1619903580	ERVIN	JAMES	WILFRED	104 W RAILROAD AVE S		CRYSTAL SPRING	MS	390592111	0.2919595345	8
1508999178	SAENZ	REBECCA	BUCHANAN	111A DEPOT DR		MADISON	MS	391109395	0.2922876828	8
1174730519	COOPER	TANA	KATHRYN	3680 SANGANI BLVD STE H2		DIBERVILLE	MS	395408709	0.292432693	8
1053511626	NORRIS	DAVID	RONALD	2500 N STATE ST	DEPT OF FAM	JACKSON	MS	392164500	0.2934007334	8
1033220512	STANFORD	JAMES	K	1117 SUNSET DR	SUITE 101	GRENADA	MS	389014080	0.2939038776	8
1699765818	NEELY	SUSAN	JENAY	209 E JEFFERSON AVE		GREENWOOD	MS	389303649	0.2966818601	8
1669413233	WATSON	ROBERT		5808 US HIGHWAY 11		PURVIS	MS	39475	0.2968310282	8
1548278385	MARTIN	SYLVIA	G	498 HIGHWAY 80 E		CLINTON	MS	390564720	0.2974579736	8
1699732511	TUBB	GRAYDEN		1 MEDICAL PARK DR		FULTON	MS	388439001	0.2975032145	8
1104895267	KELLY	CHARLES		1 MEDICAL PARK DR		FULTON	MS	388439001	0.2980813302	8
1720513617	GRISSOM	BRUCE		102 SHELBY SPEIGHTS DR		PURVIS	MS	394754151	0.2981316057	8
1922166867	DUFFIELD	DERRICK	R.	105 THORNHILL DR		HATTIESBURG	MS	394021548	0.2982460876	8
1740630821	PAYNE	ANGELA	INEZ	THE LAIRD CLINIC OF FAMILY MEDICINE	103 DOCTORS	STARKVILLE	MS	39759	0.2983495231	8
1689731606	DAILAMI-POUR	SEAN	SHAHZAD	116 HAYDEN STREET		BELZONI	MS	39038	0.3017860648	8
1841281276	MOORE	ROBERT	L	5604 OLD CANTON RD		JACKSON	MS	392114217	0.3029967152	8
1194967349	COLEMAN	SHELLI	I	302 HOSPITAL RD		FULTON	MS	388436002	0.30472076	8
1598797870	WHITLOCK	RICHARD	S.	5907 HIGHWAY 90		MOSS POINT	MS	395636536	0.30491531	8
1851477079	LONGEST	TOM	B	128 PUBLIC SQUARE		BRUCE	MS	38915	0.3053882557	8
1366451387	HOLLMAN	AMY		507 LAKELAND PL		BRANDON	MS	390478257	0.3055421274	8
1063692770	DOYLE	ALLISON	HAILMAN	702 MLK ST		MOUND BAYOU	MS	38762	0.3057350881	8
1215042635	LOVITT	RODNEY	N	50 PARKWAY LN		PETAL	MS	394653035	0.3060261548	8
1699759704	MORGAN	RONALD	JACK	215 MARION AVE		MCCOMB	MS	39648	0.3068806922	8
1568756252	GENTRY	JAMES	D	923 S CHURCH AVE		LOUISVILLE	MS	393393444	0.3076275356	8
1548333610	DUMAS	J	D	5192 OLD HIGHWAY 11	SUITE 2	HATTIESBURG	MS	39402	0.3078003238	8
1780690842	PARKER	GERALD	L	404 GILMORE DR		AMORY	MS	388213416	0.3083592464	8
1669482824	GOODYEAR	CONSTANCE	M	805 HALL ST		WIGGINS	MS	395772110	0.3124231297	8
1952900581	BRIDGES	MAEGAN	COOK	312 RIDGE POINTE DR		BRANDON	MS	390425035	0.3140363169	8
1366008211	GRAY	MILINDA	KAY	9427 EASTSIDE DRIVE EXT		NEWTON	MS	393458063	0.3143227069	8
1609002500	GRIFFIN	JENNIFER	KATHLEEN	92 RATLIFF ST		LUCEDALE	MS	394526537	0.3145103875	8
1134234750	O'NEAL	MICHAEL	R	102 SHELBY SPEIGHTS DR		PURVIS	MS	394754151	0.3165434223	8
1316913783	GLASGOW	THOMAS		2161 S LAMAR BLVD		OXFORD	MS	386555223	0.3174014866	8
1477864585	PROBST	CHARLES	ERICKSON	2313 HIGHWAY 15 N		LAUREL	MS	394401805	0.3174227021	8
1407980634	RUSSELL	TORI	HILL	502 BROAD ST		COLUMBIA	MS	394293037	0.3197910796	8
1407205156	SCOTT	CLIFTON	SHANE	2520 5TH ST N		COLUMBUS	MS	397052008	0.3203516045	8
1659456762	ORME	KIRBY	J	2500 N STATE ST		JACKSON	MS	392164505	0.3206663813	8
1649659731	FLOWERS	JONATHAN	GREY	740 HIGHWAY 49 STE V		FLORA	MS	390719653	0.3209061224	8
1629365358	BAYLES	JOANNA	DIANE	878 LAKELAND DR		JACKSON	MS	392164644	0.3213872846	8
1437163763	WASHINGTON	CLINTON		404 GILMORE DR		AMORY	MS	388213416	0.3218924144	8
1114184249	WOOTTON	JAMES	L	300 RAWLS DR STE 1300		MCCOMB	MS	396482866	0.322731571	8
1699724906	LEWIS	HENRY	L	102 WEST FREEDOM DRIVE		LIBERTY	MS	396450511	0.3232726154	8
1023122900	JONES	ANGELA	C	1407 S MAIN ST		POPLARVILLE	MS	394703369	0.32626106	8
1700370319	DOWDY	MATTHEW	CHARLES	1665 S GREEN ST		TUPELO	MS	388046556	0.3263093528	8
1487755617	HATHORN	LANDALL		1050 RIVER OAKS DR	SUITE 100	FLOWOOD	MS	392329564	0.3271695554	8
1063467140	HILL	JOHN	EDWARD	1665 S GREEN ST		TUPELO	MS	388046556	0.3275963819	8
1609385392	SCALLION	BROOKE		121 E BAKER ST		INDIANOLA	MS	387512450	0.3287725497	8
1720216955	HADLEY	DEGAIL	JAMAR	810 E SUNFLOWER RD	SUITE 100A	CLEVELAND	MS	387322800	0.3295095886	8
1417930884	ABANGAN	ROLANDO	T.	1818 COLLEGE DRIVE		MERIDIAN	MS	39304	0.3304306051	8
1114589090	LOUIE	ELENA		905C S FRONTAGE RD		MERIDIAN	MS	393016113	0.3319837569	8
1831152081	PASTRELL	KATHRYN		1 MEDICAL PARK DR		FULTON	MS	388439001	0.3322942794	8
1649252057	MCHENRY	JACKIE	E.	140 BURKE CALHOUN CITY RD		CALHOUN CITY	MS	38916	0.3324551453	8
1396822417	DURFEY	ALLAN	PERCY	1421 E PEACE ST		CANTON	MS	390464938	0.3332257496	8
1871522797	FAIRCHILD	HILTON	M	1122 E MAIN ST	SUITE 4	PHILADELPHIA	MS	393502348	0.3373806026	8
1003831397	ANDERSON	SHAWN	C	2024 15TH ST FL 2		MERIDIAN	MS	393014130	0.3374380094	8
1316906548	BLACKWOOD	DON		803 1ST ST		CLEVELAND	MS	387322309	0.3383123597	8
1144320920	ENNIS	CALVIN	S	8006 HWY 613		MOSS POINT	MS	39562	0.339665576	8
1760426563	ADKINS	JERRY	ROSS	11516 LAMEY BRIDGE ROAD STE 1		D'ILBERVILLE	MS	39340	0.3396928913	8
1144486572	CROSSWHITE	RONALD	BRADLEY	845 S MADISON ST		TUPELO	MS	388014905	0.3400379272	8
1023529443	MASON	ALISHA		1005A CITY AVE N		RIPLEY	MS	386631414	0.3422933208	8
1982648382	BENSON	JEANNE	R	1265 CLIFF GOOKIN BLVD		TUPELO	MS	388016749	0.343093712	8
1205895448	WALT	DAVID		810 E SUNFLOWER RD	SUITE 100A	CLEVELAND	MS	387322800	0.3459877215	8
1194872572	PATEL	JAISHRI	B	212 S 13TH AVE		LAUREL	MS	394404226	0.3470653032	8
1437222015	WORTHINGTON	TIFFANY	LL	805 HALL ST		WIGGINS	MS	395772110	0.3471303551	8
1720165764	LARKIN	WILLIAM	B	40 UNION CHURCH RD		MEADVILLE	MS	396538336	0.3494632246	8
1396713194	MOSS	KIRK	TRACY	14TH MDG	201 INDEPEN	COLUMBUS AFB	MS	39710	0.3513759264	8
1114912680	PETERS	JAMES	GLENN	14724 HIGHWAY 15 N		LOUISVILLE	MS	393396318	0.3515580461	8
1881600492	RUSHING	STEVEN	KEITH	700 WOODLAND DR		WINONA	MS	389671530	0.3538857826	8
1730109018	KERGOSIEN	WILLIAM	E.	109 CARROLL AVE		BAY ST LOUIS	MS	395204503	0.354328423	8
1104174622	PRESSLER	JAMES	WILLIAM	807 HICKORY AVE		MCCOMB	MS	396482213	0.3545300473	8
1942316377	ANDREWS	SUSAN	DEBORAH	299 HIGHWAY 51	SUITE F2	RIDGELAND	MS	391573424	0.3559735759	8
1285663591	SMITH	ROBERT		1134 WINTER ST		JACKSON	MS	392042841	0.3560134989	8
1285307363	GOSS	NATHAN	WILLIAM	1850 CHADWICK DR		JACKSON	MS	392043404	0.35683862	8
1881034254	BOOKHARDT	MICHAEL		764 LAKELAND DR		JACKSON	MS	392164651	0.3568508389	8
1730443078	ROBERTS	RONALD	BRENT	2466 FLOWOOD DR	SUITE E	FLOWOOD	MS	392329019	0.3569977676	8
1952854978	NGUYEN	HIEU		92 RATLIFF ST # A		LUCEDALE	MS	394526537	0.3575223001	8
1700041894	MOORE	JANE ANN	LAMPTON	1622 POPLAR BLVD		JACKSON	MS	392022117	0.3575706153	8
1376584052	GIFFIN	ROBERT	L	1901 MISSION 66		VICKSBURG	MS	391803711	0.358581071	8
1255336749	FRENCH	TERRY	M	2024 15TH ST FL 2		MERIDIAN	MS	393014130	0.3587561619	8
1427632405	ABRAHAM	GENE	G	300 S WASHINGTON AVE		GREENVILLE	MS	387014719	0.359330103	8
1831707470	HOLMES	REBECCA		42 ATLEY HOLMES RD # RS		JAYESS	MS	396418272	0.3599276582	8
1952414583	HOLIFIELD	LARRY	T	2313 HIGHWAY 15 N		LAUREL	MS	394401805	0.3613342295	8
1184646424	ARGO	ROBERT		7300 S SIWELL RD		BYRAM	MS	392729772	0.3633731163	8
1831776533	AGUM	NNEKA		2500 N STATE ST		JACKSON	MS	392164500	0.3646874369	8
1881651131	RUNNELS	RUDOLPH	S	360 SIMPSON HIGHWAY 149 STE 170		MAGEE	MS	391113840	0.3650090808	8
1104088152	LATORRE	CARLOS	ALBERTO	1901 MISSION 66		VICKSBURG	MS	391803711	0.3662682373	8
1215434261	ROCK	LEAH	BURCH	201 BAY AVENUE		RICHTON	MS	39476	0.366350515	8
1841272234	VALENTINE	JAMES	LEE	1314 19TH AVE		MERIDIAN	MS	393014116	0.3665620458	8
1811931454	JACKSON	JOY		3502 W NORTHSIDE DR		JACKSON	MS	392134454	0.367086088	8
1487708525	ANDERSON	TANYA	SAVAGE	703B FARMER ST		PORT GIBSON	MS	391502319	0.3674087768	8
1205865680	BARNES	JOHN	R	1901 MISSION 66		VICKSBURG	MS	391803711	0.3683022002	8
1609885342	MCDILL	PHILLIP		507 LAKELAND PL		BRANDON	MS	390478257	0.3704140132	8
1912431834	ASHLEY	JENNIFER	M	8990 GERMANTOWN RD		OLIVE BRANCH	MS	386548532	0.3719041997	8
1336398510	SOOD	HARPREET	SINGH	701 S HOLLY AVE		COLLINS	MS	394283894	0.3719203851	8
1902832538	COTTON	RENITA		3502 W NORTHSIDE DR		JACKSON	MS	392134454	0.3721144923	8
1598700577	SHOOP	STEPHEN	B.	3550 HIGHWAY 468 WEST		WHITFIELD	MS	391930157	0.3725173643	8
1245290386	POE	KATRINA		360 HARDY ROAD		MISISSIPPI STA	MS	39762	0.3733952909	8
1962546192	HOLBROOK	CHIP	D	102 OAK ST		MENDENHALL	MS	391143650	0.373867056	8
1376868018	LOVINS	DARRELL	E	498 TUSCAN AVE	WCU BOX 207	HATTIESBURG	MS	394015461	0.3754435114	8
1326248774	STEPHENS	JAMES	WYATT	128 COURTHOUSE SQ		MONTICELLO	MS	396546014	0.3763505744	8
1750336335	GIBSON	RANDEL		353 HIGHWAY 15 N		PONTOTOC	MS	38863	0.3785497161	8
1114690039	EASON	ANGELIA	MICHELE	283 W RACE ST		ROLLING FORK	MS	391592621	0.3798921301	8
1164470720	BELL	WILLIAM	J	100 HOSPITAL ST		BOONEVILLE	MS	38829	0.3799359977	8
1346887353	FOSTER	KELLI	MARIE	515 BELLE OAK PL		BRANDON	MS	390428111	0.3815574154	8
1023516986	LANGE	STEPHANIE		116 MEDICAL CENTER DR		WEST POINT	MS	397730428	0.3816013622	8
1851433585	PACE	JAMES	MICHAEL	406 SOUTH FRONT STREET		RICHTON	MS	39476	0.3826773685	8
1992715676	SANDERS	DEBORAH		498 HIGHWAY 80 E		CLINTON	MS	390564720	0.3827624439	8
1144202052	AUGUSTIN	JEAN	MAX HERVE	2100 HIGHWAY 61 N		VICKSBURG	MS	391838211	0.3828262498	8
1043236722	BAKER	MICHAEL	LEO	29 S FOURTH ST		ROLLING FORK	MS	391595146	0.3833649873	8
1255768362	PEELER	JOSEPH	GLENN	311 DEAN BLVD.		SHAW	MS	387730470	0.3844944348	8
1871112177	WACHS	ERIKA	SEKERAK	2500 N STATE ST		JACKSON	MS	392164500	0.3874139508	8
1407878747	BENNETT	PATRISE		5606 OLD CANTON RD		JACKSON	MS	392114217	0.3894229901	8
1922049238	LAGARDE	THOMAS 'E		1040 RIVER OAKS DR	SUITE 301	FLOWOOD	MS	392329530	0.3898789414	8
1023692480	CHOWDHURY	SUSMITA		300 S WASHINGTON AVE		GREENVILLE	MS	387014719	0.38997632	8
1215554647	CHASTANT-QUAL	MEAGAN	DUVAL	7651 TCHULAHOMA RD		SOUTHAVEN	MS	386719227	0.3909919096	8
1518451137	TWEDT	SAMUEL	ANTON	1665 S GREEN ST		TUPELO	MS	388046556	0.3930318632	8
1871544205	STEPHENS	MELISSA	R	498 TUSCAN AVE. BOX 207	WILLIAM CAR	HATTIESBURG	MS	39401	0.3938393902	8
1144338369	LAY	A	KEITH	27 S SIXTH ST		BAY SPRINGS	MS	394229052	0.3949301324	8
1184727745	BROWN	NATE		403 SOUTH DAVIS ST		CLEVELAND	MS	38732	0.3958970366	8
1538339932	WALKER	EVELYN	RICKS	350 W WOODROW WILSON AVE		JACKSON	MS	392137681	0.3980804884	8
1033137658	ADAMS	DENNIS	U	401 MAIN ST N		MENDENHALL	MS	391143303	0.3985024334	8
1205065810	SMITH	PATRICK	BRENT	803 1ST ST		CLEVELAND	MS	387322309	0.3985303246	8
1285639302	COCKRELL	JESSIE	MICHAEL	120 NORFLEET DR		SENATOBIA	MS	386682231	0.3987474085	8
1619926433	BOONE	DANIEL		300 RAWLS DR STE 600		MCCOMB	MS	396482862	0.3997021869	8
1912294224	GRABMILLER	SARAH	A	1800 12TH ST		MERIDIAN	MS	393014158	0.4008836711	8
1164539599	MEDLIN	JAMES	R	606 N JEFFERSON ST		MACON	MS	393412242	0.4023784685	8
1023121555	GIPSON	WALTER	EDWARD	1702 HWY 11 N	STE A	PICAYUNE	MS	39466	0.40267758	8
1972510287	CARLTON	SCOTT	A	5606 OLD CANTON RD		JACKSON	MS	392114217	0.4032908824	8
1851488514	STOKLEY	CHARLES	TODD	940 MATTHEW DRIVE	SUITE 2	WAYNESBORO	MS	39367	0.4047657994	8
1760692743	JENKINS	AYANNA	KAFI	3502 W NORTHSIDE DR		JACKSON	MS	392134454	0.4051770677	8
1992773535	JOHNSON	KEVIN	R.	2402 5TH ST N		COLUMBUS	MS	397052000	0.4064621676	8
1013463785	BARBER	PATRICK		603 S ARCHUSA AVE		QUITMAN	MS	393552331	0.40773216	8
1558556621	WORTHINGTON	ETHAN	B	805 HALL ST		WIGGINS	MS	395772110	0.4077423603	8
1285204123	MASON	CALEB	WILSON	905C S FRONTAGE RD		MERIDIAN	MS	393016113	0.4077446477	8
1982719779	SCHEPENS	STEVEN		394 COURTHOUSE RD	SUITE A	GULFPORT	MS	395071865	0.407881288	8
1184079246	ALI	NABEEL	SYED	7601 SOUTHCREST PKWY		SOUTHAVEN	MS	386714739	0.4083967923	8
1790129021	MYLES	BENITA	JOETTA	1488 HWY 487	FAMILY MEDI	SEBASTOPOL	MS	393590150	0.4091567543	8
1508860123	LOWE	TERRY	R	110 MILLSAPS DR		HATTIESBURG	MS	394021347	0.4095928694	8
1821051756	PARSONS	PRENTISS		356 W CHERRY ST		ACKERMAN	MS	397358709	0.4098800073	8
1740365055	CAMERO	FRANCISCO		1202 BROAD AVE		GULFPORT	MS	395012426	0.4107401131	8
1376587956	SHUMAKER	TIMOTHY	D.	3550 HIGHWAY 468 WEST		WHITFIELD	MS	391930157	0.4143027782	8
1043387764	RHODEN	CHAD	ALLEN	3502 W NORTHSIDE DR		JACKSON	MS	392134454	0.4144610178	8
1922064591	STORY	CLIFTON		740 MEDICAL CENTER DR		WEST POINT	MS	397739317	0.4163741881	8
1851333009	SHELBY	CHRISTOPH	L	15012 LEMOYNE BLVD		BILOXI	MS	395325205	0.4172407135	8
1306911797	GARNER-KUADA	CATHERINE	DANIELLE	1809 MARSHALL PL		JACKSON	MS	39213	0.4184519008	8
1932761814	PHAM	MINH		905C S FRONTAGE RD		MERIDIAN	MS	393016113	0.4191486069	8
1427156108	LIVERMAN	STEVEN	BARRY	1096 BEECH ST		WESSON	MS	39191	0.4194765102	8
1912933672	TEAL CLEMENT	LARA	J	MAGNOLIA SENIOR CARE	3701 PETER	JACKSON	MS	39213	0.4198527189	8
1841756731	WHATLEY	SONYA		3091 HIGHWAY 49 S STE F		FLORENCE	MS	390739446	0.4218975736	8
1801953609	FLOREZ	RAFAEL	D	1818 COLLEGE DRIVE		MERIDIAN	MS	393075429	0.4224927767	8
1568423697	GHAFFARI	BITA		4433 LEISURE TIME DR.		DIAMONDHEAD	MS	395253334	0.4230238984	8
1861417065	LOTT	ROGER	T	2313 HIGHWAY 15 N		LAUREL	MS	394401805	0.4246936042	8
1902478597	KHALID	SHEREEN		1110 BROAD AVE STE 700		GULFPORT	MS	395018908	0.4251833975	8
1093719601	HUGHES	WAYNE	A	110 MILLSAPS DR		HATTIESBURG	MS	394021347	0.4258497536	8
1144363987	DRAPER	TOMMY		1413 W QUITMAN ST		IUKA	MS	38852	0.4264826139	8
1811936016	CASEY	MICHAEL		1203 AVENUE B		ELLISVILLE	MS	394372080	0.426558735	8
1790751469	SCOTT	RONALD	B	216 OXFORD RD		NEW ALBANY	MS	386523115	0.4265904466	8
1801821418	BROOKS	VERA	R	1547 JERRY CLOWER BLVD		YAZOO CITY	MS	391942718	0.4266121674	8
1184669798	ABRAHAM	GEORGE		1907 MISSION 66		VICKSBURG	MS	391803711	0.4282336586	8
1386748093	HIGHSMITH	JOHN	PHILLIP	301 FISHER ST	KEESLER MED	KEESLER AFB	MS	395342508	0.4286454909	8
1679050223	HUDSON	THOMAS	NEIL	30 CIRCLE J DR STE 1		LAUREL	MS	39440	0.4298022666	8
1134342223	JOINER	THOMAS	E	1635 RAYMOND RD		JACKSON	MS	392044204	0.4300669294	8
1972616779	STEELE	ROLLIE	DEMETRIUS	92 W. RATLIFF STREET		LUCEDALE	MS	394526537	0.4307177986	8
1245426998	DIRMEYER	STEVEN	NICHOLAS	345 HIGHWAY 15 N		PONTOTOC	MS	388631105	0.4314355876	8
1306293022	THOMPSON	HAILEY	ELIZABETH	213 HOSPITAL RD E		PHILADELPHIA	MS	393502119	0.4328616133	8
1528068590	CHILIMIGRAS	ROBERTA	M	200 HIGHWAY 90		WAVELAND	MS	395762621	0.433737186	8
1891833828	KULPA	JANUS		3434 BIENVILLE BLVD		OCEAN SPRINGS	MS	395645732	0.4339084972	8
1124190442	GUESS	CHARLES	D	100 BROOKS AVENUE		PELAHATCHIE	MS	391453092	0.4343925242	8
1346390093	BROWN	JEFF	T	903 MISSISSIPPI DR		TUPELO	MS	388040928	0.4354860757	8
1457513376	RICE	AMANDA	ROCHELLE	105 THORNHILL DR		HATTIESBURG	MS	394021548	0.4363619683	8
1639350150	THOMPSON-DAVI	JENNIFER		400 DOCTORS DR		NEW ALBANY	MS	386523109	0.4366391387	8
1033223904	JOHNSON	TERRANCE	A	1128 HIGHLAND PARKWAY	SUITE 200	PICAYUNE	MS	394669197	0.4370529174	8
1134362429	SNELL	MILDRED	S	303 MEDICAL CENTER DR		BATESVILLE	MS	386068608	0.4373819043	8
1154364636	HAYES	KEVIN	CURTIS	504 S CHESTNUT ST		ABERDEEN	MS	397303337	0.438074032	8
1083885941	COOK	JAMES	WALTER	468 TUSCANO LN		BILOXI	MS	395312513	0.4396603696	8
1124179767	LEAKE	LAWRENCE	A.	2809 DENNY AVE		PASCAGOULA	MS	395815301	0.4407603794	8
1043268709	BULLOCK	JOHNNY		62 HIGHWAY 587		FOXWORTH	MS	394835026	0.4408843724	8
1154354603	DUDLEY	SHINITA	REED	322 HIGHWAY 80 E	SUITE D	CLINTON	MS	390564726	0.4409681509	8
1942481437	VOWELL	CHRISTY		1301 VETERANS MEMORIAL BLVD		EUPORA	MS	397442064	0.4410092903	8
1184668246	WALKER	WILLIAM		MERIT HEALTH MEDICAL GROUP-SUMRALL	4891 HWY 58	SUMRALL	MS	394823948	0.4413680022	8
1689761280	BROCK	CHARLES	E	810 E SUNFLOWER RD		CLEVELAND	MS	387322800	0.4413719505	8
1215373139	CANNON	ROBERT	MICHAEL	1901 MISSION 66		VICKSBURG	MS	391803711	0.4423840379	8
1629034764	STANBACK	JOHN		4508 HIGHWAY 45 N		COLUMBUS	MS	397052917	0.444829724	8
1043462476	JEFF	SHEILA	KALKA	350 W WOODROW WILSON AVE	BOX 20	JACKSON	MS	392137681	0.4449194197	8
1609329358	MOSBY	SAMANTHA		1056 HOLLAND AVE		PHILADELPHIA	MS	393509121	0.4482541017	8
1568496669	GRAFTON	JULIAN	KENNETH	307 S 13TH AVE		LAUREL	MS	39440	0.4514342311	8
1174606941	HOWELL	MICHAEL	GEORGE	204 WHEELER DR		FULTON	MS	388438900	0.4518143015	8
1336220276	NELSON	SCOTT		907 E SUNFLOWER RD	STE 101	CLEVELAND	MS	387322830	0.4529608234	8
1366556557	KELLY	SCOTT	MATTHEW	1201 HIGHWAY 49 S STE 4		RICHLAND	MS	392189425	0.4534403609	8
1205891975	GRIFFITH	CHARLES	R.	1560 SUMRALL RD		COLUMBIA	MS	394292654	0.4535396716	8
1093095523	LAUDERDALE	JESSICA	ANNE	1665 S GREEN ST		TUPELO	MS	388046556	0.4555795335	8
1437179967	BYNUM	PATRICK		498 HIGHWAY 80 E		CLINTON	MS	390564720	0.4564284107	8
1205899267	TURNER	JACKEY	D	332 HIGHWAY 12 W		KOSCIUSKO	MS	390903209	0.4564837662	8
1295934115	WORSHAM	CANDACE		1924 30TH AVE		GULFPORT	MS	395014534	0.4566461385	8
1164031373	GUDURU VENKAT	ROHITH	REDDY	DELTA REGIONAL MEDICAL CENTER, 1400 E UNION ST		GREENVILLE	MS	38703	0.4568982546	8
1699975425	ELDRED	EDWARD	BURRIS	9075 SANDIDGE CENTER CV		OLIVE BRANCH	MS	386543514	0.4572343861	8
1689293250	DESOUZA	KARINE		2500 NORTH STATE STREET	ATTN: DEPAR	JACKSON	MS	39216	0.4579639274	8
1073578886	PROSSER	HARMON	SIDNEY	64 N LOUISVILLE ST		ACKERMAN	MS	397359217	0.4586088096	8
1699888487	THORNTON	ROCHEL	YVETTE	1500 E WOODROW WILSON AVE	PRIMARY CAR	JACKSON	MS	392165116	0.4608885103	8
1942439542	ROSE	REBECCA	ANNE	1756 POPPS FERRY RD		BILOXI	MS	395322118	0.4617609239	8
1083601538	EZE	PLACID	M	900 STARK ROAD		STARKVILLE	MS	397592539	0.4619431591	8
1851463707	PACE	BRANTLEY	B.	713 WATTS ST.		MONTICELLO	MS	39654	0.4621566066	8
1821039660	BARKER	VINCENT	B.	500 S CHESTNUT ST		ABERDEEN	MS	397303337	0.4622751784	8
1659550127	GAMMEL	STEVEN	DEWAYNE	408 TYLER HOLMES DR		WINONA	MS	389671522	0.4634073877	8
1356345979	MAY	MICHAEL	G	110 MILLSAPS DR		HATTIESBURG	MS	394021347	0.4634745775	8
1326319088	NYIRENDA	NDEKE		1314 19TH AVE		MERIDIAN	MS	393014116	0.4639799574	8
1679652408	LINDER	EDWIN	LEE	107 EUREKA ST		BATESVILLE	MS	386062533	0.4647038986	8
1538276191	WEST	FLAVIA	H	183 S MAIN ST		PONTOTOC	MS	388633209	0.4647723178	8
1598879314	CROOKS	WILLIAM	PRYOR	704 FIFTH STREET		COLLINS	MS	39428	0.4654639985	8
1073536785	ENTREKIN	DIANA	L	1777 ELLIS AVE		JACKSON	MS	392043616	0.4657063533	8
1861969552	EVERETT	MONYETTA	S	900 E COMMERCE ST		HERNANDO	MS	386322433	0.4670418387	8
1275547564	GOOCH	KENNETH	L	415 S 28TH AVE		HATTIESBURG	MS	394017246	0.4688820985	8
1265540603	PARTRIGE	ROBERT	K	1440 CENTRAL AVE E		WIGGINS	MS	395779602	0.4698768251	8
1215038534	PITTMAN	SHANNON	DIONE	1815 HOSPITAL DR		JACKSON	MS	392043425	0.4700935215	8
1043433931	HILLMAN	JOSEPH	C	1201 STARK RD		STARKVILLE	MS	397594264	0.4707312386	8
1417976739	BRYAN	JENNIFER	JOINER	205A BELLE MEADE PT		FLOWOOD	MS	392323311	0.4725816569	8
1598748758	FISHER	MARC	F.	2514 67TH AVENUE LOOP	SUITE	MERIDIAN	MS	393077259	0.4729632365	8
1962512772	WHITEHEAD	THOMAS	B	502 BROAD ST		COLUMBIA	MS	394293037	0.4734553958	8
1992758775	WARREN	ANDREA	J	345 HIGHWAY 15 N		PONTOTOC	MS	388631105	0.47393567	8
1073603171	JANG	JONATHAN	RYOHWAN	2 W LAKEVIEW DR	SUITE 2	COLUMBIA	MS	394297960	0.4753917858	8
1699714311	PITTS	TERRY		1440 JEFFERSON ST		LAUREL	MS	394404243	0.4758323093	8
1932181740	NANNEY	JAMES	MICHAEL	2800 N HILLS ST		MERIDIAN	MS	393052643	0.47599307	8
1871597385	RATLIFF	DONALD	W	102 THIRD ST		BELMONT	MS	388270190	0.4768452339	8
1275705436	JOHNSON	ANGEL	MICHELLE	102 SHELBY SPEIGHTS DR		PURVIS	MS	394754151	0.477994764	8
1982804597	CHIDESTER	LINDA		105 TOWN CREEK DR		SALTILLO	MS	388667947	0.4785892207	8
1336251271	CLARK	CHERRY	GAY	18199 HIGHWAY 80		HICKORY	MS	393320220	0.4792067052	8
1851308480	HELMHOUT	SHAUN	LAUGHLIN	1397 BELK BLVD		OXFORD	MS	386555301	0.479815779	8
1093721961	POLHEMUS	JONATHAN	J	1220 JEFFERSON ST		LAUREL	MS	394404355	0.4804112713	8
1245268937	JONES	SAMUEL		102 WOODCHASE PARK DR		CLINTON	MS	390564113	0.480560092	8
1528056637	PUMMER	TERRY	LEE	960 AVENT DR	SUITE 100A	GRENADA	MS	389015230	0.4807545675	8
1104478932	WINDHAM	BENJAMIN	NEWELL	303 MEDICAL CENTER DR		BATESVILLE	MS	386068608	0.4840503877	8
1740385103	MARSHALL	DEMETRI	W	2045 HIGHWAY 61 NORTH		PORT GIBSON	MS	391504262	0.4842464842	8
1235231606	HANKINS	RANDY		213 CALDWELL DR		HAZLEHURST	MS	390832711	0.4866925965	8
1831486596	WALLACE	JOHN	GRAY	332 HIGHWAY 12 W		KOSCIUSKO	MS	390903209	0.4867742716	8
1326056714	COSS	PACITA	R	222 S 27TH AVE		HATTIESBURG	MS	394017165	0.4877821228	8
1417155896	MONTGOMERY	JOSEPH	BROOKS	106 CLINTON PKWY		CLINTON	MS	390564730	0.489607123	8
1053751370	PIERRE	DAVID	C.	2466 FLOWOOD DR	SUITE E	JACKSON	MS	392329019	0.4901355852	8
1083791461	MCCULLAR	LINDA	F.	1818 COLLEGE DRIVE		MERIDIAN	MS	393076781	0.4905906243	8
1013357334	ROYALS	KATHERINE	O'NEAL	15 ORLEANS DR		HATTIESBURG	MS	394028675	0.4910375897	8
1417964081	GREENE	MICHAEL		935 HIGHWAY 51		MADISON	MS	391108407	0.4922142217	8
1639396393	HAMMACK	STEPHEN	C	332 HIGHWAY 12 WEST		KOSCIUSKO	MS	39090	0.4925670333	8
1861922155	COX	JACOB		1665 S GREEN ST		TUPELO	MS	388046556	0.4935115592	8
1447236732	HOLMES	RICHARD	E	2 HARDY RD		MISSISIPPI STA	MS	39762	0.4941754073	8
1952356206	KIRSCH	SCOTT	WOOD	4250 BETHEL RD		OLIVE BRANCH	MS	38654	0.4949293148	8
1215028287	MARTIN	VALENCIA	P	517 HIGHWAY 82 W		GREENWOOD	MS	389305030	0.4966020125	8
1790197416	AGNEW	SHAWANDA	NECHELLA	8990 GERMANTOWN RD		OLIVE BRANCH	MS	386548532	0.4968069333	8
1609977990	FORBES	ROBERT		878 LAKELAND DR		JACKSON	MS	392164644	0.4975975028	8
1558306019	BAGWELL	MICHAEL	BRIAN	2778 HIGHWAY 51 S		SENATOBIA	MS	386689403	0.497712096	8
1699205989	BONDS	CAMERON	DON	1771 CURTIS DR		IUKA	MS	388521001	0.4983795446	8
1356314702	BUCKLEY	ROBERT	L	56 DUTCH LN		COLUMBUS	MS	397025500	0.4997663626	8
1205937570	CLOY	JAMES	A.	878 LAKELAND DR		JACKSON	MS	392164644	0.5018727903	8
1720192065	FLECHAS	ENRIQUE	JESUS	REBEL DRIVE	V.B. HARRIS	UNIVERSITY	MS	38677	0.5031318215	8
1306232541	NANCE	RICHARD		1710 14TH ST		MERIDIAN	MS	393014140	0.5032546327	8
1891896510	HOWARD	AUSTIN	ARCHIE	1 MEDICAL LN		FOREST	MS	390744039	0.5034298317	8
1912220633	JAVED	SHAZIA		2514 67TH AVENUE LOOP	SUITE 112	MERIDIAN	MS	393077259	0.504275176	8
1003921172	WILDE	JAMES	OSCAR	201 S. MARKET ST.		CHARLESTON	MS	38921	0.5065520036	8
1629063003	BEEBE	CHRISTIAN	ANDREW	210 HOSPITAL CIR	CHOCTAW HEA	CHOCTAW	MS	393506781	0.5076278297	8
1407833221	PORTER	WANDERFUL		602 BRUNSON DR		TUPELO	MS	388014947	0.5077952661	8
1972620813	BAYER	ROBERT		7049 PIKE 93 CENTRAL		MCCOMB	MS	396489203	0.5079976514	8
1932212560	EASLEY	STEVEN	W	217 CAMBRIDGE DR		MADISON	MS	391108976	0.5098718589	8
1790869626	WARD	GEORGE		5120 BEATLINE RD		LONG BEACH	MS	395603815	0.5100253185	8
1285196816	MCDANIEL	KASI	MICHELLE	125 LAVENDER DR		OCEAN SPRINGS	MS	395646104	0.5116516131	8
1295739894	BRUCE	ANDREA	MAUREEN	701 S HOLLY AVE		COLLINS	MS	394283894	0.5116642618	8
1679890552	HARDEN	BAHATI		102 PROFESSIONAL PL		GREENWOOD	MS	389309633	0.5119885716	8
1336674803	BOSARGE	MATTHEW		2819 DENNY AVE		PASCAGOULA	MS	395815301	0.5130837725	8
1285631275	LIGON	CYNTHIA	S	900 E COMMERCE ST		HERNANDO	MS	386322433	0.5133658804	8
1952332181	JOHNSTON	WALTER	E	1907 MISSION 66		VICKSBURG	MS	391803711	0.5134512095	8
1124003785	COLLINS	ROBERT	K	2 HARDY RD		MISSISSIPPI ST	MS	39762	0.51346431	8
1811074511	ADAMS	AUDIE	MACON	440 GWEN RD		SENATOBIA	MS	386686362	0.5145804619	8
1669441218	PATTERSON	WILFORD	J	106 CLINTON PKWY		CLINTON	MS	390564730	0.5150398684	8
1962764498	MORAN	MEGAN	R	2520 5TH ST N		COLUMBUS	MS	39705	0.5154450045	8
1851395479	LAMBERT	STEPHEN		110 MILLSAPS DR		HATTIESBURG	MS	394021347	0.5155919308	8
1518349984	MOORE	CHRISTOPH		24345 HIGHWAY 15		UNION	MS	39365	0.5157428107	8
1205256153	HIBBETS	DAVID		110 MILLSAPS DR		HATTIESBURG	MS	394021347	0.5181964	8
1396740882	PHILLIPS	DOUGLAS	C	2024 15TH ST FL 2		MERIDIAN	MS	393014130	0.5188257119	8
1750312963	BUTLER	GLORIA	J	2200 HIGHWAY 61 N		VICKSBURG	MS	391838246	0.5217213587	8
1811909211	RAYNER	DONALD	RAY	200 W RAILROAD ST		LONG BEACH	MS	395604517	0.5219406381	8
1093755795	PAVLOV	PAUL	M	15012 LEMOYNE BLVD		BILOXI	MS	395325205	0.5234121957	8
1609926211	BYDALEK	MARTIN		2819 DENNY AVE		PASCAGOULA	MS	39581	0.5241799962	8
1285144584	KEYES	NATALIE	RENEA	701 S HOLLY AVE		COLLINS	MS	394283894	0.5254681904	8
1831500818	KILMAN	CHLOE	ANNE	4541 N STATE ST		JACKSON	MS	392065308	0.5257422205	8
1043201858	POWELL	WILLIAM	EDWIN	920 MATTHEW DR	STE A	WAYNESBORO	MS	393672567	0.5257510317	8
1962517276	MCCLAIN	MATTHEW	D	4209 LINCOLN ROAD		HATTIESBURG	MS	39402	0.5262365069	8
1609019165	TRIMM	KRISTI	KAY	7732 OLD CANTON RD		MADISON	MS	391109299	0.5264668286	8
1023078086	COOPER	LARRY		1401 RIVER RD		GREENWOOD	MS	389304030	0.528176415	8
1205218393	HARRISON	HUNTER		1500 HIGHWAY 19 N		MERIDIAN	MS	393075335	0.5305267864	8
1225340599	HAND	HOYET	ARLON	967 CEDAR LAKE RD	SUITE B	BILOXI	MS	395322128	0.5335094838	8
1356410229	BILLS	JOHNNY	B	225 COMMUNITY AVE		FAYETTE	MS	39069	0.5346009124	8
1730590258	ANDERSON	LEAH		951 MATTHEW DR STE A		WAYNESBORO	MS	393672566	0.5360690316	8
1497808000	DILLARD	SHEILA		2809 DENNY AVE		PASCAGOULA	MS	395815301	0.5364375895	8
1760564801	KEIMIG	KATHY		4500 13TH ST		GULFPORT	MS	395012515	0.5400631933	8
1063429470	CAMPBELL	GLENN	A	4209 LINCOLN ROAD		HATTIESBURG	MS	39402	0.5417363884	8
1760157671	AMPONSAH	AKWASI		2503 GLENDALE AVE		HATTIESBURG	MS	394011073	0.5427616455	8
1598323511	WATERS	LAUREN		618 COUNTY ROAD 5031		BOONEVILLE	MS	388299410	0.5431922341	8
1447234489	MABRY	MICHAEL	S	2 HARDY RD		MISSISSIPPI ST	MS	39762	0.5434880953	8
1790911303	ESTES	KIMBERLY	JOHNSON	595 MAIN ST E		MEADVILLE	MS	396539233	0.5454326731	8
1295815462	WITHERS	JAMES	J	332 HIGHWAY 12 W		KOSCIUSKO	MS	390903209	0.5460287247	8
1588632467	YEAGER	DOUGLAS	L	7275 S SIWELL RD		JACKSON	MS	392729776	0.5480919813	8
1205802584	GORE	EDWARD	KIRKHAM	1002 E MADISON ST		HOUSTON	MS	388512417	0.5496123552	8
1659384063	LIDDELL	KENTRELL	MARIE	2104 THOUSAND OAKS DR		JACKSON	MS	392122048	0.5521612696	8
1255654778	GUILD	DONALD	GRANT	1056 HOLLAND AVE		PHILADELPHIA	MS	393509121	0.5527339678	8
1295708295	LINDSEY	JASON	C.	110 MILLSAPS DR		HATTIESBURG	MS	394021347	0.5544941274	8
1578084521	BRACEY	CHRISTOPH	HARVEY	1017 DELAWARE AVE		MCCOMB	MS	396483827	0.5548898767	8
1427143197	KIM	HO	YOUNG	598 W 11TH AVE		LUMBERTON	MS	394552350	0.5551124157	8
1821297961	STOKES	KEITH	I	239 BOWLING GREEN RD		LEXINGTON	MS	390955167	0.5552057217	8
1194745497	BOLTON	KIRSTEN	J	2781 HIGHWAY 145		SALTILLO	MS	388669783	0.5554231752	8
1730245739	MATHERNE	PAUL	G	1924 E PASS RD		GULFPORT	MS	395073715	0.5562789662	8
1730155227	FRILOUX	BRIAN		499 GLOSTER CREEK VLG	SUITE D-1	TUPELO	MS	388014600	0.5568782909	8
1982685004	GRADY	JAMES	DOMINIC	48 STONEWALL		HATTIESBURG	MS	394027502	0.5592182169	8
1679037279	WOMACK	KELSEY		1424 E MAIN ST		TUPELO	MS	388042956	0.5599340762	8
1215137096	STEVENS	DANIEL	GREGORY	1842 SIMPSON HIGHWAY 149		MENDENHALL	MS	391143438	0.5599885227	8
1578545968	SHROCK	MICHAEL	B.	1056 HOLLAND AVE		PHILADELPHIA	MS	393509121	0.560516476	8
1669484655	WILLIAMS	BRIAN	K	950 MATTHEW DR		WAYNESBORO	MS	393672567	0.5606504691	8
1619080397	CHEVIS	SIDNEY	ALBERT	644 DUNBAR AVE		BAY ST LOUIS	MS	39520	0.5617220274	8
1861846313	GREEN	DAVID		102 LEXINGTON DRIVE	SUITE 100	MADISON	MS	39110	0.5636420881	8
1679681894	DELOACH	MARK	A	16 S SIXTH ST		BAY SPRINGS	MS	394229055	0.563775643	8
1649473919	TUCKER	MELISSA	WILSON	3680 SANGANI BLVD		DIBERVILLE	MS	395408703	0.5646101034	8
1851380273	OKOYE	SAMUEL	CHINWUBA	5429 ROBINSON ROAD EXT		JACKSON	MS	392044138	0.5664704617	8
1992806699	LEE	JOHN	PAUL	1 MEDICAL LN		FOREST	MS	390744039	0.5665057951	8
1689961914	DARSEY	WILLIAM	S	1665 S GREEN ST		TUPELO	MS	388046556	0.5673602906	8
1710181078	PARK	CHRISTOPH	LANE	11 E JEFFERSON ST		PONTOTOC	MS	388632807	0.5684171815	8
1093721151	WASHINGTON	LAURA		806 EARL FRYE BLVD		AMORY	MS	388215505	0.5708376195	8
1295344224	DEAN	KENEISHA		1668 W PEACE ST		CANTON	MS	390465332	0.5711576979	8
1770552135	DICKENS	MARTHA	D	1190 N STATE ST	SUITE 201	JACKSON	MS	392022413	0.5733966243	8
1972527372	BELKNAP	AMOS		342 GILCHRIST DR		PEARL	MS	392086671	0.5735832116	8
1114980042	PRATT	HEIDI	D	604 S MAIN ST		WATER VALLEY	MS	389653468	0.5752941112	8
1679636773	MARTINEZ	RAMIRO	J	4555 HIGHLAND PARK DR		MERIDIAN	MS	393075429	0.5754268521	8
1457401788	ELWOOD	WILLIAM	SCOTT	239 BOWLING GREEN RD		LEXINGTON	MS	390955167	0.575627561	8
1861461378	LECKIE	CHARLES		903 MISSISSIPPI DR		TUPELO	MS	388040928	0.576128098	8
1376131557	BRUMFIELD	JILL	MCALLISTE	14231 SEAWAY RD STE 3004		GULFPORT	MS	395034653	0.5762742844	8
1013055599	HODGES	REBECCA		707 ALBERTA DR		WINONA	MS	389671538	0.5777132905	8
1942553862	COX	JAMES	JOSEPH	2500 N STATE ST		JACKSON	MS	392164500	0.5817477599	8
1861692204	ODOM-FUNCHES	RHONDA	MONIQUE	3502 W NORTHSIDE DR		JACKSON	MS	392134454	0.5838558793	8
1275538761	WILCOX	W	PAUL	2024 15TH ST FL 2		MERIDIAN	MS	393014130	0.5843944385	8
1750313136	FINEBURG	STEVEN	B.	5907 HIGHWAY 90		MOSS POINT	MS	395636536	0.5845950505	8
1437169521	GRAYSON	WAYNE	E	1407 S MAIN ST		POPLARVILLE	MS	394703369	0.5853037669	8
1306869102	CAIN	KENNETH	BRENT	342 MAGNOLIA DR		RALEIGH	MS	391536012	0.5869400979	8
1659562700	HOLZER	ROBIN	ANNETTE	201 INDEPENDENCE DRIVE	14TH MDG; S	COLUMBUS	MS	397105300	0.5871079683	8
1649477191	CARTER	ROBERT	L.	401 S CHURCH ST		CHARLESTON	MS	389212257	0.5874840303	8
1124405691	BLACK	JOSHUA	T	107 BRANDON RD		STARKVILLE	MS	39759	0.5875151598	8
1073609467	ODOM	PAUL	LEROY	604 SOUTH MAIN STREET		WATER VALLEY	MS	38965	0.5878572462	8
1205385812	BISWAS	MOUMITA		2514 67TH AVENUE LOOP	SUITE 112	MERIDIAN	MS	393077259	0.5882190417	8
1902829609	COLLINS	NANCY	KAREN	342 GILCHRIST DR		PEARL	MS	392086671	0.5891787552	8
1477560928	LOBRANO	WILLIAM	B	3099 BIENVILLE BLVD		OCEAN SPRINGS	MS	395644308	0.5896649894	8
1346712791	EVANS	ANNY	S	319 S 13TH AVE		LAUREL	MS	394404342	0.5907464901	8
1073967238	GILLILAND	BENJAMIN		1265 CLIFF GOOKIN BLVD		TUPELO	MS	38801	0.5907769234	8
1639212541	RISER	JAMES	M	2274 HIGHWAY 43 S		PICAYUNE	MS	394668141	0.5913690266	8
1619354420	HENDRY	ASHLEE	LYNN	1146 EVELYN GANDY PKWY		PETAL	MS	394653947	0.5914065938	8
1780622035	HUGHES	KAREN	ANN	1665 S GREEN ST		TUPELO	MS	388046556	0.591833114	8
1649758004	STATEN	KEELY	M	362 PARK CREEK DR		COLUMBUS	MS	397051326	0.5928545844	8
1215167150	OAKES	LUTHER	BRANDON	1907 LISA DRIVE EXT		GREENVILLE	MS	38703	0.592996958	8
1124023098	DIAMOND	CHAD	J	110 MILLSAPS DR		HATTIESBURG	MS	394021347	0.59353619	8
1447879937	AHMED	HAFSAH		2500 N STATE ST	ATTN: DEPAR	JACKSON	MS	392164505	0.5943516361	8
1720274327	GRIFFIN	JAMES	WALLACE	404 MAIN STREET		NEW AUGUSTA	MS	394620349	0.595260972	8
1922531193	WORLEY	AUSTIN	D	6051 U S HIGHWAY 49		HATTIESBURG	MS	394017200	0.5956686393	8
1710558044	DEYLAMIPOUR	JOE		905C S FRONTAGE RD		MERIDIAN	MS	393016113	0.6018990332	8
1205844560	DANFORD	OMELIA	ELIZABETH	822 MAIN ST		ELLISVILLE	MS	394372425	0.6019077318	8
1811050594	WILLIAMS	MHEJA	M	5604 OLD CANTON RD		JACKSON	MS	392114217	0.6019740862	8
1184039240	LEE	JOHN	R	90 INDUSTRIAL PARK CIR		OCEAN SPRINGS	MS	395645800	0.6034291767	8
1326381468	KELESHIAN	HAGOP	JACK	201 INDEPENDENCE STE 225		COLUMBUS	MS	397105300	0.6035600736	8
1265545875	AQUINO	ADELO	E	601 N OAK AVE		RULEVILLE	MS	387713627	0.6042343129	8
1497864607	WALLER	FRANKLIN	W	502 BROAD ST		COLUMBIA	MS	394293037	0.6047845146	8
1265404214	ARRIOLA	RAYMOND	RUDOLPH	1 MEDICAL PARK DR		FULTON	MS	388439001	0.6051107187	8
1508860214	BEASLEY	JASON	GREGORY	603 S HOLLY AVE		COLLINS	MS	394283801	0.6054892478	8
1720087521	BOOKER	WILLIAM	LLOYD	800 OHIO AVE		CLARKSDALE	MS	386147200	0.6055293347	8
1336451624	VANDERLOO	JOHN	P.F.H.	3000 OLD CANTON RD	STE 240	JACKSON	MS	392164235	0.6059605524	8
1477748648	GOLDSMITH	SHANNON	L	822 MAIN ST		ELLISVILLE	MS	394372425	0.6072230724	8
1558396010	BARNES	PHILLIP	LANCE	201 LAMEUSE ST		BILOXI	MS	395303107	0.6074855917	8
1871534008	CHIARITO	SUSAN	A	1901 MISSION 66		VICKSBURG	MS	391803711	0.6076796942	8
1033196977	PERRY	WILLIAM	DOUGLAS	110 PARK ST		WALNUT GROVE	MS	391896526	0.608348884	8
1083147045	BANKS	BROCK	NATHANIEL	4209 LINCOLN RD		HATTIESBURG	MS	394023065	0.6103081371	8
1407850019	CABE	ANNABELLE	D.	12 EAST BRUNSWICK		BYHALIA	MS	38611	0.61359219	8
1669488490	CHMELICEK	JOHN	T	102 SHELBY SPEIGHTS DR		PURVIS	MS	394754151	0.6156444781	8
1316365547	KOLLAR	MATTHEW	JAMES	1220 JEFFERSON ST		LAUREL	MS	39440	0.6157691668	8
1174569578	FARRAR	ELIZABETH	VEREEN	2800 N HILLS ST		MERIDIAN	MS	393052643	0.6162010904	8
1487883088	SUGGS	BRADLEY	JASON	507 LAKELAND PL		FLOWOOD	MS	392326557	0.618055498	8
1124031414	SPECK	JAMES	WILSON	STUDENT HEALTH SERVICE	REBEL DRIVE	UNIVERSITY	MS	38677	0.6185374412	8
1851590871	NASH	CARRIE	RENEE	1490 W. GOVERNMENT ST	#10	BRANDON	MS	39042	0.6187348564	8
1578698270	LOCKER	KATHLEEN	J	106 WALKER ST		HOULKA	MS	388509453	0.6201470059	8
1437491123	MADU	GABRIEL	IKEMBA	2363 HIGHWAY 1 S		GREENVILLE	MS	387018337	0.6251417481	8
1295927226	PETRIDES	TRACEY	F	5779 GETWELL ROAD	BUILDING D,	SOUTHAVEN	MS	38672	0.6251583587	8
1609878560	GROFF	GARY	H.	2819 DENNY AVE.		PASCAGOULA	MS	395815301	0.6257980413	8
1104955301	THOMAS	DAISY	MARIE	500 CCC ROAD		BELZONI	MS	39038	0.6268292561	8
1376555334	TERRY	JOE	W	935 HIGHWAY 51		MADISON	MS	391108407	0.627739427	8
1255751525	BLACKWELL	KORY		5192 OLD HIGHWAY 11 STE 2		HATTIESBURG	MS	394026222	0.6284970602	8
1013026970	ADAMS	JOHN	C	353 HIGHWAY 15 N		PONTOTOC	MS	388631103	0.6303672454	8
1669420915	COACHYS	STEPHEN	A	5606 OLD CANTON RD		JACKSON	MS	392114217	0.6306550343	8
1215976022	HENDERSON	LARRY	A	92 RATLIFF ST		LUCEDALE	MS	394526537	0.6307019627	8
1124117171	GILLESPIE	GEORGE		50 PARKWAY LN		PETAL	MS	394653035	0.6309141049	8
1801294772	FARRAR	DONALD	JASON	1800 12TH ST		MERIDIAN	MS	393014158	0.6314092226	8
1417975731	ARMSTRONG	RALPH	CRISS	1300 SUNSET DR	SUITE F	GRENADA	MS	389014086	0.6342619633	8
1962699306	MCGOWEN	LEONARD	R	823 GRAND AVE		YAZOO CITY	MS	391943233	0.634529156	8
1174546345	BEISEL	BERTHOLD		502 BROAD ST		COLUMBIA	MS	394293037	0.6372856463	8
1881892552	SMASH	KIMBERLY	MCCULLOUG	2675 RIVER RIDGE DR		JACKSON	MS	39216	0.6378744848	8
1003981879	SMITH	ROBERT		740 MEDICAL CENTER DR		WEST POINT	MS	397739317	0.6379002117	8
1386686392	JONES	JOHN	HAROLD	122 E BAKER ST		INDIANOLA	MS	387512451	0.6382557119	8
1659598050	PERRY	RONALD	LEE	100 HOSPITAL ST		BOONEVILLE	MS	388293354	0.6384660484	8
1528532173	CARVER	KIMBERLY	J	146 HIGHLAND PKWY STE C		PICAYUNE	MS	394665576	0.6388445802	8
1376643486	MORRIS	KENNETH	R	3011 GREENFIELD RD		PEARL	MS	392088712	0.6397512656	8
1003036252	HALL-HILL	TESIA	SHANI	5429 ROBINSON ROAD EXT		JACKSON	MS	39204	0.6424555185	8
1013001189	JONES	MATTHEW	BRIAN	30 CIRCLE J DR	SUITE 1	LAUREL	MS	394401980	0.6426445384	8
1578827739	MURRIEL	TAKITA	M.	1493 HIGHWAY 17		CAMDEN	MS	390459524	0.6426600803	8
1003415266	FORTENBERRY	CHRISTIAN		786 LAKE HARBOUR DR		RIDGELAND	MS	391574303	0.6444664675	8
1225099922	GILDER	DAVID	M	823 GRAND AVE		YAZOO CITY	MS	391943233	0.6452635176	8
1578676201	POWELL	ALBERT	DAVID	V. B. HARRISON STUDENT HEALTH CENTER	REBEL DRIVE	UNIVERSITY	MS	38677	0.6457232654	8
1528151610	RUSSELL	ROBERT	L	305 HIGHWAY 51		RIDGELAND	MS	391573428	0.6464750481	8
1083231229	JENKINS	JESSICA	JOY	300 S WASHINGTON AVE		GREENVILLE	MS	387014719	0.6477777411	8
1851918221	MENENDEZ	JOSE		905C S FRONTAGE RD		MERIDIAN	MS	393016113	0.6490268934	8
1962440214	BROOKS	DAVID	JAMES	1665 S GREEN ST		TUPELO	MS	388046556	0.6494345519	8
1881601409	LOPER	WILLIAM	E	323 HWY 51		RIDGELAND	MS	39157	0.649845464	8
1356359988	RICHARDSON	ERIK	SCOTT	1190 S 18TH STREET EXT		OXFORD	MS	386555378	0.6513450256	8
1588608509	WEAVER	ROBERT	MICHAEL	1146 EVELYN GANDY PKWY		PETAL	MS	39465	0.6535898492	8
1609041532	BYNUM	STEPHANIE	DIANE	4209 LINCOLN ROAD		HATTIESBURG	MS	39402	0.6554266706	8
1518906734	DORAN	DONALD	ROBERT	975 HALL ST		WIGGINS	MS	395772107	0.6565631012	8
1952305948	ESTESS	JOHN	MURRY	1257 HIGHWAY 61 NORTH		HOLLANDALE	MS	387483220	0.656666959	8
1437644564	NARAMORE	RONNI	REBEKAH	4331 HIGHWAY 39 N		MERIDIAN	MS	393011007	0.6568180153	8
1821520537	MASSIHI	LILIAN	E	1225 N STATE ST		JACKSON	MS	392022064	0.6582244568	8
1942210497	CRENSHAW	CHARLES	N	216 AVALON CIR STE A		BRANDON	MS	390477843	0.6586683694	8
1003331893	VINSON	MELISSA	JEAN	474 W BANKHEAD ST		NEW ALBANY	MS	38652	0.6613441266	8
1619177086	JONES	ANGELA	MICHELLE	151 E METRO DR	SUITE 103	FLOWOOD	MS	392324402	0.662356037	8
1760877948	FISHER	JASON		1101 S 28TH AVE STE C		HATTIESBURG	MS	39402	0.665173231	8
1053088922	BAILEY	AUDREY	KATHRYN	40 LARK DR		GRENADA	MS	389019640	0.6656576938	8
1538148762	AXELSEN	FRANK	ORLA	NAVAL STATION PASCAGOULA, NAVAL BRANCH HEALTH CLIN	BUILDING 30	PASCAGOULA	MS	395950001	0.6676513882	8
1770552259	MCARTHUR	WILLIAM	FRANK	859 WINTER ST		LUCEDALE	MS	394526603	0.670825464	8
1063709525	GREEN	CIERRA	CELESTE	66 OLD AIRPORT RD		HATTIESBURG	MS	39401	0.6711329672	8
1760411813	KWOK	WARREN	T	8990 GERMANTOWN RD		OLIVE BRANCH	MS	386548532	0.6717127486	8
1902831837	MAULDIN	CHRISTOPH	L	307 S 13TH AVE		LAUREL	MS	394404342	0.6721759856	8
1245433879	YOUNG	KEVIN	MICHAEL	1 LAYFAIR DR	SUITE 100	FLOWOOD	MS	392329717	0.6726249026	8
1225002165	STULC	DIANA	MINASIAN	969 LAKELAND DR		JACKSON	MS	392164606	0.6729013974	8
1558688416	GRIFFIN	LEPERCIVA		1860 CHADWICK DR STE 351		JACKSON	MS	392043472	0.6729528278	8
1770585630	DONALD	ROBERT	L	2819 DENNY AVE		PASCAGOULA	MS	395815301	0.6729774068	8
1497798615	BLACKLEDGE	THOMAS	RAYFORD	800 THIRD ST SW		MAGEE	MS	39111	0.6730978688	8
1821032236	MILLER	PATRICIA	A.	200 HOSPITAL DR.		TYLERTOWN	MS	396672020	0.6745782395	8
1225043599	WESTBROOK	HOWARD	G	3099 BIENVILLE BLVD		OCEAN SPRINGS	MS	39564	0.6756187871	8
1295970721	BARNES	ROLANDO	S	201 LAMEUSE ST		BILOXI	MS	395303107	0.6763106085	8
1962898015	ALVAREZ	KRISTIE		2466 FLOWOOD DR		FLOWOOD	MS	392329019	0.6763566438	8
1912914540	SPENCER	WILLIAM	A	1397 BELK BLVD		OXFORD	MS	386555301	0.6769586767	8
1598438483	MCCOY	FULUMIRAN		571 MITCHELL ST STE C		GUNTOWN	MS	388498500	0.6786962029	8
1235339516	TAYLOR	KATHRYN	GRACE	1220 N SHORE PKWY	SUITE 6	BRANDON	MS	390476383	0.6795573154	8
1588160444	LAWSON	ALEXANDRA	MARIE	201 INDEPENDENCE		COLUMBUS AFB	MS	397103438	0.6802390351	8
1659759108	SALVAGGIO	ASHLEY	PREVOST	7235 HACKS CROSS RD		OLIVE BRANCH	MS	386544213	0.6809728051	8
1205881489	SCOTT	HEATH	ELLIOTT	805 E FIFTEENTH ST		YAZOO CITY	MS	391947607	0.6846675867	8
1104899129	FLANNERY	ALPHONSUS	LIGOURI	703 ALCORN DR		CORINTH	MS	388349302	0.6855150129	8
1427012657	BURWELL	JOEL	BURMON	9344 THREE RIVERS RD		GULFPORT	MS	395034268	0.6881170239	8
1053373662	OZBORN	CHARLES		1301 VETERANS MEMORIAL BLVD		EUPORA	MS	397442064	0.6884597073	8
1417191222	JORNS	LAINIE	J	1110 BROAD AVE	SUITE 700	GULFPORT	MS	39501	0.6891799484	8
1487697561	WHEAT	DAVID	BRICE	309 A MORRISON DR		CLINTON	MS	39056	0.6900654764	8
1487801338	POLK	TERESA		811 HIGHWAY 49 SOUTH		RICHLAND	MS	39218	0.6913593736	8
1750720363	CHISM	LAKEISHA	RENAE	1665 S GREEN ST		TUPELO	MS	388046556	0.6918378503	8
1467470799	LEE	KERRY	TODD	1300 SUNSET DR	SUITE F	GRENADA	MS	389014086	0.6926418388	8
1528685997	MAO	SUSIE		905C S FRONTAGE RD		MERIDIAN	MS	393016113	0.693644822	8
1811516388	JONES	SHAWNTIAH	NOEL	2500 N STATE ST		JACKSON	MS	392164500	0.694640512	8
1922054477	PALMER	JULIE	ROBIN	3411 W MAIN ST		TUPELO	MS	388019413	0.6947231375	8
1144225632	KIEHN	ROBERT	K	1500 HIGHWAY 19 N		MERIDIAN	MS	393075335	0.6949801201	8
1912104159	DAVIS-SULLIVA	HURSIE	J	1814 HOSPITAL DR		JACKSON	MS	392043410	0.6970462961	8
1811503097	REEVES	ANGELA	M	9427 EASTSIDE DRIVE EXT STE A		NEWTON	MS	393458063	0.6976772266	8
1518940964	TRAMILL	STEPHEN	A	1451 N LAKELAND DR		MERIDIAN	MS	393079020	0.6984114999	8
1093999807	TILL	GLEN	KERMIT	348 CROSSGATES BLVD	SUITE 2400	BRANDON	MS	390422700	0.7001550401	8
1457513350	WHIPPLE	PATRICK	DALE	878 LAKELAND DR		JACKSON	MS	392164644	0.7007903283	8
1942400403	PULLEN	ASHLEY	BURLESON	2173 MAIN ST		MADISON	MS	391106309	0.7015678732	8
1326124124	SCHWECHTEN	KEVIN	JONATHAN	206 GLENMORE ST		CORINTH	MS	388346039	0.7026260834	8
1447232863	NANCE	RICHARD	A.	4331 HIGHWAY 39 N		MERIDIAN	MS	393011007	0.706438362	8
1043286511	FRANKLIN	JOANNIE		65 S THOMAS ST		TUPELO	MS	388014352	0.7077298601	8
1417036070	GUZMAN	MARGARITA		210 HOSPITAL CIR		CHOCTAW	MS	393506781	0.7086534322	8
1497828529	BARTEE	HARRY	ALBERT	223 RAILROAD ST		GOODMAN	MS	39079	0.7087351348	8
1790797389	HALE	THOMAS	ERIC	415 S 28TH AVE		HATTIESBURG	MS	394017246	0.7098229242	8
1134341019	CORNELIUS-PEA	KIMBERLY		106 CLINTON PKWY		CLINTON	MS	390564730	0.7098863096	8
1033196605	VEGA	CHADLEY	T	2124 14TH ST		MERIDIAN	MS	393014040	0.7115815141	8
1104895028	SHEELY	ROBERT	ALLEN	1220 N SHORE PKWY STE A		BRANDON	MS	390476383	0.7134182768	8
1124097191	FULCHER	TODD	L	MANHATTAN NURSING AND REHABILITATION CENTER	4540 MANHAT	JACKSON	MS	39206	0.7142075327	8
1295397172	TARIQ	AREEJ		905C S FRONTAGE RD		MERIDIAN	MS	393016113	0.7148311607	8
1225256381	MADDOX	BILL	FRANKLIN	867 HIGHWAY 1 S		GREENVILLE	MS	387015963	0.7167079918	8
1760422885	SMITH	RICHARD	H	15012 LEMOYNE BLVD		BILOXI	MS	395325205	0.7174309118	8
1962073205	HALEY	CHARLOTTE	ALICE	905C S FRONTAGE RD		MERIDIAN	MS	393016113	0.7175963375	8
1780755173	REED	ROGER	H	15444 DEDEAUX RD	STE. B	GULFPORT	MS	395032637	0.7180130783	8
1073585824	BROWNING	ROBERT	GREGORY	530 VETERANS MEMORIAL DR		KOSCIUSKO	MS	390903858	0.7201507104	8
1609459924	JOSEPH	DOMINIQUE		300 S WASHINGTON AVE		GREENVILLE	MS	387014719	0.7239605592	8
1689768434	MCRANEY	THOMAS	OLIVER	1018 SIXTH AVE	SUITE C	PICAYUNE	MS	394663837	0.72586318	8
1578140521	OKORO	FORTUNE		2500 N STATE ST		JACKSON	MS	392164500	0.7260660989	8
1265456206	JOHNSTON	WILLIAM	E	1901 MISSION 66		VICKSBURG	MS	391803711	0.7266656271	8
1306827597	SCOTT	KERRY	M	2024 15TH ST FL 2		MERIDIAN	MS	393014130	0.727733259	8
1689057721	THAMES	JOHN		1428 AZALEA DR S		WIGGINS	MS	39577	0.7277813082	8
1548231269	WISNIEWSKI	PETER	F	518 WEST DR		OKOLONA	MS	388601624	0.7286775455	8
1205875143	TEFERRA	MESERET		1551 W GOVERNMENT ST		BRANDON	MS	390422408	0.7331810248	8
1235152141	BYRD	WILFORD	HALE	1132 HIGHWAY 49 S		RICHLAND	MS	392189446	0.7355824554	8
1154766376	HILBUN	GLYN	ROY	123 BELLE POINTE		MADISON	MS	39110	0.736710016	8
1518270636	HAJI	MADIHA	DAR	7736 AIRWAYS BOULEVARD		SOUTHAVEN	MS	38671	0.7377237066	8
1538258975	HOWELL	GEORGE	L	105 FELIX LONG ST		STARKVILLE	MS	397598608	0.7379549931	8
1295963007	GARRETT	CYNTHIA	COLSON	6250 OLD CANTON RD STE 100		JACKSON	MS	392112946	0.7410143529	8
1184778508	BLANCO	ARTURO	ENRIQUE	728 CLINTON PKWY STE B		CLINTON	MS	390565227	0.7410494367	8
1487762787	PICKERING	BILLY	MACK	215 BOBBY BEASLEY ST		SEMINARY	MS	394795501	0.7419849731	8
1023265279	SIMPSON	TOMMY	THOMPSON	114 W MULBERRY ST		RIPLEY	MS	386631709	0.7442458713	8
1386621936	CLAYTON	TODD	A	1200 N STATE ST	SUITE 500	JACKSON	MS	392022000	0.7444970057	8
1538178777	GEORGE	ANDREW		25 S FOURTH ST		ROLLING FORK	MS	391595146	0.7474008783	8
1841284478	RICKS	JANET	L.	878 LAKELAND DR		JACKSON	MS	392164644	0.7484490097	8
1376038406	KHAKSHOOY	DANIEL		2514 67TH AVENUE LOOP STE 112		MERIDIAN	MS	393077260	0.7486469074	8
1285600395	GREER	CURTIS		845 S MADISON ST		TUPELO	MS	388014905	0.7487241061	8
1164499190	FORKS	THOMAS	P	7275 S SIWELL RD		JACKSON	MS	392729776	0.7504481346	8
1295843449	ROBBINS	BRETT	D	7148 U S HIGHWAY 98	SUITE 101	HATTIESBURG	MS	394028577	0.7508762501	8
1124645593	KANG	JISUN		905C S FRONTAGE RD		MERIDIAN	MS	393016113	0.7515473993	8
1801006960	PROCTOR	BOBBY	E	286 CALHOUN STATION PARKWAY		MADISON	MS	39110	0.7526613282	8
1861926461	PRINCE	BENJAMIN	ROBERT	301 FISHER ST		KEESLER AFB	MS	395342508	0.7528805014	8
1124632187	JOHNSON	TATUM	MAYFIELD	6600 U S HIGHWAY 98		HATTIESBURG	MS	394028441	0.7531335534	8
1992729172	ARNETT	WILLIAM	R	415 S 28TH AVE		HATTIESBURG	MS	394017246	0.7537379599	8
1881795235	BEEBE	DIANE	K	2500 NORTH STATE STREET	DEPT OF FAM	JACKSON	MS	39216	0.7540225628	8
1154478410	BRYANT	EDWARD	E	530 VETERANS MEMORIAL DR		KOSCIUSKO	MS	390903858	0.7553228209	8
1518921626	POWELL	RONALD		740 MEDICAL CENTER DR		WEST POINT	MS	397739317	0.7566160829	8
1932218302	THOMPSON	CATHERINE	A	805 HALL ST		WIGGINS	MS	395772110	0.7606226689	8
1235178997	HASSELL	JOHN		1440 JEFFERSON ST		LAUREL	MS	394404243	0.7610048273	8
1801277959	DAVIDSON	JAMES	R	1665 S GREEN ST		TUPELO	MS	38804	0.7615297254	8
1063403491	WASHINGTON	CALVIN	A	805 HALL ST		WIGGINS	MS	395772110	0.7619673264	8
1851396337	DARSEY	KENT	A	2024 15TH ST FL 2		MERIDIAN	MS	393014130	0.7622628406	8
1083769236	BECKETT	AYSLIN	MARIE	149 DRINKWATER RD		BAY ST LOUIS	MS	395201658	0.7646604002	8
1699735159	MONTGOMERY	STEPHEN		345 HIGHWAY 15 N		PONTOTOC	MS	388631105	0.7648563267	8
1881623650	DUNCOMBE	VANESSA	LYNN	3920 PROMENADE PKWY	SUITE A	DIBERVILLE	MS	395405368	0.7649617236	8
1730268939	KERBY	SEAN	C	12261 HIGHWAY 49	SUITE 11	GULFPORT	MS	395032975	0.7650861278	8
1962682765	MOSLEY	MISTY	SHEA	844 S MADISON ST		TUPELO	MS	388014904	0.765467137	8
1548357981	WEBB	KIMBERLY	L	1200 CENTRAL ST		WATER VALLEY	MS	389651904	0.7660480555	8
1568662393	ISLAM	NAHID		321 HIGHWAY 13 S		MORTON	MS	391173353	0.7677567651	8
1265631907	OKORIE	IKECHUKWU		908 W PINE ST		HATTIESBURG	MS	394014262	0.7678662822	8
1356363915	FORD	JOHN	R	1901 MISSION 66		VICKSBURG	MS	391803711	0.7691586319	8
1720164916	DOSTER	VERNON	W	3616 HOSPITAL STREET	SUITE D	PASCAGOULA	MS	39581	0.7712356871	8
1255390472	TATE	CRYSTAL	LANE	375 MAIN ST		ECRU	MS	388419118	0.7718559498	8
1427095579	SUMRALL	CHRYSTAL	A	2313 HIGHWAY 15 N		LAUREL	MS	394401805	0.772095418	8
1821013095	JACKSON	DANNY	WADE	29 S FOURTH ST		ROLLING FORK	MS	391595146	0.7722966991	8
1205919495	JOSHI	CHANDRASH	VASANT	210 HOSPITAL CIR		CHOCTAW	MS	393506781	0.7726179542	8
1093722688	JOE	DAVID		5606 OLD CANTON RD		JACKSON	MS	392114217	0.773125247	8
1902868961	CARTER	BENJAMIN	THOMAS	332 HIGHWAY 12 W		KOSCIUSKO	MS	390903209	0.7734903254	8
1114157062	PERNIA	MONA	GENELLE	1220 JEFFERSON ST		LAUREL	MS	394404355	0.7737459507	8
1386600427	SMITH	DONALD		119 ROBERTSON ST		OKOLONA	MS	388601620	0.7746243113	8
1528176823	PITTS	LANE	J	7148 U S HIGHWAY 98	SUITE 101	HATTIESBURG	MS	394028577	0.7763331252	8
1174563746	OWENS	LOUIS	J	451 BANK ST		WOODVILLE	MS	396696000	0.7768330294	8
1689776064	LONG	JOHN	H	213 CALDWELL DR		HAZLEHURST	MS	39083	0.7781170424	8
1225690100	BROWN	JENNIFER	GEIGER	905C S FRONTAGE RD		MERIDIAN	MS	393016113	0.7784606273	8
1073925244	BUCHANAN	JONATHAN	MALONE	110 PARK ST		WALNUT GROVE	MS	391896526	0.7785775456	8
1235756602	STROPE	BAILEY		905C S FRONTAGE RD		MERIDIAN	MS	393016113	0.7806965894	8
1407962103	COON	DAVID	T	1487 BELK BLVD		OXFORD	MS	386555371	0.7811885703	8
1316033574	MOORE	HUGH	SCOTT	748 E FIFTEENTH ST		YAZOO CITY	MS	391942706	0.7815227684	8
1609871607	SEGARS	KELLY	S	1507 W QUITMAN ST		IUKA	MS	388521132	0.7827638117	8
1083898803	CHAFFIN	RAINES	ATHERTON	125 COUNTY ROAD 1698		TUPELO	MS	33804	0.7839257227	8
1497705453	SUTTLE	SAMUEL	KEITH	14724 HIGHWAY 15 N		LOUISVILLE	MS	393396318	0.7841969779	8
1265455802	YARBROUGH	BENJAMIN		595 MAIN ST E		MEADVILLE	MS	396539233	0.7848801672	8
1083601348	POLK	JAMES	D	1201 HIGHWAY 49 S STE 4		RICHLAND	MS	392189425	0.7849612156	8
1679562094	ALBERT	MICHAEL	HOLGER	187 DOCTORS DR		PEARL	MS	392084042	0.7850431529	8
1801383161	BECKER	JOSIAH	P	201 INDEPENDENCE		COLUMBUS	MS	397100001	0.7869126833	8
1851319008	MCCUTCHEN	WILLIAM		400 VETERANS AVE		BILOXI	MS	395312410	0.7892110803	8
1730178344	TRENT	LINDA	DIANE	9075 SANDIDGE CENTER COVE		OLIVE BRANCH	MS	38654	0.7895431466	8
1992156855	MILLER	MORGAN		7215 S SIWELL RD		BYRAM	MS	392729776	0.7908237594	8
1003898412	ALLEN	SAMUEL	M.	603 S ARCHUSA AVE		QUITMAN	MS	393552331	0.7932873595	8
1144626946	TASSIN	VERONICA		66 OLD AIRPORT RD		HATTIESBURG	MS	394018382	0.7950861197	8
1962484899	ARD	MICHAEL	L.	17540 E MAIN STREET		LOUISVILLE	MS	39339	0.7993613401	8
1548476252	CALLAGHAN	TIMOTHY	J	11273 HIGHWAY 61 N		ROBINSONVILLE	MS	386649705	0.7993730725	8
1306835806	SMITH	CAROL		9075 SANDIDGE CENTER COVE		OLIVE BRANCH	MS	38654	0.7998699787	8
1841289279	HENDERSON	ADELAIDE	FRANCES	2001 AIRPORT RD N	SUITE 204	FLOWOOD	MS	392328827	0.7999520492	8
1336151976	HARLESS	STEPHEN	L	101 WEEMS ST		PURVIS	MS	394754062	0.800468807	8
1386705705	THOMPSON	PHIL		342 MAGNOLIA DRIVE		RALEIGH	MS	39153	0.8022863743	8
1649294000	CRONIN	IRVIN	H	600 E NORTHSIDE DR	STE C	CLINTON	MS	390563443	0.804360446	8
1750472643	PHILLIPS	DEIRDRE	M.	1888 MAIN ST STE C	BOX 277	MADISON	MS	391106337	0.8043769364	8
1588732366	EDMONDSON	HENRY	L	103 DOCTORS PARK	THE LAIRD C	STARKVILLE	MS	39759	0.8050552089	8
1154349926	BILLINGTON	WILLIAM	M	731 MEDICAL CENTER DR		WEST POINT	MS	397739318	0.8051940709	8
1598951279	MITCHELL-SILV	KIM	ANTOINETT	814 S HAUGH AVE	BOX 1675	PICAYUNE	MS	394665350	0.8053048122	8
1265752356	EVANS	JOHN	ELLIS	456 RIVER ROAD		FAYETTE	MS	39069	0.8053180286	8
1215164769	KUSEMIJU	OLADIPO	AJOSE	146 HIGHLAND PKWY	SUITE C	PICAYUNE	MS	394665575	0.808353573	8
1487064697	CHOATE	CODY	CASTON	502 BROAD ST		COLUMBIA	MS	394293037	0.8125944141	8
1841285764	DOWELL	WILLIAM	WADE	122 E BAKER ST		INDIANOLA	MS	387512451	0.8134261597	8
1790795276	MADDEN	JOHN	B	4290 LAKELAND DR STE A		FLOWOOD	MS	392329571	0.81383254	8
1689263717	CARLISLE	RUSSELL	LEE	10058 SYLVARENA RD		WESSON	MS	391919055	0.8143263384	8
1316936917	HULING	RANDALL	T	9075 SANDIDGE CENTER CV		OLIVE BRANCH	MS	386543514	0.8143535884	8
1366473464	HELLRUNG	MARC		1297 W GOVERNMENT ST		BRANDON	MS	390423048	0.8164511387	8
1316515984	JOY	CHRISTINA		300 S WASHINGTON AVE		GREENVILLE	MS	387014719	0.8165254317	8
1306869375	NOYES	ERICA	LYNN	2000 SHILOH ROAD		CORINTH	MS	388342909	0.8170077604	8
1770874687	RICKS	KEVIN		300 RAWLS DR STE 1500		MCCOMB	MS	396482878	0.8177861929	8
1174501449	CARNAHAN	WALTER	EARL	7900 AIRWAYS BLVD	BLDG A SUIT	SOUTHAVEN	MS	386714113	0.8196395099	8
1558637207	LOVETT	ANNA	LEIGH	275 ROSENEATH AVE		JACKSON	MS	392032052	0.8206956539	8
1366459976	KOE	FRANK		7300 S SIWELL RD		BYRAM	MS	392729772	0.8236684635	8
1437166832	BULLOCK	RONALD	A	415 S 28TH AVE		HATTIESBURG	MS	394017246	0.8240159493	8
1447360136	MORRIS	LAWRENCE	BRUNSON	606 N JEFFERSON ST		MACON	MS	393410480	0.8244252865	8
1154316008	NAUSE	CHARLES	LAMAR	110 E MARKET ST		GREENWOOD	MS	389304430	0.8251141262	8
1912964024	TRIEU	THOMAS	T	1025 DIVISION ST	SUITE B	BILOXI	MS	395302906	0.8266566632	8
1679596613	BISHOP	KELLEY		2500 N STATE ST		JACKSON	MS	392164500	0.8281387039	8
1407204118	RHANEY	LAURA		500 FISHER ST		BILOXI	MS	395342502	0.829491144	8
1093155376	MARYA	ANUJ		2466 FLOWOOD DR	SUITE E	FLOWOOD	MS	392329019	0.830473205	8
1881952489	HAY	WILLIAM	STANLEY	950 BROOKWAY BLVD		BROOKHAVEN	MS	396012644	0.8305870084	8
1235249376	BELL	DAVID	WALDEN	1154 CROSS CREEK DR		SALTILLO	MS	388665777	0.8308457079	8
1780652057	JONES	RUBEN	BARRY	903 MISSISSIPPI DR		TUPELO	MS	388040928	0.8329752143	8
1376741355	CUMMINS	CHRISTOPH	J	1009 CITY AVE N	SUITE B	RIPLEY	MS	386631414	0.833644824	8
1487761854	BOKA	BERNARD	GEORGE	1014 D A BIGLANE DR		BROOKHAVEN	MS	396012331	0.8337547718	8
1831176460	MARSHALL	SHIRLEY	A	908 BRANTON AVE		COLUMBIA	MS	394292531	0.8348417891	8
1407237365	DAVIS	WILLIAM		1665 S GREEN ST		TUPELO	MS	388046556	0.8353842016	8
1689692972	MAHAFFEY	EARL	L	1014 ROSE ST	JEFFERSON D	PRENTISS	MS	394745271	0.8353931652	8
1265589360	MCKETNEY	TERESA	LOUISE	1668 W PEACE ST		CANTON	MS	390465332	0.8359828456	8
1780201152	SHAHID	UROOJ		905C S FRONTAGE RD		MERIDIAN	MS	393016113	0.8374531119	8
1659399723	JONES	PHILLIP	EDWARD	1200 N GLOSTER ST		TUPELO	MS	388041206	0.83839645	8
1790709079	CAIN	GEORGE	LEONARD	506 ALCORN DR		CORINTH	MS	388349392	0.8384197028	8
1356963953	MORRIS	JAMIE	REA	4500 13TH ST		GULFPORT	MS	395012515	0.8389298659	8
1265694129	DEMPSEY	MARTHA	ANN	1800 BEACH DR		GULFPORT	MS	395071553	0.8395689995	8
1629698246	WILSON	JAMES	COURTNEY	2466 FLOWOOD DR		FLOWOOD	MS	392329019	0.8418035404	8
1700861465	POTTER	JEFFREY	N	805 HALL ST		WIGGINS	MS	395772110	0.842436979	8
1114280591	HALL	RASHEEDA	CROWELL	100 HIGHWAY 535		SEMINARY	MS	39479	0.8428243747	8
1790754307	WHITTON	WILLIAM	D	7732 OLD CANTON RD		MADISON	MS	391109299	0.8434234261	8
1336146315	MCKENZIE	ANTRONETT	LAURA	75 PHYSICIANS LN		SOUTHAVEN	MS	386716102	0.8439796338	8
1831141399	MARCY	WILLIAM	L	303 N MADISON ST		CORINTH	MS	388345072	0.8441001297	8
1548460454	SINGH	HARPAL		1827C SIMPSON HIGHWAY 149		MENDENHALL	MS	391143439	0.8448956012	8
1598754913	JOHNSON	KURT	DARWIN	187 DOCTORS DR		PEARL	MS	392084042	0.8463412774	8
1457419707	TURNAGE	VICKI	L	604 SOUTH MAIN STREET		WATER VALLEY	MS	38965	0.8465860392	8
1497373344	PATEL	DHRUVAL		564 CYPRESS LN APT 11D		GREENVILLE	MS	387017415	0.8466136776	8
1255387544	MCKENZIE	TRINITY		1410 MAIN STREET EAST		LIBERTY	MS	396450514	0.8472796627	8
1386844066	MCKAY	KIMBERLY	JANE	317 HIGHWAY 13 S		MORTON	MS	391173353	0.8475353885	8
1124680004	BROWN	WILLIAM	LEE	905C S FRONTAGE RD		MERIDIAN	MS	393016113	0.8477166574	8
1396784187	EVANS	JACK	C	1440 JEFFERSON ST		LAUREL	MS	394404243	0.8486916762	8
1447278528	UELTSCHEY	MARCUS	E	125 TURNER PARK DR		SALTILLO	MS	388669214	0.8503402136	8
1730475815	JOHNSON	MARC	EDWARD	950 BROOKWAY BLVD		BROOKHAVEN	MS	396012644	0.8513244869	8
1689781007	LAMPTON	LUCIUS	M.	111 MAGNOLIA ST		MAGNOLIA	MS	396522825	0.8513407683	8
1841391315	VERUCCHI	MATTHEW	T.	46 SEARGENT S. PRENTISS DRIVE	SUITE 203	NATCHEZ	MS	391204792	0.8518344778	8
1437266384	MOAK	EDWARD	SINDEY	427 HIGHWAY 51 N		BROOKHAVEN	MS	396012350	0.8519293539	8
1174588834	GHOLSON	JENNIFER		804 ROBB ST		SUMMIT	MS	396668291	0.8530900561	8
1912979592	KITCHENS	BEN	EARL	302 KAKI ST		IUKA	MS	38852	0.8531271559	8
1174604318	BOWLIN	BRADLEY		115B HWY 556		MEADVILLE	MS	39653	0.8533890903	8
1518378116	CURRIE	WILLIAM		822 MAIN ST		ELLISVILLE	MS	394372425	0.8544360305	8
1326451741	WALKER	MICAH	R.	129 FOUNTAINS BLVD STE 101		MADISON	MS	391106344	0.8548781527	8
1366489296	KYZAR	KENT	COMO	200 HOSPITAL DR		TYLERTOWN	MS	396672020	0.8550352365	8
1891792883	MORRIS	TROY	DALE	75 PHYSICIANS LN		SOUTHAVEN	MS	386716102	0.8560184892	8
1417999301	STANLEY	MARKUS	B	110 KING ARTHURS RDG		VICKSBURG	MS	391809767	0.8579765562	8
1598736605	LINDSEY	MELANIE	M	110 MILLSAPS DR		HATTIESBURG	MS	394021347	0.8583866068	8
1548792732	HARPER	RACHEL	CLAIRE	2514 67TH AVENUE LOOP STE 112		MERIDIAN	MS	39307	0.8586462256	8
1760512099	DIAZ	JOSEPH	JAMES	538 J M ASH DR		HOLLY SPRINGS	MS	386353238	0.8604539926	8
1972694818	WELCH	IRMA	H.	2466 FLOWOOD DR		FLOWOOD	MS	392329019	0.8607256901	8
1134221419	HATHCOCK	STEPHEN	SCOTT	1105 EARL FRYE BLVD		AMORY	MS	388215500	0.8609172073	8
1740215797	WOLFE	SCOTT	JAY	46 SERGEANT PRENTISS DR	SUITE 203	NATCHEZ	MS	391204792	0.8615953652	8
1851868533	BLANSETT	LORI		4381 S EASON BLVD STE 202		TUPELO	MS	388016585	0.8624180964	8
1588743314	BALL	PATRICK	ANDREW	7736 AIRWAYS BLVD.		SOUTHAVEN	MS	386715306	0.8627969291	8
1295374312	SANDERS	ADREECE		5292 IRENE RD		SUMMIT	MS	396665640	0.8629813436	8
1285863886	MCDONNELL	PRESTON		213 CALDWELL DR		HAZLEHURST	MS	390832711	0.8652104693	8
1689664039	HAND	JOSHUA	PETER	404 MAIN STREET		NEW AUGUSTA	MS	394629788	0.8662309353	8
1174810832	LETT	HUNTER	SCOTT	1815 HOSPITAL DR	3RD FLOOR	JACKSON	MS	392043425	0.8668983965	8
1043342322	ELLIS	DUNK	A.	3736 MAIN ST		MOSS POINT	MS	395635108	0.8669750932	8
1326152232	HUDSON	JACK	G	7148 U S HIGHWAY 98	SUITE 101	HATTIESBURG	MS	394028577	0.8670933195	8
1396199840	SANKOORIKAL	VINEETH-J	JOHN	149 DRINKWATER RD		BAY ST LOUIS	MS	39520	0.8674361375	8
1174157317	CARTER	DELECIA		119 S OAK STE 2		RAYMOND	MS	391544205	0.8689006818	8
1912919234	WARRINGTON	JAMES	EDWARD	810 E SUNFLOWER RD	SUITE 100A	CLEVELAND	MS	387322800	0.8710771305	8
1992710727	RUBENSTEIN	LOUIS	A	3099 BIENVILLE BLVD		OCEAN SPRINGS	MS	395644308	0.8715958134	8
1326618364	JULES	JOEL		905C S FRONTAGE RD		MERIDIAN	MS	393016113	0.8717527389	8
1841315678	WELLS	WILLIE	L	407 EAST CALHOUN ST		BRUCE	MS	38915	0.8726300285	8
1346341054	LEWIS	WILLIAM	MARK	1 MEDICAL LN		FOREST	MS	390744039	0.876389713	8
1295816072	HILBUN	WILLIAM	M.	874 BARNES CROSSING RD	SUITE A	TUPELO	MS	388040909	0.8766218512	8
1992905384	NOHRA	CHRISTY	MURRAY	106 CLINTON PKWY		CLINTON	MS	390564730	0.8767937621	8
1881785731	WEBBER	CHARLES	M.	878 LAKELAND DR		JACKSON	MS	392164644	0.8777766972	8
1972606358	RUHL	FORSTER	GEHRING	104 N ROBINSON ST	SENATOBIA F	SENATOBIA	MS	386682149	0.8778151804	8
1154359818	EASTERLING	STANLEY	R	104 MCAULEY DR		VICKSBURG	MS	391832825	0.8785542589	8
1023040318	FINEBURG	PAUL	S.	5907 HIGHWAY 90		MOSS POINT	MS	395636536	0.8796364902	8
1225048291	GRANTHAM	WILLIAM	M	498 HIGHWAY 80 E		CLINTON	MS	390564720	0.8802366447	8
1588653901	KROOSS	WILLIAM	FREDERICK	187 DOCTORS DR		PEARL	MS	392084042	0.8806151957	8
1073713707	JARIN	JEFFREY	DOMINGO	1815 HOSPITAL DR		JACKSON	MS	392043425	0.8809890947	8
1366455545	HERRINGTON	ROBERT	R	502 BROAD ST		COLUMBIA	MS	394293037	0.8814500961	8
1033128681	SANDERS	MICHAEL	L	201 HIGHWAY 51 UNIT A		RIDGELAND	MS	39157	0.8823617598	8
1942810569	WILLIAMS	ERICKA	MARCENE	1031 NORTHRIDGE RD STE A		BALDWYN	MS	388241173	0.8829882405	8
1184118796	THOMPSON	MICHAEL	STEVEN	1301 N 2ND ST		BOONEVILLE	MS	388291028	0.8869973402	8
1891176947	MOORE	JOEL	ASHLEY	2024 15TH ST FL 2		MERIDIAN	MS	39301	0.8878392358	8
1477561728	DANFORD	JOSEPH	R	822 MAIN ST		ELLISVILLE	MS	394372425	0.888332799	8
1962493577	HOOVER	RICK	D	3300 LADNIER RD		GAUTIER	MS	395535900	0.8899232153	8
1225133978	BATEMAN	KYLE	SCOTT	215 HWY 51 SOUTH		BROOKHAVEN	MS	396013245	0.8899991023	8
1083657787	HOLLINGSHEAD	CHARLES	AARON	1220 JEFFERSON ST		LAUREL	MS	394404355	0.8903516763	8
1184156804	SANDERS	MELISSA	E	110 S PEARSON RD		PEARL	MS	392085635	0.8923320216	8
1821001041	WALLER	RICHARD	EDWIN	1024 MARTIN LUTHER KING DRIVE		MARKS	MS	386460289	0.8924185428	8
1609071265	THORNTON	LAURIE	HEATHER	213 CALDWELL DR		HAZLEHURST	MS	390832711	0.8936926848	8
1881696862	DENNEY	DELORA	A	12 MEDICAL PLAZA BLVD		PICAYUNE	MS	394669197	0.8946801614	8
1942615562	KASUNDRA	SHYAM	PARSHOTTA	303 MEDICAL CENTER DR		BATESVILLE	MS	386068608	0.8957469454	8
1073576070	HOLMAN	MICHAEL	G	332 HIGHWAY 12 W		KOSCIUSKO	MS	390903209	0.8968371567	8
1881797439	GIBSON	DON	A	811 HWY 49 SOUTH		RICHLAND	MS	39218	0.8973595253	8
1356705487	OLU JOSHUA	OLAMIDE		2466 FLOWOOD DR		FLOWOOD	MS	392329019	0.8976489282	8
1588619621	SOUTH-BITTER	DWALIA	SHERREE	31 COUNTY ROAD 815		RIPLEY	MS	386638201	0.898676441	8
1942217757	BULLOCK	JOHN	DAVID	1238 HIGHWAY 42		SUMRALL	MS	39482	0.8986962051	8
1922074806	JACKSON	JOSEPH		119 ROBERTSON ST		OKOLONA	MS	388601620	0.8991612712	8
1811929193	BARRETT	HARRIS	G.	5907 HIGHWAY 90		MOSS POINT	MS	395636536	0.9016373013	8
1700978889	PRUITT	CHARLES		360 SIMPSON HIGHWAY 149	SUITE300	MAGEE	MS	391113841	0.9024386345	8
1972009835	PRESGRAVES	JAMES	SHELBY	360 SIMPSON HIGHWAY 149 STE 150		MAGEE	MS	391113846	0.902907243	8
1528041639	MUTZIGER	JOHN	C.	14884 HWY 15		DECATUR	MS	39327	0.9032599711	8
1447565064	REDD	RITA	R	1800 12TH ST		MERIDIAN	MS	393014158	0.9042766671	8
1255719415	TEAGUE	TERRI	JO	2173 S LAMAR BLVD		OXFORD	MS	386555223	0.9045178261	8
1184643686	KHANDEKAR	ZINAT	K	3550 HIGHWAY 468 WEST		WHITFIELD	MS	391930157	0.906730859	8
1295352649	THOMAS	JORDAN	C	1400 E UNION ST		GREENVILLE	MS	387033246	0.9072918817	8
1679543102	KELLUM	RONALD	FULTON	4433 LEISURE TIME		DIAMONDHEAD	MS	395253259	0.9100968828	8
1790166841	WILKERSON	STEPHEN	COLE	1665 S GREEN ST		TUPELO	MS	388046556	0.9107223842	8
1982004859	BRADSHAW	JAMES	CARY	14884 HIGHWAY 15		DECATUR	MS	39327	0.9108269997	8
1548305279	HAWKINS	ARVIS		2363 HIGHWAY 1 S		GREENVILLE	MS	387018337	0.911347833	8
1225017239	BRANDON	STEVEN	CARMICHAE	501 HOSPITAL RD		STARKVILLE	MS	397592158	0.9130090177	8
1942267281	BRUCE	KAREN	H	704 S 5TH ST		COLLINS	MS	394284147	0.9144429396	8
1265653372	SHEKHAWAT	NAWAL	SINGH	205 ALMA STREET		TUTWILER	MS	389530462	0.9145737099	8
1710989678	WILLIAMSON	TERESA	A	2819 DENNY AVE.		PASCAGOULA	MS	395815320	0.9173851371	8
1316928955	HAVENS	MICHAEL	RANDOLPH	107 EUREKA ST		BATESVILLE	MS	386062533	0.9179133204	8
1992935266	JENNINGS	WILLIAM	T	826 CLAYTON AVE		TUPELO	MS	388041918	0.9180270452	8
1326275694	YONTZ	DUSTIN	LEE	150 REYNOIR ST		BILOXI	MS	395304130	0.919268439	8
1265812630	CAIN	CHARNELL	R	1297 W GOVERNMENT ST		BRANDON	MS	390423048	0.9221670776	8
1669098794	YEUNG LAI WAH	CHIN-QUNE	OLIVER	764 LAKELAND DR		JACKSON	MS	392164651	0.9231621245	8
1407852072	JACKSON	WILLIAM	G	202 ALCORN DR		CORINTH	MS	388349701	0.9233194282	8
1508125576	TULLOS	KELLY	NICOLE	1440 JEFFERSON ST		LAUREL	MS	394404243	0.9236092744	8
1194188722	DOUGLAS	JESSICA	LYNN	149 DRINKWATER RD		BAY ST LOUIS	MS	395201658	0.9272692189	8
1730199290	BLACK	BRUCE	T	401 BAPTIST DR	SUITE 104	MADISON	MS	391102009	0.928683171	8
1124090618	DUKES	ERIK	WARD	1301 N 2ND ST		BOONEVILLE	MS	388291028	0.9305941034	8
1003908476	DAHL	ERIC	PAUL	1487 BELK BLVD		OXFORD	MS	386555371	0.9307048595	8
1346359197	MOODY	DAVID	LAWRENCE	1071 E FRANKLIN ST		CARTHAGE	MS	390513601	0.9307806994	8
1245279918	SMITH	DENNIS	E	1665 SOUTH GREEN ST		TUPELO	MS	38804	0.9329596068	8
1902874571	HARRIS	WILLIAM	KEITH	7275 S SIWELL RD		JACKSON	MS	392729776	0.9350651735	8
1841312600	COLLINS	ROGER	L	1420 OLD SQUARE RD		JACKSON	MS	39211	0.9383201697	8
1083696405	CAMPBELL	GEORGE	B.	1106 CENTRAL DR	SUITE 1	PHILADELPHIA	MS	393508972	0.9384620939	8
1649470097	PERKINS	TODD	HAYDEN	4290 LAKELAND DR STE A		FLOWOOD	MS	392329571	0.9401504975	8
1588003297	WILLIS	JESSICA	ERIN	178 HIGHWAY 24 E		CENTREVILLE	MS	396314171	0.9410976269	8
1669987335	BROWN	JASON	B	2514 67TH AVENUE LOOP STE 112		MERIDIAN	MS	393077260	0.9412358287	8
1396184909	BAROWKA	SARAH	E	1665 S GREEN ST		TUPELO	MS	388046556	0.9420244819	8
1306814801	JOHNSTON	JOHN	W	1314 19TH AVE		MERIDIAN	MS	393014116	0.9426832185	8
1851824171	AHMED	ABDU		1225 N STATE ST		JACKSON	MS	392022064	0.9448529598	8
1174532790	PRICE	RICHARD		230 TRACE COLONY STE 2		RIDGELAND	MS	391578810	0.9465427329	8
1881709053	JOHNS	STEPHEN		1340 BROAD AVE	STE 450	GULFPORT	MS	395012404	0.946820281	8
1124098603	PATEL	PRAVIN	P	423 CENTRAL AVE		COLDWATER	MS	38618	0.9471487412	8
1013398213	PATEL	CHARVI		1887 SPILLWAY RD		BRANDON	MS	390476066	0.9472666573	8
1447264643	KELLY	RICHARD	ALLEN	210 GOODMAN RD E		SOUTHAVEN	MS	386719520	0.9473065599	8
1407871445	COMPTON	DAVID	A.	121 E BAKER ST		INDIANOLA	MS	387512450	0.9476549136	8
1962532929	HUFFMAN	JEWELL	JACKSON	1301 VETERANS MEMORIAL BLVD		EUPORA	MS	397442064	0.9488418349	8
1457701864	WARD	MATTHEW	AARON	2514 67TH AVENUE LOOP	SUITE 112	MERIDIAN	MS	393077259	0.9492904776	8
1801108196	TREADWELL	LAUREN	BRIDGET	6250 OLD CANTON RD		JACKSON	MS	392112946	0.9493411132	8
1861888000	TAYLOR	MEAGAN	CARNEY	805 HALL ST		WIGGINS	MS	395772110	0.952225612	8
1982618369	HOLLIBAUGH	BECKY	F	3920 PROMENADE PKWY		BILOXI	MS	39540	0.9551964798	8
1407817240	RIGSBY	REGINALD	D	1082 GLUCKSTADT RD		MADISON	MS	391107243	0.9572795597	8
1154325801	MARLOW	HENRY	GRADY	12 EAST BRUNSWICK		BYHALIA	MS	386110698	0.9580788514	8
1588664510	CARTWRIGHT	CLIFTON	C	517 E CHURCH ST		BOONEVILLE	MS	388293709	0.958544523	8
1215381769	PIERSANTI	ALANA		2466 FLOWOOD DR		FLOWOOD	MS	392329019	0.9585798387	8
1093828683	SCOTT	SETH	A.	92 W. RATLIFF STREET		LUCEDALE	MS	394526537	0.9586780737	8
1245274414	HOLMES	JAMES	WALTER	975 HALL STREET		WIGGINS	MS	39577	0.9608146837	8
1396902409	CREECH	TONYA	G	3700 HARDY ST STE 10		HATTIESBURG	MS	394021614	0.9626562036	8
1013320993	HOWARD	MARCIA	L	2500 N STATE ST	DEPT OF FAM	JACKSON	MS	392164500	0.9644017629	8
1407878820	SMITH	D.	KELLY	400 VETERANS AVE		BILOXI	MS	395312410	0.9644069932	8
1821070236	BYRD	OLIVER	WAYNE	603 S ARCHUSA AVE		QUITMAN	MS	393552331	0.9651432144	8
1841227998	HALL	CAROL	ANN	10319 DIBERVILLE BLVD		DIBERVILLE	MS	395402506	0.9653645498	8
1205940095	JONES	BOBBY	G	215 BOBBY BEASLEY ST		SEMINARY	MS	394795501	0.9663157253	8
1023070067	ALFORD	TIMOTHY	J	332 HIGHWAY 12 W		KOSCIUSKO	MS	390903209	0.9665806177	8
1225087588	JOHNSON	WAYNE	C	1201 HIGHWAY 49 S STE 4		RICHLAND	MS	392189425	0.9667339246	8
1972617884	ROSS	WILLIAM	S	4770 AMOCO DR	COASTAL FAM	MOSS POINT	MS	395639627	0.9689983646	8
1063503258	PEEPLES	HOLLY		878 LAKELAND DR		JACKSON	MS	392164644	0.969016931	8
1982609004	HAWKINS	CASSANDRA		491A CRAFT ST		HOLLY SPRINGS	MS	386353251	0.969277882	8
1144252834	SPEED	JULIUS	KEITH	200 HOSPITAL DR		TYLERTOWN	MS	396672020	0.9699316169	8
1912967795	WATKINS	DAWN	JAYELYNN	7001 HWY 614		HURLEY	MS	39555	0.9728820692	8
1871592659	MCCLATCHY	WILLIAM	HARDEE	7235 HACKS CROSS RD		OLIVE BRANCH	MS	386544213	0.972898196	8
1619154051	MNZAVA	CHRISTY	MICHELLE	1500 HIGHWAY 19 N		MERIDIAN	MS	393075335	0.9730408233	8
1235191289	CARTER	RICHARD	C	332 HIGHWAY 12 W		KOSCIUSKO	MS	390903209	0.9730800823	8
1427113000	MARTIN	JAMES	BURKE	1103 HANLEY RD		OCEAN SPRINGS	MS	395643108	0.9736977876	8
1285748137	JOHNSON	JOHN	J	415 S 28TH AVE		HATTIESBURG	MS	394017246	0.9780675545	8
1093200123	DANANDEH	ANDALIB		2514 67TH AVENUE LOOP STE 112		MERIDIAN	MS	393077260	0.9816035661	8
1356493951	BOYETTE	KRISTA	L.	1106 CENTRAL DR		PHILADELPHIA	MS	393508972	0.9826804963	8
1407948284	JONES	WILLIAM	BRETLEE	200 GRAND BLVD		GREENWOOD	MS	38930	0.9837208507	8
1427088814	MAJOR	STEVEN	DAVID	6882 ELMORE RD		SOUTHAVEN	MS	38671	0.9845142905	8
1841537909	MILHORN	HOWARD	THOMAS	905C S FRONTAGE RD		MERIDIAN	MS	393016113	0.9876504578	8
1083613210	RIDDELL	MAL	S.	1300 SUNSET DR	SUITE B	GRENADA	MS	389014086	0.9878214495	8
1447879713	UKPONG	TETE		2500 N STATE ST		JACKSON	MS	392164500	0.9899894576	8
1700896263	JOHNSTON	LEWIS	DUBARD	2173 MAIN ST		MADISON	MS	391106309	0.9901354243	8
1437388055	MARTIN	SCOTT	CHASLEY	732 CLINTON PKWY		CLINTON	MS	390565227	0.9901582072	8
1407938368	GATLIN	ALAN	DALE	15012 LEMOYNE BLVD		BILOXI	MS	395325205	0.9906218313	8
1730159369	SACKS	HERMAN	MARX	3661 SANGANI BLVD STE E		DIBERVILLE	MS	395408707	0.9909499302	8
1487767281	HUBER	MICHAEL	S.	92 W. RATLIFF STREET		LUCEDALE	MS	394526537	0.9921846115	8
1619069622	CAMPBELL	CHARLES	WALTON	102 CARROLLTON ST		LEXINGTON	MS	39095	0.9922563904	8
1578538591	CREEKMORE	SAMUEL	JOSHUA	216 OXFORD RD		NEW ALBANY	MS	386523115	0.9923555586	8
1528086857	REID	RICHARD	CLYDE	1300 SUNSET DR	SUITE F	GRENADA	MS	389014086	0.9935431285	8
1497761241	CONERLY	DONALD	V	50 PARKWAY LN		PETAL	MS	394653035	0.9944539159	8
1932200151	MOULDER	REBEKAH		106 HIGHLAND WAY	SUITE 103	MADISON	MS	391106929	0.9948961642	8
1346268786	HUNT	HARRY	G.	1212 BROAD ST		COLUMBIA	MS	394293114	0.9952498372	8
1194707513	ZAMORA	IVAN	V.	305 S ARCHUSA AVE		QUITMAN	MS	393552325	0.9957309971	8
1437122751	CASTLE	MONA	M	2161 S LAMAR BLVD		OXFORD	MS	386555223	0.9965889584	8
1124382536	TANGELLA	SUDHEER		878 LAKELAND DR		JACKSON	MS	392164644	0.9970056885	8
1043608623	FLOYD	BRENDA		278 GOOD HOPE RD		MENDENHALL	MS	391145642	0.9978269576	8
1952840522	FAUCHEUX	JASON		301 FISHER ST		BILOXI	MS	395342508	0.9978358918	8
1417969031	BRACKEN	WILLIAM	MARTIN	14365 HIGHWAY 16 W		DE KALB	MS	393287974	0.9987679347	8
1093783672	SHEFFIELD	PAUL	E	969 LAKELAND DR		JACKSON	MS	392164606	0.9989346438	8
