# Supplementary material for: Prevalence and Correlates of COVID-19 Vaccine Information on Family Medicine Practices’ Websites in the United States: Cross-sectional Website Content Analysis
Source: JMIR Form Res. 2022 Nov 17;6(11):e38425. doi: 10.2196/38425 (PMC9671487; doi:10.2196/38425)
Supplement: Multimedia Appendix 1 [file formative_v6i11e38425_app1.zip › NPI datasets/MT_NPI.csv]

NPI	last_name	first_name	middle_name	address_line1	address_line2	city	state	zip	r	target_sample	comment
1013952704	VASQUEZ	NED	F	401 RAILROAD ST W		MISSOULA	MT	598024109	0.000350733	5	Website Found
1427084060	CREWS	KIRK	L.	401 MAIN STREET		STEVENSVILLE	MT	59870	0.000601855	5	Website Found
1821083452	SACRY	GAYLE	FAYE	108 W FIRST ST		WHITEHALL	MT	597590339	0.002790913	5	Excluded, no website found
1528231537	SCHWANKE	RYAN	P	2675 CENTRAL AVE		BILLINGS	MT	591026686	0.003268405	5	Website Found
1639120546	BENNETT	LAURA	L	408 WENDELL AVE		LEWISTOWN	MT	59457	0.004056766	5	Excluded, family medicine/primary care not listed in services provided
1396008231	WOXLAND	HEIDI		106 RIDGEWATER DR	SUITE A	POLSON	MT	598608977	0.006598225	5	Excluded, no website found
1871589796	MOORE	DOUGLAS	L	123 S 27TH ST		BILLINGS	MT	591014200	0.007337924	5	Website Found
1215971155	MICHELS	FRANK		2019 BROADWATER AVE		BILLINGS	MT	591024810	0.007526146	5	Excluded, urgent care only
1114367216	BUTLER	RYAN		3010 15TH AVE S		GREAT FALLS	MT	594055240	0.009837874	5	Website Found
1326158015	REISS	ADAM	S	401 W PENNSYLVANIA ST		ANACONDA	MT	597111931	0.010508247	5
1174545917	HOFFMAN	DAVID	JAY	931 HIGHLAND BLVD	SUITE 3360	BOZEMAN	MT	59715	0.0105142	5
1982017968	RUSSELL	NICOLE	ELIZABETH	1035 1ST AVE W		KALISPELL	MT	599015607	0.011259406	5
1568552545	RANTZ	ELIZABETH	R	700 CONLEY LAKE RD		DEER LODGE	MT	597228711	0.012082009	5
1033205687	DRIVDAHL-SMIT	CHRISTINE		11 S 7TH ST	SUITE 241	MILES CITY	MT	593013216	0.012129471	5
1720431729	MUSSMAN	MADELINE	GRACE	1037 MAIN ST		CORVALLIS	MT	598289004	0.013034631	5
1114174414	DREILING	JOHANNA		316 N 3RD ST		HAMILTON	MT	598402480	0.013539061	5
1316948037	KRAINACKER	DAVID	A	3330 PTARMIGAN LN		HELENA	MT	596020521	0.013666739	5
1013017680	MONDAY	MICHAEL	D.	1775 SPRING CREEK DR		BILLINGS	MT	591026754	0.014056101	5
1669543039	CHARMAN	ALISON	B	1111 BAKER AVE		WHITEFISH	MT	599372901	0.015850436	5
1588685820	TWOBEARS	SHANTELL	M	620 S HAYNES AVE		MILES CITY	MT	593014769	0.016284779	5
1669791091	GERMANY	KATIE	A	2675 CENTRAL AVE		BILLINGS	MT	591026686	0.019979133	5
1164718813	FRANDSEN	THOMAS	DOUGLAS	2831 FORT MISSOULA RD STE 302		MISSOULA	MT	598047401	0.025011994	5
1982709259	GOMEZ-KIRCHHO	COLETTE	ANDREA	935 HIGHLAND BLVD	SUITE 2210	BOZEMAN	MT	597156904	0.027098267	5
1093157760	KROPP	KEVIN	A	1280 BURNS WAY		KALISPELL	MT	599013110	0.028927465	5
1023019908	ASTHALTER	JAMES	H	1400 29TH ST S		GREAT FALLS	MT	594055353	0.030007409	5
1255319216	FRENCH	BAYNE	ANDRE LEE	1111 BAKER AVE		WHITEFISH	MT	599372901	0.030814937	5
1750692810	MARCHION	CHRISTINA	SAFRON	408 WENDELL AVE		LEWISTOWN	MT	594572261	0.031066736	5
1972770592	BASFORD	MELISSA	L N	310 SUNNYVIEW LN		KALISPELL	MT	599013129	0.031678362	5
1669780433	DEFLUITER	JASON	WAYNE	1343 HIGHWAY 93 NORTH		EUREKA	MT	599179503	0.033861924	5
1073616116	SOLOMON	AMY		123 S 27TH ST		BILLINGS	MT	591014227	0.036872792	5
1417994369	FORSETH	LORI		1035 1ST AVE		LAUREL	MT	590442119	0.037729422	5
1063625416	BREWER	CYNTHIA	KAY	801 N 29TH ST		BILLINGS	MT	591010905	0.038910309	5
1992892509	SCHULEIN	MARK		126 S MAIN ST		LIVINGSTON	MT	59047	0.039051557	5
1013039668	CAIRNS	KENNETH	BERNARD	308 MISSION DR		ST IGNATIUS	MT	59865	0.040796625	5
1346281409	STANLEY	MERRILL		32 WICKS LN		BILLINGS	MT	591053810	0.04115812	5
1124007943	CHRISTENSEN	ANNA	MARY	7300 N PERIMETER RD		MALMSTROM AFB	MT	594026701	0.046639781	5
1508880527	BAUER	LEONARD	JOSEPH	1101 TEXAS AVE		DEER LODGE	MT	597221828	0.046804693	5
1235181504	HAYWARD	BRUCE	T	600 MT HIGHWAY 91 S		DILLON	MT	597257379	0.047240961	5
1053357228	REEB	PAUL	R	1035 1ST AVE WEST	FLATHEAD CO	KALISPELL	MT	599015607	0.047811114	5
1093071789	THOMAS	STEPHANIE	KAY	32 WICKS LN		BILLINGS	MT	591053810	0.048584129	5
1992786040	SESSIONS	LISA	K	401 S ALABAMA ST STE 6A		BUTTE	MT	59701	0.049409227	5
1609965540	EARL	ANNA	M	418 WEST MONROE AVE		CHESTER	MT	595220506	0.049561941	5
1144233552	NAKAMURA	GRANT	Y	144 2ND ST E STE 101		WHITEFISH	MT	599372402	0.049886601	5
1083662233	ANDERSON	LOY	L	1600 DIVISION ROAD		GREAT FALLS	MT	59404	0.050193895	5
1891941662	HARDY	MELANIE	ANN	408 WENDELL AVE		LEWISTOWN	MT	594572261	0.052237738	5
1295724292	DODGE	JENIFER	PATRICIA	2550 E BROADWAY ST		HELENA	MT	596014905	0.054830527	5
1912137092	SMITH	KELLY	HAVIG	600 HWY 91 SOUTH		DILLON	MT	597257379	0.056385437	5
1205213956	RICHARDS	ETHAN	MICHAEL	500 W BROADWAY ST		MISSOULA	MT	598024008	0.056693443	5
1992061741	BIXBY	MAE	LEIGH	500 W BROADWAY ST		MISSOULA	MT	598024008	0.057514816	5
1770998353	LARSEN	ERIC	PAUL	2827 FORT MISSOULA RD		MISSOULA	MT	598047408	0.060210598	5
1518492743	DAVIS	NICOLE	NIELSEN	123 S 27TH ST		BILLINGS	MT	591014227	0.061098354	5
1992817951	GALL	DANIEL	L.	2675 CENTRAL AVE		BILLINGS	MT	591026686	0.062031511	5
1497859987	CUTHBERT	MONA	LYNNE	160 HERITAGE WAY STE 202		KALISPELL	MT	599013127	0.062793606	5
1821170523	ARMENT	CLAIRE	ELIZABETH	96 CLINIC RD N		BOX ELDER	MT	595218849	0.064474412	5
1265526768	WOLFE	STEPHANIE	J	935 HIGHLAND BLVD STE 2200		BOZEMAN	MT	597156915	0.065497178	5
1477727956	CORUM	BERNADETT	N.	#5 4TH AVE. EAST		POLSON	MT	59860	0.06595192	5
1255504254	PHIPPS	BENJAMIN	K	2900 12TH AVE N STE 140W		BILLINGS	MT	591017507	0.065973199	5
1174685374	CULLIS	WILLIAM	C	126 6TH AVE SW		RONAN	MT	598642600	0.068020437	5
1841495512	WEINBERGER	APRIL	L	1037 MAIN ST		CORVALLIS	MT	598289374	0.069136408	5
1417046350	KOZAKIEWICZ	RICHARD		418 W MONROE AVE		CHESTER	MT	595220506	0.069295585	5
1588656516	TRIEHY	THOMAS	G	1400 29TH ST S		GREAT FALLS	MT	594055353	0.070691323	5
1992230122	HUTTON	ALASTAIR		123 S 27TH ST		BILLINGS	MT	591014227	0.07157027	5
1609824283	KALBFLEISCH	JOHN	N	1111 BAKER AVE	GLACIER MED	WHITEFISH	MT	599372901	0.071966104	5
1720171994	SHEPHERD	SANDRA	LAUREN	2825 FORT MISSOULA RD STE 115		MISSOULA	MT	598047403	0.073863051	5
1558385948	STOCK	DAVID	ANTHONY	96 CLINIC RD N		BOX ELDER	MT	595218849	0.074869824	5
1336324250	CUNNINGHAM	KRISTOPHE	G	123 S 27TH ST		BILLINGS	MT	591014200	0.076051334	5
1790290096	YONCHEK	LEEANNE	MICHELLE	2550 E BROADWAY ST		HELENA	MT	596014905	0.076079656	5
1982705596	CODY	KAREN	ELIZABETH	405 SADDLE DRIVE		HELENA	MT	59601	0.076826817	5
1295112944	HOGANSON	LAURA	I	126 6TH AVE SW		RONAN	MT	59864	0.077887216	5
1255373411	BULLMAN	JON		2019 BROADWATER AVE		BILLINGS	MT	591024810	0.078958445	5
1730566480	RICHARDS	CHRISTINA	MARY	500 W BROADWAY ST		MISSOULA	MT	598024008	0.080083702	5
1659327120	FLEISCHER	LISA	A	202 CONWAY DR	SUITE 200	KALISPELL	MT	599013153	0.080331769	5
1376645341	DUNCAN	HEIDI	M.	2675 CENTRAL AVE		BILLINGS	MT	591026686	0.083152317	5
1801831599	GOMERSALL	JANICE	R	2835 FORT MISSOULA RD		MISSOULA	MT	598047423	0.085433946	5
1972522308	TYGRETT-SUE	PATRICIA	Y	245 WINDWARD WAY	SUITE 101	KALISPELL	MT	599013133	0.08665979	5
1619063617	PESSL	ERICH		120 N 19TH AVE STE A		BOZEMAN	MT	597183920	0.08971559	5
1376074096	HUTCHINS	STELLA		310 SUNNYVIEW LN		KALISPELL	MT	599013129	0.090926489	5
1831190685	PHILLIPS	WILLIAM	LEONARD	2223 MISSION WAY		BILLINGS	MT	591020160	0.095520769	5
1427020940	RICHARDSON	BRUCE	W	10505 RIVER RD		HAVRE	MT	595018235	0.096758067	5
1275858797	CALVERT	HEATHER		123 S 27TH ST		BILLINGS	MT	59101	0.099269328	5
1952612947	O'CONNELL-MAY	SARA		2550 E BROADWAY ST		HELENA	MT	596014905	0.101877404	5
1073740288	SINH	NIPA	HITENDRA	10110 SOUTH 7650 EAST		CROW AGENCY	MT	590220009	0.102924713	5
1225188212	GOODMAN	ANGELA		2675 CENTRAL AVE		BILLINGS	MT	591026686	0.103133634	5
1710945829	NEFF	KATHRYN	H	1111 BAKER AVE	GLACIER MED	WHITEFISH	MT	599372901	0.103275434	5
1598719064	NITSCHELM	ROBERT	D	160 HERITAGE WAY STE 202		KALISPELL	MT	599013127	0.104274029	5
1447577317	PYLE	SAMANTHA	LYNN	320 E 2ND ST		LIBBY	MT	599232010	0.105131319	5
1780623181	KIRKLAND	BRENDA		330 N 10TH ST STE A		HAMILTON	MT	598402318	0.105270715	5
1891824439	JOHNSON	CHARLES	LOREN	358 N FERNDALE DR		BIGFORK	MT	599116513	0.109177306	5
1467672287	DESROSIER	MARY	CECILIA	760 PIEGAN STREET		BROWNING	MT	59417	0.109711023	5
1912003997	UPHUES	MICHAEL	R	901 4TH AVE N		WOLF POINT	MT	592011215	0.109758766	5
1730298852	LESSMEIER	DEBORAH	LYNN	310 SUNNYVIEW LN		KALISPELL	MT	599013129	0.112128068	5
1023389673	BOOR	SAMUEL	VLADIMIR	15 TRAPPER VALLEY RD		GREAT FALLS	MT	594058126	0.112361945	5
1396039590	GIORDANENGO	MATTHEW	STEPHEN	123 S 27TH ST		BILLINGS	MT	591014227	0.115062036	5
1336157916	LYNCH	CONLEY		670 PARK AVE		SHELBY	MT	594741663	0.115266226	5
1245529858	CALLE	INGRID	MARIE	316 E BABCOCK ST		BOZEMAN	MT	597154710	0.115646817	5
1396736047	MARLER	MICHELE	C	601 1ST AVE N		GREAT FALLS	MT	594012510	0.116952685	5
1306922885	BROUWER	LAWRENCE	DALE	411 W MAIN ST		HAMILTON	MT	598402470	0.117766376	5
1629013750	STONER	KIRK	L	448 W LAUREL AVE		PLENTYWOOD	MT	59254	0.117958581	5
1427271592	HULEBAK	ALICE	L	1287 BURNS WAY		KALISPELL	MT	599013109	0.12036422	5
1265532907	AROSEMENA	PETER	J.	107 H. ST. EAST	550 6TH AVE	POPLAR	MT	59255	0.121337261	5
1356407902	BLACK	CHARLES	BRAD	214 E 3RD ST		LIBBY	MT	599232056	0.124181011	5
1053761007	HIPOLITO	RUBEN	MICHAEL	70 VILLAGE LOOP RD		KALISPELL	MT	59901	0.124348249	5
1619268406	WANG	DANIELLE		760 WICKS LN		BILLINGS	MT	591054427	0.125907442	5
1427119379	GOLDSMITH	THOMAS	RICHARD	10150 COTTONWOOD ROAD		BOZEMAN	MT	597188969	0.127505646	5
1265585608	HOWARD	MICHELLE	K	600 MAIN ST		DEER LODGE	MT	597221440	0.127959446	5
1265449482	ADAMS	MARC	E	670 PARK AVE		SHELBY	MT	594741663	0.128268498	5
1639172075	CLARY	ROBERT	A	100 MAIN ST STE C		SHELBY	MT	594741906	0.129316169	5
1083615959	ENGBRECHT	DAVID	R	1600 DIVISION RD		GREAT FALLS	MT	594041921	0.129340009	5
1447390166	MUZQUIZ	LEEANNA	IRVINE	308 MISSION DR		ST IGNATIUS	MT	598659676	0.130870858	5
1770743627	MEYERS	CHRISTINA	MICHEL	33 W MAIN ST		BELGRADE	MT	597143716	0.135800918	5
1649465527	SAMMONS	LEHMAN	CLARK	100 BEAVERHEAD TRAIL		BIG SKY	MT	597161701	0.136831029	5
1750523775	SULLIVAN	KEVIN	CURTIS	334 TOWN CENTER AVE		BIG SKY	MT	597151713	0.13879618	5
1356487201	MEDINA	EDWIN		315 S 8TH AVE. E		MALTA	MT	59538	0.139490574	5
1891083937	QAMAR	SUMMERA		1100 HOLLENBACK LN.		DEER LODGE	MT	59722	0.141420197	5
1326029851	LEE	JOSEPH		1401 25TH ST S		GREAT FALLS	MT	594055183	0.142022614	5
1275832057	DENNEY	EMILY	H	1200 WESTWOOD DR		HAMILTON	MT	598402345	0.143419645	5
1528555240	SPRINGS	DAVID		126 6TH AVE SW		RONAN	MT	598642600	0.144506312	5
1407116478	COLLINS	ALAN	P	1500 LIME CREEK ROAD		TREGO	MT	59934	0.144798877	5
1386981686	ALARCON	CYNTHIA	M.	1930 9TH AVE		HELENA	MT	596014759	0.147456655	5
1568494052	SOFIANEK	JOSEPH	JAMES	935 HIGHLAND BLVD STE 2200		BOZEMAN	MT	597156915	0.147500709	5
1992747836	BRANDEBERRY	ERIC		1850 9TH ST W		COLUMBIA FALLS	MT	599124410	0.151519722	5
1790002244	WESTMARK	MATHEW		123 SOUTH 27TH STREET	RIVERSTONE	BILLINGS	MT	59101	0.15155938	5
1467528596	SPIRE	GAROLD	DEAN	100 NORTH CHEYENNE AVE		LAME DEER	MT	590430070	0.152597403	5
1922653484	NUNBERG	LOGEN	ROSS	105 E OAK ST STE 1E		BOZEMAN	MT	597152978	0.154492344	5
1194988543	GRIFFIN	JONATHAN	SPENCER	1223 STETSON RD.		HELENA	MT	59602	0.15553399	5
1811938640	PITMAN	DOUGLAS		715 NUCLEUS AVE		COLUMBIA FALLS	MT	599124015	0.155670697	5
1598134322	LUTSYK	OLGA		2750 GRAND AVE		BILLINGS	MT	591022629	0.156245235	5
1104927722	HOWELL	SHERI	SHERRODD	820 N MONTANA AVE		HELENA	MT	596013856	0.158039077	5
1134166622	GERBASI	PAOLO		123 S 27TH ST		BILLINGS	MT	591014227	0.158844173	5
1467495853	SHAUB	STEPHEN		32 WICKS LN		BILLINGS	MT	591053810	0.158853658	5
1558437277	COLEMAN	DOYLE	SCOTT	320 ALPENGLOW LN		LIVINGSTON	MT	590478506	0.165243155	5
1386740462	DAVIS	VICTOR	M	101 ARROW ST		ST IGNATIUS	MT	598650679	0.166434895	5
1497726921	HOWARD	JOSEPH	ALLEN	6 13TH AVE E		POLSON	MT	598605315	0.166927294	5
1073552592	LOVEJOY	LISA	B	500 WEST BROADWAY		MISSOULA	MT	598024008	0.167292861	5
1043352420	NIMS	HAROLD	B	107 H. ST. EAST		POPLAR	MT	59255	0.168508035	5
1922269042	GILBERT	JENNIFER	C	2835 FORT MISSOULA RD	SUITE 101	MISSOULA	MT	598047423	0.169157041	5
1356397533	ANDERSON	JONATHAN	M	160 HERITAGE WAY STE 202		KALISPELL	MT	599013127	0.170297742	5
1992719462	UPCHURCH	JAMES	DAVID	10110 S 7650 E	CROW NORTHE	CROW AGENCY	MT	59022	0.171972396	5
1053508846	PLATE	BETH	ANN	2550 E BROADWAY ST		HELENA	MT	596014905	0.174034186	5
1447663422	PERRY	JUSTIN	CLARENCE	3330 PTARMIGAN LN		HELENA	MT	596020521	0.174427307	5
1912924689	KRINGLIE	ROSS	A	1006 W MAIN ST		BOZEMAN	MT	597153219	0.174658158	5
1174526503	STEWART	LANCE	LYNN	670 PARK AVE		SHELBY	MT	594741663	0.17968269	5
1174566301	EXLEY	JACK		55 N. MONTANA		ABSAROKEE	MT	590010425	0.18131764	5
1013951060	CROSE	HUNTER	C	401 W PENNSYLVANIA AVE		ANACONDA	MT	597111931	0.18304799	5
1073760393	DREWELOW	ROBERT		760 HOSPITAL CIRCLE		BROWNING	MT	59417	0.185075299	5
1801909080	ZILKOSKI	MARK	W	301 KNAPP ST		WOLF POINT	MT	592011826	0.189425031	5
1508028895	HALOL	ATHENA JA	OCAMPO	519 E MAIN ST		CUT BANK	MT	594273015	0.191346386	5
1841634813	MCCARTHY	DANIEL	AMBROSE	401 RAILROAD ST W		MISSOULA	MT	598024109	0.192497327	5
1164416814	ASHCRAFT	JIMMIE	LEE	123 S 27TH ST		BILLINGS	MT	591014200	0.195645627	5
1437680758	BILLINGS	ISAAC		107 RIDGEWATER DR STE A		POLSON	MT	598608977	0.196067608	5
1538108204	WILSON	ROBERT	S.	16 N MILES AVE		HARDIN	MT	590342356	0.197543242	5
1548647290	THORSON	TYLER	JAY	104 RUFUS LN		POLSON	MT	59860	0.198106214	5
1770695744	YANG	EULEE		504 S 13TH ST		LIVINGSTON	MT	590473727	0.199399423	5
1720205628	REIF	KAREN	JOYCE	SWINGLE STUDENT HEALTH SERVICE 7TH AVE. S.	MONTANA ST.	BOZEMAN	MT	597173260	0.199521409	5
1497775100	BURINSKY	RONALD	LEE	670 PARK AVE		SHELBY	MT	594741663	0.201847466	5
1891051645	BRAND	GARTH	LEMPKE	123 S 27TH ST		BILLINGS	MT	591014200	0.206789054	5
1629121082	OSER	JAMES	BARRY	1101 TEXAS AVE		DEER LODGE	MT	597221828	0.207447	5
1972564896	HUBBARD	DUNCAN	LANG	2831 FORT MISSOULA RD	#304	MISSOULA	MT	59804	0.210884089	5
1457391203	KRESS	ERIC	J	2835 FORT MISSOULA ROAD		MISSOULA	MT	598047408	0.212019851	5
1194949628	SMITH	ADAM	T	106 RIDGEWATER DR STE A		POLSON	MT	598608977	0.213384238	5
1659505238	CARAMORE	TIMOTHY	J	445 W ALDER ST		MISSOULA	MT	598024121	0.216329784	5
1285717116	TREVINO	CARLOS	F	181 12TH AVE SW		SIDNEY	MT	592703613	0.216345835	5
1831163419	NAGEL	WILLIAM	F	4200 TRAILS END RD		MISSOULA	MT	598039612	0.21714537	5
1649437328	WOERNER	DOUGLAS	ALBERT	1035 1ST AVE		LAUREL	MT	590442119	0.217386441	5
1124094891	MILLER	JOAN		2165 9TH ST W	BOX 1459	COLUMBIA FALLS	MT	599124416	0.220131851	5
1851353965	JENKO	THOMAS	G	8299 MT HIGHWAY 35		BIGFORK	MT	599113583	0.221954103	5
1669645669	KOSNAR	MARGARET	C	2675 CENTRAL AVE		BILLINGS	MT	591026686	0.222214938	5
1194163402	BURFEIND	GREGORY	DAVID	2525 N BROADWAY AVE		RED LODGE	MT	590689222	0.222925677	5
1871537878	MCCALL	GWENDOLYN	G.	206 ALASKA FRONTAGE RD		BELGRADE	MT	597147909	0.223322918	5
1235130105	SPEER	JERRY		500 15TH AVE S		GREAT FALLS	MT	594054304	0.225779682	5
1942362660	COLLIER	CHRISTOPH	W	35401 MISSION DR.		ST. IGNATIUS	MT	59865	0.227860804	5
1982686176	MULCAIRE-JONE	GEORGE	C	435 S CRYSTAL ST STE 300		BUTTE	MT	597011506	0.228238056	5
1992148308	SPENCE	CHELSEY	LYNNE	306 STONER LOOP RD		LAKESIDE	MT	599229539	0.229147824	5
1164539722	NELSON	RAYMOND	CURTIS	120 POND RD		THOMPSON FALLS	MT	59873	0.230250325	5
1295823979	KNECHT	CLYDE	ALLEN	403 UTAH AVE		LIBBY	MT	59923	0.230412751	5
1215952528	HALEY	JAMES	C	2475 E BROADWAY ST		HELENA	MT	596014928	0.23057853	5
1760555908	HAM	TONY	L	340 DEER PATH		BOZEMAN	MT	597187674	0.231270926	5
1528388873	ZELKA	ADAM	M.	32 WICKS LN		BILLINGS	MT	591053810	0.231498005	5
1063523629	HALL	JANA	M	320 E 2ND ST		LIBBY	MT	599232010	0.232154804	5
1861998767	HORNE	SARAH	E	401 RAILROAD ST W		MISSOULA	MT	598024109	0.232487249	5
1144665316	JARRETT	KELLI		211 E 2ND ST		LIBBY	MT	599232094	0.232709262	5
1639529639	VESELY	KAREN	ELISE	1111 BAKER AVE		WHITEFISH	MT	599372901	0.23533822	5
1487838819	EVANS	KATHLEEN		500 W BROADWAY ST		MISSOULA	MT	598024008	0.236250942	5
1285790063	OBEID	ROBERT	JAMES	760 PIEGAN DRIVE		BROWNING	MT	59417	0.241450756	5
1023124039	DRYE	JOHN	N	10 KRUGER RD		PLAINS	MT	598599506	0.243907067	5
1487754230	MADANY	JOHN	S	30 HWY 91 S	SUITE 100	DILLON	MT	597253513	0.24404459	5
1548571987	WALDEN	JEFFREY		401 RAILROAD ST W		MISSOULA	MT	598024109	0.245154473	5
1730286261	GIROLAMI	JAMES	F.	801 N 29TH ST		BILLINGS	MT	591010905	0.249937225	5
1609819259	SCHIFFERT	MARTIN		32 WICKS LN		BILLINGS	MT	591053810	0.249985498	5
1447630868	BILLINGS	JOANNA		126 6TH AVE SW		RONAN	MT	598642600	0.251525241	5
1235225632	PRATHER	MARCIA	B	2827 FORT MISSOULA ROAD		MISSOULA	MT	59804	0.258693009	5
1093017402	KONECNY	ANTHONY	MICHAEL	3070 ATHERTON LN		BUTTE	MT	597013804	0.260028934	5
1760457634	ORTIZ	JOSE	F	6230 MAIN		COLSTRIP	MT	593231858	0.261677766	5
1932194784	BLAKE	CARSON	CURTIS	305 N. MAIN		ENNIS	MT	59729	0.269388974	5
1932372943	STEWART	SARAH	M	2223 MISSION WAY		BILLINGS	MT	591020160	0.269729197	5
1932273927	GOCHIS	PAUL	D	107 RIDGEWATER DR		POLSON	MT	598608977	0.270800295	5
1871705954	STENGER	ROBERT	J	401 RAILROAD ST W		MISSOULA	MT	598024109	0.271146812	5
1982705513	STREKALL	MICHAEL	STEVEN	3687 VETERANS DR		FORT HARRISON	MT	596369703	0.271428894	5
1487853404	BREWER	SERENA	ZEPHYR	445 CENTENNIAL AVE		BUTTE	MT	597012870	0.275107599	5
1952974057	BECK	STERLING	JAMES	311 S 8TH AVE E		MALTA	MT	595388978	0.275861885	5
1053570929	GOODELL	LAURA	M	41 BARRETT ST	DILLON COMM	DILLON	MT	597253508	0.276155122	5
1821083015	HANSEN	BURKE	E	30 MT HIGHWAY 91 S	SUITE 204	DILLON	MT	597253535	0.277002236	5
1679568190	JOHNSON	VERNON	N	2750 GRAND AVE		BILLINGS	MT	591022629	0.277184982	5
1649388497	SUPAK	ALLAN	R	320 ALPENGLOW LANE		LIVINGSTON	MT	59047	0.280352423	5
1689989519	COLEMAN	MORGAN	A	70 VILLAGE LOOP RD		KALISPELL	MT	599012793	0.285345707	5
1932237757	GREER	JORDAN	HUGART	445 CENTENNIAL AVE		BUTTE	MT	597012870	0.287057535	5
1467864116	REISIG	KARL		206 ALASKA FRONTAGE RD		BELGRADE	MT	59714	0.29094635	5
1043329964	ROTTENBILLER	RANDOLPH	I	760 GOVT. CIRCLE	BLACKFEET C	BROWNING	MT	59417	0.291242462	5
1245672914	RIVARD	SAUL	M. J.	2835 FORT MISSOULA RD BLDG 3		MISSOULA	MT	59804	0.293450115	5
1073726048	GEURIN	MICHAEL	DAVID	123 S 27TH ST		BILLINGS	MT	591014200	0.295099987	5
1881616639	ELLIOTT-PEARS	DEBORAH	LOIS	504 S 13TH ST		LIVINGSTON	MT	590473727	0.296084439	5
1982600359	LEE	KENDRA	B.	500 W BROADWAY ST		MISSOULA	MT	598024008	0.296092732	5
1326093477	SCHMIDT	JASON	J	430 WINDWARD WAY	SUITE 101	KALISPELL	MT	599012619	0.296440628	5
1114028735	HESS	PHILIP	ALAN	334 TOWN CENTER AVE		BIG SKY	MT	59716	0.298898612	5
1316382880	TRAINER	DONALD		123 SOUTH 27TH STREET		BILLINGS	MT	591014200	0.299440994	5
1568561413	LEFEVER	MICHAEL	E	3251 NETTIE ST		BUTTE	MT	597016531	0.299747672	5
1528358363	HASTINGS	KATHERINE	M	1211 S RESERVE ST	SUITE101	MISSOULA	MT	598013102	0.301492958	5
1730483033	TAYLOR	MICHELE	NICHOLE	1287 BURNS WAY		KALISPELL	MT	599013109	0.302263745	5
1407880396	JOHNSTON	DEBORAH	A	2900 12TH AVE N STE 140W		BILLINGS	MT	591017507	0.302861473	5
1386681872	REIL	JULIE		1655 SHILOH RD	SUITE E	BILLINGS	MT	591061726	0.305950435	5
1114062809	HART	ROBERT	S	5549 OLD HIGHWAY 93		FLORENCE	MT	59833	0.306847166	5
1871617332	CROWELL	COURTNAY	ANNE	1930 9TH AVE		HELENA	MT	59601	0.307598702	5
1386640571	LAYMAN	MICHAEL	A	403 W MAIN ST		BELGRADE	MT	597143401	0.308971363	5
1700847498	BORINO	TERESA	P	1201 WESTWOOD DR	SUITE A	HAMILTON	MT	598402305	0.310388189	5
1902279961	CRANE	CLAIRE	ANNE CAIT	935 HIGHLAND BLVD STE 2200		BOZEMAN	MT	597156915	0.311744003	5
1326434762	BEERS	ANNA	S	935 HIGHLAND BLVD STE 2200		BOZEMAN	MT	597156915	0.313021859	5
1053437079	MOORE	ETHEL	LAMAR	RR 1 BOX 67		HARLEM	MT	595269705	0.319407738	5
1275619918	DUEY	JENNELL	C.	2675 CENTRAL AVE		BILLINGS	MT	591026686	0.321068536	5
1538162003	RODRIGUEZ	EDWIN	J	4643 S WOODHAVEN WAY		BILLINGS	MT	591062493	0.321944322	5
1366602559	EVANS	MEGAN	M	41 BARRETT ST		DILLON	MT	597253508	0.323845677	5
1942385182	DENNEY	TERESA		2827 FORT MISSOULA RD		MISSOULA	MT	598047408	0.3251881	5
1811958523	HEATH	HARVARD	BRETT	1201 WESTWOOD DR	SUITE A	HAMILTON	MT	598402305	0.326151239	5
1083102255	SARISKY	JASON	EDWARD	515 MAIN ST		MILES CITY	MT	593013018	0.326552706	5
1760425995	FOUTS	THOMAS	BRADLEY	10 ROBINSON LN		RED LODGE	MT	590689010	0.326812904	5
1063443901	HARRIS	TODD	J	935 HIGHLAND BLVD	SUITE 4400	BOZEMAN	MT	597156904	0.327617899	5
1578001160	MAHDI	LAITH	MOHAMED	105 5TH AVE E	DAVE RYERSE	SCOBEY	MT	59263	0.328831686	5
1891177499	STATES	PATTI	A	1511 POLY DR		BILLINGS	MT	591021739	0.331256132	5
1528093382	IRWIN	R	STEPHEN	6 13TH AVE E		POLSON	MT	598605315	0.33184488	5
1730327974	HO	CHRISTINA	YEN FEN	1101 N 27TH ST	SUITE F	BILLINGS	MT	591010101	0.334900784	5
1093824773	CANTY	STEPHANIE	B.	801 N 29TH ST		BILLINGS	MT	591010905	0.335297514	5
1619098225	PITTENGER	LEEA		634 EDDY AVE		MISSOULA	MT	598121851	0.342376227	5
1134224512	FAIRBANKS	TRACY	MARIE	935 HIGHLAND BLVD STE 2200		BOZEMAN	MT	597156915	0.342750641	5
1467678623	BULS	JUSTIN		1035 1ST AVE W		KALISPELL	MT	599015607	0.346751599	5
1629064845	MALLOY	JOHN		123 S 27TH ST		BILLINGS	MT	591014200	0.347267557	5
1073614608	SARGENT	RICHARD	PAUL	820 N MONTANA AVE	SAGE MEDICA	HELENA	MT	596013856	0.348069373	5
1104854660	PERKINSON	BYRON	LEONARD	123 S 27TH ST		BILLINGS	MT	591014227	0.348225207	5
1669822664	CLARK	DALLAS	ELISE	2525 N BROADWAY AVE		RED LODGE	MT	59068	0.348418887	5
1821020686	GORDON	DANIEL	K.	1401 25TH ST S		GREAT FALLS	MT	594055183	0.356741603	5
1568543106	COWARD	HAROLD	MARK	3700 S RUSSELL ST STE 115		MISSOULA	MT	598018579	0.358006209	5
1962495697	GUYER	JAMES	WESLEY	123 S 27TH ST		BILLINGS	MT	591014200	0.360047134	5
1982610044	GOODWIN	REGINALD	JOSEPH	191 MCCLELLAN CREEK RD		CLANCY	MT	596349658	0.360416102	5
1790979730	SMITH	ERNEST	VERNON	5134 HAZELNUT AVE		BILLINGS	MT	591062393	0.36085417	5
1780769901	HUTTON	GREGORY	D	1001 E BROADWAY ST	SUITE 10	MISSOULA	MT	598024970	0.361343771	5
1114091113	HARROP	CARA	J	104 RUFUS LN		POLSON	MT	598608903	0.36157981	5
1881649952	ARMSTRONG	JAMES	HALDEMAN	2819 GREAT NORTHERN LOOP		MISSOULA	MT	598081750	0.362010141	5
1902850365	AUTIO	LAR	K	500 WEST BROADWAY		MISSOULA	MT	598024008	0.365357794	5
1942263405	DOLL	DIANA	I	801 N 29TH ST		BILLINGS	MT	591010905	0.368584175	5
1013270156	AUDET	AARON	JAMES	801 N 29TH ST		BILLINGS	MT	59101	0.370320597	5
1235234469	OMOHUNDRO	LUKE	WILLIAM	935 HIGHLAND BLVD STE 2200		BOZEMAN	MT	597156915	0.371123256	5
1215374905	GRAF	MATTHEW	T	305 W PENNSYLVANIA AVE		ANACONDA	MT	597111900	0.37345235	5
1912008574	ROOPE	BEVERLY	COLLEEN	2550 E BROADWAY ST		HELENA	MT	596014905	0.374072887	5
1538283221	SURA	MICHAEL	E	408 WENDELL AVE		LEWISTOWN	MT	594572261	0.374437397	5
1396979118	PREWITT	KRISTEN	L	760 WICKS LN		BILLINGS	MT	591054427	0.37525399	5
1003867037	ECKSTROM	JENNIE	WALKER	1111 BAKER AVE	GLACIER MED	WHITEFISH	MT	599372901	0.376750348	5
1457361438	WILEY	FRANKLIN	WINDLE	2835 FORT MISSOULA RD	PHYSICIAN B	MISSOULA	MT	598047423	0.376850314	5
1396839882	COAN	BRUCE	J	1 MAIN ST		WARM SPRINGS	MT	59756	0.376879252	5
1932596962	RAPAPORT	JASON		1401 25TH ST S		GREAT FALLS	MT	594055183	0.379671219	5
1477659381	GROVE	CAMERON	J	760 WICKS LN		BILLINGS	MT	59105	0.383515003	5
1508286451	MARTINEZ	RAFAEL		1101 26TH ST S		GREAT FALLS	MT	59405	0.385194333	5
1689702938	YATES	SHAWNA	MARIE	445 CENTENNIAL AVE		BUTTE	MT	597012870	0.385374366	5
1912934720	WOLTANSKI	MARK	S	2901 BROOKS ST		MISSOULA	MT	598017722	0.385877037	5
1346247087	COMES	ANNETTE		70 CATTAIL DR		LEWISTOWN	MT	594574123	0.385883623	5
1598798316	GUSHWA	LISA	LEE	935 HIGHLAND BLVD STE 2200		BOZEMAN	MT	597156915	0.386044255	5
1790046035	MCKINSEY	NICHOLE	MARIE	6 13TH AVE E		POLSON	MT	59860	0.386668124	5
1003894320	CASSANI	JOHN	J	2550 E BROADWAY ST		HELENA	MT	596014905	0.387076164	5
1245269810	RAUSCH	DANIEL	P	106 RIDGEWATER DR STE A		POLSON	MT	598608977	0.3888386	5
1568540516	VARGO	PATSY	M	3511 1ST AVE N STE 1		GREAT FALLS	MT	594013527	0.390516243	5
1285084764	BAKER	GEOFFREY		310 SUNNYVIEW LN		KALISPELL	MT	599013129	0.392442966	5
1518455781	LESTER	ANDREW	CLARK	515 S FRONT ST		TOWNSEND	MT	596443101	0.392809914	5
1467894121	GRASS	BENJAMIN	D	107 6TH AVE SW		RONAN	MT	598642634	0.395171027	5
1144331331	QUICK	EDWARD		715 KENSINGTON AVE	SUITE 20	MISSOULA	MT	598015769	0.395569696	5
1144322512	CORZINE	DIANA		1892 VETERANS WAY		FORT HARRISON	MT	59636	0.396167443	5
1194257865	HALLBERG	CHRISTOPH		445 W ALDER ST		MISSOULA	MT	598024121	0.396766144	5
1164413969	HOLMES	CATHY		408 WENDELL AVE		LEWISTOWN	MT	594572261	0.396975597	5
1174029086	ALBERS	MARJORIE	LOUISE	1035 1ST AVE W		KALISPELL	MT	599015607	0.398542457	5
1518160100	ATHERTON	MARSHA	LYNN	519 E MAIN ST		CUT BANK	MT	594273015	0.39883617	5
1134451388	KAMPERSCHROER	PETER	CORNELIUS	66031 MONTANA HWY 43		WISE RIVER	MT	597620201	0.398849415	5
1841635406	LARKINS	ADAM	E.	500 W BROADWAY ST		MISSOULA	MT	59802	0.401063499	5
1740225333	WINKEL	R.	DENNIS	70 VILLAGE LOOP RD		KALISPELL	MT	599012793	0.401353965	5
1487692026	HAGER	DWIGHT		1035 1ST AVE		LAUREL	MT	590442119	0.404679581	5
1720189343	LECHNER	DAVID	WILLIAM	2827 FORT MISSOULA RD		MISSOULA	MT	598047408	0.411593611	5
1043326739	HART	SHARLA	R	126 6TH AVE SW		RONAN	MT	598642600	0.413440301	5
1427039064	MCGREE	PATRICK	J	225 S CLARK ST		BUTTE	MT	597011515	0.41431263	5
1346490711	HAMILTON	TANYA	LILA	123 S 27TH ST		BILLINGS	MT	591014227	0.416884599	5
1386654507	REED	FRANK	MILLER	401 RAILROAD ST W		MISSOULA	MT	598024109	0.41708577	5
1104118413	BAUMERT	CHRISTOPH	M.	123 S 27TH ST		BILLINGS	MT	591014200	0.417762767	5
1457367971	SCHNITZER	BRIAN	MARTIN	3419 CENTRAL AVE	SUITE B	BILLINGS	MT	591026647	0.419875232	5
1265433700	BOOK	EARL	E	3330 PTARMIGAN LN		HELENA	MT	596020521	0.422266152	5
1073556676	STELZ	ELIZABETH	ADRIENNE	935 HIGHLAND BLVD STE 2200		BOZEMAN	MT	597156915	0.423536484	5
1871556613	BORLAND	JUDY	E	915 4TH ST. NW		CHOTEAU	MT	59422	0.423619473	5
1902251440	HICKEY	JAMES		216 14TH AVE SW		SIDNEY	MT	592703519	0.424151387	5
1497017313	ROSS	RYAN	CHARLES	6 13TH AVE E		POLSON	MT	598605315	0.4250307	5
1477661528	FLOOK	BENJAMIN	N	320 ALPENGLOW LANE		LIVINGSTON	MT	59047	0.427490542	5
1922064401	BEACH	ANITA	L	1111 BAKER AVE	GLACIER MED	WHITEFISH	MT	599372901	0.429459626	5
1447251319	HOULIHAN	GREGORY	S	1208 6TH AVE E		SUPERIOR	MT	598229618	0.434435151	5
1831242510	SEDDON	ANDREW		801 N 29TH ST		BILLINGS	MT	591010905	0.439214933	5
1912903311	BLACK	RONALD	A	10 KRUGER RD		PLAINS	MT	59859	0.439381811	5
1801081005	BLINDER	LEONARD		2363 MT HIGHWAY 200 W		LINCOLN	MT	596399561	0.44005667	5
1760972780	SUGDEN	LUKE		123 S 27TH ST		BILLINGS	MT	591014227	0.440622134	5
1356317010	CARLSON	MARYANN		PO BOX 1459		COLUMBIA FALLS	MT	599121459	0.441199031	5
1013238641	TIMBOE	ANDREW	MICHAEL	7300 N PERIMETER RD		MALMSTROM AFB	MT	594026701	0.441553904	5
1083601108	BIANCARELLI	GEORGE	ANGELO	670 PARK AVE		SHELBY	MT	594741663	0.44266855	5
1952842353	POSTLETHWAITE	JASON	GEORGE	1210 W KENT AVE STE 202		MISSOULA	MT	598016612	0.445384917	5
1881951044	FIELD	CHELSEY	RAE	2550 E BROADWAY ST		HELENA	MT	596014905	0.446351306	5
1437269263	HANSON	GREGORY	SCOTT	10 KRUGER RD		PLAINS	MT	59859	0.448622035	5
1538104195	STUTZMAN	TIMOTHY	J.	70 VILLAGE LOOP RD		KALISPELL	MT	599012793	0.449197689	5
1932287463	CRUISE	JENNIFER		2517 7TH AVE S STE B3		GREAT FALLS	MT	594053033	0.449308535	5
1811919673	SONNENBERG	LARRY	W	931 HIGHLAND BLVD	SUITE 3360	BOZEMAN	MT	59715	0.450125983	5
1750393757	DRUMM	LORI	LEE	1100 HOLLENBACK LN		DEER LODGE	MT	59722	0.45037931	5
1801887815	BUCK	MARK	KENTON	1203 15 ST.		FORT BENTON	MT	59442	0.453167276	5
1083801849	CALE	ROBERT	TORRANCE	245 WINDWARD WAY STE 101		KALISPELL	MT	599013385	0.453401119	5
1043373111	VIZCARRA	EDRED	T	126 6TH AVE SW		RONAN	MT	598642600	0.457016795	5
1376538512	DUNN CHANDLER	MAREN	J	334 TOWN CENTER AVE		BIG SKY	MT	597161713	0.457313365	5
1033177134	HOLDHUSEN	CHRISTOPH	J	1035 1ST AVE. WEST	FLATHEAD CO	KALISPELL	MT	599015607	0.460699897	5
1679903454	PINANGO	KYRA	E	320 ALPENGLOW LN		LIVINGSTON	MT	590478506	0.462418519	5
1578558094	MADDOX	HEATHER	E	500 W. BROADWAY		MISSOULA	MT	598024003	0.463452628	5
1013045293	CHRISTENSEN	CHRIS	ARTHUR	118 MAIN ST		VICTOR	MT	598750307	0.463930354	5
1861434037	PETERSEN	SUSAN		2019 BROADWATER AVE		BILLINGS	MT	591024810	0.46425566	5
1952397929	COLSON	EMILY	J	801 N 29TH ST		BILLINGS	MT	591010905	0.464551792	5
1770540106	TABOR-MANAKER	LEXI	LYNN	1287 BURNS WAY		KALISPELL	MT	599013109	0.466578737	5
1851504195	ANDERSON	LEAH	MARIE	316 E BABCOCK ST		BOZEMAN	MT	597154710	0.466971749	5
1851488464	WALDRON	JEANNETTE	WAGNER	126 S MAIN ST		LIVINGSTON	MT	59047	0.469926928	5
1447251392	WELSH	TAMARA	M	310 WENDELL AVE	SUITE 103	LEWISTOWN	MT	594572267	0.470647201	5
1801069802	MEYERS	ZACHARY	S	935 HIGHLAND BLVD	STE 2200	BOZEMAN	MT	597156904	0.471060184	5
1922029479	GORMAN	DAVID	E	2651 SOUTH AVE W	VILLAGE HEA	MISSOULA	MT	598046405	0.471064411	5
1427160605	SELBACH	SUSAN	MARIE	2687 PALMER ST	SUTIE C	MISSOULA	MT	598081710	0.472583742	5
1104268887	SWANSON	SCOT	A	6 13TH AVE E		POLSON	MT	598605315	0.473423129	5
1659327609	BLAKESLEE	KIMBERLY		2230 N RESERVE ST	SUITE 402	MISSOULA	MT	598081321	0.47658701	5
1619996840	BENDA	GABOR		931 HIGHLAND BLVD	SUITE 3360	BOZEMAN	MT	59715	0.477296284	5
1760064232	WEISHAAR	ARIEL	JOY	739 1ST ST N		SHELBY	MT	594741813	0.481899767	5
1811907884	WILLIAMS	DEREK	JAMES	204 WINSLOW ROAD		CLANCY	MT	59634	0.482360299	5
1023450798	VIGIL	MEGAN	A	126 6TH AVE SW		RONAN	MT	598642600	0.483785541	5
1720346075	KNIERIM	DAVID	ARTHUR	221 5TH AVE S		GLASGOW	MT	592302600	0.485479218	5
1801800370	WHEELER	HEATHER	J	931 HIGHLAND BLVD	STE 3360	BOZEMAN	MT	59715	0.486945698	5
1407012255	FOWLER	JENNIFER		3307 GRAND AVE STE 201		BILLINGS	MT	591026551	0.487670581	5
1104992908	VANNICE	ROBERT	BRUCE	319 1ST AVE		LAUREL	MT	59044	0.487758113	5
1972009728	DOWNEY	CAREY		401 RAILROAD ST W		MISSOULA	MT	598024109	0.488248308	5
1922106004	QUIRK	JAMES	H	2230 NORTH RESERVE ST		MISSOULA	MT	59808	0.491820684	5
1487663423	TREMPER	JOHN	H	1035 1ST AVE WEST	FLATHEAD CO	KALISPELL	MT	599015607	0.491928053	5
1447637533	HOFFMAN	KELSEY	MARIE	2900 12TH AVE N STE 140W		BILLINGS	MT	591017507	0.496312959	5
1104934181	REID	GENEVIEVE	K	320 ALPENGLOW LANE		LIVINGSTON	MT	59047	0.499132788	5
1679583892	PAUL	MARK		3800 EASTSIDE HWY	STEVENSVILL	STEVENSVILLE	MT	59870	0.500576829	5
1225534100	RUSSIG	CHELSIE	LEE	1675 TALBOT RD		COLUMBIA FALLS	MT	59912	0.500601223	5
1669859971	LOPEZ	CASSANDRA	EVELYN	408 WENDELL AVE		LEWISTOWN	MT	594572261	0.502679565	5
1932291333	MADLER	MARIANNE	THERESA	920 DAKOTA AVE		WHITEFISH	MT	599372111	0.502701118	5
1144353707	WALLACE	SAM	A	341 W PINE ST		MISSOULA	MT	598024119	0.502869468	5
1477864155	STARR	LINDA	JANE	801 N 29TH ST		BILLINGS	MT	591010905	0.503859577	5
1447546601	TIPTON	HALLIE	ANN KERIN	30 MT HIGHWAY 91 S		DILLON	MT	597253535	0.504494579	5
1740500909	VALENTINE	JESSICA	KEALOHA	10 KRUGER RD		PLAINS	MT	59859	0.506967143	5
1326150285	GREWELL	DONALD		2675 CENTRAL AVE		BILLINGS	MT	591026686	0.507701003	5
1831387166	SMITH	DONNA		115 4TH ST S		GREAT FALLS	MT	594013618	0.508436161	5
1821177346	JOHNSON	MIKE	A.	500 15TH AVE S		GREAT FALLS	MT	594054324	0.511932012	5
1033157276	WEBB	RANDY	NEAL	802 2ND ST SE		CUT BANK	MT	594273329	0.511981693	5
1013995141	SNIDER	WILLIAM	CHRISTOPH	1930 9TH AVE		HELENA	MT	596014759	0.512851998	5
1548526387	CONN	KIRA	A.	305 W PENNSYLVANIA AVE		ANACONDA	MT	597111900	0.514130474	5
1760587984	GRACE	CATHY	WATERMAN	935 HIGHLAND BLVD STE 2200		BOZEMAN	MT	597156915	0.517257717	5
1326081860	MCCREA	KEVIN		1401 25TH ST S		GREAT FALLS	MT	594055183	0.523620983	5
1700844966	MUNZING	DANIEL	E	1111 BAKER AVE	GLACIER MED	WHITEFISH	MT	599372901	0.52500292	5
1508915406	KURTZ	CURT	G	8707 JACKRABBIT LN STE C		BELGRADE	MT	597148995	0.526278104	5
1205248465	SIZEMORE	DOROTHY		206 ALASKA FRONTAGE RD		BELGRADE	MT	597147909	0.526677214	5
1356459085	WERNER	KURT	E	1892VETERANS WAY	VA HOSPITAL	FORT HARRISON	MT	59636	0.529454498	5
1255380341	BERGLAND	TODD	ALAN	1111 BAKER AVE	GLACIER MED	WHITEFISH	MT	599372901	0.530330878	5
1811912991	EDWARDS	TERRY	SCOTT	4535 VALLEY COMMONS DR STE 104		BOZEMAN	MT	597184161	0.533928388	5
1063413912	WELSH	CAREY	J	1600 DIVISION RD		GREAT FALLS	MT	594041921	0.536333101	5
1962852962	GRUETZMACHER	JULIA	NICOLE	500 W BROADWAY ST		MISSOULA	MT	598024008	0.537405303	5
1841287570	WAGENAAR	ROBERT	S	32 WICKS LN		BILLINGS	MT	591053810	0.538193052	5
1649570037	HODGE	JOHN	CAMERON	123 S 27TH ST		BILLINGS	MT	591014227	0.539486001	5
1154687903	GARDNER	KAYCEE	ELIZABETH	123 S 27TH ST		BILLINGS	MT	591014200	0.540356214	5
1164509725	KANE	DAVID		407 A ST		COLUMBUS	MT	590197600	0.544165608	5
1598711673	MARKS	ROBERT	D	305 E MAIN ST		ENNIS	MT	597299043	0.544910388	5
1487681698	CENTER	DEAN	M	120 N 19TH STE A	FAMILY DOCT	BOZEMAN	MT	59718	0.546221768	5
1417990227	LAW	LINDA		1287 BURNS WAY		KALISPELL	MT	599013109	0.546392666	5
1780696062	MILLARD	ANNE	M	221 5TH AVE S		GLASGOW	MT	592302600	0.55334312	5
1417997487	SMITH	CHRISTOPH	B	500 WEST BROADWAY		MISSOULA	MT	598024008	0.556234345	5
1770544322	STEWART	RANDY	L	1201 WESTWOOD DR	SUITE A	HAMILTON	MT	598402305	0.556838189	5
1497732754	LLOYD	TONY	LEE	310 SUNNYVIEW LN		KALISPELL	MT	599013129	0.558097665	5
1265485114	ASHCRAFT	WALKER	J	1200 WESTWOOD DR		HAMILTON	MT	598402345	0.558979672	5
1376771568	MATHENY	AMY	KRISTEN M	401 RAILROAD ST W		MISSOULA	MT	598024109	0.559004899	5
1902127756	FORKE	JACOB	PAUL	406 1ST AVE S		LEWISTOWN	MT	594573020	0.559281067	5
1285949560	ZACHOW	WILLIAM		1102 E COMMERCIAL AVE		ANACONDA	MT	597112718	0.559857029	5
1063585594	PRATT	LAURA	WINSTEAD	MONTANA CENTER, 245 WINDWARD WAY	STE101	KALISPELL	MT	599013133	0.560512973	5
1851746234	MESTRE	DANIELA		801 N 29TH ST		BILLINGS	MT	59101	0.561254612	5
1003836313	LOVELL	RANDY	J	907 MAIN ST		THOMPSON FALLS	MT	59873	0.562644124	5
1740396142	GRENA	PATRICIA	J	600 S MAIN ST STE 7		CONRAD	MT	594252532	0.562953431	5
1386631141	NIESET	BRAD	ALLEN	7300 N PERIMETER RD	341 MDG	GREAT FALLS	MT	594026701	0.563266914	5
1952410953	CASTLES	SHELLY	K.	2675 CENTRAL AVE		BILLINGS	MT	591026686	0.56411443	5
1902895329	GEDLAMAN	DEREK	ALLAN	734 9TH ST W	SUITE 12	COLUMBIA FALLS	MT	599123859	0.566591581	5
1700887692	CRICHTON	JAMES	W	3330 PTARMIGAN LN		HELENA	MT	596020521	0.566614681	5
1225441207	WRIGHT	EMMA	BEATTIE	401 RAILROAD ST W		MISSOULA	MT	598024109	0.566838822	5
1538102983	NICHOLS	ROBERT	JAMES	32 WICKS LN		BILLINGS	MT	591053810	0.56724355	5
1750393914	BELL	GORDON	L	221 5TH AVE S		GLASGOW	MT	592302600	0.568092453	5
1619089687	GALLO	SUSAN	J.	620 S HAYNES AVE		MILES CITY	MT	593014769	0.56853866	5
1205084167	STANCHFIELD	ROBERT	FRANKLIN	77 BROOKSIDE WAY		MISSOULA	MT	59802	0.569790584	5
1316932940	REIFF	TERRY	DON	108 W FIRST ST		WHITEHALL	MT	597590339	0.569822845	5
1346349875	LORD	GARY	D	1 MAIN ST		WARM SPRINGS	MT	59756	0.576320961	5
1518279835	PUYEAR	MICAH	B	760 WICKS LN		BILLINGS	MT	591054427	0.576460785	5
1477712784	PADDOCK	ELIZABETH	D	323 W ALDER ST		MISSOULA	MT	598024123	0.578097876	5
1609800788	LANGE	STEFANIE	KATHERINE	126 S MAIN ST		LIVINGSTON	MT	590472624	0.579732485	5
1780714071	PHINNEY	DEANNA		610 N CALIFORNIA ST		MISSOULA	MT	59802	0.580455154	5
1083875629	KIRKSEY	KILEY	B	3330 PTARMIGAN LN		HELENA	MT	596020521	0.582962862	5
1750314860	SWOBODA	JAYE	T	219 NORTH MAIN ST		ENNIS	MT	597290547	0.583091085	5
1124381140	KING	JAMIE	LEIGH	25 14TH AVE NW		GREAT FALLS	MT	594041954	0.583795277	5
1699797480	ROBERTS	STEVEN	G	931 HIGHLAND BLVD	SUITE 3360	BOZEMAN	MT	59715	0.584314344	5
1346295060	MITCHELL	SAMUEL	J	1 SWINGLE STUDENT HEALTH SERVICE	MONTANA STA	BOZEMAN	MT	597173260	0.586049739	5
1194888768	NORUM	NORA	ELIZABETH	115 4TH ST S		GREAT FALLS	MT	594013618	0.586627367	5
1891748919	TUBERTY	PETER	M	500 W BROADWAY ST		MISSOULA	MT	59802	0.58785281	5
1720513948	CLARK	DANIKA	SHANNON	123 S 27TH ST		BILLINGS	MT	591014227	0.588076511	5
1194169268	BROCK	ALISON	M	123 S 27TH ST		BILLINGS	MT	591014227	0.589143926	5
1104825728	KOEHN	NERISSA		500 W BROADWAY ST		MISSOULA	MT	598024008	0.591468222	5
1255424438	LINDLEY	JEFFREY	KARL	500 W BROADWAY ST		MISSOULA	MT	598024008	0.594568746	5
1972622215	DRURY	MEGAN	BRENNA	760 IHS HOSPITAL WAY		BROWNING	MT	59417	0.59534452	5
1639105968	ONSTAD	LYLE	J	401 15TH AVENUE SOUTH, SUITE 201		GREAT FALLS	MT	594054396	0.596594256	5
1285654897	SAWDEY	DONALD	R	105 5TH AVENUE		SCOBEY	MT	592630400	0.596677442	5
1851344808	WISE	RICHARD	C	430 WINDWARD WAY	SUITE 101	KALISPELL	MT	599012619	0.596991393	5
1376795674	NUCE	TIMOTHY	PATRICK	310 SUNNYVIEW LN		KALISPELL	MT	599013129	0.597679858	5
1841319878	KOHUT	TRISTAN	E	600 CONLEY LAKE RD		DEER LODGE	MT	597228710	0.598439775	5
1700080116	CATALANELLO	MARK	JAY	11 PARADOX LN		PLAINS	MT	598599367	0.59866937	5
1477596609	ZAVALA	JEFFREY		1233 N 30TH ST		BILLINGS	MT	591010127	0.600295501	5
1538270970	COLE	PATRICIA	MARTENS	5938 US HIGHWAY 93 S		WHITEFISH	MT	599378415	0.601674016	5
1609980473	PETERSON	RONALD	M	301 KNAPP ST		WOLF POINT	MT	592011826	0.603438055	5
1275735748	MOURNIAN	GERALDINE	BERNICE	10110 S 7650 E	PHS INDIAN	CROW AGENCY	MT	59022	0.603718583	5
1033285861	REMMERS	AUBREY	M	2835 FORT MISSOULA RD BLDG 3		MISSOULA	MT	598047423	0.609676787	5
1306853742	NICHOLSON	CRAIG	RAYMOND	1203 15TH ST		FORT BENTON	MT	59442	0.61006035	5
1023158961	BECKER	MARGARET	ANNE	115 4TH ST S		GREAT FALLS	MT	594013618	0.610430528	5
1164633327	COZZENS	JESSICA	DAWN	2675 CENTRAL AVE		BILLINGS	MT	591026686	0.613877001	5
1124074398	ROBERTS	PAMELA	A	245 WINDWARD WAY	SUITE 101	KALISPELL	MT	599013133	0.616911061	5
1609048339	BIGBACK	JENNIFER	L	1233 N 30TH ST		BILLINGS	MT	591010127	0.619468524	5
1629286430	SAUNDERS	LINDA	ANN	1233 N 30TH ST		BILLINGS	MT	591010127	0.62033641	5
1033406657	HOFFMAN	HOLLY	LEE	2619 COLONIAL DR	SUITE A	HELENA	MT	596014948	0.621174426	5
1588864979	FOSTER	JOHN	G.	126 6TH AVE SW		RONAN	MT	598642600	0.621294936	5
1205128535	KREBSBACH	KATHERINE		401 RAILROAD ST W		MISSOULA	MT	598024109	0.621866896	5
1386773190	BORISH	JANE	PAULINE	350 LOUISIANA AVE		LIBBY	MT	599232130	0.622478977	5
1114283801	GIOVANINI	MARIO	GENE	1233 N 30TH ST		BILLINGS	MT	591010127	0.625833232	5
1750744942	ANDERSON	EMILY		63351 US HIGHWAY 93		RONAN	MT	598642702	0.629188614	5
1740326859	COUNCIL	ORIN	PETE	214 14TH AVE SW	SUITE 104	SIDNEY	MT	59270	0.629363457	5
1609197433	FORDHAM	JANICE	MARIE	1035 1ST AVE		LAUREL	MT	590442119	0.629552224	5
1417977216	WOLFE	ROCHELLE	SUZANNE	2835 FORT MISSOULA RD		MISSOULA	MT	598047423	0.631145994	5
1831455526	STENSETH	ADAM	MICHAEL	16 W MAIN ST		WHITE SULPHUR	MT	596459036	0.633026579	5
1396123659	DEAR-RUEL	AMY	MARIE	1675 TALBOT ROAD		COLUMBIA FALLS	MT	59912	0.633604426	5
1073809232	JUHL-PETERSEN	CAMILLA	E	500 W BROADWAY ST		MISSOULA	MT	598024008	0.633804093	5
1003846577	KJERSTAD	HEATHER	D	206 ALASKA FRONTAGE RD		BELGRADE	MT	597147909	0.634251657	5
1366854879	WATSON	SARAH		401 RAILROAD ST W		MISSOULA	MT	598024109	0.634429052	5
1770965972	PANASUK	NENA		107 DILWORTH ST		GLENDIVE	MT	59330	0.637601967	5
1831183482	JAMES	THOMAS	R	123 S 27TH ST		BILLINGS	MT	591014200	0.639097852	5
1659333458	FURROW	ELENA		3075 N RESERVE ST STE Q		MISSOULA	MT	598081390	0.63988381	5
1083717888	BAILEY	JESSICA	ANN ELLIO	2550 E BROADWAY ST		HELENA	MT	596014905	0.64051277	5
1144665795	HEDUM	EMILY		3330 PTARMIGAN LN		HELENA	MT	596020521	0.642774419	5
1689695967	WILLIAMSON	STEVEN	E.	801 N 29TH ST		BILLINGS	MT	591010905	0.643683656	5
1083666358	GARRELS	LLOYD		401 W PENNSYLVANIA ST		ANACONDA	MT	597111931	0.644823605	5
1376532309	TAYLOR	JAY	DANIEL	809 SUNSET BLVD		CONRAD	MT	594251799	0.645628004	5
1346282381	RAGAR	TODD		2147 OVERLAND AVE STE 101		BILLINGS	MT	591026478	0.646733509	5
1386095313	HIXSON	JENNIFER	ERIN	123 S 27TH ST		BILLINGS	MT	591014227	0.647596375	5
1346334430	MCLAIN	PHIL	C.	110 13TH ST		HAVRE	MT	595015223	0.64966829	5
1902933062	CRONIN	MARGARET		500 W BROADWAY ST		MISSOULA	MT	598024008	0.649927792	5
1477656288	BATEY	WILLIAM	MARK	3330 PTARMIGAN LN		HELENA	MT	596020521	0.650415457	5
1154504199	FLINT	KENDALL		760 HOSPITAL CIRCLE	BLACKFEET C	BROWNING	MT	594170760	0.650491739	5
1700058435	QUANBECK	ASHLEY	A	16 N MILES AVE		HARDIN	MT	590342356	0.65159136	5
1134561806	SHERRY	THOMAS	E	6 13TH AVE E		POLSON	MT	598605315	0.651796804	5
1861463689	HEATON	RODNEY	GLEN	2827 FORT MISSOULA ROAD		MISSOULA	MT	59804	0.65242435	5
1932174950	PERELES-ORTIZ	JEANNE	D	1045 N 30TH ST		BILLINGS	MT	591010733	0.652991899	5
1376574871	MENTEL	MARC	C	1201 WYOMING ST		MISSOULA	MT	598011727	0.653921901	5
1508952037	LAY	CATHY	H	3330 PTARMIGAN LN		HELENA	MT	596020521	0.655204041	5
1487640926	GARDNER	CAMERON		2165 9TH STREET W		COLUMBIA FALLS	MT	599122165	0.655267761	5
1770781288	MITCHELL	JEREMY	PHILIP	334 TOWN CENTER AVE		BIG SKY	MT	597161713	0.662816518	5
1558413252	GASSENBERG	JOSEPH	MICHAEL	2831 FORT MISSOULA RD	SUITE 146	MISSOULA	MT	598047419	0.66650089	5
1770504052	SEVERA	LARRY	A.	2800 10TH AVE N		BILLINGS	MT	591010703	0.666609419	5
1790135069	POKOMO	LAUREN		32 WICKS LN		BILLINGS	MT	59105	0.667499938	5
1760892814	BROWN	BONNIE		401 RAILROAD ST W		MISSOULA	MT	598024109	0.668053186	5
1043269897	GILBERT	ANDREW	P	2550 E BROADWAY ST		HELENA	MT	596014905	0.670382628	5
1245279082	SUESS	JESSICA		2827 FORT MISSOULA RD		MISSOULA	MT	598047408	0.673119955	5
1972761252	SULLIVAN	BRIAN	MICHAEL	202 S 4TH ST W		BAKER	MT	593139156	0.675316297	5
1265635809	HAUGO	ANGELA	REA	715 MAIN ST STE A		STEVENSVILLE	MT	598702861	0.675827308	5
1811052426	ODEGAARD	RICHARD		BLACKFEET COMMUNITY HOSPITAL	760 HOSPITA	BROWNING	MT	594170760	0.677498016	5
1992155980	BLAU	CAITLIN	MARIE	610 N CALIFORNIA ST		MISSOULA	MT	59802	0.678678549	5
1972738532	O'MALIA	TERRENCE	JAMES	107 6TH AVE SW		RONAN	MT	598642634	0.678719121	5
1265544183	MARGARIS	MELCHISED	L	401 15TH AVE S	#201	GREAT FALLS	MT	59405	0.681660218	5
1932194750	LAKE	LIBBY	A	1400 29TH ST S		GREAT FALLS	MT	594055353	0.682318753	5
1487623781	ROBINSON	SANDRA	J	707 3RD ST SE		CUT BANK	MT	594273500	0.682368381	5
1649476680	GRIFFIN	MANDI	TINE	1200 WESTWOOD DR		HAMILTON	MT	598402345	0.686835571	5
1629296090	STEINBERG	MARC	PETER	336 W SPRUCE ST		MISSOULA	MT	598024108	0.68823465	5
1174608210	HILDNER	THOMAS	GEORGE	935 HIGHLAND BLVD	SUITE 2210	BOZEMAN	MT	597156904	0.690658609	5
1174961692	GREENBERG	SAMANTHA	NOEL	1035 1ST AVE W		KALISPELL	MT	59901	0.691344135	5
1275066284	LAUTENSCHLAGE	ALYSSA	RAE	401 RAILROAD ST W		MISSOULA	MT	598024109	0.691703511	5
1841267192	MILLER	JON		1111 BAKER AVE	GLACIER MED	WHITEFISH	MT	599372901	0.693645928	5
1750310843	PALCHAK	ANDREW	EDWARD	210 SUNNYVIEW LANE	SUITE 205	KALISPELL	MT	59901	0.69370944	5
1003857111	DIXON	CHARLES		1287 BURNS WAY		KALISPELL	MT	599013109	0.696023785	5
1356442966	BURKHOLDER	JAMES	NEUEN	820 N. MONTANA AVENUE		HELENA	MT	59601	0.696190243	5
1134155534	MILAN	GEORGIA	A	5549 OLD HWY 93		FLORENCE	MT	598336845	0.696504629	5
1588663827	MILLER	JOHN	BERNARD	500 W BROADWAY ST		MISSOULA	MT	598024008	0.697368985	5
1528150455	LEVY	CRAIG	A	107 H ST EAST	550 6TH AVE	POPLAR	MT	59255	0.697956104	5
1639197296	PRIDDY	MICHAEL	ROBERT	621 W ALDER ST		MISSOULA	MT	598024014	0.706469284	5
1912996935	BARRAN	PETER	DAMIAN	809 SUNSET BLVD	SUITE 4	CONRAD	MT	59425	0.71193934	5
1922060037	DUCOTE	DANA	CHASE	8299 MT HIGHWAY 35		BIGFORK	MT	599113583	0.715228085	5
1063621985	MCGINNIS	ROBERT	OWEN	1575 W KAGY BLVD		BOZEMAN	MT	597156509	0.717653114	5
1992728240	MITCHELL	CHRISTINE	L	931 HIGHLAND BLVD	SUITE 3360	BOZEMAN	MT	59715	0.719294147	5
1285672279	VRANISH	LOREN	STEPHEN	1287 BURNS WAY		KALISPELL	MT	599013109	0.720333392	5
1609974211	MOHL	VIRGINIA	K.	801 N 29TH ST		BILLINGS	MT	591010905	0.72176723	5
1699825570	LINN	JANICE	MARIE	1127 ALDERSON AVE		BILLINGS	MT	591024200	0.721910132	5
1265433148	BARKER	MARCELLA	L	1401 25TH ST S		GREAT FALLS	MT	594055183	0.725210671	5
1245316280	WHITE	BRONSON	B	3687 VETERANS DR		FORT HARRISON	MT	596369703	0.725229869	5
1134391865	CARLSON	LINDSAY	L	320 ALPENGLOW LANE		LIVINGSTON	MT	59047	0.725285171	5
1083146310	JAMES	JONATHON		3075 N RESERVE ST STE Q		MISSOULA	MT	598081390	0.726538286	5
1265743348	GRACE	WENDY	TERESE	400 S CLARK ST		BUTTE	MT	597012328	0.726750351	5
1841395134	FULLER	DELL	ARTHUR	935 HIGHLAND BLVD	SUITE 2210	BOZEMAN	MT	597156904	0.729952147	5
1174081723	KERSLAKE	SARI	REY	401 MAIN ST		STEVENSVILLE	MT	598702501	0.730283501	5
1255424354	CARNEGIE	MARGARET	LILLIAN	900 N ORANGE ST	SUITE 103 A	MISSOULA	MT	598022998	0.730483985	5
1982866687	WILLIAMS	GARETT	R	801 N 29TH ST		BILLINGS	MT	591010905	0.732436967	5
1306899232	MORAN	MICHAEL	P	1224 W MAIN ST		HAMILTON	MT	598402338	0.735049159	5
1265724595	NORRGARD	BURGESS		123 S 27TH ST		BILLINGS	MT	591014200	0.736250268	5
1255593307	STEVENSON	RAE	L	320 ALPENGLOW LN		LIVINGSTON	MT	590478506	0.738412736	5
1770975278	CAMPBELL	CURTIS		221 5TH AVE S		GLASGOW	MT	592302600	0.740737745	5
1366975252	RICHMOND	AMY		445 W ALDER ST		MISSOULA	MT	598024121	0.741885214	5
1417996661	BRIDGES	CAROL		2827 FORT MISSOULA RD		MISSOULA	MT	598047408	0.74286598	5
1205273257	CASAGRANDE	JERI LYNN	W	2800 10TH AVE N		BILLINGS	MT	59101	0.744472284	5
1760594725	GUZMAN	GLENN	K.	760 WICKS LN		BILLINGS	MT	591054427	0.745233716	5
1437121993	BOOTH	THOMAS	D	20 13TH ST W		HAVRE	MT	595015215	0.74538571	5
1861889024	STRITZKE	ANDREW	SCOTT	2831 FORT MISSOULA RD, BUIDLING 2, STE 146		MISSOULA	MT	598047401	0.7473319	5
1285665786	KING	DAVID	B	206 ALASKA FRONTAGE RD		BELGRADE	MT	597147909	0.7475688	5
1316359326	BELL	BRETT	MARIE	401 RAILROAD ST W		MISSOULA	MT	59802	0.751835507	5
1831163757	WOOD	JULIE	ANNE	45 OLD HIGHWAY 89		FAIRFIELD	MT	594369347	0.75428442	5
1316994692	OSTAHOWSKI	GARY		16 N MILES AVE		HARDIN	MT	590342356	0.754427391	5
1215153028	AUERBACH	RICHARD		634 EDDY AVE		MISSOULA	MT	598121851	0.756235207	5
1295897650	MAALIKI	HIKMAT	A	126 6TH AVE SW		RONAN	MT	598642600	0.759652112	5
1104867621	MARTIN	WAYNE	ROBERT	3 COYOTE TRL		BOULDER	MT	596327644	0.760863749	5
1003882630	MCHOOD	CRAIG	H.	6015 HOBSON LN		MISSOULA	MT	598039511	0.765161248	5
1629336953	LARSON	KELLI	ANNE	107 RIDGEWATER DR		POLSON	MT	598608977	0.765478992	5
1962825356	BONNER	MARIAH	WALKER	5549 US HIGHWAY 93 N		FLORENCE	MT	598336845	0.766114396	5
1659631778	TURNER	MADELINE	ROSE	1930 9TH AVE		HELENA	MT	596014759	0.766631559	5
1750385340	FULTZ	MARVIN	CLARK	519 E MAIN ST		CUT BANK	MT	594273015	0.767059673	5
1124073341	COURCHESNE	YVONNE	K	1037 MAIN ST		CORVALLIS	MT	598289374	0.772025896	5
1730314790	RIOPEL	RACHAEL	A	500 W BROADWAY ST	PROVIDENCE	MISSOULA	MT	598024008	0.772942684	5
1316981756	PATTERSON	JOHN	S	935 HIGHLAND BLVD	SUITE 2200	BOZEMAN	MT	597156904	0.773002468	5
1689610461	STOCKWELL	MARGARET	KATHLEEN	405 SADDLE DR		HELENA	MT	596015632	0.773085208	5
1811250392	BARKER	MICHAEL	GLEN	310 SUNNYVIEW LN		KALISPELL	MT	59901	0.773584163	5
1750609343	CADWELL	LISA	DIANE	1401 25TH ST S		GREAT FALLS	MT	594055183	0.776618801	5
1902998917	CAMPBELL	NICHOLAS		100 N OAK ST		TOWNSEND	MT	596442306	0.777381127	5
1588766273	MAHONEY	MICHAEL	L	320 EAST SECOND STREET		LIBBY	MT	59923	0.778168424	5
1225488356	DUPEA	HANNAH		320 ALPENGLOW LN		LIVINGSTON	MT	590478506	0.786524543	5
1477991230	NEWTON	DAVID	JOSEPH	305 N MAIN ST		ENNIS	MT	597298001	0.787018029	5
1407810963	REYNOLDS	BRIAN	EDWARD	669 AGENCY MAIN ST		HARLEM	MT	595269455	0.787466971	5
1417303793	DENISAR-GREEN	JAMES	ALLAN	123 S 27TH ST		BILLINGS	MT	591014227	0.789743471	5
1215045802	HALVORSON	STEPHEN	E	400 S CLARK ST		BUTTE	MT	597012328	0.792372457	5
1528355666	LEFEVER	HOLLIS	K	249 GOOSE BAY LN		TOWNSEND	MT	596449526	0.793345386	5
1295932515	CHARBONNEAU	GABRIEL	DANE	715 MAIN ST STE A		STEVENSVILLE	MT	598702861	0.793581344	5
1710906326	GRIERSON	J.	ROBERT	405 1/2 PIONEER AVE		HYSHAM	MT	590380201	0.794286635	5
1174572358	KREBSBACH	EUGENE	W	120 N 19TH	SUITE A FAM	BOZEMAN	MT	59718	0.794541455	5
1235237660	ERICKSON	JAY	S	1111 BAKER AVE	GLACIER MED	WHITEFISH	MT	599372901	0.79472516	5
1336244896	ROSA-RE	LISA	M.	214 14TH AVE SW		SIDNEY	MT	592703521	0.795658556	5
1780623926	AMMONS	BETH		401 RAILROAD ST W		MISSOULA	MT	598024109	0.796801479	5
1326483884	STUMP	LAURA	E.	206 ALASKA FRONTAGE RD		BELGRADE	MT	597147909	0.797774761	5
1881855989	MCGREE	KATHREN	ELAINE	225 S CLARK ST		BUTTE	MT	597011515	0.800361749	5
1871695320	TREPTOW	CRAIG	L	401 15TH AVE S	SUITE 201	GREAT FALLS	MT	594054334	0.802881698	5
1437357126	BURTON	HANLY		316 E BABCOCK		BOZEMAN	MT	59715	0.804066065	5
1326227752	KANE	LESLEE	BERGUM	206 ALASKA FRONTAGE RD		BELGRADE	MT	597147909	0.804787605	5
1790852119	CARVEY	DIANNA	MICHELLE	304 OSLOSKI RD		EUREKA	MT	599179217	0.806932736	5
1598162075	BOER	RYAN		1401 25TH ST S		GREAT FALLS	MT	594055183	0.809460842	5
1194984039	DRENDEL	IVORY	D	160 HERITAGE WAY STE 202		KALISPELL	MT	599013127	0.811671191	5
1720490907	SMITH	BRENDON	PATRICK	160 HERITAGE WAY STE 202		KALISPELL	MT	599013127	0.812298052	5
1407847155	MARLER	CHARLES		1401 25TH ST S		GREAT FALLS	MT	594055183	0.812573058	5
1144337940	MURDOCH	LISA	A.	504 S 13TH ST		LIVINGSTON	MT	590473727	0.822892451	5
1679574131	SHELTON	LAURA	K	5549 OLD HWY 93		FLORENCE	MT	598336545	0.823467307	5
1417241068	WALKER	KELLY		320 ALPENGLOW LANE		LIVINGSTON	MT	59047	0.82673452	5
1063468858	JONAS	KENNETH	L	202 CONWAY DR	SUITE 100	KALISPELL	MT	599013112	0.828389738	5
1568472785	DAVIS	CARLA	ELAINE	3075 N RESERVE ST	SUITE Q	MISSOULA	MT	598081389	0.830324962	5
1467744797	MILLER	CHRISTOPH		123 S 27TH ST		BILLINGS	MT	591014227	0.830458444	5
1063465938	STEIN	EDWARD	P	304 OSLOSKI RD		EUREKA	MT	599179217	0.830567733	5
1134220767	WAMPLER	TODD	BRIAN	2550 E BROADWAY ST		HELENA	MT	596014905	0.834975267	5
1740297696	RIES	JUSTIN	ANTHONY	2831 FORT MISSOULA RD	STE. 131	MISSOULA	MT	598047419	0.835153088	5
1013082932	KILLEEN	ITA	M	SWINGLE STUDENT HEALTH SERVICE SOUTH 7TH AVE	MSU	BOZEMAN	MT	597153260	0.835734917	5
1417392978	SMITH	ROBERT	D.	2475 E BROADWAY ST		HELENA	MT	596014928	0.835940444	5
1730120718	ULRICH	ROBERT		1035 1ST AVE		LAUREL	MT	590442119	0.836316075	5
1275732430	PRESCOTT	BARBARA	ELLEN	3056 FARMALL ST		BOZEMAN	MT	597189448	0.837957127	5
1659470060	GRASSE	JOHN	M	107 H. ST. EAST	550 6TH AVE	POPLAR	MT	59255	0.8396687	5
1326450578	CORSO	DAWN	M.	123 S 27TH ST		BILLINGS	MT	591014227	0.840436715	5
1154598746	GENTRY	BELLA	MARIE	13 E MAKPAS AVE		CROW AGENCY	MT	59022	0.841927837	5
1174789465	PRICE	JUSTIN	HAVEN	123 S 27TH ST		BILLINGS	MT	591014227	0.845041632	5
1518287457	SANGER	LARISSA		123 S 27TH ST		BILLINGS	MT	591014200	0.84645862	5
1851331342	KLESCHEN	MARY	Z	2835 FORT MISSOULA RD		MISSOULA	MT	598047423	0.847192949	5
1407233653	BASS	NOOR	ALAIN	1211 S RESERVE ST STE 101		MISSOULA	MT	598013103	0.850611363	5
1629283254	SWAGER	WARREN	M	2500 CONTINENTAL DR		BUTTE	MT	597016565	0.850931367	5
1467446773	TOLLERSON	JOHN	MARK	160 HERITAGE WAY STE 202		KALISPELL	MT	599013127	0.852017654	5
1295841799	WELCH	STEPHANIE	S	500 W BROADWAY ST		MISSOULA	MT	598024008	0.852968929	5
1467807842	O'BRIEN	THOMAS	P.	123 S 27TH ST		BILLINGS	MT	591014227	0.853102776	5
1053348854	NEVIN	DONALD	R	500 WEST BROADWAY		MISSOULA	MT	598024008	0.854767021	5
1881051340	GUY	AMBER	LEIGH	1830 N DICKENS ST APT 4		MISSOULA	MT	598025005	0.855793408	5
1871665752	BEDELL	MIKAEL	EUGENE	2550 E BROADWAY ST		HELENA	MT	596014905	0.857529064	5
1104963610	COOLIDGE	DEL	BREMER	519 E MAIN ST		CUT BANK	MT	594273015	0.85959996	5
1578557120	THOMPSON	FRANK	R	123 S 27TH ST		BILLINGS	MT	591014200	0.860552544	5
1669578233	KELLEY	JAMES	N	110 13TH ST		HAVRE	MT	595015223	0.865979733	5
1023098696	EODICE	DIANE	M	820 N MONTANA AVE		HELENA	MT	596013856	0.868576355	5
1235571993	FROST	CLAIRE	A	1211 S RESERVE ST STE 101		MISSOULA	MT	598013103	0.869609597	5
1538665542	FONKEN	ISAAC	ANTON	123 S 27TH ST		BILLINGS	MT	591014227	0.871828191	5
1891067021	CRAWFORD	KENNETH	A	760 HOSPITAL CIRCLE		BROWNING	MT	59417	0.872115233	5
1245344563	CLAY	HENRY	TUCKER	802 2ND ST SE		CUT BANK	MT	594273329	0.874132206	5
1043745276	ENGLERT	CODY		123 S 27TH ST		BILLINGS	MT	591014227	0.877416188	5
1346399185	JENKINS	DAVID	L	8707 JACKRABBIT LN STE C		BELGRADE	MT	597148995	0.884072639	5
1003859083	WELLS	RICHARD		210 S. WINCHESTER	2ND FLOOR	MILES CITY	MT	59301	0.88443305	5
1396315214	LAMPING	KRISTEN	M	2 FAITH LN		CLANCY	MT	596349802	0.890901827	5
1427059393	MAHER	JAMES	J	3330 PTARMIGAN LN		HELENA	MT	596020521	0.892840991	5
1477529998	RICE	GREGORY	A	211 E 2ND ST		LIBBY	MT	59923	0.89317783	5
1003047960	CHIN	KEVIN	MATTHEW	323 W ALDER ST		MISSOULA	MT	598024123	0.89385196	5
1356435861	FLAHERTY	ROBERT		214 EAST MENDENHALL	GALLATIN CO	GALLATIN	MT	59715	0.894044631	5
1326145418	BELL	DARIN	M	401 RAILROAD ST W		MISSOULA	MT	598024109	0.896330174	5
1891462537	EARLEY-COMPSO	ANN	MARIE	1807 GOLF DR		BILLINGS	MT	591053467	0.89686581	5
1285660514	WEISSER VIOLE	JODI	L	401 15TH AVE S #201		GREAT FALLS	MT	594054334	0.902492351	5
1184155442	WILLIAMS	DANIEL		320 E 2ND ST		LIBBY	MT	599232010	0.902920641	5
1710029665	SIEWERT	DAVID	EUGENE	16 RAILWAY AVE.		THREE FORKS	MT	597521078	0.903166386	5
1689761389	JOHNSON	JERROLD	E.	COMMUNITY HEALTH PARTNERS	126 SOUTH M	LIVINGSTON	MT	59047	0.905624163	5
1275796997	CANCRO	CHRISTOPH	J	2750 GRAND AVE		BILLINGS	MT	591022629	0.905690932	5
1801818356	EISEL	JUSTIN	CLAYTON	1006 W MAIN ST		BOZEMAN	MT	597153219	0.90634624	5
1730265208	HARDER-BROUWE	KATHLEEN	ANNE	411 W MAIN ST		HAMILTON	MT	598402470	0.907643808	5
1164476693	BURNHAM	BRYN	L	1233 N 30TH ST		BILLINGS	MT	591010127	0.908550097	5
1760515233	SMITH	JUSTIN	LYNN	1930 9TH AVE		HELENA	MT	596014759	0.914312922	5
1194908202	HAHN	CONNIE	H.	935 HIGHLAND BLVD STE 2200		BOZEMAN	MT	597156915	0.914516373	5
1699934596	GRANT	ELIZABETH		3330 PTARMIGAN LN		HELENA	MT	596020521	0.914774604	5
1114926102	JONES	ALLEN	W	1200 WESTWOOD DR		HAMILTON	MT	598402345	0.914833199	5
1104810688	FAHRENWALD	ROXANNE		123 S 27TH ST		BILLINGS	MT	591014200	0.914885826	5
1023171717	GIANARELLI	TODD	E	670 PARK AVE	MARIAS HEAL	SHELBY	MT	594741663	0.914891786	5
1295919272	MANTEY	CHARLES	JOSEPH	299 FAIRGROUNDS ROAD	SUITE A	HAMILTON	MT	598403199	0.915276565	5
1699896332	SHAPIRO	ARNOLD		SWINGLE STUDENT HEALTH SERVICE SOUTH 7TH AVE.	MSU	BOZEMAN	MT	59717	0.916865054	5
1881797256	CLEARY	JAMES	FRANCES	33 W MAIN ST	BELGRADE CL	BELGRADE	MT	597143716	0.918301025	5
1396853453	NOTEBOOM	DENNIS	L	320 ALPENGLOW LANE		LIVINGSTON	MT	59047	0.918776825	5
1508243692	NEVATT	ERIK	WILLIAM	120 POND ST		THOMPSON FALLS	MT	598737722	0.919501876	5
1437368487	WESSEL	KATY		3330 PTARMIGAN LN		HELENA	MT	596020521	0.920857974	5
1760606917	WOODWARD	CHARLES	TATE	310 SUNNYVIEW LN		KALISPELL	MT	599013129	0.92598183	5
1891772174	SMITH	ROBERT	W	1200 WESTWOOD DR		HAMILTON	MT	598402345	0.92754897	5
1699702100	BRONSON	KATHY	JEAN	20 FOUR MILE DR	SUITE 2	KALISPELL	MT	599012632	0.928775693	5
1801994413	OLEY	WILLIAM	B.	10 S OAKES		RED LODGE	MT	59068	0.929335551	5
1912944836	BEIJER	KERSTIN		760 WICKS LN		BILLINGS	MT	591054427	0.930570556	5
1255623583	TENHARMSEL	AARON		1233 N 30TH ST		BILLINGS	MT	591010127	0.931057137	5
1396996153	LIEBERT	THOR	M	225 S 1ST ST	SUITE # 1	HAMILTON	MT	598403532	0.933519576	5
1952748154	JAIRAM	VENKATESH		1101 26TH ST S		GREAT FALLS	MT	594055161	0.938465009	5
1801819156	MCLAUGHLIN	DAVID	I	931 HIGHLAND BLVD	SUITE 3360	BOZEMAN	MT	59715	0.939352597	5
1962474460	LIEN	KAREN	E	124 13TH ST		HAVRE	MT	595015223	0.939992183	5
1295723682	NOWAK	DIANE	P	2550 E BROADWAY ST		HELENA	MT	596014905	0.941471397	5
1336300664	VOLKERT	JANNEKE	A	401 RAILROAD ST W		MISSOULA	MT	598024109	0.942271262	5
1801868310	NOLAN	MICHAEL	D	20 13TH ST W		HAVRE	MT	595015215	0.945078875	5
1417129149	BORGE	SARAH	N	2825 FORT MISSOULA RD STE 115		MISSOULA	MT	598047403	0.947739607	5
1740279389	WALKER	WALLACE	CHESTER	301 WEST 7TH AVE		BIG TIMBER	MT	59011	0.949370864	5
1679654578	LUKASZEWICZ	ADELE		210 S WINCHESTER AVE		MILES CITY	MT	593014742	0.949871578	5
1346368628	HEPPE	MARK	S	214 E 3RD ST		LIBBY	MT	599232056	0.950655576	5
1053302794	HOLMES	WILLIAM	R	408 WENDELL AVE		LEWISTOWN	MT	594572261	0.952017151	5
1033616230	FILLMORE	ARIEL		401 RAILROAD ST W		MISSOULA	MT	598024109	0.952950701	5
1003801275	GRANTHAM	PATRICIA	A.	620 S HAYNES AVE		MILES CITY	MT	593014769	0.953225801	5
1487607354	CALDERWOOD	CAROL	A	1200 WESTWOOD DR		HAMILTON	MT	598402395	0.953895306	5
1285799486	WUCHINICH	JANE	WILLIAMS	1 HOSPITAL CIRCLE DRIVE		BROWNING	MT	594170760	0.955389477	5
1235679796	EAGLEFEATHERS	SHANA		6 13TH AVE E		POLSON	MT	598605315	0.956245603	5
1760535173	WIELENGA	GLENN	ALAN	807 S. 5TH AVE		PLAINS	MT	59859	0.956853555	5
1174571558	MILLER	RONALD	A	1111 BAKER AVE	GLACIER MED	WHITEFISH	MT	599372901	0.957074027	5
1356545826	WALLICK	SARAH	LUCILLE	801 N 29TH ST		BILLINGS	MT	591010905	0.960737478	5
1174625271	KING	JAMES	E.	2675 CENTRAL AVE		BILLINGS	MT	591026686	0.961019085	5
1184644353	GEORGE	WILLIAM		10 SOUTH OAKES		RED LODGE	MT	59068	0.961387233	5
1679602486	MALONEY	JAY		350 LOUISIANA AVE		LIBBY	MT	599232130	0.961559553	5
1386777431	BARSTAD	CHRISTINE	RAGAN	2835 FORT MISSOULA RD	SUITE 303,	MISSOULA	MT	598047423	0.962232381	5
1497825178	BERKRAM	KELLY	KRISTINE	1280 BURNS WAY		KALISPELL	MT	599013110	0.965377349	5
1760740666	HUMPAL	STEPHEN	E	3050 MT HIGHWAY 83 N		SEELEY LAKE	MT	598688620	0.966922679	5
1669409470	THOMPSON	STEVEN	J	2901 BROOKS ST		MISSOULA	MT	598017703	0.967449699	5
1003917618	BRUNSDON	JENNIFER	LEE	16 W MAIN ST		WHITE SULPHUR	MT	596459036	0.968932229	5
1295749604	SOGGE-KERMANI	DEBORAH	H.	35401 MISSION DR.		ST. IGNATIUS	MT	59865	0.969098421	5
1073625463	HEMMER	LAWRENCE	A.	2675 CENTRAL AVE		BILLINGS	MT	591026686	0.969346432	5
1215034681	RAVITZ	ERIC	A.	610 N CALIFORNIA ST		MISSOULA	MT	598023950	0.975423858	5
1245465210	ANDERSON	PEDER	L	935 HIGHLAND BLVD STE 2200		BOZEMAN	MT	597156915	0.975748647	5
1235248584	HARBOUR	DANNY	MITCHELL	310 WENDELL AVE		LEWISTOWN	MT	594572267	0.979341127	5
1124388426	LIZOTTE	MICHELLE	M	45 GRANDVIEW LN		BIG TIMBER	MT	590117815	0.979917734	5
1639511397	CHAUDHARI	HARSHIDAB	J	401 RAILROAD ST W		MISSOULA	MT	598024109	0.98293713	5
1922168012	GRAY	ERNEST	JOSEPH	760 HOSPITAL DR.		BROWNING	MT	594170760	0.986647613	5
1164502324	KRAFT	JEFFREY	G	30 13TH ST		HAVRE	MT	595015222	0.986790309	5
1831130608	VISSCHER	JUDITH	K	500 WEST BROADWAY		MISSOULA	MT	598024008	0.989088149	5
1972502003	HOOVER	REBECCA	B	900 N ORANGE ST	SUITE 303	MISSOULA	MT	598022998	0.991636902	5
1801081559	MCNAMER	DEIRDRE	K	10 ROBINSON LN		RED LODGE	MT	590689010	0.994010229	5
1932276367	FOWLKES	MARJORIEB	B	STUDENT HEALTH SERVICE	MONTANA STA	BOZEMAN	MT	59715	0.99404858	5
1790773802	MOULLET	DANIEL	W	107 6TH AVE SW		RONAN	MT	598642634	0.994342772	5
1952512626	DAMSCHEN	RHONDA	ELAINE	11 PARADOX LN		PLAINS	MT	598599367	0.995074354	5
1144313701	KLEE	RICHARD	K.	407 N. A		COLUMBUS	MT	59019	0.99537232	5
1184894727	SUN RHODES	NEIL	A	760 HOSPITAL CIRCLE		BROWNING	MT	59417	0.99602121	5
1710096607	SARNECKI	MEGAN		323 W ALDER ST		MISSOULA	MT	598024123	0.998209716	5
1750373049	BONDE	TRENA	KAY	405 SADDLE DR		HELENA	MT	596015632	0.998367431	5
