# Supplementary material for: Prevalence and Correlates of COVID-19 Vaccine Information on Family Medicine Practices’ Websites in the United States: Cross-sectional Website Content Analysis
Source: JMIR Form Res. 2022 Nov 17;6(11):e38425. doi: 10.2196/38425 (PMC9671487; doi:10.2196/38425)
Supplement: Multimedia Appendix 1 [file formative_v6i11e38425_app1.zip › NPI datasets/NC_NPI.csv]

NPI	last_name	first_name	middle_name	Full name	address_line1	address_line2	city	state	zip	r	target_sample	Comments
1861427536	GOLIGHTLY	MICHAEL	D.	MICHAEL D. GOLIGHTLY, NC	195 FRANKLIN PLAZA DR		FRANKLIN	NC	287343249	0.000587155	31	Website found
1235187535	WIKE	WILLIAM	MICKEY	WILLIAM MICKEY WIKE, NC	1040 MEDICAL PARK AVE		NEW BERN	NC	285625248	0.000644568	31	Website found
1730281924	RUSCETTI	HOWARD		HOWARD RUSCETTI, NC	1300 BRIDGE BARRIER RD STE 2		CAROLINA BEACH	NC	284283939	0.000703895	31	Website found
1346567468	BAYLESS	TEAH	MARTIN	TEAH MARTIN BAYLESS, NC	DUKE UNIVERISTY MEDICAL CTR	DUMC 3886	DURHAM	NC	277100001	0.00074989	31	Website found
1730175456	BROWN	AARON	DANIEL	AARON DANIEL BROWN, NC	3050 RIVERWOOD PKWY	SUITE B	GASTONIA	NC	280566001	0.000774383	31	Website found
1548240997	FIERY	HUBERT	L	HUBERT L FIERY, NC	9936 US HIGHWAY 311		ARCHDALE	NC	272638826	0.000791044	31	No website found
1437352895	ZHOU	LI		LI ZHOU, NC	6905 KNIGHTDALE BLVD	SUITE 106	KNIGHTDALE	NC	275456505	0.001280485	31	Website found
1548347040	TODD	MORGAN	ARVIDSON	MORGAN ARVIDSON TODD, NC	8715 E OAK ISLAND DR		OAK ISLAND	NC	284658367	0.001385915	31	Affiliated with Wilmington Health
1679832471	MCMULLAN	STEPHEN		STEPHEN MCMULLAN, NC	4389 BEAUFORT ROAD		CHERRY POINT	NC	28533	0.001902686	31	Millitary affiliated
1912952847	ARMITAGE	MARK	SAMUEL TH	MARK SAMUEL TH ARMITAGE, NC	5429 WRIGHTSVILLE AVE		WILMINGTON	NC	284036513	0.002314751	31	Website found
1952505315	CORBETT	CLAUDINE	Y	CLAUDINE Y CORBETT, NC	3009 WAUGHTOWN ST		WINSTON SALEM	NC	271071634	0.002418936	31	Website found
1578655668	BAIJNATH	NALINI	SHRIMATTI	NALINI SHRIMATTI BAIJNATH, NC	1000 BLYTHE BLVD	CMC ANNEX 1	CHARLOTTE	NC	282035812	0.002701946	31	Practices in Texas
1972828416	JULIEN	ANNA		ANNA JULIEN, NC	1040 MEDICAL PARK AVE		NEW BERN	NC	285625248	0.003249698	31	Affiliated with Coastal Carolina Healthcare
1801324686	KEY	MARY	KATHRYN	MARY KATHRYN KEY, NC	305 E LEE AVE		YADKINVILLE	NC	270558132	0.003308592	31	Website found
1063596120	JO	JENNIFER		JENNIFER JO, NC	3500 BUSH ST		RALEIGH	NC	276097509	0.003388912	31	Website found
1326051590	ADAMS	DAVID	PAUL	DAVID PAUL ADAMS, NC	115 KILDAIRE PARK DRIVE	SUITE 301	CARY	NC	27518	0.003556359	31	Website found
1629026190	BANKS	KENNETH		KENNETH BANKS, NC	2949 NEW BERN AVENUE	SUITE 112A	RALEIGH	NC	27610	0.003713009	31	No website found
1285775296	SETH	RAMAN		RAMAN SETH, NC	301 YADKIN ST		ALBEMARLE	NC	280013441	0.003812252	31	affiliated with novant
1275613218	STEWART	RUSSELL	M	RUSSELL M STEWART, NC	1269 US HIGHWAY 221A		FOREST CITY	NC	280435921	0.004049899	31	Website found
1235191099	LUE	ALVIN	J	ALVIN J LUE, NC	1210 NEW GARDEN RD		GREENSBORO	NC	274102721	0.004185145	31	Website found
1659330116	SWOFFORD	JOEL	H.	JOEL H. SWOFFORD, NC	1919 W PARK DR		N WILKESBORO	NC	286593564	0.00433363	31	affiliated with novant
1649617549	SAINT-HILAIRE	LAMERCIE	MARIE	LAMERCIE MARIE SAINT-HILAIRE, NC	2100 ERWIN RD		DURHAM	NC	277053941	0.004336576	31	affiliated with duke health
1265546667	OLIVER	JOSEPH	ANDREW	JOSEPH ANDREW OLIVER, NC	316 E MAIN ST		ROCKWELL	NC	281386761	0.004336781	31	affiliated with novant
1740248897	TAIT	JEFFREY		JEFFREY TAIT, NC	43 OAKLAND RD		ASHEVILLE	NC	288014807	0.00438219	31	affiliated with mission health
1710186812	WILSON-MERRIT	ANITA	DUNCAN	ANITA DUNCAN WILSON-MERRIT, NC	4692 BROWNSBORO RD		WINSTON SALEM	NC	271063410	0.004714723	31	No website found
1710081161	NELMS	WALLACE	R	WALLACE R NELMS, NC	2546 WARD BOULEVARD		WILSON	NC	27893	0.005052365	31	Website found
1982685020	PITTMAN	SUSAN		SUSAN PITTMAN, NC	12170 UNIVERSITY CITY BLVD		HARRISBURG	NC	280757406	0.005150621	31	Website found
1578990875	WARE	BRIAN	MICHAEL	BRIAN MICHAEL WARE, NC	5623 HWY US 221 SOUTH		MARION	NC	28752	0.005251632	31	affiliated with mission health
1366594558	PYE	JOSEPH		JOSEPH PYE, NC	2450 EMERALD PL		GREENVILLE	NC	278345784	0.005562301	31	Website found
1174594501	PLAUT	TIMOTHY	ARNOLD	TIMOTHY ARNOLD PLAUT, NC	1388 SAND HILL RD		CANDLER	NC	287158937	0.006268637	31	Website found
1336430982	MOORE	STEVEN	ANTHONY	STEVEN ANTHONY MOORE, NC	9101 MONROE RD	SUITE 155	CHARLOTTE	NC	282702467	0.006420193	31	affiliated with novant
1861482721	LAUENSTEIN	KURT		KURT LAUENSTEIN, NC	102 POMONA DR		GREENSBORO	NC	274071616	0.006920617	31	Website found
1174915680	ERWIN	VICKY	APOSTOLOP	VICKY APOSTOLOP ERWIN, NC	2604 DR MARTIN LUTHER KING JR BLVD		NEW BERN	NC	28562	0.007131941	31	Website found
1851367221	STEWART	JIMMIE	V	JIMMIE V STEWART, NC	1 HOSPITAL RD	CHEROKEE IN	CHEROKEE	NC	28719	0.007187756	31	Website found	cherokee indian
1740780386	HEATH	NATHAN	W	NATHAN W HEATH, NC	613 S MEMORIAL DR		GREENVILLE	NC	278342856	0.007302708	31	No website found	pa
1235180555	POSTON	ROBERT	L	ROBERT L POSTON, NC	187 MEDICAL PARK DR		BREVARD	NC	287124189	0.007461361	31	affiliated with vidant health
1003815937	LANG	JOHN	M.	JOHN M. LANG, NC	1 TOWN SQUARE BLVD	SUITE 220	ASHEVILLE	NC	288035006	0.008282654	31	Website found
1588674162	UHREN	ROBERT	JOSEPH	ROBERT JOSEPH UHREN, NC	997 OLD HWY 70	SUITE A	BLK MTN	NC	28711	0.008537169	31	Website found
1013181775	MARUYAMA	HIROMI		HIROMI MARUYAMA, NC	2412 WILKINS DR		SANFORD	NC	273307268	0.008863071	31	Website found
1265963938	MCMULLEN	DAVID	JAMES	DAVID JAMES MCMULLEN, NC	3320 EXECUTIVE DR STE 214		RALEIGH	NC	276097489	0.008878693	31	Website found
1073611091	NORTH	STEPHEN	WILLIAM	STEPHEN WILLIAM NORTH, NC	11728 S 226 HWY		SPRUCE PINE	NC	287778954	0.009534938	31	No website found
1740203090	STACKS	WARREN	D	WARREN D STACKS, NC	1400 WESTGATE CENTER DR STE 140		WINSTON SALEM	NC	271033104	0.009970994	31	affiliated with cone health
1902291792	MORLOK	CHARLES	KAIGHN	CHARLES KAIGHN MORLOK, NC	262 LEROY GEORGE DR		CLYDE	NC	28721	0.010225481	31	Website found
1750374716	FORD	ERICA	MICHELLE	ERICA MICHELLE FORD, NC	600 S CHURCH ST		HERTFORD	NC	279441205	0.010610419	31	Website found
1811300064	RESTREPO	ROBYN	HAYNES	ROBYN HAYNES RESTREPO, NC	209 HOSPITAL DR		HIGHLANDS	NC	287417623	0.010854648	31	affiliated with mission health
1023018082	IMPERIAL	EVA	A	EVA A IMPERIAL, NC	114 GATEWAY BLVD STE B		MOORESVILLE	NC	281175598	0.01087828	31	Website found
1538273644	DEEM	MARK	B	MARK B DEEM, NC	5435 PROSPERITY CHURCH RD	SUITE 1100	CHARLOTTE	NC	282691134	0.011236413	31	affiliated with atrium health
1326247321	SILVA	ROSANNA	DELVERME	ROSANNA DELVERME SILVA, NC	4500 CAMERON VALLEY PKWY STE 100		CHARLOTTE	NC	282113542	0.011260435	31	affiliated with novant
1538243449	PALEKAR	RAKHEE		RAKHEE PALEKAR, NC	2100 ERWIN RD		DURHAM	NC	277100001	0.011304495	31	affiliated with duke health
1194718403	ELKINS	STEPHANIE	B	STEPHANIE B ELKINS, NC	106 CORPORATE PARK DR	SUITE 200 &	MOORESVILLE	NC	281177134	0.011769697	31	affiliated with novant
1841254158	FAGAN	ERNEST	BLAKE	ERNEST BLAKE FAGAN, NC	123 HENDERSONVILLE RD		ASHEVILLE	NC	28803	0.011792141	31	Website found
1164699500	BOLDEN	TAINEISHA	CELLEL	TAINEISHA CELLEL BOLDEN, NC	2609 N DUKE ST STE 101		DURHAM	NC	277043048	0.012138998	31	Website found
1629075445	COOK	ROBERT	ADAM	ROBERT ADAM COOK, NC	63 MONTICELLO RD		WEAVERVILLE	NC	287879441	0.012566037	31	No website found
1497715304	VAN MIDDLESWO	FRANK	L	FRANK L VAN MIDDLESWO, NC	1 HOSPITAL RD	CALLER BOX	CHEROKEE	NC	28719	0.012961211	31	Website found
1760438972	BURNETT	JOHN	WESLEY	JOHN WESLEY BURNETT, NC	1040 MEDICAL PARK AVE		NEW BERN	NC	285625248	0.013022753	31	No website found
1184684151	CARROLL	BRIAN	HURD	BRIAN HURD CARROLL, NC	1918 RANDOLPH RD	SUITE 275	CHARLOTTE	NC	282071100	0.013047367	31	affiliated with novant
1326678889	WHITLEY	SARAH		SARAH WHITLEY, NC	800 MOYE BLVD STE A		GREENVILLE	NC	278343777	0.013932511	31
1548220726	PERRY	JOSEPH		JOSEPH PERRY, NC	6030 W HIGHWAY 74	SUITE A	INDIAN TRAIL	NC	280793468	0.014131025	31
1164496980	HYDE	LEE	SANFORD	LEE SANFORD HYDE, NC	CHEROKEE INDIAN HOSPITAL	1 HOSPITAL	CHEROKEE	NC	28719	0.014178512	31
1497727283	PLAYFORD	SCOTT	ALAN	SCOTT ALAN PLAYFORD, NC	2000 BRABHAM AVE STE 100		JACKSONVILLE	NC	285460202	0.014690269	31
1063472462	ZALDIVAR	MARIE	LUISE	MARIE LUISE ZALDIVAR, NC	127 E MARKET ST		SMITHFIELD	NC	275773915	0.014722869	31
1952935587	ORIAS	JACOB		JACOB ORIAS, NC	1208 EASTCHESTER DR		HIGH POINT	NC	272653170	0.01478024	31
1619170016	VENKATASUBRAM	SARA		SARA VENKATASUBRAM, NC	2406 BLUE RIDGE RD	# 190	RALEIGH	NC	276076678	0.01514666	31
1104907997	PECKINPAUGH	JAMES	MATTHEW	JAMES MATTHEW PECKINPAUGH, NC	2402 SOUTH CANNON BLVD		KANNAPOLIS	NC	280836910	0.015714422	31
1871698878	DENNISTON	CLARK	R	CLARK R DENNISTON, NC	101 MANNING DR		CHAPEL HILL	NC	275990001	0.01587174	31
1669555413	HANEY	JOHN		JOHN HANEY, NC	215 S MAIN ST		MOUNT HOLLY	NC	281201620	0.016483662	31
1225000953	POSANG	PAVEENA		PAVEENA POSANG, NC	1904 JAKE ALEXANDER BLVD W STE 303		SALISBURY	NC	281471177	0.016613498	31
1598767691	CADOGAN	ROBERT	F	ROBERT F CADOGAN, NC	1638 OWEN DR		FAYETTEVILLE	NC	283043424	0.016671632	31
1710340419	GUNADASA	KANISHKA		KANISHKA GUNADASA, NC	1125 N CHURCH ST		GREENSBORO	NC	274011007	0.017063928	31
1407167653	WILLIAMS	VERIETTA	SARONE	VERIETTA SARONE WILLIAMS, NC	1125 N CHURCH ST		GREENSBORO	NC	274011007	0.017514649	31
1093740029	SPRAGUE	VANESSA		VANESSA SPRAGUE, NC	7030 PINEVILLE MATTHEWS RD		CHARLOTTE	NC	282268298	0.017793931	31
1942361837	SAUNDERS	BARRY	F	BARRY F SAUNDERS, NC	101 MANNING DR		CHAPEL HILL	NC	275990001	0.018378905	31
1962439109	RICHARD	ETHAN	CHRISTIAN	ETHAN CHRISTIAN RICHARD, NC	3680 ROBINWOOD RD		GASTONIA	NC	28054	0.018715435	31
1487751921	NOGO	ADNAN		ADNAN NOGO, NC	160 KIMEL PARK DR.		WINSTON-SALEM	NC	27103	0.018842651	31
1295703239	PIERRE-LOUIS	RENAN		RENAN PIERRE-LOUIS, NC	26 RIVIERA DR		PINEHURST	NC	283745024	0.01891765	31
1114468345	ABUKAR	SULEKHA		SULEKHA ABUKAR, NC	5815 BLAKENEY PARK DR STE 200B		CHARLOTTE	NC	282775734	0.018939435	31
1750342168	STADIEM	MICHAEL	DAVID	MICHAEL DAVID STADIEM, NC	1151 SE CARY PKWY	SUITE 101	CARY	NC	275187418	0.019061541	31
1285771931	KRAMER	PETER		PETER KRAMER, NC	1721 ALLENS LN		WILMINGTON	NC	284033661	0.019144848	31
1205919909	RYAN	JOHN	JOSEPH	JOHN JOSEPH RYAN, NC	7482 WATERSIDE CROSSING BLVD	SUITE 202	DENVER	NC	280373005	0.01923708	31
1265965727	COLE	BRITTNEY		BRITTNEY COLE, NC	9101 MONROE RD STE 155		CHARLOTTE	NC	282702467	0.019524306	31
1982676540	SCHMIDT	JENNIFER	JEAN	JENNIFER JEAN SCHMIDT, NC	111 ADVENT CT		CARY	NC	275117087	0.020088625	31
1538218979	BARR	JOHN	F	JOHN F BARR, NC	11711 STATEVILLE BLVD		CLEVELAND	NC	27013	0.020464756	31
1700862083	LASSITER	GADDY		GADDY LASSITER, NC	103 E MAIN ST		HARRELLSVILLE	NC	279429201	0.020670382	31
1669769212	MATTHEWS	CODY	ELIAS	CODY ELIAS MATTHEWS, NC	6431 OLD PLANK RD		HIGH POINT	NC	272653274	0.020788103	31
1659591618	RAILEY	KENYON	M	KENYON M RAILEY, NC	2100 ERWIN RD		DURHAM	NC	277053941	0.021102499	31
1740691898	ADAMO	ELENA	MARIE	ELENA MARIE ADAMO, NC	5270 UNION RIDGE RD		BURLINGTON	NC	272177594	0.021292542	31
1417081506	COATH	GWENNAYE	CHERIE	GWENNAYE CHERIE COATH, NC	991 W HUDSON BLVD		GASTONIA	NC	280526430	0.021678725	31
1255335022	WASHBURN	HARRILL	GENE	HARRILL GENE WASHBURN, NC	144 RESERVATION DR		SPINDALE	NC	281601566	0.021700382	31
1902869167	LEONARD	ELIZABETH	ANNE	ELIZABETH ANNE LEONARD, NC	100 BREWSTER BLVD		CAMP LEJEUNE	NC	285472538	0.021762078	31
1033293998	SMITH	ALMAZ		ALMAZ SMITH, NC	2100 ERWIN RD		DURHAM	NC	277100001	0.022104463	31
1336594845	MONACO	ERIC	S	ERIC S MONACO, NC	2579 CHIMNEY ROCK RD		HENDERSONVILLE	NC	287929181	0.022359526	31
1043243777	FOTINOS	PETER	C	PETER C FOTINOS, NC	16511 NORTHCROSS DR	SUITE A	HUNTERSVILLE	NC	280785021	0.022451581	31
1174687271	TOLLE	MARY	E	MARY E TOLLE, NC	610 JONES FERRY RD STE 102		CARRBORO	NC	275106113	0.022830941	31
1194102566	WAGNER	ERIN		ERIN WAGNER, NC	1000 BLYTHE BLVD	CMC ANNEX 1	CHARLOTTE	NC	282035812	0.023009113	31
1801840178	HABASHI-AHIGI	SUSANE	MAHER	SUSANE MAHER HABASHI-AHIGI, NC	2266 N HIGHWAY 16		DENVER	NC	280378254	0.02303599	31
1326433046	JOHNSTONE	WILLIAM	MILLER	WILLIAM MILLER JOHNSTONE, NC	101 HEART DR		GREENVILLE	NC	278348982	0.023637886	31
1104263946	LAWRENCE	KATHRYN		KATHRYN LAWRENCE, NC	8930 BLAKENEY PROFESSIONAL DR		CHARLOTTE	NC	282776660	0.023733027	31
1841374733	MURRAY	JANE		JANE MURRAY, NC	200 E SALISBURY ST	GARLICK AND	PITTSBORO	NC	273125452	0.023817621	31
1417030131	TYSON	JAMES	W.	JAMES W. TYSON, NC	123 GALLIMORE RD		BREVARD	NC	287129520	0.024779789	31
1952341042	PERRY	JENNIFER	SUZETTE	JENNIFER SUZETTE PERRY, NC	304 WINECOFF SCHOOL RD	WINECOFF FA	CONCORD	NC	28027	0.02480385	31
1841248168	DEVAUL	CHANSON	ALBERT	CHANSON ALBERT DEVAUL, NC	1725 TARBORO ST SW		WILSON	NC	278933428	0.024911193	31
1124289285	ASBURY	TORI		TORI ASBURY, NC	1456 HOWE STREET	SUITE 201	SOUTHPORT	NC	284612674	0.025128403	31
1962934307	OLUWASE	ADEOLA		ADEOLA OLUWASE, NC	351 WELLESLEY TRADE LN STE 100		CARY	NC	275195669	0.025461422	31
1326159856	LOWERY	JAMES	A	JAMES A LOWERY, NC	2695 HENDERSONVILLE RD STE 204		ARDEN	NC	287048576	0.025530811	31
1932441979	LAWLER	MONICA	THERESE	MONICA THERESE LAWLER, NC	270 COPPERFIELD BLVD NE STE 102		CONCORD	NC	280252443	0.025843999	31
1295708592	BALOCH	MOHAMMAD	H	MOHAMMAD H BALOCH, NC	3100 DURALEIGH RD STE 200		RALEIGH	NC	276128104	0.026145782	31
1821029133	WHITE	CYNTHIA		CYNTHIA WHITE, NC	3511 W MARKET ST	SUITE A	GREENSBORO	NC	274034443	0.026466358	31
1871727479	THOMPSON	KATHRYN		KATHRYN THOMPSON, NC	5801 EXECUTIVE CENTER DR	SUITE 100	CHARLOTTE	NC	282128861	0.026802399	31
1518498062	SPARACINO	HAILEY	LYNN	HAILEY LYNN SPARACINO, NC	1200 N ELM ST		GREENSBORO	NC	274011004	0.026856675	31
1972966372	ALLEN	DANIEL	LANDON	DANIEL LANDON ALLEN, NC	123 HENDERSONVILLE RD		ASHEVILLE	NC	288032868	0.026882945	31
1831534957	PATEL	BHAVESH		BHAVESH PATEL, NC	6013 FARRINGTON RD STE 101		CHAPEL HILL	NC	275178173	0.027023456	31
1255331609	SWISHER	AARON	V	AARON V SWISHER, NC	107 S CENTER ST		HILDEBRAN	NC	286378304	0.027089391	31
1174584866	LIESEGANG	GLEN	R.	GLEN R. LIESEGANG, NC	1345 HIGHWAY 268		PATTERSON	NC	28661	0.027658688	31
1942235031	BROWN	RHETT	L.R.	RHETT L.R. BROWN, NC	335 N CASWELL RD		CHARLOTTE	NC	282042470	0.028164478	31
1700204419	EKSIR	SAMANTHA	ARLYNE	SAMANTHA ARLYNE EKSIR, NC	55 VILCOM CENTER DR STE 110		CHAPEL HILL	NC	27514	0.028283804	31
1295789535	KELLER	MARK	ROBERT	MARK ROBERT KELLER, NC	197 NC HIGHWAY 42 N STE B		ASHEBORO	NC	27203	0.028331998	31
1457557548	MISSICK	BENJAMIN	JAMES	BENJAMIN JAMES MISSICK, NC	5815 BLAKENEY PARK DR	SUITE 200B	CHARLOTTE	NC	282775731	0.028512425	31
1497917298	FREEMAN	ASHLEIGH	JOHNSON	ASHLEIGH JOHNSON FREEMAN, NC	500 LAUCHWOOD DR		LAURINBURG	NC	283525501	0.028954104	31
1194741991	DOHENY	WILLIAM	ROY	WILLIAM ROY DOHENY, NC	202 WILLIAMSON RD	SUITE 100	MOORESVILLE	NC	281177610	0.029541048	31
1326100389	SCHEER	JAMES		JAMES SCHEER, NC	707 MEMORIAL BLVD		CONCORD	NC	280252975	0.029697872	31
1902888092	CRESENZO	MARK	S	MARK S CRESENZO, NC	192 CRESENZO RD		REIDSVILLE	NC	273209356	0.029823917	31
1073522470	VAUGHAN	JOHN	WATT	JOHN WATT VAUGHAN, NC	7810 PROVIDENCE RD	SUITE 102	CHARLOTTE	NC	282262954	0.030144244	31
1548429343	NEWLIN	ENOBONG		ENOBONG NEWLIN, NC	201 E WENDOVER AVE		GREENSBORO	NC	274011205	0.03032892	31
1396706214	ROBERT	KENNETH		KENNETH ROBERT, NC	1385 MEDICAL CENTER DR		ROANOKE RAPIDS	NC	278705130	0.030429438	31
1184692428	LYNCH	RICHARD	O'NEAL	RICHARD O'NEAL LYNCH, NC	1230 US HIGHWAY 70 E	SUITE 1	NEW BERN	NC	285606616	0.031087619	31
1225180961	ABEL	MARK	S	MARK S ABEL, NC	804 ENGLISH RD	SUITE 100	ROCKY MOUNT	NC	278046032	0.031175721	31
1619971694	BELL	WILLIAM	LEE	WILLIAM LEE BELL, NC	300 S MIDDLETON ST		ROBBINS	NC	273258407	0.031375991	31
1508881681	SANDERSON	STEVEN	L	STEVEN L SANDERSON, NC	212 29TH AVE NE		HICKORY	NC	286011084	0.031554306	31
1053403246	DE VIRGILIIS	JUAN	CARLOS	JUAN CARLOS DE VIRGILIIS, NC	381 DEERFIELD RD		BOONE	NC	28607	0.032008812	31
1326489725	CLAY	ELIZABETH		ELIZABETH CLAY, NC	1896 REMOUNT RD		GASTONIA	NC	280547414	0.032838801	31
1467494500	SPEED	SHARON	Y	SHARON Y SPEED, NC	231 N JUDD PKWY NE		FUQUAY VARINA	NC	275262694	0.032971571	31
1619946829	KEEN	STEPHEN	MICHAEL	STEPHEN MICHAEL KEEN, NC	22 SHIPWASH DR		GARNER	NC	275296861	0.03359916	31
1760461529	BARTELT	PERRY	L	PERRY L BARTELT, NC	276 OLD MOCKSVILLE RD	SUITE 400	STATESVILLE	NC	286251949	0.033918916	31
1972549301	DURALIA	DAVID	R.	DAVID R. DURALIA, NC	2874 NC HWY 127 S		HICKORY	NC	286029130	0.03470315	31
1336591320	WATSON	MEGAN	ANN	MEGAN ANN WATSON, NC	201 W HOLLY HILL RD		THOMASVILLE	NC	27360	0.034796323	31
1033572201	EGLINTON	PATRICE		PATRICE EGLINTON, NC	7420 MARKET ST		WILMINGTON	NC	284119453	0.03483939	31
1437560547	O'NEILL	JESSICA	FAHRBACH	JESSICA FAHRBACH O'NEILL, NC	801 POOLE DR		GARNER	NC	275295207	0.03492304	31
1891774303	BRASWELL	SHERRILL	D.	SHERRILL D. BRASWELL, NC	105 VEST MILL CIR		WINSTON-SALEM	NC	271032943	0.035236078	31
1194880534	KLEIN	CAROL	LYNN	CAROL LYNN KLEIN, NC	301 LLOYD ST		CARRBORO	NC	275101823	0.035249273	31
1376505784	LATESSA	ROBYN	A.	ROBYN A. LATESSA, NC	123 HENDERSONVILLE RD		ASHEVILLE	NC	28803	0.035705859	31
1629077862	WHYTE	THOMAS	M.	THOMAS M. WHYTE, NC	350 N COX ST	STE 20	ASHEBORO	NC	272035514	0.036922669	31
1720070329	MEYER	ALBERT	A	ALBERT A MEYER, NC	2523 DELANEY RD		WILMINGTON	NC	284036003	0.037022765	31
1629054275	LITTLE	JAMES	CONRAD	JAMES CONRAD LITTLE, NC	1008 NC 62 E		CLIMAX	NC	27233	0.037326229	31
1669828968	DERISSE	CHRISTINE		CHRISTINE DERISSE, NC	105 VEST MILL CIR		WINSTON SALEM	NC	271032943	0.03741628	31
1154368751	FOSTER	CHARLIE	H	CHARLIE H FOSTER, NC	600 NEW WAVERLY PL	STE 203	CARY	NC	275187404	0.037636666	31
1477640480	GLADHART	GREGG	ROBERT	GREGG ROBERT GLADHART, NC	670 CARDINAL PL		NEW BERN	NC	285625201	0.037641685	31
1831263557	MEYERS	TRACY	ELIZABETH	TRACY ELIZABETH MEYERS, NC	1901 HILLANDALE RD	24B	DURHAM	NC	277052664	0.037760253	31
1710248653	PEGRAM	SHANNEL	ANYAE	SHANNEL ANYAE PEGRAM, NC	1160 REYNOLDS ST		MONROE	NC	28112	0.038285018	31
1851332928	ZENG	GUANGBIN		GUANGBIN ZENG, NC	9600 E INDEPENDENCE BLVD STE B		MATTHEWS	NC	281054628	0.038510093	31
1649320284	RANKINS	VICTORIA	ROGERS	VICTORIA ROGERS RANKINS, NC	1210 NEW GARDEN RD		GREENSBORO	NC	274102721	0.038520997	31
1720274970	COLEMAN	JAMES	RUTLEDGE	JAMES RUTLEDGE COLEMAN, NC	510 BALSAM RD		HENDERSONVILLE	NC	287925703	0.038731732	31
1356323869	RAMCHANDANI	GEETA	SUSHIL	GEETA SUSHIL RAMCHANDANI, NC	1901 HILLANDALE RD	SUITE D	DURHAM	NC	277052664	0.038751654	31
1457714446	STYLES	CHANTEL		CHANTEL STYLES, NC	9908 COULOAK DR	STE 202	CHARLOTTE	NC	282168678	0.03898751	31
1013093939	BURNEY	HEATHER		HEATHER BURNEY, NC	1801 ROZZELLES FERRY RD		CHARLOTTE	NC	282084228	0.039336248	31
1609987197	MCPHERSON	BELINDA	J	BELINDA J MCPHERSON, NC	1013 PORTERS NECK RD STE 100		WILMINGTON	NC	28411	0.039366155	31
1558334201	COTTLE	RONALD	WADE	RONALD WADE COTTLE, NC	103 S OWEN ST		ELIZABETHTOWN	NC	283378878	0.039588345	31
1174961221	PARRISH	JOSEPH	BRIAN	JOSEPH BRIAN PARRISH, NC	11635 NORTHPARK DR STE 200		WAKE FOREST	NC	275879350	0.039650757	31
1366507881	MORELAND	ROBERT	E.	ROBERT E. MORELAND, NC	1470 LAKE SHORE DR		TOPTON	NC	287816702	0.039773087	31
1700107562	REICHERT	GREGORY	EDWARD	GREGORY EDWARD REICHERT, NC	505 N 35TH ST		MOREHEAD CITY	NC	285573120	0.039904726	31
1124014063	ROBINSON	KARLA	L	KARLA L ROBINSON, NC	8440 REA RD	N	CHARLOTTE	NC	282774227	0.04000107	31
1326426792	BEYKE	CHRISTINE	MICHELLE	CHRISTINE MICHELLE BEYKE, NC	351 WELLESLEY TRADE LN STE 100		CARY	NC	275195669	0.040305901	31
1568616746	KURY	JULIANN		JULIANN KURY, NC	75 FREEDOM PKWY STE C		PITTSBORO	NC	273124939	0.040357899	31
1336469295	THORNTON	ANDREW	HOLDING	ANDREW HOLDING THORNTON, NC	3213 ROGERS RD		WAKE FOREST	NC	275873805	0.040405091	31
1578662144	MEYER	ROBERT	S.	ROBERT S. MEYER, NC	208 N HERMAN ST		GOLDSBORO	NC	275303810	0.040697056	31
1245643642	JOYNER	JAMES	ROBERT	JAMES ROBERT JOYNER, NC	1125 N CHURCH ST		GREENSBORO	NC	274011007	0.040864007	31
1053831750	HEVERLY	CHRISTIN	JUDITH	CHRISTIN JUDITH HEVERLY, NC	256 TOWNE VILLAGE DR		CARY	NC	275138910	0.041642292	31
1497724686	SPEAR	TAMMY	ROSE	TAMMY ROSE SPEAR, NC	1007-G HIGHWAY 150 WEST		SUMMERFIELD	NC	273589772	0.042024585	31
1902901929	SNYDER	MELINDA	SUSAN	MELINDA SUSAN SNYDER, NC	158 WESTBROOK DR		BUTNER	NC	275091633	0.042088938	31
1528478856	DAJI	AVKASH	VIJAY	AVKASH VIJAY DAJI, NC	1601 OWEN DR		FAYETTEVILLE	NC	283043425	0.042653438	31
1730302340	LADAPO-WILSON	JUMOKE	M	JUMOKE M LADAPO-WILSON, NC	716 NORTH 10TH STREET		LILLINGTON	NC	27546	0.042755655	31
1972530368	SHAH	SUMATI	B.	SUMATI B. SHAH, NC	3318 HEALY DR		WINSTON SALEM	NC	271031404	0.043065926	31
1164469011	GOULD	GLENN	MICHAEL	GLENN MICHAEL GOULD, NC	103 MEDICAL HEIGHTS DR		MORGANTON	NC	286555197	0.04333552	31
1093791709	JONES	GREGORY	LEE	GREGORY LEE JONES, NC	161 E WATER ST		BELHAVEN	NC	278101424	0.043415227	31
1093815755	HARTYE	JAMES	KILCOYNE	JAMES KILCOYNE HARTYE, NC	60 CALEDONIA RD	APT 105	ASHEVILLE	NC	288030900	0.043713975	31
1245267558	GARMAN	STEVE	MICHAEL	STEVE MICHAEL GARMAN, NC	111 MEDICAL DR STE B		ELIZABETH CITY	NC	279093465	0.043783895	31
1487634804	DAVIS	JOHN	F.	JOHN F. DAVIS, NC	105 VEST MILL CIR		WINSTON SALEM	NC	271032943	0.04387201	31
1255372413	BEYER	SARA		SARA BEYER, NC	322 MULBERRY ST SW		LENOIR	NC	286455702	0.043899338	31
1235459223	AUSTIN	PHILLIP	ANDREW	PHILLIP ANDREW AUSTIN, NC	2522 S CROATAN HWY STE 1B		NAGS HEAD	NC	279598993	0.044253062	31
1699903211	ALCOTT	ROBERT		ROBERT ALCOTT, NC	6050 W HIGHWAY 74		INDIAN TRAIL	NC	280793591	0.044415632	31
1437179603	KELLY	SAMUEL	S.	SAMUEL S. KELLY, NC	5826 SAMET DR		HIGH POINT	NC	272653660	0.044416732	31
1679593065	MILLER	LISA	NACZKI	LISA NACZKI MILLER, NC	207 MEDICAL ST		PILOT MOUNTAIN	NC	270418656	0.044495157	31
1619992971	WHITE	GLORIA		GLORIA WHITE, NC	12170 UNIVERSITY CITY BLVD		HARRISBURG	NC	280757406	0.044797268	31
1558744359	COURTER	ELLIOTT	BRADLEY	ELLIOTT BRADLEY COURTER, NC	1220 SPRUCE ST		BELMONT	NC	280123370	0.044831521	31
1972564623	CRUMPLER	RANDALL	S	RANDALL S CRUMPLER, NC	801 POOLE DR		GARNER	NC	27529	0.044928222	31
1306821236	AHLGRIM	JOEL	ALAN	JOEL ALAN AHLGRIM, NC	100 BREWSTER BLVD		CAMP LEJEUNE	NC	285472538	0.044965603	31
1063469088	ANGE	JESSICA	K	JESSICA K ANGE, NC	430 FISHER CREEK RD		SYLVA	NC	287797700	0.045264977	31
1861856239	BEESLEY	REBECCA		REBECCA BEESLEY, NC	2001 VAIL AVE	STE 400	CHARLOTTE	NC	282071248	0.045486506	31
1194733980	MARTINEZ-BIAN	VIVIANA	SANDRA	VIVIANA SANDRA MARTINEZ-BIAN, NC	4101 N ROXBORO ST		DURHAM	NC	277042121	0.045755351	31
1720023260	DANNINGER	SARAH	JOYCE	SARAH JOYCE DANNINGER, NC	2511 OLD CORNWALLIS RD	SUITE 200	DURHAM	NC	277131869	0.045763968	31
1356401749	GORDON	CECILIA	BERNADETT	CECILIA BERNADETT GORDON, NC	212 S SALEM ST		APEX	NC	275021825	0.046298306	31
1457584831	HAAKE	DANA	LINDSAY	DANA LINDSAY HAAKE, NC	222 ASHVILLE AVE		CARY	NC	275186130	0.046390086	31
1376513523	DICKSON	LORETTA	ANNE	LORETTA ANNE DICKSON, NC	281 E MAIN ST		FOREST CITY	NC	280433126	0.046428481	31
1457571432	LOCKLEAR	JENNIFER	PICKENS	JENNIFER PICKENS LOCKLEAR, NC	410D S JONES ST		PEMBROKE	NC	283727261	0.046440798	31
1275553448	HUDSON	TONYA		TONYA HUDSON, NC	16740 DAVIDSON CONCORD RD	STE 200	DAVIDSON	NC	280368746	0.046528854	31
1568599173	WAGNER	CHAD	MARTIN	CHAD MARTIN WAGNER, NC	2311 LEWISVILLE CLEMMONS RD		CLEMMONS	NC	270128905	0.046681528	31
1114365905	BARTKOSKI	SCOTT	JACOB	SCOTT JACOB BARTKOSKI, NC	101 COTTEN LN	ST 2	HOLLY SPRINGS	NC	27540	0.046848117	31
1730270141	FISHER	DONALD	E	DONALD E FISHER, NC	1041 KIRKPATRICK RD	STE 200	BURLINGTON	NC	272158148	0.046926495	31
1982640314	VEAZEY	DANIEL	BURT	DANIEL BURT VEAZEY, NC	611 FIFTH AVENUE WEST	SUITE A	HENDERSONVILLE	NC	287394296	0.049280236	31
1366496382	MANOR	JAMES	P	JAMES P MANOR, NC	610 JONES FERRY RD	STE 102	CARRBORO	NC	275106113	0.049474196	31
1831169291	BUENVIAJE	ERIC	MARTIN	ERIC MARTIN BUENVIAJE, NC	101 PROFESSIONAL PARK STE A		OXFORD	NC	275652580	0.049535682	31
1245436203	SHAW	KIMBERLEE		KIMBERLEE SHAW, NC	301 E WENDOVER AVE	SUITE 215,	GREENSBORO	NC	274011230	0.050042105	31
1538421557	AHMED	UMER		UMER AHMED, NC	1601 OWEN DR		FAYETTEVILLE	NC	283043425	0.050122211	31
1346224854	LORD	RICHARD	WILLIAM	RICHARD WILLIAM LORD, NC	MEDICAL CENTER BLVD		WINSTON SALEM	NC	271570001	0.050147983	31
1831451814	CAUSEY	STEPHEN		STEPHEN CAUSEY, NC	8560 COOK ST		MOUNT PLEASANT	NC	281247686	0.05020065	31
1093036337	GUNADASA	KOSHILIE		KOSHILIE GUNADASA, NC	447 MCALISTER RD	STE 2400	LINCOLNTON	NC	280924114	0.050205077	31
1508992207	BENGTSON	MARY		MARY BENGTSON, NC	2815 CATES AVE	CB 7304	RALEIGH	NC	276957304	0.050262226	31
1780768846	KANN	JOEL		JOEL KANN, NC	1901 HILLANDALE RD STE D		DURHAM	NC	277052664	0.050555379	31
1033317102	FEHR	ADRIENNE	DEUPREE	ADRIENNE DEUPREE FEHR, NC	2131 S 17TH ST		WILMINGTON	NC	284017407	0.050847402	31
1164050878	YU	FRANCES	J	FRANCES J YU, NC	2001 VAIL AVE		CHARLOTTE	NC	282071248	0.051085336	31
1750795068	LAWING	MEI-TSI		MEI-TSI LAWING, NC	101 E WT HARRIS BLVD	STE 5002	CHARLOTTE	NC	282623485	0.051379688	31
1023099181	NORDSTROM	CARL	ROBERT	CARL ROBERT NORDSTROM, NC	739 E OAKWOOD AVE		ALBEMARLE	NC	280014249	0.051450336	31
1619030483	KLEIN	DAVID		DAVID KLEIN, NC	110 TIMBERHILL PL		CHAPEL HILL	NC	275141595	0.051733668	31
1235286733	PANCALDO	ARIANA		ARIANA PANCALDO, NC	610 JONES FERRY RD	STE 102	CARRBORO	NC	275106113	0.051946843	31
1871524322	KUMAR	DHRUVA		DHRUVA KUMAR, NC	285 MAIN STREET		BUNN	NC	275080368	0.052280881	31
1205896883	BEARD	ELDON	S	ELDON S BEARD, NC	1365 WESTGATE CENTER DR	C 1	WINSTON SALEM	NC	271032980	0.052315906	31
1982690129	ANDREWS	JAMES	KEISTER	JAMES KEISTER ANDREWS, NC	147 ASHELAND AVENUE		ASHEVILLE	NC	288014013	0.052638799	31
1669818076	BORDERS	HOLLY	ANTONY	HOLLY ANTONY BORDERS, NC	216 MOORE RD		KING	NC	270218703	0.052938704	31
1619095692	PFURR	JUDITH	MILANESE	JUDITH MILANESE PFURR, NC	14830 CHOATE CIRCLE		CHARLOTTE	NC	28273	0.053092803	31
1003843608	SHAPIRO	SOLOMON		SOLOMON SHAPIRO, NC	19 N. DOBBS STREET		HALIFAX	NC	278390010	0.053221034	31
1417953423	REESE	BENJAMIN	W	BENJAMIN W REESE, NC	1601 BRENNER AVE	11A W.G. BI	SALISBURY	NC	28144	0.053430418	31
1376693317	GUINEY	BENJAMIN	F	BENJAMIN F GUINEY, NC	1 HOSPITAL RD		CHEROKEE	NC	28719	0.053753876	31
1932254331	BUNIO	RICHARD	A	RICHARD A BUNIO, NC	1 HOSPITAL RD	CALLER BOX	CHEROKEE	NC	287199253	0.053840102	31
1811078041	TOBIN	REBECCA	B	REBECCA B TOBIN, NC	1717 LEGION ROAD	SUITE 103	CHAPEL HILL	NC	27517	0.054043573	31
1750815528	ROBERTS	HANNAH	MARIE	HANNAH MARIE ROBERTS, NC	15 YORKSHIRE ST STE 201		ASHEVILLE	NC	288037785	0.054128464	31
1639145071	WEBSTER	DAVID	E	DAVID E WEBSTER, NC	100 BREWSTER BLVD	NAVAL HOSPI	CAMP LEJEUNE	NC	285472538	0.054237489	31
1205883113	BERNARDINI	HOLLY	LAYMAN	HOLLY LAYMAN BERNARDINI, NC	202 WILLIAMSON RD	SUITE 100	MOORESVILLE	NC	281177610	0.054590176	31
1023083599	HERBER	RICHARD	RAY	RICHARD RAY HERBER, NC	900 OLD WINSTON RD		KERNERSVILLE	NC	272849964	0.05498085	31
1144334285	GEORGITIS	JOHN	WILSON	JOHN WILSON GEORGITIS, NC	200 CAPE FEAR CIR	SUITE 1	SNEADS FERRY	NC	284609191	0.055312502	31
1831544980	NGUYEN	PETER		PETER NGUYEN, NC	12170 UNIVERSITY CITY BLVD		HARRISBURG	NC	280757406	0.055428733	31
1104020288	GRIST	JAMES	DONALD	JAMES DONALD GRIST, NC	444 NC HWY 108		RUTHERFORDTON	NC	281392406	0.055537293	31
1508849852	ROBERTS	GLENN	A	GLENN A ROBERTS, NC	CHERRY HOSPITAL	1401 WEST A	GOLDSBORO	NC	275301078	0.056219477	31
1952888018	ROBISCH	ERIC		ERIC ROBISCH, NC	7429 CARATOKE HWY		JARVISBURG	NC	279479708	0.056322031	31
1457477085	SOMMERVILLE	LEWIS	CASS	LEWIS CASS SOMMERVILLE, NC	93 HOLLY HILL DR		CANDLER	NC	287159447	0.056327362	31
1396737508	COOPER	STEWART		STEWART COOPER, NC	3020 BONBROOK DR		WINSTON SALEM	NC	271063020	0.056367875	31
1811342645	RUPCICH	ROBERTO		ROBERTO RUPCICH, NC	8001 T W ALEXANDER DR		RALEIGH	NC	276174883	0.056914868	31
1376627281	MIRANDA	HARVEY		HARVEY MIRANDA, NC	508 FULTON ST	DURHAM VA M	DURHAM	NC	277053875	0.056962316	31
1336348093	CAO	QING		QING CAO, NC	1204 E FIRE TOWER RD	ECU PHYSICI	GREENVILLE	NC	278584196	0.057006803	31
1518968957	MUELLER	JOSEPH	COLE	JOSEPH COLE MUELLER, NC	200 GREENWICH RD		CHARLOTTE	NC	282112316	0.057029315	31
1619268471	LAMPHIER	JONA	MARIE	JONA MARIE LAMPHIER, NC	6752 ROCK SPRING RD STE 320		WILMINGTON	NC	28405	0.057169038	31
1295736882	LUGUS	THOMAS	REIN	THOMAS REIN LUGUS, NC	207 LINDA VISTA DR		HENDERSONVILLE	NC	287922743	0.057678149	31
1477558542	KEITH	RANDALL	SCOTT	RANDALL SCOTT KEITH, NC	104 ARARAT LONGHILL RD		PILOT MOUNTAIN	NC	270418113	0.058112875	31
1932336161	MOSKOWITZ	SAMUEL		SAMUEL MOSKOWITZ, NC	201 VIRGINIA RD	GRADUATE ME	EDENTON	NC	279329668	0.058161948	31
1639177249	KENNEY	JAMES	E	JAMES E KENNEY, NC	176 BECKFORD DRIVE		HENDERSON	NC	27536	0.058369692	31
1124318126	BAIG	TAIS		TAIS BAIG, NC	2406 BLUE RIDGE RD		RALEIGH	NC	27607	0.058489048	31
1710249727	VADLAMUDI	RAMYA		RAMYA VADLAMUDI, NC	500 JEFFERSON ST		WHITEVILLE	NC	284723634	0.058610641	31
1851611438	MANN	EMILY	MYERS	EMILY MYERS MANN, NC	MEDICAL CENTER BLVD		WINSTON SALEM	NC	271570001	0.058610873	31
1710919642	MOOMAW	WILLIAM	CHARLES	WILLIAM CHARLES MOOMAW, NC	402 S STERLING ST	CAROLINA AN	MORGANTON	NC	286553571	0.058698958	31
1902333552	CORBELLO	RYAN		RYAN CORBELLO, NC	705 GRIFFITH ST	STE 100	DAVIDSON	NC	280369304	0.058701697	31
1407049117	SCHAFFER	RICHARD	S	RICHARD S SCHAFFER, NC	309 S SHARON AMITY RD STE 302		CHARLOTTE	NC	282112976	0.058777594	31
1083957971	CAGLE	TIFFANY		TIFFANY CAGLE, NC	163 CHATHAM BUSINESS DR		PITTSBORO	NC	273129726	0.059246915	31
1891290482	WILKINSON	NICHOLAS	ANDREW	NICHOLAS ANDREW WILKINSON, NC	123 HENDERSONVILLE RD		ASHEVILLE	NC	288032868	0.059968829	31
1295835007	BRADLEY	DIANA	FAISON	DIANA FAISON BRADLEY, NC	136 CHARLOTTE HWY		ASHEVILLE	NC	288039673	0.06012039	31
1417051681	HEBDA	WILLIAM	B	WILLIAM B HEBDA, NC	100 CUNNINGHAM LN		CLAYTON	NC	275273923	0.060206687	31
1164973459	FARMER	SHAUNA		SHAUNA FARMER, NC	4300 GARRETT RD		DURHAM	NC	277073487	0.060219172	31
1457389793	BELL	ANDRE	E	ANDRE E BELL, NC	10211 ALM ST	SUITE 1100	RALEIGH	NC	276178221	0.060699423	31
1285989210	CORN	ADAM	DREW	ADAM DREW CORN, NC	333 GASHES CREEK RD		ASHEVILLE	NC	288039405	0.061138256	31
1023102878	MORRIS	EDWIN	LEE	EDWIN LEE MORRIS, NC	1214 E MAIN ST		FRANKLIN	NC	287342678	0.061241548	31
1881804268	OBIAJA	CHARLES	E	CHARLES E OBIAJA, NC	203 SALISBURY ST	ANSON REGIO	WADESBORO	NC	281702155	0.06130708	31
1396031852	EARLEY	JOHN	WESLEY	JOHN WESLEY EARLEY, NC	326 N MARKET ST		WASHINGTON	NC	278894934	0.06209846	31
1053370288	PELTZER	DAVID	ERIC	DAVID ERIC PELTZER, NC	767 W 1ST ST		NEWTON	NC	286584238	0.062397776	31
1326044504	HART	ROBERT	ERIC	ROBERT ERIC HART, NC	221 13TH AVENUE PL NW	STE 202	HICKORY	NC	286012596	0.062973659	31
1609930775	SMITH	MICHAEL	A	MICHAEL A SMITH, NC	16526 NC HIGHWAY 87 W		TAR HEEL	NC	283928608	0.063169483	31
1225118839	MCCONNAUGHEY	JOHN	SCOTT	JOHN SCOTT MCCONNAUGHEY, NC	400 OLD SMITHFIELD RD		GOLDSBORO	NC	275308464	0.063534213	31
1982100509	MAGALSKI	DILLON	JAMES	DILLON JAMES MAGALSKI, NC	PEACE HAVEN FAMILY MEDICINE	1930 N PEAC	WINSTON-SALEM	NC	271064817	0.063671501	31
1841397858	INTINI	RONALD	S	RONALD S INTINI, NC	2600 NC HIGHWAY 97		WENDELL	NC	275919319	0.063864821	31
1093728727	LANGNER	JULIETTE	P	JULIETTE P LANGNER, NC	100 BREWSTER BLVD		CAMP LEJEUNE	NC	285472538	0.064106351	31
1720042484	HASMANN	REBECCA	SUE	REBECCA SUE HASMANN, NC	610 JONES FERRY RD		CARRBORO	NC	27510	0.06418484	31
1831285261	SPENCER	DONALD	C	DONALD C SPENCER, NC	101 MANNNIG DR		CHAPEL HILL	NC	275990001	0.064239937	31
1063496461	SPANGLER	JOHN	G	JOHN G SPANGLER, NC	MEDICAL CENTER BLVD		WINSTON SALEM	NC	271570001	0.064543685	31
1881790343	GIANFORCARO	ROBERT	L	ROBERT L GIANFORCARO, NC	6013 FARRINGTON RD STE 101		CHAPEL HILL	NC	275178173	0.064866151	31
1184063083	CONROY	LOUISA	DRANE ROD	LOUISA DRANE ROD CONROY, NC	709 N JUSTICE ST STE B		HENDERSONVILLE	NC	287913455	0.06508343	31
1740244680	WILSON	THOMAS	C	THOMAS C WILSON, NC	47 E FORK RD		SYLVA	NC	287799245	0.065083483	31
1003496720	BLOUNT	ROMAN	PEELE	ROMAN PEELE BLOUNT, NC	19475 OLD JETTON RD STE 200		CORNELIUS	NC	280316591	0.065690075	31
1255713475	ALGER	JESTON		JESTON ALGER, NC	2460 CURTIS ELLIS DR		ROCKY MOUNT	NC	27804	0.065776206	31
1508120734	ROEHRS	JENNIFER		JENNIFER ROEHRS, NC	2919 BEECHTREE DR STE 1120		SANFORD	NC	273306934	0.06599007	31
1669482972	ASHER	GARY	N	GARY N ASHER, NC	101 MANNING DR		CHAPEL HILL	NC	275990001	0.06639124	31
1699859553	SCHWARTZ	ADAM		ADAM SCHWARTZ, NC	4309 EMPEROR BLVD STE 125		DURHAM	NC	277038068	0.066455313	31
1922202225	MACK	PETER	BOWMAN	PETER BOWMAN MACK, NC	6324 FAIRVIEW RD	SUITE 201	CHARLOTTE	NC	282103271	0.067002158	31
1174743132	REED	MELISSA		MELISSA REED, NC	2511 OLD CORNWALLIS RD		DURHAM	NC	277131869	0.067173925	31
1457585382	PEDRAZA	JAIME		JAIME PEDRAZA, NC	7750 MCCRIMMON PKWY STE 100		CARY	NC	275191912	0.067648753	31
1013327550	NEWKIRK	CALBEE	DEIONA	CALBEE DEIONA NEWKIRK, NC	1601 OWEN DR		FAYETTEVILLE	NC	283043425	0.067939211	31
1376586909	GENANT	JACKSON		JACKSON GENANT, NC	730 MALCOLM BLVD STE 230		CONNELLY SPRIN	NC	286128079	0.068008901	31
1558657403	TORRES	LAURA	BARTELS	LAURA BARTELS TORRES, NC	50 MILLER ST STE G		WINSTON SALEM	NC	27104	0.068410104	31
1528297611	BAKER	STACY		STACY BAKER, NC	1450 MATTHEWS TOWNSHIP PKWY	SUITE 450	MATTHEWS	NC	281052387	0.068912077	31
1194847707	CLAREY	KRISTEN	SAMUHEL	KRISTEN SAMUHEL CLAREY, NC	1125 N CHURCH ST		GREENSBORO	NC	274011007	0.069753569	31
1902828130	JONES	ROBERT		ROBERT JONES, NC	2001 VAIL AVE	STE 400	CHARLOTTE	NC	282071248	0.069945522	31
1962483446	GENNOSA	THOMAS	JOSEPH	THOMAS JOSEPH GENNOSA, NC	504 N MAIN ST		ROBERSONVILLE	NC	278719567	0.070048889	31
1174055644	GRAY	KATIE	JANE	KATIE JANE GRAY, NC	121 HENDERSONVILLE ROAD		ASHEVILLE	NC	288032868	0.070234047	31
1861929093	WILSON	BRIDGID	HAST	BRIDGID HAST WILSON, NC	101 HEART DR		GREENVILLE	NC	278348982	0.070269602	31
1821224866	DURHAM	KAWANTA	FOSTER	KAWANTA FOSTER DURHAM, NC	1125 N CHURCH ST		GREENSBORO	NC	274011007	0.070513124	31
1982788543	TRENT	LEE	ROYAL	LEE ROYAL TRENT, NC	801 EVANS ST		GREENVILLE	NC	278343267	0.070797501	31
1992144778	MEELAN	ANTHONY	J	ANTHONY J MEELAN, NC	1050 JABARA AVE		GOLDSBORO	NC	275312310	0.071156724	31
1396945028	OLMEDO	MARIO	ERNESTO	MARIO ERNESTO OLMEDO, NC	1901 HILLANDALE RD	SUITE D	DURHAM	NC	277052664	0.071623182	31
1306158373	MAYER	JOHN	A	JOHN A MAYER, NC	4927 HADRIAN WAY		CHARLOTTE	NC	282113075	0.071767398	31
1154331817	SAWIN	SHANNON	MULLIS	SHANNON MULLIS SAWIN, NC	1123 OCEAN TRAIL		COROLLA	NC	27927	0.071814132	31
1578616918	WYTTENBACH	ANN		ANN WYTTENBACH, NC	901 JEFFERSON DR		CHARLOTTE	NC	282705213	0.071849992	31
1518169143	ECKSTEIN	BARBARA		BARBARA ECKSTEIN, NC	107 SUNNYBROOK RD	UNC AT WAKE	RALEIGH	NC	276101827	0.071870951	31
1467498980	WOLTERS	SHARON	A	SHARON A WOLTERS, NC	3800 ROBERT PORCHER WAY	SUITE 200	GREENSBORO	NC	274102190	0.0721905	31
1659047041	WULFF	SIOBHAN	MAUREEN	SIOBHAN MAUREEN WULFF, NC	590 MANNING DR		CHAPEL HILL	NC	275996119	0.072718029	31
1326242397	PESANTE	MAISHA		MAISHA PESANTE, NC	111 S FAIRVIEW RD		ROCKY MOUNT	NC	278016971	0.072826189	31
1962486365	ADLER	MICHAEL	LANGLY	MICHAEL LANGLY ADLER, NC	MEDICAL CENTER BLVD		WINSTON SALEM	NC	271570001	0.072841767	31
1194786459	KAUFMAN	CAROL	H	CAROL H KAUFMAN, NC	201 TABERNACLE RD	JULIAN F. K	BLACK MOUNTAIN	NC	287112526	0.073529338	31
1871517748	RAY	CHRISTI		CHRISTI RAY, NC	7910 US HIGHWAY 117 S	SUITE 120	ROCKY POINT	NC	284579431	0.073531308	31
1922009141	KARWOWSKI	CHARITY	LYNN	CHARITY LYNN KARWOWSKI, NC	10810 MALLARD CREEK RD		CHARLOTTE	NC	282629786	0.073764832	31
1780610394	DESANTIS	MICHAEL	CHRISTOPH	MICHAEL CHRISTOPH DESANTIS, NC	608 46TH AVENUE DR NE		HICKORY	NC	286017318	0.073956943	31
1407917263	PAGE	CRISTEN	P	CRISTEN P PAGE, NC	101 MANNING ST		CHAPEL HILL	NC	275990001	0.074055275	31
1003838251	GRAZIANO	DINO	A	DINO A GRAZIANO, NC	3104 LOVE CT		GASTONIA	NC	280568869	0.074515738	31
1144540667	SMITH	ERIC	DAVIS	ERIC DAVIS SMITH, NC	1914 SMOKY PARK HWY		CANDLER	NC	28715	0.074650232	31
1770554503	PUSSER	BENJAMIN	ELLISON	BENJAMIN ELLISON PUSSER, NC	250 POTATO BRANCH RD		LEICESTER	NC	287486606	0.074673262	31
1265413660	MAHAR	MATTHEW	ALAN	MATTHEW ALAN MAHAR, NC	111 CENTRAL ST		SYLVA	NC	287795412	0.074718552	31
1407352255	ALBERT	JUDITH		JUDITH ALBERT, NC	653 BLUEFIELD ROAD, STE F		MOORESVILLE	NC	28117	0.074978962	31
1144312604	ABBOTT	JENNIFER	LYNN	JENNIFER LYNN ABBOTT, NC	257 BILTMORE AVE		ASHEVILLE	NC	288014120	0.075215846	31
1760422620	THOMPSON	JAMES	R	JAMES R THOMPSON, NC	1041 MORGANTON BLVD SW	SUITE 200	LENOIR	NC	286455605	0.075305977	31
1053399071	MATHER	BRUCE	S	BRUCE S MATHER, NC	106 CORPORATE PARK DR	SUITE 200 &	MOORESVILLE	NC	281177134	0.075375518	31
1174586622	SCHAEPER	MARK	M.	MARK M. SCHAEPER, NC	10810 MALLARD CREEK RD		CHARLOTTE	NC	282629786	0.075442415	31
1891906905	JONES	JASON	MATTHEW	JASON MATTHEW JONES, NC	609 RICHLANDS HWY	STE 6	JACKSONVILLE	NC	285403605	0.076167046	31
1790792380	FRASER	JEFFREY	L	JEFFREY L FRASER, NC	4218 ARENDELL ST		MOREHEAD CITY	NC	285572866	0.076337676	31
1578715439	EVANS	RAEBURN	MAURICE	RAEBURN MAURICE EVANS, NC	8504 BROXBURN LN		WAXHAW	NC	281739054	0.077111665	31
1750357711	JONES	FRIELDEN	B	FRIELDEN B JONES, NC	119 MOUNTAIN VIEW RD		MARS HILL	NC	287549500	0.077335742	31
1023054160	BOONE	SHARON		SHARON BOONE, NC	2209 S. STERLING ST.	SUITE 300	MORGANTON	NC	286555155	0.077938103	31
1164688644	CHENNA	SWAPNA	VEERABHAD	SWAPNA VEERABHAD CHENNA, NC	6102 GRACE PARK DR		MORRISVILLE	NC	275606003	0.078113754	31
1033106711	LARSEN	PER	LYKKE	PER LYKKE LARSEN, NC	700 N MAIN ST		STANLEY	NC	281641438	0.078118943	31
1013990506	SISTASIS	ROWENA	MARIA	ROWENA MARIA SISTASIS, NC	147 E ACADEMY ST		ASHEBORO	NC	272035706	0.078145169	31
1467848267	TAGNE NOUEMSS	ALAIN BRU		ALAIN BRU TAGNE NOUEMSS, NC	1638 OWEN DR		FAYETTEVILLE	NC	283043424	0.078173539	31
1356549851	GILCHRIST	STEVEN	L	STEVEN L GILCHRIST, NC	13557 STEELECROFT PKWY	SUITE 1200	CHARLOTTE	NC	282787550	0.078540179	31
1780797803	KAUTH	BRIAN	G	BRIAN G KAUTH, NC	2365 SPRINGS RD NE		HICKORY	NC	286013067	0.078787132	31
1750586004	SAENZ	JOHN	WOODROW	JOHN WOODROW SAENZ, NC	100 BREWSTER BLVD		CAMP LEJEUNE	NC	285472538	0.079054761	31
1275522492	RHYNE	DARRYL	BRUCE	DARRYL BRUCE RHYNE, NC	207 MEDICAL ST		PILOT MOUNTAIN	NC	270418656	0.079222198	31
1639130875	BUNNOW	THOMAS	L	THOMAS L BUNNOW, NC	45 PLATEAU ST	SUITE 250	BRYSON CITY	NC	28713	0.07923711	31
1831151596	DYKSTERHOUSE	ANDREW	J	ANDREW J DYKSTERHOUSE, NC	1220 SPRUCE ST		BELMONT	NC	280123370	0.079566304	31
1598762114	RESCHLY	KEITH	CHRISTIAN	KEITH CHRISTIAN RESCHLY, NC	240 HOSPITAL DR NE		BOLIVIA	NC	284228346	0.07968672	31
1013204932	FAGBEMI	RUTH	IYUN	RUTH IYUN FAGBEMI, NC	7300 S RAEFORD RD		FAYETTEVILLE	NC	283046162	0.080194485	31
1235512369	AUGUSTINE	NIDA	RAUF	NIDA RAUF AUGUSTINE, NC	1638 OWEN DR		FAYETTEVILLE	NC	283043424	0.080252932	31
1235102187	ABAQUETA	ALVIN		ALVIN ABAQUETA, NC	8401 MEDICAL PLAZA DR	STE 365	CHARLOTTE	NC	282628797	0.080347944	31
1184695272	BELCEA	OCTAVIAN	MIRCEA	OCTAVIAN MIRCEA BELCEA, NC	2810 WAKEFIELD PINES DR	SUITE 115	RALEIGH	NC	276147078	0.080441857	31
1043639917	KRUEGER	ALYSSA		ALYSSA KRUEGER, NC	2503 E LYON STATION RD		CREEDMOOR	NC	275229112	0.080609163	31
1275547499	SHERIDAN	CHRISTINE		CHRISTINE SHERIDAN, NC	1095 N BRAGG BLVD STE 104		SPRING LAKE	NC	28390	0.080659284	31
1396731170	CHARETTE	DENNIS		DENNIS CHARETTE, NC	412 E FRANKLIN ST		MONROE	NC	281125600	0.080914538	31
1497775597	FINCH	GEORGE	C	GEORGE C FINCH, NC	212 ALLENDALE DR		FOREST CITY	NC	280432889	0.080968049	31
1306308549	DEVASTHALI	RAKHEE	SHIRISH	RAKHEE SHIRISH DEVASTHALI, NC	2003 CHAPEL HILL RD		DURHAM	NC	277071109	0.08131947	31
1265726244	ANTIPIN	ANGELA	OH PARK	ANGELA OH PARK ANTIPIN, NC	794 S MAIN ST STE B		KERNERSVILLE	NC	272844074	0.081677613	31
1326125840	RAGSDALE	KIMBERLY	RENEE	KIMBERLY RENEE RAGSDALE, NC	1926 COTTON GROVE RD		LEXINGTON	NC	272925722	0.082218449	31
1013120302	MOELLER	MICHAEL	SCOTT	MICHAEL SCOTT MOELLER, NC	100 BREWSTER BLVD		CAMP LEJEUNE	NC	285472575	0.08251261	31
1629034293	HOLT	REBECCA	BARKSDALE	REBECCA BARKSDALE HOLT, NC	4100 WAKE FOREST RD		RALEIGH	NC	276096227	0.082641687	31
1942205307	ABRONS	SEYMORE	ALBERT	SEYMORE ALBERT ABRONS, NC	1911 S 17TH ST	STE 130-A	WILMINGTON	NC	284016662	0.082827889	31
1598993107	DAWSON	DANIEL		DANIEL DAWSON, NC	1960 S 16TH ST STE 1		WILMINGTON	NC	284016661	0.083647231	31
1689655292	OLDS	WILLIAM	BELLAMY	WILLIAM BELLAMY OLDS, NC	757 CARVER DR		ROXBORO	NC	275734431	0.083848407	31
1982993309	LAZOFF	SHAWN	P.	SHAWN P. LAZOFF, NC	4431 US HIGHWAY 220 N		SUMMERFIELD	NC	273589411	0.084441415	31
1710977087	KIRTLEY	THOMAS	LLOYD	THOMAS LLOYD KIRTLEY, NC	4252 ARENDELL ST	SUITE A	MOREHEAD CITY	NC	285570010	0.08449381	31
1952332405	GRIFFIN	DONNA	F	DONNA F GRIFFIN, NC	7320 SIX FORKS RD	STE 260	RALEIGH	NC	27615	0.084708449	31
1366935728	FERRUZZI	MORGAN	ELIZABETH	MORGAN ELIZABETH FERRUZZI, NC	10816 BLACK DOG LN STE 160		CHARLOTTE	NC	282141479	0.084947209	31
1386654960	JACKSON	LEE	ANNE	LEE ANNE JACKSON, NC	997 OLD US HWY 70	SUITE A	BLACK MOUNTAIN	NC	28711	0.085048586	31
1144266826	MARAMRAJ	VENKAT KI	RAO	VENKAT KI RAO MARAMRAJ, NC	611 MOCKSVILLE AVE		SALISBURY	NC	281442705	0.085110286	31
1700178100	FLETKE	KYLE	J	KYLE J FLETKE, NC	1125 N CHURCH ST		GREENSBORO	NC	274011007	0.085188428	31
1629367933	YARBROUGH	CRAIG	MICHAEL	CRAIG MICHAEL YARBROUGH, NC	100 ROBINHOOD MEDICAL PLZ		WINSTON SALEM	NC	271065472	0.085417225	31
1336778455	GROCH	REBECCA		REBECCA GROCH, NC	19485 OLD JETTON RD		CORNELIUS	NC	280316582	0.085828429	31
1306874276	BROWN	MICHAEL	ASHLEY	MICHAEL ASHLEY BROWN, NC	1088 BROWN AVE		WAYNESVILLE	NC	287861918	0.085905553	31
1639460884	MEKHAEL	MINA		MINA MEKHAEL, NC	2001 VAIL AVE		CHARLOTTE	NC	282071248	0.08622872	31
1659634061	SPIVEY	STEVEN	JAMES	STEVEN JAMES SPIVEY, NC	13 MEDICAL PARK DR		LEXINGTON	NC	272926768	0.086445927	31
1619006152	BILSKA	MAGDALENA	ALICJA	MAGDALENA ALICJA BILSKA, NC	100 ROBINHOOD MEDICAL PLZ	BLDG 100	WINSTON SALEM	NC	271065472	0.086473467	31
1093742017	BURTON	PHILIP	D	PHILIP D BURTON, NC	123 CAPCOM AVE	SUITE ONE	WAKE FOREST	NC	275876517	0.086490817	31
1629055983	THOMAS	KAREN	A	KAREN A THOMAS, NC	1850 W ARLINGTON BLVD		GREENVILLE	NC	278345704	0.086748107	31
1528487832	GREEMANN	RYAN		RYAN GREEMANN, NC	137 ISLAND FORD RD		MAIDEN	NC	286508735	0.087031629	31
1942256151	MAHANEY	JOHN	PHILIP	JOHN PHILIP MAHANEY, NC	1040 MEDICAL PARK AVE		NEW BERN	NC	285625248	0.087079702	31
1215375324	STREET	CHRISTOPH	MICHAEL	CHRISTOPH MICHAEL STREET, NC	550 WHITE OAK ST		ASHEBORO	NC	272034710	0.0870962	31
1932182813	WATSON	RICKY	L	RICKY L WATSON, NC	101 HEART DR		GREENVILLE	NC	278348982	0.087246356	31
1043507213	RERUCHA	CAITLYN	MAE	CAITLYN MAE RERUCHA, NC	WOMACK ARMY MEDICAL CENTER 2817 REILLY RD	FAMILY MEDI	FORT BRAGG	NC	283100001	0.087298117	31
1922149632	DUNCAN	HAZEL		HAZEL DUNCAN, NC	250 SMITH CHURCH RD		ROANOKE RAPIDS	NC	278704914	0.087577591	31
1831548403	HOOD	GABRIELLE		GABRIELLE HOOD, NC	100 BREWSTER BLVD		CAMP LEJEUNE	NC	285472538	0.087820651	31
1619269347	NEAL	HALEY	AMANDA	HALEY AMANDA NEAL, NC	509 BILTMORE AVE		ASHEVILLE	NC	28801	0.087963873	31
1316927379	DEAN	LOUIS	ALAN	LOUIS ALAN DEAN, NC	903 RANDOLPH ST	DBA CHAIR C	THOMASVILLE	NC	273605898	0.088014605	31
1770576019	LANTELME	BRUCE	EDWARD	BRUCE EDWARD LANTELME, NC	3288 ROBINHOOD RD	SUITE 202	WINSTON SALEM	NC	27106	0.088307605	31
1124078217	HADLEY	CYNTHIA		CYNTHIA HADLEY, NC	2134 KILKEE DR		CALABASH	NC	284671759	0.088318225	31
1376638825	WALKER	LAURA	L	LAURA L WALKER, NC	3975 ROBINSON RD		NEWTON	NC	286589715	0.089010142	31
1447293980	CRISSMAN	MARK	ANDERS	MARK ANDERS CRISSMAN, NC	214 E ELM ST		GRAHAM	NC	272533022	0.089048728	31
1972920809	TAO	JOANN		JOANN TAO, NC	309 S SHARON AMITY RD	SUITE 100	CHARLOTTE	NC	282112978	0.089649477	31
1760452312	BEAN	GARY	OWEN	GARY OWEN BEAN, NC	4414 LAKE BOONE TRAIL	SUITE 502	RALEIGH	NC	276077514	0.089778445	31
1568432920	BRANTON	TARA		TARA BRANTON, NC	8930 BLAKENEY PROFESSIONAL DR		CHARLOTTE	NC	282776660	0.08983689	31
1083608624	DIAMOND	JOHN	D	JOHN D DIAMOND, NC	3918 BISHOP RD		BATTLEBORO	NC	278099038	0.090215368	31
1174699607	PATEL	SARAH	ELIZABETH	SARAH ELIZABETH PATEL, NC	221 N GRAHAM HOPEDALE RD		BURLINGTON	NC	272172971	0.090429048	31
1114914892	LINSTER	JOHN	MARVIN	JOHN MARVIN LINSTER, NC	1420 E FRANKLIN ST		MONROE	NC	281125160	0.090488054	31
1669684239	DAVIS	ALAN	WAYNE	ALAN WAYNE DAVIS, NC	A CO SWMG A		FORT BRAGG	NC	283100001	0.09090126	31
1538201629	GILLIAM	RYAN	DWAIN	RYAN DWAIN GILLIAM, NC	216 MOORE RD		KING	NC	270218703	0.090931903	31
1497736698	PATEL	AMRISH	C	AMRISH C PATEL, NC	154 S MAIN ST		TROUTMAN	NC	281669636	0.090947364	31
1164642120	RODRIGUEZ	ANTONIO		ANTONIO RODRIGUEZ, NC	7011 FAYETTEVILLE RD STE 200		DURHAM	NC	277137745	0.090963001	31
1184619355	KOPYNEC	BOHDAN	WILLIAM	BOHDAN WILLIAM KOPYNEC, NC	112 E BALLARD ST		ELLERBE	NC	283389730	0.090989854	31
1780027607	JOHNSON	MEGAN	DANYEL	MEGAN DANYEL JOHNSON, NC	2290 REMOUNT RD		GASTONIA	NC	28054	0.091387009	31
1295703080	NGUYEN	CHUCK	T	CHUCK T NGUYEN, NC	1090 E CENTRAL AVE		RAEFORD	NC	283763039	0.091620023	31
1427460393	TRAN	DOROTHY		DOROTHY TRAN, NC	251 EASTWAY DR		CHARLOTTE	NC	282137103	0.091965267	31
1023295185	FAULKNER	JOHN	JAY	JOHN JAY FAULKNER, NC	120 CHARLES ROLLINS RD	SUITE 106	HENDERSON	NC	275362882	0.092487788	31
1710984927	CHAPMAN	JENNIFER	H	JENNIFER H CHAPMAN, NC	865 W LAKE DR		MOUNT AIRY	NC	270302157	0.092921351	31
1871025171	JONES	AMY	E.	AMY E. JONES, NC	MEDICAL CENTER BLVD	DEPARTMENT	WINSTON SALEM	NC	271571084	0.093074584	31
1992769178	HOLTON	WALTER	L	WALTER L HOLTON, NC	604 AMANDA ST		MANTEO	NC	27954	0.093500129	31
1053320648	DELANEY	REBECCA		REBECCA DELANEY, NC	5641 POPLAR TENT RD	SUITE 101	CONCORD	NC	280277533	0.093571549	31
1093935058	REDDY	VINAY	C	VINAY C REDDY, NC	100 VILLAGE CENTER DRIVE SUITE 1002		CHAPEL HILL	NC	275166119	0.093590859	31
1932152121	JAMES-NZAMBEL	SHANA	DANETTE	SHANA DANETTE JAMES-NZAMBEL, NC	111 E THIRD AVE		GASTONIA	NC	280524343	0.09379619	31
1144380643	MOORE	FREDERICK	ERNEST	FREDERICK ERNEST MOORE, NC	189 COUNTY PARK RD.		YANCEYVILLE	NC	27379	0.093950554	31
1548356603	RAYALA	BRIAN	ZAGUIRRE	BRIAN ZAGUIRRE RAYALA, NC	590 MANNING DR	UNC FAMILY	CHAPEL HILL	NC	275997595	0.094512304	31
1508990326	PYERITZ	ERIC	ALLEN	ERIC ALLEN PYERITZ, NC	1 UNIVERSITY HTS	CPO #2710	ASHEVILLE	NC	288043251	0.094521946	31
1952530107	BERGER	MARTIN	J	MARTIN J BERGER, NC	439 US HIGHWAY 158 W		YANCEYVILLE	NC	273798304	0.094539167	31
1710936364	MORRIS	DEBORAH	LYNN	DEBORAH LYNN MORRIS, NC	1090 E CENTRAL AVE		RAEFORD	NC	283763039	0.09478114	31
1043280241	RICH	KELLY	GARDNER	KELLY GARDNER RICH, NC	1000 BRABHAM AVE		JACKSONVILLE	NC	285461695	0.095063937	31
1982040978	HARIHARAN	SHAMILLE		SHAMILLE HARIHARAN, NC	1021 MOREHEAD MEDICAL DR	STE A	CHARLOTTE	NC	282042990	0.095220309	31
1679550040	PENNER	PAMELA	A	PAMELA A PENNER, NC	515 W SALISBURY ST	SUITE D	ASHEBORO	NC	272035497	0.095533034	31
1194786723	WILLIAMS	JOAN	REBACK	JOAN REBACK WILLIAMS, NC	305 E LEE AVE		YADKINVILLE	NC	270558132	0.09570604	31
1932550381	ALLEN	NICOLE		NICOLE ALLEN, NC	86 N MITCHELL AVE STE 510		BAKERSVILLE	NC	287056502	0.096036992	31
1487604831	BECK	MARK	CRAIG	MARK CRAIG BECK, NC	11635 N MAIN ST	STE E	ARCHDALE	NC	27263	0.096081891	31
1215952585	SUGGS	THEODORE	FRANKLIN	THEODORE FRANKLIN SUGGS, NC	12170 UNIVERSITY CITY BLVD		HARRISBURG	NC	280757406	0.097890653	31
1467807271	LANCASTER	ABIGAIL	JOSEPH	ABIGAIL JOSEPH LANCASTER, NC	3500 BUSH ST		RALEIGH	NC	276097509	0.098004819	31
1972704492	SWANN	LEAH		LEAH SWANN, NC	15 SKYLAND INN DR		ARDEN	NC	287047714	0.09848299	31
1427029420	LAWRENCE	ROBERT	SCOTT	ROBERT SCOTT LAWRENCE, NC	444 NC 108 HWY		RUTHERFORDTON	NC	281397871	0.098492807	31
1063557015	GO	BETTY	SY	BETTY SY GO, NC	3305 SUNGATE BLVD # 2		RALEIGH	NC	276102871	0.098706453	31
1245235373	THOMAS	MILLARD	BRADY	MILLARD BRADY THOMAS, NC	132 W MILLER ST	SUITE C	ASHEBORO	NC	272034774	0.098857062	31
1487645743	STROUP	DANIEL	FOSTER	DANIEL FOSTER STROUP, NC	241 CHURCH ST		HAYESVILLE	NC	289049688	0.099232037	31
1710169164	DUNLAP	BENJAMIN	E	BENJAMIN E DUNLAP, NC	925 THOMAS ST	C	STATESVILLE	NC	286773484	0.099308488	31
1205222080	DOTSON	ANDREA		ANDREA DOTSON, NC	UNC FAMILY MEDICINE CENTER 59 MANNING DR		CHAPEL HILL	NC	27599	0.099368575	31
1932155819	SALTZMAN	LEONARD		LEONARD SALTZMAN, NC	1420 US 52 N		ALBEMARLE	NC	280012622	0.099578682	31
1427030014	MORELLE	LEA		LEA MORELLE, NC	100 N TRYON ST	#75	CHARLOTTE	NC	282024000	0.099735049	31
1801914353	DOLLINGER	MAUREEN	DIANE	MAUREEN DIANE DOLLINGER, NC	2021 SHEPHERDS VINEYARD DR	SUITE 101	APEX	NC	275026440	0.099994994	31
1386838159	BAJAJ	JAYA		JAYA BAJAJ, NC	2066 NC HIGHWAY 125		ROANOKE RAPIDS	NC	278709436	0.100040124	31
1336282011	GRIFFIN	JENNY	MARIE	JENNY MARIE GRIFFIN, NC	274 EASTCHESTER DR STE 120		HIGH POINT	NC	272627721	0.100186421	31
1174537096	GUYER	EVA	R	EVA R GUYER, NC	1 MATTHEW CT		JACKSONVILLE	NC	285467354	0.100454221	31
1922091461	SHIELDS	CLAIRE	SIKORYAK	CLAIRE SIKORYAK SHIELDS, NC	201 VIRGINIA RD		EDENTON	NC	279329668	0.101212055	31
1871649368	SIEMER	MARK	A.	MARK A. SIEMER, NC	130 PLANTATION RIDGE DR STE 100		MOORESVILLE	NC	281179239	0.10127506	31
1881646693	BAPTISTE	KIMBERLY	ANN	KIMBERLY ANN BAPTISTE, NC	90 SOUTHSIDE AVE	SUITE 300	ASHEVILLE	NC	288014160	0.10136422	31
1588051585	PAYNE	KERI	LYNN	KERI LYNN PAYNE, NC	10000 PARK CEDAR DR		CHARLOTTE	NC	282108902	0.101437664	31
1649214081	GALLETTI	MICHAEL	A	MICHAEL A GALLETTI, NC	516 BEAMAN ST		CLINTON	NC	283282602	0.101472878	31
1659314276	GOULD	GEORGE	ALAN	GEORGE ALAN GOULD, NC	1901 CONNELLY SPRINGS RD.		LENOIR	NC	28645	0.10204722	31
1710235866	SITAFALWALLA	SHARMIN		SHARMIN SITAFALWALLA, NC	405 S MAIN ST		RAEFORD	NC	283763222	0.1025117	31
1629006994	HAMILTON-BRAN	LUREDEAN	GALE	LUREDEAN GALE HAMILTON-BRAN, NC	2365 SPRINGS RD NE		HICKORY	NC	286013067	0.102722104	31
1609813146	CARMACK	KEITH	KILAUEA	KEITH KILAUEA CARMACK, NC	2609 MEDICAL OFFICE PL		GOLDSBORO	NC	275349428	0.103124934	31
1750525416	STINSON	JACOB	J	JACOB J STINSON, NC	930 3RD ST		GREENSBORO	NC	274056967	0.103328761	31
1184708927	FRANCZAK	JENNY	ELIZABETH	JENNY ELIZABETH FRANCZAK, NC	1829 EAST FRANKLIN ST.	SUITE 700B	CHAPEL HILL	NC	27514	0.103519895	31
1134122500	RAY	JOHN	M	JOHN M RAY, NC	3625 CAPE CENTER DR		FAYETTEVILLE	NC	283044457	0.104287857	31
1851361976	GILL	BRENT	RICHARD	BRENT RICHARD GILL, NC	2604 DR MARTIN LUTHER KING JR BLVD		NEW BERN	NC	285624238	0.104680394	31
1053441865	HUTSON	BRENT		BRENT HUTSON, NC	700 W ROOSEVELT BLVD		MONROE	NC	281103437	0.104747104	31
1568490001	EARL	JOHN	K.	JOHN K. EARL, NC	52 12TH AVE NE		HICKORY	NC	286012695	0.10486119	31
1033797592	VOITKOV	ALEXANDER		ALEXANDER VOITKOV, NC	2001 VAIL AVE		CHARLOTTE	NC	282071248	0.105172963	31
1386641728	MISHRA	SHASHANK		SHASHANK MISHRA, NC	4815 BEREWICK TOWN CENTER DR STE C&D		CHARLOTTE	NC	282786733	0.105393601	31
1760458020	MOYER	FRANK	R	FRANK R MOYER, NC	ROBINHOOD MEDICAL PLAZA	BLDG 100	WINSTON-SALEM	NC	27106	0.106449205	31
1215978739	REDDING	JOHN	F.	JOHN F. REDDING, NC	550 WHITE OAK ST		ASHEBORO	NC	272034710	0.106776839	31
1477579514	MELO-LIZARDO	ISAIAS	E.	ISAIAS E. MELO-LIZARDO, NC	6905 KNIGHTDALE BLVD STE 106		KNIGHTDALE	NC	275456506	0.106906575	31
1326030529	LEVREAU	MARJORIE	S	MARJORIE S LEVREAU, NC	30 N MAIN ST		CANTON	NC	287163805	0.107170311	31
1164541637	MCCARTNEY	MICHAEL	S.	MICHAEL S. MCCARTNEY, NC	1220 SPRUCE ST		BELMONT	NC	280123370	0.107513218	31
1154575371	CHANG	JAMES		JAMES CHANG, NC	1401 W ASH ST		GOLDSBORO	NC	275301078	0.107734127	31
1801938758	HENRY-SMITH	CAROL	ANNE-MARI	CAROL ANNE-MARI HENRY-SMITH, NC	4220 APEX HWY	SUITE 130B	DURHAM	NC	277132226	0.107863184	31
1629044615	JOHNSON	STEVEN	P	STEVEN P JOHNSON, NC	590 MEDICAL PARK DRIVE		MARSHALL	NC	28753	0.10791659	31
1669420089	WATSON	RENEE	G	RENEE G WATSON, NC	713 WILKINS ST		SMITHFIELD	NC	275774647	0.108185294	31
1073560538	HENSEL	WILLIAM	ARTHUR	WILLIAM ARTHUR HENSEL, NC	1125 N CHURCH ST		GREENSBORO	NC	274011007	0.108265253	31
1972519916	GREEN	BONNIE	GRAHAM	BONNIE GRAHAM GREEN, NC	89 HOSPITAL DR		BREVARD	NC	287124837	0.108328838	31
1366678377	PIERSON	DUSTIN	R.	DUSTIN R. PIERSON, NC	7124 KNIGHTDALE BLVD		KNIGHTDALE	NC	275459265	0.108488747	31
1316988058	PLYLER	EDWARD	THURMAN	EDWARD THURMAN PLYLER, NC	2201 S STERLING ST		MORGANTON	NC	286554044	0.10923078	31
1760863518	HAMM	ANDREW		ANDREW HAMM, NC	100 BREWSTER BLVD		CAMP LEJEUNE	NC	285472575	0.109335748	31
1023000239	NEWSOME	SAMUEL	CARL	SAMUEL CARL NEWSOME, NC	304 MOUNTAIN VIEW RD		KING	NC	270218768	0.110019066	31
1538245394	HARRIS	GLENN		GLENN HARRIS, NC	700A PROGRESS PL		LAURINBURG	NC	283525545	0.110575168	31
1952439531	FITZHARRIS	JOSEPH	B	JOSEPH B FITZHARRIS, NC	3351 S PEAK DR	UNIT 101	FAYETTEVILLE	NC	283069692	0.110719531	31
1578723656	SNOW	MERYL	JONES	MERYL JONES SNOW, NC	420 N SALISBURY ST		LEXINGTON	NC	272923548	0.110758989	31
1336199769	SCHALLER	ROBERT	NEAL	ROBERT NEAL SCHALLER, NC	940 GOLF HOUSE CT E		WHITSETT	NC	273779296	0.110987301	31
1710913389	SEN	ANANYA	B	ANANYA B SEN, NC	2527 LYONS STATION ROAD		CREEDMOOR	NC	27522	0.1113288	31
1447295159	OKWARA	ADANMA	MBADINUJU	ADANMA MBADINUJU OKWARA, NC	404 S SUTHERLAND AVE		MONROE	NC	281125060	0.111398143	31
1942437256	PARTIS	KERRY	L	KERRY L PARTIS, NC	2950 PINE PLANTATION PKWY		OAK ISLAND	NC	284610119	0.11157294	31
1003809542	DIMARTINO	THOMAS	CALVIN	THOMAS CALVIN DIMARTINO, NC	201 VIRGINIA RD		EDENTON	NC	279329668	0.111586398	31
1518930783	RAMBEAU	CRYSTAL	B	CRYSTAL B RAMBEAU, NC	3333 NC HIGHWAY 242 N		BENSON	NC	275047844	0.111908089	31
1790763795	MCBURNEY	RICHARD	OWEN	RICHARD OWEN MCBURNEY, NC	109 FAIRWAY SHOPPING CTR		HUDSON	NC	286382440	0.112342247	31
1265500268	OLSON	PAUL	RICHARD	PAUL RICHARD OLSON, NC	1029 HICKS RD		HIGHLANDS	NC	287418506	0.112439517	31
1962592287	MANLEY	JAMES	JOSEPH	JAMES JOSEPH MANLEY, NC	4110 DR MARTIN LUTHER KING JR BLVD	SUITE F	NEW BERN	NC	285622281	0.112878258	31
1164416665	IBE	ELENA		ELENA IBE, NC	335 N CASWELL RD		CHARLOTTE	NC	282042403	0.112884795	31
1104898634	SMITH	MICHAEL	ALSON	MICHAEL ALSON SMITH, NC	305 W CATAWBA AVE		MOUNT HOLLY	NC	28120	0.114485378	31
1073771663	PADGETT	ADAM	ONEAL	ADAM ONEAL PADGETT, NC	2100 STANTONSBURG RD	PITT COUNTY	GREENVILLE	NC	278342818	0.114532721	31
1114313574	GYAWALI	SAROJ		SAROJ GYAWALI, NC	2525 COURT DR		GASTONIA	NC	280542140	0.114901353	31
1114085354	CARR	SANDRA		SANDRA CARR, NC	2409 MURCHISON RD	SUITE B	FAYETTEVILLE	NC	283013519	0.114915868	31
1194746065	MURKIN	SCOTT	A.	SCOTT A. MURKIN, NC	416 VISION DR		ASHEBORO	NC	272033855	0.115049269	31
1598968430	BELL	RONALD	LEE	RONALD LEE BELL, NC	75 LEGEND ROAD		LUMBERTON	NC	283591649	0.115155419	31
1932187416	CHUNG	JOSEPH	KISE	JOSEPH KISE CHUNG, NC	6488 WEDDINGTON-MONROE RD		WESLEY CHAPEL	NC	281047948	0.115216005	31
1881146470	PITTMAN	TYLER		TYLER PITTMAN, NC	100 MEDICAL DR		ELIZABETH CITY	NC	279093361	0.115513592	31
1952715583	MURPHY	MONEIKA		MONEIKA MURPHY, NC	700A PROGRESS PL		LAURINBURG	NC	283525545	0.115650924	31
1811991342	HALL	MYRA	JANE	MYRA JANE HALL, NC	210 MAGNOLIA SQUARE COURT		ABERDEEN	NC	283152226	0.115700199	31
1548622657	PAYNE	BRENDAN	T	BRENDAN T PAYNE, NC	925 N 4TH ST		WILMINGTON	NC	284013450	0.115725835	31
1710908439	KESSEL	JOHN	W	JOHN W KESSEL, NC	1985 STARTOWN RD		HICKORY	NC	286028307	0.115823919	31
1912985706	FRAYNE	DANIEL	JAMES	DANIEL JAMES FRAYNE, NC	123 HENDERSONVILLE RD		ASHEVILLE	NC	28803	0.115831556	31
1548249816	STRITTMATTER	JOHN	M	JOHN M STRITTMATTER, NC	101 -A PROFESSIONAL PARK DRIVE		OXFORD	NC	275652580	0.115978477	31
1992813216	VOLK	MERCEDES	A	MERCEDES A VOLK, NC	257 BILTMORE AVE		ASHEVILLE	NC	288014120	0.116023464	31
1376560938	PATEL	SANJAY	D	SANJAY D PATEL, NC	11635 NORTHPARK DR		WAKE FOREST	NC	275876526	0.116233996	31
1396992764	KIMBERLY	GEORGE	DOUGLAS	GEORGE DOUGLAS KIMBERLY, NC	210 HOSPITAL ST		MOCKSVILLE	NC	270282039	0.116471832	31
1912983891	VARGAS	CARLOS	ALBERTO	CARLOS ALBERTO VARGAS, NC	90 SOUTHSIDE AVE	SUITE 350	ASHEVILLE	NC	288014160	0.116685097	31
1821475484	PEACOCK	EMILY		EMILY PEACOCK, NC	4315 PHYSICIANS BLVD	STE 101	HARRISBURG	NC	280757430	0.116756732	31
1144253758	PARE	JEAN	LOUIS	JEAN LOUIS PARE, NC	1006 US HWY 64 EAST		PLYMOUTH	NC	27962	0.116888451	31
1346219722	SUMMER	GARRY	MICHAEL	GARRY MICHAEL SUMMER, NC	6701B NC HIGHWAY 135		MAYODAN	NC	270278487	0.116977153	31
1982799821	LAWSON	HEALY	WEST	HEALY WEST LAWSON, NC	3000 NEW BERN AVE		RALEIGH	NC	276101231	0.117145693	31
1659388189	DELANEY	PAUL		PAUL DELANEY, NC	270 COPPERFIELD BLVD NE	STE 102	CONCORD	NC	280252441	0.117274296	31
1215049242	CORRINGTON	KIP	ALAM	KIP ALAM CORRINGTON, NC	7607 NC HIGHWAY 68 N STE B		OAK RIDGE	NC	273108803	0.11743681	31
1063460012	PODGURSKI	JENNIFER	SHUGARS	JENNIFER SHUGARS PODGURSKI, NC	1006 PROCURE STREET	SUITE 100	FUQUAY VARINA	NC	27526	0.117558384	31
1972523223	CAMPBELL	KENDALL	MARVIN	KENDALL MARVIN CAMPBELL, NC	101 HEART DR		GREENVILLE	NC	278348982	0.117679462	31
1265969893	OKAH	EBIERE		EBIERE OKAH, NC	590 MANNING DR		CHAPEL HILL	NC	275996119	0.117746294	31
1720077878	GIATIS KESSLE	IOANNA		IOANNA GIATIS KESSLE, NC	231 N JUDD PKWY NE	STE 100	FUQUAY VARINA	NC	275262385	0.118241073	31
1770646853	VILLENA	MARIA	JOANNA	MARIA JOANNA VILLENA, NC	1750 METROMEDICAL DRIVE		FAYETTEVILLE	NC	28304	0.118360391	31
1174501704	CASH	TED	FREEMON	TED FREEMON CASH, NC	5009 FALLSTON RD		LAWNDALE	NC	280909585	0.118466837	31
1821033911	SPRINGFIELD	CLAUDE	H	CLAUDE H SPRINGFIELD, NC	1480 KELLY RD		APEX	NC	275029004	0.119045519	31
1144300500	LITTLE	KEVIN		KEVIN LITTLE, NC	1210 NEW GARDEN RD		GREENSBORO	NC	274102721	0.119342032	31
1083606685	ELBINIAS-TAN	SHIRLEY		SHIRLEY ELBINIAS-TAN, NC	4092 PROFESSIONAL DR		HOPE MILLS	NC	283482366	0.119836559	31
1215997226	BAKER	SANDRA	K.	SANDRA K. BAKER, NC	1919 W PARK DR		NORTH WILKESBO	NC	286593564	0.120111505	31
1669818662	MEARDON	DOUGLAS		DOUGLAS MEARDON, NC	1801 ROZZELLES FERRY RD		CHARLOTTE	NC	282084228	0.120147643	31
1174743124	SAMPSON	JOHANNA	HADLEY	JOHANNA HADLEY SAMPSON, NC	590 MANNING DR	CB 7586	CHAPEL HILL	NC	275996119	0.120265853	31
1770681140	CHAPARRO	ABRAHAN		ABRAHAN CHAPARRO, NC	303 GREEN E ST		WILSON	NC	278934105	0.120623552	31
1821001165	FIRNHABER	JONATHON	M.	JONATHON M. FIRNHABER, NC	101 HEART DR		GREENVILLE	NC	278348982	0.120822318	31
1255392197	BLANTON	JAMES	WAYNE	JAMES WAYNE BLANTON, NC	501 MAIN ST		GATESVILLE	NC	279389424	0.121035306	31
1275723900	MASERE	CONSTANT	SHUBERT	CONSTANT SHUBERT MASERE, NC	100 W PARKVIEW DR		HENDERSON	NC	275365923	0.121303707	31
1407082118	JOHNSON	AMY	BROOK	AMY BROOK JOHNSON, NC	156 CROSS ROAD DR		MILLS RIVER	NC	287595508	0.12151118	31
1356309884	BRIGHT	DELLYSE		DELLYSE BRIGHT, NC	2001 VAIL AVE	STE 400	CHARLOTTE	NC	282071248	0.121518798	31
1316987100	DANNALS	THOMAS	E	THOMAS E DANNALS, NC	3333 SILAS CREEK PKWY		WINSTON SALEM	NC	271033013	0.121531056	31
1760570527	ANGEL	RICHARD	ANDREWS	RICHARD ANDREWS ANGEL, NC	2817 REILLY ROAD	WOMACK ARMY	FORT BRAGG	NC	28310	0.121684362	31
1093226649	IGBIDE	AIDEVO	SANDRA	AIDEVO SANDRA IGBIDE, NC	511 RUIN CREEK RD STE 101		HENDERSON	NC	275365919	0.1217141	31
1639287717	WHITE	DAVID	E	DAVID E WHITE, NC	326 COLUMBUS CORNERS DR		WHITEVILLE	NC	284724929	0.12253198	31
1982794012	HALLEGADO	ARLENE		ARLENE HALLEGADO, NC	1000 BRABHAM LN		JACKSONVILLE	NC	285465003	0.122689535	31
1851575070	DONAHUE	KATHLEEN	M	KATHLEEN M DONAHUE, NC	100 BREWSTER BLVD	NAVAL HOSPI	CAMP LEJEUNE	NC	285472538	0.123202136	31
1871939926	WEHBY	JOSEPH	SAM	JOSEPH SAM WEHBY, NC	590 MANNING DR	DEPT OF FAM	CHAPEL HILL	NC	275996119	0.123871971	31
1669812806	PANT	SHRADHA		SHRADHA PANT, NC	5641 POPLAR TENT RD	STE 101	CONCORD	NC	280277533	0.123944463	31
1417021254	SCHENK	GARY	SCOTT	GARY SCOTT SCHENK, NC	1381 E GARRISON BLVD		GASTONIA	NC	280545127	0.12405678	31
1861485542	PATEL	HITEN		HITEN PATEL, NC	7110 LAWYERS RD		CHARLOTTE	NC	282273906	0.124199877	31
1073585832	LEE	ESSIE		ESSIE LEE, NC	1515 SW CARY PKWY		CARY	NC	275116224	0.124298144	31
1407885510	RYAN	RONALD	GARVIN	RONALD GARVIN RYAN, NC	5435 PROSPERITY CHURCH RD	SUITE 1100	CHARLOTTE	NC	282691134	0.124410683	31
1932245305	PRESSLEY	KEVIN	RAY	KEVIN RAY PRESSLEY, NC	805 S MADISON ST		WHITEVILLE	NC	284724613	0.124737864	31
1538663554	OBI	JENNIFER	IFEOMA	JENNIFER IFEOMA OBI, NC	6909 PROSPERITY CHURCH RD		HUNTERSVILLE	NC	280786698	0.125368306	31
1780265389	LEDBETTER	ETHAN	JEREMY	ETHAN JEREMY LEDBETTER, NC	8560 COOK ST		MT PLEASANT	NC	281247686	0.125490633	31
1659354207	STRICKLAND	CARMEN	G	CARMEN G STRICKLAND, NC	MEDICAL CENTER BLVD		WINSTON SALEM	NC	271570001	0.125502264	31
1669460374	HALL	DANIEL	CRAWFORD	DANIEL CRAWFORD HALL, NC	5145 SELLERS RD		SHALLOTTE	NC	28470	0.125925679	31
1093833469	KISTLER	CHRISTINE	E.	CHRISTINE E. KISTLER, NC	590 MANNING DR	AYCOCK BUIL	CHAPEL HILL	NC	275997595	0.126055739	31
1477547016	BRNA	THEODORE	GEORGE	THEODORE GEORGE BRNA, NC	6321 DEANS ST		BAILEY	NC	278078641	0.126326832	31
1487633806	GEORGE	JAMES	JOSEPH	JAMES JOSEPH GEORGE, NC	100 BREWSTER BLVD	NAVAL HOSPI	CAMP LEJEUNE	NC	285472538	0.126825553	31
1407822521	EAST	JOAN	E	JOAN E EAST, NC	7228 MONCURE PITTSBORO RD		MONCURE	NC	275599595	0.126851389	31
1326544289	EUBANKS	HOLLY	LUCAS	HOLLY LUCAS EUBANKS, NC	19 OCEAN DR		CLAYTON	NC	275203666	0.126974106	31
1699983411	TANNER	JOHN	P	JOHN P TANNER, NC	601 OBERLIN RD		RALEIGH	NC	276051126	0.12711327	31
1972701043	LOWRY	JADENE		JADENE LOWRY, NC	500 LAUCHWOOD DR		LAURINBURG	NC	283525501	0.127237287	31
1437111341	MEEHAN	JOAN	N	JOAN N MEEHAN, NC	100 GUY RD		CLAYTON	NC	275207206	0.127480158	31
1184777310	ROBINSON	REBEKAH	A.	REBEKAH A. ROBINSON, NC	125 VANCE HILL DR		MILLS RIVER	NC	287594996	0.127538827	31
1568781771	MOONA	MONIQUE	MARY	MONIQUE MARY MOONA, NC	500 JEFFERSON ST		WHITEVILLE	NC	284723634	0.128020317	31
1679548028	MALTA	KATHERINE		KATHERINE MALTA, NC	101 E WT HARRIS BLVD	STE 5002	CHARLOTTE	NC	282623485	0.128053937	31
1609939479	KWARK	SOON		SOON KWARK, NC	11200 GOVERNOR MANLY WAY	SUITE 205	RALEIGH	NC	276148599	0.128081066	31
1235525981	TRUONG	THANH	THI	THANH THI TRUONG, NC	1160 REYNOLDS ST	UNION FAMIL	MONROE	NC	28112	0.128553563	31
1952491565	LAUTENSCHLAGE	NATASCHA	S.	NATASCHA S. LAUTENSCHLAGE, NC	800 N JUSTICE ST		HENDERSONVILLE	NC	287913410	0.129067403	31
1548315062	ROGERS	JOHN	BUSH	JOHN BUSH ROGERS, NC	55 BUCKEYE COVE RD		CANTON	NC	287164511	0.129231593	31
1730182957	HUFFMAN	RONALD	CHARLES	RONALD CHARLES HUFFMAN, NC	798 OAK RIDGE FARM HWY	STE A	MOORESVILLE	NC	281157924	0.129549864	31
1467847160	KIMMEL	STEPHEN		STEPHEN KIMMEL, NC	125 HOSPITAL DR		SPRUCE PINE	NC	287773035	0.129577716	31
1609221407	SULLIVAN	CAITLIN	MARIE	CAITLIN MARIE SULLIVAN, NC	800 N JUSTICE ST		HENDERSONVILLE	NC	287913410	0.129957099	31
1114903143	SIEBEN	CANDICE	M	CANDICE M SIEBEN, NC	75 EMERSON BAY RD	SUITE 102	CAROLINA SHORE	NC	284672498	0.130049768	31
1225025034	ANDERSEN	SUSAN		SUSAN ANDERSEN, NC	8560 COOK ST		MOUNT PLEASANT	NC	281247686	0.130399828	31
1720608813	BAYUK	CORINNA	LYNN	CORINNA LYNN BAYUK, NC	4949 PROFESSIONAL PARK DR STE 101		KANNAPOLIS	NC	280818638	0.131216105	31
1134359045	SANDER	CHRISTOPH	P	CHRISTOPH P SANDER, NC	2695 HENDERSONVILLE RD	SUITE 204,	ARDEN	NC	287048576	0.13129293	31
1023672219	HNAT	ANDREW		ANDREW HNAT, NC	8560 COOK ST		MT PLEASANT	NC	281247686	0.131497909	31
1578051454	SCHETTINI	PRISCILLE		PRISCILLE SCHETTINI, NC	590 MANNING DR # 7595		CHAPEL HILL	NC	275997595	0.13164974	31
1992931737	MOUA	JACQUES	TXUJ CI	JACQUES TXUJ CI MOUA, NC	2365 SPRINGS RD NE		HICKORY	NC	286013067	0.132465033	31
1730533480	DLOOMY	JOSHUA	DANIEL	JOSHUA DANIEL DLOOMY, NC	480 RUIN CREEK RD		HENDERSON	NC	275362929	0.132532943	31
1285675348	YOUNT	PHILIP	C	PHILIP C YOUNT, NC	151 MEDICAL PARK DRIVE		JEFFERSON	NC	28640	0.132648618	31
1609882117	MOULTRIE	JOHNNIE		JOHNNIE MOULTRIE, NC	4092 PROFESSIONAL DR		HOPE MILLS	NC	283482366	0.132890441	31
1619317328	MOUW	MARY	SHERWYN	MARY SHERWYN MOUW, NC	UNC HOSPITALS--GERIATRIC MEDICINE	5003 OLD CL	CHAPEL HILL	NC	275997550	0.133259317	31
1497715833	ANDERSON	JEFFERY	STUART	JEFFERY STUART ANDERSON, NC	102 POMONA DR		GREENSBORO	NC	274071616	0.133839345	31
1194756262	STAGG	BARBARA	ANNE	BARBARA ANNE STAGG, NC	86 N MITCHELL AVE		BAKERSVILLE	NC	287056502	0.133952634	31
1740485309	LYNCH	MICHELLE	MUMA	MICHELLE MUMA LYNCH, NC	100 BREWSTER BLVD	NAVAL HOSPI	CAMP LEJEUNE	NC	285472538	0.134465127	31
1245456060	KLAWITER-BENT	MICHELLE	ELAINE	MICHELLE ELAINE KLAWITER-BENT, NC	6602 KNIGHTDALE BLVD STE 202		KNIGHTDALE	NC	275456526	0.135788982	31
1710205968	CARTER	JEREMY		JEREMY CARTER, NC	12170 UNIVERSITY CITY BLVD		HARRISBURG	NC	280757406	0.136050382	31
1194710038	PHILPOT	KELLY	W	KELLY W PHILPOT, NC	1204 E FIRE TOWER RD		GREENVILLE	NC	278584196	0.136224354	31
1023096211	CASTILLO	ALISSANDR	ROQUE	ALISSANDR ROQUE CASTILLO, NC	478 WILLIAMSON RD	SUITE B	MOORESVILLE	NC	281179109	0.136339163	31
1699121368	PROVO	JESSICA		JESSICA PROVO, NC	1333 S DICKINSON DR		LELAND	NC	284516430	0.136711136	31
1235107178	ELMAHDY	WAGDY	A	WAGDY A ELMAHDY, NC	1309 LEES CHAPEL RD		GREENSBORO	NC	274552601	0.13676502	31
1790105872	BANKS	SHANNON	RENEE	SHANNON RENEE BANKS, NC	3803 ROBERT PORCHER WAY		GREENSBORO	NC	274102191	0.13724861	31
1700825270	REY	MICHAEL	T	MICHAEL T REY, NC	18 WEDGEFIELD DR		ASHEVILLE	NC	288062226	0.13731415	31
1801949532	NIEVES	ORLANDO		ORLANDO NIEVES, NC	1 HOSPITAL ROAD	CALLER BOX	CHEROKEE	NC	28719	0.137333365	31
1396711230	BRADLEY	TERESA	J	TERESA J BRADLEY, NC	15 SKYLAND INN DR		ARDEN	NC	287047714	0.137399431	31
1568424869	BAGWELL	JOHNNY	WAYNE	JOHNNY WAYNE BAGWELL, NC	801 POOLE DR		GARNER	NC	275295207	0.137728719	31
1831130525	ROBINSON	LAURIE	COX	LAURIE COX ROBINSON, NC	103 MEDICAL HEIGHTS DR		MORGANTON	NC	286555197	0.137786542	31
1457443079	SHAW	JAMES	ROBERT	JAMES ROBERT SHAW, NC	377 GALLIMORE RD	BREVARD	BREVARD	NC	287128874	0.137843001	31
1114020021	WOYDICK	DANIEL	PAUL	DANIEL PAUL WOYDICK, NC	1125 CARTHAGE ST		SANFORD	NC	273304162	0.137860357	31
1518314269	SELF	ASHLEY		ASHLEY SELF, NC	1601 OWEN DR		FAYETTEVILLE	NC	283043425	0.13811344	31
1376597823	DAGENHART	TIMOTHY	L.	TIMOTHY L. DAGENHART, NC	1904 JAKE ALEXANDER BLVD W	STE 301	SALISBURY	NC	281471178	0.138143967	31
1548354699	LOPEZ-STRATTO	ANNA	ELISA	ANNA ELISA LOPEZ-STRATTO, NC	360 HOSPITAL DR	SUITE 102	CLYDE	NC	287210107	0.138182315	31
1053497073	HILL	CYNTHIA		CYNTHIA HILL, NC	1801 ROZZELLES FERRY RD		CHARLOTTE	NC	282084228	0.138594515	31
1467532465	LEE	WILLIAM	DAVID	WILLIAM DAVID LEE, NC	4201 LAKE BOONE TRL	SUITE 102	RALEIGH	NC	276077512	0.13865084	31
1982771176	COVINGTON	VALENCIA	P	VALENCIA P COVINGTON, NC	311-4E JUDGES RD		WILMINGTON	NC	284053655	0.138683748	31
1457649501	COOPER	KAREEM	CHARLES	KAREEM CHARLES COOPER, NC	2700 WAYNE MEMORIAL DR		GOLDSBORO	NC	275349494	0.139164713	31
1528271848	SMITH	GARY	A.	GARY A. SMITH, NC	120 CHARLES ROLLINS RD	SUITE 102	HENDERSON	NC	27536	0.139602926	31
1376562710	SHARMA	ISHA		ISHA SHARMA, NC	10000 PARK CEDAR DR		CHARLOTTE	NC	282108902	0.140605248	31
1457315947	JORDAN	KIMBERLY	E	KIMBERLY E JORDAN, NC	3050 RIVERWOOD PKWY	SUITE B	GASTONIA	NC	280566001	0.140824698	31
1871906339	UNDERBRINK	TROY	P	TROY P UNDERBRINK, NC	100 BREWSTER BLVD	NAVAL HOSPI	CAMP LEJEUNE	NC	285472538	0.140907604	31
1295734028	GERLING	WILLIAM	LEWIS	WILLIAM LEWIS GERLING, NC	50 HOSPITAL DR		HENDERSONVILLE	NC	287925252	0.141492322	31
1063607372	YEATER	RICHARD	ELWOOD	RICHARD ELWOOD YEATER, NC	709 N JUSTICE ST STE B		HENDERSONVILLE	NC	287913455	0.141747362	31
1053406686	MCCUTCHEN	JEFFREY	ROBET	JEFFREY ROBET MCCUTCHEN, NC	613 E ROOSEVELT BLVD		MONROE	NC	281125124	0.142001242	31
1952469033	MELLEY	OFELIA	MARIE	OFELIA MARIE MELLEY, NC	1601 OWEN DR		FAYETTEVILLE	NC	283043425	0.142119175	31
1114362480	WILLIAMS	CARLI		CARLI WILLIAMS, NC	2290 REMOUNT RD		GASTONIA	NC	280544725	0.14259627	31
1962794545	HALPERT	KAREN	DEBRA	KAREN DEBRA HALPERT, NC	590 MANNING DR	DEPARTMENT	CHAPEL HILL	NC	275996119	0.142680296	31
1376521872	CONTY	ORLANDO		ORLANDO CONTY, NC	2800 OLD NC 86 STE 105		HILLSBOROUGH	NC	272788788	0.143352136	31
1518124916	ROBERTS	JENNIFER	L	JENNIFER L ROBERTS, NC	3009 WAUGHTOWN ST		WINSTON SALEM	NC	271071634	0.143374505	31
1811333297	EVANS	NICOLE	SCHELL	NICOLE SCHELL EVANS, NC	123 HENDERSONVILLE RD		ASHEVILLE	NC	288032868	0.143493521	31
1811922701	WOODARD	ARCH	NMN	ARCH NMN WOODARD, NC	86 N MITCHELL AVE		BAKERSVILLE	NC	287056502	0.143568849	31
1548256266	WADE	EUGENE	HENRY PET	EUGENE HENRY PET WADE, NC	1635 NC HWY 66 SOUTH	SUITE 210	KERNERSVILLE	NC	27284	0.14395738	31
1295096741	HOLLIFIELD	RACHAEL	BEACH	RACHAEL BEACH HOLLIFIELD, NC	11200 GOVERNOR MANLY WAY STE 205		RALEIGH	NC	276147367	0.144470408	31
1396772752	MCADAMS	LOU ANN		LOU ANN MCADAMS, NC	113 N AMES ST		MATTHEWS	NC	281055639	0.145095863	31
1962744946	SIEBEL	EDMUND		EDMUND SIEBEL, NC	100 BREWSTER BLVD	NAVAL HOSPI	CAMP LEJEUNE	NC	285472538	0.145368391	31
1801183124	LAUGHLIN	FRANK	N	FRANK N LAUGHLIN, NC	68 SWEETEN CREEK RD		ASHEVILLE	NC	288032318	0.145710114	31
1548344450	WILSON	FRED	HENRY	FRED HENRY WILSON, NC	4431 HWY 220 N		SUMMERFIELD	NC	273589411	0.145744742	31
1295770618	GILMER	BENJAMIN	PAUL	BENJAMIN PAUL GILMER, NC	1542 CANE CREEK RD		FLETCHER	NC	28732	0.146136755	31
1013337674	SKIDMORE	ELIZABETH	FAYE	ELIZABETH FAYE SKIDMORE, NC	201 W HOLLY HILL RD		THOMASVILLE	NC	27360	0.146584396	31
1053474718	HUGHES	LINDA	K.	LINDA K. HUGHES, NC	6322 FAYETTEVILLE RD		RAEFORD	NC	283767979	0.147472803	31
1891784708	SIMPSON	THOMAS	EDWARD	THOMAS EDWARD SIMPSON, NC	100 E WALL ST		RURAL HALL	NC	270459312	0.147479887	31
1144377623	FORBES	KAROLYN	BETH	KAROLYN BETH FORBES, NC	301 LLOYD ST		CARRBORO	NC	275101823	0.147666502	31
1841276011	MONACO	JULIE	A	JULIE A MONACO, NC	7011 FAYETTEVILLE RD STE 200		DURHAM	NC	277137745	0.147753889	31
1801913264	SINGARAJU	ANUPAMA		ANUPAMA SINGARAJU, NC	2700 PROVIDENCE RD S	STE 300	WAXHAW	NC	281736313	0.147829028	31
1215321393	GRAEME	KATELYNN		KATELYNN GRAEME, NC	201 FLAT CREEK VILLAGE DR		WEAVERVILLE	NC	287876211	0.147976176	31
1346242112	JACOBUS	KELLY	TODD	KELLY TODD JACOBUS, NC	102 W MEDICAL PARK DR		LEXINGTON	NC	272926773	0.148285327	31
1295092484	ROUNDTREE	VONTRELLE	LYNETTE	VONTRELLE LYNETTE ROUNDTREE, NC	101 HEART DR		GREENVILLE	NC	278348982	0.148408589	31
1518493980	MENDOZA	JOSE	LUIS	JOSE LUIS MENDOZA, NC	280 N POINTE BLVD		MOUNT AIRY	NC	270302267	0.148574395	31
1063687747	LEWIS	JERONA	ALYSSE	JERONA ALYSSE LEWIS, NC	1995 WELLNESS BLVD STE 110		MONROE	NC	281107772	0.148825065	31
1205889870	D'ALLURA	SAL	A.	SAL A. D'ALLURA, NC	1720 WESTCHESTER DR		HIGH POINT	NC	272627285	0.148841028	31
1992784847	VORWALD	FREDERICK	U	FREDERICK U VORWALD, NC	125 DAYS INN DR		MOORESVILLE	NC	281176323	0.148879557	31
1548350382	CIVILETTI	KRISTA		KRISTA CIVILETTI, NC	75 FREEDOM PKWY STE C		PITTSBORO	NC	273124939	0.149181552	31
1861712440	MCDOWELL	SUSAN		SUSAN MCDOWELL, NC	590 MEDICAL PARK DR		MARSHALL	NC	287536807	0.149200339	31
1972587467	COLMENARES	GUSTAVO	A	GUSTAVO A COLMENARES, NC	10545 BLAIR RD	SUITE 1200	MINT HILL	NC	282272800	0.149287626	31
1013363514	REYES	LUCIA	FERNANDA	LUCIA FERNANDA REYES, NC	222 ASHVILLE AVE STE 10		CARY	NC	275186130	0.149385169	31
1891807210	STREETER	GREGORY	DEAN	GREGORY DEAN STREETER, NC	200 DOCTOR DR	SUITE H	JACKSONVILLE	NC	28546	0.149725251	31
1427097138	DANIEL	CHRISTIAN		CHRISTIAN DANIEL, NC	5145 S COLLEGE RD		WILMINGTON	NC	284122207	0.150006667	31
1720098031	DAVIS	JAMES	W	JAMES W DAVIS, NC	163 MEDICAL PARK DR STE 210		SILER CITY	NC	273446790	0.150399839	31
1407242969	BOISVERT	JOANNE	PATRICIA	JOANNE PATRICIA BOISVERT, NC	2301 ERWIN RD		DURHAM	NC	277054699	0.1505077	31
1972543817	BENITEZ	GARY	T	GARY T BENITEZ, NC	1766 CONNELLY SPRINGS RD		LENOIR	NC	286457827	0.15093086	31
1093060360	LEE	CHRISTOPH	NOU	CHRISTOPH NOU LEE, NC	6701B NC HIGHWAY 135		MAYODAN	NC	270278487	0.151012742	31
1235238007	LINGLEY	LAUREN	H	LAUREN H LINGLEY, NC	300 VEAZEY DR		BUTNER	NC	275091668	0.151034943	31
1124092465	MCNEILL	STEPHEN	MARK	STEPHEN MARK MCNEILL, NC	3 DOCTORS PARK STE A		ASHEVILLE	NC	288014521	0.151357013	31
1386606275	KIKEL	STEPHEN	P	STEPHEN P KIKEL, NC	439 US HIGHWAY 158 W		YANCEYVILLE	NC	273798304	0.151896414	31
1588973341	PETROVIC	MILAN		MILAN PETROVIC, NC	250 CHARLOIS BLVD		WINSTON SALEM	NC	271031508	0.152027815	31
1750388161	BESTE	JANALYNN	F	JANALYNN F BESTE, NC	2523 DELANEY RD		WILMINGTON	NC	284036003	0.152030316	31
1942596481	BAKER	DAVID	WILLIS	DAVID WILLIS BAKER, NC	516 S WM HOOKER DR		HOOKERTON	NC	285387188	0.152069755	31
1881709061	BURKETT	JESSICA		JESSICA BURKETT, NC	5211 S COLLEGE RD		WILMINGTON	NC	284122209	0.15220187	31
1295701498	MORGAN	G	LON	G LON MORGAN, NC	5010 PETERS CREEK PKWY		WINSTON SALEM	NC	271277276	0.152216815	31
1982676565	CLEMENTS	THAD		THAD CLEMENTS, NC	8420 UNIVERSITY EXEC PARK DR STE 850		CHARLOTTE	NC	282621308	0.152348861	31
1063429280	HONEYCUTT	DANNY		DANNY HONEYCUTT, NC	101 E WT HARRIS BLVD	BUILDING 10	CHARLOTTE	NC	282623485	0.152594193	31
1982732558	RAIS-REYNOLDS	FAIZA		FAIZA RAIS-REYNOLDS, NC	108 S STATE ST		YADKINVILLE	NC	270558249	0.152948729	31
1821070228	SWINKER	MARIAN	L	MARIAN L SWINKER, NC	101 HEART DR	ECU PHYSICI	GREENVILLE	NC	278348944	0.153018052	31
1467431353	WEEKS	KATHERINE	P	KATHERINE P WEEKS, NC	19620 W CATAWBA AVE		CORNELIUS	NC	280314052	0.15303896	31
1851347066	OVERBY	JOSEPH	RANDAL	JOSEPH RANDAL OVERBY, NC	1040 MEDICAL PARK AVE		NEW BERN	NC	285625248	0.153359451	31
1629068069	ORANGE	MELANIE	MARKHAM	MELANIE MARKHAM ORANGE, NC	5920 US HIGHWAY 70 E		NEBO	NC	287619565	0.153413378	31
1336278886	DANCEL	REX	DRAPETE	REX DRAPETE DANCEL, NC	1821 HILLANDALE RD	SUITE 24B	DURHAM	NC	277052659	0.153429562	31
1356393185	FUTRELL	THOMAS	MILTON	THOMAS MILTON FUTRELL, NC	201 W HOLLY HILL RD		THOMASVILLE	NC	273605738	0.153689228	31
1316113160	CAVENDISH	AIMEE	L	AIMEE L CAVENDISH, NC	221 13TH AVENUE PL NW STE 101		HICKORY	NC	286012596	0.153885639	31
1225145089	STALLINGS	DAVEY	B	DAVEY B STALLINGS, NC	110 E. WALL ST		RURAL HALL	NC	27045	0.154043996	31
1245550185	POULTON	GINGER	JAFFERY	GINGER JAFFERY POULTON, NC	218 ELKWOOD AVE		ASHEVILLE	NC	288042247	0.154132308	31
1972575934	RASHID	INAM		INAM RASHID, NC	10010 FALLS OF NEUSE RD	SUITE 103	RALEIGH	NC	276148494	0.154458303	31
1356311153	CASTILLEJO	ALVARO	A	ALVARO A CASTILLEJO, NC	124 SAMARITANS RIDGE RD		ELKIN	NC	286212452	0.154542783	31
1881608248	FORD	LISA	M	LISA M FORD, NC	7804 FAIRVIEW RD STE A		CHARLOTTE	NC	282264999	0.154559138	31
1336671320	PEELA	APPALA	SUMAN	APPALA SUMAN PEELA, NC	730 OAKRIDGE BLVD		LUMBERTON	NC	283582324	0.155389353	31
1447873591	BELL	HANNAH	BARNWELL	HANNAH BARNWELL BELL, NC	1419 JETER MOUNTAIN RD		HENDERSONVILLE	NC	287392403	0.155701803	31
1629015326	BARNES	ELIZABETH	S	ELIZABETH S BARNES, NC	1210 NEW GARDEN RD		GREENSBORO	NC	274102721	0.155908285	31
1619978616	DAUGHERTY	JANICE	E	JANICE E DAUGHERTY, NC	101 HEART DR		GREENVILLE	NC	278348982	0.15602142	31
1417290255	EARLE	MARCUS		MARCUS EARLE, NC	702 NEWMAN RD		NEW BERN	NC	285625238	0.156796161	31
1780642876	RAMSEY	DAVID		DAVID RAMSEY, NC	293 HOSPITAL RD		SYLVA	NC	287795195	0.157346859	31
1891831038	FARROW	JOHNNY	LEE	JOHNNY LEE FARROW, NC	715 US HIGHWAY 64		MANTEO	NC	279549241	0.157487094	31
1962427021	MILLER	STEPHEN	MAURICE	STEPHEN MAURICE MILLER, NC	2500 SUMMIT AVE		GREENSBORO	NC	274054522	0.15771364	31
1376040238	BLOM	ZACHARY		ZACHARY BLOM, NC	11200 GOVERNOR MANLY WAY STE 205		RALEIGH	NC	276147367	0.157792464	31
1770684292	VREELAND	GLORIA		GLORIA VREELAND, NC	1333 S DICKINSON DR		LELAND	NC	284516430	0.157843203	31
1336106038	VAN METER	RICHARD		RICHARD VAN METER, NC	3715 UNION RD		GASTONIA	NC	280568044	0.158086823	31
1760427678	MIZELLE	DONNA	GRIMSLEY	DONNA GRIMSLEY MIZELLE, NC	3333 NC HIGHWAY 242 N		BENSON	NC	275047844	0.158273339	31
1093790107	CAMERON	JOHN	D	JOHN D CAMERON, NC	550 WHITE OAK ST		ASHEBORO	NC	272034710	0.158427861	31
1184915845	SMITS	RICHARD		RICHARD SMITS, NC	270 COPPERFIELD BLVD NE	STE 102	CONCORD	NC	280252441	0.158496983	31
1073602900	SLOAN	RANDY	M	RANDY M SLOAN, NC	1899 N MARINE BLVD		JACKSONVILLE	NC	285466555	0.158622235	31
1114036977	VAN DERWERF	JOSEPH	N	JOSEPH N VAN DERWERF, NC	212A THOMPSON STREET		HENDERSONVILLE	NC	28792	0.158699892	31
1134355456	CAREW	KHARY	STEPHEN	KHARY STEPHEN CAREW, NC	100 E DOGWOOD DR		MEBANE	NC	273027746	0.159206065	31
1306993019	BRUCKERT	JOSEPH	WALTER	JOSEPH WALTER BRUCKERT, NC	1110 S.E. CARY PARKWAY	STE 203	CARY	NC	275187420	0.159719248	31
1568811925	WALKER	KATHERINE	HOLLAND	KATHERINE HOLLAND WALKER, NC	123 HENDERSONVILLE RD		ASHEVILLE	NC	288032868	0.159866657	31
1831277425	FRUCHTMAN	PARINDA	KANAIYALA	PARINDA KANAIYALA FRUCHTMAN, NC	1406A W INNES ST		SALISBURY	NC	281442502	0.16000889	31
1306817259	LOGAN	CYNTHIA	A	CYNTHIA A LOGAN, NC	125 VANCE HILL DR		MILLS RIVER	NC	28759	0.160477176	31
1699735068	BRAUN	JEFFREY	WILLIAM	JEFFREY WILLIAM BRAUN, NC	2201 S STERLING ST		MORGANTON	NC	286554044	0.160829493	31
1225094618	BLALOCK	CYNTHIA	A	CYNTHIA A BLALOCK, NC	338 HOWARD BLVD		NEWPORT	NC	285707928	0.161479405	31
1700972866	WESTERMANN	CAROLA	J	CAROLA J WESTERMANN, NC	3800 ROBERT PORCHER WAY	SUITE 200	GREENSBORO	NC	274102190	0.161507878	31
1053815910	GELINAS	ASHLEY	LAURA	ASHLEY LAURA GELINAS, NC	114C MEMORIAL DR		JACKSONVILLE	NC	285466328	0.161584391	31
1548587983	MCKINNON	REBECCA	KEENER	REBECCA KEENER MCKINNON, NC	216 MOORE RD		KING	NC	270218703	0.162111627	31
1487638045	SCOTT-LOWE	JANINE	ANITA	JANINE ANITA SCOTT-LOWE, NC	1235 RAMSEY ST		FAYETTEVILLE	NC	283014401	0.162309071	31
1669644787	HOSSAIN	FATIMA		FATIMA HOSSAIN, NC	3000 NEW BERN AVE		RALEIGH	NC	276101231	0.162711746	31
1740269638	COFFEY	DAVID		DAVID COFFEY, NC	305 1ST ST E		CONOVER	NC	286131715	0.162869074	31
1629075585	TRUFANT	SCOTT	K	SCOTT K TRUFANT, NC	7752 GATEWAY LN	SUITE 100	CONCORD	NC	280274414	0.163248668	31
1861058927	CHAPMAN	JAMES	THOMAS	JAMES THOMAS CHAPMAN, NC	19485 OLD JETTON RD STE 200		CORNELIUS	NC	280316582	0.163258515	31
1770803678	SHARMA	SHRADDHA		SHRADDHA SHARMA, NC	1801 OLIVE CHAPEL RD		APEX	NC	275028586	0.1633014	31
1003006149	GAMBOA	STEPHEN	H	STEPHEN H GAMBOA, NC	UNC DEPT OF FAMILY MEDICINE	590 MANNING	CHAPEL HILL	NC	275990001	0.163321379	31
1245894567	DELGADO-ROBLE	JOSE		JOSE DELGADO-ROBLE, NC	270 COPPERFIELD BLVD NE STE 101		CONCORD	NC	280252443	0.163756707	31
1861474926	JAMES-SURGERS	SHERRI	YVETTE	SHERRI YVETTE JAMES-SURGERS, NC	311-4E JUDGES ROAD		WILMINGTON	NC	284053655	0.164312817	31
1073809505	MAXWELL	AMANDA	ROLLINS	AMANDA ROLLINS MAXWELL, NC	709 N JUSTICE ST	SUITE B	HENDERSONVILLE	NC	287913454	0.16480034	31
1184785941	SLOANE	PHILIP	D	PHILIP D SLOANE, NC	101 MANNING DR		CHAPEL HILL	NC	275990001	0.165458984	31
1982682993	BUZUMA	ALEXIS	A	ALEXIS A BUZUMA, NC	291 BROAD ST		KERNERSVILLE	NC	272842932	0.165748689	31
1417943135	BROWN	MALGORZAT	ANNA	MALGORZAT ANNA BROWN, NC	5815 BLAKENEY PARK DR	SUITE 200	CHARLOTTE	NC	282775731	0.16585752	31
1679507164	DEVRIES	MARK	J	MARK J DEVRIES, NC	1668 NC HIGHWAY 16 S		TAYLORSVILLE	NC	286816285	0.166105384	31
1053318246	BRITTON	MARY	J.	MARY J. BRITTON, NC	915 TATE BLVD SE STE 186		HICKORY	NC	286024042	0.166316383	31
1740634526	KINSER	STEPHEN		STEPHEN KINSER, NC	6750 CAROLINA BLVD		CLYDE	NC	287217052	0.166430459	31
1770566929	LAMBERT	BRENT	R	BRENT R LAMBERT, NC	801 S MCDOWELL ST		CHARLOTTE	NC	282042807	0.167036086	31
1174548275	BOLIN	LEWIS		LEWIS BOLIN, NC	1896 REMOUNT RD		GASTONIA	NC	280547414	0.167111612	31
1346386422	MEKO	MIRIAM	SLOAN	MIRIAM SLOAN MEKO, NC	2817 REILLY ROAD	WOMACK FAMI	FORT BRAGG	NC	28310	0.167288824	31
1295320497	PORTENIER	ALISSA		ALISSA PORTENIER, NC	508 FULTON ST		DURHAM	NC	277053875	0.167588502	31
1881675411	ROBINSON	FRANK		FRANK ROBINSON, NC	1638 OWEN DR		FAYETTEVILLE	NC	283043424	0.167719272	31
1821594565	BELL	CHARLES	D	CHARLES D BELL, NC	2001 VAIL AVE		CHARLOTTE	NC	282071248	0.167754625	31
1568782845	JONES	GENIENE	NICOLE	GENIENE NICOLE JONES, NC	305 BEECHWOOD BLVD		MURFREESBORO	NC	278551134	0.16791702	31
1720045958	LAYNE	DAVID	ANDREW	DAVID ANDREW LAYNE, NC	100 N MAIN ST	SUITE 121	BELMONT	NC	280123104	0.167963016	31
1104884998	WATFORD	DOUGLAS	ELRY	DOUGLAS ELRY WATFORD, NC	400 GLENWOOD AVE	STE 3	KINSTON	NC	28501	0.168107956	31
1962486472	LATHAM-SADLER	BRENDA	ARLENE	BRENDA ARLENE LATHAM-SADLER, NC	MEDICAL CENTER BLVD		WINSTON SALEM	NC	271570001	0.168122966	31
1760485726	WOLONICK	RICHARD	C	RICHARD C WOLONICK, NC	106 MCALPINE LN		LAURINBURG	NC	283524637	0.168135726	31
1639170749	CHURCH	MARY	LOU	MARY LOU CHURCH, NC	1707 INDUSTRIAL DR		WILKESBORO	NC	286977345	0.168261265	31
1679550305	HOLLAND	GEORGE	THOMAS	GEORGE THOMAS HOLLAND, NC	924 N HOWE ST		SOUTHPORT	NC	284613038	0.168341477	31
1821445123	JEYARETNAM	VINDYA		VINDYA JEYARETNAM, NC	2919 BEECHTREE DR STE 1120		SANFORD	NC	27330	0.16850252	31
1336207158	LEE	KYU		KYU LEE, NC	855 OLD HWY 211	MCCIN HOSPI	RAEFORD	NC	28376	0.168643963	31
1871563817	CRABTREE, JR.	THOMAS	BENTLEY	THOMAS BENTLEY CRABTREE, JR., NC	40894 HIGHWAY 12		AVON	NC	27915	0.168835903	31
1184709008	HAYES	MARY	SCOTT	MARY SCOTT HAYES, NC	257 BILTMORE AVE		ASHEVILLE	NC	288014120	0.168880534	31
1497018162	RASCHE	KATHARINE	CURRIE	KATHARINE CURRIE RASCHE, NC	84 COXE AVE STE 240		ASHEVILLE	NC	288013686	0.168987299	31
1184776155	GUFFEY	NEAL	HAMILTON	NEAL HAMILTON GUFFEY, NC	15 YORKSHIRE ST	SUITE 201	ASHEVILLE	NC	288037783	0.169554922	31
1477502276	KRULL	RONALD	D	RONALD D KRULL, NC	222 ASHVILLE AVE		CARY	NC	275186130	0.170080896	31
1992859243	AUSTIN	KAREN	HARVEY	KAREN HARVEY AUSTIN, NC	1100 TUNNEL RD		ASHEVILLE	NC	288052043	0.170168672	31
1255382669	PINEIRO	MINERVA		MINERVA PINEIRO, NC	342 S CALDWELL ST		BREVARD	NC	287123902	0.170424895	31
1972504736	BARRIER	RONNIE	JAY	RONNIE JAY BARRIER, NC	650 JULIAN RD		SALISBURY	NC	281479078	0.17073573	31
1629026471	CHAMBLISS	MARSHALL	L	MARSHALL L CHAMBLISS, NC	1125 N CHURCH ST		GREENSBORO	NC	274011007	0.170797536	31
1356308134	BAKER	CHARLES	EDWIN	CHARLES EDWIN BAKER, NC	436 HOSPITAL DR	STE 230	LINVILLE	NC	28646	0.171918873	31
1215427018	DYER	DEAUNDRE	ALFONZO	DEAUNDRE ALFONZO DYER, NC	901 OLD KNIGHT RD		KNIGHTDALE	NC	275459065	0.17192022	31
1093734832	LADD	LISA	MARIE	LISA MARIE LADD, NC	1710 OLD HAYWOOD RD		ASHEVILLE	NC	288061154	0.171931795	31
1962633594	LYNN	THOMAS	EDWARD	THOMAS EDWARD LYNN, NC	204 ARLEN PARK DR		CHAPEL HILL	NC	275169196	0.172177442	31
1023299138	SCOTT	LORI	COLLINS	LORI COLLINS SCOTT, NC	400 GLENWOOD AVE	SUITE NUMBE	KINSTON	NC	285013851	0.172294493	31
1487686564	EVANOFF	ALLISON	M	ALLISON M EVANOFF, NC	2290 REMOUNT RD		GASTONIA	NC	280544725	0.172412104	31
1750649422	MCLEOD	WILLIAM		WILLIAM MCLEOD, NC	1960 S 16TH ST		WILMINGTON	NC	284016676	0.172413357	31
1164659819	BALMACEDA	MICHELLE	ALMODOVAR	MICHELLE ALMODOVAR BALMACEDA, NC	9600 E INDEPENDENCE BLVD		MATTHEWS	NC	281054628	0.173330137	31
1962407254	SEIDLER	JAY	RICHARD	JAY RICHARD SEIDLER, NC	865 W LAKE DR		MOUNT AIRY	NC	270302157	0.17342151	31
1245330984	KLEIN	JONATHAN	EDAN	JONATHAN EDAN KLEIN, NC	210 S CAMERON ST		HILLSBOROUGH	NC	272782505	0.173425728	31
1346231388	KRAUSE	ROBERT	ALLEN	ROBERT ALLEN KRAUSE, NC	11 OFFICE PARK DR		JACKSONVILLE	NC	285467326	0.173521965	31
1790832871	WILLIAMSON	SHIRLEY	T	SHIRLEY T WILLIAMSON, NC	1001 EAST 5TH STREET	EAST CAROLI	GREENVILLE	NC	278584353	0.173654009	31
1366617664	FADEM	CARMEN	LAUDA	CARMEN LAUDA FADEM, NC	150 FAIRWAY DR		RUTHERFORDTON	NC	281393208	0.174105488	31
1326513672	LEE	NANCY	WEI	NANCY WEI LEE, NC	5826 FAYETTEVILLE RD STE 201		DURHAM	NC	277138684	0.174357691	31
1508843640	SMITH	ANN	G	ANN G SMITH, NC	1 VANDERBILT PARK DR	SUITE 200	ASHEVILLE	NC	288031736	0.175278295	31
1174515076	MENDELSOHN	DAVID	R	DAVID R MENDELSOHN, NC	2610 W ARROWOOD RD		CHARLOTTE	NC	282736134	0.175500489	31
1912387267	MASE	MEGAN	E.	MEGAN E. MASE, NC	212 ALLENDALE DR		FOREST CITY	NC	28043	0.17613765	31
1487628723	WEBER	THOMAS	NELSON	THOMAS NELSON WEBER, NC	3213 ROGERS RD		WAKE FOREST	NC	275873805	0.176576393	31
1629064191	MANTIN	ARIE		ARIE MANTIN, NC	2245 LEWISVILLE CLEMMONS RD		CLEMMONS	NC	270127461	0.176596403	31
1730618687	SEIKALI	ROY		ROY SEIKALI, NC	1601 OWEN DR		FAYETTEVILLE	NC	283043425	0.177206535	31
1710189022	PERRY-LINDLEY	KATASHA		KATASHA PERRY-LINDLEY, NC	1619 BUFFALO LAKES RD		SANFORD	NC	27332	0.177308838	31
1184155541	TIMBERLAKE	KATHRYN	STEWART	KATHRYN STEWART TIMBERLAKE, NC	3800 ROBERT PORCHER WAY STE 200		GREENSBORO	NC	274102559	0.178572619	31
1194704346	MCCUTCHAN	WENDA	E	WENDA E MCCUTCHAN, NC	7300 S RAEFORD RD # POD1C		FAYETTEVILLE	NC	283046162	0.178595169	31
1477949394	JUDKINS	KYLE	MATTHEW	KYLE MATTHEW JUDKINS, NC	212 THOMPSON ST STE A		HENDERSONVILLE	NC	287922895	0.178783693	31
1841262706	MURPHY	MAUREEN		MAUREEN MURPHY, NC	270 COPPERFIELD BLVD NE	SUITE 102	CONCORD	NC	280252441	0.178888142	31
1366880197	PATEL	ANKUR		ANKUR PATEL, NC	1000 BLYTHE BLVD	CMC ANNEX 1	CHARLOTTE	NC	282035812	0.178946085	31
1578098232	MOTTESHEARD	COREY	SCOTT	COREY SCOTT MOTTESHEARD, NC	19485 OLD JETTON RD STE 100		CORNELIUS	NC	280316583	0.179389612	31
1316385545	MILLER	CASEY	GLENN	CASEY GLENN MILLER, NC	40 RAVENSWOOD RD		HAMPSTEAD	NC	284434022	0.180717064	31
1306959614	VINES	DAIN		DAIN VINES, NC	400 MILLSTONE DRIVE		HILLSBOROUGH	NC	272789007	0.180899222	31
1083608384	WOOLLEN	THOMAS	HAYES	THOMAS HAYES WOOLLEN, NC	2801 RANDOLPH RD	SUITE 101	CHARLOTTE	NC	282111047	0.1811917	31
1811954290	JORDAN	JOSEPH	C	JOSEPH C JORDAN, NC	1711 E ARLINGTON BLVD		GREENVILLE	NC	278585872	0.181434501	31
1760618243	HEMPHILL	IRMANIE		IRMANIE HEMPHILL, NC	1640 CAMPUS PARK DR STE A		MONROE	NC	281125284	0.181821931	31
1578514345	RAUPP	MARK	D	MARK D RAUPP, NC	120 CONNER DR	SUITE 200	CHAPEL HILL	NC	275147092	0.182632148	31
1255394409	DANIELS	PATSY	FOSTER	PATSY FOSTER DANIELS, NC	809 SPRING FOREST RD	SUITE 100	RALEIGH	NC	276099700	0.182959652	31
1336165570	LORELLI	LISA	MARIE	LISA MARIE LORELLI, NC	1000 S STERLING ST		MORGANTON	NC	286553938	0.183068489	31
1215994652	STENHAMMAR	ULRIKA		ULRIKA STENHAMMAR, NC	293 HOSPITAL RD		SYLVA	NC	287795195	0.183204623	31
1962990788	THOMPSON	AARON	BRADLEY	AARON BRADLEY THOMPSON, NC	250 W KINGS HWY		EDEN	NC	272885010	0.183218301	31
1265882021	MOSHTAGHI	ALEXANDER		ALEXANDER MOSHTAGHI, NC	5641 POPLAR TENT RD	STE 101	CONCORD	NC	280277533	0.183525362	31
1538457114	ENGLAND	BOBBY	FLAY	BOBBY FLAY ENGLAND, NC	140 ENGLAND DR		ELLENBORO	NC	280407644	0.183625437	31
1467535609	BONIN	ANDREW		ANDREW BONIN, NC	2100 ERWIN RD		DURHAM	NC	277100001	0.184138784	31
1710372305	CODY	JESSICA	REIN	JESSICA REIN CODY, NC	940 GOLF HOUSE CT E		WHITSETT	NC	273779296	0.184582986	31
1447329495	DANSEREAU	SUZANNE		SUZANNE DANSEREAU, NC	6 MORNINGSIDE DR		WEAVERVILLE	NC	287879100	0.184658738	31
1538415377	HILL	JAMES	CARVER	JAMES CARVER HILL, NC	1316 YUBINARANDA CIR		CARY	NC	275115629	0.184736956	31
1235659087	REYNOLDS	DANIEL		DANIEL REYNOLDS, NC	1 HOSPITAL RD	CALLER BOX	CHEROKEE	NC	287192871	0.184823467	31
1760985600	NIELSEN	CHASETON		CHASETON NIELSEN, NC	555 CARTHAGE ST		SANFORD	NC	273304104	0.184844712	31
1265435689	SPAHN	KREIG	A.	KREIG A. SPAHN, NC	301 LINVILLE ST		MORGANTON	NC	286557206	0.185083626	31
1093763351	CASSIDY-VU	LISA	ANNE	LISA ANNE CASSIDY-VU, NC	MEDICAL CENTER BLVD		WINSTON SALEM	NC	271570001	0.185741633	31
1003176025	PILOTO DE LA	DAYARMYS		DAYARMYS PILOTO DE LA, NC	1903 ASHWOOD CT	SUITE A	GREENSBORO	NC	274553038	0.185758609	31
1336607423	HIRAI	BRODRICK	EUGENE	BRODRICK EUGENE HIRAI, NC	100 BREWSTER BLVD		CAMP LEJEUNE	NC	285472575	0.185776706	31
1902028392	MILES	CHRISTOPH		CHRISTOPH MILES, NC	MEDICAL CENTER BLVD		WINSTON SALEM	NC	271570001	0.186190317	31
1184611485	CHRISTOPHERSO	DAVID		DAVID CHRISTOPHERSO, NC	319 PENNY LN		CONCORD	NC	280251221	0.186584177	31
1275595407	JONES	JASON	DANIEL	JASON DANIEL JONES, NC	801 POOLE DRIVE		GARNER	NC	27529	0.186639149	31
1619153962	STANG	CHRISTOPH		CHRISTOPH STANG, NC	2927 BOLLA DR		FAYETTEVILLE	NC	283064569	0.187201157	31
1952697096	EVERETT	VANESSA		VANESSA EVERETT, NC	101 E WT HARRIS BLVD	STE 5002	CHARLOTTE	NC	282623485	0.1873214	31
1376563387	MOFFETT	JOEL	B.	JOEL B. MOFFETT, NC	316 N GRAHAM HOPEDALE RD		BURLINGTON	NC	272172969	0.187436219	31
1093978017	MUNSON	RITA	PAZRAL	RITA PAZRAL MUNSON, NC	REILLY RD BLDG 4-2817		FORT BRAGG	NC	283100001	0.187478881	31
1356704217	MCKEON	ELIZABETH	CHERVENY	ELIZABETH CHERVENY MCKEON, NC	436 HOSPITAL DR STE 230		NEWLAND	NC	286578096	0.187841962	31
1720065030	JOHNSON	PEARL	D	PEARL D JOHNSON, NC	5213 S ALSTON AVE		DURHAM	NC	277134430	0.187859749	31
1255382867	SOUTH	BETHANY	JULY	BETHANY JULY SOUTH, NC	650 JULIAN RD		SALISBURY	NC	281479078	0.188459196	31
1831130004	HALL	JOHN	ELMO	JOHN ELMO HALL, NC	1601 OWEN DR	SR.-AHEC	FAYETTEVILLE	NC	283043425	0.188662492	31
1295893709	CHUNG	WAN	SOO	WAN SOO CHUNG, NC	307 S MCCASKEY RD		WILLIAMSTON	NC	27892	0.188943185	31
1013905215	LAMOND	NATALIE	CHRISTA	NATALIE CHRISTA LAMOND, NC	317 N KING ST	SUITE A	HENDERSONVILLE	NC	287924349	0.188992296	31
1952525354	MURRAY	JOANNA	PATTON	JOANNA PATTON MURRAY, NC	3000 NEW BERN AVE		RALEIGH	NC	276101231	0.189261992	31
1760591721	HULL	LAUREN		LAUREN HULL, NC	10000 PARK CEDAR DR		CHARLOTTE	NC	282108902	0.189520689	31
1760802045	BHATT	MISHAL	T	MISHAL T BHATT, NC	15033 BALLANCROFT PARKWAY	200	CHARLOTTE	NC	282774944	0.189688123	31
1588243547	WEST	TYLER	MARTIN	TYLER MARTIN WEST, NC	19475 OLD JETTON RD STE 200		CORNELIUS	NC	280316591	0.189770999	31
1346249380	INGRAM	DENISE		DENISE INGRAM, NC	1 TOWN SQUARE BLVD	SUITE 220	ASHEVILLE	NC	288035006	0.189886132	31
1790775690	LOWRY	GARNETT	MARCUS	GARNETT MARCUS LOWRY, NC	313 TEAL DR		RAEFORD	NC	283762527	0.1900314	31
1710959895	PRESSLY	CRESSENT	HUDSON	CRESSENT HUDSON PRESSLY, NC	730 HIGHLAND OAKS DR		WINSTON SALEM	NC	271037154	0.190071968	31
1740374966	REINHARDT	CLARE	ELAINE	CLARE ELAINE REINHARDT, NC	921 S LONG DR	SUITE 101	ROCKINGHAM	NC	283794874	0.190353244	31
1033370861	THOMPSON	THOMAS	PAYSON	THOMAS PAYSON THOMPSON, NC	6402 MCCRIMMON PKWY STE 100		MORRISVILLE	NC	27560	0.190499054	31
1942327093	SURAPANENI	PRATHIMA		PRATHIMA SURAPANENI, NC	300 VEAZEY DR		BUTNER	NC	275091668	0.190547238	31
1164646451	SMITHSON	ANNE	JOHNSON	ANNE JOHNSON SMITHSON, NC	3800 HILLSBOROUGH STREET	CARROLL HEA	RALEIGH	NC	276075298	0.190802613	31
1417147653	NADKARNI	VAISHALI	RAHUL	VAISHALI RAHUL NADKARNI, NC	555 CARTHAGE ST		SANFORD	NC	273304104	0.191098813	31
1659649663	DESAI	MINAL PRA		MINAL PRA DESAI, NC	162 LEGACY OAKS DR		KNIGHTDALE	NC	275456556	0.191292185	31
1770561102	KIRBY	CYTHIA	MOSELEY	CYTHIA MOSELEY KIRBY, NC	619 JEFFERSON ST		WHITEVILLE	NC	284723707	0.191340445	31
1326458506	GRADY	BRITTANY	TAYLOR	BRITTANY TAYLOR GRADY, NC	1040 MEDICAL PARK AVE		NEW BERN	NC	285625248	0.19148652	31
1720423452	SALLY	ANGELA	MARIE AMA	ANGELA MARIE AMA SALLY, NC	2700 WAYNE MEMORIAL DR		GOLDSBORO	NC	275349494	0.191705291	31
1518499961	CAMPOLONG	KELSEY	LEIGH	KELSEY LEIGH CAMPOLONG, NC	123 HENDERSONVILLE RD		ASHEVILLE	NC	288032868	0.191812158	31
1982233458	CARMONA-RODRI	PAULINA		PAULINA CARMONA-RODRI, NC	14230 HUNTERS RD		HUNTERSVILLE	NC	280787335	0.192102588	31
1720004310	WINCHESTER	BLYTHE		BLYTHE WINCHESTER, NC	1 HOSPITAL ROAD	CALLER BOX	CHEROKEE	NC	287190000	0.192980165	31
1811950173	O'MEARA	THOMAS	M	THOMAS M O'MEARA, NC	2401 HICKSWOOD RD	STE.104	HIGH POINT	NC	272651537	0.194350537	31
1245332147	PITTARD	JESSE	CALVIN	JESSE CALVIN PITTARD, NC	410 CANTERBURY RD		SMITHFIELD	NC	275774861	0.19444683	31
1457318396	BARRETT	KEVIN	PATRICK	KEVIN PATRICK BARRETT, NC	4389 BEAUFORT RD		CHERRY POINT	NC	28533	0.195073275	31
1932298007	BYRD	KERRY	WENDELL	KERRY WENDELL BYRD, NC	99 GRIFFIN STREET		RUTHERFORD COL	NC	286710806	0.195554355	31
1447442983	SAJEEVAN	SUJATHA		SUJATHA SAJEEVAN, NC	519 KEISLER DR STE 104		CARY	NC	275187098	0.195691043	31
1073513388	LESTER	SUSAN		SUSAN LESTER, NC	5727 PROSPERITY CROSSING DRIVE	SUITE 2200	CHARLOTTE	NC	28269	0.195950449	31
1952892085	SINGH	RAJVIR		RAJVIR SINGH, NC	1601 OWEN DR		FAYETTEVILLE	NC	283043425	0.196024558	31
1982081584	ZEITLER	MATTHEW	RYAN	MATTHEW RYAN ZEITLER, NC	DEPARTMENT OF FAMILY MEDICINE	590 MANNING	CHAPEL HILL	NC	275997595	0.196359936	31
1407835010	RIBEIRO	DONALD	A	DONALD A RIBEIRO, NC	516 S WM HOOKER DR		HOOKERTON	NC	285387188	0.196384337	31
1922689447	OBI	OKECHUKWU	JIDEOFOR	OKECHUKWU JIDEOFOR OBI, NC	4315 PHYSICIANS BLVD STE 101		HARRISBURG	NC	280757431	0.196933359	31
1316250301	ROBINSON	GAIL	M	GAIL M ROBINSON, NC	2525 COURT DR		GASTONIA	NC	28054	0.197107497	31
1366836942	ZHANG	ADDISON		ADDISON ZHANG, NC	2919 BEECHTREE DR STE 1120		SANFORD	NC	27330	0.197111086	31
1063448637	KUHNE	ALBERT	KEITH	ALBERT KEITH KUHNE, NC	496 ALTAPASS HWY		SPRUCE PINE	NC	28777	0.197121837	31
1972777902	PETERS	CLAUDIA	ANN	CLAUDIA ANN PETERS, NC	91 TIMBERLANE RD		WAYNESVILLE	NC	287867927	0.197259336	31
1912051038	FRUTH	JOANNE		JOANNE FRUTH, NC	815 OBERLIN RD	SUITE 200	RALEIGH	NC	276051300	0.197739676	31
1104853845	CUMMINGS	DE LORA		DE LORA CUMMINGS, NC	75 EMERSON BAY RD STE 102		CAROLINA SHORE	NC	28467	0.19787126	31
1609841444	GRIMM	PAUL	JEFFREY	PAUL JEFFREY GRIMM, NC	1249 CHICKEN FOOT RD		HOPE MILLS	NC	283487525	0.198267724	31
1114331964	BRIGHT	JACOB	MICHAEL	JACOB MICHAEL BRIGHT, NC	1202 MEDICAL CENTER DR		WILMINGTON	NC	284017307	0.198324391	31
1881653889	GAY	WILTON	CARLYLE	WILTON CARLYLE GAY, NC	2450 EMERALD PL		GREENVILLE	NC	278345784	0.198542312	31
1306918123	UGOCHUKWU	KINGSLEY	CHUKS	KINGSLEY CHUKS UGOCHUKWU, NC	441 LAKESTONE COMMONS AVENUE	ANGIER PEDI	FUQUAY-VARINA	NC	275266972	0.198680656	31
1639517568	KEITH	DAVID	SCOTT	DAVID SCOTT KEITH, NC	231 N JUDD PKWY NE		FUQUAY VARINA	NC	275262694	0.198912939	31
1912986852	DEVINE	STACEY	E	STACEY E DEVINE, NC	19485 OLD JETTON RD	SUITE 100	CORNELIUS	NC	280316582	0.199037638	31
1013104884	HOWARD	JEROME		JEROME HOWARD, NC	6111 RUMPLE RD		CHARLOTTE	NC	282623125	0.199602747	31
1295355220	CRAIG	LANCE	MICHON	LANCE MICHON CRAIG, NC	270 COPPERFIELD BLVD NE STE 101		CONCORD	NC	280252443	0.199715402	31
1407854441	PARKER	BILL	JACK	BILL JACK PARKER, NC	3121 PLATEAU RD		NEWTON	NC	286588900	0.199917608	31
1003999780	ERLACHER	GRAHAM	HENRY	GRAHAM HENRY ERLACHER, NC	157 YADKIN VALLEY RD STE 101		BERMUDA RUN	NC	270068785	0.200011993	31
1770116998	KING	JANICE		JANICE KING, NC	25 OFFICE PARK DR		JACKSONVILLE	NC	285463219	0.200024654	31
1750356119	MCGOWEN	PHILIP	HANKS	PHILIP HANKS MCGOWEN, NC	1200 N ELM ST		GREENSBORO	NC	274011004	0.200071083	31
1760413694	FIGUEROA	ROBERT		ROBERT FIGUEROA, NC	705 GRIFFITH ST	STE 100	DAVIDSON	NC	280369304	0.200078137	31
1003967910	BECKER	DAVID	LOWELL	DAVID LOWELL BECKER, NC	1450 MATTHEWS TOWNSHIP PKWY	SUITE 450	MATTHEWS	NC	281052387	0.200273243	31
1346277357	TAYLOR	JULIAN	RALEIGH	JULIAN RALEIGH TAYLOR, NC	120 HEALTH CENTER DR		AHOSKIE	NC	279108161	0.200419673	31
1275597965	LAVALLEE	LISA	A	LISA A LAVALLEE, NC	123 HENDERSONVILLE RD		ASHEVILLE	NC	28803	0.200465497	31
1538121033	COIN	WENDY	K	WENDY K COIN, NC	206 ASHELAND AVE		ASHEVILLE	NC	288014016	0.200553239	31
1265432983	SNIDER	ALISON	TOWNSEND	ALISON TOWNSEND SNIDER, NC	900 OLD WINSTON RD	SUITE 222	KERNERSVILLE	NC	272848119	0.200556924	31
1316956931	FELDPAUSCH	DALE	E.	DALE E. FELDPAUSCH, NC	101 MEDICAL PARK DR		MEBANE	NC	273027639	0.200632172	31
1437417789	SHUKLA	SHUCHIN		SHUCHIN SHUKLA, NC	123 HENDERSONVILLE RD		ASHEVILLE	NC	288032868	0.200667127	31
1508801283	MACKENZIE	MARY	THERESA	MARY THERESA MACKENZIE, NC	270 CORNERSTEONE DR	SUITE 105	CARY	NC	27519	0.200940382	31
1801870753	SNIDER	SUSAN	T	SUSAN T SNIDER, NC	36 HOSPITAL DR		SPRUCE PINE	NC	287778943	0.200973653	31
1235101452	HAAKSMA	JAMES	ALAN	JAMES ALAN HAAKSMA, NC	260 MERRIMON AVE	SUITE 200	ASHEVILLE	NC	288011274	0.201284664	31
1295712917	YOW	KEVIN		KEVIN YOW, NC	200 BROWNFIELD CT		CARY	NC	275115361	0.201554589	31
1417037300	ATKINSON	CHARLES	JASPER	CHARLES JASPER ATKINSON, NC	6909 PROSPERITY CHURCH RD		HUNTERSVILLE	NC	280786698	0.201603063	31
1558310078	BIONDI	DANIEL	T.	DANIEL T. BIONDI, NC	2826 LAKE SHORE RD S		DENVER	NC	280378228	0.201864927	31
1912236613	ZAFAR	MUHAMMAD	SARFRAZ	MUHAMMAD SARFRAZ ZAFAR, NC	300 W 27TH ST		LUMBERTON	NC	283583075	0.202373872	31
1780004879	BRAHMBHATT	BHARAT	MAHENDRA	BHARAT MAHENDRA BRAHMBHATT, NC	2700 WAYNE MEMORIAL DR		GOLDSBORO	NC	275349494	0.202419419	31
1508828377	BREMNOR	JUDY	DEBRA	JUDY DEBRA BREMNOR, NC	210 BEAR POPLAR RD		CLEVELAND	NC	270139411	0.202632561	31
1508877952	WECKEL	BRYAN	MONTY	BRYAN MONTY WECKEL, NC	310 S BENNETT ST		BURGAW	NC	284255048	0.202659711	31
1366836298	GOERES	LINDSEY	WRIGHT	LINDSEY WRIGHT GOERES, NC	MEDICAL CENTER BLVD		WINSTON SALEM	NC	271571084	0.203147446	31
1346218534	LAURENCE	WILLIAM	RICHARD	WILLIAM RICHARD LAURENCE, NC	WOMACK ARMY MEDICAL CENTER		FORT BRAGG	NC	283100001	0.203317202	31
1821330903	REID	ALYSSA		ALYSSA REID, NC	14330 OAKHILL PARK LN STE 200B		HUNTERSVILLE	NC	280783407	0.203350101	31
1750945978	FRYE	MACY		MACY FRYE, NC	8560 COOK ST		MT PLEASANT	NC	281247686	0.203977314	31
1386837615	ZHOU	FAN		FAN ZHOU, NC	4796 OLD TAR RD		WINTERVILLE	NC	285909752	0.204709663	31
1013903202	JOHNSON	DESIREE	B	DESIREE B JOHNSON, NC	201 WOODSON ST STE A		SALISBURY	NC	281443286	0.205531079	31
1316357551	SMITH	COLIN	PAUL	COLIN PAUL SMITH, NC	470 BRAGAW LN		CHOCOWINITY	NC	27817	0.205648624	31
1720144843	HALL-WILSON	HOPE	DIANE	HOPE DIANE HALL-WILSON, NC	480 RUIN CREEK RD		HENDERSON	NC	275362929	0.205686669	31
1053817940	BAKER	EMILY	NICOLE	EMILY NICOLE BAKER, NC	123 HENDERSONVILLE RD		ASHEVILLE	NC	288032868	0.206475863	31
1689638892	WILSON	LISA	MICHELLE	LISA MICHELLE WILSON, NC	3762 DURHAM RD	SUITE B	ROXBORO	NC	275732741	0.206625668	31
1518307255	KUNEFF	RENEE	ANTOINETT	RENEE ANTOINETT KUNEFF, NC	1125 N CHURCH ST		GREENSBORO	NC	274011007	0.206643236	31
1609848928	ROSE	ANELIA	P	ANELIA P ROSE, NC	6020 FAYETTEVILLE RD		DURHAM	NC	277139754	0.206726038	31
1871609263	GRIFFIN	EUGENE	WILSON	EUGENE WILSON GRIFFIN, NC	4000 S SWAIM STREET EXT		JONESVILLE	NC	286429418	0.206860695	31
1609891860	KEEN	SUSAN		SUSAN KEEN, NC	101 HEART DRIVE	ECU PHYSICI	GREENVILLE	NC	278348944	0.206861944	31
1821289679	PREIK	CURTIS	REINHOLD	CURTIS REINHOLD PREIK, NC	9915 CLARKES VIEW PL NW		CONCORD	NC	280277235	0.2070809	31
1144231523	ALLIGOOD	DIANE	ELIZABETH	DIANE ELIZABETH ALLIGOOD, NC	1850 W ARLINGTON BLVD		GREENVILLE	NC	278345704	0.207147379	31
1922016831	LICHTIG	LISA	MICHELLE	LISA MICHELLE LICHTIG, NC	207 CHARLOTTE ST		ASHEVILLE	NC	28801	0.207261413	31
1710089271	BAILEY	CLAYTON	RAY	CLAYTON RAY BAILEY, NC	10226 COULOAK DR	SUITE 110	CHARLOTTE	NC	282167675	0.207360568	31
1285724260	BROOKS	GREGORY	TOOD	GREGORY TOOD BROOKS, NC	2820 16TH ST NE		HICKORY	NC	286019600	0.207772165	31
1396785028	CONSING	JESSE REY	NOBLEZA	JESSE REY NOBLEZA CONSING, NC	517 MAIN AVE. WEST		HILDEBRAN	NC	28637	0.207825213	31
1477611598	HAIGLER	LORI	ANNETTE	LORI ANNETTE HAIGLER, NC	1601 OWEN DR		FAYETTEVILLE	NC	283043425	0.207909435	31
1851370845	BEAL	ALICIA	PAULEY	ALICIA PAULEY BEAL, NC	105 VEST MILL CIR		WINSTON SALEM	NC	271032943	0.20815734	31
1972599603	RAGSDALE	JOHN	W	JOHN W RAGSDALE, NC	5213 S ALSTON AVE		DURHAM	NC	277134430	0.208485931	31
1699736967	BURRIS	RICHARD	R	RICHARD R BURRIS, NC	2161HENDERSONVILLE ROAD		ARDEN	NC	287044016	0.2085452	31
1518281187	MANNAN	SINTHIA		SINTHIA MANNAN, NC	231 NORTH JUDD PARKWAY		FUQUAY-VARINA	NC	27526	0.208727896	31
1356336457	THOMPSON	ANGELA	R	ANGELA R THOMPSON, NC	5145 SELLERS RD		SHALLOTTE	NC	284703405	0.208741671	31
1639167455	WESTON	DAVID	CHADWICK	DAVID CHADWICK WESTON, NC	5145 SELLERS RD		SHALLOTTE	NC	284703405	0.208819316	31
1689635997	STEPHENS	MICHAEL	D	MICHAEL D STEPHENS, NC	2161 HENDERSONVILLE RD	ARDEN FAMIL	ARDEN	NC	28704	0.208922347	31
1194700799	LITTLE	EDWIN	P	EDWIN P LITTLE, NC	103 S CENTRAL AVE		PINK HILL	NC	28572	0.209053883	31
1578710141	CHAVIS	KENYON	MALA	KENYON MALA CHAVIS, NC	901 DENIM DR		ERWIN	NC	283392307	0.209594703	31
1427163146	LATHAM	GEORGIA		GEORGIA LATHAM, NC	393 N MAIN ST		SPARTA	NC	286758896	0.209629755	31
1790858793	WOOD	TARA	R	TARA R WOOD, NC	115 KILDAIRE PARK DR STE 101		CARY	NC	275188144	0.210088135	31
1376003632	VENKATESAN	VIJAY	KRISHNA	VIJAY KRISHNA VENKATESAN, NC	2001 VAIL AVE		CHARLOTTE	NC	282071248	0.210163093	31
1962996942	CHRISTOPH	BRADLEY	T	BRADLEY T CHRISTOPH, NC	1731 CONNELLY SPRINGS RD		LENOIR	NC	286457827	0.210637458	31
1679740161	PUNGER	KATHLEEN	WEBB	KATHLEEN WEBB PUNGER, NC	3020 BONBROOK DRIVE		WINSTON SALEM	NC	271060000	0.211094541	31
1205860970	BAUMAN	TED	A	TED A BAUMAN, NC	403 FAIRVIEW ST		CLINTON	NC	283282399	0.211103914	31
1316970908	KATURU	RAGHU	R	RAGHU R KATURU, NC	1551 BOOKER DAIRY RD		SMITHFIELD	NC	275779472	0.211554024	31
1093707291	SUNDARARAJAN	SUNDARARA		SUNDARARA SUNDARARAJAN, NC	102 W MEDICAL PARK DR		LEXINGTON	NC	272926773	0.211721119	31
1790280386	DYER	ADRIAN		ADRIAN DYER, NC	2001 VAIL AVE	ELIZABETH F	CHARLOTTE	NC	282071248	0.211828393	31
1629056643	WOLFF	CHRISTIAN		CHRISTIAN WOLFF, NC	101 E WT HARRIS BLVD	STE 5002	CHARLOTTE	NC	282623485	0.211876544	31
1811296494	ANIKWUE	RENE	CHIKE	RENE CHIKE ANIKWUE, NC	5109 MONROE RD STE E		CHARLOTTE	NC	282057879	0.212266193	31
1578665444	CAPPS	DONNA	MICHELLE	DONNA MICHELLE CAPPS, NC	400 N ENGLEWOOD DR		KENLY	NC	275429290	0.212363288	31
1942420906	PECK	MARTHA	G	MARTHA G PECK, NC	7033 LOUIS STEPHENS DR		MORRISVILLE	NC	275606399	0.212398617	31
1912995788	ROBINSON	MARK	D.	MARK D. ROBINSON, NC	270 COPPERFIELD BLVD NE	SUITE 102	CONCORD	NC	280252443	0.212594424	31
1598714131	MELTZER	MORTON		MORTON MELTZER, NC	504 OWEN DR		FAYETTEVILLE	NC	283043417	0.212802549	31
1104860717	JONES	KAMLYN	GREY	KAMLYN GREY JONES, NC	670 CARDINAL RD		NEW BERN	NC	285625201	0.213187019	31
1437259868	SKOLOCHENKO	MICHAEL		MICHAEL SKOLOCHENKO, NC	560 MALCOLM BLVD		RUTHERFORD COL	NC	28671	0.213254224	31
1265581284	SOTOLONGO	CARLOS	A	CARLOS A SOTOLONGO, NC	6020 FAYETTEVILLE RD		DURHAM	NC	277139754	0.213674337	31
1679677819	SHEA	MICHAEL	PATRICK	MICHAEL PATRICK SHEA, NC	60 LIVINGSTON ST	SUITE 100	ASHEVILLE	NC	288014402	0.214018231	31
1588803431	VINSON	LYNNE	BASDEN	LYNNE BASDEN VINSON, NC	3803 N ELM ST		GREENSBORO	NC	274552593	0.214115511	31
1881806727	SHUGART	CHRISTINE	M	CHRISTINE M SHUGART, NC	485 VALLEY RD		MOCKSVILLE	NC	270282074	0.214291647	31
1538275912	BALLARD	EVAN	A	EVAN A BALLARD, NC	4000 S SWAIM STREET EXT		JONESVILLE	NC	286429418	0.214320058	31
1528352580	KONKOL	JILL	N	JILL N KONKOL, NC	1766 CONNELLY SPRINGS RD		LENOIR	NC	286457827	0.214335822	31
1316919897	CANNON	MARJORY	ELAINE	MARJORY ELAINE CANNON, NC	2817 REILLY RD	WOMACK ARMY	FORT BRAGG	NC	283107324	0.215482175	31
1437204872	MESSICK	MARK	ANDREW	MARK ANDREW MESSICK, NC	77 VILCOM CIR	SUITE 200	CHAPEL HILL	NC	275141788	0.215686607	31
1013965060	MADIGAN	TIMOTHY	CHARLES	TIMOTHY CHARLES MADIGAN, NC	1403 S KING ST		WINDSOR	NC	279839666	0.216332731	31
1720576234	MYREX	PALEE	LASHELL	PALEE LASHELL MYREX, NC	590 MANNING DR # 7595		CHAPEL HILL	NC	275997595	0.216411529	31
1467428508	SCHLEDER	KRISTI	J	KRISTI J SCHLEDER, NC	119 MOUNTAIN VIEW RD		MARS HILL	NC	287549500	0.216686897	31
1891724902	GLASNER	DUANE	D	DUANE D GLASNER, NC	114 NE 3RD ST		ROLLA	NC	583670699	0.21684856	31
1396270740	HENSON	PAUL		PAUL HENSON, NC	270 COPPERFIELD BLVD NE STE 102		CONCORD	NC	280252443	0.217206421	31
1114129913	CHAVEZ	ANGELA	K	ANGELA K CHAVEZ, NC	1821 HILLANDALE RD	#24-A	DURHAM	NC	277052659	0.21728473	31
1356706626	WARREN	DESTINI		DESTINI WARREN, NC	590 MANNING DR		CHAPEL HILL	NC	275994497	0.217567311	31
1740218577	FALGE	ROBERT	NEWTON	ROBERT NEWTON FALGE, NC	4692 BROWNSBORO RD		WINSTON SALEM	NC	27106	0.218049111	31
1457344376	LOGAN	JENNIFER	COLEMAN	JENNIFER COLEMAN LOGAN, NC	241B FREEDOM WAY	JACKSONVILL	JACKSONVILLE	NC	285441418	0.218178237	31
1215457445	ROSS	STUART		STUART ROSS, NC	101 MANNING DR		CHAPEL HILL	NC	275144220	0.218233294	31
1538691696	DICKENS	HALLUM	KIRKWOOOD	HALLUM KIRKWOOOD DICKENS, NC	88 VILCOM CENTER DR STE 110		CHAPEL HILL	NC	275141660	0.218469694	31
1538166673	JOHANSEN	JAMES	R	JAMES R JOHANSEN, NC	708 MCBRAYER HOMESTEAD RD		SHELBY	NC	281529532	0.218593371	31
1982731550	SEASE	LORRAINE	STONE	LORRAINE STONE SEASE, NC	2100 ERWIN RD	DUMC BOX #	DURHAM	NC	277100001	0.218830119	31
1659582542	HULL	SHARON	K.	SHARON K. HULL, NC	2100 ERWIN RD		DURHAM	NC	277053941	0.218874245	31
1457782617	KOSTECKI	ZBIGNIEW		ZBIGNIEW KOSTECKI, NC	548 N SHORE DR		SNEADS FERRY	NC	284609126	0.219492472	31
1306805650	DORN	ROBERT	M	ROBERT M DORN, NC	305 W COLLEGE AVE		SHELBY	NC	281528111	0.219522087	31
1427340017	RO	SARAH	J	SARAH J RO, NC	2800 OLD NC 86 STE 105		HILLSBOROUGH	NC	272788788	0.219742025	31
1649229352	JONES	JILL	S	JILL S JONES, NC	11728 S 226 HWY		SPRUCE PINE	NC	28777	0.219821541	31
1487668000	BUTLER	CYNTHIA	P.	CYNTHIA P. BUTLER, NC	6701 B HWY 135		MAYODAN	NC	27027	0.219926474	31
1790784247	ROBES	CECILE	THERESA	CECILE THERESA ROBES, NC	2523 DELANEY AVE		WILMINGTON	NC	284036003	0.220002565	31
1861457129	BENNETT	WARD	E	WARD E BENNETT, NC	10211 ALM ST	SUITE 1200	RALEIGH	NC	276178221	0.220046543	31
1336126770	TARKINGTON	BETH		BETH TARKINGTON, NC	3030 RANDOLPH RD	STE 200	CHARLOTTE	NC	282111368	0.220205001	31
1992778906	LONG	WILLIAM		WILLIAM LONG, NC	8401 MEDICAL PLAZA DR	SUITE 300	CHARLOTTE	NC	282628797	0.220207514	31
1417917311	MCCORMICK	CAROLYN	BRUMM	CAROLYN BRUMM MCCORMICK, NC	4308 LUDGATE ST		LUMBERTON	NC	283582461	0.220382427	31
1407917867	TURBETT	TIMOTHY	J	TIMOTHY J TURBETT, NC	336 DEERFIELD RD		BOONE	NC	286075008	0.220565884	31
1982830907	HEFFNER	STEVEN	MILLER	STEVEN MILLER HEFFNER, NC	1834 WAKE FOREST DR		WINSTON SALEM	NC	271096000	0.220724102	31
1730314550	GRANT	PEARLINE	BARBARA	PEARLINE BARBARA GRANT, NC	106 4TH STREET		BLADENBORO	NC	283200517	0.220733273	31
1699869701	STRINGFIELD	JUDITH	SHIMER	JUDITH SHIMER STRINGFIELD, NC	1272 EAST STREET		WAYNESVILLE	NC	287863437	0.220789194	31
1871687327	GODFREY	WANDA	LEE	WANDA LEE GODFREY, NC	115 CRESCENTCOMMONS DR STE 100		CARY	NC	275188102	0.220831091	31
1598763567	BOMMAREDDI	ANU		ANU BOMMAREDDI, NC	2417 ATRIUM DR		RALEIGH	NC	276076673	0.221104669	31
1376521385	FLOBERG	DANE		DANE FLOBERG, NC	101 E WT HARRIS BLVD	STE 5002	CHARLOTTE	NC	282623485	0.221119781	31
1043327414	CORNELL	DAVID	WADE	DAVID WADE CORNELL, NC	1720 WESTCHESTER DR		HIGH POINT	NC	272627285	0.221381626	31
1134530819	HIGGINS	CAITLIN	MARIE	CAITLIN MARIE HIGGINS, NC	6602 KNIGHTDALE BLVD STE 202		KNIGHTDALE	NC	275456526	0.221389464	31
1558373969	HARD	MIRIAM	JANE	MIRIAM JANE HARD, NC	90 SOUTHSIDE AVE	SUITE 300	ASHEVILLE	NC	288014100	0.221544796	31
1851739221	HAVEN	KELLEY	ELIZABETH	KELLEY ELIZABETH HAVEN, NC	101 HEART DR		GREENVILLE	NC	278348982	0.221936177	31
1215916119	GARCIA	JOSEPH	A	JOSEPH A GARCIA, NC	14330 OAKHILL PARK LN	SUITE 200-B	HUNTERSVILLE	NC	280783314	0.222013009	31
1962549345	OWENS	JAMES	LEE	JAMES LEE OWENS, NC	7107 CARATOKE HWY		JARVISBURG	NC	27947	0.222049707	31
1073801817	NAZ	SHAHLA		SHAHLA NAZ, NC	1249 CHICKEN FOOT RD		HOPE MILLS	NC	283487525	0.222296476	31
1396718482	HAGLER	RACHEL		RACHEL HAGLER, NC	3511 W MARKET ST STE A		GREENSBORO	NC	274034442	0.222370836	31
1629060520	MEYER	BARBARA		BARBARA MEYER, NC	101 E WT HARRIS BLVD	STE 5002	CHARLOTTE	NC	282623485	0.222398406	31
1497979611	MALECKI	ROBERT		ROBERT MALECKI, NC	3614 PROVIDENCE RD S	SUITE 200	WAXHAW	NC	281736309	0.222501582	31
1043272339	MOORE	REGINALD	G	REGINALD G MOORE, NC	121 49TH AVENUE PL NW		HICKORY	NC	286019349	0.222987238	31
1639227184	ARENAS	GILBERT	D	GILBERT D ARENAS, NC	104 RHODES AVE		WINDSOR	NC	279839656	0.223022803	31
1891899506	BARNHOUSE	KATHLEEN	K	KATHLEEN K BARNHOUSE, NC	101 MANNING DR		CHAPEL HILL	NC	275990001	0.223117489	31
1699873539	GWYTHER	ROBERT	E	ROBERT E GWYTHER, NC	101 MANNING DR		CHAPEL HILL	NC	275990001	0.223858463	31
1760523369	BLACKWELL	FRANCIS	M	FRANCIS M BLACKWELL, NC	317 WESTERN BLVD	ONSLOW MEMO	JACKSONVILLE	NC	285466338	0.224218146	31
1194857763	CROSS	LISA	BOOKERT	LISA BOOKERT CROSS, NC	1421 E LANE ST		RALEIGH	NC	276102323	0.224635594	31
1952432817	CODY	DAVID		DAVID CODY, NC	5641 POPLAR TENT RD	STE 101	CONCORD	NC	280277533	0.224831588	31
1366554222	HALLIDAY	ARTHUR	RICHARD	ARTHUR RICHARD HALLIDAY, NC	100 HOSPITAL DR		HENDERSONVILLE	NC	287925272	0.225616316	31
1629170873	HARDIN-LEE	LAURA	KAY	LAURA KAY HARDIN-LEE, NC	212 ASHVILLE AVE	SUITE 10	CARY	NC	27511	0.225774322	31
1528050424	ELLIOTT	LUKE	A	LUKE A ELLIOTT, NC	1040 MEDICAL PARK AVE		NEW BERN	NC	285625248	0.225943138	31
1982043535	FITTON	GABRIEL	CYRUS	GABRIEL CYRUS FITTON, NC	157 PROFESSIONAL PARK DR STE A		MOORESVILLE	NC	281175606	0.226259161	31
1215954664	LANCE	EDWARD	D.	EDWARD D. LANCE, NC	316 N GRAHAM HOPEDALE RD		BURLINGTON	NC	272172969	0.226259577	31
1255333464	SASSER	PAUL	W	PAUL W SASSER, NC	250 W KINGS HWY		EDEN	NC	272885010	0.226417074	31
1366897522	STRAUB	LIZA		LIZA STRAUB, NC	UNC DEPARTMENT OF FAMILY MEDICINE	590 MANNING	CHAPEL HILL	NC	275990001	0.226819788	31
1366421208	CAPPS	RICHARD	H	RICHARD H CAPPS, NC	10030 GILEAD RD	SUITE 360	HUNTERSVILLE	NC	280787545	0.22685928	31
1376809111	MARIETTA	AMY		AMY MARIETTA, NC	2579 CHIMNEY ROCK RD		HENDERSONVILLE	NC	287929181	0.226866254	31
1992781413	ROSENBLOOM	ALAN	ABRAHAM	ALAN ABRAHAM ROSENBLOOM, NC	1910 N CHURCH ST	SUITE 4	GREENSBORO	NC	27405	0.226952817	31
1275669707	TROST	MELANIE		MELANIE TROST, NC	DUMC 2899		DURHAM	NC	277100001	0.226981511	31
1548254337	LIVERMAN	JOSEPH	T	JOSEPH T LIVERMAN, NC	111 W CHURCH ST		NASHVILLE	NC	278561327	0.227029277	31
1588019798	CAMPBELL	MEGAN		MEGAN CAMPBELL, NC	270 COPPERFIELD BLVD NE	STE 102	CONCORD	NC	280252441	0.227036648	31
1740389600	JORDAN	SARAH	T	SARAH T JORDAN, NC	1831 N FAYETTEVILLE ST		ASHEBORO	NC	272033273	0.227645139	31
1063705119	JONES	TARA	R	TARA R JONES, NC	4900 RAEFORD RD		FAYETTEVILLE	NC	283043142	0.227817596	31
1962498832	ERICKSON	AMY	SCHAFER	AMY SCHAFER ERICKSON, NC	8001 T W ALEXANDER DR		RALEIGH	NC	276174883	0.22809649	31
1023003134	DARRELL	THOMAS	COOK	THOMAS COOK DARRELL, NC	431 N JUDD PKWY NE		FUQUAY VARINA	NC	275262374	0.228242696	31
1346200359	DUGAN	JOHN	JOSEPH	JOHN JOSEPH DUGAN, NC	1801 ROZZELLES FERRY RD		CHARLOTTE	NC	282084228	0.228276254	31
1235234600	CHEN	WUNIAN	W	WUNIAN W CHEN, NC	755 HIGHLAND OAKS DR STE 102		WINSTON SALEM	NC	271037106	0.228494279	31
1225078546	WELSH	EDMOND	J	EDMOND J WELSH, NC	436 AIRPORT ROAD	SUITE 20	ARDEN	NC	28704	0.228532985	31
1891716379	MILLER	JOHN-MARK	MARK	JOHN-MARK MARK MILLER, NC	516 BEAMAN ST		CLINTON	NC	283282602	0.228677522	31
1780039990	KELLEY	JESSICA		JESSICA KELLEY, NC	700A PROGRESS PL		LAURINBURG	NC	283525545	0.228679243	31
1871683664	STEINER	DREW	JOHN	DREW JOHN STEINER, NC	444 NC 108 HWY		RUTHERFORDTON	NC	281397871	0.228718341	31
1891133930	LUTZ	EVAN	ANDREW	EVAN ANDREW LUTZ, NC	101 HEART DR		GREENVILLE	NC	278348982	0.228735186	31
1932282043	CURTIS	THOMAS	C	THOMAS C CURTIS, NC	3150 ROGERS RD	SUITE 101	WAKE FOREST	NC	275874195	0.229053937	31
1497180178	SACHAR	JIGNASA		JIGNASA SACHAR, NC	6008 CREEDMOOR RD		RALEIGH	NC	276122209	0.229823382	31
1407819063	FINK	JAMES	T	JAMES T FINK, NC	100 ROBINHOOD MEDICAL PLZ		WINSTON SALEM	NC	271065472	0.229895822	31
1194165746	ROGERS	THEODORE	HEWNER	THEODORE HEWNER ROGERS, NC	100 BREWSTER BLVD		CAMP LEJEUNE	NC	285472538	0.229959812	31
1336403328	UPTON	CHRISTOPH		CHRISTOPH UPTON, NC	709 N JUSTICE ST STE B		HENDERSONVILLE	NC	287913455	0.230176532	31
1407218142	MATNEY	BRITTANY	LEIGH	BRITTANY LEIGH MATNEY, NC	571 S ALLEN RD		FLAT ROCK	NC	287319447	0.230352319	31
1982960852	KHAN	FAREEHA		FAREEHA KHAN, NC	101 E WT HARRIS BLVD	BUILDING 10	CHARLOTTE	NC	282623485	0.230428818	31
1659344398	RACHIMA	RICHARD		RICHARD RACHIMA, NC	10516 PARK RD		CHARLOTTE	NC	282108405	0.230650933	31
1689052573	NIMALENDRAN	RATHIKA		RATHIKA NIMALENDRAN, NC	590 MANNING DR # 7595		CHAPEL HILL	NC	27599	0.230723855	31
1477711109	SHAW	EVA	PROESCHOL	EVA PROESCHOL SHAW, NC	118 E FISHER AVE		GREENSBORO	NC	274012034	0.231052372	31
1598022394	FRANKLIN	GARETT	RANDALL	GARETT RANDALL FRANKLIN, NC	530 NEW WAVERLY PL	SUITE 200	CARY	NC	275187414	0.23154147	31
1306904255	KENNARD	TIMOTHY		TIMOTHY KENNARD, NC	4503 OLD MONROE RD		INDIAN TRAIL	NC	280795309	0.231628539	31
1811551039	GARLAND	BRIAN		BRIAN GARLAND, NC	4949 PROFESSIONAL PARK DR STE 101		KANNAPOLIS	NC	280818638	0.231739486	31
1861650053	LATTER	MACY	LITTLE	MACY LITTLE LATTER, NC	2579 CHIMNEY ROCK RD		HENDERSONVILLE	NC	287929181	0.232035243	31
1134105406	MATHEWS	JENNIFER	LEE	JENNIFER LEE MATHEWS, NC	510 BALSAM RD		HENDERSONVILLE	NC	287925703	0.232186732	31
1205083979	LOVE	DAVID	WILLIAM	DAVID WILLIAM LOVE, NC	627 N MAIN ST		WAYNESVILLE	NC	287863819	0.232189222	31
1750376356	JARRETT	LEKESHIA	WILLIAMS	LEKESHIA WILLIAMS JARRETT, NC	1333 S DICKINSON DR UNIT 140		LELAND	NC	284516434	0.232752756	31
1720068380	BLOUNT	CHARLES		CHARLES BLOUNT, NC	1450 MATTHEWS TOWNSHIP PKWY	SUITE 450	MATTHEWS	NC	281052387	0.232846805	31
1033299680	HELLER	JOEL	H	JOEL H HELLER, NC	603A DOLLEY MADISON RD		GREENSBORO	NC	274104205	0.232894654	31
1811913338	LANGE	DAVID	R.	DAVID R. LANGE, NC	103 MEDICAL HEIGHTS DR		MORGANTON	NC	286555197	0.233228474	31
1871544791	WALL	ANTOINETT	WILKES	ANTOINETT WILKES WALL, NC	#7 GLENN BRIDGE RD	STE D	ARDEN	NC	287043333	0.233390316	31
1689028664	CULVER	ADAM	RENARD	ADAM RENARD CULVER, NC	3614 PROVIDENCE RD S STE 200		WAXHAW	NC	281736310	0.233427371	31
1134184757	WARREN	ROGER	D	ROGER D WARREN, NC	2436 DARTMOUTH DR		FAYETTEVILLE	NC	283045321	0.233491978	31
1881945418	SMITH	PAULA	YVONNE	PAULA YVONNE SMITH, NC	831 W MORGAN ST	4278 MSC	RALEIGH	NC	276994278	0.233641459	31
1073798419	NGUYEN	THAO	PHUONG	THAO PHUONG NGUYEN, NC	6404 ALBEMARLE RD		CHARLOTTE	NC	282123800	0.233673004	31
1457446163	WALLENIUS	STEVEN	TODD	STEVEN TODD WALLENIUS, NC	257 BILTMORE AVE		ASHEVILLE	NC	288014120	0.233797483	31
1639295595	WALTERS STEWA	ALICIA	CATHERINE	ALICIA CATHERINE WALTERS STEWA, NC	1930 N PEACE HAVEN RD		WINSTON SALEM	NC	271064817	0.234261094	31
1477515351	PHILLIPS	SHARI		SHARI PHILLIPS, NC	101 E WT HARRIS BLVD	STE 5002	CHARLOTTE	NC	282623485	0.234366826	31
1174558886	PERSAUD	DENNIS		DENNIS PERSAUD, NC	12905 ROSEDALE HILL AVE		HUNTERSVILLE	NC	280783341	0.234606534	31
1073741252	HWANG	DANIEL	SUN KI	DANIEL SUN KI HWANG, NC	100 BREWSTER BLVD	NAVAL HOSPI	CAMP LEJEUNE	NC	285472538	0.234636739	31
1891782322	YOUNG	CHARLES	RICHARD	CHARLES RICHARD YOUNG, NC	590 MEDICAL PARK DR		MARSHALL	NC	287536807	0.23469297	31
1215918842	PEVERALL	ELIZABETH	M	ELIZABETH M PEVERALL, NC	116 SEVEN MILE RIDGE RD		BURNSVILLE	NC	287148509	0.23500942	31
1730131137	WENN	TIMOTHY		TIMOTHY WENN, NC	419 EARL RD		SHELBY	NC	281506700	0.235284671	31
1831384189	KEISLER	CHRISTEL	N	CHRISTEL N KEISLER, NC	1022 SHELTON AVE		STATESVILLE	NC	286776826	0.235580697	31
1699902262	MCKAY	JAMES	HAMILTON	JAMES HAMILTON MCKAY, NC	374 SHEPARD WAY		BURNSVILLE	NC	287142850	0.235813159	31
1205804986	CHEEK	VINCENT	K	VINCENT K CHEEK, NC	515 THOMPSON ST STE D		EDEN	NC	272885040	0.236453186	31
1225041569	OEI	MONICA		MONICA OEI, NC	10010 FALLS OF NEUSE RD	STE 103	RALEIGH	NC	27614	0.236677463	31
1013275916	BALTARO	ELIZABETH	BEATRICE	ELIZABETH BEATRICE BALTARO, NC	1614 NC HIGHWAY 56		CREEDMOOR	NC	275228297	0.237044662	31
1134181118	GUTHMANN	HOWARD	M	HOWARD M GUTHMANN, NC	3614 PROVIDENCE RD S STE 200		WAXHAW	NC	281737394	0.237046302	31
1093978363	BARLOW	SUMMER	S	SUMMER S BARLOW, NC	7 MCDOWELL ST STE 200		ASHEVILLE	NC	288014116	0.237213911	31
1417923087	SPIVEY	BEVERLY	J	BEVERLY J SPIVEY, NC	1314 MEDICAL DR	SUITE 102	FAYETTEVILLE	NC	283044442	0.237354524	31
1336169614	REID	ROBERT	L.	ROBERT L. REID, NC	614 CENTER DR		LINCOLNTON	NC	280923712	0.23763687	31
1477082311	MAY	JESSICA	PARKER	JESSICA PARKER MAY, NC	1601 OWEN DR		FAYETTEVILLE	NC	283043425	0.238034206	31
1144759069	MODLIN	AMY	MICHELLE	AMY MICHELLE MODLIN, NC	628 E 12TH ST		WASHINGTON	NC	278893409	0.238183641	31
1083681423	WILSON	WAYNE	VINCENT	WAYNE VINCENT WILSON, NC	1232 SHILOH CHURCH RD		HICKORY	NC	286017856	0.238238533	31
1134163876	LEE	MELVIN	G	MELVIN G LEE, NC	3420 TEN TEN RD	SUITE 318	CARY	NC	27518	0.238535225	31
1962497230	TERRYBERRY	DANIEL	S	DANIEL S TERRYBERRY, NC	1141 N ROAD ST	SUITE G	ELIZABETH CITY	NC	279093354	0.238582685	31
1104025535	LEWIS	DEBORAH	LYN	DEBORAH LYN LEWIS, NC	700 EXPOSITION PL	SUITE111	RALEIGH	NC	276151560	0.238772131	31
1609886662	BOSS	DOUGLAS	J	DOUGLAS J BOSS, NC	2523 DELANEY AVE		WILMINGTON	NC	284036003	0.238989451	31
1366442733	WERNER	HARRY		HARRY WERNER, NC	1995 WELLNESS BLVD	STE 110, BL	MONROE	NC	281107769	0.239198313	31
1932511078	RICHARDSON	KENDRA	RENE	KENDRA RENE RICHARDSON, NC	2001 VAIL AVE	4TH FL, MMP	CHARLOTTE	NC	282071248	0.239384021	31
1578536074	MAJURE	DAVID	ANDREW	DAVID ANDREW MAJURE, NC	708 S SOUTH ST	SUITE 200	MOUNT AIRY	NC	270304589	0.239436755	31
1184041345	CALDWELL	ANDREW	CHARLES	ANDREW CHARLES CALDWELL, NC	1125 CARTHAGE ST		SANFORD	NC	273304162	0.239663352	31
1225079254	HENDERSON	PAUL	MANNING	PAUL MANNING HENDERSON, NC	3320 EXECUTIVE DR	SUITE 214	RALEIGH	NC	276097445	0.239838554	31
1982748596	KRISS	STEVEN	MICHAEL	STEVEN MICHAEL KRISS, NC	103 MAGENS WAY		CEDAR POINT	NC	285848044	0.239871464	31
1841332475	SOKOLEV	VALENTYNA		VALENTYNA SOKOLEV, NC	12401 DRACO RD		RALEIGH	NC	276147533	0.239893977	31
1417914581	SUMMER	LEIGH	RINGER	LEIGH RINGER SUMMER, NC	6614 SHALLOWFORD RD		LEWISVILLE	NC	270239504	0.239929869	31
1588631337	LANDIN	KENNETH	JOHN	KENNETH JOHN LANDIN, NC	90 SOUTHSIDE AVE	SUITE350	ASHEVILLE	NC	288014160	0.240036306	31
1689643868	WEIGHTMAN	GEORGE	WILLIAM	GEORGE WILLIAM WEIGHTMAN, NC	MEDICAL CENTER BLVD		WINSTON SALEM	NC	271570001	0.240204332	31
1548451149	RICHARDS	TESS	GEORGETTE	TESS GEORGETTE RICHARDS, NC	270 COPPERFIELD BLVD	SUITE 102	CONCORD	NC	280252443	0.240321738	31
1922080811	SUTTON-SURAK	AUDREY	LYNN	AUDREY LYNN SUTTON-SURAK, NC	1013 PORTERS NECK RD	SUITE 100	WILMINGTON	NC	28411	0.240407585	31
1568488229	KALDY	PATRICIA		PATRICIA KALDY, NC	1090 NE GATEWAY CT NE	STE 202	CONCORD	NC	280252414	0.240610325	31
1114931607	MILLER	LEONA	ARICA	LEONA ARICA MILLER, NC	14035 GRANDIFLORA DR	SUITE B	CHARLOTTE	NC	282788456	0.240661691	31
1295847630	SHA	RONALD	STEVEN	RONALD STEVEN SHA, NC	804 W TRINITY AVE		DURHAM	NC	277011826	0.24071683	31
1598748220	BRIGGS	JOHN	L	JOHN L BRIGGS, NC	7 EAST DUNCAN ST		LILLINGTON	NC	275461687	0.24082587	31
1619199056	MILLER	DILLON	D.	DILLON D. MILLER, NC	4600 CAPITAL BLVD		RALEIGH	NC	276044478	0.240966851	31
1942611280	RICHARDS	ANN MARIE	TOEBES	ANN MARIE TOEBES RICHARDS, NC	150 IVEY LANE	SUITE B	PINEHURST	NC	28374	0.241805303	31
1437444155	GREEN	HLOY		HLOY GREEN, NC	324 N QUEEN ST		KINSTON	NC	285014932	0.241895148	31
1114151750	RATLIFF	MELISSA	H	MELISSA H RATLIFF, NC	5815 BLAKENEY PARK DR	SUITE 200	CHARLOTTE	NC	282775731	0.242405351	31
1114363132	WATERS DAVIS	JESSICA	SUSAN	JESSICA SUSAN WATERS DAVIS, NC	322 MAIN ST		PROSPECT HILL	NC	273149438	0.242711053	31
1992199020	FOREMAN	CONSTANCE		CONSTANCE FOREMAN, NC	1960 S 16TH ST STE 1		WILMINGTON	NC	284016661	0.243039669	31
1225482946	WALLACE	LAUREL	SLOUGH	LAUREL SLOUGH WALLACE, NC	801 GREEN VALLEY RD		GREENSBORO	NC	274087021	0.243141547	31
1700855020	CASH	DAVID	WAYNE	DAVID WAYNE CASH, NC	310 DAVIE AVE		STATESVILLE	NC	286775319	0.24364969	31
1356318828	TALTON	ROBERT	KEVIN	ROBERT KEVIN TALTON, NC	201 N BREAZEALE AVE		MOUNT OLIVE	NC	283651603	0.243667317	31
1225059884	CANIPE	HILARY	L	HILARY L CANIPE, NC	8401 MEDICAL PLAZA DR STE 300		CHARLOTTE	NC	28262	0.243953907	31
1174607097	SANGVAI	DEVDUTTA	G.	DEVDUTTA G. SANGVAI, NC	2100 ERWIN RD		DURHAM	NC	277100001	0.244416377	31
1760894083	SCIARRA	MARC		MARC SCIARRA, NC	1707 BERWICK DR STE B		LAURINBURG	NC	283525543	0.244781358	31
1932587664	DORSEY	CRYSTAL	SANCHEZ	CRYSTAL SANCHEZ DORSEY, NC	100 ROBINHOOD MEDICAL PLZ		WINSTON SALEM	NC	27106	0.244868288	31
1912979071	HALL	DAVID		DAVID HALL, NC	1450 MATTHEWS TOWNSHIP PKWY	SUITE 450	MATTHEWS	NC	281052387	0.245072179	31
1508124264	COOK	EMILY		EMILY COOK, NC	2131 S 17TH ST		WILMINGTON	NC	284017407	0.245225177	31
1023227527	BRUNSINK	KIMBERLY	RENEE	KIMBERLY RENEE BRUNSINK, NC	7420 MARKET ST		WILMINGTON	NC	284119453	0.245390609	31
1649296419	EDWARDS	ROBERT	BRUCE	ROBERT BRUCE EDWARDS, NC	5920 US HIGHWAY 70 E		NEBO	NC	287619565	0.245470277	31
1497704878	MINNICH	KENDAL	B	KENDAL B MINNICH, NC	1219 SMOKEY PARK HWY	HOMINY VALL	CANDLER	NC	28715	0.245889839	31
1336796739	BATES	NATHAN	J	NATHAN J BATES, NC	413 MCCONNELL ST		JEFFERSON	NC	286409772	0.246253366	31
1427282904	SCOTT	LISA	CHOE	LISA CHOE SCOTT, NC	206 ASHELAND AVE		ASHEVILLE	NC	288014016	0.246557493	31
1043301179	TRYON	RANDY	J	RANDY J TRYON, NC	2305 ASHEVILLE HWY		HENDERSONVILLE	NC	287911500	0.24658576	31
1912427923	LEVITT	KYLE	C	KYLE C LEVITT, NC	4949 PROFESSIONAL PARK DR STE 100		KANNAPOLIS	NC	280818637	0.246606541	31
1578530812	ERGAS	SANDERS	S	SANDERS S ERGAS, NC	1135 MILITARY CUTOFF RD	SUITE 103	WILMINGTON	NC	284053966	0.2466741	31
1518096080	EASON	RENITA	PATRYCE	RENITA PATRYCE EASON, NC	5516 CENTRAL AVE		CHARLOTTE	NC	282122708	0.247012316	31
1033137666	VICK	JOHN	C	JOHN C VICK, NC	1106 REYNOLDS ST	SUITE 100	MONROE	NC	281124376	0.247209218	31
1821191131	POSNER	CHRISTINE	ELIZABETH	CHRISTINE ELIZABETH POSNER, NC	310 LONG SHOALS ROAD	SUITE 110	ARDEN	NC	287040000	0.247221254	31
1598753360	POLLACK	RONALD		RONALD POLLACK, NC	5641 POPLAR TENT RD	STE 101	CONCORD	NC	280277533	0.247519511	31
1619012721	WALSH	AMY	J	AMY J WALSH, NC	11200 GOVERNOR MANLY WAY	STE 205	RALEIGH	NC	276148599	0.247596602	31
1871584425	KELLY	CATHERINE	MARGARET	CATHERINE MARGARET KELLY, NC	413 OWEN DR	SUITE 201	FAYETTEVILLE	NC	283043411	0.247691601	31
1902242902	KOEPPEN	ROBYN		ROBYN KOEPPEN, NC	101 E WT HARRIS BLVD	STE 5002	CHARLOTTE	NC	282623485	0.247905504	31
1285047027	AHMED	ADIL		ADIL AHMED, NC	2700 WAYNE MEMORIAL DR		GOLDSBORO	NC	27534	0.248060373	31
1033165329	RATLEY	JENNIFER	ANNE	JENNIFER ANNE RATLEY, NC	1040 MEDICAL PARK AVE		NEW BERN	NC	285625248	0.248122288	31
1770667834	KAPRIELIAN	VICTORIA	S.	VICTORIA S. KAPRIELIAN, NC	2100 ERWIN RD		DURHAM	NC	277100001	0.248169745	31
1316943384	BARRO	LEE	DENNIS	LEE DENNIS BARRO, NC	119 W PENNSYLVANIA AVE		BESSEMER CITY	NC	280162635	0.248316457	31
1528007226	MUSSELWHITE	NEILL	H.	NEILL H. MUSSELWHITE, NC	5145 S COLLEGE RD		WILMINGTON	NC	284122207	0.248587757	31
1841638749	COOKE	STEPHEN	CORBIN	STEPHEN CORBIN COOKE, NC	1601 OWEN DR		FAYETTEVILLE	NC	283043425	0.248590609	31
1396740940	HARRIS	DIANE	ELISE	DIANE ELISE HARRIS, NC	4815 OLEANDER DR		WILMINGTON	NC	284035108	0.248836092	31
1083683189	DAIGLE	PATRICK	JOSEPH	PATRICK JOSEPH DAIGLE, NC	7901 EMERALD DR STE 7		EMERALD ISLE	NC	285942880	0.249094585	31
1619597630	REINECKE	MEAGAN		MEAGAN REINECKE, NC	4315 PHYSICIANS BLVD STE 101		HARRISBURG	NC	280757431	0.249251521	31
1649666892	LLOYD	BRITTANY	C.	BRITTANY C. LLOYD, NC	107 AIRPORT RD		KINSTON	NC	285011603	0.249763927	31
1578582342	MERRILL	STEVEN		STEVEN MERRILL, NC	393 3RD AVE SW		TAYLORSVILLE	NC	286814180	0.249773597	31
1518089291	TABORI	KATHERINE	ELIZABETH	KATHERINE ELIZABETH TABORI, NC	4810 W WENDOVER AVE		JAMESTOWN	NC	272828300	0.24981624	31
1831385939	RAMSEY	CAROLYN	HUBBARD	CAROLYN HUBBARD RAMSEY, NC	6750 CAROLINA BLVD		CLYDE	NC	287217052	0.249859894	31
1609837079	BAILEY	ROBERT	WOODWARD	ROBERT WOODWARD BAILEY, NC	1881 PISGAH DRIVE	BLDG. A	HENDERSONVILLE	NC	287913760	0.249967592	31
1841235397	KRISEL	CHAD	SCOTT	CHAD SCOTT KRISEL, NC	372 DEPOT ST	SUITE 10	ASHEVILLE	NC	288014366	0.249992801	31
1245274455	LALONDE	JOHN	CHARLES	JOHN CHARLES LALONDE, NC	1581 YANCEYVILLE ST		GREENSBORO	NC	274056933	0.25010935	31
1164509279	SWEARINGEN	GEORGE	STEPHEN	GEORGE STEPHEN SWEARINGEN, NC	225 PATTON AVE	MAY'S CARE	ASHEVILLE	NC	288012641	0.250373848	31
1841364171	HANSEN	HUNTER	JAMES	HUNTER JAMES HANSEN, NC	10042 PARK CEDAR DRIVE	SUITE B	CHARLOTTE	NC	28210	0.250390159	31
1316987043	JOHANSON	WILLIAM	THOMAS	WILLIAM THOMAS JOHANSON, NC	2659 US HWY 70 EAST		VALDESE	NC	28690	0.250558153	31
1518998889	MCCASKILL	CLEMENT	LEON	CLEMENT LEON MCCASKILL, NC	1506 WAYNE MEMORIAL DR	SUITE D	GOLDSBORO	NC	275342202	0.250919984	31
1831182021	THRASH	WILLIAM	VIRGIL	WILLIAM VIRGIL THRASH, NC	147 ASHELAND AVENUE		ASHEVILLE	NC	288014013	0.251407793	31
1902808850	FERNANDEZ	GABRIEL	I	GABRIEL I FERNANDEZ, NC	530 SANDHURST DR		FAYETTEVILLE	NC	283044426	0.252745073	31
1205221330	ADAMS-DOOLITT	BENJAMIN		BENJAMIN ADAMS-DOOLITT, NC	156 CROSSROADS DR		MILLS RIVER	NC	287595508	0.252846291	31
1225098098	JONES	KAREN	D	KAREN D JONES, NC	1221 ELROND DR NW		CHARLOTTE	NC	28269	0.252888611	31
1821066358	LANGSTON	BERNARD	LEROY	BERNARD LEROY LANGSTON, NC	2930 HOLDEN BEACH RD SW		SUPPLY	NC	284625702	0.253010888	31
1184706830	BROGDEN	ELLEN	BRUBECK	ELLEN BRUBECK BROGDEN, NC	1509 E ASH ST		GOLDSBORO	NC	27530	0.253328321	31
1386745750	WILLIAMS	MATTHEW	MICHAEL	MATTHEW MICHAEL WILLIAMS, NC	8108B MARKET ST		WILMINGTON	NC	284119386	0.254355462	31
1326109299	SHAPLEY-QUINN	KATHLEEN	M	KATHLEEN M SHAPLEY-QUINN, NC	610 JONES FERRY RD STE 102		CARRBORO	NC	275106113	0.254426237	31
1275530594	LOCKLEAR	KENNETH	EDWARD	KENNETH EDWARD LOCKLEAR, NC	1002C E 4TH AVE		RED SPRINGS	NC	283771642	0.25469095	31
1386791879	LOTT	TAMIKA	JO	TAMIKA JO LOTT, NC	3833 HIGH POINT RD		GREENSBORO	NC	274074649	0.254872769	31
1720012321	EVANS	ERICA	CHERIE	ERICA CHERIE EVANS, NC	11840 SOUTHMORE DR	SUITE 200	CHARLOTTE	NC	282774466	0.25520957	31
1962695395	HIGGINS	MATTHEW	STEPHEN	MATTHEW STEPHEN HIGGINS, NC	381 RUIN CREEK RD		HENDERSON	NC	275362932	0.255859809	31
1659548196	BRINKE	JILL	MARIE	JILL MARIE BRINKE, NC	241 CHURCH ST		HAYESVILLE	NC	289049688	0.255949728	31
1407151681	TIMM	MARGARET	ELIZABETH	MARGARET ELIZABETH TIMM, NC	824 LOWER DALLAS HWY		DALLAS	NC	280349368	0.256260007	31
1205801628	KOEWLER	THOMAS		THOMAS KOEWLER, NC	4525 CAMERON VALLEY PKWY	STE 1500	CHARLOTTE	NC	282114369	0.256497787	31
1598995409	BARRERO ARROY	ANA	SUSANA	ANA SUSANA BARRERO ARROY, NC	2695 HENDERSONVILLE RD	SUITE 204	ARDEN	NC	287048576	0.256536891	31
1083069082	MERZ	MICHAEL		MICHAEL MERZ, NC	WAKE FOREST FAMILY MEDICINE RESIDENCY	MEDICAL CEN	WINSTON SALEM	NC	271570001	0.256686238	31
1821385659	SHARP	ALLISON		ALLISON SHARP, NC	270 PINE MOUNTAIN RD STE 2		HUDSON	NC	286382600	0.257888999	31
1861921868	CARNEY	ANDREW	MICHAEL	ANDREW MICHAEL CARNEY, NC	1125 CARTHAGE ST		SANFORD	NC	273304162	0.258064324	31
1245625250	HAMLIN	LESLIE		LESLIE HAMLIN, NC	1450 MATTHEWS TOWNSHIP PKWY STE 450		MATTHEWS	NC	28105	0.258215846	31
1679564744	FOWLER	WILLIAM	VARN	WILLIAM VARN FOWLER, NC	2293 SUGAR HILL RD STE D		MARION	NC	287527787	0.25839373	31
1528138245	CALOGERO	THOMAS	J	THOMAS J CALOGERO, NC	4692 BROWNSBORO RD		WINSTON SALEM	NC	271063410	0.259457979	31
1912137365	ALLU	SRIDEVI		SRIDEVI ALLU, NC	3200 BLUE RIDGE RD STE 210		RALEIGH	NC	276128087	0.259718128	31
1043212020	AUL	CHRISTOPH	T	CHRISTOPH T AUL, NC	1219 WALTER REED RD		FAYETTEVILLE	NC	283044437	0.260016355	31
1205818473	IBARRA	MARIA	A	MARIA A IBARRA, NC	1210 NEW GARDEN RD		GREENSBORO	NC	274102721	0.260250796	31
1346225232	CURRAN	GARY	A	GARY A CURRAN, NC	6 BROOKLET ST		ASHEVILLE	NC	288014505	0.260251997	31
1396706537	BUNNOW	JENNIFER	S	JENNIFER S BUNNOW, NC	45 PLATEAU ST		BRYSON CITY	NC	287134200	0.260643531	31
1043328370	DAWSON	JOHN	S	JOHN S DAWSON, NC	445 S KINGS DR		CHARLOTTE	NC	282043041	0.261026217	31
1467619049	TURNER	LINDA	A.	LINDA A. TURNER, NC	216 MOORE RD		KING	NC	270218703	0.261659909	31
1205849460	ALEJANDRO	LUIS		LUIS ALEJANDRO, NC	5817 HIGH POINT RD		GREENSBORO	NC	274077053	0.261788435	31
1477597730	MAZZOCCHI	ANNMARIE		ANNMARIE MAZZOCCHI, NC	2500 SUMMIT AVE		GREENSBORO	NC	274054522	0.261960936	31
1467412130	SUTHERLAND-PH	DENISE	HELENA	DENISE HELENA SUTHERLAND-PH, NC	1405 WEST BLVD		LAURINBURG	NC	283529170	0.262009507	31
1144724139	FIRESTONE	ALICIA	CLAIRE	ALICIA CLAIRE FIRESTONE, NC	930 3RD ST		GREENSBORO	NC	274056967	0.262872034	31
1619916020	LYNES	JENNIFER	S	JENNIFER S LYNES, NC	516 BEAMAN ST		CLINTON	NC	283282602	0.26327825	31
1427068436	BOEHME	LARRY	R	LARRY R BOEHME, NC	1899 N MARINE BLVD		JACKSONVILLE	NC	285466555	0.263329229	31
1528001898	DRESSEL	LAURA	E	LAURA E DRESSEL, NC	1219 SMOKY PARK HWY		CANDLER	NC	287159248	0.263598302	31
1003010307	STONE	JENNIFER	LYNN	JENNIFER LYNN STONE, NC	1385 MEDICAL CENTER DR		ROANOKE RAPIDS	NC	278705130	0.264070379	31
1699824607	IVERY	LATONJA	M.	LATONJA M. IVERY, NC	3213 ROGERS RD		WAKE FOREST	NC	275873805	0.264140557	31
1487032827	LONG	JACKSON		JACKSON LONG, NC	8560 COOK ST		MT PLEASANT	NC	281247686	0.26427974	31
1174581318	MORNINGSTAR	ALEA		ALEA MORNINGSTAR, NC	571 S ALLEN RD		FLAT ROCK	NC	287319447	0.264531083	31
1154854750	KENNING	BRITTANY		BRITTANY KENNING, NC	2001 VAIL AVE		CHARLOTTE	NC	282071248	0.264558784	31
1316927395	DERICK	JEFFREY		JEFFREY DERICK, NC	1919 W PARK DR		NORTH WILKESBO	NC	286593564	0.264914934	31
1245295195	HAGA	EDWARD	WAYNE	EDWARD WAYNE HAGA, NC	1899 N MARINE BLVD		JACKSONVILLE	NC	285466534	0.265252209	31
1548791981	MAY	JOSEPH	ANDREW	JOSEPH ANDREW MAY, NC	1601 OWEN DR		FAYETTEVILLE	NC	28304	0.265458747	31
1942791041	PERRIN	JACOB		JACOB PERRIN, NC	590 MANNING DR		CHAPEL HILL	NC	275996119	0.265484676	31
1336114362	DENNING	CHRISTOPH	MARSHAL	CHRISTOPH MARSHAL DENNING, NC	520 N. DEKALB ST		SHELBY	NC	28150	0.266304355	31
1154418200	WINSLOW	KATHRYN	LAUREN	KATHRYN LAUREN WINSLOW, NC	5815 BLAKENEY PARK DR STE 200B		CHARLOTTE	NC	282775734	0.266623615	31
1043417496	ISBISTER	BRADLEY	D	BRADLEY D ISBISTER, NC	100 PLANK BRIDGE ROAD		CAMDEN	NC	27921	0.267234717	31
1881612687	MITCHELL	RAJAN		RAJAN MITCHELL, NC	670 W ACADEMY ST		RANDLEMAN	NC	273179748	0.267514318	31
1558304097	MCMANUS	MARK	WARREN	MARK WARREN MCMANUS, NC	304 S GREEN ST		MORGANTON	NC	286553527	0.268048169	31
1306817788	WHITNEY	BRAD		BRAD WHITNEY, NC	90 SOUTHSIDE AVE	SUITE 350	ASHEVILLE	NC	288014160	0.268068098	31
1861713398	SUAAVA	ROSE	G	ROSE G SUAAVA, NC	446 CARATOKE HWY		MOYOCK	NC	279588672	0.268099216	31
1881622801	BYRNE	MICHAEL	P	MICHAEL P BYRNE, NC	324 N QUEEN ST		KINSTON	NC	285014932	0.268205818	31
1578098810	MCGREGOR	MARYELLEN	JAMSION	MARYELLEN JAMSION MCGREGOR, NC	DEPARTMENT OF FAMILY MEDICINE	MEDICAL CEN	WINSTON SALEM	NC	271571084	0.268319583	31
1134285943	PITHWA	SAPNA	JUGNU	SAPNA JUGNU PITHWA, NC	112 WOODLAWN AVE		MT HOLLY	NC	281201775	0.268433561	31
1700871423	WESTER	TRENT	WESLEY	TRENT WESLEY WESTER, NC	3324 HERITAGE DR		WILSON	NC	278939232	0.268886399	31
1326099193	BAILEY-DORTON	CHASSE		CHASSE BAILEY-DORTON, NC	1021 MOREHEAD MEDICAL DR	STE A	CHARLOTTE	NC	282042990	0.268905305	31
1568597417	SHICK	KATHRYN	ANNE	KATHRYN ANNE SHICK, NC	1941 NEW GARDEN RD		GREENSBORO	NC	274102554	0.268962135	31
1821060245	BARRINGER	LOVELEEN	K	LOVELEEN K BARRINGER, NC	16525 HOLLY CREST LN	SUITE 150	HUNTERSVILLE	NC	280784909	0.269198635	31
1780713230	BANKS	RACHEL	RENEE	RACHEL RENEE BANKS, NC	13460 PLAZA ROAD EXT STE 100		CHARLOTTE	NC	282158923	0.269235573	31
1578591988	POWELL	JOHN	D	JOHN D POWELL, NC	1731 CONNELLY SPRINGS RD		LENOIR	NC	286457827	0.269238754	31
1083930580	DAVID	JAMALIA	JUNELLE	JAMALIA JUNELLE DAVID, NC	1106 REYNOLDS ST		MONROE	NC	281124375	0.2695162	31
1417936576	BLEYER	PETER	M	PETER M BLEYER, NC	14508 JAMES B WHITE HWY S		TABOR CITY	NC	284638358	0.26959366	31
1871857433	EICHHORN	RYAN	EDWARD	RYAN EDWARD EICHHORN, NC	800 N JUSTICE ST		HENDERSONVILLE	NC	287913410	0.269595362	31
1457331712	QUATTRONE	RICHARD	DOUGLAS	RICHARD DOUGLAS QUATTRONE, NC	100 BREWSTER BLVD	DEPT OF FAM	CAMP LEJEUNE	NC	285472538	0.269618098	31
1134333636	BAKER	ERIN		ERIN BAKER, NC	305 BACK ROAD		OCRACOKE	NC	279600543	0.269882573	31
1780688119	HOWIE	EUGENIA	BROOKS	EUGENIA BROOKS HOWIE, NC	101 N WALNUT ST		FAIRMONT	NC	283401951	0.26997737	31
1518932763	STAFFORD	CHARLES	W	CHARLES W STAFFORD, NC	412 CHANNEL CT		EMERALD ISLE	NC	28593	0.269996166	31
1760433817	WARCUP	THOMAS	KENNETH	THOMAS KENNETH WARCUP, NC	208 VILLAGE WALK DR	SUITE C140	HOLLY SPRINGS	NC	275407681	0.270137429	31
1447240742	BAYLES	BRUCE	C	BRUCE C BAYLES, NC	485 N WENDOVER RD		CHARLOTTE	NC	282111064	0.270200278	31
1700859444	MORCOS	KENNETH		KENNETH MORCOS, NC	11304 HAWTHORNE DR	STE 100	MINT HILL	NC	282279425	0.270598112	31
1730490632	REICHERT	PATRICIA	ANN	PATRICIA ANN REICHERT, NC	540 CEDAR POINT BLVD		CEDAR POINT	NC	285848008	0.271597308	31
1487780235	CAREY	BRIAN	EDWARD	BRIAN EDWARD CAREY, NC	3919 LYNN RD		TRYON	NC	287822878	0.271702357	31
1992731996	TUCKER	WALTER	R	WALTER R TUCKER, NC	8420 UNIVERSITY EXEC PARK DR STE 850		CHARLOTTE	NC	282621308	0.271729068	31
1982693792	GREENE	COLIN	M	COLIN M GREENE, NC	2817 REILLY RD	WAMC ATTN:	FORT BRAGG	NC	283107324	0.271791725	31
1770542318	STOVER	PHILLIP	EARL	PHILLIP EARL STOVER, NC	1501 N BICKETT BLVD	SUITE G	LOUISBURG	NC	275492178	0.272151555	31
1518047539	TSAI	GEORGE	S. C.	GEORGE S. C. TSAI, NC	301 SOUTH INDIAN TRAIL ROAD		INDIAN TRAIL	NC	280790430	0.272252364	31
1104871383	KARAM	PHILIP	J.	PHILIP J. KARAM, NC	10046 OLD LIBERTY ROAD		LIBERTY	NC	27298	0.272415283	31
1275594764	ADAMS	ROBIN	DENISE	ROBIN DENISE ADAMS, NC	101 HEART DR		GREENVILLE	NC	278348982	0.272529695	31
1952751661	BLUBAUGH	IAN		IAN BLUBAUGH, NC	100 BREWSTER BLVD		CAMP LEJEUNE	NC	285472575	0.273109548	31
1053343038	CROLAND	DAVID	ALAN	DAVID ALAN CROLAND, NC	216 WEST NORTH MAIN STREET		WAXHAW	NC	281731008	0.273153968	31
1558561571	HAFIZ	RAZIA	SULTANA	RAZIA SULTANA HAFIZ, NC	1638 OWEN DR		FAYETTEVILLE	NC	283043424	0.27324526	31
1376786301	MURRAY	CHRISTINE	MICHELLE	CHRISTINE MICHELLE MURRAY, NC	3506 W TYVOLA RD		CHARLOTTE	NC	282087201	0.273454194	31
1871706838	BURKHEAD	MARGARET	KELLY	MARGARET KELLY BURKHEAD, NC	4414 LAKE BOONE TRL	STE 502	RALEIGH	NC	276077513	0.273474232	31
1467573980	STOCK	ALEX	V	ALEX V STOCK, NC	5325 VINNING ST NW	SUITE 101	CONCORD	NC	280272942	0.273698079	31
1003005679	DOUGLAS-LEWIS	YVETTE	RENEE	YVETTE RENEE DOUGLAS-LEWIS, NC	163 CHRISTMAS RD		WARRENTON	NC	275898723	0.273739505	31
1649249046	MEANS	GARY	EDWARD	GARY EDWARD MEANS, NC	82D AEROMEDICAL FACILITY BLDG 3-5205	82D ABN DIV	FORT BRAGG	NC	283100001	0.273747659	31
1083279392	STOLORENA	REBECCA		REBECCA STOLORENA, NC	6127 S NC 16 BUSINESS HWY		DENVER	NC	280379319	0.274112013	31
1356575211	ELLIS FARABEE	EBONI	M.	EBONI M. ELLIS FARABEE, NC	100 ROBINHOOD MEDICAL PLZ	BLDG 100	WINSTON SALEM	NC	271065472	0.274121759	31
1700845062	GILL	DANIEL	NEWELL	DANIEL NEWELL GILL, NC	2336 1ST AVE SW		LONG VIEW	NC	286022007	0.274171909	31
1114919537	MARTZ	MICHAEL	R	MICHAEL R MARTZ, NC	4039 CARATOKE HWY		BARCO	NC	279179520	0.275360984	31
1104886928	HATTEN	THOMAS	JAMES	THOMAS JAMES HATTEN, NC	25 NORTH JOHNSON STREET		COATS	NC	27521	0.275678182	31
1619907334	WONSICK	MELINDA	DONELLE	MELINDA DONELLE WONSICK, NC	200 HOSPITAL AVE	SUITE 3	JEFFERSON	NC	286409244	0.275775224	31
1336135623	STALLWORTH	ACQUAWON	JEAN	ACQUAWON JEAN STALLWORTH, NC	1904 JAKE ALEXANDER BLVD W STE 303		SALISBURY	NC	281471177	0.276081936	31
1558775379	MCGRADY	BRITTANY	LARSON	BRITTANY LARSON MCGRADY, NC	1565 ORCHARD VILLAS AVE		APEX	NC	275024321	0.276131242	31
1023037447	LEWIN	MARC		MARC LEWIN, NC	10000 PARK CEDAR DR		CHARLOTTE	NC	282108902	0.276308448	31
1467434134	AGNELLO	ROBERT	NICHOLAS	ROBERT NICHOLAS AGNELLO, NC	BASTOGNE DRIVE EXT	BLDG 5-4257	FORT BRAGG	NC	283100001	0.277068827	31
1831363399	SLOAN	JESSICA	MARIE	JESSICA MARIE SLOAN, NC	56 N BROAD ST E		ANGIER	NC	275018964	0.277918913	31
1306307285	GREENBERG	STEVEN		STEVEN GREENBERG, NC	2001 VAIL AVE		CHARLOTTE	NC	282071248	0.277956463	31
1477864064	DAUGHTRY	MOHENISH	KUAR	MOHENISH KUAR DAUGHTRY, NC	NAVAL MEDICAL CENTER	100 BREWSTE	CAMP LEJEUNE	NC	285472538	0.278504289	31
1992733885	SAWYER	EMILY	ROGERS	EMILY ROGERS SAWYER, NC	571 S ALLEN RD		FLAT ROCK	NC	28731	0.278660382	31
1891312120	WAMBACK	STEPHANIE		STEPHANIE WAMBACK, NC	2280 US HIGHWAY 70 W		GOLDSBORO	NC	275309546	0.278869373	31
1184667883	COX	JAMES	BRYAN	JAMES BRYAN COX, NC	721 D MALCOLM BLVD		RUTHERFORD COL	NC	286712867	0.27929559	31
1245598929	ODOM	SHELLY	B	SHELLY B ODOM, NC	505 N 35TH ST		MOREHEAD CITY	NC	285573120	0.279772635	31
1750796686	DOIRON	PAULETTE	NICOLE	PAULETTE NICOLE DOIRON, NC	123 HENDERSONVILLE RD		ASHEVILLE	NC	28803	0.279998422	31
1174574149	HALL-BAKER	EVERLYN		EVERLYN HALL-BAKER, NC	9550 ROCKY RIVER RD STE 150		CHARLOTTE	NC	28215	0.280080727	31
1063573822	SLATKOFF	SUSAN	F	SUSAN F SLATKOFF, NC	101 MANNING DR		CHAPEL HILL	NC	275990001	0.280392139	31
1760862908	BROOKS	ALICIA		ALICIA BROOKS, NC	105 VEST MILL CIR		WINSTON SALEM	NC	27103	0.280421445	31
1720024813	ROSS	ROBERT	EDWARD	ROBERT EDWARD ROSS, NC	1 HOSPITAL RD	CALLER BOX	CHEROKEE	NC	28719	0.280479958	31
1871553917	PHILLIPS	WESLEY	F	WESLEY F PHILLIPS, NC	2800 DARROW RD		WALKERTOWN	NC	270519206	0.28062312	31
1679154181	WILLIAMS	ASHLEY	SHANEE	ASHLEY SHANEE WILLIAMS, NC	270 COPPERFIELD BLVD NE STE 101		CONCORD	NC	280252443	0.280942195	31
1760724140	BOTWRIGHT	GENE	ROBERT	GENE ROBERT BOTWRIGHT, NC	100 E SIX FORKS RD	SUITE 320 A	RALEIGH	NC	276097752	0.281838261	31
1730187618	BURKARD	JOHN	L	JOHN L BURKARD, NC	2417 ATRIUM DR	SUITE 201	RALEIGH	NC	276076673	0.281909911	31
1043271299	WORF	RICHARD	C	RICHARD C WORF, NC	105 VEST MILL CIR		WINSTON-SALEM	NC	271032943	0.282155212	31
1568554202	FIELDS	ROBERT	WILLIAM	ROBERT WILLIAM FIELDS, NC	310 LONG SHOALS RD	SUITE 110	ARDEN	NC	287048794	0.282596354	31
1396722534	RICKABAUGH	JOHN	CLYDE	JOHN CLYDE RICKABAUGH, NC	3608 MEDICAL PARK CT		MOREHEAD CITY	NC	285574347	0.282687517	31
1497970735	KING	PETER	BRENT	PETER BRENT KING, NC	101 CABARRUS AVE E		CONCORD	NC	280253699	0.282919021	31
1932139706	WILLIAMS	KIA	J	KIA J WILLIAMS, NC	101 MANNING DR		CHAPEL HILL	NC	275990001	0.283036197	31
1366443392	CARLSON	BETH	L	BETH L CARLSON, NC	4105 MATTHEWS MINT HILL RD		MATTHEWS	NC	281053633	0.283341669	31
1568446789	SETH	RENU	JERATH	RENU JERATH SETH, NC	104 ADAIR DR		GOLDSBORO	NC	275304516	0.283389042	31
1275505257	ZIEGELMANN	ROBERT	TOBYAS	ROBERT TOBYAS ZIEGELMANN, NC	1711 E ARLINGTON BLVD		GREENVILLE	NC	278585872	0.283401108	31
1861464935	MAIER	MARK	POWERS	MARK POWERS MAIER, NC	12208 HWY 150 NORTH	DBA ARCADIA	WINSTON-SALEM	NC	27127	0.283453366	31
1629077615	PLAYER	JOHN		JOHN PLAYER, NC	5145 S COLLEGE RD		WILMINGTON	NC	284122207	0.283605511	31
1275649618	ANQUILO	LOUIE		LOUIE ANQUILO, NC	14214 BALLANTYNE LAKE RD	STE 100	CHARLOTTE	NC	282773372	0.284309647	31
1750360095	TONEY	MELINDA	Q	MELINDA Q TONEY, NC	149 S LEXINGTON AVE STE H		ASHEVILLE	NC	288013607	0.284319941	31
1629110036	HIRATA	TAKASHI		TAKASHI HIRATA, NC	121 MEDICAL DR		ADVANCE	NC	270066651	0.284349943	31
1376629113	VISSER	SCOTT	WILLIAM	SCOTT WILLIAM VISSER, NC	4141 SHIPYARD BLVD		WILMINGTON	NC	28403	0.28441762	31
1437120755	VANJURA	JAMES		JAMES VANJURA, NC	444 NC 108 HWY		RUTHERFORDTON	NC	281397871	0.284601771	31
1689744401	YANCEY	CYNTHIA	B	CYNTHIA B YANCEY, NC	257 BILTMORE AVE		ASHEVILLE	NC	288014120	0.284757749	31
1841366291	SIMPSON	MARSHALL	CRAIG	MARSHALL CRAIG SIMPSON, NC	324A BEACON DR		WINTERVILLE	NC	285907956	0.284991766	31
1386922490	WILKERSON	LEONARD	ALAN	LEONARD ALAN WILKERSON, NC	1591 YANCEYVILLE ST STE 100		GREENSBORO	NC	274056942	0.285210693	31
1033640610	MURRAY	JACQUELYN		JACQUELYN MURRAY, NC	1480 WESLEY CHAPEL RD		INDIAN TRAIL	NC	280795244	0.28562952	31
1528099462	GREENSPAN	LINDA	I	LINDA I GREENSPAN, NC	301 S CAMPBELL ST		BURGAW	NC	284255011	0.285690956	31
1881694370	SADAT	ABDUL		ABDUL SADAT, NC	10931 RAVEN RIDGE RD	STE 115	RALEIGH	NC	276146499	0.285878255	31
1386133502	RUMBALL	ALISON		ALISON RUMBALL, NC	214 E ELM ST		GRAHAM	NC	272533022	0.286131036	31
1619396470	MANNING	NITISH	JASMINE	NITISH JASMINE MANNING, NC	534 CARATOKE HWY		MOYOCK	NC	27958	0.286183997	31
1437241197	GILLIS	STEPHANIE	E	STEPHANIE E GILLIS, NC	2695 HENDERSONVILLE RD	SUITE 204	ARDEN	NC	287048576	0.286212459	31
1841605979	MUMAW	ELIZABETH	W	ELIZABETH W MUMAW, NC	504 N GREENSBORO ST		LIBERTY	NC	27298	0.286310431	31
1699742494	AUFFINGER	SUSAN	L	SUSAN L AUFFINGER, NC	4692 BROWNSBORO RD		WINSTON SALEM	NC	271063410	0.286872373	31
1952480048	MITCHELL	MARIA		MARIA MITCHELL, NC	1429 E FIRE TOWER RD	SUITE 104	GREENVILLE	NC	278585730	0.286912138	31
1982615746	HUSSAIN	KHWAJA	NMI	KHWAJA NMI HUSSAIN, NC	CHERRY HOSPITAL	1401 W. ASH	GOLDSBORO	NC	275301078	0.287261666	31
1154512309	ADAMS	LYDIA	HEYEL	LYDIA HEYEL ADAMS, NC	202D MCGILL AVE NW		CONCORD	NC	280254615	0.287405785	31
1124199229	GELOT.	DEEPAK	RAMCHANDR	DEEPAK RAMCHANDR GELOT., NC	707 W KING ST		KINGS MOUNTAIN	NC	280862707	0.288132607	31
1396715496	COWARD	KAREN		KAREN COWARD, NC	101 CLINIC DR		TARBORO	NC	278861935	0.288287768	31
1265512263	STEFFENS	REBECCA	ROWLAND	REBECCA ROWLAND STEFFENS, NC	2605 BLUE RIDGE RD	SUITE 300	RALEIGH	NC	27607	0.288516781	31
1871561373	HAYES	STELLA		STELLA HAYES, NC	100 BREWSTER BLVD	FAMILY MEDI	CAMP LEJEUNE	NC	285472538	0.288550269	31
1255390795	CARR	JOSIAH	M	JOSIAH M CARR, NC	3500 BUSH ST		RALEIGH	NC	276097509	0.28882904	31
1891799581	WINKER	NANCY	CORNWELL	NANCY CORNWELL WINKER, NC	374 CHARLOTTE RD		RUTHERFORDTON	NC	281392916	0.289319661	31
1205891249	HOLNESS	KENWORTH	FITZGERAL	KENWORTH FITZGERAL HOLNESS, NC	1601 BRENNER AVENUE		SALISBURY	NC	28144	0.28950683	31
1235154501	WILSON	BENJAMIN	LEWIS	BENJAMIN LEWIS WILSON, NC	102 W MEDICAL PARK DR		LEXINGTON	NC	272926773	0.289598332	31
1982810099	BARNHILL	JESSICA	LEE	JESSICA LEE BARNHILL, NC	1830 MARTIN LUTHER KING JR BLVD		CHAPEL HILL	NC	275147415	0.289639899	31
1962571760	MILLER	LISA		LISA MILLER, NC	1210 NEW GARDEN RD		GREENSBORO	NC	274102721	0.290064898	31
1487600862	ROOKER	SARA	L	SARA L ROOKER, NC	10208 CERNY ST	SUITE 206	RALEIGH	NC	276177884	0.290433441	31
1700343944	SCHULTZ	ROBERT	G	ROBERT G SCHULTZ, NC	1620 OLD CHERRY POINT RD # 3024		NEW BERN	NC	285606646	0.290554015	31
1104896232	PERKINS	ROBERT	SANDBORN	ROBERT SANDBORN PERKINS, NC	808 SCHENCK ST	CLECO MEDIC	SHELBY	NC	281503934	0.290601562	31
1609168988	BULAUITAN	PHILIPPE	IOANNIS	PHILIPPE IOANNIS BULAUITAN, NC	12341 STRICKLAND RD	SUITE 102	RALEIGH	NC	276131273	0.291171345	31
1174841894	CARTER	ERICA	GREEN	ERICA GREEN CARTER, NC	270 COPPERFIELD BLVD NE	STE 202	CONCORD	NC	280252441	0.291609995	31
1972864635	MENZ	TANIA	V	TANIA V MENZ, NC	19485 OLD JETTON RD STE 100		CORNELIUS	NC	28031	0.292027924	31
1467517730	SOMANI	VEENA		VEENA SOMANI, NC	123 HENDERSONVILLE RD		ASHEVILLE	NC	288032868	0.29240836	31
1467072611	BETURE	LUCIANA		LUCIANA BETURE, NC	40 DUKE MEDICINE CIR # 2D		DURHAM	NC	277104000	0.292418088	31
1952748550	DRECHSLER	ADAM	NICHOLAS	ADAM NICHOLAS DRECHSLER, NC	10831 FOREST PINES DR	SUITE #104	RALEIGH	NC	276148077	0.293390806	31
1033391891	BARBER	ROBERT	ANTHONY	ROBERT ANTHONY BARBER, NC	3014 BRIDGES ST		MOREHEAD CITY	NC	285573330	0.293613965	31
1134298771	SLAWSON	DAVID		DAVID SLAWSON, NC	2001 VAIL AVE	STE 400	CHARLOTTE	NC	282071248	0.293826212	31
1588790646	BUTLER	ERIK	S	ERIK S BUTLER, NC	590 MANNING DR		CHAPEL HILL	NC	275996119	0.293902795	31
1093707598	FIGUEROA	DEBORAH		DEBORAH FIGUEROA, NC	3077 N MAIN ST	SUITE 103	HOPE MILLS	NC	283481735	0.294300257	31
1053404699	HILDEBRAND	HARTWELL	Z	HARTWELL Z HILDEBRAND, NC	7810 PROVIDENCE RD	SUITE 102	CHARLOTTE	NC	282262954	0.294420234	31
1609118462	ROBINSON	CARMEN	TABRIELLE	CARMEN TABRIELLE ROBINSON, NC	6301 STADIUM DR		CLEMMONS	NC	270128766	0.294973573	31
1487760419	GARNER	JOHN	TIMOTHY	JOHN TIMOTHY GARNER, NC	1709 S 16TH ST STE A		WILMINGTON	NC	284016491	0.295301917	31
1255863254	UCIK	LAURA		LAURA UCIK, NC	100 W PARKVIEW DR		HENDERSON	NC	275365923	0.295330698	31
1508838772	RODGERS	CHRISTOPH		CHRISTOPH RODGERS, NC	222 ASHVILLE AVE		CARY	NC	275186130	0.295429639	31
1881655371	MORGANTE	PATRICK	J	PATRICK J MORGANTE, NC	3004 BRIDGES ST		MOREHEAD CITY	NC	285573330	0.295946744	31
1669486288	COOK	DONALD	EUGENE	DONALD EUGENE COOK, NC	4503 OLD MONROE RD		INDIAN TRAIL	NC	280795309	0.295994526	31
1891929469	OLULADE	ABISOLA	ADEBOLA	ABISOLA ADEBOLA OLULADE, NC	10000 PARK CEDAR DR		CHARLOTTE	NC	282108902	0.296040702	31
1306943295	WEST	ANNE	J.	ANNE J. WEST, NC	77 VILCOM CIR	SUITE 200	CHAPEL HILL	NC	275141788	0.296254647	31
1043586605	NIFONG	NANCY	ALEXIS	NANCY ALEXIS NIFONG, NC	5350 S MAIN ST		WINSTON SALEM	NC	271079174	0.29649292	31
1063565505	STRADER	HUNTER	GORDON	HUNTER GORDON STRADER, NC	208 OVERBROOK DR		LEXINGTON	NC	272924829	0.296694556	31
1336137652	RUSSELL	AMY	HOWARD	AMY HOWARD RUSSELL, NC	123 HENDERSONVILLE RD		ASHEVILLE	NC	288032868	0.297099593	31
1962818823	MCNEESE	SAFIYA		SAFIYA MCNEESE, NC	100 BREWSTER BLVD		CAMP LEJEUNE	NC	285472575	0.297282257	31
1619049681	TOWNE	SARAH	P	SARAH P TOWNE, NC	925 N 4TH ST		WILMINGTON	NC	284013450	0.297415486	31
1679566442	SMITH	ROBERT	LEWIS	ROBERT LEWIS SMITH, NC	127 VANCE HILL DR		MILLS RIVER	NC	287594996	0.297423749	31
1457545279	HODGE	BRYAN	K	BRYAN K HODGE, NC	709 N JUSTICE ST	SUITE B	HENDERSONVILLE	NC	287913454	0.297543104	31
1447210786	WANG	LAURENCE	S	LAURENCE S WANG, NC	5245 S COLLEGE RD		WILMINGTON	NC	284122209	0.297720193	31
1518252105	PETTY	BENJAMIN	MARTIN	BENJAMIN MARTIN PETTY, NC	120 WILLIAM PENN PLZ		DURHAM	NC	277042150	0.297777548	31
1124313051	JONES	KELI	BECK	KELI BECK JONES, NC	MEDICAL CENTER BLVD		WINSTON SALEM	NC	271570001	0.298042976	31
1851323604	JANUS	KATHLEEN	A	KATHLEEN A JANUS, NC	7320 SIX FORKS RD	STE 260	RALEIGH	NC	27615	0.298079082	31
1770516965	MONCRIEF	WALLACE	B.	WALLACE B. MONCRIEF, NC	103 MEDICAL HEIGHTS DR		MORGANTON	NC	286555197	0.298121356	31
1053971739	DISPONETT-LEE	MEGAN	ELISE	MEGAN ELISE DISPONETT-LEE, NC	13200 FALLS OF NEUSE RD STE 113		RALEIGH	NC	276148269	0.2982367	31
1285700625	RESTREPO	GEORGE		GEORGE RESTREPO, NC	475 PROGRESS BLVD		SILER CITY	NC	273446787	0.298753302	31
1003104092	BEDINI	TABITHA	M	TABITHA M BEDINI, NC	6408 FAYETTEVILLE RD	MOORE REGIO	RAEFORD	NC	283767977	0.298915693	31
1528069762	ARAGHI	SASAN		SASAN ARAGHI, NC	116 COUNTRY CLUB DR		FAYETTEVILLE	NC	283017604	0.299222434	31
1710952205	BAXLEY	ELIZABETH	GRIFFIN	ELIZABETH GRIFFIN BAXLEY, NC	101 HEART DRIVE	ECU PHYSICI	GREENVILLE	NC	278348944	0.299665576	31
1124349428	ROPER	JENNIFER	ELIZABETH	JENNIFER ELIZABETH ROPER, NC	1920 W 1ST ST		WINSTON SALEM	NC	271044220	0.299675937	31
1578583738	HAIMES	DAVID	M.	DAVID M. HAIMES, NC	905 PHILLIPS AVE		HIGH POINT	NC	272627075	0.29968086	31
1689178600	VASIL	CHRISTOPH		CHRISTOPH VASIL, NC	105 VEST MILL CIR		WINSTON SALEM	NC	271032943	0.29978018	31
1730365388	WESTBERG	MILTON	DELIN	MILTON DELIN WESTBERG, NC	1010 WILSON ST		PLYMOUTH	NC	279629185	0.299907205	31
1588639496	ROBY	JUSTIN	DAVID	JUSTIN DAVID ROBY, NC	241 CHURCH ST		HAYESVILLE	NC	289049688	0.299929228	31
1881657823	BLUE, JR	JOHN	FREDRICK	JOHN FREDRICK BLUE, JR, NC	500 MORVEN RD		WADESBORO	NC	281702745	0.300038893	31
1326088261	LEWIS	NEWMAN	M	NEWMAN M LEWIS, NC	1041 MORGANTON BLVD SW STE 100		LENOIR	NC	286455605	0.3006383	31
1518065200	ROWLAND	BARBARA	HELEN	BARBARA HELEN ROWLAND, NC	7228 MONCURE-PITTSBORO ROAD		MONCURE	NC	275590980	0.300702394	31
1093971038	REIS	ERIN	BENNEK	ERIN BENNEK REIS, NC	811 US 70 HWY W		GARNER	NC	275292541	0.300944618	31
1962858415	SAFO	AYESHA		AYESHA SAFO, NC	1601 OWEN DR		FAYETTEVILLE	NC	283043425	0.301038092	31
1558504316	MARTIN	KEVIN	LEE	KEVIN LEE MARTIN, NC	800 N JUSTICE ST		HENDERSONVILLE	NC	287913410	0.301107366	31
1265551055	TURLINGTON	WADE	R	WADE R TURLINGTON, NC	200 DOCTORS DR	SUITE M	JACKSONVILLE	NC	285466308	0.301502137	31
1104889351	DOUGH	ROBERT	LYLE	ROBERT LYLE DOUGH, NC	375 SUNSET AVE		ASHEBORO	NC	272035611	0.301900201	31
1306896147	REED	DEREK	MICHAEL	DEREK MICHAEL REED, NC	159 E DALLAS RD		STANLEY	NC	281642052	0.301955008	31
1659837664	RODRIGUEZ	FRANKEE		FRANKEE RODRIGUEZ, NC	1413 CARPENTER FLETCHER RD		DURHAM	NC	277132007	0.302152215	31
1578566592	DEWHURST	DONALD	A	DONALD A DEWHURST, NC	1830 LAKESIDE DR		FRANKLIN	NC	287346778	0.30227037	31
1427017888	BLACKBURN	WARREN	ALLEN	WARREN ALLEN BLACKBURN, NC	205 SANDALWOOD AVE	SUITE C	LOUISBURG	NC	275492679	0.302338622	31
1033115563	LYNCH	KATHRYN	J	KATHRYN J LYNCH, NC	409 TALLULAH RD		ROBBINSVILLE	NC	287718500	0.302399991	31
1891956322	NEUTZE	DANA	MICHELLE	DANA MICHELLE NEUTZE, NC	590 MANNING DR	CB 7586	CHAPEL HILL	NC	275996119	0.302412307	31
1790709269	REGUYAL	CHONA	S	CHONA S REGUYAL, NC	2695 HENDERSONVILLE RD	SUITE 202	ARDEN	NC	287048576	0.30305884	31
1902288111	RIDDLEY	STERLING		STERLING RIDDLEY, NC	1601 OWEN DR		FAYETTEVILLE	NC	283043425	0.303069711	31
1538126578	TREAKLE	KEVIN	B	KEVIN B TREAKLE, NC	41 OAKLAND RD	SUITE 300	ASHEVILLE	NC	288014820	0.303230157	31
1205857182	KHAN	JABER	A.	JABER A. KHAN, NC	550 WHITE OAK ST		ASHEBORO	NC	272034710	0.303619406	31
1982775037	VERRILLI	ALBERT	ALEXANDER	ALBERT ALEXANDER VERRILLI, NC	603 BEAMAN ST		CLINTON	NC	283282650	0.30398554	31
1538162243	JUDGE SWANEY	CATHY	M	CATHY M JUDGE SWANEY, NC	1617 NC HWY 66 SOUTH	STE 101	KERNERSVILLE	NC	272843829	0.304145124	31
1447425608	ZIMMERMAN	LAURA	I	LAURA I ZIMMERMAN, NC	781 AVENT FERRY RD		HOLLY SPRINGS	NC	275407776	0.304199713	31
1558621193	VICE	ANDREA	MICHELLE	ANDREA MICHELLE VICE, NC	1125 CARTHAGE ST		SANFORD	NC	273304162	0.304650098	31
1831486869	BROOKS	CHRISTOPH	BENJAMIN	CHRISTOPH BENJAMIN BROOKS, NC	WOMACK ARMY MEDICAL CENTER 2817 REILLY ST	FAMILY MEDI	FORT BRAGG	NC	283107324	0.304785251	31
1992778013	GIBBONS	GREGORY	R	GREGORY R GIBBONS, NC	114 BRADY CT		CARY	NC	275114554	0.305321008	31
1093158685	FITZGERALD	BRIAN	CASEY	BRIAN CASEY FITZGERALD, NC	7228 MONCURE PITTSBORO RD		MONCURE	NC	275599595	0.305583725	31
1114978046	FURMAN	JEFFREY	W.	JEFFREY W. FURMAN, NC	120 CONNER DR	SUITE 200	CHAPEL HILL	NC	275147092	0.306615162	31
1184036212	VIEAU	CHRISTOPH		CHRISTOPH VIEAU, NC	1106 REYNOLDS ST	STE 100	MONROE	NC	281124375	0.306808374	31
1104997147	MANGUNDAYAO	FELIZARDO	HOCBO	FELIZARDO HOCBO MANGUNDAYAO, NC	292 SOUTH MAIN ST.		DENTON	NC	27239	0.307245691	31
1902847916	WASHINGTON	EDWARD		EDWARD WASHINGTON, NC	7810 PROVIDENCE RD	SUITE 102	CHARLOTTE	NC	282262954	0.307251795	31
1134175227	KILLOREN	VIRGINIA	REED	VIRGINIA REED KILLOREN, NC	1332 SEA MIST DR		MATTHEWS	NC	28105	0.307476353	31
1639305444	VIDWAN	SIMARPREE	KAUR	SIMARPREE KAUR VIDWAN, NC	10514 PARK RD		CHARLOTTE	NC	282108405	0.308326693	31
1861455479	MARTIN	WILLIAM	GEORGE	WILLIAM GEORGE MARTIN, NC	1640 CAMPUS PARK DR STE A		MONROE	NC	281125284	0.308347109	31
1932387636	VEEDER	BRUCE	EUGENE	BRUCE EUGENE VEEDER, NC	530 SANDHURST DR		FAYETTEVILLE	NC	283044426	0.308688475	31
1992869721	PETERSON	SUSAN	WYNN	SUSAN WYNN PETERSON, NC	711 NEW LEICESTER HWY		ASHEVILLE	NC	288061048	0.308853147	31
1568459386	DOBSON	LOLO		LOLO DOBSON, NC	8560 COOK ST		MT PLEASANT	NC	281247686	0.309281524	31
1104836022	MCCORD	CARL	M	CARL M MCCORD, NC	310 LONG SHOALS RD	SUITE 110	ARDEN	NC	287048794	0.309348496	31
1629045380	HINSON	JONATHAN	C.	JONATHAN C. HINSON, NC	110 W MEDICAL PARK DR		LEXINGTON	NC	272926773	0.309503689	31
1588089783	EICHORN	JONATHAN		JONATHAN EICHORN, NC	10628 PARK RD		CHARLOTTE	NC	282108407	0.31009208	31
1629086368	BOBBE	DOROTHY	JEANNE	DOROTHY JEANNE BOBBE, NC	189 HOSPITAL DR		SPRUCE PINE	NC	287773035	0.310200074	31
1356372833	READE	ROBERT	A	ROBERT A READE, NC	3511 W MARKET ST	SUITE A	GREENSBORO	NC	274034443	0.31113476	31
1134250707	THOMAS	MEGAN	RAY	MEGAN RAY THOMAS, NC	206 ASHELAND AVE		ASHEVILLE	NC	288014016	0.311321793	31
1942647391	KEATING	MICHELLE	K	MICHELLE K KEATING, NC	1920 W 1ST ST		WINSTON SALEM	NC	271044220	0.311688317	31
1497250146	DRIVER	PAIGE		PAIGE DRIVER, NC	1106 REYNOLDS ST	STE 100	MONROE	NC	281124375	0.311810493	31
1699985077	RAVI	PRAGATHI		PRAGATHI RAVI, NC	1601 BRENNER AVE		SALISBURY	NC	281442515	0.312000266	31
1811197320	JORDAN	BETTY	GELVEZ	BETTY GELVEZ JORDAN, NC	101 CLINIC DR		TARBORO	NC	278861935	0.312127887	31
1952353781	SHEPHERD	JACK	P.	JACK P. SHEPHERD, NC	330 BILLINGSLEY RD STE 101		CHARLOTTE	NC	282115020	0.312401036	31
1508801374	BOTELHO	RICHARD		RICHARD BOTELHO, NC	708 MCBRAYER HOMESTEAD RD		SHELBY	NC	281529532	0.312455009	31
1457311003	TOLBERT	FRANKLIN	LEE	FRANKLIN LEE TOLBERT, NC	147 PEACHTREE LN		ADVANCE	NC	270066753	0.312858382	31
1770068470	DAVIES	MEGAN	MARIA	MEGAN MARIA DAVIES, NC	1390 CAPITAL BLVD		RALEIGH	NC	276031118	0.313591888	31
1417985698	PATEL	SHITAL	S	SHITAL S PATEL, NC	105 S MAIN AVE STE B		NEWTON	NC	286583359	0.31395841	31
1003295072	MANY	JEFFREY	RICHARD	JEFFREY RICHARD MANY, NC	269 GILLMAN RD	STE 100	DENVER	NC	280373007	0.313996572	31
1881612083	SMITH	ALLEN	T	ALLEN T SMITH, NC	2527 E LYON STATION RD		CREEDMOOR	NC	275229112	0.314082038	31
1053395566	CLINCH	CHARLES	RANDALL	CHARLES RANDALL CLINCH, NC	MEDICAL CENTER BLVD		WINSTON SALEM	NC	271570001	0.314194156	31
1639275100	GWYNNE	MARK	D	MARK D GWYNNE, NC	101 MANNING DR		CHAPEL HILL	NC	275990001	0.314267767	31
1740395359	AIME	GERARD	RONEL	GERARD RONEL AIME, NC	7300 S RAEFORD RD		FAYETTEVILLE	NC	283046162	0.315488414	31
1154575801	PHELPS	TRACY		TRACY PHELPS, NC	1124 N WASHINGTON ST		SHELBY	NC	281503862	0.315994887	31
1407344989	CAMPBELL	THANE		THANE CAMPBELL, NC	101 MANNING DR		CHAPEL HILL	NC	275144226	0.316129514	31
1326301490	SIERAKOWSKI	ELIZABETH	ARTRIP	ELIZABETH ARTRIP SIERAKOWSKI, NC	2011 FALLS VALLEY DR STE 100		RALEIGH	NC	276153452	0.31630026	31
1932160249	NORTON	CATHERINE	B	CATHERINE B NORTON, NC	7920 MOORES CHAPEL RD		CHARLOTTE	NC	282149453	0.316303143	31
1336225796	HOCH	MARK	L	MARK L HOCH, NC	207 CHARLOTTE ST		ASHEVILLE	NC	288011415	0.316355057	31
1609004936	GUTHRIE	SHAUNA	LEIGH	SHAUNA LEIGH GUTHRIE, NC	101 HUNT DR		OXFORD	NC	275653497	0.316418564	31
1720379274	CHAMBLISS	ERIKA	SOFIA	ERIKA SOFIA CHAMBLISS, NC	10810 MALLARD CREEK RD		CHARLOTTE	NC	282629786	0.316504085	31
1972587657	REIS	GRETCHEN	ANN	GRETCHEN ANN REIS, NC	2550 W ARROWOOD RD STE 106		CHARLOTTE	NC	28273	0.316849794	31
1053534669	HARDY	VICKI		VICKI HARDY, NC	405 S MAIN ST		RAEFORD	NC	283763222	0.317126194	31
1639175219	COLETTA	HARRY	MARIO	HARRY MARIO COLETTA, NC	106 E 8TH ST		WALNUT COVE	NC	270529399	0.317578134	31
1073597035	KNUDSON	MARK	PAUL	MARK PAUL KNUDSON, NC	MEDICAL CENTER BLVD		WINSTON SALEM	NC	271570001	0.317679654	31
1669584835	VAN HORN	JILL	ELAINE	JILL ELAINE VAN HORN, NC	1499 MAIN ST		YANCEYVILLE	NC	273798793	0.317727383	31
1174901276	AURIE	REBEKAH		REBEKAH AURIE, NC	4315 PHYSICIANS BLVD	STE 101	HARRISBURG	NC	280757430	0.317796181	31
1508886698	BENTON	CAMMY	RENAE	CAMMY RENAE BENTON, NC	1985 STARTOWN RD	SUITE 102	HICKORY	NC	286028307	0.317995677	31
1790735322	MYNENI	VENKATA	N.	VENKATA N. MYNENI, NC	2300 RAMSEY ST		FAYETTEVILLE	NC	283013856	0.319069891	31
1750674800	JOHNSTON	DAVID	ANDREW	DAVID ANDREW JOHNSTON, NC	45 PLATEAU ST	SUITE #250	BRYSON CITY	NC	287134200	0.319525149	31
1285617399	PARLIER	REGGIE	D	REGGIE D PARLIER, NC	2544 COURT DR	SUITE D	GASTONIA	NC	280543450	0.31968223	31
1538300900	PRESSLEY	DARLENE	HILL	DARLENE HILL PRESSLEY, NC	7490 ANDREW JACKSON HWY SW		CERRO GORDO	NC	284300250	0.319814681	31
1487616223	NISBETT	DONALD	ALWIN	DONALD ALWIN NISBETT, NC	616 ATKINSON ST		LAURINBURG	NC	283524405	0.320723264	31
1942367529	BRAY	ANTHONY	DAVID	ANTHONY DAVID BRAY, NC	2260 S CHURCH ST	SUITE 303	BURLINGTON	NC	272155390	0.320840413	31
1710080999	TOHER	RAYMOND	J	RAYMOND J TOHER, NC	4220 N ROXBORO ST		DURHAM	NC	277041826	0.32130843	31
1619400744	BITENCOURT	JESSICA	COLLEEN G	JESSICA COLLEEN G BITENCOURT, NC	480 RUIN CREEK RD		HENDERSON	NC	275362929	0.321407938	31
1427020015	JONES	CHAMP	M	CHAMP M JONES, NC	ROBINHOOD MEDICAL PLAZA	BLDG 100	WINSTON-SALEM	NC	27106	0.321460813	31
1487609541	HOWARD	WILLARD	HOWE	WILLARD HOWE HOWARD, NC	130 BUTTER NUT LN		RUTHERFORDTON	NC	281396353	0.321688551	31
1528115961	MADAN	RAGINI	T	RAGINI T MADAN, NC	120 HEALTHPLEX WAY	SUITE 220	APEX	NC	27502	0.322405466	31
1972943140	BARKER	RICHARD	ALAN	RICHARD ALAN BARKER, NC	101 HEART DR	ECU PHYSICI	GREENVILLE	NC	278348982	0.322725601	31
1154300820	CORDER	JOHN	STEVEN	JOHN STEVEN CORDER, NC	90 SOUTHSIDE AVE	SUITE 350	ASHEVILLE	NC	288014160	0.323399928	31
1538265749	KEMP	OLAN	BAXTER	OLAN BAXTER KEMP, NC	4275 WESTERN BLVD		JACKSONVILLE	NC	285461100	0.323463411	31
1245492107	WOOD	ALLISON	LIBERTY	ALLISON LIBERTY WOOD, NC	2311 LEWISVILLE CLEMMONS RD		CLEMMONS	NC	270128905	0.323642398	31
1790002418	OETTINGER	MATTHEW	DAVID	MATTHEW DAVID OETTINGER, NC	3205 UNIVERSITY DR		DURHAM	NC	277073770	0.323744685	31
1184233884	MCNEIL	BRITTANY	JOYCE	BRITTANY JOYCE MCNEIL, NC	1010 S 16TH ST		WILMINGTON	NC	284018018	0.32378072	31
1982826921	BROWN	RACHEL	ROSENBERG	RACHEL ROSENBERG BROWN, NC	317 N KING ST STE B		HENDERSONVILLE	NC	287924349	0.324144426	31
1356337646	MONTGOMERY	EMMETT	FULCHER	EMMETT FULCHER MONTGOMERY, NC	435 E STATESVILLE AVE		MOORESVILLE	NC	281152598	0.324406563	31
1902167364	JOHNSON	KASSIE	SOEFJE	KASSIE SOEFJE JOHNSON, NC	261 BELVOIR HWY		GREENVILLE	NC	278348193	0.324493701	31
1699703678	WEBB	BOB	LEE	BOB LEE WEBB, NC	510 BALSAM RD		HENDERSONVILLE	NC	287925703	0.32550942	31
1912977836	EDWARDS	JOEL	LYNN	JOEL LYNN EDWARDS, NC	485 VALLEY RD		MOCKSVILLE	NC	270282074	0.32565425	31
1700392800	EANES	ERIC	SCOTT	ERIC SCOTT EANES, NC	12431 LOOKOUT POINT DR		CHARLOTTE	NC	282698522	0.326331126	31
1487943718	CHIDESTER	ANDREW		ANDREW CHIDESTER, NC	434 HOSPITAL DR		LINVILLE	NC	28646	0.326348448	31
1588687982	RODGERS-MORAL	PATRICE	DALE	PATRICE DALE RODGERS-MORAL, NC	700 N MAIN ST		STANLEY	NC	281641438	0.326453109	31
1548466204	MARUM	TIFFANY		TIFFANY MARUM, NC	3612 SHANNON RD	SUITE 105	DURHAM	NC	277076329	0.326652507	31
1639183700	MCLEOD	JAMES	D.	JAMES D. MCLEOD, NC	725 OAKRIDGE BLVD STE B2		LUMBERTON	NC	283582351	0.327066892	31
1578523916	CREEL	JASON	DOUGLAS	JASON DOUGLAS CREEL, NC	190 RIVERVIEW ST	SUITE 2	FRANKLIN	NC	287342612	0.327129335	31
1154810018	METZGER	GREGORY	SCOTT	GREGORY SCOTT METZGER, NC	590 MANNING DR		CHAPEL HILL	NC	275996119	0.327130668	31
1447357991	HAQ	MUHAMMAD	WASI	MUHAMMAD WASI HAQ, NC	1235 RAMSEY ST		FAYETTEVILLE	NC	283014401	0.327284316	31
1750310694	COX	KIRSTEN	SWANSON	KIRSTEN SWANSON COX, NC	350 N COX ST		ASHEBORO	NC	27203	0.328293338	31
1992805634	WEIGLE	NANCY	JEAN	NANCY JEAN WEIGLE, NC	3886 DUMC		DURHAM	NC	277100001	0.328431732	31
1508845413	WADE	RENEE	LYNN	RENEE LYNN WADE, NC	70 CRAPE MYRTLE DR	SUITE 104	BENSON	NC	275048034	0.328836467	31
1518986363	ROSS	JAMES		JAMES ROSS, NC	2890 S LOOKOUT ST		CLAREMONT	NC	286109528	0.32903848	31
1972184489	MCKENZIE	RONALD	HARRISON	RONALD HARRISON MCKENZIE, NC	8560 COOK ST		MT PLEASANT	NC	281247686	0.329136359	31
1104883743	TWARDON	ELIZABETH	M.	ELIZABETH M. TWARDON, NC	136 CHARLOTTE HWY		ASHEVILLE	NC	288039673	0.329381102	31
1083891089	NEELAGIRI	VENKAT RA	RAO	VENKAT RA RAO NEELAGIRI, NC	10208 CERNY ST	SUITE 110	RALEIGH	NC	276177884	0.329387243	31
1376637066	HANAWAY	PATRICK		PATRICK HANAWAY, NC	207 CHARLOTTE ST		ASHEVILLE	NC	28801	0.329408461	31
1073624870	HODGES	BETH	G	BETH G HODGES, NC	610 N FAYETTEVILLE ST	SUITE 202	ASHEBORO	NC	272034670	0.330072879	31
1831170919	MOORE	DONALD	WILSON	DONALD WILSON MOORE, NC	401 W DECATUR ST		MADISON	NC	270251913	0.330673774	31
1780600023	ROBBINS	ROBERT	A	ROBERT A ROBBINS, NC	223 W WARD ST		ASHEBORO	NC	272035423	0.330674244	31
1235457714	MOREE	MARY		MARY MOREE, NC	700A PROGRESS PL		LAURINBURG	NC	283525545	0.330999698	31
1740274844	ALATAR	KIRA	MARK	KIRA MARK ALATAR, NC	9101 OCEAN HWY E		LELAND	NC	284517867	0.331132301	31
1841724366	ALEXANDER	ROBERT		ROBERT ALEXANDER, NC	40 RAVENSWOOD RD		HAMPSTEAD	NC	284434022	0.331740313	31
1497778567	HENRY	GARY	WAYNE	GARY WAYNE HENRY, NC	520 W MAIN ST		MARSHVILLE	NC	281031197	0.331991893	31
1215936356	PALAGRUTO	DOMENIC	A	DOMENIC A PALAGRUTO, NC	3599 GEORGE II HWY		SOUTHPORT	NC	284617793	0.332075533	31
1083148472	JACOBSON	LAURA	LEE	LAURA LEE JACOBSON, NC	123 HENDERSONVILLE RD		ASHEVILLE	NC	288032868	0.332170379	31
1821435314	WAGSTAFF	LAUREN	J	LAUREN J WAGSTAFF, NC	1021 W HAMLET AVE	SUITE 5	HAMLET	NC	283454564	0.332447256	31
1215999388	GAUER	ROBERT		ROBERT GAUER, NC	WOMACK ARMY MEDICAL CENTER	DEPT OF FAM	FORT BRAGG	NC	283100001	0.33254946	31
1497745525	KERSBERGEN	DAVID	JOHN	DAVID JOHN KERSBERGEN, NC	205 PAGE RD		PINEHURST	NC	283748749	0.332670558	31
1619316726	SONNENBERG	ERIC		ERIC SONNENBERG, NC	1125 N CHURCH ST		GREENSBORO	NC	274011007	0.332783099	31
1447312442	COLLINS	DANA	C	DANA C COLLINS, NC	375 SUNSET AVE		ASHEBORO	NC	272035611	0.332940231	31
1962498147	PIERSON	MARGARET		MARGARET PIERSON, NC	7420 MARKET ST		WILMINGTON	NC	284119453	0.332945826	31
1497982839	SHAHAN	BRIAN	THOMAS	BRIAN THOMAS SHAHAN, NC	155 MEMORIAL DR		PINEHURST	NC	283748710	0.33319188	31
1982661153	DAWOD	DAWOD	ABDELMAGI	DAWOD ABDELMAGI DAWOD, NC	2300 RAMSEY ST		FAYETTEVILLE	NC	283013856	0.333280802	31
1518992072	BROOKS	REBECCA	MATER	REBECCA MATER BROOKS, NC	670 CARDINAL RD		NEW BERN	NC	285625201	0.333297119	31
1063494151	GOLDING	JOHN	C	JOHN C GOLDING, NC	1818 RICHARDSON DR		REIDSVILLE	NC	273205451	0.333387146	31
1063631745	KELLY	JOHN	J	JOHN J KELLY, NC	2296 US 70 HWY		SWANNANOA	NC	287788209	0.333561725	31
1104271303	WINBORNE	COURTLAND	DAVIS	COURTLAND DAVIS WINBORNE, NC	100 ROBINHOOD MEDICAL PLZ		WINSTON SALEM	NC	271065472	0.333725621	31
1508856634	CHAMBERS	PETER		PETER CHAMBERS, NC	320 JEFFERSON ST		WHITEVILLE	NC	284723602	0.334384933	31
1336366392	VANSTORY	MADELEINE	BELL	MADELEINE BELL VANSTORY, NC	1125 N CHURCH ST		GREENSBORO	NC	274011004	0.334516397	31
1679125439	BRITT	TERESA	LAUREN	TERESA LAUREN BRITT, NC	301 ASHVILLE AVE STE 111		CARY	NC	275186131	0.334814523	31
1447240072	MITCHELL	SHARON	S	SHARON S MITCHELL, NC	1307 AVON ST		FAYETTEVILLE	NC	283044423	0.334890857	31
1154634988	KIHNEMAN	JASON		JASON KIHNEMAN, NC	212 29TH AVE NE		HICKORY	NC	286011084	0.335422051	31
1376542597	CLARK	ROBERT	DALE	ROBERT DALE CLARK, NC	137 NOTALEE ST		NEWLAND	NC	28657	0.335445273	31
1376530899	SHANER	BRIAN	ALLEN	BRIAN ALLEN SHANER, NC	1901 HILLANDALE RD	SUITE B	DURHAM	NC	277052664	0.335671942	31
1891955373	GUTIERREZ	JAVIER		JAVIER GUTIERREZ, NC	940 GOLF HOUSE CT E		WHITSETT	NC	273779296	0.335683495	31
1073753497	RUFFIN	YASHICA	YVONNE	YASHICA YVONNE RUFFIN, NC	1015 LEWIS STREET		OXFORD	NC	27565	0.335846194	31
1215934930	WATTS	JANA		JANA WATTS, NC	1388 SAND HILL RD		CANDLER	NC	287158937	0.335974914	31
1952535452	GERMAN	THOMAS	TREVOR	THOMAS TREVOR GERMAN, NC	1388 SAND HILL RD		CANDLER	NC	287158937	0.336019386	31
1235103102	UCHE	JOHN	OBINNA	JOHN OBINNA UCHE, NC	6824 HARRISBURG RD		CHARLOTTE	NC	282273389	0.33641235	31
1376584037	ANDERSON	EVELYN	KELLY	EVELYN KELLY ANDERSON, NC	1301 DOVE ST		MONROE	NC	281125012	0.336491952	31
1679520969	CATCHINGS	SUSAN	HOWARD	SUSAN HOWARD CATCHINGS, NC	115 CRESCENT COMMONS DR	SUITE 100	CARY	NC	275188102	0.337156902	31
1528527488	OKOYE	IJEOMA		IJEOMA OKOYE, NC	2001 VAIL AVE		CHARLOTTE	NC	282071248	0.337175842	31
1477751360	HARTMAN	JESSICA	E.	JESSICA E. HARTMAN, NC	1236 GUILFORD COLLEGE RD	SUITE 117	JAMESTOWN	NC	272829810	0.337341306	31
1497723811	JAHRSDORFER	CHARLES	EDWARD	CHARLES EDWARD JAHRSDORFER, NC	3282 CHARLES BLVD		GREENVILLE	NC	27858	0.33762358	31
1962433805	MACPHERSON	MARK	IAN	MARK IAN MACPHERSON, NC	120 HEALTHPLEX WAY		APEX	NC	275028403	0.338036095	31
1174693907	COPELAND	JOYCE		JOYCE COPELAND, NC	2100 ERWIN RD		DURHAM	NC	277100001	0.338074072	31
1821007626	MERCER	MICHELE	L.	MICHELE L. MERCER, NC	374 HUDLOW RD		FOREST CITY	NC	280439444	0.338111303	31
1609877620	CONNELLY	JASON	ROBERT	JASON ROBERT CONNELLY, NC	335 SCHOOL ST		CLEVELAND	NC	270139501	0.338155475	31
1467574087	HOWELL	TAMIEKA		TAMIEKA HOWELL, NC	6316 OLD OAK RIDGE ROAD		GREENSBORO	NC	27410	0.338222298	31
1598363681	KENNEDY	KRYSTAL	GLADSON	KRYSTAL GLADSON KENNEDY, NC	800 MOYE BLVD STE A		GREENVILLE	NC	278343777	0.338330757	31
1477992519	KADERLI	BRIAN		BRIAN KADERLI, NC	709 N JUSTICE ST	SUITE B	HENDERSONVILLE	NC	287913454	0.338567197	31
1831190776	PERMASHWAR	BALICHAND		BALICHAND PERMASHWAR, NC	395 W 27TH ST		LUMBERTON	NC	283583018	0.338743214	31
1366946576	BROCK	WILLIAM	M	WILLIAM M BROCK, NC	1000 BRABHAM AVE # 6555		JACKSONVILLE	NC	285465003	0.339271794	31
1457370967	CLINE	DAVID	MICHAEL	DAVID MICHAEL CLINE, NC	237 LONGVUE DR STE B		BOONE	NC	286075070	0.339368549	31
1851345920	DE GRAW	MARTIN	CRAWFORD	MARTIN CRAWFORD DE GRAW, NC	1040 MEDICAL PARK AVE		NEW BERN	NC	285625248	0.339376409	31
1871678110	BRENS	FATIMA	A	FATIMA A BRENS, NC	700 N MAIN ST		STANLEY	NC	28164	0.339976271	31
1841218005	RICHARDS	MICHAEL	D	MICHAEL D RICHARDS, NC	613 E ROOSEVELT BLVD		MONROE	NC	281125124	0.340334752	31
1699799841	ELLIS	GEORGE		GEORGE ELLIS, NC	432 RANKIN DRIVE		MARION	NC	28752	0.340372541	31
1932291564	CRAFT	PATRICK	PHELPS	PATRICK PHELPS CRAFT, NC	48 S OLD LANTERN RD		TIMBERLAKE	NC	275838455	0.340388452	31
1730593898	EFREM	SENAIT	FREMICHAE	SENAIT FREMICHAE EFREM, NC	1821 HILLANDALE RD STE 24B		DURHAM	NC	277052671	0.340653969	31
1194777474	STEWARD	ROBERT	I	ROBERT I STEWARD, NC	206 ASHELAND AVE	ASHEVILLE F	ASHEVILLE	NC	28801	0.340899477	31
1942405618	STANLEY	ADRIENNE	SHUE	ADRIENNE SHUE STANLEY, NC	800 N JUSTICE ST		HENDERSONVILLE	NC	28791	0.341036148	31
1770946568	GOYAL	VISHAL		VISHAL GOYAL, NC	2001 VAIL AVE	ELIZABETH F	CHARLOTTE	NC	282071248	0.341067498	31
1053387217	CASEY	MICHELE	ROBERTS	MICHELE ROBERTS CASEY, NC	8836 WILDWOOD LINKS	SUITE 103	RALEIGH	NC	27613	0.341086138	31
1285929133	WOLFE	LAURA	M	LAURA M WOLFE, NC	123A ACTON CIR		ASHEVILLE	NC	288061043	0.341238824	31
1215321260	ROE	MATTHEW		MATTHEW ROE, NC	123 HENDERSONVILLE RD		ASHEVILLE	NC	288032868	0.341468583	31
1578919239	MARQUIS	CHRISTALY	JAE	CHRISTALY JAE MARQUIS, NC	2100 STANTONSBURG RD		GREENVILLE	NC	278342818	0.341555877	31
1952305617	SPICER	SAMUEL	SHERMAN	SAMUEL SHERMAN SPICER, NC	4402 SHIPYARD BLVD		WILMINGTON	NC	284036161	0.342202789	31
1245219567	LAMSON	GARY	LESLIE	GARY LESLIE LAMSON, NC	90 SOUTHSIDE AVE	SUITE 350	ASHEVILLE	NC	288014160	0.342859329	31
1841295045	BURCH	WILLIAM	H	WILLIAM H BURCH, NC	2556 MEMORIAL HWY		LAKE LURE	NC	287466300	0.343238878	31
1750368221	GAGE	JOHN	F	JOHN F GAGE, NC	514 N BROAD ST		SEAGROVE	NC	273418583	0.343267616	31
1447200985	HINES	ANNE	CREECH	ANNE CREECH HINES, NC	8025 N POINT BLVD	SUITE 215-B	WINSTON SALEM	NC	271063262	0.344125023	31
1346275955	SAPPENFIELD	DANIEL		DANIEL SAPPENFIELD, NC	10000 PARK CEDAR DR		CHARLOTTE	NC	282108902	0.344268043	31
1235444779	ISFAN	DANIELA	GETUZA	DANIELA GETUZA ISFAN, NC	708 HARTNESS RD		STATESVILLE	NC	286773425	0.344664898	31
1598743544	SPENCE	FRANK	J	FRANK J SPENCE, NC	619 SULLIVAN RD		STATESVILLE	NC	286773437	0.344870235	31
1033399233	INGLIS	CHERIE	MICHELLE	CHERIE MICHELLE INGLIS, NC	300 E MCKAY ST		ELIZABETHTOWN	NC	283379037	0.344891024	31
1477584316	BEAMON	RONNIE		RONNIE BEAMON, NC	705 GRIFFITH ST	STE 100	DAVIDSON	NC	280369304	0.345185308	31
1659359875	ABBOTT	THOMAS	D	THOMAS D ABBOTT, NC	12208 HWY 150 N		WINSTON-SALEM	NC	27127	0.345228528	31
1013276708	BLAIR	GISELLE	DEVONNE	GISELLE DEVONNE BLAIR, NC	315 W 2ND ST		GREENVILLE	NC	278341969	0.345294464	31
1235221508	WELLS	BRIAN	J	BRIAN J WELLS, NC	1920 W 1ST ST		WINSTON SALEM	NC	271044220	0.345531515	31
1912192220	CHEN	ERIC	HONG-WEN	ERIC HONG-WEN CHEN, NC	301 LINVILLE ST		MORGANTON	NC	286557206	0.345577413	31
1336469840	POULTON	TIMOTHY	ALEXANDER	TIMOTHY ALEXANDER POULTON, NC	711 NEW LEICESTER HWY		ASHEVILLE	NC	288061048	0.345747976	31
1316017270	NAVARRO-MCGUI	CHERYL	TAN	CHERYL TAN NAVARRO-MCGUI, NC	137 PROFESSIONAL PARK DR	SUITE A	MOORESVILLE	NC	281176540	0.345810607	31
1043573322	LESTER	JAMES	SCOTT	JAMES SCOTT LESTER, NC	1601 OWEN DR		FAYETTEVILLE	NC	283043425	0.346708479	31
1598792962	YOUNG	WILLIAM	L.	WILLIAM L. YOUNG, NC	52 12TH AVE NE		HICKORY	NC	286012695	0.34689112	31
1275509051	JONES	MARY	MCKEEL	MARY MCKEEL JONES, NC	1617 N MAIN ST STE 100		FUQUAY VARINA	NC	275269021	0.34697413	31
1104817790	OLIVITO	FRANCESCO	ROBERT	FRANCESCO ROBERT OLIVITO, NC	4546 NC HIGHWAY 87 SOUTH		SANFORD	NC	27332	0.348027768	31
1699121053	STOREY	RACHEL	LAREAU	RACHEL LAREAU STOREY, NC	269 GILLMAN RD STE 100		DENVER	NC	280377923	0.348254868	31
1811975287	O'ROURKE	KRYSTOL	JOHNSTON	KRYSTOL JOHNSTON O'ROURKE, NC	115 KILDAIRE PARK DR STE 101		CARY	NC	275188144	0.348355111	31
1578787024	BUI	BAO-ANH	NGOC	BAO-ANH NGOC BUI, NC	1756 METROMEDICAL DR		FAYETTEVILLE	NC	283043861	0.348379724	31
1710966510	WILSON	JONATHAN	P	JONATHAN P WILSON, NC	1985 STARTOWN RD.	FAIRBROCK M	HICKORY	NC	28602	0.34891009	31
1811043284	LYNCH	STEVEN	ANDREW	STEVEN ANDREW LYNCH, NC	2817 REILLY ROAD	MCXC COD CR	FORT BRAG	NC	28310	0.349055365	31
1588758601	WARD	THOMAS	SANDERS	THOMAS SANDERS WARD, NC	1272 EAST STREET		WAYNESVILLE	NC	287863437	0.349123477	31
1619993037	SITTLER	STEPHANIE	CATE	STEPHANIE CATE SITTLER, NC	400 EAST STATESVILLE AVENUE		MOORESVILLE	NC	28115	0.349443857	31
1447203229	AYERS	TRACY	E	TRACY E AYERS, NC	302 MEDICAL PARK CT		MOREHEAD CITY	NC	285574346	0.349811199	31
1205869864	MCMILLAN	JENNIFER		JENNIFER MCMILLAN, NC	12170 UNIVERSITY CITY BLVD		HARRISBURG	NC	280757406	0.350201249	31
1417187790	KOIRALA	DIBAS		DIBAS KOIRALA, NC	3800 ROBERT PORCHER WAY	SUITE 200	GREENSBORO	NC	274102557	0.35025845	31
1053549493	RUCKER	ALETHEA	YVETTE	ALETHEA YVETTE RUCKER, NC	515 THOMPSON STREET	SUITE D	EDEN	NC	27288	0.350543301	31
1932462090	MEACHAM	WILLIAM	DUNN	WILLIAM DUNN MEACHAM, NC	924 N HOWE ST		SOUTHPORT	NC	284613038	0.351369814	31
1669460499	JONES	CARLA		CARLA JONES, NC	270 COPPERFIELD BLVD NE	STE 102	CONCORD	NC	280252441	0.351380796	31
1437382611	LOWNES	HOLLY	EICHELBER	HOLLY EICHELBER LOWNES, NC	3709 CATHEDRAL BELL DR		RALEIGH	NC	276148440	0.352071746	31
1851520142	TRIVEDI	ALOK	VIKRAMKUM	ALOK VIKRAMKUM TRIVEDI, NC	8601 UNIVERSITY EAST DR		CHARLOTTE	NC	282134353	0.352294564	31
1316112105	UDEOZO	CHIDEBE		CHIDEBE UDEOZO, NC	300 E MCKAY ST		ELIZABETHTOWN	NC	283379037	0.352326278	31
1952622805	WINGLER	CODY	ADAM	CODY ADAM WINGLER, NC	1668 NC HIGHWAY 16 S		TAYLORSVILLE	NC	286816285	0.352955678	31
1124094388	LACKEY	STEVEN	KENNETH	STEVEN KENNETH LACKEY, NC	800 N JUSTICE ST		HENDERSONVILLE	NC	287913410	0.353074847	31
1679599096	AGUIAR	RAFAELA	M.	RAFAELA M. AGUIAR, NC	5826 SAMET DR STE 101		HIGH POINT	NC	272653661	0.353076368	31
1093746570	GUPTILL	ALISON	P	ALISON P GUPTILL, NC	11200 GOVERNOR MANLY WAY	SUITE 205	RALEIGH	NC	276146830	0.353539779	31
1861731192	INGRAM	ALICE		ALICE INGRAM, NC	1301 W WENDOVER AVE STE A		GREENSBORO	NC	274088123	0.353656532	31
1376551895	SOTIR	CATHERINE	LEE	CATHERINE LEE SOTIR, NC	2523 DELANEY AVE		WILMINGTON	NC	284036003	0.353697668	31
1659378909	OLSON	JENNIFER		JENNIFER OLSON, NC	12170 UNIVERSITY CITY BLVD		HARRISBURG	NC	280757406	0.35376968	31
1467957589	SANDBERG	TAYLOR		TAYLOR SANDBERG, NC	1900 SCOTT AVE	STE 200	CHARLOTTE	NC	282036046	0.353866506	31
1235251828	REED-CRAWFORD	MAKEECHA		MAKEECHA REED-CRAWFORD, NC	9600 E INDEPENDENCE BLVD		MATTHEWS	NC	281054628	0.35415934	31
1780944314	GRASS	JESSICA	LYNN	JESSICA LYNN GRASS, NC	2001 VAIL AVE	4TH FLOOR M	CHARLOTTE	NC	282071219	0.354172806	31
1336639483	SMITH	MORGAN	BRADFORD	MORGAN BRADFORD SMITH, NC	2503 E LYON STATION RD		CREEDMOOR	NC	275229112	0.35422429	31
1417397100	VELUDANDI	PRASHANTH		PRASHANTH VELUDANDI, NC	101 HEART DR		GREENVILLE	NC	278348982	0.354840799	31
1629039870	WRAY	WALTER	H	WALTER H WRAY, NC	6301 STADIUM DR		CLEMMONS	NC	270128766	0.354935748	31
1700197761	VAUGHAN	LEIGH	MARGARET	LEIGH MARGARET VAUGHAN, NC	3009 MEDICAL PLAZA LN		SOUTHPORT	NC	28461	0.354953036	31
1578706925	KUMAR	BALJINDER		BALJINDER KUMAR, NC	1210 NEW GARDEN RD		GREENSBORO	NC	274102721	0.355040976	31
1386076859	HUSTON	ERIN		ERIN HUSTON, NC	101 E WT HARRIS BLVD	BUILDING 10	CHARLOTTE	NC	282623485	0.355062282	31
1558771584	SHEPARD	STACI		STACI SHEPARD, NC	1272 EAST ST		WAYNESVILLE	NC	287863437	0.355584931	31
1710278262	CLAUGUS	ANNA		ANNA CLAUGUS, NC	101 E WT HARRIS BLVD	STE 5002	CHARLOTTE	NC	282623485	0.355982737	31
1528191012	MOORE	STEPHEN		STEPHEN MOORE, NC	3500 BUSH ST	SUITE 103	RALEIGH	NC	276097574	0.356412466	31
1629060223	WALKER	BARBARA	E	BARBARA E WALKER, NC	2523 DELANEY RD		WILMINGTON	NC	284036003	0.356612027	31
1760409122	TOOSI	SORAYA		SORAYA TOOSI, NC	9908 COULOAK DR	STE 202	CHARLOTTE	NC	282168678	0.356705529	31
1336526235	HAUBNER	BRANDON		BRANDON HAUBNER, NC	90 SOUTHSIDE AVE		ASHEVILLE	NC	28801	0.357706995	31
1255725271	MCPHERSON	LESLIE		LESLIE MCPHERSON, NC	7429 CARATOKE HWY		JARVISBURG	NC	27947	0.357837776	31
1770667636	SHELINE	BARBARA		BARBARA SHELINE, NC	2100 ERWIN RD	DUKE UNIVER	DURHAM	NC	277100001	0.358408034	31
1518149277	HALL	GEORGE	D	GEORGE D HALL, NC	101 CABARRUS AVE E		CONCORD	NC	280253699	0.358478216	31
1285632166	GRIFFITH	CORINNE	L	CORINNE L GRIFFITH, NC	2417 ATRIUM DR	SUITE 201	RALEIGH	NC	276076673	0.358585819	31
1760427835	WATTS	LAWRENCE	J.	LAWRENCE J. WATTS, NC	403 FAIRVIEW ST		CLINTON	NC	283282399	0.358983458	31
1740389386	PISHARODY	ANITA	M	ANITA M PISHARODY, NC	6020 FAYETTEVILLE RD		DURHAM	NC	277139754	0.359046797	31
1902871981	STEVENS	CRAIG	A.	CRAIG A. STEVENS, NC	1801 OLIVE CHAPEL RD STE 107		APEX	NC	275028587	0.359069287	31
1962492306	BARTELS	PAMELA	KAY	PAMELA KAY BARTELS, NC	2293 SUGAR HILL RD STE D		MARION	NC	287527787	0.359153827	31
1801986872	GOODMAN	BENJAMIN	WARREN	BENJAMIN WARREN GOODMAN, NC	2820 16TH ST NE		HICKORY	NC	286019600	0.359273371	31
1407951882	CHILUKURI	MOHAN	M	MOHAN M CHILUKURI, NC	2400 BROAD ST	SUITE 1	DURHAM	NC	277042661	0.359735677	31
1841457561	DAVIS	TENEISHA	CECELIA	TENEISHA CECELIA DAVIS, NC	1480 KELLY RD		APEX	NC	275029004	0.359804425	31
1508183104	WAHIWE	QUEEN	ADAEZE	QUEEN ADAEZE WAHIWE, NC	201 VAIL AVENUE		CHARLOTTE	NC	28207	0.359820288	31
1568521516	PAYNE	MATTHEW	W	MATTHEW W PAYNE, NC	2406 BLUE RIDGE RD		RALEIGH	NC	276076678	0.359983394	31
1518946458	BUNDY	ROBERT		ROBERT BUNDY, NC	106 CORPORATE PARK DR.	SUITE 200 &	MOORESVILLE	NC	281177134	0.360070652	31
1225491608	SNAPP	MARIA	CATHERINE	MARIA CATHERINE SNAPP, NC	123 HENDERSONVILLE RD		ASHEVILLE	NC	288032868	0.361418147	31
1801889175	DIXON	DAVID	RODOLPH	DAVID RODOLPH DIXON, NC	910 WORTH ST		MT AIRY	NC	270304458	0.361452861	31
1114112331	WILLIAMS	MAGGIE	A	MAGGIE A WILLIAMS, NC	6020 FAYETTEVILLE RD		DURHAM	NC	277139754	0.362637835	31
1922059419	MATTOX	WILLIAM	JOSEPH	WILLIAM JOSEPH MATTOX, NC	16150 US HIGHWAY 17 N	SUITE C	HAMPSTEAD	NC	284437308	0.36269984	31
1811256704	SIMPSON	TABETHA	LEIGH	TABETHA LEIGH SIMPSON, NC	6909 PROSPERITY CHURCH RD		HUNTERSVILLE	NC	280786698	0.363555425	31
1003939117	DUNCAN	GRAHAM	SHAW	GRAHAM SHAW DUNCAN, NC	940 GOLF HOUSE RD E		STONEY CREEK	NC	27377	0.363715042	31
1700876901	BATISH	SANJAY		SANJAY BATISH, NC	51 LEE DRIVE		LELAND	NC	28451	0.364400526	31
1942342159	ROBERTS	TISA	O	TISA O ROBERTS, NC	1041 NOELL LN	MEDICAL PLA	ROCKY MOUNT	NC	278042058	0.365315007	31
1700955671	GRIFFIN	ELAINE	C	ELAINE C GRIFFIN, NC	301 E WENDOVER AVE	SUITE 215	GREENSBORO	NC	274011230	0.365907616	31
1841230786	MCDIARMID	TODD	DURANT	TODD DURANT MCDIARMID, NC	1125 N CHURCH ST		GREENSBORO	NC	274011007	0.366212161	31
1184070906	TAMMINGA	KYLE	SCOTT	KYLE SCOTT TAMMINGA, NC	590 MANNING DR		CHAPEL HILL	NC	275996119	0.366296037	31
1922009190	LOPEZ	JOSE	R	JOSE R LOPEZ, NC	910 WORTH STREET	FOOTHILLS P	MOUNT AIRY	NC	27030	0.366516459	31
1235222928	CLINTON	ROBERT	ALLEN	ROBERT ALLEN CLINTON, NC	420 OWEN DR		FAYETTEVILLE	NC	283043430	0.366679359	31
1649684879	HINTON	COURTNEY	HUDSON	COURTNEY HUDSON HINTON, NC	1964 S MAIN ST		WAKE FOREST	NC	275879336	0.366955934	31
1548222870	ROWE	JOHN	EDWARD	JOHN EDWARD ROWE, NC	123 HENDERSONVILLE RD		ASHEVILLE	NC	28803	0.367111775	31
1578538328	THISSE	JOYCE	BERNICE	JOYCE BERNICE THISSE, NC	800 MEDICAL CAMPUS DR		BURNSVILLE	NC	287149010	0.367219062	31
1952417651	LOWY	RALPH	E.	RALPH E. LOWY, NC	502 MCKNIGHT DR		KNIGHTDALE	NC	275457050	0.367836023	31
1548559628	BURKHART	BRIAN	WESLEY	BRIAN WESLEY BURKHART, NC	550 WHITE OAK ST		ASHEBORO	NC	272034710	0.367870988	31
1215957360	DENHAM	AMY	CATHERINE	AMY CATHERINE DENHAM, NC	1000 S 10TH AVE		SILER CITY	NC	273443324	0.367934787	31
1114388014	PHILLIP	NIMEKA	NITRICE D	NIMEKA NITRICE D PHILLIP, NC	2579 CHIMNEY ROCK RD		HENDERSONVILLE	NC	287929181	0.368115938	31
1902268378	HARKREADER	COLLEEN		COLLEEN HARKREADER, NC	101 E WT HARRIS BLVD	STE 5002	CHARLOTTE	NC	282623485	0.368661181	31
1366556474	SHAKER	HAYAM	K	HAYAM K SHAKER, NC	709 N JUSTICE ST	SUITE B	HENDERSONVILLE	NC	287913454	0.368720562	31
1023080454	DEDMAN	KAREN	LEDWITH	KAREN LEDWITH DEDMAN, NC	90 SOUTHSIDE AVE	SUITE 350	ASHEVILLE	NC	288014160	0.369443559	31
1063463024	HAGLER	BRIAN	N.	BRIAN N. HAGLER, NC	1450 MATTHEWS TOWNSHIP PKWY	SUITE 170	MATTHEWS	NC	281052387	0.370398779	31
1225054067	SAVITSKY	IVAN		IVAN SAVITSKY, NC	9332 S TRYON ST		CHARLOTTE	NC	282733108	0.371010988	31
1104820133	MCCONVILLE	ROBERT	H	ROBERT H MCCONVILLE, NC	1125 CARTHAGE ST		SANFORD	NC	273304162	0.371109469	31
1245769199	URUM	FELICIA		FELICIA URUM, NC	321 MULBERRY ST SW		LENOIR	NC	286455720	0.371414552	31
1699731653	MCCORMACK	SANDRA	LEE	SANDRA LEE MCCORMACK, NC	2819 LYNN RD		TRYON	NC	287826681	0.371568687	31
1063098549	O'HALLORAN LE	EMMA		EMMA O'HALLORAN LE, NC	2001 VAIL AVE		CHARLOTTE	NC	282071248	0.371748997	31
1417242017	HOSSAIN	SHARMEEN		SHARMEEN HOSSAIN, NC	52 12TH AVE NE STE 101		HICKORY	NC	286012799	0.372344352	31
1982681201	MCLAURIN	ELLEN	BRIDGES	ELLEN BRIDGES MCLAURIN, NC	3613A RAEFORD RD		FAYETTEVILLE	NC	283042113	0.372656759	31
1982868865	KOBERLEIN	JUNELL	CAROL	JUNELL CAROL KOBERLEIN, NC	1818 RICHARDSON DR	STE. A	REIDSVILLE	NC	273205451	0.372741172	31
1891702007	SHOEMAKER	RUSSELL	L	RUSSELL L SHOEMAKER, NC	212 THOMPSON ST STE A		HENDERSONVILLE	NC	287922949	0.372918754	31
1992794291	RUNG	REBECCA		REBECCA RUNG, NC	4315 PHYSICIANS BLVD	STE 101	HARRISBURG	NC	280757430	0.372925101	31
1558459933	BENTON	GEORGE	RUFFIN	GEORGE RUFFIN BENTON, NC	29 W FRENCH BROAD ST STE 202		BREVARD	NC	287124773	0.373169504	31
1407857212	NAVE	LESTER	DAVID	LESTER DAVID NAVE, NC	555 CARTHAGE ST		SANFORD	NC	273304104	0.373723503	31
1104483387	CLOER	REBECCA	JEFFRIES	REBECCA JEFFRIES CLOER, NC	8331 BANDFORD WAY STE 101		RALEIGH	NC	276152765	0.373756961	31
1215998588	MCMILLAN	JAMES	H	JAMES H MCMILLAN, NC	206 ASHELAND AVE	ASHEVILLE F	ASHEVILLE	NC	28801	0.3737807	31
1629116488	CABRAL	GONZALO		GONZALO CABRAL, NC	303 GREEN ST E		WILSON	NC	278934105	0.373981577	31
1306861679	FAIRCLOTH	JACKIE		JACKIE FAIRCLOTH, NC	101 E WT HARRIS BLVD	STE 5002	CHARLOTTE	NC	282623485	0.374145753	31
1760526974	TUTTLE	JOHN	CLOYD	JOHN CLOYD TUTTLE, NC	230 OAK AVE		KANNAPOLIS	NC	280814329	0.374626433	31
1306264122	SCHMITZ	DAVID	BRIAN	DAVID BRIAN SCHMITZ, NC	584 HOSPITAL DR NE UNIT C		BOLIVIA	NC	284220020	0.375290734	31
1023116142	MERGY	JAMES	ARTHUR	JAMES ARTHUR MERGY, NC	1601 OWEN DR		FAYETTEVILLE	NC	283043425	0.376336716	31
1306251384	PHIPPS	DEBORAH		DEBORAH PHIPPS, NC	100 VILLAGE CENTER DR	STE 1002	CHAPEL HILL	NC	27516	0.376655175	31
1689668535	BELLO	BRODERICK	C	BRODERICK C BELLO, NC	102 S EASTPOINTE AVE		NASHVILLE	NC	278561849	0.376802868	31
1396270104	DENNIS	ERIN	LOUK	ERIN LOUK DENNIS, NC	905 PHILLIPS AVE		HIGH POINT	NC	272627075	0.376804254	31
1821174095	ELKINS	WILSON	OLIVER	WILSON OLIVER ELKINS, NC	1500 NEELLEY RD		PLEASANT GARDE	NC	273130580	0.37688173	31
1659346955	DAVIS	HARRIET	NEELY	HARRIET NEELY DAVIS, NC	5815 BLAKENEY PARK DR STE 200B		CHARLOTTE	NC	282775734	0.376997932	31
1497751481	STITT	VAN	J	VAN J STITT, NC	111 E 3RD AVE		GASTONIA	NC	280524343	0.37773958	31
1427462878	SILCOX	JAMES	M	JAMES M SILCOX, NC	2817 REILLY ST		FORT BRAGG	NC	283105001	0.377959155	31
1619026630	STRAND	JUSTINE		JUSTINE STRAND, NC	2100 ERWIN RD		DURHAM	NC	277100001	0.378069427	31
1871173302	PARKER	MORGAN	JEFFREYS	MORGAN JEFFREYS PARKER, NC	19475 OLD JETTON RD STE 200		CORNELIUS	NC	280316591	0.378263457	31
1215936281	DEL DO	SHARI		SHARI DEL DO, NC	800 TILGHMAN DR		DUNN	NC	283345510	0.378524382	31
1194729830	ROWSON	JONATHAN	D.	JONATHAN D. ROWSON, NC	1001 W MARTIN LUTHER KING JR DR		MAXTON	NC	283648385	0.378575219	31
1013133917	PARAH	MARTHA	JANE	MARTHA JANE PARAH, NC	5017 FRIENDS SCHOOL RD		DURHAM	NC	277058171	0.379086127	31
1689714446	BARNES	TINKA	ANN	TINKA ANN BARNES, NC	3149 FREEDOM DR.		CHARLOTTE	NC	28208	0.379099487	31
1114999752	KELLY	ROBERT	G	ROBERT G KELLY, NC	ROBINHOOD MEDCAL PLAZA	BLDG 100	WINSTON-SALEM	NC	27106	0.37914381	31
1700990488	KELLY	TIMOTHY	JOSEPH	TIMOTHY JOSEPH KELLY, NC	101 HOSPITAL DR		COLUMBUS	NC	287226418	0.379513394	31
1023079845	WATTERS	JOHN	L	JOHN L WATTERS, NC	643 5TH AVE W		HENDERSONVILLE	NC	287394205	0.379588166	31
1871677765	MCFEE	BELINDA		BELINDA MCFEE, NC	6020 FAYETTEVILLE RD		DURHAM	NC	277139754	0.379649741	31
1871635052	DONAU	CHARLES	ROBERT	CHARLES ROBERT DONAU, NC	7 E DUNCAN ST		LILLINGTON	NC	275464829	0.380056974	31
1568668531	ARON	TALIA		TALIA ARON, NC	940 GOLF HOUSE CT E		WHITSETT	NC	273779296	0.380187249	31
1114936606	GRIGGS	JAMES		JAMES GRIGGS, NC	10545 BLAIR RD	STE 1200	MINT HILL	NC	282272800	0.380742639	31
1053574707	ALM	STEPHANIE	SHANNON M	STEPHANIE SHANNON M ALM, NC	1041 MORGANTON BLVD SW STE 200		LENOIR	NC	286455605	0.380817922	31
1093073991	BARZIN	AMIR	HOMAYOUN	AMIR HOMAYOUN BARZIN, NC	590 MANNING DR		CHAPEL HILL	NC	275996119	0.3808417	31
1932333952	MURRAY	RYAN	PATRICK	RYAN PATRICK MURRAY, NC	MEDICAL CENTER BLVD		WINSTON SALEM	NC	271570001	0.380874871	31
1487609533	TRUJILLO	GLORIA		GLORIA TRUJILLO, NC	123 HENDERSONVILLE RD		ASHEVILLE	NC	28803	0.380884469	31
1801866454	ROTHE	KELLY	SUE	KELLY SUE ROTHE, NC	2 S MAIN ST		BURNSVILLE	NC	287142929	0.381007085	31
1720061435	CHAO	CHRISTOPH		CHRISTOPH CHAO, NC	222 ASHVILLE AVE STE 255		CARY	NC	275186130	0.381083073	31
1902933740	WHITE	PATRICIA	S	PATRICIA S WHITE, NC	2001 VAIL AVE		CHARLOTTE	NC	282071248	0.381361632	31
1992303291	ENGLISH	LESLIE	H	LESLIE H ENGLISH, NC	513 S DEKALB ST		SHELBY	NC	281505926	0.382119281	31
1790770311	BRADLEY	DON	W.	DON W. BRADLEY, NC	5901 CHAPEL HILL RD		DURHAM	NC	27707	0.382119498	31
1174595425	KLINE	ROBERT	S	ROBERT S KLINE, NC	260 MERRIMON AVE	SUITE 200	ASHEVILLE	NC	288011274	0.382580519	31
1518126267	KISSI	HARRY	A	HARRY A KISSI, NC	210 MEDICAL PAVILION DR		RAEFORD	NC	283769111	0.382638485	31
1487738373	NADLER	ELISABETH		ELISABETH NADLER, NC	6020 FAYETTEVILLE RD		DURHAM	NC	277139754	0.383306603	31
1134358682	BODOKY	ANETTE		ANETTE BODOKY, NC	9101 OCEAN HWY E		LELAND	NC	284517867	0.383356958	31
1265493522	MUSGROVE	HOLLY	C	HOLLY C MUSGROVE, NC	1219 SMOKEY PARK HWY	HOMINY FAMI	CANDLER	NC	287159248	0.383432251	31
1881814846	RUFF	SARAH	CHRISTINE	SARAH CHRISTINE RUFF, NC	6013 FARRINGTON RD STE 101		CHAPEL HILL	NC	275178173	0.383504697	31
1578083283	GUILFORD	PATRICIA	TURNER	PATRICIA TURNER GUILFORD, NC	730 NEWMAN RD		NEW BERN	NC	285625238	0.384211851	31
1770118929	DISIENO	MICHAEL	JOSEPH	MICHAEL JOSEPH DISIENO, NC	1230 MEDICAL CENTER DR		WILMINGTON	NC	284017332	0.384311632	31
1427135391	BIRCH	MICHELE		MICHELE BIRCH, NC	2001 VAIL AVE	STE 400	CHARLOTTE	NC	282071248	0.384826584	31
1730130881	JONES	STEPHEN	W	STEPHEN W JONES, NC	113 EAST GROVER ST		SHELBY	NC	28150	0.384887997	31
1548765290	BUSH	AUSTIN		AUSTIN BUSH, NC	270 COPPERFIELD BLVD NE	STE 102	CONCORD	NC	280252441	0.384973774	31
1417991613	FOSTER	ROBERT	MIDDLETON	ROBERT MIDDLETON FOSTER, NC	3801 W MARKET ST		GREENSBORO	NC	274071301	0.385176319	31
1588641724	SKARDA	KAREN	RUTH	KAREN RUTH SKARDA, NC	300 TAYLOR NOTION RD	SUITE E	CAPE CARTERET	NC	285848944	0.385179614	31
1386674083	FOWLER	VICKIE	ANN	VICKIE ANN FOWLER, NC	267 S CHURTON ST		HILLSBOROUGH	NC	272782695	0.385447872	31
1679077796	LOPEZ	GABRIEL		GABRIEL LOPEZ, NC	522 ALLEN ST STE 101		TROY	NC	273712861	0.385452227	31
1417927120	SWAIN	MATTHEW	SCOTT	MATTHEW SCOTT SWAIN, NC	100 BREWSTER BLVD		CAMP LEJEUNE	NC	285472538	0.385711789	31
1831544709	BRAZIL	MICHAEL	JHANTU	MICHAEL JHANTU BRAZIL, NC	800 N JUSTICE ST		HENDERSONVILLE	NC	287913410	0.385819632	31
1427038512	CHRISTAKOS	CHRIS	N	CHRIS N CHRISTAKOS, NC	105 VEST MILL CIR		WINSTON-SALEM	NC	271032943	0.38609288	31
1760478358	MONTGOMERY	REBECCA	PILES	REBECCA PILES MONTGOMERY, NC	150 FAIRVIEW RD STE 210		MOORESVILLE	NC	281179507	0.386135631	31
1801849575	ROBINSON	LESLIE	B	LESLIE B ROBINSON, NC	10010 FALLS OF NEUSE RD	STE 103	RALEIGH	NC	276148494	0.386144385	31
1326081571	CLAYTON	THOMAS	VANN	THOMAS VANN CLAYTON, NC	2751 BUSINESS 19		ANDREWS	NC	289010550	0.386424618	31
1134102353	ZIGLAR	SUSAN	KIMBERLY	SUSAN KIMBERLY ZIGLAR, NC	4796 OLD TAR RD		WINTERVILLE	NC	285909752	0.38650789	31
1982083374	GOTTSCHALK	ASHLY	MICHELE	ASHLY MICHELE GOTTSCHALK, NC	1125 N CHURCH ST		GREENSBORO	NC	274011007	0.386892354	31
1376957464	KROHN	KOURTNEY		KOURTNEY KROHN, NC	1850 W ARLINGTON BLVD		GREENVILLE	NC	278345704	0.38695581	31
1376921494	JONES	EVAN	G	EVAN G JONES, NC	15 JANE JACOBS RD STE 101		BLACK MOUNTAIN	NC	287118308	0.387438456	31
1699777565	CROMWELL	WILLIAM	CAMPBELL	WILLIAM CAMPBELL CROMWELL, NC	8300 HEALTH PARK DRIVE	SUITE 320	RALEIGH	NC	276154731	0.388048071	31
1750375242	LASHLEY	JOSEPH	GRANT	JOSEPH GRANT LASHLEY, NC	1 HOSPITAL ROAD		CHEROKEE	NC	28719	0.388389017	31
1396887485	BLODGETT	ANDREW	DEATON	ANDREW DEATON BLODGETT, NC	19830 ZION AVE		CORNELIUS	NC	280318495	0.388586256	31
1710979026	LARSEN	LARS	C	LARS C LARSEN, NC	101 HEART DRIVE	ECU PHYSICI	GREENVILLE	NC	278348944	0.388800844	31
1699197350	EBKEN	RICHARD		RICHARD EBKEN, NC	7540 MCCRIMMON PKWY		CARY	NC	275191879	0.388968418	31
1194959114	EVANS	BRADLEY	H	BRADLEY H EVANS, NC	3701 NW CARY PKWY		CARY	NC	275138431	0.389756692	31
1467450114	BUTLER	DOROTHY	W	DOROTHY W BUTLER, NC	101 HEART DRIVE	ECU PHYSICI	GREENVILLE	NC	278344300	0.390125749	31
1477688836	WATSON	MICHAEL	CUNNINGHA	MICHAEL CUNNINGHA WATSON, NC	3024 NEW BERN AVE		RALEIGH	NC	276101247	0.390198094	31
1104098177	PURSEL	BRANDI	BLUMLING	BRANDI BLUMLING PURSEL, NC	1110 KILDAIRE FARM RD		CARY	NC	275114523	0.390373549	31
1346301116	NEWTON	WARREN	P	WARREN P NEWTON, NC	101 MANNING DR		CHAPEL HILL	NC	275990001	0.39079831	31
1972567790	PATEL	FALGUNI	DINESH	FALGUNI DINESH PATEL, NC	1601 BRENNER AVE		SALISBURY	NC	281442515	0.39083098	31
1720584998	LI	YAN HO RO		YAN HO RO LI, NC	401 N MAIN ST		KENANSVILLE	NC	283498801	0.390876115	31
1093851891	ROYALS	HOOVER	MCGY	HOOVER MCGY ROYALS, NC	2415 W VERNON AVE		KINSTON	NC	285043337	0.390877129	31
1164959656	MANUELE	ANGELO		ANGELO MANUELE, NC	730 OAKRIDGE BLVD		LUMBERTON	NC	283582324	0.390939327	31
1790785798	ABERNETHY	DAVID	LEE	DAVID LEE ABERNETHY, NC	308 MULBERRY ST SW		LENOIR	NC	286455721	0.390947306	31
1538121306	HECK	JEFFERY	EDWARD	JEFFERY EDWARD HECK, NC	123 HENDERSONVILLE RD		ASHEVILLE	NC	28803	0.391306054	31
1174603492	ROSS	CHARLES	ALAN	CHARLES ALAN ROSS, NC	1210 NEW GARDEN RD		GREENSBORO	NC	274102721	0.391997302	31
1124006416	ALEXANIAN	AMY	L	AMY L ALEXANIAN, NC	19485 OLD JETTON RD	SUITE 100	CORNELIUS	NC	280316582	0.392078554	31
1396770921	WALTHALL	JULIUS	BYRON	JULIUS BYRON WALTHALL, NC	10000 PARK CEDAR DR		CHARLOTTE	NC	282108902	0.392317706	31
1326067224	ALSTON	MICHAEL	C	MICHAEL C ALSTON, NC	305 BEECHWOOD BLVD		MURFREESBORO	NC	278551134	0.392384251	31
1912999111	HARSCH	RICHARD		RICHARD HARSCH, NC	2090 S US 29 HWY		CHINA GROVE	NC	280238650	0.392482564	31
1992292841	JOSE-MATHEWS	JESSNIE		JESSNIE JOSE-MATHEWS, NC	1352 MEBANE OAKS RD		MEBANE	NC	273029681	0.392521275	31
1215936026	LOWRY	RHONDA	SANDERSON	RHONDA SANDERSON LOWRY, NC	101 CABARRUS AVE E		CONCORD	NC	280253699	0.392895788	31
1710100144	VASS-EUDY	KIMBERLY		KIMBERLY VASS-EUDY, NC	305 1ST ST E		CONOVER	NC	28613	0.393458982	31
1780064113	HOEY	HOLLY	RUTH	HOLLY RUTH HOEY, NC	MEDICAL CENTER BLVD		WINSTON SALEM	NC	271570001	0.39354369	31
1700856416	HSU	WARREN		WARREN HSU, NC	1705 GARDNER DR		WILMINGTON	NC	284058873	0.39357646	31
1306821848	PRICE	JOHN	N	JOHN N PRICE, NC	485 VALLEY RD		MOCKSVILLE	NC	270282074	0.393621688	31
1770960072	BENNINGER	KRISTEN	ANN	KRISTEN ANN BENNINGER, NC	509 N BRIGHTLEAF BLVD		SMITHFIELD	NC	275774407	0.39417672	31
1598748246	WILLIS	STEPHEN	E	STEPHEN E WILLIS, NC	600 MOYE BLVD	FAMILY PRAC	GREENVILLE	NC	278344300	0.394217862	31
1679559900	SCHAFFER	JAMES		JAMES SCHAFFER, NC	13620 REESE BLVD E	STE 100	HUNTERSVILLE	NC	280786417	0.394554894	31
1851895338	MARSALA	JULIA	M	JULIA M MARSALA, NC	930 3RD ST		GREENSBORO	NC	274056967	0.3946046	31
1043467665	KODUMAGULLA	MRINALINI	SUJALA	MRINALINI SUJALA KODUMAGULLA, NC	1831 LAKE PINE DR STE 200		CARY	NC	275116050	0.394664543	31
1043471329	HOLT	LYNLEY	S	LYNLEY S HOLT, NC	550 WHITE OAK ST		ASHEBORO	NC	272034710	0.394709734	31
1063867521	FOSTER	STEVEN		STEVEN FOSTER, NC	1920 W 1ST ST	PIEDMONT PL	WINSTON SALEM	NC	271044220	0.394769868	31
1861427304	CADE	JERRY	DAVID	JERRY DAVID CADE, NC	125 COPPERHEAD BND		BURNSVILLE	NC	287147357	0.394800946	31
1386718690	OBAID	SHAZIA		SHAZIA OBAID, NC	115 CRESCENTCOMMONS DR STE 100		CARY	NC	275188102	0.394964815	31
1457349227	SEXTON	CHERYL	D.	CHERYL D. SEXTON, NC	8560 COOK ST		MOUNT PLEASANT	NC	281247686	0.395006841	31
1952392664	HOOVER	DON	LEO	DON LEO HOOVER, NC	1940 BRIARWOOD DR		HICKORY	NC	286025497	0.396143502	31
1619085115	WORTHEN	MARK	STUART	MARK STUART WORTHEN, NC	202 E WATER ST		BELHAVEN	NC	278101450	0.396536157	31
1194045948	BRACKMAN	MICHAEL	RYAN	MICHAEL RYAN BRACKMAN, NC	205 PAGE RD		PINEHURST	NC	283748749	0.397071728	31
1003913021	EHRHART	TROY	JUSTIN	TROY JUSTIN EHRHART, NC	1899 N MARINE BLVD		JACKSONVILLE	NC	285466555	0.398319924	31
1669524518	PARKER	JOHN	ASHLEY	JOHN ASHLEY PARKER, NC	2519 AIRPORT BLVD NW	UNIT F	WILSON	NC	278969603	0.398462099	31
1770693772	LAMA	GAGAN	SWARUP	GAGAN SWARUP LAMA, NC	2300 RAMSEY ST		FAYETTEVILLE	NC	283013856	0.39865054	31
1366436024	OSMAN	MOHAMED	B.S.	MOHAMED B.S. OSMAN, NC	122 E BLUE ST		SAINT PAULS	NC	283841812	0.398655433	31
1730166794	MORROW	AARON	S	AARON S MORROW, NC	3800 ROBERT PORCHER WAY	SUITE 200	GREENSBORO	NC	274102557	0.399009145	31
1073572210	SHERFEY	SHANNON	H.	SHANNON H. SHERFEY, NC	767 W 1ST ST		NEWTON	NC	286584238	0.399032482	31
1811976806	BECK	ERIC	W.	ERIC W. BECK, NC	7100 SIX FORKS RD STE 101		RALEIGH	NC	276156260	0.399041874	31
1134652159	DAVIS	WADE		WADE DAVIS, NC	257 BILTMORE AVE		ASHEVILLE	NC	288014120	0.399433053	31
1629002555	FINCK-ROTHMAN	DENISE	R	DENISE R FINCK-ROTHMAN, NC	501 BILLINGSLEY RD	COTTAGE B	CHARLOTTE	NC	282111009	0.399648227	31
1740263235	JENKINS	WILBERT	CARL	WILBERT CARL JENKINS, NC	2123 GRAMERCY PARK DR		GREENSBORO	NC	274068571	0.400477529	31
1639466873	BUSEY	BLAKE	RON	BLAKE RON BUSEY, NC	2817 REILLY ROAD MCXC-COD CREDENTIALS	WOMACK ARMY	FORT BRAGG	NC	283107324	0.400598678	31
1891133344	WILLIAMS	PATRICK	SHANE	PATRICK SHANE WILLIAMS, NC	123 PROFESSIONAL PARK DRIVE		LOCUST	NC	280977712	0.400745991	31
1407969694	CAPOROSSI	LISA	M	LISA M CAPOROSSI, NC	90 SOUTHSIDE AVE	SUITE 350	ASHEVILLE	NC	288014160	0.400944753	31
1336207414	MESSERSMITH	ANN	KATHRYN	ANN KATHRYN MESSERSMITH, NC	1830 LAKESIDE DR		FRANKLIN	NC	287346778	0.401072998	31
1518959063	KIMBALL	ROBERT	R	ROBERT R KIMBALL, NC	619 SULLIVAN RD		STATESVILLE	NC	286773437	0.401424351	31
1992731947	HUANG	JEFFREY	A	JEFFREY A HUANG, NC	2605 BLUE RIDGE RD STE 300		RALEIGH	NC	276076475	0.401475233	31
1174577837	GUITERAS	GEORGE	PATRICK	GEORGE PATRICK GUITERAS, NC	120 CONNER DR	SUITE 200	CHAPEL HILL	NC	275147092	0.401510344	31
1669456513	HUYNH	TUAN	ANH	TUAN ANH HUYNH, NC	7940 WILLIAMS POND LANE	SUITE 250	CHARLOTTE	NC	282778412	0.401907047	31
1235491226	DIDIANO	DEANNA		DEANNA DIDIANO, NC	1585 FORNEY CREEK PKWY	STE 2100	DENVER	NC	280379514	0.403119614	31
1407022924	RICHARD	CHARISSA		CHARISSA RICHARD, NC	5955 WEDDINGTON RD		WESLEY CHAPEL	NC	281046296	0.403216733	31
1558323899	MOUW	DAVID	RICHARD	DAVID RICHARD MOUW, NC	118 W T WEAVER BLVD		ASHEVILLE	NC	288043415	0.403351818	31
1912977190	GOODMAN	DONALD		DONALD GOODMAN, NC	1450 MATTHEWS TOWNSHIP PKWY	SUITE 450	MATTHEWS	NC	281052387	0.403740281	31
1134142391	HORNE	LILLIAN	RAE	LILLIAN RAE HORNE, NC	3301 TERMINAL DR		RALEIGH	NC	276041997	0.403879783	31
1760466155	CARTWRIGHT	SARAH	LIEBER	SARAH LIEBER CARTWRIGHT, NC	MEDICAL CENTER BLVD		WINSTON SALEM	NC	271570001	0.403937087	31
1730475336	MOORE	MODJULIE	ALEXANDRA	MODJULIE ALEXANDRA MOORE, NC	590 MANNING DR		CHAPEL HILL	NC	275999436	0.404091037	31
1295052843	JOHNSON	NICHOLE	LYNETTE	NICHOLE LYNETTE JOHNSON, NC	2610 W ARROWOOD RD		CHARLOTTE	NC	282736134	0.404527793	31
1326094624	ANDERSON	JOHN	B	JOHN B ANDERSON, NC	101-A PROFESSIONAL PARK DR.		OXFORD	NC	27563	0.404536513	31
1235208018	JAIN	KAMLA	TERESE	KAMLA TERESE JAIN, NC	309 S SHARON AMITY RD	SUITE 100	CHARLOTTE	NC	282112978	0.404664571	31
1811080534	CHAR	SADHANA	VEDAVYASA	SADHANA VEDAVYASA CHAR, NC	1995 WELLNESS BLVD	SUITE 110 B	MONROE	NC	281107769	0.405051071	31
1154340537	SALUKE	JULIA	K	JULIA K SALUKE, NC	214 CLEVELAND AVE		KINGS MOUNTAIN	NC	280863106	0.405125088	31
1225654759	MCGEE	NICOLE	MIRANDA	NICOLE MIRANDA MCGEE, NC	530 SANDHURST DR		FAYETTEVILLE	NC	283044426	0.405317141	31
1033214036	DAUGIRD	ALLEN	J	ALLEN J DAUGIRD, NC	101 MANNING DR		CHAPEL HILL	NC	275990001	0.405382611	31
1821226051	LINDOW	MICHAEL	S	MICHAEL S LINDOW, NC	32 EAST MAIN STREET		MARION	NC	287520017	0.406112044	31
1760582811	STEINER	BEAT	DANIEL	BEAT DANIEL STEINER, NC	107 SUNNYBROOK RD		RALEIGH	NC	276101827	0.406162208	31
1962513663	HODGES	FRANCISCO	M	FRANCISCO M HODGES, NC	610 N FAYETTEVILLE ST	SUITE 202	ASHEBORO	NC	272034670	0.406381721	31
1427154962	FISHER	MICHAEL	J	MICHAEL J FISHER, NC	224 S 10TH AVE		SILER CITY	NC	273442779	0.406834569	31
1225238579	GEORGE	SIONNE	ANHELICIA	SIONNE ANHELICIA GEORGE, NC	299 LLOYD ST		CARRBORO	NC	275101821	0.406882973	31
1649747999	LANDIS	DARRYL		DARRYL LANDIS, NC	480 STONEGATE LN		WINSTON SALEM	NC	271041825	0.406969543	31
1275647430	JONES	GEOFFREY	LEE	GEOFFREY LEE JONES, NC	709 N JUSTICE ST	SUITE B	HENDERSONVILLE	NC	287913454	0.407136635	31
1407057508	FURIA	SAMANTHA	L	SAMANTHA L FURIA, NC	1805 W CITY DR STE H		ELIZABETH CITY	NC	279099660	0.407337661	31
1871501015	TAPPER	DAVID	B.	DAVID B. TAPPER, NC	515 THOMPSON ST	#D	EDEN	NC	272885068	0.407495002	31
1053402875	BAUER	STEVEN	ROBERT	STEVEN ROBERT BAUER, NC	12311 COPPER WAY	SUITE 100	CHARLOTTE	NC	282773642	0.407778796	31
1073501367	BUEBEL	MICHAEL	SCOTT	MICHAEL SCOTT BUEBEL, NC	311 N FIR AVE		SILER CITY	NC	273443071	0.40790838	31
1679512545	GEIST	ROBERT	MILLER	ROBERT MILLER GEIST, NC	187 MEDICAL PARK DR		BREVARD	NC	287124189	0.408821481	31
1780603522	CAIN	VANESSA	S	VANESSA S CAIN, NC	929 N FRONT ST		WILMINGTON	NC	284013331	0.409466426	31
1316238173	REZK	MOSTAFA	MOHAMED	MOSTAFA MOHAMED REZK, NC	144 MERCHANTS CIR		HAMPSTEAD	NC	284435039	0.40972721	31
1710054267	CRUMMETT	DANIEL		DANIEL CRUMMETT, NC	405 MEADOWLANDS DRIVE	HILLSBOROUG	HILLSBOROUGH	NC	27278	0.41041124	31
1760455133	RACHAL	JAMES		JAMES RACHAL, NC	501 BILLINGSLEY RD	STE B	CHARLOTTE	NC	282111009	0.410743383	31
1326032566	MARTIN	MARK	ANDREW	MARK ANDREW MARTIN, NC	90 SOUTHSIDE AVE	SUITE 350	ASHEVILLE	NC	288014160	0.410892867	31
1144279761	TOWER	MARNE	ANN	MARNE ANN TOWER, NC	940 GOLF HOUSE CT E		WHITSETT	NC	273779296	0.410999106	31
1023161551	MAYNARD	STUART	TYRUS	STUART TYRUS MAYNARD, NC	1 HOSPITAL ROAD	CALLER BOX	CHEROKEE	NC	287199253	0.411020811	31
1922104488	GOLDSTEIN	ADAM	O	ADAM O GOLDSTEIN, NC	101 MANNING DR		CHAPEL HILL	NC	275990001	0.411113451	31
1861576720	SHAPLEY-QUINN	TODD		TODD SHAPLEY-QUINN, NC	405 MEADOWLAND DR		HILLSBOROUGH	NC	272788503	0.411215708	31
1265752976	BROWN	MALLORY	MCCLESTER	MALLORY MCCLESTER BROWN, NC	590 MANNING DR	DEPARTMENT	CHAPEL HILL	NC	275997595	0.411672803	31
1760409320	KARRENBAUER	CAMTU	NGUYEN	CAMTU NGUYEN KARRENBAUER, NC	55 VILCOM CENTER DR	SUITE 110	CHAPEL HILL	NC	275141689	0.411680689	31
1396741211	LAM	DOUGLAS	E	DOUGLAS E LAM, NC	10 AVIEMORE DR		PINEHURST	NC	283749700	0.411997183	31
1629271440	STEPHENS	CAROLINE	D.	CAROLINE D. STEPHENS, NC	1220 SPRUCE ST		BELMONT	NC	280123370	0.412067313	31
1134154511	ROBERTSON	CARROLL	BRACEY	CARROLL BRACEY ROBERTSON, NC	902B ROANOKE AVE		ELIZABETH CITY	NC	279095565	0.412321547	31
1831220292	WARREN	ERIC		ERIC WARREN, NC	2700 PROVIDENCE RD S	STE 225	WAXHAW	NC	281736313	0.412335661	31
1104814946	PRITTS	CLARK	E	CLARK E PRITTS, NC	5145 SELLERS RD		SHALLOTTE	NC	284703405	0.412515928	31
1821289174	NEIDECKER	JOHN	MICHAEL	JOHN MICHAEL NEIDECKER, NC	11200 GOVERNOR MANLY WAY STE 309		RALEIGH	NC	276147375	0.412538457	31
1871852822	NDUBUIZU	KELECHI	NNEKA	KELECHI NNEKA NDUBUIZU, NC	111 E 3RD AVE		GASTONIA	NC	280524343	0.413112669	31
1629045927	COHEN	HENRY	BRUCE	HENRY BRUCE COHEN, NC	WAMC STOP A	2817 REILLY	FORT BRAGG	NC	283100001	0.413366142	31
1205839248	HOLLANDSWORTH	JAMES	JOHN	JAMES JOHN HOLLANDSWORTH, NC	2800 DARROW RD		WALKERTOWN	NC	270519206	0.413634433	31
1831126200	SEARSON	STACEY	D	STACEY D SEARSON, NC	2001 VAIL AVE		CHARLOTTE	NC	282071219	0.413695867	31
1861427825	LEWIS	MARVIN		MARVIN LEWIS, NC	6750 OVERHILLS RD		SPRING LAKE	NC	283908872	0.414064072	31
1134249501	ARTHUR	GODFRIED	A	GODFRIED A ARTHUR, NC	102 S EASTPOINTE AVE		NASHVILLE	NC	278561849	0.414523334	31
1770903742	LOCKLEAR	MAURICE	KENT	MAURICE KENT LOCKLEAR, NC	1605 DOCTORS CIR		WILMINGTON	NC	284017405	0.414621632	31
1740251651	SIDHU	SURENDRA	SINGH	SURENDRA SINGH SIDHU, NC	114 LEE STREET		SHELBY	NC	28150	0.414781056	31
1841455896	DAVIS	ANN	H	ANN H DAVIS, NC	209 HOSPITAL DR		HIGHLANDS	NC	287417623	0.415759782	31
1962496521	MAY	ALFRED	THOMAS	ALFRED THOMAS MAY, NC	100 DODD ST		SPRING HOPE	NC	278829348	0.415782812	31
1891923942	TA	CAT	P	CAT P TA, NC	1125 N CHURCH ST		GREENSBORO	NC	274011007	0.416021549	31
1306832563	DESSAUER	KATI	ELIZABETH	KATI ELIZABETH DESSAUER, NC	100 RIDGE VIEW DR	SUITE 105	CARY	NC	275115589	0.416032484	31
1538254388	LANDAU	STEVEN	EDWARD	STEVEN EDWARD LANDAU, NC	707 WILKINS ST		SMITHFIELD	NC	275774647	0.416148076	31
1841398096	MITCHELL	JAMES	ALISTAIR	JAMES ALISTAIR MITCHELL, NC	1235 RAMSEY ST		FAYETTEVILLE	NC	283014401	0.416291342	31
1568474104	ALLEN	TERESA	M	TERESA M ALLEN, NC	100 BREWSTER BLVD		CAMP LEJEUNE	NC	285472538	0.416429309	31
1972563989	OENBRINK	RAYMOND	J	RAYMOND J OENBRINK, NC	417 BILTMORE AVE # 2A		ASHEVILLE	NC	288014501	0.416651536	31
1871522318	CARTER	MELINDA	R	MELINDA R CARTER, NC	1918 RANDOLPH RD STE 275		CHARLOTTE	NC	282071109	0.417249536	31
1891228763	BUCHANAN	BRIANNA		BRIANNA BUCHANAN, NC	800 TILGHMAN DR		DUNN	NC	28334	0.417792917	31
1104264142	SCOTT	MEGHAN	TATIANA	MEGHAN TATIANA SCOTT, NC	101 HEART DR	ECU PHYSICI	GREENVILLE	NC	278348982	0.417809372	31
1558597369	SUTTLES	SHIVONNE		SHIVONNE SUTTLES, NC	1801 ROZZELLES FERRY RD		CHARLOTTE	NC	282084228	0.418133674	31
1316937972	FLEMING	BRIAN	K	BRIAN K FLEMING, NC	1307 AVON ST		FAYETTEVILLE	NC	283044423	0.418474644	31
1023086972	MILLSAPS	KIMBERLY	MICHELLE	KIMBERLY MICHELLE MILLSAPS, NC	1309 LEES CHAPEL ROAD		GREENSBORO	NC	274552601	0.419155665	31
1861788366	WILSON	KIMBERLY	B	KIMBERLY B WILSON, NC	43 OAKLAND RD		ASHEVILLE	NC	288014807	0.419270808	31
1831518208	BROOKS	MATTHEW		MATTHEW BROOKS, NC	2145 COUNTRY CLUB RD		JACKSONVILLE	NC	285462400	0.419712693	31
1679544753	WILLETTE	PERRY		PERRY WILLETTE, NC	7920 ACC BLVD	SUITE 110	RALEIGH	NC	276178743	0.420051195	31
1366974453	RICCIO	ANGELA		ANGELA RICCIO, NC	55 HOLLY SPRINGS PARK DR		FRANKLIN	NC	287340719	0.420066595	31
1457779498	DAVIS	TOREN	SIDNEY	TOREN SIDNEY DAVIS, NC	2523 DELANEY AVE		WILMINGTON	NC	284036003	0.420127314	31
1750362828	WALKER	JEFFREY	A.	JEFFREY A. WALKER, NC	509 BILTMORE AVE		ASHEVILLE	NC	288014601	0.420570511	31
1558522904	SODEN	KEVIN	JOSEPH	KEVIN JOSEPH SODEN, NC	2510 DANBURY ST		CHARLOTTE	NC	282112215	0.420669127	31
1083617716	LENDLE	DONALD	L	DONALD L LENDLE, NC	1995 BETHABARA RD		WINSTON-SALEM	NC	271063375	0.421038748	31
1518946078	HARTER	MARK	R	MARK R HARTER, NC	237A LONGVUE DR		BOONE	NC	28607	0.42196755	31
1851334163	HARMON	REVELLA	B	REVELLA B HARMON, NC	34 HEALTHPARK WAY STE 100		CLAYTON	NC	275204497	0.421996151	31
1952780876	HARDEE	BRADLEY	KENT	BRADLEY KENT HARDEE, NC	3114 W MAIN ST		CLAREMONT	NC	286109609	0.422015607	31
1174557292	TELLIS	VALENCIA		VALENCIA TELLIS, NC	1106 REYNOLDS ST	STE 100	MONROE	NC	281124375	0.422213635	31
1538117072	FARRIS	GERARD	EDWARD	GERARD EDWARD FARRIS, NC	8658 ARBOR OAKS CIR		CONCORD	NC	280273559	0.4222237	31
1134155393	OLEKSY	GREGORY	J	GREGORY J OLEKSY, NC	4949 PROFESSIONAL PARK DRIVE	SUITE 101	KANNAPOLIS	NC	280818638	0.42250694	31
1104822196	FISHER	MICHAEL	LAWRENCE	MICHAEL LAWRENCE FISHER, NC	4355 HICKORY BLVD		GRANITE FALLS	NC	286451992	0.422957868	31
1518966928	GRAINGER	WADE	K.	WADE K. GRAINGER, NC	1998 HENDERSONVILLE RD SKYLAND OFFICE PARK	SUITE 45	ASHEVILLE	NC	28803	0.423021881	31
1659877389	WILLIAMS	GEORGE	PATTESON	GEORGE PATTESON WILLIAMS, NC	10810 MALLARD CREEK RD		CHARLOTTE	NC	282629786	0.423157082	31
1275694150	SELVIDGE	WILLIAM	M	WILLIAM M SELVIDGE, NC	101 MANNING DR		CHAPEL HILL	NC	275990001	0.423395311	31
1023017514	COLLINS	PAUL	DWAYNE	PAUL DWAYNE COLLINS, NC	923 W 3RD ST		PEMBROKE	NC	283729684	0.423437171	31
1659487981	GRAHAM	WILLIAM	A.	WILLIAM A. GRAHAM, NC	216 MOORE RD		KING	NC	270218703	0.423514521	31
1528056314	TROMBLEY	MICHAEL	J	MICHAEL J TROMBLEY, NC	300 BILLINGSLEY RD	SUITE 204	CHARLOTTE	NC	282111075	0.423537336	31
1932197795	MILLER	DAVID	C.	DAVID C. MILLER, NC	4315 PHYSICIANS BLVD	SUITE 200	HARRISBURG	NC	280757430	0.424463904	31
1154825461	CAUDILL	ANDREW	CHARLES	ANDREW CHARLES CAUDILL, NC	100 BREWSTER BLVD		CAMP LEJEUNE	NC	285472575	0.424586361	31
1750763876	RADFORD	KELLY	REYNA	KELLY REYNA RADFORD, NC	212 ALLENDALE DR		FOREST CITY	NC	28043	0.425061311	31
1205899069	COLLIAS	CONSTANTI	DEAN PAUL	CONSTANTI DEAN PAUL COLLIAS, NC	W.G. (BILL) HEFNER VA HOSPITAL	1601 BRENNE	SALISBURY	NC	28144	0.42622673	31
1750518106	BECERRA	GONZALO	DANIEL	GONZALO DANIEL BECERRA, NC	2210 HEMBY LN STE 105		GREENVILLE	NC	278343789	0.426324712	31
1528047248	NELSON	JOHN	DOUG	JOHN DOUG NELSON, NC	90 SOUTHSIDE AVE	SUITE 350	ASHEVILLE	NC	288014160	0.426707824	31
1891158598	SEITCHIK	JASON		JASON SEITCHIK, NC	1124 N WASHINGTON ST		SHELBY	NC	281503862	0.426756975	31
1568718674	TAIT	DONALD		DONALD TAIT, NC	162 LEGACY OAKS DR		KNIGHTDALE	NC	275456556	0.426994215	31
1306843123	GRONER	CHRISTOPH	W	CHRISTOPH W GRONER, NC	112 N SWAIM ST		JONESVILLE	NC	286422135	0.426995192	31
1003885740	TEIGLAND	LILLIAN	M.	LILLIAN M. TEIGLAND, NC	6324 FAIRVIEW RD	SUITE 201	CHARLOTTE	NC	282103271	0.427096151	31
1184619710	HAGEN	STEVEN	J	STEVEN J HAGEN, NC	224 SAMARITAN LANE		BOONE	NC	28607	0.427316543	31
1013051432	SOLIMAN	MONA		MONA SOLIMAN, NC	11200 GOVERNOR MANLY WAY		RALEIGH	NC	276148599	0.427354482	31
1841260239	LARIMER	MARK	ROBERT	MARK ROBERT LARIMER, NC	4310 SNIPE CREEK LN	APT. A	RALEIGH	NC	276133442	0.427727903	31
1811934318	CIPRIANI	WENDY	G	WENDY G CIPRIANI, NC	2600 US HIGHWAY 70 W		GOLDSBORO	NC	275307779	0.428090886	31
1700830437	HUFF	JANICE	E.	JANICE E. HUFF, NC	4243 COUNTRY LN		CHARLOTTE	NC	282700203	0.428213123	31
1306943196	DEAR	JANET	K	JANET K DEAR, NC	4220 APEX HWY	STE. 200	DURHAM	NC	27713	0.428356507	31
1891993895	NEWTON	REENA	ADJOA-OFO	REENA ADJOA-OFO NEWTON, NC	206 ASHELAND AVE.		ASHEVILLE	NC	288014016	0.428584318	31
1407851983	MEIJER	MARK	E	MARK E MEIJER, NC	1427 N MAIN ST		ROXBORO	NC	275734318	0.428792263	31
1417081720	BROYLES	LISA		LISA BROYLES, NC	1347 OZONE DR	SUITE 2	SALUDA	NC	287735506	0.428996275	31
1134348485	BLACKWELL	DERRICK	LEWIS	DERRICK LEWIS BLACKWELL, NC	3614 PROVIDENCE RD S	STE 200	WAXHAW	NC	281736310	0.429035614	31
1124110994	WOODYEAR,JR	JOHN	MONTGOMER	JOHN MONTGOMER WOODYEAR,JR, NC	507 N MAIN ST		TROY	NC	273712709	0.429139347	31
1811008477	JONES	MICHELLE	F	MICHELLE F JONES, NC	40 RAVENSWOOD RD		HAMPSTEAD	NC	284434022	0.429156472	31
1144592353	ENIOLA	KEHINDE	TEMITAYO	KEHINDE TEMITAYO ENIOLA, NC	1125 N CHURCH ST		GREENSBORO	NC	274011007	0.42960356	31
1659877678	INDA	MARK		MARK INDA, NC	8420 UNIVERSITY EXEC PARK DR STE 850		CHARLOTTE	NC	282621308	0.42964371	31
1992792642	HANSEN	TODD	STEWART	TODD STEWART HANSEN, NC	3050 RIVERWOOD PKWY	SUITE B	GASTONIA	NC	280566001	0.429839803	31
1457646499	YOUNG	MARY ELIZ	SHERLOCK	MARY ELIZ SHERLOCK YOUNG, NC	260 MERRIMON AVE	STE 200	ASHEVILLE	NC	288011274	0.429842151	31
1861837114	PROVOST	ELIZABETH		ELIZABETH PROVOST, NC	2290 REMOUNT RD		GASTONIA	NC	280544725	0.429900949	31
1326242611	VERRILL	MATTHEW		MATTHEW VERRILL, NC	2700 PROVIDENCE RD S	STE 300	WAXHAW	NC	281736313	0.430312138	31
1750369724	BOALS	AARON	M	AARON M BOALS, NC	291 BROAD ST		KERNERSVILLE	NC	272842932	0.430451359	31
1437233319	SCHAFFER	VALERIE		VALERIE SCHAFFER, NC	2100 ERWIN RD		DURHAM	NC	277100001	0.430605043	31
1902192503	MOORE	RICHARD	ANTHONY	RICHARD ANTHONY MOORE, NC	3708 MAYFAIR ST STE 100		DURHAM	NC	277076223	0.430807417	31
1295788628	FERGUSON	STEVEN	W	STEVEN W FERGUSON, NC	105 COMMERCE STREET		POWELLSVILLE	NC	279670040	0.431493491	31
1023103256	BETTS	REBECCA		REBECCA BETTS, NC	4309 EMPEROR BLVD	STE 125	DURHAM	NC	277038045	0.431840586	31
1093759714	NEWMAN	ALEXANDER	NANCE	ALEXANDER NANCE NEWMAN, NC	300 ASHVILLE AVE	SUITE 200	CARY	NC	275188682	0.43189001	31
1316033657	GATES	DONNA	R	DONNA R GATES, NC	3800 ROBERT PORCHER WAY	SUITE 200	GREENSBORO	NC	274102190	0.432148126	31
1942610159	KARAMALEGOS	ALEXANDER	JAMES ANT	ALEXANDER JAMES ANT KARAMALEGOS, NC	1205 S MAIN ST		GRAHAM	NC	272534511	0.432369653	31
1801324942	RATHEE	CHANDINI		CHANDINI RATHEE, NC	19485 OLD JETTON RD STE 100		CORNELIUS	NC	280316583	0.433046171	31
1023133261	LILES	RICHARD	VERNON	RICHARD VERNON LILES, NC	220 YADKIN ST	COMMUNITY C	ALBEMARLE	NC	28001	0.433190534	31
1528047503	CLARK	WILLIAM	GILMER	WILLIAM GILMER CLARK, NC	2115 S MAIN ST		WAKE FOREST	NC	275875011	0.433585627	31
1639178106	WEST	DANNY	L	DANNY L WEST, NC	102 LIVERMORE DR		PEMBROKE	NC	283727270	0.433629422	31
1154305498	GAVAZOV	MIROSLAV		MIROSLAV GAVAZOV, NC	861 BERKSHIRE RD		SMITHFIELD	NC	275774728	0.434017709	31
1992811962	BURGERT	JESSICA	WRIGHT	JESSICA WRIGHT BURGERT, NC	1411 GREENWAY CT		SANFORD	NC	273306954	0.434145213	31
1649637174	ERNST	MELISSA		MELISSA ERNST, NC	5156 NC HIGHWAY 42 W		GARNER	NC	275298417	0.434462019	31
1093076184	SMALL	DAVID	EARL	DAVID EARL SMALL, NC	5815 BLAKENEY PARK DR	SUITE 200	CHARLOTTE	NC	282775731	0.434463242	31
1568455665	DEAN	JOHN	NEWELL	JOHN NEWELL DEAN, NC	147 ASHELAND AVE		ASHEVILLE	NC	288014013	0.434827115	31
1447530597	JANSEN	CURTIS	LEE	CURTIS LEE JANSEN, NC	2201 SOUTH STERLING STREET		MORGANTON	NC	28655	0.434898837	31
1184152902	AZRAK	ANNE		ANNE AZRAK, NC	137 ISLAND FORD RD		MAIDEN	NC	286508735	0.434985855	31
1619555216	BOURDOT	KIA	SHALYN	KIA SHALYN BOURDOT, NC	2001 VAIL AVE		CHARLOTTE	NC	282071248	0.43509677	31
1508202508	PAYE	LAURA		LAURA PAYE, NC	1801 ROZZELLES FERRY RD		CHARLOTTE	NC	282084228	0.435188142	31
1649372780	LIVERMAN	JOSEPH	THOMAS	JOSEPH THOMAS LIVERMAN, NC	410 CANTERBURY RD		SMITHFIELD	NC	275774861	0.435557822	31
1861629511	DSA	JOYLIN	GLENITA	JOYLIN GLENITA DSA, NC	291 BROAD ST		KERNERSVILLE	NC	272842932	0.435629201	31
1578980678	ADENIRAN	JANET	OLUFUNKEB	JANET OLUFUNKEB ADENIRAN, NC	11840 SOUTHMORE DR STE 200		CHARLOTTE	NC	28277	0.435812648	31
1972602530	PHARR	MARIA	E	MARIA E PHARR, NC	1141 N ROAD ST	SUITE G	ELIZABETH CITY	NC	279093354	0.435947989	31
1861484453	KOCH	DANIEL	GREGORY	DANIEL GREGORY KOCH, NC	1531 N ASPEN ST		LINCOLNTON	NC	280927268	0.435989522	31
1497843486	PASS	MICHAEL	WAYNE	MICHAEL WAYNE PASS, NC	1272 EAST STREET		WAYNESVILLE	NC	287863437	0.436040213	31
1164866588	TIGHE	RYAN	CHRISTOPH	RYAN CHRISTOPH TIGHE, NC	2950 PINE PLANTATION PKWY		OAK ISLAND	NC	284610119	0.436432326	31
1518920776	NOVITT	CECILIA	A	CECILIA A NOVITT, NC	2555 COURT DR	SUITE 460	GASTONIA	NC	280542134	0.436597449	31
1821256512	MOORE	EMORI	A	EMORI A MOORE, NC	100 BREWSTER BLVD		CAMP LEJEUNE	NC	285472538	0.436668126	31
1417941402	BECKHAM	MICHELLE	L	MICHELLE L BECKHAM, NC	100 DODD ST		SPRING HOPE	NC	278829348	0.436740615	31
1356374094	MOHINDROO	KRISHAN		KRISHAN MOHINDROO, NC	7810 PROVIDENCE RD	STE 102	CHARLOTTE	NC	282262954	0.436756782	31
1265401962	MEHTA	HASUMATI	VIJAYKUMA	HASUMATI VIJAYKUMA MEHTA, NC	518 SANDHURST DR		FAYETTEVILLE	NC	283044426	0.43821792	31
1386719805	WILKINSON	JAMES	S.	JAMES S. WILKINSON, NC	4917 S CROATAN HWY	UNIT 1B	NAGS HEAD	NC	279598811	0.438682962	31
1285732446	SALZBERG	LENARD	D	LENARD D SALZBERG, NC	1601 OWEN DR		FAYETTEVILLE	NC	283043425	0.438999574	31
1689792830	SHAKIR	MOHAMAD	A	MOHAMAD A SHAKIR, NC	1385 MEDICAL CENTER DR		ROANOKE RAPIDS	NC	278705130	0.439360494	31
1033175401	EMOKPAE	COURAGE	OSIFO	COURAGE OSIFO EMOKPAE, NC	576 SHELLCASTLE RD		ROCKY MOUNT	NC	278047710	0.439434116	31
1932105889	PRINCE	GUS	D	GUS D PRINCE, NC	10 AVIEMORE		PINEHURST	NC	28374	0.439734943	31
1962542365	RUNSER	LLOYD	AUSTIN AA	LLOYD AUSTIN AA RUNSER, NC	19485 OLD JETTON RD STE 100	SUITE 100	CORNELIUS	NC	280316583	0.439804044	31
1700107851	POGODINA	CORINA		CORINA POGODINA, NC	2100 STANTONSBURG RD		GREENVILLE	NC	278342818	0.440409912	31
1225060148	CARROLL	JAMES	BRUCE	JAMES BRUCE CARROLL, NC	86 N MITCHELL AVE		BAKERSVILLE	NC	287056502	0.440441221	31
1982929949	GILBERT JR.	DAVID	RUSSELL	DAVID RUSSELL GILBERT JR., NC	101 HEART DR		GREENVILLE	NC	278348982	0.440555756	31
1013097005	HAMMER	DOUGLAS	IRA	DOUGLAS IRA HAMMER, NC	1207 WATAUGA ST		RALEIGH	NC	27604	0.441376383	31
1942284450	THORNTON	HEATH	CRUMPLER	HEATH CRUMPLER THORNTON, NC	MEDICAL CENTER BLVD		WINSTON SALEM	NC	271570001	0.441379144	31
1780688440	FIGUEROA	LEONARDO		LEONARDO FIGUEROA, NC	1463 PAMALEE DR		FAYETTEVILLE	NC	283033974	0.441407614	31
1063445906	LOVDAL	JAMIE	A	JAMIE A LOVDAL, NC	3396 SIX FORKS RD		RALEIGH	NC	276097233	0.441692264	31
1043321821	MONTERO	HEATHER-J	H	HEATHER-J H MONTERO, NC	2225 FREEDOM DR		CHARLOTTE	NC	28208	0.441925622	31
1124197090	MITCHELL	LEWIS	DEAN	LEWIS DEAN MITCHELL, NC	301 E WENDOVER AVE	SUITE 215	GREENSBORO	NC	274011230	0.441944386	31
1801232269	AIKEN	BENJAMIN	ABERNATHY	BENJAMIN ABERNATHY AIKEN, NC	2313 US HIGHWAY 70		SWANNANOA	NC	287788207	0.442019588	31
1588762686	ETIENNE	STEFANIE	LINETTE	STEFANIE LINETTE ETIENNE, NC	512 E DAVIE ST		RALEIGH	NC	276011918	0.442264497	31
1801963251	MARSHALL	SHEILA	FRYER	SHEILA FRYER MARSHALL, NC	101 SW CARY PKWY	SUITE 170	CARY	NC	275115562	0.442381796	31
1174550552	JACOBI	PETER	DE GREEFF	PETER DE GREEFF JACOBI, NC	1301 FAYETTEVILLE ST		DURHAM	NC	277072325	0.442484638	31
1164556718	FRANCO	JORGE		JORGE FRANCO, NC	2500 VILLAGE DR STE 100		FAYETTEVILLE	NC	283043811	0.442796435	31
1619074804	BYRD	CHRISTOPH	SOTHORON	CHRISTOPH SOTHORON BYRD, NC	781 AVENT FERRY RD	SUITE 206	HOLLY SPRINGS	NC	275407776	0.443295601	31
1619963121	CRAWFORD	GARY	STEPHEN	GARY STEPHEN CRAWFORD, NC	112 MEDICAL VILLAGE DR	UNIT D	WALLACE	NC	284661668	0.443766549	31
1295735249	TEER	DAVID	A	DAVID A TEER, NC	150 ROBESON ST		FAYETTEVILLE	NC	283015570	0.443845594	31
1245498997	JOSHI	MRINALINI	A	MRINALINI A JOSHI, NC	7845 LITTLE AVE		CHARLOTTE	NC	282268198	0.444124063	31
1194767145	DAVIS	DEBORAH	HOGAN	DEBORAH HOGAN DAVIS, NC	103 MEDICAL HEIGHTS DR		MORGANTON	NC	286555197	0.444218965	31
1114907656	IGLESIAS	DANA	MICHELLE	DANA MICHELLE IGLESIAS, NC	590 MANNING DR		CHAPEL HILL	NC	275996119	0.444228991	31
1518156181	LY	NICK	MINH	NICK MINH LY, NC	5079 SILAS CREEK RD		WINSTON SALEM	NC	271035961	0.444238248	31
1942520937	BOWE	CRYSTAL	CORNELIA	CRYSTAL CORNELIA BOWE, NC	1895 HOFFMAN ROAD	SUITE A	GASTONIA	NC	280546557	0.444400337	31
1780851451	MILETICH	ALYSON	MICHELLE	ALYSON MICHELLE MILETICH, NC	317 N KING ST STE A		HENDERSONVILLE	NC	287924349	0.444439084	31
1790898450	CLARK	HENRY	VONDELL	HENRY VONDELL CLARK, NC	150 FAIRVIEW ROAD	STE 230	MOORESEVILLE	NC	28117	0.444672788	31
1770809592	GREGORY	MEGIN	LATRELL	MEGIN LATRELL GREGORY, NC	10810 MALLARD CREEK RD		CHARLOTTE	NC	282629786	0.445012163	31
1669952248	SUPIK	KATHIE	B	KATHIE B SUPIK, NC	63 HEALTHCARE DR		SYLVA	NC	287795120	0.445115081	31
1275794703	PINEO	CALEB	EVANS	CALEB EVANS PINEO, NC	10211 ALM STREET	SUITE 1100	RALEIGH	NC	276178228	0.445375773	31
1326208117	HICKS	JACQUELIN	MICHELE	JACQUELIN MICHELE HICKS, NC	111 W CHURCH ST		NASHVILLE	NC	278561327	0.445709721	31
1336321926	DOBSON	BURT	WILLIAM	BURT WILLIAM DOBSON, NC	626 JEFFERSON ST		WHITEVILLE	NC	284723708	0.445878491	31
1487812889	SMITH	EMMALEIGH	MADELINE	EMMALEIGH MADELINE SMITH, NC	6387 RAMSEY ST UNIT 100		FAYETTEVILLE	NC	283119442	0.445896678	31
1801049762	MORRIS	ANDREW	JAMES	ANDREW JAMES MORRIS, NC	709 N JUSTICE ST	SUITE B	HENDERSONVILLE	NC	287913454	0.44593359	31
1437338779	SHAIKH	AZRA	PERVEEN	AZRA PERVEEN SHAIKH, NC	101 CLINIC DR		TARBORO	NC	278861935	0.445946768	31
1356532659	BEAM	ANNE	Y	ANNE Y BEAM, NC	5058 WRIGHTSVILLE AVE		WILMINGTON	NC	28405	0.446022822	31
1295780955	NYLAND	LEONARD	ROBERT	LEONARD ROBERT NYLAND, NC	723 AYERSVILLE RD		MADISON	NC	270251505	0.44605264	31
1699896712	SALARY	MONTELL	D	MONTELL D SALARY, NC	500 LAUCHWOOD DR		LAURINBURG	NC	283525501	0.446775798	31
1841265865	ANTINORI	JOSEPH	JAMES	JOSEPH JAMES ANTINORI, NC	14 ACADEMY ST		BURNSVILLE	NC	287142902	0.446803331	31
1467423590	HERZER	CHRISTOPH	MARSHALL	CHRISTOPH MARSHALL HERZER, NC	100 BREWSTER BLVD		CAMP LEJEUNE	NC	285472538	0.446811748	31
1639154198	CHEATHAM	WILLIAM	WAYNE	WILLIAM WAYNE CHEATHAM, NC	6021 POYNER VILLAGE PKWY STE 101		RALEIGH	NC	276163398	0.447482431	31
1770947004	NEIHEISEL	KIMBERLY	ALEXIS	KIMBERLY ALEXIS NEIHEISEL, NC	293 HOSPITAL RD		SYLVA	NC	287795195	0.447486748	31
1952361495	BURRELL	ADAM	W	ADAM W BURRELL, NC	121 RIVERVIEW ST	SUITE B	FRANKLIN	NC	28734	0.447611937	31
1164748166	STROMBERG	JENNIFER	DANIELLE	JENNIFER DANIELLE STROMBERG, NC	2100 ERWIN RD		DURHAM	NC	277053941	0.447869741	31
1528260981	DAVIS	HEATHER	L	HEATHER L DAVIS, NC	2523 DELANEY AVE		WILMINGTON	NC	284036003	0.447917257	31
1366742090	BEATTY	LATONYA	ROCHELLE	LATONYA ROCHELLE BEATTY, NC	2523 DELANEY AVE		WILMINGTON	NC	284036003	0.44819795	31
1558700468	ALIYI	ALIYI	ADAM	ALIYI ADAM ALIYI, NC	800 N JUSTICE ST		HENDERSONVILLE	NC	287913410	0.448281592	31
1619323474	CLIFTON	MARGARET	RUTH	MARGARET RUTH CLIFTON, NC	101 HEART DR		GREENVILLE	NC	278348982	0.448449426	31
1326000969	PERKINS	GWENDOLYN	MYRTIS	GWENDOLYN MYRTIS PERKINS, NC	1111 CIRCLE DR		MONROE	NC	28112	0.448692545	31
1154341311	WEAVER	JOHN	W.	JOHN W. WEAVER, NC	905 PHILLIPS AVE		HIGH POINT	NC	272627075	0.448882195	31
1821068313	BIRMINGHAM	LORRAINE	FAITH	LORRAINE FAITH BIRMINGHAM, NC	3400 EXECUTIVE DR	SUITE 201	RALEIGH	NC	276097476	0.448998444	31
1972570547	ELSEY	RICH	LLOYD	RICH LLOYD ELSEY, NC	3520 LEMSFORD WAY		CHARLOTTE	NC	282155315	0.44917353	31
1710951249	SAMODAL	RODRIGO	T.	RODRIGO T. SAMODAL, NC	34 HEALTHPARK WAY STE 100		CLAYTON	NC	275204497	0.449248608	31
1598029704	VELASCO	JOHN PAUL		JOHN PAUL VELASCO, NC	1534 W D ST		NORTH WILKESBO	NC	286593528	0.449752375	31
1982738472	HAWKINS	JAMES	HUBERT	JAMES HUBERT HAWKINS, NC	1205 S MAIN ST		GRAHAM	NC	272534511	0.449839543	31
1255368023	WATERS	TAMMI	M	TAMMI M WATERS, NC	1600 OLIVE CHAPEL RD STE 124		APEX	NC	275026766	0.450295573	31
1255737045	POKHAREL	TILAK		TILAK POKHAREL, NC	1035C 7 LAKES DR		WEST END	NC	273769081	0.450586939	31
1831121029	CANNON	SHELLI	ELIZABETH	SHELLI ELIZABETH CANNON, NC	333 GASHES CREEK RD		ASHEVILLE	NC	288039405	0.451081772	31
1053545624	ADEGBAMIGBE	TEMITAYO		TEMITAYO ADEGBAMIGBE, NC	501 BILLINGSLEY RD	COTTAGE B	CHARLOTTE	NC	282111009	0.451147918	31
1750709424	KAFER	JESSICA	R.	JESSICA R. KAFER, NC	1220 SPRUCE ST		BELMONT	NC	280123370	0.451426554	31
1750874277	MC TIGHE	KRYSTAL	MARIE	KRYSTAL MARIE MC TIGHE, NC	2803 MEDICAL CAMPUS DRIVE		SEYMOUR JOHNSO	NC	27531	0.451454774	31
1891723961	SWAYNE	DAVID	W	DAVID W SWAYNE, NC	3511 W MARKET ST	SUITE A	GREENSBORO	NC	274034443	0.451778977	31
1568450344	STEINBACHER	ERIKA		ERIKA STEINBACHER, NC	4949 PROFESSIONAL PARK DR	STE 101	KANNAPOLIS	NC	280818637	0.451864284	31
1427286566	DULA	LINDA	YANIK	LINDA YANIK DULA, NC	360 HOSPITAL DR	SUITE 102	CLYDE	NC	287210107	0.451932867	31
1669620605	MOLENAT	MARC	A	MARC A MOLENAT, NC	100 BREWSTER BLVD	NAVAL HOSPI	CAMP LEJEUNE	NC	285472538	0.452103858	31
1750814547	COX	COREY	PEYTON	COREY PEYTON COX, NC	123 HENDERSONVILLE RD		ASHEVILLE	NC	288032868	0.452256862	31
1407811292	HITE	MICHAEL	WESLEY	MICHAEL WESLEY HITE, NC	333 GASHES CREEK RD		ASHEVILLE	NC	288039405	0.452591735	31
1831228352	HINNANT	ELIZABETH	TORRE	ELIZABETH TORRE HINNANT, NC	614 HOWARD ST		BOONE	NC	286082070	0.453035677	31
1982968061	VELINENI	SAMPOORNA		SAMPOORNA VELINENI, NC	2100 STANTONSBURG RD		GREENVILLE	NC	278342818	0.453133872	31
1457391401	LEONARD	JAYNE	B	JAYNE B LEONARD, NC	200 HOSPITAL AVE STE 7		JEFFERSON	NC	286409244	0.453166018	31
1386742286	HANNAPEL	ANDREW	C	ANDREW C HANNAPEL, NC	101 MANNING DR		CHAPEL HILL	NC	275990001	0.453633993	31
1205981610	MCPHERSON	BARBARA	BULTER	BARBARA BULTER MCPHERSON, NC	1002 S EUGENE ST		GREENSBORO	NC	274061308	0.453689218	31
1346208113	HOWELL	TRAVIS	WORTH	TRAVIS WORTH HOWELL, NC	7130 VILLAGE MEDICAL CIR		CLEMMONS	NC	27012	0.454171677	31
1750601191	LARSON	SHANE	LYLE	SHANE LYLE LARSON, NC	2817 REILLY ROAD		FORT BRAGG	NC	28310	0.454391655	31
1154559011	NOTARO	MARY		MARY NOTARO, NC	700A PROGRESS PL		LAURINBURG	NC	283525545	0.454684822	31
1457335002	MILLER	VINCENT	V.	VINCENT V. MILLER, NC	280 N POINTE BLVD		MOUNT AIRY	NC	27030	0.454875359	31
1376594424	LOVE	REBECCA	J	REBECCA J LOVE, NC	210 W DALE ST		SHELBY	NC	28150	0.455210195	31
1518933415	LAWRENCE	MICHAEL		MICHAEL LAWRENCE, NC	302 N GREENE ST		SNOW HILL	NC	285801412	0.455538482	31
1750457024	ODHAM	PATRICIA	A	PATRICIA A ODHAM, NC	201 N FRONT ST STE LL102		WILMINGTON	NC	284015096	0.455595515	31
1578786919	VAIKUNTH	APARNA	B	APARNA B VAIKUNTH, NC	2511 OLD CORNWALLIS RD STE 200		DURHAM	NC	277131869	0.455713796	31
1487797114	ELLER	CHRYSTAL	FAYE	CHRYSTAL FAYE ELLER, NC	522 ALLEN ST	SUITE 101	TROY	NC	273712861	0.455730249	31
1174697064	DYKES	JAMES	RUSSELL	JAMES RUSSELL DYKES, NC	112 SWIFT AVE		DURHAM	NC	27705	0.456134705	31
1932588803	KING	ANDREW	W	ANDREW W KING, NC	2450 EMERALD PL		GREENVILLE	NC	278345784	0.456832673	31
1366412538	BUMGARNER	LAURIE		LAURIE BUMGARNER, NC	1918 RANDOLPH RD	SUITE 175	CHARLOTTE	NC	282071100	0.45776012	31
1205864659	AGRAWAL	MAMATHA	K	MAMATHA K AGRAWAL, NC	4551 NEW BERN AVE # A100		RALEIGH	NC	276101551	0.458716543	31
1306974985	PEAKER	BRANDY	LENET	BRANDY LENET PEAKER, NC	2620 NEW BERN AVE		RALEIGH	NC	276101821	0.459448009	31
1790795441	KRISHNA KUMAR	GAYATHRI		GAYATHRI KRISHNA KUMAR, NC	130 N JUDD PKWY NE		FUQUAY VARINA	NC	275262367	0.459543194	31
1780643197	CORNWALL	RICHARD		RICHARD CORNWALL, NC	235 SHALLOWBROOK DR		ADVANCE	NC	27006	0.46014032	31
1639563133	SEALANDER	JOHN	B	JOHN B SEALANDER, NC	2817 REILLY ST		FORT BRAGG	NC	283107324	0.460156349	31
1578511911	LEE	DAVID	ETHAN	DAVID ETHAN LEE, NC	7130 VILLAGE MEDICAL CIR		CLEMMONS	NC	270128004	0.460201388	31
1548235641	PANNELL	CHRISTA	R	CHRISTA R PANNELL, NC	799 HICKORY TREE RD		WINSTON-SALEM	NC	271279139	0.460291482	31
1184694630	DODD	MARK	ALAN	MARK ALAN DODD, NC	865 W LAKE DR		MOUNT AIRY	NC	270302157	0.460594855	31
1801158001	VOGT	JAYME	ANN	JAYME ANN VOGT, NC	2817 REILLY ST		FORT BRAGG	NC	283105095	0.460716274	31
1861804569	VANG	YING		YING VANG, NC	767 W 1ST ST		NEWTON	NC	286584238	0.461053927	31
1922393842	KLINE	LEANNE	M	LEANNE M KLINE, NC	1409 ASHEVILLE HWY		BREVARD	NC	287129524	0.461309109	31
1780671016	WILLIFORD	ROBERT	EARL	ROBERT EARL WILLIFORD, NC	230 FOUST ST		ASHEBORO	NC	272035404	0.461675725	31
1730220963	PRICE	CECIL	DWIGHT	CECIL DWIGHT PRICE, NC	WAKE FOREST UNIVERSITY - 1834 REYNOLDA ROAD	MACKIE HEAL	WINSTON SALEM	NC	27106	0.462294996	31
1841553864	SALTER	MICHAEL	HUGH	MICHAEL HUGH SALTER, NC	1217 DAVIE AVE		STATESVILLE	NC	286773511	0.462374254	31
1366947897	REYNOLDS	MATTHEW		MATTHEW REYNOLDS, NC	2001 VAIL AVE		CHARLOTTE	NC	282071248	0.462423224	31
1841426848	LAMMIE	MOLLY	M	MOLLY M LAMMIE, NC	4092 PROFESSIONAL DR		HOPE MILLS	NC	283482366	0.46258258	31
1598782922	SYKES	PAUL	WILSON	PAUL WILSON SYKES, NC	1985 STARTOWN RD	SUITE 102	HICKORY	NC	286028307	0.462886687	31
1649254772	VIZEL	ELLIOTT	JONATHAN	ELLIOTT JONATHAN VIZEL, NC	708 HARTNESS RD		STATESVILLE	NC	286773425	0.463027637	31
1396265237	GUILFORD	PHILIP	M.	PHILIP M. GUILFORD, NC	730 NEWMAN RD.		NEW BERN	NC	285625238	0.463348173	31
1811092935	BIRD	NICHOLAS		NICHOLAS BIRD, NC	6 W COLONY PL		DURHAM	NC	277055588	0.463446406	31
1952487977	SAXE	JESSICA	S	JESSICA S SAXE, NC	1801 ROZZELLES FERRY RD		CHARLOTTE	NC	282084228	0.463562391	31
1962889592	POWELL	ALVIN	CALDWELL	ALVIN CALDWELL POWELL, NC	1200 N ELM ST # 3509		GREENSBORO	NC	27401	0.463969546	31
1932494937	CRAMER	REBECCA	HELEN	REBECCA HELEN CRAMER, NC	260 MERRIMON AVE	STE 200	ASHEVILLE	NC	288011274	0.46421004	31
1073951802	CONNEL	STEFANI	MEAGAN	STEFANI MEAGAN CONNEL, NC	1333 S DICKINSON DR UNIT 230		LELAND	NC	284516434	0.464883637	31
1770682676	BRYANT	JAMES	EARL	JAMES EARL BRYANT, NC	1409 ASHEVILLE HWY		BREVARD	NC	287129524	0.465521443	31
1780811448	LE	THAO	PHUONG	THAO PHUONG LE, NC	102 POMONA DR		GREENSBORO	NC	274071616	0.465556465	31
1669430609	DIZNOFF	EMILY	A	EMILY A DIZNOFF, NC	41 OAKLAND RD	SUITE 300	ASHEVILLE	NC	288014820	0.465668029	31
1184603896	KERR	KIRSTEN		KIRSTEN KERR, NC	ONE TRADE STREET		GRANITE FALLS	NC	28630	0.465714291	31
1942344494	MOORE	GEORGE	HORACE	GEORGE HORACE MOORE, NC	2604 DR MARTIN LUTHER KING JR BLVD		NEW BERN	NC	285624238	0.46582605	31
1114128527	DORVIL	DEBORAH	ALICIA	DEBORAH ALICIA DORVIL, NC	3551 S PEAK DR		FAYETTEVILLE	NC	283069573	0.465865687	31
1467569483	GAFFNEY	MARY	ELIZABETH	MARY ELIZABETH GAFFNEY, NC	4935 ALBEMARLE RD		CHARLOTTE	NC	282056617	0.465893537	31
1710927991	SHELDON	FRANK	C	FRANK C SHELDON, NC	1201 CAROLINA AVE		WASHINGTON	NC	278893571	0.466103089	31
1023079381	BAUMGARTEN	ALAN	S	ALAN S BAUMGARTEN, NC	206 ASHELAND AVE		ASHEVILLE	NC	288014016	0.466138983	31
1922099035	ALMIRALL	PETER	DAVID	PETER DAVID ALMIRALL, NC	8715 E OAK ISLAND DR		OAK ISLAND	NC	284658367	0.466155998	31
1457348476	BRYANT	CHARLES	LITCHFORD	CHARLES LITCHFORD BRYANT, NC	227 WAXHAW ST		FAYETTEVILLE	NC	283148626	0.466178539	31
1336218296	CASSIANO	COLEY		COLEY CASSIANO, NC	301 E WENDOVER AVE	SUITE 215	GREENSBORO	NC	274011230	0.466613244	31
1508875972	VU	DAVIS	D	DAVIS D VU, NC	1930 PEACE HAVEN RD		WINSTON SALEM	NC	271064817	0.466666248	31
1235333675	BLACKBURN	ANDREA	SUZETTE	ANDREA SUZETTE BLACKBURN, NC	1003 WOODRIDGE DR		LUMBERTON	NC	283583328	0.466675823	31
1407989353	BAKER	JOHN	SCOTT	JOHN SCOTT BAKER, NC	479 SOUTH STREET	SUITE 3	HIGHLANDS	NC	287412874	0.467075471	31
1114915980	REIFF	MARK		MARK REIFF, NC	431 COPPERFIELD BLVD NE	STE 100	CONCORD	NC	280252405	0.467338287	31
1225099294	MIKHAIL	FAYEZ	F	FAYEZ F MIKHAIL, NC	1021 HARGETT ST		JACKSONVILLE	NC	285405924	0.467441373	31
1376540112	FORREST	BRIAN	RAY	BRIAN RAY FORREST, NC	1031 W WILLIAMS ST	SUITE 106	APEX	NC	275023955	0.467726445	31
1134386618	KOCHHAR	CHANPREET		CHANPREET KOCHHAR, NC	1801 ROZZELLES FERRY RD		CHARLOTTE	NC	282084228	0.468005888	31
1346653011	MCGRAW	SHANIQUA		SHANIQUA MCGRAW, NC	2459 EMERALD PL		GREENVILLE	NC	278345732	0.468302362	31
1275569402	CANNON	DANIEL	F	DANIEL F CANNON, NC	6 BROOKLET ST		ASHEVILLE	NC	288014505	0.46834344	31
1487820635	MCMURRAY	ROGER	JACOB	ROGER JACOB MCMURRAY, NC	1850 W ARLINGTON BLVD		GREENVILLE	NC	278345704	0.468404041	31
1053399816	MCCALEB	JANE	HARVEY	JANE HARVEY MCCALEB, NC	204 EVANS ROAD		HOLLISTER	NC	278440010	0.468450568	31
1922075456	MEYERS	BART	JEFFREY	BART JEFFREY MEYERS, NC	WOMACK ARMY MEDICAL CENTER		FORT BRAGG	NC	283100001	0.46903046	31
1710278361	ONLY	CECILIE		CECILIE ONLY, NC	5727 PROSPERITY CROSSING DR	STE 2200	CHARLOTTE	NC	282692206	0.470203983	31
1962848358	MACNAMARA	MARINA	MEGHAN CA	MARINA MEGHAN CA MACNAMARA, NC	360 HOSPITAL DR	SUITE 102	CLYDE	NC	287210107	0.470588043	31
1679867709	FUNCHES	JOSALYN	CAMILLE	JOSALYN CAMILLE FUNCHES, NC	1125 N CHURCH ST		GREENSBORO	NC	274011007	0.470817018	31
1962565085	BLOMGREN	PETER	FREDERICK	PETER FREDERICK BLOMGREN, NC	317 W WENDOVER AVE		GREENSBORO	NC	274088401	0.470915932	31
1649239633	HUSSEIN	DIAA	ELDIN	DIAA ELDIN HUSSEIN, NC	329B SANFORD DR		MORGANTON	NC	286552555	0.470961135	31
1366402406	MYERS	JOHN	JAY	JOHN JAY MYERS, NC	1385 MEDICAL CENTER DR		ROANOKE RAPIDS	NC	278705130	0.470965097	31
1578600870	SWITZER	JANIE	J	JANIE J SWITZER, NC	3331 EASY ST		DUNN	NC	283347988	0.47166354	31
1578597670	ALBERT	SUSAN	L.	SUSAN L. ALBERT, NC	204 OLD BRICKYARD ROAD		NORTH WILKESBO	NC	28659	0.471808353	31
1548848823	BUTLER	JULIAN	ROBERT	JULIAN ROBERT BUTLER, NC	2001 VAIL AVE		CHARLOTTE	NC	282071248	0.471922045	31
1679520795	WAECHTER	DEBORAH	H	DEBORAH H WAECHTER, NC	103 MEDICAL HEIGHTS DR		MORGANTON	NC	286555197	0.47198171	31
1720515000	ALLISON	JAMES	HARVEY	JAMES HARVEY ALLISON, NC	590 MANNING DR		CHAPEL HILL	NC	275996119	0.472161419	31
1871882142	MILES	MIMI	CHANDLER	MIMI CHANDLER MILES, NC	DEPARTMENT OF FAMILY MEDICINE	590 MANNING	CHAPEL HILL	NC	275997595	0.472441226	31
1770548968	MARTIN	TANYA	DENISE	TANYA DENISE MARTIN, NC	5500 W FRIENDLY AVE	SUITE 201	GREENSBORO	NC	274104212	0.472881335	31
1801994207	ELGENDY	SAMAR	S	SAMAR S ELGENDY, NC	1463 PAMALEE DR		FAYETTEVILLE	NC	283033974	0.473487208	31
1063465953	SWAD	SAMUEL	J	SAMUEL J SWAD, NC	5815 BLAKENEY PARK DR	SUITE 200	CHARLOTTE	NC	282775731	0.473708267	31
1285108209	DONALDSON	TYWANA		TYWANA DONALDSON, NC	30 MEDICINE CIRCLE		DURHAM	NC	277103038	0.473712428	31
1053334938	LEE	JINOO	TOMMY	JINOO TOMMY LEE, NC	207 OLD LEXINGTON RD		THOMASVILLE	NC	273603428	0.473833026	31
1164928859	KULKARNI	MONICA		MONICA KULKARNI, NC	2001 VAIL AVE		CHARLOTTE	NC	28207	0.474083909	31
1053721282	PARKER	PAIGE	KIMBRELL	PAIGE KIMBRELL PARKER, NC	1205 N CENTER ST		HICKORY	NC	286013759	0.474189387	31
1528043148	ALSTON	NIMIA	J	NIMIA J ALSTON, NC	1850 W ARLINGTON BLVD		GREENVILLE	NC	278345704	0.474311851	31
1548526437	GIBSON	JEFFREY	ROBERT	JEFFREY ROBERT GIBSON, NC	508 FULTON ST		DURHAM	NC	277053875	0.474621078	31
1750720710	KUZMA	RICHARD		RICHARD KUZMA, NC	1585 FORNEY CREEK PKWY	STE 2100	DENVER	NC	280379514	0.474830678	31
1982756847	HART	JOHN	JAY	JOHN JAY HART, NC	1901 HILLANDALE RD	SUITE D	DURHAM	NC	277052664	0.475025063	31
1578507380	GIROUARD	JONIE	MYRSTOL	JONIE MYRSTOL GIROUARD, NC	15806 BROOKWAY DR	SUITE 400	HUNTERSVILLE	NC	28078	0.475114389	31
1891813879	KNOWLTON	CONNIE	LOU	CONNIE LOU KNOWLTON, NC	14830 CHOATE CIRCLE		CHARLOTTE	NC	28273	0.475305451	31
1962446914	BOUSKA	DAVID	E	DAVID E BOUSKA, NC	1941 NEW GARDEN RD STE 216		GREENSBORO	NC	274102555	0.475312837	31
1205808458	GIBBONS	ELIZABETH	B	ELIZABETH B GIBBONS, NC	115 KILDAIRE PARK DR STE 200		CARY	NC	275188144	0.475657429	31
1720215668	LYNM	SONJA	GUAN GIN	SONJA GUAN GIN LYNM, NC	709 N JUSTICE ST	SUITE B	HENDERSONVILLE	NC	287913454	0.476139156	31
1710903224	MARLETTE	MARNIE	S	MARNIE S MARLETTE, NC	833 MONTLIEU AVE		HIGH POINT	NC	272624221	0.476289912	31
1891773008	QUILTY	EILEEN	MARIE	EILEEN MARIE QUILTY, NC	2645 MERIDIAN PKWY STE 323		DURHAM	NC	277134232	0.4765225	31
1558951962	BEAMAN	KRISTEN	JO	KRISTEN JO BEAMAN, NC	1402 WAYNE MEMORIAL DR		GOLDSBORO	NC	275342235	0.476728365	31
1861056137	COX	SARAH	G	SARAH G COX, NC	270 COPPERFIELD BLVD NE STE 101		CONCORD	NC	280252443	0.477198496	31
1508362468	MEADOWCROFT	MARY	K	MARY K MEADOWCROFT, NC	2523 DELANEY AVE		WILMINGTON	NC	284036003	0.477361188	31
1215011101	MICOL	MELISSA		MELISSA MICOL, NC	2100 ERWIN RD		DURHAM	NC	277100001	0.477426406	31
1285648352	STAFFORD	HARRY	COZENE	HARRY COZENE STAFFORD, NC	4101 N ROXBORO ST		DURHAM	NC	277042121	0.477627254	31
1629482047	HALL	PATRICIA	LYNN FEEN	PATRICIA LYNN FEEN HALL, NC	116 SEVEN MILE RIDGE RD		BURNSVILLE	NC	287148509	0.477654391	31
1366898041	STARR	SARAH	ELIZABETH	SARAH ELIZABETH STARR, NC	37 PINEVILLE BLVD STE 101		CLAYTON	NC	275279355	0.477783814	31
1215982475	BUTLER	BRAD	EVERETTE	BRAD EVERETTE BUTLER, NC	185 RAWLS RD		ANGIER	NC	27501	0.47849489	31
1205808136	KUBLEY	JAMES	DANIEL	JAMES DANIEL KUBLEY, NC	1 MEDICAL CENTER DR		SUPPLY	NC	284623350	0.478582443	31
1558322156	CLEMENZI	REBECCA	A	REBECCA A CLEMENZI, NC	90 SOUTHSIDE AVE	SUITE 350	ASHEVILLE	NC	288014160	0.479364375	31
1740339761	NELSON	JULIA	K	JULIA K NELSON, NC	4402 SHIPYARD BLVD		WILMINGTON	NC	284036161	0.480048256	31
1700864741	SEATON	BRUCE	L	BRUCE L SEATON, NC	357 WILLIAMSON RD		MOORESVILLE	NC	281175935	0.480303556	31
1992888291	FRALIX	TERESA	ANN	TERESA ANN FRALIX, NC	2579 CHIMNEY ROCK RD		HENDERSONVILLE	NC	287929181	0.480597306	31
1235425786	KEYS	CRYSTAL	CLARK	CRYSTAL CLARK KEYS, NC	2100 STANTONSBURG RD		GREENVILLE	NC	278342818	0.4806638	31
1518052471	LARSON	SEAN	MARK	SEAN MARK LARSON, NC	4692 BROWNSBORO RD		WINSTON SALEM	NC	27106	0.480786765	31
[truncated: 2,195 more rows]
