# Supplementary material for: Prevalence and Correlates of COVID-19 Vaccine Information on Family Medicine Practices’ Websites in the United States: Cross-sectional Website Content Analysis
Source: JMIR Form Res. 2022 Nov 17;6(11):e38425. doi: 10.2196/38425 (PMC9671487; doi:10.2196/38425)
Supplement: Multimedia Appendix 1 [file formative_v6i11e38425_app1.zip › NPI datasets/ND_NPI.csv]

NPI	last_name	first_name	middle_name	address_line1	address_line2	city	state	zip	r	target_sample
1114944113	BREEN	CHARLES	J	315 E CALDONIA AVE		HILLSBORO	ND	58045	0.0004615281	4
1801813571	LUZ	AILEEN	L	2601 BROADWAY N		FARGO	ND	581026704	0.0006337455	4
1235576661	TRAVERSE	CHELSEA	RENAE	520 CHAUTAUQUA BLVD		VALLEY CITY	ND	580723145	0.0020937012	4
1871502740	MALLBERG	TRACIE	MARIE	1701 38TH ST S STE 101		FARGO	ND	581034499	0.0032346575	4
1871691543	THOMAS	JACK	G	938 2ND AVE W		DICKINSON	ND	586013916	0.0058785854	4
1013935782	BUHR	JAMES	B	520 CHAUTAUQUA BLVD		VALLEY CITY	ND	580723145	0.0087986067	4
1093387607	ZAHID	SHAHEER		701 E ROSSER AVE		BISMARCK	ND	585014457	0.0107610268	4
1063853711	HENDRICKSON	MEGHAN		102 MANDAN AVE		MANDAN	ND	585543771	0.0118740844	4
1598788390	FIELD	DAVID	R	222 N 7TH ST		BISMARCK	ND	585014436	0.0155456909	4
1306943188	BLACK	FREDRIC	LEE	1000 SOUTH COLUMBIA ROAD		GRAND FORKS	ND	582066002	0.0161578623	4
1174724116	LYSTE	DEREK	JOHN	1380 S COLUMBIA RD		GRAND FORKS	ND	582014059	0.0173138622	4
1275561102	HOSTETTER	JEFFREY	EUGENE	515 E BROADWAY		BISMARCK	ND	58501	0.0173554113	4
1063499879	SCHAFFER	TODD	W	3318 N 14TH ST		BISMARCK	ND	585031614	0.0174226128	4
1417040189	RADKE	MICHELLE	M	1711 GOLD DRIVE SOUTH SUITE 160		FARGO	ND	58103	0.019663238	4
1629017785	SMITH	JEFFREY	A	1033 BASIN AVE		BISMARCK	ND	585046649	0.0204538345	4
1083838411	DEERE	JOSHUA	RICHARD	1380 S COLUMBIA RD - ALTRU FAMILY MEDICINE CENTER		GRAND FORKS	ND	58201	0.0228871876	4
1689607418	SAXON	DAVID	H.	1531 W VILLARD ST STE A		DICKINSON	ND	586014657	0.0277589783	4
1104913052	HURLY	MARY	T	400 BURDICK EXPY E		MINOT	ND	587014768	0.0280291233	4
1871542878	RICE	JON	R	4510 13TH AVE S		FARGO	ND	581210001	0.0320922905	4
1366540098	STRIPE	STEPHEN	C	1201 11TH AVE SW		MINOT	ND	587014207	0.0349555402	4
1528355500	SIEWERT	RYAN	M	1321 W DAKOTA PKWY		WILLISTON	ND	588013807	0.037420094	4
1134579030	SNOW	LINDSAY		1599 J ST		GRAND FORKS AF	ND	58205	0.0378113468	4
1679695365	BAIRD	JOHN	ROBERT	1240 25TH ST S		FARGO	ND	581032367	0.0383084379	4
1831716224	TITUS	LUCAS		701 E ROSSER AVE		BISMARCK	ND	585014457	0.038999775	4
1366639213	CID	LILIA	MARCELINA	114 3RD ST NE		ROLLA	ND	583677137	0.0390772727	4
1710931977	ORCHARD	JEFFREY	L	2700 STATE ST		BISMARCK	ND	585030669	0.042295808	4
1124468111	SAMI	SARAH		701 E ROSSER AVE		BISMARCK	ND	585014461	0.0439956384	4
1588216469	BRAR	JASTINDEE		1201 11TH AVE SW		MINOT	ND	587014207	0.0443620812	4
1902013956	BEHMANESH	SHARAREH		1201 11TH AVE SW		MINOT	ND	587014207	0.044391783	4
1316423890	AULAKH	NAVJOT		701 E ROSSER AVE		BISMARCK	ND	58501	0.0448008473	4
1750733911	MALHI	RENU		1201 11TH AVE SW		MINOT	ND	587014207	0.0484922463	4
1003076894	MYRMOE	JASON	C	2400 32ND AVE S		FARGO	ND	581035800	0.0504778899	4
1932206711	CARTER	F. MARK		1200 S COLUMBIA RD		GRAND FORKS	ND	582014036	0.0519253132	4
1114024999	BYRON	EUGENE	B	1000 S COLUMBIA RD		GRAND FORKS	ND	582014032	0.0519888946	4
1235151705	PATEL	SURESH	K	909 2ND ST		LANGDON	ND	582492407	0.0521663591	4
1881894152	NOISY HAWK	LYNELLE	NANCY	10 NORTH RIVER ROAD		FT. YATES	ND	58538	0.0526583223	4
1225689748	LANDIS	MICHAEL		1201 11TH AVE SW		MINOT	ND	587014207	0.0543869748	4
1124645064	BUCHOLZ	SHELBY	RAE	737 BROADWAY N		FARGO	ND	581024421	0.0544313919	4
1457396822	PANKOW	DAWN	K	275 11TH ST S		WAHPETON	ND	580754655	0.0578275551	4
1770155061	SEMPETA	DANIEL		1201 11TH AVE SW		MINOT	ND	587014207	0.059029066	4
1982919585	SHAH	DISHA	R.	900 E BROADWAY AVE		BISMARCK	ND	585014520	0.059262516	4
1457387433	VER STEEG	BRUCE	ALLEN	2101 ELM ST N		FARGO	ND	581022417	0.0656073224	4
1497277990	WADHAWAN	SHELLY		2400 32ND AVE S		FARGO	ND	581035800	0.0667919792	4
1750303392	ROESLER	SEAN	E	1720 UNIVERSITY DR S		FARGO	ND	581034940	0.0678557251	4
1093245094	DOBIS	JENNIFER		3902 13TH AVE S		FARGO	ND	581033357	0.0687129684	4
1134251044	CARTER	DARREN	DUANE	411 N 4TH ST	SUITE 5	BISMARCK	ND	585014078	0.0705245603	4
1629230081	CLAUSON	RYAN		2700 STATE ST STE 1		BISMARCK	ND	585030669	0.0708893873	4
1609215151	HENDERSON DRE	LINDSEY	LEE	1040 TACOMA AVE		BISMARCK	ND	585047452	0.0715607936	4
1003879545	BOSSORT	JAMES	B	222 N 7TH ST		BISMARCK	ND	585014436	0.0724132131	4
1700856911	GRIFFIN	DOUGLAS	M	736 BROADWAY N		FARGO	ND	581024421	0.0788351978	4
1447878921	NAGARAJAN	SUGANDHA		1201 11TH AVE SW		MINOT	ND	587014207	0.0798958843	4
1457442469	HALVORSON	LARRY	O	725 HAMLINE ST		GRAND FORKS	ND	582032819	0.0804031939	4
1447288352	TANGEDAHL	GUY	PAUL	515 E BROADWAY		BISMARCK	ND	58501	0.0805983297	4
1144436338	HEROLD	DANIEL	WILFRED	225 4TH AVE N	FARGO MEPS	FARGO	ND	581024841	0.0823753458	4
1669583183	HOCHHALTER	DAVID	L	520 CHAUTAUQUA BLVD		VALLEY CITY	ND	580723145	0.0828109193	4
1134336092	NJOKU	CHINYERE		1201 11TH AVE SW		MINOT	ND	587014207	0.086826874	4
1801994538	EMERY	RUSSELL		2820 N WASHINGTON STREET		BISMARCK	ND	58501	0.0879667486	4
1295821932	GROSSMAN	ROBERT	E	1000 HIGHWAY 12		HETTINGER	ND	586397530	0.0921999049	4
1720343577	MONI	MONIKA		1201 11TH AVE SW		MINOT	ND	587014207	0.0935579967	4
1790789576	SCHOCK	JOEL	FLOYD	3290 20TH ST S		FARGO	ND	581045917	0.0936639985	4
1225655616	HENDERSON	MARSHALL		701 E ROSSER AVE		BISMARCK	ND	585014457	0.0937762168	4
1578585063	KENNEDY	GARY	J	2400 32ND AVE S		FARGO	ND	581035800	0.0941318758	4
1558401554	MARTINSON	ERLING	D	108 N MAIN STREET		MCVILLE	ND	58254	0.0942826295	4
1134578537	SAMSON	NICOLE		1001 7TH STREET NE - ALTRU CLINIC/DEVILS LAKE		DEVILS LAKE	ND	583012719	0.0974960118	4
1487690616	KIDDER	ANNE	E	1401 13TH AVE E		WEST FARGO	ND	580783468	0.0984188985	4
1700849833	BETTING	SUSAN	P	3318 N 14TH ST		BISMARCK	ND	585031614	0.1001988869	4
1013360197	KAYANI	WAQAS		1201 11TH AVE SW		MINOT	ND	587014207	0.1029868033	4
1639374960	JOHNSON	MANDI	LYNN	1000 SOUTH COLUMBIA ROAD		GRAND FORKS	ND	582066002	0.1030929792	4
1811418684	RICHTER	WANNAPAK		701 E ROSSER AVE		BISMARCK	ND	585014461	0.1037048968	4
1730111972	ROBINSON	GARY	L	737 BROADWAY N		FARGO	ND	581220001	0.1125646285	4
1265872030	SAUTER	SHANNON		701 E ROSSER AVE		BISMARCK	ND	585014461	0.1131205676	4
1356655781	EYJOLFSON	GRANT	WILLIAM	1000 SOUTH COLUMBIA ROAD		GRAND FORKS	ND	582066002	0.1156230802	4
1487184255	RAJARATNAM	MAYURESH		725 HAMLINE ST		GRAND FORKS	ND	582032819	0.1163819363	4
1063512895	LARSON	RICHARD	LEE	1300 HOSPITAL LOOP		BELCOURT	ND	583160160	0.1182772653	4
1487671483	CARD	CHARLENE	C	2601 BROADWAY N		FARGO	ND	581026704	0.1187122325	4
1548783962	DHALIWAL	JOAT		1201 11TH AVE SW		MINOT	ND	587014207	0.1197565059	4
1023626462	TARSITANO	GIANFRANC		725 HAMLINE STREET		GRAND FORKS	ND	58203	0.1261733203	4
1851319925	WILDER	LAWRENCE	L.	1213 15TH AVE W		WILLISTON	ND	588013800	0.1262291838	4
1275559262	SMITH	CLARENCE	MILTON	1600 2ND AVE SW		MINOT	ND	587013459	0.1272716993	4
1194804757	CHAKRAVORTY	BHASWATI	MONA	306 4TH ST N		FARGO	ND	581024820	0.1318489821	4
1295013142	KUNDETI	BHAVANI		1201 11TH AVE SW		MINOT	ND	587014207	0.1319103968	4
1073131959	VERMA	KARAN		701 E ROSSER AVE		BISMARCK	ND	585014457	0.1360514444	4
1265985006	AGGARWAL	ABHINN		1201 11TH AVE SW		MINOT	ND	587014207	0.141310392	4
1437445442	GUSTAFSON	JEAN	M.	401 N 9TH ST		BISMARCK	ND	585014530	0.1416748637	4
1154337400	SONDREAL	PHILIP	STEEN	2301 25TH ST S STE N		FARGO	ND	581036173	0.1421493032	4
1346405602	BRICKNER	DEREK	M	300 2ND AVE NE		JAMESTOWN	ND	584013373	0.1427375009	4
1558854539	KOTNALA	SUCHITA		737 BROADWAY NORTH		FARGO	ND	58122	0.1438108646	4
1265568851	GOMEZ	YVONNE	L	1380 S COLUMBIA RD		GRAND FORKS	ND	582014059	0.1445292175	4
1427182823	LONGIE	KELLY	BRENT	401 N 9TH ST		BISMARCK	ND	585014530	0.1451405572	4
1386621209	KOTNIK	ANTHONY	JAMES	164 W 13TH STREET	UNITY MEDIC	GRAFTON	ND	582371896	0.1473886735	4
1285688226	EVANS	PATRICK	JOSEPH	1201 11TH AVE SW		MINOT	ND	587014207	0.1510563996	4
1326278912	LONGMUIR	MARK	KENNETH	615 6TH ST SE		STANLEY	ND	587844444	0.1542558512	4
1245850866	DANIEL	ALLISON		725 HAMLINE ST		GRAND FORKS	ND	582032819	0.1579042637	4
1811569411	DRAGAS	DAVID		701 E ROSSER AVE		BISMARCK	ND	585014457	0.1631769026	4
1881186658	PATEL	SUHANI		701 E ROSSER AVE		BISMARCK	ND	585014461	0.16330978	4
1871553313	BAUER OLSON	CHERYL	K	3290 20TH ST S		FARGO	ND	581045917	0.1643870972	4
1801174768	VIJAYARAGHAVA	VIDYA		4689 38TH AVE S		FARGO	ND	581048506	0.1648519277	4
1942648878	PLACKE	MICHELLE		1312 HIGHWAY 49 N		BEULAH	ND	585236038	0.1676571961	4
1912918772	JOHNSON	ANTHONY	T	102 MANDAN AVE		MANDAN	ND	585543771	0.167903123	4
1487689212	FISCHER	KEITH	J	2101 ELM ST N		FARGO	ND	581022417	0.1696474083	4
1457422883	TINCHER	MICHELLE	R	2830 N WASHINGTON ST		BISMARCK	ND	585031482	0.1703759838	4
1134792310	KAPADIA	GINA		1201 11TH AVE SW		MINOT	ND	587014207	0.1742449925	4
1669766283	HENDERSON	CHRIS		1380 S COLUMBIA RD		GRAND FORKS	ND	582014059	0.1757526948	4
1528046000	KASPARI	THOMAS		1312 HWY 49 NW		BEULAH	ND	58523	0.1799480432	4
1154618130	HAMAR	MATTHEW	L.	401 N 9TH ST		BISMARCK	ND	585014530	0.1802170562	4
1568438893	RAYMOND	ARTHUR	J	#1 HOSPITAL RD		BELCOURT	ND	583160160	0.1827545055	4
1609820869	MURPHY	LOUISE	A	2700 STATE ST		BISMARCK	ND	585030669	0.1836765167	4
1235485426	TINCHER	AMBER		10 N RIVER ROAD		FORT YATES	ND	58538	0.1846026109	4
1871700823	DE JONG	ANN		1201 11TH AVE SW		MINOT	ND	587014207	0.1852204549	4
1871539304	TOPLEY	STUART	R	3902 13TH AVE S		FARGO	ND	581033357	0.1859852407	4
1447213202	JYSTAD	PHILIP		2422 20TH ST SW		JAMESTOWN	ND	584016201	0.1861915277	4
1902911639	GOURNEAU	LINDA	FAYE	300 W CENTURY AVE		BISMARCK	ND	585031401	0.1891618865	4
1578135885	FLORA	RUPINDER	SINGH	1201 11TH AVE SW		MINOT	ND	587014207	0.189546736	4
1649298290	GRIFFIN	DAVID	M	801 BROADWAY N		FARGO	ND	581023641	0.1912046225	4
1306191689	CATROW	PATRICIA	KAYE	10 MISSILE AVE		MINOT AFB	ND	58705	0.1943260786	4
1821404260	WANZEK	RACHEL		300 2ND AVE NE STE 212		JAMESTOWN	ND	584013377	0.1952245418	4
1144312570	MILLETTE	KEITH	W	1380 S COLUMBIA RD		GRAND FORKS	ND	582014059	0.1961896551	4
1891157061	REID	TIMOTHY		1599 J ST		GRAND FORKS AF	ND	582056306	0.1974566547	4
1144315441	JOYCE	JOHN	P	1000 HIGHWAY 12		HETTINGER	ND	58639	0.1991726673	4
1720591555	OBEROI	ROHAN		1201 11TH AVE SW		MINOT	ND	58701	0.2001036872	4
1639125321	BOTSFORD	JOHN	D	401 N 9TH ST		BISMARCK	ND	585014507	0.2066817238	4
1225294655	MOHANDESI	MOJGAN		1201 11TH AVE SW		MINOT	ND	587014207	0.2081495338	4
1114951431	KEMP	ROBERT	G.	1213 15TH AVE W		WILLISTON	ND	588013800	0.2082109946	4
1306864665	NESS	FREDERICK	KAYE	#1 HOSPITAL RD		BELCOURT	ND	583160160	0.2094057702	4
1063824266	OLSON	JILL		725 HAMLINE ST		GRAND FORKS	ND	582032819	0.2114654287	4
1235756040	SINGH	RAMNEET	KAUR	736 BROADWAY N		FARGO	ND	581024421	0.212334666	4
1306932660	SVEDJAN	HAYLEY	J	4440 S WASHINGTON ST		GRAND FORKS	ND	582017245	0.213657755	4
1083643498	HAUGEN	JOEL	R	3902 13TH AVE S		FARGO	ND	581033357	0.2137651305	4
1730109257	DORNACKER	ANGELA	S	102 MANDAN AVE		MANDAN	ND	585543771	0.2144105924	4
1881620805	LOPERENA	RUDOLF		905 MAIN ST		LISBON	ND	580544334	0.2163812505	4
1295350114	KRAUSE	CALLIE		2605 CIRCLE DR		JAMESTOWN	ND	584016905	0.2164609545	4
1225056898	LENZMEIER	RICHARD	D	301 N P AVE		FARGO	ND	581024835	0.2170645312	4
1114018918	HOVET	CHARLOTTE	G	1200 S COLUMBIA RD		GRAND FORKS	ND	582014036	0.2173718206	4
1326176223	LONGIE	KEVIN	BRUCE	828 KIRKWOOD MALL		BISMARCK	ND	585045752	0.2179152031	4
1386217958	SHENODA	DANIEL		725 HAMLINE ST		GRAND FORKS	ND	582032819	0.219337653	4
1831578541	WASWICK	TRAVIS		600 1ST ST SE		MAYVILLE	ND	58257	0.2194252737	4
1225656705	MANJESHWAR	RADHIKA		1201 11TH AVE SW		MINOT	ND	587014207	0.2225212237	4
1124128608	SEILER	HUBERT	L	800 3RD AVE SW		RUGBY	ND	583681645	0.2230001447	4
1346699741	MCMAHON	AMANDA		725 HAMLINE ST		GRAND FORKS	ND	582032819	0.2235066584	4
1518052042	JOHNSON	THERESE		1711 GOLD DRIVE SOUTH SUITE 160		FARGO	ND	58103	0.2272705916	4
1417186586	NYAYAPATI	NEELIMA		2400 32ND AVE S		FARGO	ND	581035800	0.2298154376	4
1396732947	KOMOROWSKA	DANUTA		33 9TH ST W		DICKINSON	ND	586013950	0.2323313026	4
1275185159	BABRA	AMIT		1201 11TH AVE SW		MINOT	ND	587014207	0.2324792381	4
1295211431	AZARMI	HELEN		1201 11TH AVE SW		MINOT	ND	587014207	0.2336689617	4
1053832006	GIETZEN	MEGAN		33 9TH ST W		DICKINSON	ND	58601	0.2353064638	4
1922668938	FLEMING	OLIVIA		725 HAMLINE ST		GRAND FORKS	ND	582032819	0.2402632009	4
1619352002	TOLMAN	DUSTIN		1201 11TH AVE SW		MINOT	ND	587014207	0.244984103	4
1942514666	ALKILANI	SUHAIL		1 BURDICK EXPY W		MINOT	ND	587014406	0.2455509665	4
1134215494	SCHAUER	ROGER	W	501 N COLUMBIA RD		GRAND FORKS	ND	582026094	0.2464923469	4
1457339301	COMPTON	JOHNATHAN	MARK	1599 J ST		GRAND FORKS AF	ND	582056306	0.2471550062	4
1952887192	SHARIEFF	AFAQ	ANWER	1201 11TH AVE SW		MINOT	ND	587014207	0.2476849469	4
1477870681	MCLEOD	MATTHEW	JAMES	1220 SHEYENNE ST		WEST FARGO	ND	580782637	0.2482137486	4
1902013857	HAMILTON	ROBERT		HWY 281N		CANDO	ND	583240688	0.2501123013	4
1831117415	MCMILLAN	WILLIAM	K	904 5TH AVE NE		JAMESTOWN	ND	584013437	0.2506493801	4
1184286296	WEBB	STERLING	ABERNETHY	801 BROADWAY N		FARGO	ND	581023641	0.2518241993	4
1043245277	PETTY	RUSSELL		HIGHWAY 281 NORTH		CANDO	ND	583240688	0.256765484	4
1083702955	VIDDAL	KARL		701 E ROSSER AVE		BISMARCK	ND	585014461	0.259023734	4
1841390762	WAYMAN	DEREK	C	1001 7TH STREET NE		DEVILS LAKE	ND	583011100	0.2610143988	4
1710330006	HOFF RUE	JOSALYNNE	LADAWN	800 S MAIN AVE		RUGBY	ND	583682118	0.2625263986	4
1801811971	KRUGER	MICHAEL	STEVEN	3035 DEMERS AVE		GRAND FORKS	ND	582014040	0.2626028472	4
1205823846	WOLF	DENNIS	E	33 9TH ST W		DICKINSON	ND	586013950	0.2656685669	4
1871162586	NIEC	ERIK		725 HAMLINE STREET		GRAND FORKS	ND	58203	0.265987334	4
1447703293	MOHAN	SUMEET		1201 11TH AVE SW		MINOT	ND	587014207	0.2663249566	4
1093489718	GUPTA	VIKAS	ANAND	1201 11TH AVE SW		MINOT	ND	587014207	0.2714259095	4
1205088515	KLOP	KRISSONDR	LEIGH	1040 TACOMA AVE		BISMARCK	ND	585047452	0.2728887774	4
1992822464	LANGAGER	TYRONE		602 ASH AVE E		GLEN ULLIN	ND	58631	0.2730563945	4
1457434946	SAFO	ANN	L	2400 32ND AVE S		FARGO	ND	581035800	0.275012795	4
1821183179	CHAN	PAUL	JK	1380 S COLUMBIA RD		GRAND FORKS	ND	582014059	0.2752011778	4
1659550549	KUKREJA	RAVI		515 E BROADWAY AVE		BISMARCK	ND	585014491	0.2768220847	4
1174613038	MULLIN	SARAH	L	831 S BROADWAY		MINOT	ND	587014636	0.2776705428	4
1467985291	AMATUEGWU	JORDAN	I	4110 51ST AVE S		FARGO	ND	581047776	0.2778126687	4
1386735181	KONZAK-JONES	KIM	M	1380 S COLUMBIA RD		GRAND FORKS	ND	582014059	0.2782126247	4
1740854025	JAITEH	FATIMA		737 BROADWAY N		FARGO	ND	581024421	0.2804274975	4
1811482334	LARSON	JENNA	LEIGH	1300 HOSPITAL LOOP		BELCOURT	ND	58316	0.2809335851	4
1417447426	TORADO	CYRIL		725 HAMLINE ST		GRAND FORKS	ND	582032819	0.281369635	4
1598324790	THORSEN	MARA		725 HAMLINE ST		GRAND FORKS	ND	582032819	0.2828949719	4
1225044381	STEPHENSON	DANIEL	LEE	1 BURDICK EXPRESSWAY		MINOT	ND	587010000	0.2832797469	4
1790855252	LANGE	DARWIN	K	910 18TH ST NW		MANDAN	ND	585541612	0.2850683598	4
1588620728	KLINE	PATRICIA	A	2430 20TH ST SW		JAMESTOWN	ND	584016201	0.2850786486	4
1760863369	SKUFCA	JOSHUA	ANDREW	2400 32ND AVE S		FARGO	ND	581035800	0.2851581351	4
1841217320	PHILPOT	HEIDI	J	725 HAMLINE STREET		GRAND FORKS	ND	58203	0.2859824972	4
1619089109	MILLER	BRENDA	L	1040 TACOMA AVENUE SOUTH		BISMARCK	ND	58504	0.2869758146	4
1801814546	DAHL	BRUCE	L	1220 SHEYENNE ST		WEST FARGO	ND	580782637	0.2890999104	4
1730234451	MCRILL	PHILIP	ELIJAH	1 MINNI TOHE DR		NEW TOWN	ND	587634400	0.291926297	4
1427085042	VETTER	RICHARD	T	1401 13TH AVE E		WEST FARGO	ND	580783468	0.2929752252	4
1013589621	POTHAMSETTI	MONIKA		701 E ROSSER AVE		BISMARCK	ND	585014457	0.2930602964	4
1457339939	GARMAN	AARON		1312 HWY 49 NW		BEULAH	ND	58523	0.2988322341	4
1134176779	JONAS	ROXANNE	LYNN	104 N PARK ST		NORTHWOOD	ND	582674103	0.2989457018	4
1477867943	MARTENS	KRISTINE	ELIZABETH	2400 32ND AVE S		FARGO	ND	581035800	0.299574068	4
1700954633	NYHUS	CHARLES	D	922 LINCOLN AVE		HARVEY	ND	583411524	0.3020134993	4
1437671005	ALWAHAB	UNS	KADHIM	SANFORD HEALTH	801 BROADWA	FARGO	ND	58122	0.3022586267	4
1104249507	AL RABADI	ISSA		900 E BROADWAY AVE		BISMARCK	ND	585014520	0.3121979522	4
1134227895	STEIN	SHERRY	L	1040 TACOMA AVENUE SOUTH		BISMARCK	ND	58504	0.3138469315	4
1477538775	SHEETS OLSON	BARBARA		10 9TH AVE E		LISBON	ND	58054	0.3163122583	4
1295409910	LALL	DHARAMJEE		1201 11TH AVE SW		MINOT	ND	587014207	0.31803703	4
1730106329	DOMM	BRUCE	L	5 9TH AVE N		CASSELTON	ND	580123339	0.3188342747	4
1982643219	JESSEN	JAMEY	C	1720 UNIVERSITY DR S		FARGO	ND	581034940	0.3191883416	4
1558365106	MATHESON	THOMAS	BLAIR	12 6TH AVE SW		BOWMAN	ND	586234518	0.3198179702	4
1972682532	ESPEJO	NAPOLEON	R	301 NP AVE N		FARGO	ND	581024835	0.322039935	4
1427288018	FALCON	GILBERT	RAYMOND	1300 HOSPITAL LOOP	QUENTIN BUR	BELCOURT	ND	58316	0.3227534072	4
1720349541	NEUBAUER	KATHERINE	L	1401 13TH AVE E		WEST FARGO	ND	580783468	0.323200924	4
1295776714	MITZEL	FREDRICK		1000 W MAIN ST		VALLEY CITY	ND	580723250	0.325159826	4
1710472725	GUPTA	SHABNUM		2400 32ND AVE S		FARGO	ND	581035800	0.3256209159	4
1730757584	FATHIMA	NIDA		737 BROADWAY N		FARGO	ND	581024421	0.3263559967	4
1770682726	SHERMAN	KAMILLE	S	938 2ND AVE W		DICKINSON	ND	586013916	0.3267168791	4
1871145193	TORRES	PEDRO		701 E ROSSER AVE		BISMARCK	ND	585014457	0.3280691217	4
1336766161	SHUKLA	YESHA		801 BROADWAY N		FARGO	ND	581023641	0.3315369954	4
1376951046	BOGARIN MIRAN	ERNESTO		1201 11TH AVE SW		MINOT	ND	587014207	0.3316950022	4
1467614503	ACKERMAN	WINTER	MARIE	332 2ND AVE N		WAHPETON	ND	580754528	0.3333447889	4
1245286764	SEIFERT	SHELLY	A	828 KIRKWOOD MALL		BISMARCK	ND	585045752	0.3359567497	4
1942308614	THORSON	THOMAS	A	102 MANDAN AVE		MANDAN	ND	585543771	0.336213357	4
1073513982	BERG	JONATHON	H	1300 SOUTH COLUMBIA ROAD		GRAND FORKS	ND	582014032	0.3367109822	4
1457315970	NYQUIST	LYNN	M	1301 15TH AVE W		WILLISTON	ND	588013821	0.3382922087	4
1588681589	BOROWICZ	RONALD	J	1220 SHEYENNE ST		WEST FARGO	ND	580782637	0.3400950238	4
1760055941	DANG	NAM		1201 11TH AVE SW		MINOT	ND	587014207	0.3401913835	4
1699811364	DEAN	TUAN	KISHFRAN	317 BREWSTER ST E		HARVEY	ND	583411653	0.3430315942	4
1407416563	HOY	DANIEL		725 HAMLINE ST		GRAND FORKS	ND	582032819	0.3469132773	4
1295770857	HORDVIK	MARIT	K	1707 CENTENNIAL BLVD		FARGO	ND	581026050	0.3474953139	4
1740629351	AJAYI	OPEYEMI	M.	900 E BROADWAY AVE		BISMARCK	ND	585014520	0.3477186851	4
1669032728	WAIND	CHRISTOPH		725 HAMLINE ST		GRAND FORKS	ND	582032819	0.3484412773	4
1023300688	KHROMACHOU	TAMIM		725 HAMLINE ST		GRAND FORKS	ND	582032819	0.3501624681	4
1265520605	CODE	WILLIAM	E	1102 MAIN		WILLISTON	ND	58801	0.3529021853	4
1043212749	JOHNSON	SAMUEL	STUART	1058 COLLEGE DR		NEW TOWN	ND	587639112	0.3532128648	4
1275973091	ROSENAU	JUSTIN	JACKSON	904 5TH AVE NE		JAMESTOWN	ND	584013437	0.3553565635	4
1922625318	JAVAID-KAYANI	SADAF		701 E ROSSER AVE		BISMARCK	ND	585014457	0.3566628123	4
1841782687	MURRAY	CHRISTEN		725 HAMLINE ST		GRAND FORKS	ND	582032819	0.3608833334	4
1285845917	SKJOLDEN	JESSICA		725 HAMLINE ST		GRAND FORKS	ND	582032819	0.3616127988	4
1295175438	SUBRAMANIYAN	GOWRI		1201 11TH AVE SW		MINOT	ND	587014207	0.3633298559	4
1093291239	OKUNUBI	BUSOLA		1201 11TH AVE SW		MINOT	ND	587014207	0.3638435902	4
1518049931	HAGEN	NATHAN	B	115 SOUTH ST	MICHIGAN CO	MICHIGAN	ND	582590290	0.3644402145	4
1851829642	FARAH	TARA		725 HAMLINE ST		GRAND FORKS	ND	582032819	0.3647069835	4
1033136999	GOVEN	GENEVIEVE	M	520 CHAUTAUQUA BLVD		VALLEY CITY	ND	580723145	0.370825024	4
1245641489	MERTZ-HACK	TARA	RENAE	420 S 7TH ST		OAKES	ND	584742024	0.3729721682	4
1447456686	ZIMMERMANN	RYAN	MICHAEL	2615 FAIRWAY ST		DICKINSON	ND	586012590	0.3738275549	4
1780629311	DIEGEL	TANYA	L	132 4TH AVE NE		VALLEY CITY	ND	580723056	0.3772091909	4
1477030880	MATUTE MANDUJ	CARLOS		701 E ROSSER AVE		BISMARCK	ND	585014461	0.3796086923	4
1710052626	SELLAND	BRIAN	L	800 3RD AVE SW		RUGBY	ND	583681645	0.3800238894	4
1689229122	SEAMAN	MICHAEL		737 BROADWAY N		FARGO	ND	581024421	0.3811347021	4
1144247008	EMERY	PATRICK	E	332 2ND AVE N		WAHPETON	ND	580754528	0.3864012847	4
1235156845	MAGURA	CONNIE	A	1720 UNIVERSITY DR S		FARGO	ND	581034940	0.3868033203	4
1821127036	GAID	EVANGELIN	S.	3883 74TH AVE.NE		FT. TOTTEN	ND	58335	0.3872671143	4
1639197213	NYHUS	CURTIS	C	1720 UNIVERSITY DR S		FARGO	ND	581034940	0.393349772	4
1487696662	RENTON	STANLEY	M	300 N 7TH ST		BISMARCK	ND	585014439	0.3955405985	4
1174617732	NELSON	SUSAN	K	275 11TH ST S		WAHPETON	ND	580754655	0.3987855876	4
1508279738	KESSLER	LACEY		725 HAMLINE ST		GRAND FORKS	ND	582032819	0.400763625	4
1811334030	HOLSEN	SHANNON		1380 S COLUMBIA RD		GRAND FORKS	ND	582014059	0.4011671787	4
1487660155	YADLAPALLI	SWARNA	L	1707 CENTENNIAL BLVD		FARGO	ND	581026050	0.4023098617	4
1235221664	ROED	JAMES	R	725 HAMLINE ST		GRAND FORKS	ND	582032819	0.4052840902	4
1548548498	ROUTRAY	CHITTARAN		1 BURDICK EXPY W		MINOT	ND	587014406	0.4060062586	4
1700230554	HASKIN	THEODORE		332 2ND AVE N		WAHPETON	ND	580754528	0.4067839982	4
1639691975	SALEEM	FARIHA		400 BURDICK EXPY E		MINOT	ND	587014768	0.4096805059	4
1871716845	DEVLIN	KWANZA	N	831 S BROADWAY	SUITE 104	MINOT	ND	587014636	0.4109067556	4
1497969570	VISCITO	MATTHEW	STEPHEN	164 W 13TH ST		GRAFTON	ND	582371826	0.411294657	4
1609876127	BITTNER	HEIDI	M	1001 7TH ST NE		DEVILS LAKE	ND	583012719	0.4139306473	4
1558317388	ASHLEY	LYNN	ELIZABETH	3318 N 14TH ST		BISMARCK	ND	585031614	0.4188265625	4
1558435933	SMOTHERS	JOE	L	400 BURDICK EXPY E		MINOT	ND	587014768	0.4217161371	4
1184701856	ANDERSEN	JEFFREY	B	2400 32ND AVE S		FARGO	ND	581035800	0.4253961125	4
1891310850	CHANG	SAMANTHA	MIMI	801 BROADWAY N		FARGO	ND	581023641	0.4255309852	4
1649478090	SORLIE	MANDY	LEA	904 5TH AVE NE		JAMESTOWN	ND	584013437	0.4270450861	4
1124557566	MORGAN	LAURA		725 HAMLINE ST - ALTRU FAMILY MEDICINE RESIDENCY		GRAND FORKS	ND	58203	0.4270876927	4
1275601320	GRAHAM	MATTHEW	DUANE	194 MISSILE AVE		MINOT AFB	ND	58705	0.4299759625	4
1215024310	MANN	WILLIAM	S	725 HAMLINE ST		GRAND FORKS	ND	582032819	0.430950666	4
1124434600	WHITE	CHRISTINE		701 E ROSSER AVE		BISMARCK	ND	585014461	0.4333847325	4
1629162706	KOSIAK	DONALD	J	3318 N 14TH ST		BISMARCK	ND	585031614	0.4341451528	4
1225102304	KENNEDY	JAMES	A	1321 W DAKOTA PKWY		WILLISTON	ND	588013807	0.4371258777	4
1184760274	SUMRA	KULVINDER		301 MOUNTAIN ST E		CAVALIER	ND	582204015	0.4398303625	4
1043317829	BAKKE	ERIC	L	1380 S COLUMBIA RD		GRAND FORKS	ND	582014059	0.44145775	4
1043245731	COCKRUM	DAVID	SCOTT	1599 J ST		GRAND FORKS AF	ND	582056306	0.4419442198	4
1891951992	BROWN	NATALIA		515 E. BROADWAY AVE.		BISMARCK	ND	585014491	0.4436659186	4
1518257187	SCHMITT	EDWARD	MICHAEL	5TH MEDICAL GROUP	194 MISSILE	MINOT AFB	ND	58705	0.4468905756	4
1629590104	FUENTES-DONDO	EVELYN		737 BROADWAY N		FARGO	ND	581024421	0.4483447734	4
1659462661	FLEISSNER	PAUL		1300 S COLUMBIA RD		GRAND FORKS	ND	582014012	0.4488644085	4
1316971567	WIENS	GLENN	A	2430 20TH ST SW		JAMESTOWN	ND	584016201	0.4492648302	4
1619109972	GADE	ASHWINI	P.	222 N 7TH ST		BISMARCK	ND	585014436	0.4495719403	4
1528092772	MOEN	R.	J.	300 N 7TH ST		BISMARCK	ND	585014439	0.4512267501	4
1578598553	ROHLA	RICHARD	A	1702 UNIVERSITY DR S		FARGO	ND	581034940	0.4543993689	4
1669812665	THUEN	BOBBI RAE		4535 NORTHERN SKY DR		BISMARCK	ND	585038538	0.4567084994	4
1912310418	SNUSTAD	BRITTANY		801 21ST AVE SE		MINOT	ND	587016064	0.4580373775	4
1700431756	FISHER	JOSHUA	JACOB	737 BROADWAY N		FARGO	ND	581024421	0.4595096472	4
1104917905	JOHNSON	ERIC	L	1380 S COLUMBIA RD		GRAND FORKS	ND	582014059	0.4599239609	4
1124081658	BAKER	BIRON	D.	4401 COLEMAN ST	STE 107	BISMARCK	ND	585031371	0.4655485002	4
1093732760	LEE	SHAO CHYI		2601 BROADWAY N		FARGO	ND	581026704	0.466754257	4
1508241183	WONG	EDITH		701 E ROSSER AVE.		BISMARCK	ND	585014461	0.4702086344	4
1588014740	SETHI	LISHA		725 HAMLINE ST		GRAND FORKS	ND	582032819	0.4736373036	4
1528138542	JOHNSON	JOEL	J	115 VIVIAN ST.		PARK RIVER	ND	582704540	0.4752217021	4
1265431076	GREVES	DOUGLAS	L.	1001 7TH STREET NE		DEVILS LAKE	ND	583011100	0.4755318065	4
1184077703	GILL	JASDEEP	SINGH	701 E ROSSER AVE		BISMARCK	ND	585014461	0.4775609586	4
1902390172	BERENTSON	TYRONE		725 HAMLINE ST		GRAND FORKS	ND	582032819	0.4787341144	4
1457607632	YOUSUF	SADAF		910 18TH ST NW		MANDAN	ND	585541612	0.4910339087	4
1851314942	THORESON	GLENN	M	520 CHAUTAUQUA BLVD		VALLEY CITY	ND	580723145	0.4918455703	4
1194816108	GAUL	JOANNE	N	1380 S COLUMBIA RD		GRAND FORKS	ND	582014059	0.4921812646	4
1376160184	KERR	MICHAEL	ANDREW	737 BROADWAY N		FARGO	ND	581024421	0.4952428176	4
1336412352	HETLAND	ALLISON	LAURA	2400 32ND AVE S		FARGO	ND	581035800	0.4981769065	4
1659328722	HARCHENKO	VERN	ALLEN	437 3RD AVE SE		GARRISON	ND	585407235	0.4996729076	4
1013934785	KENNINGER	RANDALL	A	2400 32ND AVE S		FARGO	ND	581035800	0.4997023537	4
1629645569	TABERNERO	JEREMY PA		725 HAMLINE ST		GRAND FORKS	ND	582032819	0.5005180247	4
1215341417	ROTH	BENJAMIN	H	860 SOUTH COLUMBIA ROAD		GRAND FORKS	ND	58201	0.5028317447	4
1821196577	SMITH	STUART	T	1040 TACOMA AVENUE SOUTH		BISMARCK	ND	58504	0.5030621442	4
1396762399	BRAUNAGEL	BRADLEY	A	520 CHAUTAUQUA BLVD		VALLEY CITY	ND	580723145	0.5033689246	4
1386661387	CROWLEY	LANA	R	1720 UNIVERSITY DR S		FARGO	ND	581034940	0.5059924705	4
1427276260	NELSON	KINSEY	BJORN	301 NP AVENUE		FARGO	ND	58102	0.5061434496	4
1003468984	AZURE	JOLYNN		1201 11TH AVE SW		MINOT	ND	587014207	0.5071312722	4
1326133877	JOHNSON	STEVEN	R	1711 GOLD DRIVE SOUTH SUITE 160		FARGO	ND	58103	0.5087223628	4
1154737419	SANDRONI	PETER		1201 11TH AVE SW		MINOT	ND	587014207	0.5127755322	4
1386296275	MINGLE	AMY		1201 11TH AVE SW		MINOT	ND	587014207	0.512890721	4
1912285867	PANNU	BIRPAL		1 BURDICK EXPY W		MINOT	ND	587014406	0.5143722876	4
1396842175	BRUMMER	RONALD	W	4440 S WASHINGTON ST		GRAND FORKS	ND	582017245	0.5170526279	4
1639113749	CZARNIK	TAMARACK	ROBERT	108 NORTH MAIN STREET		MCVILLE	ND	582540307	0.5183172815	4
1841554714	WORSTALL	CHELSEA	M	5225 23RD AVE S		FARGO	ND	58104	0.5195452215	4
1629054838	TRONTVET	SHEILA	ANN	164 W 13TH ST	GRAFTON FAM	GRAFTON	ND	582371826	0.5206563298	4
1629383153	DHAMIJA	SULAKSHNA		701 E ROSSER AVE		BISMARCK	ND	585014461	0.5206885391	4
1447443627	ECKROTH	EMILY	SUZANNE	2615 FAIRWAY ST		DICKINSON	ND	586012590	0.5252431093	4
1003837964	NALUBEGA	RITA		503 3RD ST NE		DEVILS LAKE	ND	583013015	0.5258817773	4
1093078479	IRMEN	CHRISTOPH		300 2ND AVE NE		JAMESTOWN	ND	584013373	0.5319207714	4
1144483215	KADIRVELU	SUDARSHAN		1201 11TH AVE SW		MINOT	ND	587014207	0.532777074	4
1649793027	HARA	ANJANDEEP		701 E ROSSER AVE		BISMARCK	ND	585014461	0.5341803816	4
1043888746	BRUGGEMAN	HEATHER	ALYSSA	737 BROADWAY N		FARGO	ND	581024421	0.5342419071	4
1477506137	MOEN	DOUGLAS	L.	2700 STATE ST		BISMARCK	ND	585030669	0.5356554666	4
1104914530	BRUNSMAN	WILLIAM	J	1102 MAIN		WILLISTON	ND	58801	0.5395861541	4
1154815330	PEHL	BRUCE		725 HAMLINE ST		GRAND FORKS	ND	582032819	0.5407567171	4
1386731065	KNECHT	JOHN	F.	511 E. ELM AVE.		LINTON	ND	58552	0.5420619564	4
1386735397	FUNK	PETER	A	1380 S COLUMBIA RD		GRAND FORKS	ND	582014059	0.545866302	4
1053763409	BINNING	VANNA	KAY	1201 11TH AVE SW		MINOT	ND	587014207	0.5459668481	4
1538230677	REEVE	HOWARD	E	400 BURDICK EXPY E		MINOT	ND	587014768	0.5468348519	4
1619988508	HOGGARTH	TONIA	L	300 2ND AVE NE		JAMESTOWN	ND	584013373	0.5469292042	4
1932693421	PATEL	JANAK		701 E ROSSER AVE		BISMARCK	ND	585014461	0.5510126252	4
1417992041	DIEGEL	PAUL	L	1000 W MAIN ST		VALLEY CITY	ND	580723250	0.5513802415	4
1396736443	BJELLUM	HANS	E	4622 40TH AVE S STE A		FARGO	ND	581044394	0.5534274944	4
1265928485	CAREEN	NICOLE		701 E ROSSER AVE		BISMARCK	ND	585014461	0.5551597767	4
1346267887	NASEER	OSAMA	BIN	1720 UNIVERSITY DR S		FARGO	ND	581034940	0.5579424545	4
1871889642	HOVERSON	FALLON		725 HAMLINE ST		GRAND FORKS	ND	582032819	0.5594081513	4
1578581146	LUITHLE	TIMOTHY	J	315 E CALEDONIA AVE		HILLSBORO	ND	58045	0.5616216788	4
1417442880	ANDERSON	TRAVIS		701 E ROSSER AVE		BISMARCK	ND	585014461	0.5623121152	4
1487631032	PAGE	MICHAEL	J	820 5TH ST N		CARRINGTON	ND	584211223	0.5640751513	4
1912313271	MANGAT	SUNEET		1201 11TH AVE SW		MINOT	ND	587014207	0.5672566805	4
1497373971	MIR	HAMZA		1201 11TH AVE SW		MINOT	ND	587014207	0.5692945763	4
1881873776	WILLIS	KARIN		701 E ROSSER AVE		BISMARCK	ND	585014461	0.5696985743	4
1659446730	YOUNG	MARCEL	P	1500 24TH AVE SW		MINOT	ND	587016905	0.5744114446	4
1679068035	RATZLAFF	RORY		1220 SHEYENNE ST		WEST FARGO	ND	580782637	0.5745018123	4
1104843747	MASTEL	GLENN	ALAN	2601 BROADWAY N		FARGO	ND	581026704	0.5750703819	4
1508418823	TAKHER	ANISHA		701 E ROSSER AVE		BISMARCK	ND	585014457	0.5762917784	4
1336138601	NAGALA	RUP	K	420 S 7TH ST		OAKES	ND	584742024	0.5767446005	4
1336592633	WEBSTER	ELISHA	ELYSE	701 E ROSSER AVE		BISMARCK	ND	585014461	0.5775924453	4
1427498039	GUPTA	SHIKHA		725 HAMLINE ST		GRAND FORKS	ND	582032819	0.5777037756	4
1811428097	DVORAK	SHELBY	NICOLE	2615 FAIRWAY ST		DICKINSON	ND	586012590	0.5783200066	4
1356603997	FOUGHTY	STEPHANIE	ANN	1001 7TH ST NE ALTRU CLINIC/DEVLIS LAKE		DEVILS LAKE	ND	58301	0.5824711316	4
1134188121	ADDY	BOYD	F	2008 TWIN CITY DR		MANDAN	ND	58554	0.5829500293	4
1922085851	HAFEEZ	ABDUL		164 W 13TH STREET	UNITY MEDIC	GRAFTON	ND	582371896	0.5852591487	4
1851379861	FILLIPI	LINDA	RAE	164 W 13TH STREET	UNITY MEDIC	GRAFTON	ND	58237	0.590476299	4
1790992667	RASMUSSEN	DEREK		1201 11TH AVE SW		MINOT	ND	587014207	0.5921148051	4
1942240668	ROSWICK	ROBERT	J	3318 N 14TH ST		BISMARCK	ND	585031614	0.5922291887	4
1144450735	MANN	ALICE	S.	511 E ELM AVE		LINTON	ND	585527428	0.5924545343	4
1316989882	KUHLMANN	CRAIG	F	1401 13TH AVE E		WEST FARGO	ND	580783468	0.5933217619	4
1972985174	GRAY	ELIZABETH		725 HAMLINE ST		GRAND FORKS	ND	582032819	0.5962104428	4
1619915998	ROWE	SCOTT	C	401 3RD ST SE		JAMESTOWN	ND	584014247	0.5968294137	4
1083942304	SVEC	LINDA	P	2900 E BROADWAY AVE STE 1		BISMARCK	ND	585015184	0.5969577407	4
1699878405	BELZER-CURL	GRETCHEN	G	910 18TH ST NW		MANDAN	ND	585541612	0.5970493311	4
1083710610	PRICE	BRANDON	J	2500 SUNSET DRIVE NW		BISMARCK	ND	58554	0.5972377088	4
1093335622	BROOKS	KELSIE		725 HAMLINE ST		GRAND FORKS	ND	582032819	0.5993491875	4
1508022955	HANDA	POOJA		725 HAMLINE ST		GRAND FORKS	ND	582032819	0.599620777	4
1215450739	CUADRA	GERMAN		701 E ROSSER AVE		BISMARCK	ND	585014461	0.5998905458	4
1023182110	OLSON	MARK	A	1321 W DAKOTA PKWY		WILLISTON	ND	588013807	0.6018785958	4
1801804588	DORNACKER	JON	E	437 3RD AVE SE		GARRISON	ND	585400009	0.602476097	4
1407161003	TAHA	TALEB		300 N 7TH ST		BISMARCK	ND	585014439	0.6033911885	4
1467489039	GLATT	DAVID	J	2400 32ND AVE S		FARGO	ND	581035800	0.6044640651	4
1205350808	OSBORN	KILBY	P	2430 20TH ST SW		JAMESTOWN	ND	584016201	0.6054117557	4
1396903654	WALKER	DEBRA	JANE	2400 32ND AVE S		FARGO	ND	581035800	0.6054198288	4
1275762924	GOPI	SREEJITH		4110 51ST AVENUE SOUTH		FARGO	ND	58104	0.6067794592	4
1508249707	KERPI	ERMELINDA		900 E BROADWAY AVE		BISMARCK	ND	58501	0.608173881	4
1962997338	KIEDROWSKI	LEE		701 E ROSSER AVE		BISMARCK	ND	585014461	0.6092027559	4
1104498492	KHOURI	MATTHEW		1201 11TH AVE SW		MINOT	ND	587014207	0.6108666382	4
1275631376	BEST	LYLE	G	215 MAIN ST SE		DUNSEITH	ND	58329	0.6133036449	4
1073719399	BECKWITH	JENNIFER	AMBER	515 E BROADWAY AVE		BISMARCK	ND	585014407	0.6172381214	4
1144604158	AZURE BEARSTA	BRITTANY		10 N RIVER ROAD		FORT YATES	ND	58537	0.6226995609	4
1417069089	MCDONOUGH	DENISE	M	4535 NORTHERN SKY DR		BISMARCK	ND	585038538	0.6252655585	4
1346251311	MCCAMY	ALLAN	E	2400 32ND AVE S		FARGO	ND	581035800	0.626609064	4
1285294348	LIEBE	CARL		725 HAMLINE ST		GRAND FORKS	ND	582032819	0.6313940224	4
1033404108	KREMER	ASHLEY		800 S MAIN AVE		RUGBY	ND	583682118	0.6314910863	4
1043824501	SHOCKLEY	CHRISTINA	JEAN	301 12TH ST SE		WATFORD CITY	ND	588546722	0.6342406066	4
1700011459	GASPARINI	ANDREW	V	725 HAMLINE ST - ALTRU FAMILY MEDICINE RESIDENCY		GRAND FORKS	ND	58203	0.6348165053	4
1326497728	GREENE	JOSHUA		725 HAMLINE ST		GRAND FORKS	ND	582032819	0.6374692114	4
1528151099	MARTIN	TRACY	J	1711 GOLD DRIVE SOUTH SUITE 160		FARGO	ND	58103	0.639304594	4
1285606665	LINDEMANN	ALAN	R	110 9TH ST E		HARVEY	ND	583411503	0.6396575564	4
1316912140	BYRNE	JAMES		1599 J ST		GFAFB	ND	582056306	0.6417962763	4
1891286589	ROBINSON	JONATHAN	BARRETT	737 BROADWAY NORTH		FARGO	ND	58122	0.6418613259	4
1356433718	GAYTON	DAVID		3318 N 14TH ST		BISMARCK	ND	585031614	0.6426708245	4
1457399644	ERICKSTAD	JOHN	A	401 N 9TH ST		BISMARCK	ND	585014506	0.6459280381	4
1396763975	MOE	JASON	T	401 N 9TH ST		BISMARCK	ND	585014530	0.6459987432	4
1134182355	PETERSON	MARK	G	2650 32ND AVE S STE D		GRAND FORKS	ND	582016541	0.6467204227	4
1245284314	ARCHULETA	LAURA		2500 SUNSET DRIVE NW		MANDAN	ND	58554	0.646971565	4
1790794295	WIISANEN	RONALD	E	2400 32ND AVE S		FARGO	ND	581035800	0.6477075115	4
1578758926	NORDENG ZIMME	RENA	MARIE	938 2ND AVE W		DICKINSON	ND	586013916	0.6493858614	4
1295099836	TOBIAS PADER	ENRIQUE		2400 32ND AVE S		FARGO	ND	581035800	0.6506273885	4
1578654588	EICKMAN	JEFFREY	J	1380 S COLUMBIA RD		GRAND FORKS	ND	582014059	0.6529172573	4
1437641883	OLOYE	ISRAEL		900 E BROADWAY AVE		BISMARCK	ND	585014520	0.6547456792	4
1114367356	IDANGODAGE	HASITHA		1201 11TH AVE SW		MINOT	ND	587014207	0.6555720194	4
1376634386	GREEK	GREGORY	D	725 HAMLINE ST		GRAND FORKS	ND	582032819	0.6581309301	4
1811093255	CALIN	CRISTINA		4440 S WASHINGTON ST - ALTRU PROFESSIONAL CENTER		GRAND FORKS	ND	58201	0.6616143196	4
1578674511	JOHNSON	LARRY	E	300 2ND AVE NE		JAMESTOWN	ND	584013373	0.6620768335	4
1194743765	LIEN	DAVID	JAMES	2400 32ND AVE S		FARGO	ND	581035800	0.6647772597	4
1417343831	LOUGHNER	ASHLEY	LYNN	194 MISSLE AVE	5 MDG	MINOT AFB	ND	587055024	0.6654067583	4
1952329500	JACOBSON	DAVID	A.	1220 SHEYENNE ST		WEST FARGO	ND	580782637	0.6694609517	4
1235704982	CROTHERS	TAYLOR		725 HAMLINE ST		GRAND FORKS	ND	582032819	0.6718457419	4
1841429321	NARDOZZI	KRISTEN	LYN-MARIE	1321 W. DAKOTA PARKWAY		WILLISTON	ND	58801	0.6751984473	4
1053405662	JACOBSEN	THOMAS	E	1000 HIGHWAY 12		HETTINGER	ND	58639	0.6792106492	4
1376105304	SINGH	ERIKA		737 BROADWAY N		FARGO	ND	581024421	0.6805711839	4
1366659278	SHAFER	JUSTIN		1201 11TH AVE SW		MINOT	ND	587014207	0.6816651359	4
1013934975	HUSHKA	DOUGLAS	J	801 BROADWAY N		FARGO	ND	581023641	0.6825141435	4
1619526779	THAKOR	SUMAIYA		701 E ROSSER AVE		BISMARCK	ND	585014457	0.6825356906	4
1386721066	WOLF	TERRY	L	938 2ND AVE W		DICKINSON	ND	586013916	0.6829827478	4
1366608465	TRAXINGER	STEPHANIE	A.	401 N 9TH ST.		BISMARCK	ND	585014491	0.6843828101	4
1801174644	UR RAHMAN	HAMOOD		900 E BROADWAY AVE		BISMARCK	ND	585014520	0.6854499721	4
1295840395	BICHLER	LORI		612 CENTER AVE N		ASHLEY	ND	584137013	0.6875662411	4
1841264892	ENGLAND	KRISTINA		275 11TH ST S		WAHPETON	ND	580754655	0.6881196698	4
1417149279	ZIMMERMAN	RODNEY	L	510 8TH AVE NE		HAZEN	ND	585454637	0.6898448782	4
1124478565	FISCHER	SARAH		725 HAMLINE ST		GRAND FORKS	ND	582032819	0.6900085638	4
1770504011	MISLAN	GARRY	A	332 2ND AVE N		WAHPETON	ND	580754528	0.6926471995	4
1942860994	DIELEMAN	FAITH		701 E ROSSER AVE		BISMARCK	ND	585014457	0.6930529842	4
1710099114	PENGILLY	DAVID	J	1040 TACOMA AVENUE SOUTH		BISMARCK	ND	58504	0.6956517718	4
1154776268	TEUMA NGUIMFA	INES	A	1213 15TH AVE W		WILLISTON	ND	588013800	0.6963420663	4
1427492677	LINDEMANN	JESSIE		2601 BROADWAY N		FARGO	ND	581021406	0.6968147302	4
1033150024	KASTER	ANDREA	LEIGH NEL	801 BROADWAY N		FARGO	ND	581023641	0.701845182	4
1366934291	PEHL	ELIZABETH		725 HAMLINE ST		GRAND FORKS	ND	582032819	0.7026219064	4
1477115145	MOGLA	ANUJ		737 BROADWAY N		FARGO	ND	581024421	0.7044838856	4
1124687694	HALL	SHYLEEN		725 HAMLINE ST		GRAND FORKS	ND	582032819	0.7068888376	4
1073185856	SOURI	SOHEIL		737 BROADWAY N		FARGO	ND	581024421	0.710343364	4
1013003755	SHIREK	CATHERINE	E	1000 HIGHWAY 12		HETTINGER	ND	586397530	0.7106023034	4
1760911101	JUNES	BRADY		725 HAMLINE STREET		GRAND FORKS	ND	58203	0.7109133726	4
1659532844	KEENE	DAVID		1213 15TH AVE. W.	CRAVEN HAGA	WILLISTON	ND	588013821	0.7118830358	4
1508958935	RAYMOND	JON	F	4440 S WASHINGTON ST		GRAND FORKS	ND	582017245	0.7163299665	4
1972521524	HALVORSON	JAMES	EDWARD	737 BROADWAY N		FARGO	ND	581220001	0.7190849393	4
1346567633	NAZIR	ASAD		725 HAMLINE ST		GRAND FORKS	ND	582032819	0.72547496	4
1215954219	BERRY	SPENCER	D	3175 SIENNA DR S	103	FARGO	ND	581048910	0.7260082377	4
1609895879	SELL	SHANON	MARK	1401 13TH AVE E		WEST FARGO	ND	580783468	0.7268908041	4
1457517542	FROELICH	JOY	ANN	4535 NORTHERN SKY DRIVE		BISMARCK	ND	58503	0.72744524	4
1386262863	JAIN	VARUN		1201 11TH AVE SW		MINOT	ND	587014207	0.7420117742	4
1932621414	HORNER	ASHLEY	M	520 CHAUTAUQUA BLVD		VALLEY CITY	ND	580723145	0.7423370163	4
1578919072	LUCKOW	MICHAEL		701 E ROSSER AVE		BISMARCK	ND	585014457	0.7431356044	4
1669888913	GREWAL	SHUBNEET	K.	1 BURDICK EXPY W		MINOT	ND	587014406	0.7434023552	4
1982128542	MUKIT	MASUM		1201 11TH AVE SW		MINOT	ND	587014207	0.7502446085	4
1376070581	ROSENO	STEVEN	LEE	1220 SHEYENNE ST		WEST FARGO	ND	580782637	0.7528420155	4
1104409606	GRENZ	CHRISTOPH		737 BROADWAY N		FARGO	ND	581024421	0.7566237034	4
1063430122	NIELSEN	A	MARC	725 HAMLINE ST		GRAND FORKS	ND	582032819	0.7579034067	4
1487686689	OSTMO	ROBERT	P	332 2ND AVE N		WAHPETON	ND	580754528	0.7582463719	4
1093774499	CHRISTENSON	MARK	J	MCCANNEL HALL ROOM 100	2891 2ND AV	GRAND FORKS	ND	582029038	0.7584309437	4
1366000424	HENLEY	SEAN		725 HAMLINE ST		GRAND FORKS	ND	582032819	0.7585346213	4
1750355533	BLACKSMITH	MICHAEL		517 8TH AVE NE		HAZEN	ND	585454638	0.7612876016	4
1134791734	GOLANI	EKTA		701 E ROSSER AVE		BISMARCK	ND	585014457	0.762662487	4
1811410244	ABDIRAHMAN	HAMDI		701 E ROSSER AVE		BISMARCK	ND	585014461	0.7633638334	4
1912137449	ONI	OLUBUKOLA	O	309 1ST AVE W		KENMARE	ND	58746	0.766091667	4
1710117312	ALBERTSON	MARISA	ANN	400 BURDICK EXPY E		MINOT	ND	58701	0.7671027536	4
1356320527	MUSSER	JASON	LLOYD	319 MDG	1599 J STRE	GRAND FORKS AF	ND	582056332	0.7694572973	4
1750933636	DHILLON	DAVINDER		1201 11TH AVE SW		MINOT	ND	587014207	0.7695378823	4
1629090618	MARSH	PETER		HWY281N		CANDO	ND	58324	0.7723527503	4
1952398695	PALECEK	PAUL	C	1599 J ST		GRAND FORKS	ND	582056306	0.7734300172	4
1457445892	MACK	TERRANCE	R	1000 HIGHWAY 12		HETTINGER	ND	58639	0.7753965993	4
1811935018	KNUDSON	PAUL	B	828 KIRKWOOD MALL		BISMARCK	ND	585045752	0.777157382	4
1184613465	FERNANDEZ	OSCAR		905 MAIN ST		LISBON	ND	580544334	0.7799541246	4
1114288933	BROTTLUND	JENNIFER		3955 56TH ST S STE D		FARGO	ND	581044845	0.7815189882	4
1629037031	HEINLEY	TIMOTHY	M.	MCCANNEL HALL ROOM 100	2891 2ND AV	GRAND FORKS	ND	582029038	0.7815714873	4
1376769539	DE GUZMAN	MAGNOLIA		725 HAMLINE STREET		GRAND FORKS	ND	58203	0.7839839318	4
1578135182	REDDY	PAVAN		701 E ROSSER AVE		BISMARCK	ND	585014457	0.7858326611	4
1841398666	SCHONEBERG	STEVEN	B	800S MAIN AVE		RUGBY	ND	583682118	0.7862214901	4
1720650336	SIDDIQUE	FIRAS		701 E ROSSER AVE		BISMARCK	ND	585014457	0.7865495439	4
1780250464	ATALLAH	SARAH	NANCY	725 HAMLINE ST		GRAND FORKS	ND	582032819	0.7868705638	4
1912483157	MOURELATOS	NICOLE		1201 11TH AVE SW		MINOT	ND	587014207	0.7890584561	4
1073743589	RIAZ	FREAHA		1000 S COLUMBIA RD		GRAND FORKS	ND	582014032	0.7908218041	4
1033525217	SINGH	AMRINDER		725 HAMLINE ST		GRAND FORKS	ND	582032819	0.792598979	4
1235541756	MARQUARDT	JARED		701 E ROSSER AVE		BISMARCK	ND	585014461	0.7938408334	4
1336428655	LUU	TUYET	NGOC	10 NORTH RIVER ROAD		FORT YATES	ND	58538	0.7940233959	4
1588690903	LAQUA	PATRICIA	L	2400 32ND AVE S		FARGO	ND	581035800	0.7956222835	4
1265528525	MOORE	PATRICK	F	1380 S COLUMBIA RD		GRAND FORKS	ND	582014059	0.7970756594	4
1326191594	GADE	SWAMI	PRASAD	701 E ROSSER AVE		BISMARCK	ND	585014457	0.7995271221	4
1912964966	WILLETT	VOLNEY	L	2500 FAIRWAY ST		DICKINSON	ND	586012639	0.8023254805	4
1427625193	VOLBERDING	TAYLOR		725 HAMLINE ST		GRAND FORKS	ND	582032819	0.8040098226	4
1992892764	BERCIER	PAULA		1 HOSPITAL ROAD		BELCOURT	ND	583160160	0.8072320604	4
1578723789	ROERS IRMEN	STACY		300 2ND AVE NE		JAMESTOWN	ND	584013373	0.8089798255	4
1750313946	MAYO	WILLIAM	M	332 2ND AVE N		WAHPETON	ND	580754528	0.8096570167	4
1861557977	WILKIE	PENNY	MARIE	10 N RIVER ROAD		FORT YATES	ND	58538	0.810490217	4
1811956154	BURNS	ELIZABETH	A.	2ND AVE. N.	100 MCCANNE	GRAND FORKS	ND	582029038	0.8145100976	4
1134433857	BANSODE	GAURAV		400 BURDICK EXPY E		MINOT	ND	587014768	0.8155245175	4
1457383416	GURK	PETER	JOHN	900 42ND ST S		FARGO	ND	581032119	0.8173318779	4
1457872863	BERTSCH	BRITTANY		1201 11TH AVE SW		MINOT	ND	587014207	0.8181522139	4
1356864748	POLIAKIWSKI	KRISTOPHE		701 E ROSSER AVE		BISMARCK	ND	585014461	0.8264534347	4
1639265994	WALZ	JOEL	D	4440 S WASHINGTON ST		GRAND FORKS	ND	582017245	0.8269455982	4
1376747030	SKARI	BRADLY		904 5TH AVE NE		JAMESTOWN	ND	584013437	0.8284366167	4
1467869909	PARAMESWARAN	PIRATHAPA		1201 11TH AVE SW		MINOT	ND	587014207	0.8291308278	4
1386057800	DAVIS	ABBY		10 N RIVER ROAD		FORT YATES	ND	58538	0.8301957412	4
1306464888	MANN	AMARJOT		1201 11TH AVE SW		MINOT	ND	587014207	0.8325400221	4
1972637718	IRVIN	NATALIE	RACHELLE	100 4TH ST S		FARGO	ND	581031929	0.8328131893	4
1386691533	WYMAN	ALLEN	E	401 N 9TH ST		BISMARCK	ND	585014507	0.8335528452	4
1689619470	HOWDEN	RICHARD	L	1401 13TH AVE E		WEST FARGO	ND	580783468	0.8340301345	4
1912389651	FUHRMAN	JOHN		725 HAMLINE ST		GRAND FORKS	ND	582032819	0.8387789623	4
1649367343	RATHGEBER	CORY	E.	33 9TH ST W		DICKINSON	ND	586013950	0.8395580923	4
1679524896	BAKER	SHAWNA		2500 FAIRWAY ST		DICKINSON	ND	586012639	0.8400517897	4
1316986649	TORRANCE	JAMES	R	401 3RD ST SE		JAMESTOWN	ND	584014247	0.8407104676	4
1114945797	MUHS	DAVID	M	904 5TH AVE NE		JAMESTOWN	ND	584013437	0.8420523334	4
1235244542	KLEIN	NINA		612 CENTER AVE N		ASHLEY	ND	584137013	0.8431607912	4
1942425384	LOKENSGARD PI	KARIN	ANN	4440 S WASHINGTON ST - ALTRU PROFESSIONAL CENTER		GRAND FORKS	ND	58201	0.8466983204	4
1700227469	CHHIBBER	VISHAL		1201 11TH AVE SW		MINOT	ND	587014207	0.8481056703	4
1639192008	RISING SUN	ZANE	C	1058 COLLEGE DR		NEW TOWN	ND	587639112	0.8493969435	4
1811417900	STEIN	ERIKA		725 HAMLINE ST		GRAND FORKS	ND	582032819	0.8495311131	4
1063672749	OSTLIE	JANE		600 1ST ST SE		MAYVILLE	ND	582571518	0.8516884376	4
1467004838	AXELSSON	FIONA	LILLIAN	737 BROADWAY N		FARGO	ND	581024421	0.856434938	4
1285252767	VORA	PRIYA		1201 11TH AVE SW		MINOT	ND	587014207	0.8574519492	4
1093844383	GAID	EMMANUEL	A	1 HOSPITAL ROAD		BELCOURT	ND	583160160	0.8586349347	4
1629257514	GUANZON	RICARDO		300 N 7TH ST		BISMARCK	ND	585014439	0.8617796762	4
1295847861	MATHISON	DAVID	M	401 N 9TH ST		BISMARCK	ND	585014530	0.8626815266	4
1417182163	MEES	SARA	LYNN	3318 N 14TH ST		BISMARCK	ND	58503	0.8642443958	4
1992793673	SMALL	WILLIAM	CURTIS	1213 15TH AVE W		WILLISTON	ND	588013800	0.8645639596	4
1912936329	AKKERMAN	DAVE	S	3902 13TH AVE S		FARGO	ND	581033357	0.8652776973	4
1215048277	KLEIN	DALE	A	910 18TH ST NW		MANDAN	ND	585541612	0.8659524177	4
1740449040	KLEMIN	JILL	M	2830 N WASHINGTON ST		BISMARCK	ND	585031482	0.8665160494	4
1467814954	KIEDROWSKI	SAMANTHA		725 HAMLINE ST		GRAND FORKS	ND	582032819	0.8691926696	4
1326016163	QUISNO	JACQUELIN	ELAINE	701 E ROSSER AVE		BISMARCK	ND	585014457	0.8694232026	4
1144317744	SCHATZ	SARAH	L	904 5TH AVE NE		JAMESTOWN	ND	584013437	0.8725757799	4
1427142017	MATTSON	JOSEPH	M	1000 HIGHWAY 12		HETTINGER	ND	58639	0.8727841288	4
1669493904	VITALIS	SUSAN	M	737 BROADWAY N		FARGO	ND	581220001	0.8729617502	4
1265685432	CARLSON	JESSICA	A.	225 N 7TH ST		BISMARCK	ND	585014417	0.8760530981	4
1437581766	SHAW	JENNIFER	D	164 W 13TH ST		GRAFTON	ND	58237	0.8809912661	4
1184277055	COOK	RANON		701 E ROSSER AVE		BISMARCK	ND	585014457	0.8832443309	4
1710911037	KEATING	NORA	E.	331 4TH AVE E		TRENTON	ND	588530210	0.8844740358	4
1346215852	LIEN	SONJA		2400 32ND AVE S		FARGO	ND	581035800	0.8858914244	4
1093484263	AXTMAN	SAMANTHA	NICOLE	900 E BROADWAY AVE		BISMARCK	ND	585014520	0.8861898193	4
1023457256	GREENE	MATTHEW	WAYNE	10 MISSILE AVE		MINOT AFB	ND	587055003	0.8874526256	4
1184602666	JACKSON	ORLAN		1312 HIGHWAY 49 N		BEULAH	ND	585236038	0.8905850471	4
1083674337	CHRISTIANSON	CHARLES	E.	501 COLUMBIA RD	DEPARTMENT	GRAND FORKS	ND	582029037	0.8914766907	4
1164601050	KAUSKIK	RICHA		515 E BROADWAY AVE		BISMARCK	ND	585014491	0.8942527472	4
1922391515	BURGARD	ANDREW	JOSEPH	1220 SHEYENNE ST		WEST FARGO	ND	580782637	0.897875769	4
1003015314	BRADLEY	MICHELLE	RENAE	4110 51ST AVE S		FARGO	ND	581047776	0.899437726	4
1003844648	BETTING	GARY	ROBERT	515 E BROADWAY	CENTER FOR	BISMARCK	ND	58501	0.9022530545	4
1992722664	LUNDE	LARA	N	801 BROADWAY N		FARGO	ND	581023641	0.902534252	4
1538699566	STEELE	JENNY		3955 56TH ST S STE D		FARGO	ND	581044845	0.9045564858	4
1669793410	WELLMAN	STACIE	MARIE	1000 HIGHWAY 12		HETTINGER	ND	586397530	0.9062438225	4
1205498615	HUSSAINI	SOHAIB	SYED	1201 11TH AVE SW		MINOT	ND	587014207	0.9073181832	4
1013579424	KHEMANI	FAHAD		1201 11TH AVE SW		MINOT	ND	587014207	0.909172805	4
1154330413	GREEN	FRED	C	2101 ELM ST N		FARGO	ND	581022417	0.9165196674	4
1962500637	TEMPLETON	THOMAS	R	938 2ND AVE W		DICKINSON	ND	586013916	0.9168299776	4
1205814787	KLINDWORTH	JACINTA		1312 HWY 49 NW		BEULAH	ND	58523	0.918850034	4
1063998169	MAKENS	AARON	PATRICK	1201 11TH AVE SW		MINOT	ND	587014207	0.922846138	4
1780638981	JONDAHL	PAUL	E	401 N 9TH ST		BISMARCK	ND	585014507	0.9280734178	4
1871900191	BYRNE	DAVID	MICHAEL	1200 S COLUMBIA RD		GRAND FORKS	ND	582014036	0.9290066687	4
1386738730	THORNGREN	FRANK	A	1000 HIGHWAY 12		HETTINGER	ND	58639	0.9322679117	4
1902247703	MICKELSON	SCOT		2500 SUNSET DR		MANDAN	ND	585541540	0.9376321798	4
1043224348	RAUTA	OLIMPIA		222 N 7TH ST		BISMARCK	ND	585014436	0.939446981	4
1770727216	FAITH	DENNIS	ALAN	1000 HIGHWAY 12		HETTINGER	ND	586397530	0.9451921861	4
1184294290	WIJESUNDERA	KEMINDA		725 HAMLINE STREET		GRAND FORKS	ND	58203	0.9458392891	4
1780202259	CHAN	HENRY		1201 11TH AVE SW		MINOT	ND	587014207	0.9501697905	4
1336715366	WEISENBERGER	SARAH		725 HAMLINE ST		GRAND FORKS	ND	582032819	0.9528167611	4
1699741272	GIVENS	HOWARD	R	319 MDG	1599 J STRE	GRAND FORKS AF	ND	58205	0.953135849	4
1831269745	FOLKERS	KEVIN	FLOYD	CBOC BISMARCK	GATEWAY MAL	BISMARCK	ND	58503	0.953622329	4
1851963466	KULKARNI	SANSKRUTI		701 E ROSSER AVE		BISMARCK	ND	585014457	0.9541954011	4
1720656408	CHIRRAVURI	JAI		SANFORD HEALTH 737 BROADWAY NORTH		FARGO	ND	581220001	0.9560124003	4
1174783211	GULLICKSON	NICOLE	M.	2400 32ND AVE S		FARGO	ND	581035800	0.9597210181	4
1417934563	VANCAMP	ROSCOE	ORLANDO	10 MISSILE AVE		MINOT	ND	587055003	0.9631839911	4
1043237522	PENN	JEREMIAH	JON	401 N 9TH ST.		BISMARCK	ND	585014580	0.963748612	4
1477595551	SCHMITZ	DAVID	FREDERICK	1000 S COLUMBIA RD		GRAND FORKS	ND	582066002	0.9708425067	4
1437671773	SIVAPATHASUNT	THUTHIRAJ		1201 11TH AVE SW		MINOT	ND	587014207	0.971516218	4
1316567944	TEMPLE	WHITNEY		725 HAMLINE ST		GRAND FORKS	ND	582032819	0.9717555093	4
1992358808	SARNA	NISHA		1201 11TH AVE SW		MINOT	ND	587014207	0.9777760999	4
1083654792	SCHERR	STEVEN	J	401 N 9TH ST		BISMARCK	ND	585014507	0.9802454249	4
1871714808	MARTIN ARNDT	CANDELARI	CYNTHIA	1001 7TH ST NE		DEVILS LAKE	ND	58301	0.9811064596	4
1255402301	ROACH	BRUCE	L	400 BURDICK EXPY E		MINOT	ND	587014768	0.9855435993	4
1669992244	PIZZOLATO	ALESSANDR		725 HAMLINE ST		GRAND FORKS	ND	582032819	0.98702189	4
1740207414	KLOSTERMAN	BRUCE	J	801 BROADWAY N		FARGO	ND	581023641	0.9881683467	4
1841576279	VONRUEDEN	MICHELLE		1018 18TH ST S		FARGO	ND	581032926	0.9890137068	4
1932691862	JACOBSON	ERIC	SCOTT	3902 13TH AVE S		FARGO	ND	581033357	0.9897080883	4
1932549177	JOSHI	PURWA		400 BURDICK EXPY E		MINOT	ND	587014768	0.9922354822	4
1841374030	MIDGARDEN	KRISTI	J	503 PARK ST W		PARK RIVER	ND	582704103	0.9927010955	4
1306463799	HYDER	SABINA		701 E ROSSER AVE		BISMARCK	ND	585014457	0.9947447265	4
1225600539	AGUILAR	FRANCO	ENRIQUE Q	1201 11TH AVE SW		MINOT	ND	587014207	0.9958079639	4
1063627081	BERG	VANESSA	VICTORIA	33 9TH ST W		DICKINSON	ND	586013950	0.9962141197	4
1982221354	MAGSTADT	VANESSA		701 E ROSSER AVE		BISMARCK	ND	585014457	0.9969489044	4
1801895610	FETTERLY	PAUL	J	1001 7TH ST NE		DEVILS LAKE	ND	583012719	0.9982751086	4
1144510389	LIM	ELSON	TAN	1031 5TH STREET		DEVILS LAKE	ND	582083780	0.9985085013	4
