# Supplementary material for: Prevalence and Correlates of COVID-19 Vaccine Information on Family Medicine Practices’ Websites in the United States: Cross-sectional Website Content Analysis
Source: JMIR Form Res. 2022 Nov 17;6(11):e38425. doi: 10.2196/38425 (PMC9671487; doi:10.2196/38425)
Supplement: Multimedia Appendix 1 [file formative_v6i11e38425_app1.zip › NPI datasets/NE_NPI.csv]

NPI	last_name	first_name	middle_name	address_line1	address_line2	city	state	zip	r	target_sample
1538199179	HILL	JEFFREY	W	988102 NEBRASKA MEDICAL CTR		OMAHA	NE	681988102	0.0013929997	9
1194894451	VAN ERT	GARY	P	4701 NORMAL BLVD		LINCOLN	NE	685065563	0.0047939764	9
1225062680	WEILAND	MATTHEW	CHARLES	16120 W DODGE RD		OMAHA	NE	681182049	0.0049147597	9
1497980056	HE	LIKE		3911 AVENUE B STE 1100		SCOTTSBLUFF	NE	693614617	0.0050475532	9
1649248220	BYRD	JOHN	MATTHEW	912 CENTRAL AVENUE		GRANT	NE	69140	0.0052824691	9
1023687217	WALLACE	MIKAILA		4600 VALLEY RD STE 200		LINCOLN	NE	685104882	0.0054123872	9
1487688776	HILLIARD	RUSSELL	G	3907 6TH AVE		KEARNEY	NE	688453392	0.005850147	9
1265405211	JACKSON	RICHARD	E	600 I ST		PAWNEE CITY	NE	684203001	0.0065970975	9
1063462208	NASIR	LAETH	S	988095 NEBRASKA MEDICAL CTR		OMAHA	NE	681988095	0.006744755	9
1053383554	FORNANDER	WADE		4600 VALLEY RD		LINCOLN	NE	685104855	0.0072189872	9
1801094388	PAPIK	TERRA	L	7001 A ST	SUITE 210	LINCOLN	NE	685104299	0.0078269197	9
1699017376	KALSI	NEIL	SINGH	EMILE @ 42ND ST		OMAHA	NE	681980001	0.0080309245	9
1427009315	TUMA	ROBERT	E	2910 BETTEN DR		CRETE	NE	683333084	0.008811519	9
1356968408	JACOB	JOANNA	SARAH	3601 JONES ST APT 350		OMAHA	NE	681051526	0.0100211189	9
1093727414	RADEMACHER	GARY	L	1700 14TH AVE		NEBRASKA CITY	NE	684101146	0.0101299896	9
1194797639	KLUG	RICHARD		1401 E H ST		MC COOK	NE	690013432	0.0103125768	9
1407870355	BENGSTON	JENNIFER	LYNN	2707 L ST	SUITE 1	ORD	NE	688621275	0.0106910667	9
1447355623	ENSZ	GARY	R	2115 14TH ST	SUITE 100	AUBURN	NE	683051797	0.01149783	9
1568476679	BEACOM	MATTHEW	A	1625 E MILITARY AVE		FREMONT	NE	680255463	0.0116764214	9
1902396823	ELLIOTT	BRET	RYAN	982055 NEBRASKA MEDICAL CTR		OMAHA	NE	681982055	0.0122884978	9
1124036710	WILCOX	JOHN	CLARK	609 O ST		AURORA	NE	688181100	0.0125348535	9
1164531935	FREY	DONALD	R.	1319 LEAVENWORTH ST		OMAHA	NE	681023215	0.0129262898	9
1356910087	WURSTER	ALYXANDRA	NICOLE	4600 VALLEY RD STE 200		LINCOLN	NE	685104882	0.0136822029	9
1538798624	ZICK	PATRICIA	LUCILLE	983075 NEBRASKA MEDICAL CTR		OMAHA	NE	681983075	0.0140778711	9
1326096033	HARNISCH	DAVID	R	EMILE 42ND ST		OMAHA	NE	681983075	0.0146538252	9
1316904618	CARSTENS	KAYE	B	988102 NEBRASKA MEDICAL CTR		OMAHA	NE	681988102	0.0163630676	9
1639132350	BAUGOUS	NANCY	T	770 N COTNER BLVD	STE 205	LINCOLN	NE	685052310	0.016639086	9
1740501162	HOBBS	JACQUELIN	L	250 N COLUMBIA AVE		SEWARD	NE	684342248	0.0172113916	9
1710181151	ALI	MAMAN	LAWAN	11819 MIRACLE HILLS DR STE 105		OMAHA	NE	681544428	0.0182555649	9
1477043800	GIBBENS	KYLE	THOMAS	4600 VALLEY RD STE 210		LINCOLN	NE	685104892	0.0187440137	9
1538279708	RIPLEY	VIRGINIA	M	16120 W DODGE RD		OMAHA	NE	681182049	0.0215051472	9
1407960883	FITZGERALD	AMANDA	J	6825 S 27TH ST	SUITE 201	LINCOLN	NE	685124872	0.0217259056	9
1255314654	PELTON	EDWARD	A	825 CENTENNIAL DR		CHADRON	NE	693379400	0.022250135	9
1871689414	KRAMPER	RALPH	J	12728 AUGUSTA AVENUE		OMAHA	NE	681443754	0.0227028551	9
1700843125	WADDELL	JULIE	L	9802 NICHOLAS STREET	SUITE 305	OMAHA	NE	681142106	0.0228530876	9
1689608085	TRAVIS	JOEL	A	1019 S 8TH ST		ALBION	NE	686201760	0.0243279217	9
1659421659	NOHNER	KEVIN		8141 W CENTER RD		OMAHA	NE	681243273	0.0264248308	9
1487666814	JOHNSON	TODD	E	5000 N 26TH ST		LINCOLN	NE	685214749	0.0265095923	9
1790849123	HAUDRICH	STEPHEN	JAMES	4900 N 26TH ST	SUITE 104	LINCOLN	NE	685214746	0.0265429858	9
1295357382	SWANSON	ALLIE	JEGAN	983075 NEBRASKA MEDICAL CTR		OMAHA	NE	681983075	0.0286661289	9
1285677112	RUTZ	DAVID	GEORGE	4545 S 86TH ST		LINCOLN	NE	685269227	0.0299360752	9
1831504224	METTENBRINK	LINDSEY	CHRISTEL	2444 W FAIDLEY AVE		GRAND ISLAND	NE	688034327	0.0360573251	9
1497761134	JOHNSON	SCOTT	ROGER	609 O ST		AURORA	NE	688181100	0.0374375475	9
1881125763	BUSE	RYAN		2910 BETTEN DR		CRETE	NE	683333084	0.037519441	9
1134483126	SCHUCKMAN	MEGAN	K	825 CENTENNIAL DR		CHADRON	NE	693379400	0.0376605275	9
1790814630	KUNTZ	TIMOTHY	C	9100 ANDERMATT DR STE 2		LINCOLN	NE	685266700	0.0396729396	9
1548210438	EBKE	RUSSELL	J	2910 BETTEN DR		CRETE	NE	683333084	0.0409358069	9
1750460366	NOVAK	CONNIE	J	250 N COLUMBIA AVE		SEWARD	NE	684342248	0.0409858981	9
1609813674	KNACKSTEDT	CAMERON	D.	715 BROWN ST		ALMA	NE	689202132	0.0413785386	9
1225229917	COUGHLIN	KEVIN	J	2120 S 56TH ST STE 102		LINCOLN	NE	685062118	0.0418069014	9
1457648040	BECKMAN	ALANNA	R.	4600 VALLEY RD	STE 200	LINCOLN	NE	685104855	0.0418603844	9
1487061529	OMMEN	NATALIE	DAWN	4101 WOOLWORTH AVE		OMAHA	NE	681051850	0.0457856483	9
1588624142	MAJERUS	JOHN	PAUL	3201 PIONEERS BLVD.	SUITE 304	LINCOLN	NE	68502	0.0463186596	9
1831187269	TUCKER	THEODORE	C	825 22ND ST		FAIRBURY	NE	683521221	0.047044111	9
1831278415	KETNER	JARED	B	250 N COLUMBIA AVE		SEWARD	NE	684342248	0.0470606238	9
1295712842	THEIS	JULIE	A	525 E 11TH ST		SUPERIOR	NE	689781101	0.049297343	9
1992744833	HUTTEGER	GREGORY	K.	10060 REGENCY CIR		OMAHA	NE	681143727	0.0495109093	9
1083978134	SHAHAN	ANDREW	G	1500 S 48TH ST STE 412		LINCOLN	NE	685061278	0.0510775452	9
1639258312	FROEHNER-BULM	BARBARA	E.	250 N COLUMBIA AVE		SEWARD	NE	684342248	0.0522836834	9
1841637139	THIELEN-KOCHA	PAULA	J.	812 N 22ND ST		BLAIR	NE	68008	0.0539304051	9
1609433267	HORNSBY	HANNAH	PEARCE	2501 CAPEHART RD		BELLEVUE	NE	68123	0.0541841281	9
1386133668	MARTIN	PETER	MITCHELL	OFFUTT AFB FAMILY MEDICINE RESIDENCY	2501 CAPEHA	OFFUTT AFB	NE	68113	0.0542845801	9
1801972096	MEISSNER	PAUL	HARRIS	8720 FREDERICK ST	STE 100	OMAHA	NE	681243076	0.0550170732	9
1093032377	DANGBERG	JOSEPH	PAUL	301 N 27TH ST	STE 1	NORFOLK	NE	687014457	0.0564196483	9
1316990278	TRAMP	ALLAN	W	1423 STONE ST		FALLS CITY	NE	683552660	0.0567115099	9
1063864981	SIVAGANESHAN	LOSIKA		900 W NORFOLK AVE STE 100		NORFOLK	NE	687015006	0.0600563055	9
1578581302	MAZOUR	JOHN	F	1019 SOUTH 8TH STREET		ALBION	NE	686201760	0.0608836995	9
1518081249	PALLAS	CATHERINE	ANN	1021 N 27TH ST		LINCOLN	NE	685031803	0.0614766619	9
1326498452	TAMANAHA	BOYD		2412 CUMING ST STE 200		OMAHA	NE	681311604	0.0615564785	9
1558740795	GRINDSTAFF	DANIEL		418 S 38TH AVE APT 14		OMAHA	NE	681313840	0.0618387615	9
1174567572	FORD	JOHN	M	1103 BUFFALO BND		LEXINGTON	NE	688501528	0.0620739563	9
1619537750	NOBLE	BENJAMIN		983075 NEBRASKA MEDICAL CTR		OMAHA	NE	681983075	0.0621535178	9
1225080419	GLENN	MATTHEW	M	9100 ANDERMATT DRIVE	SUITE 2	LINCOLN	NE	685260000	0.0621630205	9
1245892934	SLISKOVICH	PAUL		7710 MERCY RD STE 202		OMAHA	NE	681242353	0.0633046623	9
1639175003	MANTZ	DONALD	C	7100 W CENTER RD		OMAHA	NE	681062714	0.0637063752	9
1225527955	STEFFENS	MATTHEW		4333 S 86TH ST STE 100		LINCOLN	NE	685269261	0.0639167074	9
1710101233	WINTERS	JOHN		6829 N 72ND ST	SUITE 6200	OMAHA	NE	681221723	0.0643192591	9
1578570222	MCCOY	MICHAEL	LEROY	1101 SOUTH 70TH STREET	SUITE 101	LINCOLN	NE	685104293	0.0643289741	9
1225354707	JOHNSON	CHRISTINE	MARIE	905 2ND ST		FRIEND	NE	683591133	0.0644786638	9
1750510434	FREY	ZACHARY	J	4600 VALLEY ROAD	SUITE 200	LINCOLN	NE	685104844	0.0651871842	9
1194732354	NELSON	MICHAEL	J	983075 NEBRASKA MEDICAL CTR		OMAHA	NE	68198	0.0653560018	9
1336467364	MOSEL	LINDSEY	MARIE	983075 NEBRASKA MEDICAL CTR		OMAHA	NE	681983075	0.0662487354	9
1245558527	WILD	ELAINA	CONSTANCE	2501 CAPEHART RD		OMAHA	NE	68113	0.0666758311	9
1205406410	HAUKE	RALPH		983075 NEBRASKA MEDICAL CTR		OMAHA	NE	681983075	0.0668422762	9
1538240106	HIGGINS	STEVEN	G.	4720 RANDOLPH ST		LINCOLN	NE	685103741	0.0679022307	9
1457732224	SVOBODA	TIFFANY	L	213 E KIMBALL ST		CALLAWAY	NE	688252596	0.0682073189	9
1770547168	RAUNER	LISA	R	1600 S 48TH ST	STE 400	LINCOLN	NE	685061275	0.0685986528	9
1811075146	KASPAR COPE	RACHELLE	A	309 NELSON ST		CAMBRIDGE	NE	690223592	0.0692855469	9
1043730229	PARSONS	JILLIAN		500 E DECATUR ST		WEST POINT	NE	687881566	0.0693687857	9
1336134493	ALOUNK	WASEEM		4951 CENTER ST	SUITE 200	OMAHA	NE	681063251	0.0716464739	9
1386648012	HOLMQUIST	HUGH	RALPH	410 SOUTH 8TH AVE		BURWELL	NE	68823	0.0721531068	9
1427369321	STEPHENSON	SHANE		16120 W DODGE RD		OMAHA	NE	681182049	0.0723810392	9
1760599278	ROTH	ROBERT	M	3201 PIONEERS BLVD STE 304		LINCOLN	NE	685025963	0.0725252824	9
1629024484	SETTJE	GARY	L	2116 W FAIDLEY AVE	STE 400	GRAND ISLAND	NE	688034671	0.0735016605	9
1396752796	BIRCH	LARRY	D.	305 N 37TH ST		NORFOLK	NE	687013275	0.073691844	9
1164908661	RIDGE	KYLE	RUSSELL	983075 NEBRASKA MEDICAL CTR		OMAHA	NE	681983075	0.0746574095	9
1396126256	MCGINNIS	HUDSON		1019 S 8TH ST		ALBION	NE	686201760	0.0749311988	9
1295134385	LARSON	STEPHANIE		211 W 33RD ST		KEARNEY	NE	688453484	0.0754261036	9
1639285059	UKISHIMA	CHI		984455 NEBRASKA MEDICAL CENTER OMAHA NE 68198 4455		OMAHA	NE	681984455	0.0761951316	9
1861852352	WEDEKING	JANEAN		983075 NEBRASKA MEDICAL CTR		OMAHA	NE	681989673	0.0767140012	9
1780629626	SALYARDS	HARRY	EMORY	606 N MINNESOTA AVE	SUITE A	HASTINGS	NE	689015256	0.0768844402	9
1477780849	HARRIS	GABRIEL	T	2501 CAPEHART RD		OFFUTT AFB	NE	681131043	0.0769683542	9
1316469380	FROEHLICH	STACY	ANN	9100 ANDERMATT DR STE 2		LINCOLN	NE	685266700	0.077463531	9
1053799486	POPOVICH	JAMES	KENNETH	1000 POLE CREEK XING STE 1		SIDNEY	NE	691622902	0.0775661925	9
1265412233	BRILZ	DOROTA		16120 W DODGE RD		OMAHA	NE	681182049	0.0787351188	9
1740238559	GLOWACKI	PAUL	V	350 W 23RD ST	SUITE G	FREMONT	NE	680252592	0.079508768	9
1497706980	MINIER	WILLIAM	C	988095 NEBRASKA MEDICAL CTR		OMAHA	NE	681988095	0.0816837727	9
1396958062	BHULLER	KOMALPREE	KAUR	983075 NEBRASKA MEDICAL CENTER		OMAHA	NE	681983075	0.0819808776	9
1407883705	MESSBARGER	ROBERT	C	3907 6TH AVE		KEARNEY	NE	688453392	0.0829639174	9
1699034280	HEINRICHS	LEANN		120 PARK AVE		HEBRON	NE	683702019	0.0837084717	9
1659786796	WHITTLE	AMY		983075 NEBRASKA MEDICAL CTR		OMAHA	NE	681983075	0.0844250978	9
1245296276	HAEFELE	CHRISTIAN	K	4600 VALLEY ROAD	SUITE 200	LINCOLN	NE	685104844	0.0851479504	9
1144338872	MAHLOCH	MARK	L	625 SOUTH PINE		VALLEY	NE	68064	0.0854235674	9
1144458134	WILSON	FELISA	LAVONNE	983075 NEBRASKA MEDICAL CTR	FAMILY PRAC	OMAHA	NE	681983075	0.0859615594	9
1538134002	WENTE	THOMAS	J	3250 PLAZA DR		SOUTH SIOUX CI	NE	687763144	0.0861402089	9
1477165744	STEAU	DIANA	VERONICA	7710 MERCY RD STE 202		OMAHA	NE	681242353	0.0873622047	9
1568519692	RODRIGUEZ	WOLFGANG	FABIO	4220 L ST		OMAHA	NE	681071048	0.0885431692	9
1063570620	MARIE-NORTHRU	RUBY		6911 VAN DORN ST STE 1		LINCOLN	NE	68506	0.0886933105	9
1790792372	ELLIS	MICHELLE	L	4501 S 70TH ST	STE 140	LINCOLN	NE	685164282	0.0912429947	9
1427675644	BATTA	PRIYA		7710 MERCY RD STE 202		OMAHA	NE	681242353	0.0917655868	9
1255688115	JONES	JUDSON	CRAIG	4101 WOOLWORTH AVE		OMAHA	NE	681051850	0.093105549	9
1689621278	BAUMBERGER	SANDRA		812 N 22ND ST		BLAIR	NE	680081128	0.0947464565	9
1245798701	WEHRMAN	NATASHA	R	1840 F ST		GENEVA	NE	683612211	0.0953541357	9
1760695506	SHINAUT	TOBIAS	ALLEN	2727 S 144TH ST STE 280		OMAHA	NE	681445252	0.0973936725	9
1588775035	WENZL	JOSEPH	A	3308 SAMSON WAY STE 101		BELLEVUE	NE	68123	0.0975609245	9
1225003627	RIVETT	AUSTIN	L	5908 S 142ND ST		OMAHA	NE	681372800	0.0982273031	9
1558422899	FINDLEY	JOHN	T	805 W COURT ST		BEATRICE	NE	683103525	0.0989241717	9
1710324868	CISAR	AARON	JAMES	3911 AVENUE B	SUITE 1100	SCOTTSBLUFF	NE	693614617	0.1000090703	9
1548585615	AKHTAR	MARIA		1275 SAGE ST		GERING	NE	693413227	0.1008938062	9
1801883426	SAATHOFF	STEVEN	J	755 FALLBROOK BLVD	SUITE 100	LINCOLN	NE	685219056	0.1031099009	9
1356579148	GARTRELL	JEFFREY	LEE	10060 REGENCY CIR		OMAHA	NE	681143732	0.1040191115	9
1023469194	LEWI	KEIDREN		601 N 30TH ST	CU DEPARTME	OMAHA	NE	681312128	0.105192869	9
1144880204	COPLEY	BRETT	S.	4600 VALLEY RD STE 200		LINCOLN	NE	685104882	0.1055283174	9
1982804522	ZHOU	GWEN	MEI	10060 REGENCY CIR		OMAHA	NE	681143732	0.1063231812	9
1033168174	JIROVEC	RICHARD	J	6041 VILLAGE DR	SUITE 130	LINCOLN	NE	685166619	0.1073924853	9
1548263460	RICE	DONALD	TROY	4210 PIONEER WOODS DR	STE A	LINCOLN	NE	685067557	0.1113870433	9
1285675637	KLOCH	GREGORY	M	1103 BUFFALO BND		LEXINGTON	NE	688501528	0.1114436752	9
1447240346	HOUNG	MCCANN		17675 WELCH PLAZA		OMAHA	NE	68135	0.1134890607	9
1174832091	HINRICHS	JON	JOY	6503 LONE TREE DR		LINCOLN	NE	685122405	0.1141366596	9
1326198318	DUNNING	JAMES	DOUGLAS	16909 LAKESIDE HILLS CT	SUITE 300	OMAHA	NE	68130	0.1146798176	9
1295217735	ZAVALA	ANGELA		4130 PIONEER WOODS DR STE 2		LINCOLN	NE	685067552	0.1150486917	9
1134160971	CATLETT	FREDERICK	DWIGHT	606 N MINNESOTA AVE	SUITE A	HASTINGS	NE	689015256	0.117577252	9
1104841444	LANCASTER	REBECCA		16120 W DODGE RD		OMAHA	NE	681182049	0.1190284701	9
1679587778	MCKNIGHT	THOMAS	A	350 W 23RD ST	STE A	FREMONT	NE	680252592	0.1198374997	9
1962061895	JOURDAN	KATHLEEN		983075 NEBRASKA MEDICAL CTR		OMAHA	NE	681983075	0.120221091	9
1861400434	MCNEELY	JOSEPH	P	7121 STEPHANIE LN	SUITE 105	LINCOLN	NE	685165359	0.1204249762	9
1932152907	GRAYBILL	SARA	S	2116 W FAIDLEY AVE	STE 400	GRAND ISLAND	NE	688034671	0.1209822698	9
1972561991	THOMSON	DEAN	ROBERT	1700 14TH AVE		NEBRASKA CITY	NE	684101146	0.122218838	9
1902892227	DZIKO	SVJETLANA		6825 S 27TH ST	STE 201	LINCOLN	NE	685124872	0.1235692227	9
1073600755	MORGAN	THOMAS	GERALD	3410 FUTURES DR		SOUTH SIOUX CI	NE	687763917	0.1244576155	9
1346296001	HOTOVY	PATRICK	A.	2114 N LINCOLN AVE	SUITE A	YORK	NE	684671028	0.124995058	9
1922368935	DARO	ROBERT	AUSTIN	336 S 9TH ST		DAVID CITY	NE	686322116	0.125248822	9
1881867737	HOLMQUIST	BRENT	P	10109 MAPLE ST		OMAHA	NE	681345554	0.1255912278	9
1912401050	ROTHGEB	ERIKA	L	7100 W CENTER RD		OMAHA	NE	681062714	0.1260874463	9
1679528616	MCCORKINDALE	MARK	O.	615 E 14TH ST		WAYNE	NE	687871152	0.1270491612	9
1437720356	DUGGAL	SAKSHI		7710 MERCY RD STE 202		OMAHA	NE	681242353	0.1287254044	9
1497834394	AKERSON	JEFFREY	D	2206 LONGO DR	SUITE 201	BELLEVUE	NE	680052901	0.128914353	9
1770137325	TANVEER	ROHMA		7710 MERCY RD STE 202		OMAHA	NE	681242353	0.1290678722	9
1407943244	RYAN	PATRICIA	J	11036 OAK ST		OMAHA	NE	681444826	0.1305415221	9
1720022981	JONES	MARK	R	1103 BUFFALO BND		LEXINGTON	NE	688501528	0.1329132924	9
1770651846	LUTZ	MARY	C	15TH AND U STREETS	UNIVERSITY	LINCOLN	NE	685880618	0.1329830392	9
1477124113	KAUR	RAVNEET		7710 MERCY RD STE 202		OMAHA	NE	681242353	0.1334639821	9
1962930891	LAFFERTY	FRANCES	ELEANOR	4200 DOUGLAS ST		OMAHA	NE	681312705	0.1341129509	9
1619471125	NLAM	NAW LATT		4220 L ST		OMAHA	NE	681071048	0.1351150652	9
1861786477	LASTOVICA	BRYNN	L	8343 S 168TH AVE		OMAHA	NE	681361677	0.135284701	9
1467958603	ARTZ	HAILEY		8248 S 96TH ST		LA VISTA	NE	681283126	0.1355687613	9
1265405617	FITZGIBBONS	WILLIAM	P	1908 N 203RD ST		ELKHORN	NE	680222889	0.1357179266	9
1295199792	THOMPSON	KATIE		145 MEMORIAL DR		BROKEN BOW	NE	688221378	0.1373729096	9
1538116876	HAMANN	JULIE	J	4424 S 86TH ST		LINCOLN	NE	685269225	0.1383850794	9
1851953657	CHERIYAN	ANGELA	T	7710 MERCY RD STE 202		OMAHA	NE	681242353	0.141150564	9
1437732807	MATHEWS	HALEY	BARRETT	983075 NEBRASKA MEDICAL CTR		OMAHA	NE	681983075	0.143205335	9
1285641860	FISCHER	TIMOTHY	H	7121 STEPHANIE LN	SUITE 105	LINCOLN	NE	685165359	0.1439584345	9
1144296591	VOIGTLANDER	GEORGE	R.	600 I ST		PAWNEE CITY	NE	684203001	0.14398077	9
1124079900	SMITH	JOHN	L	988102 NEBRASKA MEDICAL CTR		OMAHA	NE	681988102	0.1447605328	9
1740249176	KESTER	AMANDA	LYNN	17520 WRIGHT ST	STE 105	OMAHA	NE	681304657	0.144972303	9
1902892268	KAKISH	EYAD	F	14440 F ST STE 121		OMAHA	NE	68137	0.1449995409	9
1831506278	GRAUMAN	SARAH		16101 EVANS ST		OMAHA	NE	681166447	0.1471488761	9
1396847984	BUTLER	MARK	J	4501 S 70TH ST	STE 140	LINCOLN	NE	685164282	0.1483599777	9
1871853408	MILLER	HILARY		2707 L ST		ORD	NE	688621275	0.1506726547	9
1023677176	ERICKSON	SEAN	C.	4600 VALLEY RD STE 200		LINCOLN	NE	685104882	0.1515575848	9
1336133206	NEAL	RANDALL	HOWARD	2501 CAPEHART RD	STE 1M00	OFFUTT A F B	NE	681131043	0.152963698	9
1710334123	KLAMMER	KYLE	F	1201 N ERIE ST		LEXINGTON	NE	68850	0.1564237653	9
1669672523	LIU	JENNIFER	L	16909 LAKESIDE HILLS	STE 300	OMAHA	NE	68130	0.1568478337	9
1578540126	LEIBEL	ROBERT	G	525 E 11TH ST		SUPERIOR	NE	689781101	0.1571315639	9
1285609685	BLAD	KENNETH	L	2727 S 144TH ST	#280	OMAHA	NE	681445225	0.1575124604	9
1598008062	TETRAULT	STEPHEN	W.B.S.	17675 WELCH PLZ		OMAHA	NE	681353551	0.1595355366	9
1962462440	SCHNEIDER	DAVID	MICHAEL	6900 VAN DORN ST	SUITE 24	LINCOLN	NE	685062882	0.1604472143	9
1023407350	PARSHALL	KYLIE		9100 ANDERMATT DR STE 2		LINCOLN	NE	685266700	0.1614761456	9
1346760667	LISHERNESS	LUKE	J	983075 NEBRASKA MEDICAL CENTER		OMAHA	NE	68198	0.1625086792	9
1508898248	HURD	RICHARD	H	8248 S 96TH ST		LA VISTA	NE	681283126	0.1636750568	9
1447487129	ECKMANN	RILEY	GLEE	105 S BROADWAY ST		BLOOMFIELD	NE	687184419	0.166429902	9
1124137963	MCFADDEN	HARRY	E	10060 REGENCY CIR		OMAHA	NE	681143732	0.1665196271	9
1841287166	SERBOUSEK	MARK	WILLIAM	1401 EAST H STREET		MCCOOK	NE	690011207	0.1665397497	9
1356359681	VASA	BRADLEY	J	1301 GRUNDMAN BLVD	SUITE A	NEBRASKA CITY	NE	684103320	0.1676077178	9
1013002187	KOENIG	DUANE	G	1123 N 10TH ST		BEATRICE	NE	683102001	0.1684818427	9
1043282593	PHILLIPS-WARD	CORINNE		1401 E H ST		MC COOK	NE	690013432	0.1691723429	9
1538229711	STONER	CHARLES	HERSHEL	17841 PIERRE PLZ		OMAHA	NE	68130	0.1697188249	9
1164472452	PAULMAN	AUDREY	A	988102 NEBRASKA MEDICAL CTR		OMAHA	NE	681988102	0.170926204	9
1023679552	LEFEBVRE	SAMANTHA	ANN	1021 N 27TH ST		LINCOLN	NE	685031803	0.1709988896	9
1972089357	CAWTHRA	TAMMI		1313 N CHEYENNE ST		BENKELMAN	NE	690213074	0.1727947384	9
1629004759	SHACKLETON	CAROL	L	918 20TH STREET		GOTHENBURG	NE	691381237	0.1729667616	9
1700141850	CASTILLO	SARAH	M	1021 N 27TH ST		LINCOLN	NE	685031803	0.1731295433	9
1154405090	FASSE	SCOTT	J	614 N 108TH CT		OMAHA	NE	681541762	0.1731687636	9
1073139002	ROBBINS	ABRA		4600 VALLEY RD		LINCOLN	NE	685104855	0.1738974565	9
1831294099	GILL	JOHN	A	2115 14TH ST STE 100		AUBURN	NE	683051760	0.1740356182	9
1164912523	RODEHORST	MARIE	DANIELLE	4214 38TH ST		COLUMBUS	NE	686011616	0.1743321624	9
1265848949	VIMALACHANDRA	PRADEEPA	PATRICIA	601 N 30TH ST DEPT OF	SUITE 6720	OMAHA	NE	681312137	0.1761669075	9
1811903388	MAZOUR	CORY	J	9116 LAMONT ST		OMAHA	NE	681243822	0.1770014088	9
1912091877	MCGUIRE	THOMAS	JOSEPH	2331 FAIRFIELD ST		LINCOLN	NE	685211348	0.1773020537	9
1770060766	STANG	BENJAMIN	JOHN	983075 NEBRASKA MEDICAL CTR		OMAHA	NE	681983075	0.1774629625	9
1952451940	FRUMKIN	MICHAEL		3440S 50TH ST		OMAHA	NE	681063829	0.17765891	9
1134328487	KHATRI	JYOTI		CREIGHTON FAMILY MEDICINE	601 N 30TH	OMAHA	NE	681312137	0.1804254452	9
1720648058	BAUER	ALISON	KAY	983075 NEBRASKA MEDICAL CTR		OMAHA	NE	681983075	0.1813984938	9
1821020512	JESPERSEN	AMY	K	4200 DOUGLAS STREET	CLARKSON FA	OMAHA	NE	681312700	0.1832052475	9
1699705004	THOENDEL	VICTOR	JAMES	336 S 9TH ST		DAVID CITY	NE	686322116	0.1849940187	9
1841373032	LINDLEY	DAVID	GRAHAM	811 WILLIAM AVE		NORTH PLATTE	NE	691016556	0.185756018	9
1598851180	TITUS	STEPHEN	M	12728 AUGUSTA AVENUE		OMAHA	NE	681443754	0.1879285254	9
1821000233	WURTZ	RICHARD	P	7121 STEPHANIE LN	SUITE 105	LINCOLN	NE	685165359	0.1881717593	9
1669769485	MARCELIN	ALBERTO		8343 S 168TH AVE		OMAHA	NE	681361677	0.1893504566	9
1639551567	GANTZ	DAVID		983075 NEBRASKA MEDICAL CTR		OMAHA	NE	681983075	0.1921025124	9
1467012468	POPPE	RICHARD	L.	4600 VALLEY RD STE 200		LINCOLN	NE	685104882	0.1922105608	9
1578613576	MALLEY	PAMELA		8074 S 84TH ST		LA VISTA	NE	681283303	0.1923633158	9
1194775080	SITORIUS	MICHAEL	A	988102 NEBRASKA MEDICAL CTR		OMAHA	NE	681988102	0.1936094194	9
1417979774	FROST	TRISHIA	M	3100 N 14TH ST STE 201		LINCOLN	NE	685212134	0.1941608764	9
1346350543	ROGERS	CHARLES	P	10710 FORT ST		OMAHA	NE	681341230	0.1947218842	9
1316328206	CHRISTIANSEN	HANNAH		983075 NEBRASKA MEDICAL CTR		OMAHA	NE	681983075	0.1959872824	9
1811985237	SHUMARD	CRAIG	J	825 22ND ST		FAIRBURY	NE	683521221	0.1962054051	9
1467866277	RASMUSSEN	ADAM		249 OLSON DR STE 111		PAPILLION	NE	680462974	0.1964407732	9
1639326788	SIDAK	CAMERON	L	531 BEEBE ST		OSCEOLA	NE	68651	0.1973698196	9
1477968972	ANDERL	PATRICK	CHRISTOPH	2510 BELLEVUE MEDICAL CENTER DR	SUITE 200	BELLEVUE	NE	681231520	0.1975591235	9
1902300577	TRIASSI	MICHAEL	DONALD	2501 CAPEHART RD		OFFUTT AFB	NE	681131043	0.198120677	9
1760426852	JOHNSON	MICHAEL	EDWARD	606 N MINNESOTA AVE	SUITE A	HASTINGS	NE	689015256	0.1982628909	9
1609876606	ANDERSON	DERRICK	EUGENE	1021 N 27TH ST		LINCOLN	NE	685031803	0.1992483312	9
1336166990	SAXENA	SANDHYA		2727 S 144TH ST	#220	OMAHA	NE	681445225	0.1997383261	9
1013279918	REESE	EDWARD	D	983075 NEBRASKA MEDICAL CTR		OMAHA	NE	681983075	0.199761883	9
1326070012	BERNARD	ROBIN	J.	2740 N CLARKSON ST		FREMONT	NE	68025	0.2004144197	9
1417203365	DAHARSH	ERIC	DANIEL	905 2ND ST		FRIEND	NE	683591133	0.2005195041	9
1114092996	CZAPLEWSKI	RODNEY	ROBERT	2429 M ST		OMAHA	NE	681072715	0.2014593595	9
1417036310	CUTRIGHT	CALVIN	W	1625 DORWART DR		SIDNEY	NE	691622505	0.2024497153	9
1942509252	TYMKOWYCH	NATALIE		500 E DECATUR ST		WEST POINT	NE	687881566	0.2059557644	9
1740836964	NEUKIRCH	CAITLIN	LEIGH	2301 O ST STE 2		LINCOLN	NE	685101100	0.2063813914	9
1942218425	SURBER	G	TOM	301 N 27TH ST	STE 1	NORFOLK	NE	687014457	0.2071473124	9
1538113170	HALM	DANIEL	E	988102 NEBRASKA MEDICAL CTR		OMAHA	NE	681988102	0.2083753022	9
1043286420	BLIESE	KATHLEEN	ANDERSON	405 W PEARL ST	BOX 458	ATKINSON	NE	687130458	0.2094992675	9
1407309479	IQBAL	HAROON		4600 VALLEY ROAD	STE 200	LINCOLN	NE	685104882	0.2100822778	9
1992731467	CONELL	GARY	LEE	611 W FRANCIS ST	SUITE 100	NORTH PLATTE	NE	691010620	0.2116469462	9
1316005366	KASSELMAN	JEFFREY	P.	9717 Q ST		OMAHA	NE	681273272	0.2124365527	9
1437149861	JOHNSON	DAVID	F	418 N STATE ST		OSMOND	NE	687655722	0.2127898672	9
1215153465	LIU	YONGGE		8141 W CENTER RD	SUITE 200	OMAHA	NE	681243273	0.2136421023	9
1144278482	FINLEY	BRIAN	J	2510 BELLEVUE MEDICAL CENTER DR	STE 145A	BELLEVUE	NE	681231520	0.2138843291	9
1588632525	NICOLAS	JOSEPH	EDDY	HIGHWAY 75/77		WINNEBAGO	NE	68071	0.2139514541	9
1790767713	WESTER	REBECCA	MARY	4908 CASS ST		OMAHA	NE	681322913	0.214066662	9
1689103384	WATSON	JAMES		2501 CAPEHART RD		OFFUTT AFB	NE	681131043	0.2141514659	9
1215457189	MAI	HOANG NGO	NGUYEN	16909 LAKESIDE HILLS CT STE 300		OMAHA	NE	681304661	0.2157305904	9
1891312443	MALANKA	STEFANY		7710 MERCY RD, SUITE 202	CU DEPARTME	OMAHA	NE	68124	0.216187311	9
1326041724	STONEHOCKER	LORI	L	1313 N CHEYENNE ST		BENKELMAN	NE	690213074	0.2165508313	9
1760592968	KHANDALAVALA	BIRGIT	N	988102 NEBRASKA MEDICAL CTR		OMAHA	NE	681988102	0.2165624156	9
1871813048	HENLEY	BRANDON	JAY	119 S C ST		MILFORD	NE	684051802	0.2173231934	9
1942380431	BUSH	TREVOR	WRIGHT	505 S BURG ST		KIMBALL	NE	691451313	0.2175442289	9
1316920465	JOHNSON	KRISTIN	K	825 CENTENNIAL DR		CHADRON	NE	693379400	0.2178822002	9
1235685553	FRANK	ELLIOT		4600 VALLEY ROAD	STE 200	LINCOLN	NE	685104882	0.220010236	9
1225398019	BROWN	BRANDON		1000 POLE CREEK XING STE 1		SIDNEY	NE	691622902	0.2201944875	9
1497851232	HEIMBRECHT	KURT	J.	1601 N 86TH ST	SUITE 100	LINCOLN	NE	685053713	0.2208227935	9
1336294487	LAW	ANGELA		17520 WRIGHT ST	STE 105	OMAHA	NE	681304657	0.2214576678	9
1104837566	SAVARD	DILLON	JASON	2501 CAPEHART RD		OFFUTT AFB	NE	681131043	0.2221364343	9
1346734878	LUCKEY	DARBY	JANE	983075 NEBRASKA MEDICAL CTR		OMAHA	NE	681983075	0.2222071827	9
1578172045	ESCH	LAUREN		505 S PARK ST		GENOA	NE	686403036	0.2223333098	9
1558856898	POLLMAN	MIRANDA	ASHLEY	8550 CUTHILLS CIR		LINCOLN	NE	685269474	0.2223753851	9
1386082097	KLEEMAN	HEATHER	MARIE	2301 O ST STE 2		LINCOLN	NE	685101100	0.224341998	9
1407941057	ELLIS	KELLY	LEIGH	301 N 27TH ST STE 2		NORFOLK	NE	687014457	0.2247468681	9
1215944061	ROCK	EILEEN	DENISE	1101 SOUTH 70TH STREET	SUITE 101	LINCOLN	NE	685104293	0.225095708	9
1053831990	WRIGHT	MATTHEW	THOMAS	983075 NEBRASKA MEDICAL CTR		OMAHA	NE	681983075	0.2255366171	9
1669021796	PRICKETT	MELISSA		14000 HOSPITAL ROAD		BOYS TOWN	NE	68010	0.2274713536	9
1588613038	MARTIN	MICHAEL	P	6820 S 32ND ST		LINCOLN	NE	685166025	0.2288506423	9
1659374437	THOMSEN	ERIC	S	1101 N 10TH ST		BEATRICE	NE	683102001	0.2300081329	9
1598977886	EMBURY	STUART	PAUL	1606 GARFIELD DR		HOLDREGE	NE	689491422	0.2300582874	9
1457400699	BEER	ROBERT		17030 LAKESIDE HILLS PLZ	SUITE 130	OMAHA	NE	681302396	0.2312467649	9
1407382302	ERBST	ALEXIS	R.	609 O ST		AURORA	NE	688181104	0.2312799283	9
1821023920	HATCHER	JEFFRY		2734 N 61ST ST		OMAHA	NE	681044020	0.2328371039	9
1023490901	WHITE	HALEIGH	JO	2501 CAPEHART RD		OFFUTT AFB	NE	681131043	0.2340791832	9
1225001043	SAWTELLE	BRADLEY	G	4525 S 86TH ST STE B		LINCOLN	NE	685269277	0.2343801801	9
1164536819	SANCHEZ	RODOLFO	M.	3440 S 50TH ST		OMAHA	NE	681063829	0.2358406779	9
1033464003	KANTHETY	USHA	KIRAN	1721 COLFAX ST		SCHUYLER	NE	686611400	0.2367734784	9
1730104886	BOYER	STEVE	CLAIR	207 WEST 4TH STREET		MULLEN	NE	69152	0.238417389	9
1811912124	RODRIGUEZ ESC	MARGARITA		3213 S 24TH ST STE 101		OMAHA	NE	681081832	0.2387407079	9
1508989427	MURDOCK	SHAWN	PAUL	611 W FRANCIS ST STE 100		NORTH PLATTE	NE	691010614	0.2392547663	9
1528036423	CHU	MARK	Y	333 EAST 2ND STREET	REGIONAL ME	OGALLALA	NE	691533421	0.2397792899	9
1225106974	GRAESSER	DEBRA	K	15TH & U STREETS	UNIVERSITY	LINCOLN	NE	685880618	0.2432078581	9
1689019341	ROSELIUS	KASSI	ANN	4200 DOUGLAS ST		OMAHA	NE	681312705	0.244986809	9
1801945043	BOWEN	J.		16909 LAKESIDE HILLS CT	SUITE 300	OMAHA	NE	681304664	0.2450426683	9
1952321739	NOLDER	CHARLES	MITCHELL	2501 CAPEHART RD		OFFUTT AFB	NE	681131043	0.2465320408	9
1306337936	YOUSSEF	CATHERINE	B.	4600 VALLEY RD STE 200		LINCOLN	NE	685104882	0.2471838604	9
1972623312	HESSER	KATE	ELIZABETH	2910 BETTEN DR		CRETE	NE	683333084	0.2479136452	9
1679581227	JOHNSON	SUSAN	L	2200 S 40TH ST	STE 104	LINCOLN	NE	685062407	0.2482021978	9
1730599762	MCLAUGHLIN	ANGELA		615 E 14TH ST		WAYNE	NE	68787	0.2511364185	9
1255781555	WILHITE	JUSTIN		983075 NEBRASKA MEDICAL CTR		OMAHA	NE	681983075	0.251260121	9
1972898484	RAMIG	JAMES	MICHAEL	17675 WELCH PLZ		OMAHA	NE	68135	0.2519223714	9
1528089174	JOHNSON	ERIC	M	1240 ARIES DR		LINCOLN	NE	685129100	0.2520206311	9
1235232893	HOFMAN	CAROL	S	1313 N CHEYENNE ST		BENKELMAN	NE	690213074	0.2524858579	9
1770071722	EMBRY	STEVEN		2501 CAPEHART RD		OFFUTT AFB	NE	681131043	0.2537343815	9
1669583639	STESSMAN	CAROL	A	10710 FORT ST		OMAHA	NE	681341230	0.2539073984	9
1265582266	STEIER	DANIEL		8901 W DODGE RD		OMAHA	NE	681143321	0.2554356611	9
1972593374	LANGVARDT	ALAN	WAYNE	805 W COURT ST		BEATRICE	NE	683103525	0.2568594	9
1487248506	LAINHART	JULIA	CHRISTINE	1021 N 27TH ST		LINCOLN	NE	685031803	0.2568822006	9
1770685075	VANA	PAUL	J	10060 REGENCY CIR		OMAHA	NE	681143732	0.258235315	9
1770541823	FILIPI	DAVID	HILLMAN	8601 W DODGE RD	STE. 216	OMAHA	NE	681143457	0.2597267466	9
1174974950	YOUSSEF	GABRIEL	M.	4600 VALLEY ROAD	STE 200	LINCOLN	NE	685104882	0.2611627478	9
1386731990	GREGORY	DARIN	MICHAEL	13808 W MAPLE RD	SUITE 124	OMAHA	NE	681646231	0.2613735033	9
1174531495	VANDENHUL	SUZANNE	M.	4333 S 86TH ST		LINCOLN	NE	685269260	0.2613956804	9
1528177698	ZIMMERMAN	TIMOTHY	C	1021 W 14TH ST		HASTINGS	NE	689013046	0.2662890191	9
1780971655	DEFORD	COLIN	WILFRED	4608 BROOK ST		PAPILLION	NE	681334813	0.2664926854	9
1780022533	CAGLE	STEPHEN	DANIEL	2501 CAPEHART RD		BELLEVUE	NE	681236812	0.2673046599	9
1487620886	WALK	LOUIS	BERNARD	908 N HOWARD AVE	SUITE 108	GRAND ISLAND	NE	68803	0.2677695548	9
1518488501	BRODERSEN	BRENDAN		4600 VALLEY RD STE 200		LINCOLN	NE	685104882	0.2677784531	9
1851309330	WINGERT	ORLYN	H.	301 N 27TH ST	STE 1	NORFOLK	NE	68701	0.2689468294	9
1093152381	WESTENGAARD	JUSTIN	RYAN	983075 NEBRASKA MEDICAL CTR		OMAHA	NE	681983075	0.2694614992	9
1346425519	ALLOWAY	WAYNE	LYLE	427 S 8TH AVE		BURWELL	NE	688236241	0.2720414318	9
1164869061	VETTEL	TYLER	JAY	2116 W FAIDLEY AVE	STE 400	GRAND ISLAND	NE	688034678	0.2725683741	9
1073713517	LACEY	MINDY	JO	988102 NEBRASKA MEDICAL CTR		OMAHA	NE	681988102	0.2736418668	9
1467562819	CARLSSON	LAWRENCE	ALGOT	2302 8TH AVE	SUITE 3	PLATTSMOUTH	NE	680482365	0.273783351	9
1124688247	MAHER	SARAH	NICOLE	14104 S ST		OMAHA	NE	681372636	0.274528633	9
1124245899	ENSZ	DAVID	J	10710 FORT ST		OMAHA	NE	681341230	0.2750209734	9
1487224861	MUELLER	AUBREY		4600 VALLEY RD STE 200		LINCOLN	NE	685104882	0.2755059298	9
1740266162	DILLY	DOUGLAS	ARTHUR	2700 NORFOLK AVE.		NORFOLK	NE	68701	0.2755276283	9
1780067231	WEILAND	NICHOLAS	ANDREW	EMILE @ 42ND ST		OMAHA	NE	681980001	0.2756568367	9
1548459159	EVANS	SUSAN	K	EMILE 42ND ST		OMAHA	NE	681980001	0.2766954691	9
1215422787	NELSON	LINDSEY	CATHERINE	4600 VALLEY RD STE 200		LINCOLN	NE	685104882	0.2775306219	9
1053434019	BROSZ	ADAM	BENSON	2444 W FAIDLEY AVE		GRAND ISLAND	NE	688034327	0.277790167	9
1376988972	FICKENSCHER	JILLIAN	MICHELLE	983075 NEBRASKA MEDICAL CTR		OMAHA	NE	681983075	0.2781749481	9
1821592312	WALLICK	ALLISON	LEE	302 W PHILLIP AVE		NORFOLK	NE	687015248	0.278193718	9
1336377084	BIEHL	BENJAMIN	D	202 HIGH ST	SUITE 100	TECUMSEH	NE	684502443	0.2787530219	9
1326157124	GOODMAN	MARK	D.	1319 LEAVENWORTH ST		OMAHA	NE	681023215	0.2795175548	9
1265695241	KUMAR	SANTOSH		11109 S 84TH ST STE 5800		PAPILLION	NE	680464124	0.2796966216	9
1942305693	PAKNIKAR	JAYASHREE		7100 W CENTER RD		OMAHA	NE	68106	0.282280807	9
1326604570	MANGUS	CARISSA		983075 NEBRASKA MEDICAL CTR		OMAHA	NE	681983075	0.2824743834	9
1598147845	NIELSEN	MATTHEW		1401 E H ST		MC COOK	NE	69001	0.2826895417	9
1922660034	DAHLVANI	ZEHRA	S	7710 MERCY ROAD	SUITE 202 -	OMAHA	NE	681242353	0.2832597491	9
1063485290	WEST	JOHN		1401 E H ST		MC COOK	NE	690013432	0.2869079478	9
1154703353	PROSOSKI	ANDREW	MICHAEL	2403 WEST 47 STREET PLACE		KEARNEY	NE	68845	0.2901452213	9
1144336744	JEFFREY	CHRISTINE	M	7100 W CENTER RD		OMAHA	NE	68106	0.2906429159	9
1548313521	HESSER	JASON	KENNETH	2910 BETTEN DR		CRETE	NE	683333084	0.2908358263	9
1053982769	BRADDOCK	JOSEPH	EDWARD	7710 MERCY RD STE 202		OMAHA	NE	681242353	0.2910748722	9
1902908569	CLARK	RICHARD	DAN	3011 AVENUE B		SCOTTSBLUFF	NE	693614372	0.2911242309	9
1124091921	SIMONSON	JOHNNIE	K	812 N 22ND ST		BLAIR	NE	68008	0.2927619341	9
1376926733	PAN	YOW-JENG		601 N 30TH ST	CU DEPARTME	OMAHA	NE	681985582	0.2932128395	9
1528140555	MILLER	TROY	LEE	2910 BETTEN DRIVE		CRETE	NE	68333	0.2938630191	9
1023338373	HATCH	JESSICA	MARIE	3907 6TH AVENUE		KEARNEY	NE	68845	0.2966600192	9
1891080362	COOK	JENNA		4600 VALLEY RD	STE 200	LINCOLN	NE	685104855	0.2968270426	9
1881009884	MAYORQUIN	JOSE	ANGEL	4220 L ST		OMAHA	NE	681071048	0.297298405	9
1598229494	GIESLER	ABIGAIL	MICHAELA	4701 NORMAL BLVD		LINCOLN	NE	685065563	0.2981681243	9
1023232675	RODRIGUEZ-CLI	VILMA	BEATRIZ	2600 W NORFOLK AVE	SUITE 200	NORFOLK	NE	687014449	0.3009386562	9
1174632178	HANSEN	THOMAS	J.	1319 LEAVENWORTH ST		OMAHA	NE	681023215	0.3012872512	9
1346636297	SCHINDLER	LINDSEY		EMILE @ 42ND ST		OMAHA	NE	68198	0.3049077617	9
1144541335	DORWART	WILLIAM	C	6829 N 72ND ST	SUITE 3100	OMAHA	NE	681221723	0.305115218	9
1942387931	DEWAN	MEERA	NARESH	7100 W CENTER RD		OMAHA	NE	681062714	0.3079565192	9
1679142319	FRANZEN	EMILY		4600 VALLEY RD STE 200		LINCOLN	NE	685104882	0.3081005422	9
1043374457	MURDOCK-LANGA	PATRICIA	E	16909 LAKESIDE HILLS CT	SUITE 300	OMAHA	NE	681304664	0.3088411555	9
1093798027	WYSE	GENE	LAMAR	2605 2ND AVE		KEARNEY	NE	688474425	0.3091210277	9
1871651968	KELLER	DAVID	M	17030 LAKESIDE HILLS PLZ STE 102		OMAHA	NE	681304656	0.3093848877	9
1124468889	JENSEN	CHRISTOPH	JAMES	EMILE 42ND ST		OMAHA	NE	681985575	0.3094426563	9
1972959823	HAHN	KAITLIN	D.	1113 SHERMAN ST		SAINT PAUL	NE	688731546	0.3096968882	9
1417007162	PIERRE	LLOYD	ARTHUR	10506 BURT CIR		OMAHA	NE	681142094	0.3098136914	9
1023099678	VONDERFECHT	SCOTT	L	309 S LINCOLN AVE		YORK	NE	68467	0.3099621005	9
1912975020	BEAN	RICHARD	JOESPH	600 I ST		PAWNEE CITY	NE	684203001	0.3102091613	9
1780948778	OTT	JESSICA	ANN	2101 BOX BUTTE AVE STE 700		ALLIANCE	NE	693014445	0.3112791387	9
1699763003	BLATNY	RICHARD	A	825 22ND ST		FAIRBURY	NE	683521221	0.3113245197	9
1619593407	WAGNER	CONNOR		983075 NEBRASKA MEDICAL CTR		OMAHA	NE	681983075	0.3129195987	9
1164653580	PRECHT	GREGORY	JOHN	717 N 190TH PLZ STE 1100		ELKHORN	NE	680223917	0.313437021	9
1104821149	NITZEL	GRANT	E	223 E 14TH ST STE 100		HASTINGS	NE	689013240	0.3154021978	9
1538187893	CITTA	JASON	MICHAEL	611 W FRANCIS ST	SUITE 100	NORTH PLATTE	NE	691010620	0.3164033803	9
1790788198	MAZOUR	LINDA	S	121 15TH AVE		FRANKLIN	NE	689391043	0.3178771191	9
1457842791	STEFFEN	SHELBY	L.	4600 VALLEY RD STE 200		LINCOLN	NE	685104882	0.3183006152	9
1568521540	GRANT	LONNIE	L	2107 BOX BUTTE AVE		ALLIANCE	NE	693014415	0.3185188534	9
1306405261	VANTIPALLI	PRAVEENA		983075 NEBRASKA MEDICAL CTR		OMAHA	NE	681983075	0.3195086891	9
1699973164	HANSEN	SEAN	L	4600 VALLEY ROAD	SUITE 200	LINCOLN	NE	685104844	0.3209760991	9
1295893188	GOERING	MARCIA	LYNNE	2485 39TH AVE		COLUMBUS	NE	686012256	0.3223338059	9
1881367878	YODER	STEPHANIE	NOEL	420 5TH ST		MILFORD	NE	684059596	0.3224131969	9
1285684647	LLOYD	SANDRA		4501 S 70TH ST	SUITE 140	LINCOLN	NE	685164282	0.3236451886	9
1992739890	JOHNSON	TAMARA	R	110 N BAILEY		NORTH PLATTE	NE	69103	0.3247392361	9
1821158296	RUFFING	JOHN	J	812 LARAMIE AVENUE		HEMINGFORD	NE	69348	0.3247881971	9
1841268901	SAMS	TRISHA	MARIE	250 N COLUMBIA AVE		SEWARD	NE	684342248	0.325390001	9
1649386079	MARTIN	TRACIE	A	211 N ENGDAHL AVE		OAKLAND	NE	680451431	0.3254664751	9
1821130121	MCCASLIN	JOSEPH	R.	7500 MERCY RD		OMAHA	NE	681242319	0.3254977368	9
1821064635	ALLARD	REBECCA	L	1000 POLE CREEK XING STE 1		SIDNEY	NE	691622902	0.3256605893	9
1114962057	SALYARDS	PHYLLIS		606 N MINNESOTA AVE	SUITE A	HASTINGS	NE	689015256	0.3258545465	9
1770963902	ROSE	MICHELLE	L	1803 PAPIO LN		COZAD	NE	691301138	0.325908268	9
1780016329	ZURI	NAZANIN		601 N 30TH ST STE 6720	CREIGHTON U	OMAHA	NE	681312137	0.3269101206	9
1013026178	MILLER	JAMES	W	1021 W 14TH ST		HASTINGS	NE	689013046	0.327338244	9
1922252295	CHARGING THUN	ANPO	WICAHPI	807 N. ASH ST		GORDON	NE	693430000	0.3273925466	9
1548290471	SHREVE	MARJORIE	R	304 N 168TH CIR	#211	OMAHA	NE	681184091	0.3282252556	9
1265660179	ZHAO	JIAN		13110 BIRCH DR	SUITE 152	OMAHA	NE	681644160	0.3290357256	9
1306009758	ABLETT	MELISSA	LOSEKE	13911 GOLD CIR STE 240		OMAHA	NE	681442376	0.3296614668	9
1558682229	SCHWENKE	EUGENE		6061 FRONTIER RD		LINCOLN	NE	685163510	0.3298057221	9
1871566695	SHAW	GARRET	T	918 20TH ST		GOTHENBURG	NE	691381237	0.3302700433	9
1992876726	BENNETT	PAULA	ANN	HIGHWAY 75/77	WINNEBAGO P	WINNEBAGO	NE	680710767	0.330390494	9
1780656223	REECE	LORINDA		1401 E H ST		MC COOK	NE	690013432	0.3306439302	9
1447200274	ANDERSON	MILO	VICTOR	350 W 23RD ST	SUITE D	FREMONT	NE	680252592	0.330647824	9
1942753918	OWEN	DANIEL		4600 VALLEY ROAD	STE 200	LINCOLN	NE	685104882	0.331292588	9
1942381710	SUMMERS	MATTHEW	PAUL	336 S 9TH ST		DAVID CITY	NE	686322116	0.3336900986	9
1467905265	VISSER	KEVIN		983075 NEBRASKA MEDICAL CTR		OMAHA	NE	681983075	0.3341257569	9
1619942828	RANNEY	TIMOTHY	DALE	7261 MERCY ROAD		OMAHA	NE	681800001	0.3343365846	9
1700960606	KARMAZIN	DANIEL	JOSEPH	110 BENJAMIN AVE		NORFOLK	NE	68701	0.3346023515	9
1487726907	SMITH	GARY	D	2600 W NORFOLK AVE STE B		NORFOLK	NE	687014460	0.336118851	9
1982660916	BABBE	GREGORY	J	988095 NEBRASKA MEDICAL CTR		OMAHA	NE	681988095	0.336261227	9
1538176292	KEIL	JAMES	EDWIN	4TH AND PONCA		LYNCH	NE	68746	0.337219448	9
1093759797	FELBER	MATTHEW	D.	958 WELLNESS WAY STE 1		PENDER	NE	680474518	0.339395994	9
1821023409	WOODARD	LUCILLE	ROSE	10135 S 25TH ST STE A		BELLEVUE	NE	681233505	0.3398802058	9
1114282464	SURA	ANUP	VIJAY	601 NORTH 30TH ST		OMAHA	NE	68131	0.34031689	9
1952399362	BLATNY	RICHARD	A	825 22ND ST		FAIRBURY	NE	683521221	0.3444384543	9
1184916744	HALFAR	MATTHEW	ALLAN	2412 CUMING ST STE 200		OMAHA	NE	681311601	0.3444569471	9
1790733574	GOESCHEL	DENNIS	P	988102 NEBRASKA MEDICAL CTR		OMAHA	NE	681988102	0.3460289856	9
1295220473	KHAN	UMAIR	USMAN	7710 MERCY RD STE 202		OMAHA	NE	681242353	0.3462036044	9
1184702409	DEAVER	LENNIE	J	309 NELSON ST		CAMBRIDGE	NE	690223592	0.3475062481	9
1609428119	LUKEY	MATT		7710 MERCY RD STE 202		OMAHA	NE	681242353	0.3489436215	9
1558656967	MALCHOW	BRETT		4600 VALLEY RD	STE 200	LINCOLN	NE	685104855	0.3491286707	9
1417964222	BOELTER	CAROL	A	2200 S 40TH ST	STE 104	LINCOLN	NE	685062407	0.3504957358	9
1649368804	DRESBACH	ANTHONY		3901 PINE LAKE RD STE 335		LINCOLN	NE	685165497	0.3514627266	9
1033127345	HUBER	KRISTEN	A	4920 S 30TH ST	SUITE 103	OMAHA	NE	681071590	0.3535553759	9
1447253844	MAZOUR	DANIEL	E.	121 15TH AVE		FRANKLIN	NE	689391043	0.3549327349	9
1831714062	BIRD	ALLISON	ALISE	FAMILY PRACTICE 983075 NEBRASKA MEDICAL CENTER		OMAHA	NE	681983075	0.3562402252	9
1114123569	TURNER	NICOLE		4920 S 30TH ST	SUITE 103	OMAHA	NE	681071590	0.3566714313	9
1902927221	DWORAK	ALEX		44TH AND EMILE	UNIVERSITY	OMAHA	NE	681023075	0.3569927804	9
1225070568	GALYEN	JAMES	R	305 N 37TH ST		NORFOLK	NE	687013275	0.3574517841	9
1447226816	ILORETA	ELPIDIONE	TABUTOL	908 N HOWARD ST	STE 108	GRAND ISLAND	NE	68803	0.3579653238	9
1588225031	WIGHT	LAUREN		983075 NEBRASKA MEDICAL CTR		OMAHA	NE	681983075	0.359414857	9
1316097314	HADDADIN	MAEN		17030 LAKESIDE HILLS PLZ STE 102		OMAHA	NE	681304656	0.3596575523	9
1639792708	ARCHULETA	CORIN		983075 NEBRASKA MEDICAL CTR		OMAHA	NE	681983075	0.3604790891	9
1851771265	SMITH	STEPHEN	JAMES	7828 WAKELEY PLZ		OMAHA	NE	681143650	0.3646943371	9
1376524611	SULLIVAN	TIMOTHY	JOSEPH	1336 W A STE A	CODDINGTON	LINCOLN	NE	685221231	0.3648099202	9
1326154709	MANNING	MICHELLE	KAYE	1101 S 70TH ST	SUITE 101	LINCOLN	NE	685104278	0.365345379	9
1982802450	GREENQUIST	SUZANNE	MINARICK	960 E 54TH ST		HASTINGS	NE	689011959	0.365519901	9
1568032431	HANCOCK	MORGAN		4600 VALLEY RD STE 200		LINCOLN	NE	685104882	0.3669946787	9
1164415444	SKOCH	MICHAEL	G	223 E 14TH ST	SUITE 100	HASTINGS	NE	689013200	0.3675246161	9
1073033718	SOLACHE	ALBERTO		2444 W FAIDLEY AVE		GRAND ISLAND	NE	688034327	0.3679391688	9
1043604614	MORAR	JUSTIN		10060 REGENCY CIR		OMAHA	NE	68114	0.3682746912	9
1639605546	CRAIG	CADE		983075 NEBRASKA MEDICAL CTR		OMAHA	NE	681983075	0.3689184265	9
1336202647	PIERCE	KELLY		4430 ASH HOLLOW CT		LINCOLN	NE	685162983	0.3695064287	9
1720137961	AL-TURK	MOHAMMAD		7261 MERCY RD		OMAHA	NE	681242311	0.3704050911	9
1750949707	VONDERFECHT	THOMAS	LEE	42ND AND EMILE		OMAHA	NE	681980001	0.3705494913	9
1912388927	WERGIN	BRETT		825 22ND ST		FAIRBURY	NE	683521221	0.3705818781	9
1861492803	HERBEK	DOUGLAS	J	2444 W FAIDLEY AVE		GRAND ISLAND	NE	688034327	0.3708120791	9
1053300244	MCGILL	LORRIE	LYNN	1502 S WASHINGTON ST	STE 201	PAPILLION	NE	680463136	0.3710121044	9
1952350068	LACROIX	CAROL	A	988102 NEBRASKA MEDICAL CTR		OMAHA	NE	681988102	0.3728240926	9
1447206685	HUSEN	STEVEN	L	2116 W FAIDLEY AVE	STE 400	GRAND ISLAND	NE	688034671	0.3731050004	9
1477603470	OSTDIEK	WILLIAM	J	7100 W CENTER RD		OMAHA	NE	681062700	0.3752679515	9
1417311457	ENSZ	ANDREW		2115 14TH ST STE 100		AUBURN	NE	68305	0.375540219	9
1619927282	TIBBELS	LORETTA	R	2510 BELLEVUE MEDICAL CENTER DR STE 145A		BELLEVUE	NE	681231556	0.375640345	9
1639529456	VALLET	VICTOR	JAY	983075 NEBRASKA MEDICAL CTR		OMAHA	NE	681983075	0.376728615	9
1598741142	HERMAN	ANDREA	MARCIA	4220 L ST	SUITE 100	OMAHA	NE	681071048	0.3768446526	9
1225250053	FORNEY	BRUCE	DWAYNE	2307 BOX BUTTE AVE		ALLIANCE	NE	69301	0.3772129744	9
1720648892	WARD	CATHRYN	L.	4600 VALLEY RD STE 200		LINCOLN	NE	685104882	0.3779973734	9
1174701239	FULKERSON	KRISTIN	MARIE	1401 E H ST		MC COOK	NE	690013589	0.380379968	9
1508940362	SCOTT	RON	D	211 WEST 33RD STREET		KEARNEY	NE	68845	0.3805619149	9
1124098710	ANDERSON	KIPTON	LYNN	4214 38TH ST		COLUMBUS	NE	686011616	0.3808065901	9
1568488575	PIERCE	EDDIE	J	727 E 1ST ST		MINDEN	NE	689591705	0.3811332036	9
1700291085	HEMJE	MACKENZIE	J	1021 W 14TH ST		HASTINGS	NE	689013046	0.3819863598	9
1649408428	MEYER	ZACHARY	WAYNE	2116 W FAIDLEY AVE	SUITE 400	GRAND ISLAND	NE	688034678	0.3835294165	9
1841289162	SCHWID	STEVEN	A	14610 W CENTER RD		OMAHA	NE	681443259	0.3841760924	9
1689102998	CHIRACKAL	ROBIN	S	7500 MERCY RD		OMAHA	NE	681242319	0.3859821173	9
1144237041	IMES	DAVID	C	1275 SAGE ST		GERING	NE	693413227	0.3859833904	9
1760561393	VAHLE	VAN	E.	250 N COLUMBIA AVE		SEWARD	NE	684342226	0.3861685127	9
1558377564	NARJES	TIMOTHY	D	4600 VALLEY ROAD	SUITE 200	LINCOLN	NE	685104844	0.3870815958	9
1649622333	CINDRIC	MATEO		601 N 30TH ST	CU - DEPART	OMAHA	NE	681312128	0.3889516752	9
1831133040	HOELTING	DAVID	J.	958 WELLNESS WAY STE 1		PENDER	NE	680474518	0.3902350452	9
1922061704	RAUNER	ROBERT	R	336 S 9TH ST		DAVID CITY	NE	686322116	0.391085183	9
1952451957	HATCHER	ANTHONY		10109 MAPLE ST		OMAHA	NE	681345554	0.3933400914	9
1467502468	RIGLER	DONALD		4321 41ST ST		COLUMBUS	NE	686019414	0.393869613	9
1790191005	GAFFNEY	BRIAN		983075 NEBRASKA MEDICAL CTR		OMAHA	NE	681983075	0.3939036249	9
1760537997	HILL	DANIEL		8248 S 96TH ST		LA VISTA	NE	681283126	0.3940546151	9
1306417225	PERNIA	JUAN	MANUEL	7710 MERCY RD STE 202		OMAHA	NE	681242353	0.3945084835	9
1043255664	HALGREN	VICTORIA	L	8630 F ST		OMAHA	NE	681271639	0.3969712958	9
1487660601	TEMPELMEYER	ZACHARIAH	E.	2731 HEALTHCARE DR		SYRACUSE	NE	684467880	0.3970889837	9
1174531651	LUX	DAVID	P	301 N 27TH ST	STE 1	NORFOLK	NE	687014457	0.3985415252	9
1407479801	GORDON	DENAI		983075 NEBRASKA MEDICAL CTR		OMAHA	NE	681983075	0.3986200869	9
1972682870	SHAW	MANDY	L	1000 POLE CREEK XING		SIDNEY	NE	691622901	0.3997656249	9
1447267729	HASLAM	J	MATTHEW	1275 SAGE ST		GERING	NE	693413227	0.4000898411	9
1477968493	WORLEY	ANNA		16909 LAKESIDE HILLS CT STE 300		OMAHA	NE	681304661	0.4001956868	9
1073682993	PETERSON	LISA	MARIE	4701 NORMAL BLVD		LINCOLN	NE	685065563	0.4003692225	9
1134135130	HAECKER	NATHAN	R	17645 WRIGHT ST STE 300		OMAHA	NE	681302195	0.4016749609	9
1437167038	WIDHALM	TIMOTHY	JAMES	609 O ST		AURORA	NE	688181100	0.402587726	9
1780630921	LOSCHEN	DARROLL	J.	2114 N LINCOLN AVE	SUITE A	YORK	NE	684671028	0.4052634697	9
1689010035	DUXBURY	AMANDA		812 N 22ND ST		BLAIR	NE	680081128	0.406302409	9
1962485292	SUTERA	CATHERINE	A	825 CENTENNIAL DR		CHADRON	NE	693379400	0.4064006062	9
1639583321	AHMAD	MANSOOR		1313 S ST		BRIDGEPORT	NE	693362563	0.4065392951	9
1164912002	MONCRIEF	JORDAN		983075 NEBRASKA MEDICAL CTR		OMAHA	NE	681983075	0.4069778902	9
1013924687	DEFREECE	DANIEL	J	1700 14TH AVE		NEBRASKA CITY	NE	684101146	0.4070388854	9
1063074144	BURKE	ANASTASIA	CHERIE	983075 NEBRASKA MEDICAL CTR		OMAHA	NE	681983075	0.4086088214	9
1730295163	PETERSON	GAYLE	E	211 N ENGDAHL AVE		OAKLAND	NE	680451431	0.4098337774	9
1104805241	WICKER	EDWARD	A	900 W NORFOLK AVE	SUITE 100	NORFOLK	NE	687015056	0.4102204258	9
1699188714	WELSHONS	JOEL		101 E SOUTH ST		BASSETT	NE	687145508	0.4103852922	9
1659305506	WOLF	THOMAS	A	350 W 23RD ST	STE A	FREMONT	NE	680252592	0.4107312706	9
1982843074	GARCIA	JOSE	RAMON	1313 N CHEYENNE STREET	BOX 626	BENKELMAN	NE	69021	0.4144655631	9
1174769301	HARTHOORN	CORDELL	EVAN	302 W PHILLIP AVE		NORFOLK	NE	687015248	0.4155658378	9
1386638427	COTTON	JOHN	JOSEPH	2501 CAPEHART RD		OFFUTT AFB	NE	681131043	0.4156303058	9
1063451888	BRENNAN	ANGELA	SUE	1113 SHERMAN STREET		SAINT PAUL	NE	688730406	0.4171407276	9
1114589629	KAHRS	REBECCA	ELIZABETH	211 W 33RD ST		KEARNEY	NE	688453484	0.418311022	9
1487034971	GARWOOD	KELLI		4600 VALLEY ROAD	STE 200	LINCOLN	NE	685104882	0.4184451156	9
1073003067	ZILLIG KIELIA	JAMIE	MARIE	983075 NEBRASKA MEDICAL CTR		OMAHA	NE	681983075	0.4224232987	9
1205922465	ECKMANN	RHETT	J	500 EAST DECATUR		WEST POINT	NE	687881566	0.4225700998	9
1578146197	SZYBIST	SARAH	ELIZABETH	2501 CAPEHART RD		OFFUTT AFB	NE	681131043	0.4228199653	9
1114140803	MEYER	BRETT	J	1700 14TH AVE		NEBRASKA CITY	NE	684101146	0.4239632997	9
1689627960	VIETH	CHAD	W	2116 W FAIDLEY AVE	STE 400	GRAND ISLAND	NE	688034671	0.4239756821	9
1518074970	WEBB	BRANDON	D	3201 PIONEERS BLVD STE 304		LINCOLN	NE	685025963	0.4245428398	9
1316908387	MILLER	KAREN	M	10109 MAPLE ST		OMAHA	NE	681345554	0.4252571899	9
1760833115	NGUYEN	CHRISTINA		4220 L ST		OMAHA	NE	681071048	0.4254464104	9
1437314796	BECKENHAUER	AMBER	L	4200 DOUGLAS ST		OMAHA	NE	681310004	0.4256738324	9
1497062038	HOHENSEE	ALLEN	RAY	5941 EVERETT ST		LINCOLN	NE	685061437	0.4262830733	9
1194711341	HOCKMAN	HEATHER	J	3016 W FAIDLEY AVE		GRAND ISLAND	NE	688034109	0.4271871454	9
1649895517	RICHARDSON	JULIA	A	4600 VALLEY RD STE 200		LINCOLN	NE	685104882	0.4278739972	9
1386651941	COADY	WILLIAM	E	1601 N 86TH ST STE 100		LINCOLN	NE	685053713	0.4281265081	9
1255440319	WYCOFF	KEVIN	K	1021 W 14TH ST		HASTINGS	NE	689013046	0.4285243733	9
1750656401	MILLER	RICHARD		8141 W CENTER RD	SUITE 200	OMAHA	NE	681243273	0.4288312869	9
1427028547	ZADINA	MILTON	CHARLES	4214 38TH ST		COLUMBUS	NE	686011616	0.4289771921	9
1366822777	RENSCH	ADAM		1113 SHERMAN ST		SAINT PAUL	NE	688731546	0.4292396351	9
1386964260	PEKNY	CRAIG	MATTHEW	1454 28TH AVE		COLUMBUS	NE	686014944	0.429496451	9
1093196008	BUTTS	KIMBERLY		10710 FORT ST		OMAHA	NE	68134	0.4302490775	9
1346446234	ISHERWOOD	RYAN	BRUCE	11946 STANDING STONE DR		GRETNA	NE	680288094	0.4306467503	9
1417478975	GIAKOUMATOS	EVANGELOS		7710 MERCY RD STE 202		OMAHA	NE	681242353	0.43119982	9
1184705980	SMITH	SHANE	MICHAEL	516 W 14TH AVE STE 100		HOLDREGE	NE	689491215	0.4312618181	9
1831286293	JAEGER	SHIUVAUN	M.	1305 HIGHWAY 6 34		CAMBRIDGE	NE	690226616	0.434352875	9
1134112832	GALYEN	KARI	L	305 N 37TH ST		NORFOLK	NE	687013275	0.4350726667	9
1992153688	EBEL	MARISSA		2222 S 16TH ST STE 435		LINCOLN	NE	685023793	0.4350969398	9
1083279806	WORDEKEMPER	ZACHARY	JAMES	984150 NEBRASKA MEDICAL CTR		OMAHA	NE	681984150	0.4351965107	9
1174537849	GRANDGENETT	JOHN	R	3100 N 14TH ST STE 201		LINCOLN	NE	685212134	0.4352187167	9
1306830013	MONTEGUT	ANTHONY	JOSEPH	15221 SPRAGUE ST		OMAHA	NE	681164261	0.435489665	9
1306932579	COHEE	THOMAS	W	500 EAST DECATUR		WEST POINT	NE	687881566	0.4364978268	9
1619018538	GRADY	SARAH	M	3100 N 14TH ST STE 201		LINCOLN	NE	685212134	0.436578193	9
1629075379	YOUNGER	DAVID	GEORGE	600 W 12TH ST		IMPERIAL	NE	690333130	0.4381850899	9
1669427613	MARTIN	BENJAMIN	J	615 E 14TH ST		WAYNE	NE	687871152	0.4381928548	9
1255545786	NGUYEN	TUYEN	M	4600 VALLEY ROAD	SUITE 200	LINCOLN	NE	685104844	0.4396592544	9
1609969476	MWEBE	DAVID		106 E WAYNE ST		RANDOLPH	NE	687715300	0.4404683665	9
1790712800	POST	JOHN	H.	1313 S ST STE A		BRIDGEPORT	NE	693362563	0.441100117	9
1750943460	STOBBE	JADE	MICHELLE	983075 NEBRASKA MEDICAL CTR		OMAHA	NE	681983075	0.4412082957	9
1790006914	HARE	MARK	JOSEPH	7100 W CENTER RD		OMAHA	NE	681062714	0.4432261616	9
1124262662	HOWARD	SARAH	A	4200 DOUGLAS ST		OMAHA	NE	681312705	0.4435095798	9
1083637409	CHELOHA	MICHELLE		3911 AVENUE B	SUITE 1100	SCOTTSBLUFF	NE	693614617	0.4435451135	9
1760794812	MAK	MICHAEL	KEENAN	601 N 30TH ST	SUITE 1609	OMAHA	NE	681312137	0.4439164099	9
1922626225	PIKA	AUDREY	PASCAL	9100 ANDERMATT DR STE 2		LINCOLN	NE	685266700	0.4445181272	9
1235237975	BROOMFIELD	JAMES	FLOID	505 S BURG ST		KIMBALL	NE	691451313	0.4462620441	9
1528098407	LINDSTROM	JULIE	A	145 MEMORIAL DR		BROKEN BOW	NE	688221378	0.4465176139	9
1386662278	MOSEMAN	LYNNETTE	A	14450 EAGLE RUN DR	SUITE 104	OMAHA	NE	681161493	0.4472232528	9
1487005302	PUETZ	ELEANORA	JANE	983075 NEBRASKA MEDICAL CTR		OMAHA	NE	681983075	0.4474100128	9
1386278455	PRUEITT	STEVEN	J	2501 CAPEHART RD		BELLEVUE	NE	68123	0.4477256133	9
1831161587	STAACK	KAREN	S	102 W GRUENTHER RD		GRETNA	NE	680284828	0.4496279175	9
1063487379	HEAD	GEORGE	GILBERT	17241 OAK DRIVE	SUITE 101	OMAHA	NE	681302202	0.4497583618	9
1912086513	NEWBURN	LORANCE	H.	1760 COUNTY ROAD J		WAHOO	NE	680664152	0.4503242688	9
1710980594	MCGUFFEY	PATRICK	J	1101 N 10TH ST		BEATRICE	NE	683102001	0.4508845939	9
1881259646	SALTZGABER	GRANT		UNMC DEPT. OF FAMILY MEDICINE	983075 NEBR	OMAHA	NE	68198	0.4516857883	9
1518999127	SCHAAF	JERRY	G	988095 NEBRASKA MEDICAL CTR		OMAHA	NE	681988095	0.4517769695	9
1255496733	BURKE	TAMMY	N	988102 NEBRASKA MEDICAL CTR		OMAHA	NE	681988102	0.4530498066	9
1447683495	WEIRMAN	FRANK	JOSEPH	7441 O ST	SUITE 400	LINCOLN	NE	685102468	0.4538053444	9
1316021108	MURRAY	DAWN	M	816 22ND AVE	SUITE 100	KEARNEY	NE	688452206	0.4572486349	9
1790207025	BIJLANI	RIDHIMA		4600 VALLEY RD STE 200		LINCOLN	NE	685104882	0.457866275	9
1700837945	SPRINGER	AMY	L	721 W 6TH AVE		RED CLOUD	NE	689702278	0.4579474854	9
1982604237	ESSINK	BRANDON	JAMES	1503 MAIN ST		CREIGHTON	NE	687293007	0.4601037788	9
1366415721	MONTANEZ	EDWARD	P	1908 N 203RD ST		ELKHORN	NE	680222889	0.4604967327	9
1275639460	ALBERS	LONNIE	S	3910 VILLAGE DR		LINCOLN	NE	685164783	0.4610334227	9
1952731754	BLAIR	HEATHER	ANN	122 S 77TH ST		OMAHA	NE	681144577	0.4621812145	9
1194733451	WILSON	SCOTT		4501 S 70TH ST	STE 130	LINCOLN	NE	685164282	0.4641565929	9
1245201896	DURR	MICHELE	L	715 BROWN ST		ALMA	NE	689202132	0.4643225551	9
1174842298	INGEMANSEN	MARGARET	WOLLSCHLA	16909 LAKESIDE HILLS CT	SUITE 300	OMAHA	NE	681304664	0.4659769053	9
1154981033	WILSON	MADELEINE	R.	4600 VALLEY RD STE 200		LINCOLN	NE	685104882	0.4660320177	9
1083822563	KOHL	RANDY	TRUMAN	FOLSOM AND W. PROSPECTOR PLACE		LINCOLN	NE	685094661	0.4663600235	9
1407801459	LINDAU	JAMES	A.	615 E 14TH ST		WAYNE	NE	687871152	0.4703733988	9
1518302157	FICKENSCHER	BRADY	ALLEN	983075 NEBRASKA MEDICAL CTR		OMAHA	NE	681983075	0.4714382256	9
1306897707	RANDALL	ROBERT	A	405 W PEARL ST	CLINIC	ATKINSON	NE	687134882	0.472076019	9
1689803397	CASSEL	CHRISTINA	M	1721 COLFAX ST		SCHUYLER	NE	686611400	0.4723182784	9
1508896911	CARLSON	MARK	VAUGHN	336 S 9TH ST		DAVID CITY	NE	686322116	0.4737071672	9
1952398570	HANDKE	LANE	T	215 E MAIN ST		PIERCE	NE	687671314	0.4748537016	9
1295721546	ZAWAIDEH	ZIAD	LOUIS	4951 CENTER ST	SUITE 200	OMAHA	NE	681063252	0.4753055007	9
1629062054	MUELLER	PAUL	STEWART	101 E CENTENNIAL RD		PAPILLION	NE	680462079	0.4754435255	9
1831203959	AGUILA	VIRGINIA	C	7909 N 30TH ST		OMAHA	NE	681122418	0.4766644144	9
1356306005	KNERL	JEFFREY	S	111 SECOND STREET		PONCA	NE	68770	0.4776394649	9
1356346084	NAEGELE	ROBERT	G	555 FORTUNE DR		PAPILLION	NE	680463421	0.4784845363	9
1407870488	JACOBSEN	JOHN	R	416 W 48TH ST STE 28		KEARNEY	NE	688451314	0.4796248905	9
1861441388	SELLON	MONTY	ROY	350 W 23RD ST	SUITE C	FREMONT	NE	680252592	0.4805787669	9
1134416191	SCHEUER	KAYLA	LINN	983075 NEBRASKA MEDICAL CTR	UNIVERSITY	OMAHA	NE	681983075	0.4823217483	9
1215374459	MCCLANAHAN	GREGORY	EVAN	983075 NEBRASKA MEDICAL CTR		OMAHA	NE	681983075	0.4827129508	9
1245311570	ROTH	CHERYL	A	3907 6TH AVE		KEARNEY	NE	688453392	0.4835712521	9
1487147633	FERGUSON	HOPE	ANN	1401 E H ST		MC COOK	NE	690013589	0.4840520539	9
1114927167	LAWTON	WILLIAM	J	2444 W FAIDLEY AVE		GRAND ISLAND	NE	688034327	0.4843294045	9
1982861274	HOFF	RONALD	PAUL	2543 BLUFF RD		SEWARD	NE	684348028	0.4849845266	9
1457889792	SHOLES	SAMANTHA		UNMC DIVISION OF GENERAL INTERNAL MEDICINE	986430 NEBR	OMAHA	NE	681986430	0.4853302499	9
1578507968	ZANONE	DANA	BECKER	2734 N 61ST ST		OMAHA	NE	681044020	0.4866754122	9
1427303239	SANDRASAGRA	MELISSA	JOHANNE	601 N 30TH ST		OMAHA	NE	681312137	0.4887066667	9
1669522660	LOWNDES	WILLIAM		102 W HIGHWAY 370		GRETNA	NE	680284522	0.4890507392	9
1144777277	HANSON	JACQUELIN		4600 VALLEY ROAD	STE 200	LINCOLN	NE	685104882	0.4892902391	9
1376578526	DODDS	TAMI	S	1019 SOUTH 8TH STREET		ALBION	NE	686201760	0.4900517028	9
1134649684	ROCHE	ANDREW	PATRICK	2501 CAPEHART RD		OFFUTT AFB	NE	681131043	0.4904964541	9
1598382632	BEBAWY	MARIANA	S	7710 MERCY RD STE 202		OMAHA	NE	681242353	0.4924507516	9
1174863864	TOURTSEV	ROUSLAN		913 E ZERO ST	BROWN COUNT	AINSWORTH	NE	692101556	0.4924984642	9
1578570180	GOODRICH	STACEY	D.	202 HIGH ST	SUITE 100	TECUMSEH	NE	684502443	0.4956836423	9
1508352303	SINGH	AMARPREET		7710 MERCY RD STE 202		OMAHA	NE	681242353	0.4966714436	9
1659836674	GESELL	ARIANNE	LYNDEN	2301 O ST STE 2		LINCOLN	NE	685101100	0.4969604688	9
1912081605	MCCOY	SHELLEY	J.	2 W 42ND STREET	SUITE 2800	SCOTTSBLUFF	NE	693614660	0.4979864217	9
1093827172	WILSON	SCOTT	L	2501 CAPEHART RD		OFFUTT AFB	NE	681131043	0.4980606239	9
1336433911	OPP	ANDREW	P	1760 COUNTY ROAD J		WAHOO	NE	680664152	0.4983694002	9
1134175821	WIRTH	DONALD	G	2116 W FAIDLEY AVE	STE 400	GRAND ISLAND	NE	688034671	0.4983777346	9
1588670715	BEACH	KERSTIN	C	277 EAST 17TH STREET		SYRACUSE	NE	68446	0.498420622	9
1689055394	STREHLE	ADAM		1503 MAIN ST		CREIGHTON	NE	687293007	0.5000289266	9
1881827129	STEWART	JACQUELIN	ANNE	9100 ANDERMATT DR STE 2		LINCOLN	NE	685266700	0.5001262396	9
1568952364	HOHWIELER	BRADLEY	WILLIAM	983075 NEBRASKA MEDICAL CTR		OMAHA	NE	681983075	0.5003050033	9
1538375613	LONG	JAMES	SPENCER	404 CARLYLE ST		ALMA	NE	689202078	0.5019413896	9
1992064109	JONES	ANDREA	D	5050 AMES AVE		OMAHA	NE	681042323	0.5066847091	9
1609446566	CARLSON	TYSON		4600 VALLEY RD STE 200		LINCOLN	NE	685104882	0.5071261653	9
1366455974	VANDERNECK	CHRISTOPH	A	1621 FRONT ST		HENDERSON	NE	683718902	0.5075792286	9
1487159968	SALES	DANIEL	VANCE	555 S 70TH ST		LINCOLN	NE	685102462	0.5094931002	9
1972548477	EHRESMAN	SCOTT	MICHAEL	516 W 14TH AVE	STE 100	HOLDREGE	NE	689491216	0.5096111239	9
1578502621	BORG	DAVID	EUGENE	3307 BARADA ST		FALLS CITY	NE	683552470	0.5116750773	9
1831751346	SCRIPP	JASMINE		7710 MERCY RD STE 202		OMAHA	NE	681242353	0.512560643	9
1679593933	COLE	JACK	R	1803 PAPIO LN		COZAD	NE	691301138	0.5134834254	9
1104318641	STEFFEN	SPENCER	M.	4600 VALLEY RD STE 200		LINCOLN	NE	685104882	0.5137194425	9
1972129021	DAY	ELLIOT	B	4600 VALLEY RD STE 200		LINCOLN	NE	685104882	0.5138351263	9
1174694186	SHUEY	KEITH	W.	292 BROADWAY STREET	BOX 60	TECUMSEH	NE	68450	0.5141900007	9
1265453161	BLAKE	RACHEL	A	2900 S 70TH ST	SUITE 310	LINCOLN	NE	685063688	0.5164324788	9
1861007619	RISCHLING	DANIELLE	MARIE	2302 8TH AVE STE 4		PLATTSMOUTH	NE	680482365	0.5175761988	9
1003036377	KUMAR	RAJESH		3400 O ST		LINCOLN	NE	68510	0.5195501808	9
1538313895	GABRIEL	JOEL	DOUGLAS	250 N COLUMBIA AVE		SEWARD	NE	684342248	0.5213196783	9
1891179198	LAWANDY	DALIA		5005 S 153RD ST STE 100		OMAHA	NE	68137	0.5257226105	9
1134203920	MURRAY	CHADD	S	816 22ND AVE	SUITE 100	KEARNEY	NE	688452206	0.5263234109	9
1194370007	ARTERBURN	EMILY	M	825 CENTENNIAL DR		CHADRON	NE	693379400	0.5265047441	9
1336111749	TYLER	AMBER	MARIE	988102 NEBRASKA MEDICAL CTR		OMAHA	NE	681988102	0.5277444048	9
1881642163	HAY	WILLIAM	H	988102 NEBRASKA MEDICAL CTR		OMAHA	NE	681988102	0.5289573695	9
1528076197	SULLIVAN	MICHAEL	JOHN	609 O ST		AURORA	NE	688181100	0.5297292855	9
1992731574	BISENIUS	MARJORIE	S	2727 S 144TH ST	#280	OMAHA	NE	681445225	0.5313661478	9
1396895397	JANSSEN	CINDY		101 E CENTENNIAL RD		PAPILLION	NE	680462079	0.5318815422	9
1962594390	OBREGON	HEATHER	A	5908 S 142ND ST		OMAHA	NE	681372800	0.532551266	9
1750399903	LOPER	KENNETH	LEROY	213 E KIMBALL ST		CALLAWAY	NE	688252589	0.5326627123	9
1790776573	NOOKA	UMA	D	4701 NORMAL BLVD		LINCOLN	NE	68506	0.5329325919	9
1104302918	MICHAEL	SIJU	N	555 S 70TH ST		LINCOLN	NE	685102462	0.533215734	9
1699115394	RICHARDSON	ABBY	E	983075 NEBRASKA MEDICAL CTR		OMAHA	NE	681983075	0.5337983158	9
1750476925	NELSON	GREGSTON	R	12728 AUGUSTA AVENUE		OMAHA	NE	681443754	0.5350228038	9
1841279080	DAVY	TIMOTHY	L	2600 W NORFOLK AVE	SUITE 200	NORFOLK	NE	687014449	0.5355752467	9
1891083978	BAJWA	MANDEEP		6131 WILLIAM ST		OMAHA	NE	681061561	0.5360199271	9
1235421942	PATERA	JASON	MICHAEL	20310 BLUE SAGE PKWY		OMAHA	NE	68130	0.536300787	9
1801097308	SELL	MICHELLE	LYNN	4214 38TH ST		COLUMBUS	NE	686011616	0.5367571304	9
1962419713	STECKELBERG	JAMES	D.	2731 HEALTHCARE DR		SYRACUSE	NE	684467880	0.5401497779	9
1447252721	DISCOE	EDWARD	D	1454 28TH AVE		COLUMBUS	NE	686014944	0.5404247882	9
1689992737	SCIUTO	BROOKE		2501 CAPEHART RD		OFFUTT AFB	NE	681131043	0.5404560382	9
1902061260	SCHNEIDER	DANIEL	E	2707 L ST	SUITE 1	ORD	NE	688621275	0.5406962519	9
1578057071	KREIFELS	TRACI	RENEE	5200 S 56TH ST STE 2		LINCOLN	NE	685161891	0.5411264755	9
1750332276	WOOD	WALTER	S	810 N 22ND ST		BLAIR	NE	680081128	0.5423145176	9
1396056396	NEWMAN	SUSAN	MAE	2444 W FAIDLEY AVE		GRAND ISLAND	NE	688034327	0.5424587343	9
1669812376	DESPAIN	SARA	M	2501 CAPEHART RD		OFFUTT AFB	NE	681131043	0.5437036858	9
1710912969	KRAMER	LYNETTE	D	1019 SOUTH 8TH STREET		ALBION	NE	686201760	0.5446342372	9
1922055532	LASURE	BROCK	R	1103 GALVIN RD S STE G		BELLEVUE	NE	680053000	0.5454906046	9
1447279732	OHRT	JAMES	MATTHEW	1621 FRONT ST		HENDERSON	NE	683718902	0.5501057438	9
1770580227	DEMMEL	RUTH		945 WASHINGTON AVE		GRANT	NE	691403044	0.5504552799	9
1932558327	KENNEDY	ANNE MARI		2501 CAPEHART RD STE 1K47		OFFUTT AFB	NE	681131045	0.5511298783	9
1992850036	JACKSON	JOHN		1721 COLFAX ST		SCHUYLER	NE	686611400	0.5511785655	9
1861406365	BRINKHOFF	APRIL	C	755 FALLBROOK BLVD	SUITE 100	LINCOLN	NE	685219056	0.5517206749	9
1215510870	WALLMAN	JEFFREY		983075 NEBRASKA MEDICAL CTR		OMAHA	NE	681983075	0.5518759026	9
1952757536	MCCABE	ALICIA	MARIE	983075 NEBRASKA MEDICAL CTR		OMAHA	NE	681983075	0.5527658903	9
1467942649	ROJAS-BITA	MARIA	PIEDAD	3563 PRAIRIEVIEW ST STE 300		GRAND ISLAND	NE	688034442	0.5544423873	9
1386749547	ZARUBA	MICHAEL	L	2115 14TH STREET	SUITE 100	AUBURN	NE	683051797	0.5561537489	9
1104812270	TUBBS	JOHN	D	110 W. 2ND ST.		STUART	NE	687800070	0.557073653	9
1558399360	BUESCHER	JENNIFER	J	7100 W CENTER RD		OMAHA	NE	681062714	0.5573092031	9
1336191857	ALARID	RICHARD	RUPERT	11111 S 84TH ST		PAPILLION	NE	680464122	0.5590915268	9
1285643403	SAXENA	SHAILENDR	K	2727 S 144TH ST STE 220		OMAHA	NE	681445249	0.5609814001	9
1629330535	SISK	KEVIN	C	812 N 22ND ST		BLAIR	NE	680081128	0.5620653292	9
1174602718	WALL	ROBERT	W.	250 N COLUMBIA AVE		SEWARD	NE	684342226	0.5622534089	9
1700993433	MACDONALD	CHERYL	R	625 SOUTH PINE		VALLEY	NE	68064	0.5641746477	9
1891803698	MCCARVILLE	PATRICK	J	625 SOUTH PINE STREET		VALLEY	NE	68064	0.5641865151	9
1942239355	SPETHMAN	JOHN	GERARD	3911 AVENUE B STE 1100		SCOTTSBLUFF	NE	693614617	0.5650581254	9
1831154277	RECTOR	JERALD	EDWARD	5000 N 26TH ST		LINCOLN	NE	685214749	0.5658554628	9
1811926041	MANTLER	EDWARD	M	555 FORTUNE DR		PAPILLION	NE	680463421	0.5659775168	9
1821177726	MATTHEWS	MICHAEL	L	1625 DORWART DR		SIDNEY	NE	691622505	0.5689897116	9
1891897997	MINNICK	DAVID	A	145 MEMORIAL DR		BROKEN BOW	NE	68822	0.5708079504	9
1881256568	SAGGU	NAVNEET	KAUR	7710 MERCY RD STE 202		OMAHA	NE	681242353	0.5712561121	9
1841220712	JENSEN	GERALD	I	3907 6TH AVE		KEARNEY	NE	688453392	0.5718973892	9
1689767550	COLLAZO	GILBERTO		100 N LINCOLN ST		WAUSA	NE	687862050	0.5748583924	9
1750317012	ISOM	DAVID		4600 VALLEY ROAD	STE 200	LINCOLN	NE	685104882	0.5753270684	9
1659560274	ANANTACHAI	VIRACH		130 N. 6TH STREET		LOUP CITY	NE	688530527	0.5774724686	9
1578678413	FEUERSTEIN	FRED		10710 FORT ST		OMAHA	NE	681341230	0.577982114	9
1124256870	HADEN	LINSEY	D	7441 O ST STE 400		LINCOLN	NE	685102466	0.578016979	9
1083025803	WILLIAMS	CHELSEA	M.	213 E KIMBALL ST		CALLAWAY	NE	688252596	0.5784001158	9
1811955685	BISKUP	JAMES	T	2206 LONGO DR	SUITE 201	BELLEVUE	NE	680052977	0.5786730124	9
1174751820	SCHWEITZER	ASHA	R	2300 S 16TH ST		LINCOLN	NE	685023704	0.5788053268	9
1588680953	WETOVICK	PATRICK	G	1803 PAPIO LN		COZAD	NE	691301138	0.579004024	9
1972529337	NEMETH	STEPHEN	G	1803 PAPIO LN		COZAD	NE	691301138	0.5797609163	9
1689724676	GORDON-SIMET	JOSETTE	E.	7100 W CENTER RD		OMAHA	NE	681062714	0.5809021688	9
1316059660	MAYO	ANDREW	G	1065 N 115TH ST STE 120		OMAHA	NE	681544423	0.5815126433	9
1285208207	HARMS	NATHAN		983075 NEBRASKA MEDICAL CTR		OMAHA	NE	681983075	0.5818164733	9
1447283601	ALTHOUSE	DOUGLAS	J	727 E 1ST ST		MINDEN	NE	689591705	0.5829872915	9
1215564117	HUYNH	BAO TRAM	NGOC	2429 M ST		OMAHA	NE	681072715	0.5838523501	9
1437715802	DREHER	JAMES		983075 NEBRASKA MEDICAL CTR		OMAHA	NE	681981043	0.5848851677	9
1154400745	MEYER	ROGER	H	800 3RD ST		UTICA	NE	684566162	0.5869351693	9
1134236524	WALDMAN	RANDOLPH	WILLIAM	120 PARK AVE		HEBRON	NE	683702019	0.5884348795	9
1346355237	ESSER	DEBRA		8601 W DODGE RD	SUITE 216	OMAHA	NE	681143457	0.589617512	9
1619315074	BRYCE	CARL		2501 CAPEHART RD		OFFUTT AFB	NE	681132160	0.5914287202	9
1528420932	VACHA	MARIA	ROSE	10060 REGENCY CIR		OMAHA	NE	681143732	0.5935698657	9
1114542909	NGUYEN	VICTORIA		4600 VALLEY RD STE 200		LINCOLN	NE	685104882	0.5937450116	9
1811901218	ERTZ	CAREY	A	5908 S 142ND ST		OMAHA	NE	681372800	0.5943799441	9
1922238732	GOLDFISH	RANDALL	LEE	816 22ND AVE	SUITE 100	KEARNEY	NE	688452206	0.5946535746	9
1831175256	DAWSON	TROY	OLAN	109 W 11TH ST		NELIGH	NE	687561065	0.5955024146	9
1922053628	RENSHAW	PRESTON	CC	300 N 2ND ST	STE 100	ONEILL	NE	687631519	0.5955471585	9
1740473776	PETERSON	SARAH		983075 NEBRASKA MEDICAL CTR		OMAHA	NE	681983075	0.5957675928	9
1154948735	NGAMELUE	BENADETTE	N	4600 VALLEY RD STE 200		LINCOLN	NE	685104882	0.5957957812	9
1811980261	SUMPTER	WAYNE	K	2501 CAPEHART RD	55 MDG	OFFUTT A F B	NE	681131043	0.5960888842	9
1184918377	POHLMEIER	ANDREW	R.	2114 N LINCOLN AVE STE A		YORK	NE	684671072	0.596194254	9
1124196738	QUIRING	ROGER	S	1500 U ST	UNIVERSITY	LINCOLN	NE	685880618	0.5966463711	9
1962492371	HOFFMAN	DARIN	JAY	805 W COURT ST		BEATRICE	NE	683103525	0.5968231785	9
1083842686	DOBBINS	MELISSA		301 E 7TH ST		WAKEFIELD	NE	687845222	0.5971938775	9
1235129057	PILLEY	MARK	DAVID	11043 PRAIRIE BROOK RD		OMAHA	NE	681444829	0.5977240049	9
1720176910	KEIM	CHRISTINE	J	4600 VALLEY RD		LINCOLN	NE	685104855	0.5978056274	9
1568578797	ISTAS	JOEDY	R	7100 W CENTER RD		OMAHA	NE	681062714	0.5981907726	9
1093930133	RIDA	BOSHRA	MOHAMMED	2200 S 40TH ST	SUITE 104	LINCOLN	NE	685062425	0.5988068011	9
1740222769	REINER	RICHARD	K	1315 TIBBALS ST		HOLDREGE	NE	689491257	0.6001372252	9
1487683660	WEDDLE	DOUGLAS	P	988095 NEBRASKA MEDICAL CTR		OMAHA	NE	681988095	0.6005449959	9
1770652356	THAUT	HAROLD	W	1110 N 10TH ST		BEATRICE	NE	683102039	0.6008862795	9
1699719096	UNTERSEHER	PAT	L	1103 BUFFALO BND		LEXINGTON	NE	688501528	0.6022042193	9
1881076347	EGGER	BENJAMIN		516 W 14TH AVE STE 100		HOLDREGE	NE	689491215	0.602584333	9
1710983184	WOLFE	PAUL	L	1500 S 48TH ST	STE 412	LINCOLN	NE	685061225	0.6029806876	9
1437373081	BURHAN	KHALIL	JOHN	3308 SAMSON WAY		BELLEVUE	NE	681233234	0.6047028683	9
1609135375	HUMPAL	MATTHEW	RANDAL	501 1ST AVE		SOUTH SIOUX CI	NE	687761703	0.6049700871	9
1063562056	CRONICAN	PATRICK		5014 L ST		OMAHA	NE	681171329	0.6052989627	9
1932381803	PAVLIK	KENNETH	KEVIN	306 7TH AVE		VERDIGRE	NE	687836163	0.6067361224	9
1184003477	MENNING	MELANIE	SUSANNE	EMILE @ 42ND ST		OMAHA	NE	68198	0.6068276971	9
1386607182	HUFFMAN	MICHAEL	D	5200 S 56TH ST STE 2		LINCOLN	NE	685161884	0.6090300812	9
1831269612	PRESCHER	SCOTT	W	1301 NO 72 ST		OMAHA	NE	681141903	0.6117851798	9
1750348405	BACKER	ELISABETH	L	988095 NEBRASKA MEDICAL CTR		OMAHA	NE	681988095	0.6121695929	9
1225489040	YAMADA	ANGELICA		3685 N 129TH ST		OMAHA	NE	681645211	0.6130599652	9
1104866813	KEOWN	BERNARD	GENE	2810 W 35TH ST		KEARNEY	NE	688452909	0.6138510898	9
1043226046	PETERSON	STEPHANIE	M	7441 O ST STE 400		LINCOLN	NE	685102466	0.6139380902	9
1528073244	HINDMAN	MICHAEL		2024 W PASEWALK AVE		NORFOLK	NE	687014629	0.6140293421	9
1851400915	REIMER	CURTIS	D	1021 W 14TH ST		HASTINGS	NE	689013046	0.6150653547	9
1427139294	STANLEY	GERARD	JOSEPH	2255 S 132ND ST	SUITE 100	OMAHA	NE	681442573	0.6156361772	9
1760532766	INGUANZO	CHRISTINE		8074 S 84TH ST		LA VISTA	NE	681283303	0.6173456319	9
1053608646	JONES	EMILY	J	500 W LEOTA ST	SUITE 100	NORTH PLATTE	NE	691016576	0.61830975	9
1720508401	KREHN	XAUNNA	JADE	530 S 13TH ST STE 100		LINCOLN	NE	685082710	0.6190195743	9
1417007402	DUMBA	JOSEPH		8901 W DODGE RD		OMAHA	NE	681143327	0.6201609423	9
1003913138	JACOBSEN	MATTHEW	W	7441 O ST	STE 400	LINCOLN	NE	685102468	0.6207054218	9
1679247522	BAKER	JEFFREY	PHILIP	1500 S 48TH ST		LINCOLN	NE	685061276	0.6211178934	9
1902852650	STEINKE	REBECCA	J	2116 W FAIDLEY AVE	STE 400	GRAND ISLAND	NE	688034671	0.6220090136	9
1548269871	MORGAN	GREGORY		300 E 3RD ST RM 302		NORTH PLATTE	NE	691014026	0.6220445939	9
1912317694	HO	CO	THI	6829 N 72ND ST STE 3100		OMAHA	NE	681221724	0.6226949336	9
1982613790	BOTT	MATTHEW	S.	11810 NICHOLAS ST STE 101		OMAHA	NE	681544414	0.6234840335	9
1497706311	SIMMONS	JAMES	W	988102 NEBRASKA MEDICAL CTR		OMAHA	NE	681988102	0.6244942684	9
1982056297	TIAHRT	ASHLEY		958 WELLNESS WAY STE 1		PENDER	NE	680474518	0.6260103237	9
1598729881	CRAIG	RONALD	D	4600 VALLEY RD	STE 200	LINCOLN	NE	685104844	0.6263336384	9
1124119482	DENELL	NATHAN	P	3201 PIONEERS BLVD	SUITE 304	LINCOLN	NE	685025963	0.6266237975	9
1184688939	VINTON	THOMAS		17030 LAKESIDE HILLS PLZ STE 102		OMAHA	NE	681304656	0.6279644322	9
1841284338	KILIAN	GARY	MCVAY	600 S 70TH ST		LINCOLN	NE	685102451	0.6294464397	9
1316084098	JONES	KEVIN	B	3308 SAMSON WAY STE 102		BELLEVUE	NE	68123	0.6295806517	9
1982653291	JARZYNKA	KIMBERLY	J	988102 NEBRASKA MEDICAL CTR		OMAHA	NE	681988102	0.6300698661	9
1073008140	SLUSAREK	ANDREW		7710 MERCY RD STE 202		OMAHA	NE	681242353	0.6316689233	9
1104820489	LEMKE	LUKE	P	1454 28TH AVE		COLUMBUS	NE	686014944	0.6326053737	9
1720194327	JOHNSON	KENT	D	5908 S 142ND ST		OMAHA	NE	681372800	0.6331919099	9
1376589085	SMITH	CHARLES	EDWARD	812 N 22ND ST		BLAIR	NE	680081128	0.6335410376	9
1205804143	KOHL	KRISTI	S	912 CENTRAL AVE		GRANT	NE	691403099	0.6336495651	9
1508957366	DAMME	JEFFREY	A	509 BROADWAY ST		TECUMSEH	NE	684502306	0.6337867662	9
1366544033	KAHNK	ROBERT	R	145 MEMORIAL DR		BROKEN BOW	NE	68822	0.6338366464	9
1013081199	MCGAHA	AMY	LEAH	2412 CUMING ST STE 200		OMAHA	NE	681311601	0.6344482371	9
1588923411	JUNDT	DENA	MARIE	3075 NEBRASKA MEDICAL CTR		OMAHA	NE	681983075	0.6350819742	9
1801047857	RIEGEL-HINCHL	ANGELA		2510 BELLEVUE MEDICAL CENTER DR STE 200		BELLEVUE	NE	681231520	0.6363520765	9
1205923091	JAYAKUMAR	VIMALA		2201 N BROADWELL AVE		GRAND ISLAND	NE	688032153	0.6366930416	9
1285678987	MARTIN	BENJAMIN	O.	100 VALLEY VIEW DRIVE		PENDER	NE	68047	0.6374678815	9
1316515364	GEORGE	BRENDAN		983075 NEBRASKA MEDICAL CTR		OMAHA	NE	681983075	0.6375433633	9
1922100593	HUNT	ALLEN	L	3910 VILLAGE DR		LINCOLN	NE	685164783	0.6386845776	9
1386608396	MEDUNA	LEO	L	1760 COUNTY ROAD J	SAUNDERS ME	WAHOO	NE	680664152	0.6387937971	9
1174142640	PRICE	JOHN		4600 VALLEY RD		LINCOLN	NE	685104855	0.6396216977	9
1952472326	PRIEFERT	KARIN	T.	CENTER FOR HEALTH & COUNSELING	1034 HARPER	OMAHA	NE	681780001	0.6400815671	9
1538154141	SULLIVAN	JAMES	LEAHY	680 E FREMONT MEDICAL PARK DR		FREMONT	NE	680252309	0.6401397472	9
1497953178	PACK	ROBERT	BRIAN	987526 NEBRASKA MEDICAL CTR		OMAHA	NE	681987526	0.6403838627	9
1467521344	BEAR	RONALD	L	4600 VALLEY ROAD	SUITE 200	LINCOLN	NE	685104844	0.6408101002	9
1215984695	MICEK	CONNIE	S	405 W DARLENE ST		HARTINGTON	NE	687394806	0.6411041932	9
1720156334	HERMSEN	JOSEPH	M	15TH AND U STREETS	UNIVERSITY	LINCOLN	NE	685880618	0.6413422053	9
1467025825	DHALLA	PARAMVIJA		7710 MERCY RD STE 202		OMAHA	NE	681242353	0.6415402506	9
1073184735	DUTTA	SUDESHNA		7710 MERCY ROAD	SUITE202- C	OMAHA	NE	681242353	0.6415911157	9
1801374483	JOHN	SHAWN	JACOB	7710 MERCY RD STE 202		OMAHA	NE	681242353	0.6420417808	9
1447214226	GUSTAFSON	RICHARD	E	4600 VALLEY ROAD	SUITE 200	LINCOLN	NE	685104844	0.6421266578	9
1881632586	TARAR	SHAHLA	F	100 INDIAN HILLS DR		MACY	NE	680393023	0.6424039345	9
1952971822	FERGUSON	ALYSON		9100 ANDERMATT DR STE 2		LINCOLN	NE	685266700	0.6435668388	9
1134658925	PRITSCHAU	JAMI		982055 NEBRASKA MEDICAL CTR		OMAHA	NE	681982055	0.6441278214	9
1699034579	PRESCHER-BUMA	VALERIE	ANN	2510 BELLEVUE MEDICAL CENTER DR		BELLEVUE	NE	681231520	0.6448707765	9
1174673172	STEIER	NICHOLAS		1010 N 96TH ST STE 200		OMAHA	NE	681142499	0.6463539636	9
1437723202	KUNZ	JORDAN	EDWARD	983075 NEBRASKA MEDICAL CTR		OMAHA	NE	681983075	0.6475265211	9
1598870255	BUHLKE	BRIAN	KEITH	2510 18TH AVE		CENTRAL CITY	NE	688262123	0.6495218154	9
1215923578	SAQUETON	ANTONIO	B.	4951 CENTER ST	SUITE 100	OMAHA	NE	681063251	0.6498496922	9
1811004252	HURLBUT	GREGGORY	S	3201 PIONEERS BLVD STE 304		LINCOLN	NE	685025963	0.6502574494	9
1407977440	LAOUEL KADER	ABDEL KAD		975 CRESCENT DR		GERING	NE	693411712	0.6516080781	9
1093155517	ALVAREZ RAMIR	HORACIO	N.	1021 N 27TH ST		LINCOLN	NE	685031803	0.652419614	9
1629173562	CERVANTES	JAMES	A	1103 GALVIN RD S STE G		BELLEVUE	NE	680053000	0.6529321864	9
1245295856	ABDOUCH	IVAN	G	988095 NEBRASKA MEDICAL CTR		OMAHA	NE	681988095	0.6545217711	9
1881958015	DIECKMANN	TRACI	A	1715 26TH ST		CENTRAL CITY	NE	688269501	0.6548529927	9
1053973461	SINGH	AMEET		7710 MERCY RD STE 202		OMAHA	NE	681242353	0.6549703747	9
1477999423	CRAIG	JOHN	A. E.	983075 NEBRASKA MEDICAL CTR		OMAHA	NE	681983075	0.6553506733	9
1447207584	GRACE	MICHAEL	PATRICK	8613 N 30TH ST		OMAHA	NE	681121852	0.6557588594	9
1760442644	JOHNSON	KURT	E.	2601 N SPRUCE ST		OGALLALA	NE	691532465	0.6559462951	9
1720311095	MAKHDOOM	SAFANA	ANNA	UNIVERSITY OF NEBRASKA MEDICAL CTR	DEPT. OF FA	OMAHA	NE	681983075	0.6563301173	9
1477669810	BURGE	DONALD	EUGENE	5200 S 56TH ST	SUITE 2	LINCOLN	NE	685161884	0.657631948	9
1003966003	PEARSON	DANIEL		16101 EVANS ST		OMAHA	NE	681166447	0.6579305705	9
1700102878	JANES	FRANCIS	EDWARD	2501 CAPEHART RD		OFFUTT AFB	NE	68113	0.6580720268	9
1225069461	ODOO WANI	FREDRICK	OOLA	MAPLEWOOD BLVD	APT #3	OMAHA	NE	68134	0.6582027258	9
1366553224	ABOU NASR	REEMA	O	5908 S 142ND ST		OMAHA	NE	681372800	0.6585607392	9
1346390341	TREU	BODO		6829 N 72ND ST	SUITE 3100	OMAHA	NE	681221723	0.6596014498	9
1689762874	SAYERS	MICHAEL		6825 S 27TH ST	STE 201	LINCOLN	NE	685124872	0.6599450296	9
1154471142	CREW	JAMES		6829 N 72ND ST	SUITE 3100	OMAHA	NE	681221723	0.6601278608	9
1821148826	QAQISH	FAROUQ		1010 N 96TH ST STE 200		OMAHA	NE	681142499	0.6606918516	9
1437116084	JACOBSEN	DOROTHEA	Y	7441 O ST	STE 400	LINCOLN	NE	685102468	0.6624552974	9
1407899669	STATES	DOUGLAS	J	209 MCNEEL LN		NORTH PLATTE	NE	691016054	0.6626560053	9
1588612642	SANIUK	ROBERT	J	2206 LONGO DR	SUITE 201	BELLEVUE	NE	680052977	0.6639971345	9
1508914110	LARSONMDPC	DWIGHT	L.	803 CRANE CT		NORTH PLATTE	NE	691010336	0.6651765009	9
1518036433	WANG	RUILIN		4424 S 86TH ST		LINCOLN	NE	685269225	0.6656063388	9
1477624021	OMEL	JAMES	LLOYD	3115 BRIARWOOD BLVD		GRAND ISLAND	NE	688017224	0.6662505514	9
1891006417	TIWARI	MANISH	M	EMILE 42ND ST		OMAHA	NE	681980001	0.666324403	9
1942734298	NISS	KENT	JOSEPH	600 I ST		PAWNEE CITY	NE	684203001	0.6668917046	9
1346739935	PAINTER	HANNAH		4800 HOSPITAL PKWY # 200		BEATRICE	NE	683106906	0.6672241076	9
1699922476	GRACE	SO YUN	PARK	2734 N 61ST ST		OMAHA	NE	681044020	0.6685167256	9
1457322281	HULT	DAVID	D	3910 VILLAGE DR		LINCOLN	NE	685164783	0.6710231698	9
1780979195	THAYER	BENJAMIN		1240 ARIES DR		LINCOLN	NE	685129100	0.6727329463	9
1598326217	SCHINDLER	PETER	JAMES	983075 NEBRASKA MEDICAL CTR		OMAHA	NE	681983075	0.6739415795	9
1922158922	MCMINN	C.	TODD	8613 N 30TH ST		OMAHA	NE	681121852	0.674163285	9
1346867587	KIM	KEITHSTON	YOUNG	7710 MERCY ROAD	SUITE 202 -	OMAHA	NE	681242353	0.6744252754	9
1710948773	RODRIGUEZ	MANUEL	ALVAREZ	HWY 75 77		WINNEBAGO	NE	68071	0.6750016751	9
1154442580	MEYER	RENAE	MARIE	500 E DECATUR ST		WEST POINT	NE	687881566	0.6779962511	9
1093168098	DUNN	JESSE		4600 VALLEY ROAD	STE 200	LINCOLN	NE	685104882	0.6779968094	9
1124093695	FOLCHERT	KEVIN	J	3250 PLAZA DR		SOUTH SIOUX CI	NE	687763144	0.6799124366	9
1689680605	FAGO	HEATHER	M	2114 N LINCOLN AVE	SUITE A	YORK	NE	684671072	0.6800110287	9
1023025533	BROWN	PATRICK	JOSEPH	3911 AVENUE B	SUITE 1100	SCOTTSBLUFF	NE	693614617	0.6801299745	9
1356410203	HAEBERLE	YVETTE	M	10 E. 31 STREET		KEARNEY	NE	688476884	0.6801591095	9
1023001724	SHEPPARD	RONALD	JOHN	213 E KIMBALL ST		CALLAWAY	NE	688252589	0.6815028767	9
1013011014	SENSENEY	STEVEN	A.	512 NORTH GREEN ST		VALENTINE	NE	692011982	0.6823894427	9
1841786340	HEWITT	JO MARIE		5045 S 153RD ST		OMAHA	NE	681375001	0.6832365788	9
1144450867	BANKS	RYAN		UNMC DEPT OF FAMILY MEDICINE	983075 NEBR	OMAHA	NE	681980001	0.6842852508	9
1215310610	FISCHER	THOMAS	A	770 N COTNER BLVD SUITE 205		LINCOLN	NE	685052344	0.6843358631	9
1750907754	STAMAN	JENNIFER		302 W PHILLIP AVE		NORFOLK	NE	687015248	0.6884499293	9
1801274303	THIES	DANIELLE	J	600 S 42ND ST		OMAHA	NE	681981002	0.6888101705	9
1619920105	FELBER	ALFRED	DAVID	615 E 14TH ST		WAYNE	NE	687871152	0.6901786475	9
1154379014	JANSSEN	MISTY	A	10109 MAPLE ST		OMAHA	NE	681345554	0.6906638847	9
1578591103	BRITTAN	JEFFREY	CHRISTOPH	611 W FRANCIS ST		NORTH PLATTE	NE	691010620	0.6909217074	9
1841645298	BROWN	ASHLEY	DIANNE	2501 CAPEHART RD # FMR		OFFUTT AFB	NE	681131043	0.6915574911	9
1487032199	OSBORN	KELLI	RAE	983075 NEBRASKA MEDICAL CTR		OMAHA	NE	681983075	0.6916511677	9
1669694667	ALBERTSON	MIKALA	MEGAN	10060 REGENCY CIR		OMAHA	NE	681143732	0.6921156336	9
1457447625	HASS	BRIAN	E	500 EAST DECATUR		WEST POINT	NE	687881566	0.6922221578	9
1487738266	HELMICK	LAWRENCE	D	211 WEST 33RD STREET		KEARNEY	NE	688453456	0.6931529304	9
1043747868	DYE	EMORY		UNIVERSITY OF NEBRASKA MEDICAL CTR	DEPARTMENT	OMAHA	NE	681983075	0.6937904971	9
1164911673	ENGEBRETSEN	IAN	LUKE	983075 NEBRASKA MEDICAL CTR		OMAHA	NE	681983075	0.6955385621	9
1821653494	SIEL	HANNAH	ELIZABETH	983075 NEBRASKA MEDICAL CTR		OMAHA	NE	681983075	0.6956063861	9
1851319743	EIRINBERG	LEWIS	W	16101 EVANS ST		OMAHA	NE	681162020	0.6969366156	9
1851526891	JANK	JULIE	M.	223 E 14TH ST STE 100		HASTINGS	NE	689013240	0.6982226305	9
1861482762	ARCHER	KATHLEEN	A	920 VILLAGE SQUARE		GRETNA	NE	68028	0.6997148281	9
1215508130	BEGUM	MAISAM	TAMMAR	7710 MERCY RD STE 202		OMAHA	NE	681242353	0.7002124468	9
1396004222	JUNDT	BRIAN	PHILLIP	3075 NEBRASKA MEDICAL CTR		OMAHA	NE	681983075	0.7017673527	9
1710994330	HANSEN	GEORGE	H	5000 N 26TH ST		LINCOLN	NE	685214749	0.7032620468	9
1255364568	DETHLEFS	HENRY	JOHN	4920 S 30TH ST	SUITE 103	OMAHA	NE	681071590	0.7036869538	9
1922084342	RUDLOFF	ROGER	PAUL	109 W 11TH ST		NELIGH	NE	687561065	0.7039773831	9
1942203732	GLOOR	DAVID	A	1101 N. 10TH ST.		BEATRICE	NE	683102001	0.7047255918	9
1801278338	BURLEIGH	TARA		EMILE @ 42ND ST		OMAHA	NE	681980001	0.7047734902	9
1902856305	MATHEWS	MONTY	S	988102 NEBRASKA MEDICAL CTR		OMAHA	NE	681988102	0.7081902906	9
1063079853	ENGLE	ANDREW	DONALD	983075 NEBRASKA MEDICAL CTR		OMAHA	NE	68198	0.7089518554	9
1174530976	BLUM	STACY	D	1301 GRUNDMAN BLVD STE A		NEBRASKA CITY	NE	684103320	0.7099753691	9
1679067755	GRINSTEAD	ARTHUR		983075 NEBRASKA MEDICAL CTR		OMAHA	NE	681983075	0.7106125656	9
1144708371	STOVER	ALISON		110 N 29TH ST STE 101		NORFOLK	NE	687014461	0.7117260451	9
1619593126	LEON	LAURA		983075 NEBRASKA MEDICAL CTR		OMAHA	NE	681983075	0.712045499	9
1114126463	RAFIQ	NAUREEN	OMAR	CREIGHTON FAMILY MEDICINE	601 N 30TH	OMAHA	NE	681312137	0.7124680377	9
1134798895	NGUYEN	MAI	THAO	4600 VALLEY RD STE 200		LINCOLN	NE	685104882	0.7130483136	9
1053369900	BRACKER	TROY	D	5908 S 142ND ST		OMAHA	NE	681372800	0.7131813526	9
1801981147	CLUTE	DANIEL	JONATHAN	2331 FAIRFIELD ST		LINCOLN	NE	685211348	0.714419423	9
1134486822	BIGA	RYAN	KOLBE	2727 S 144TH ST STE 280		OMAHA	NE	681445252	0.715623374	9
1780659367	COOK	J	PAUL	17241 OAK DRIVE	SUITE 101	OMAHA	NE	681302202	0.7160961482	9
1659718948	COX	LAKEISHA	CHER'E	983075 NEBRASKA MEDICAL CTR		OMAHA	NE	681983075	0.7166272433	9
1215087218	HOEFT	DAVID	J	13808 W MAPLE RD STE 124		OMAHA	NE	681646231	0.7167989946	9
1083798870	SOKOLOWSKI	DAVID	A	211 WEST 33RD STREET		KEARNEY	NE	68845	0.7173763382	9
1770579088	HINMAN	WILLIAM	EDWARD	721 W 6TH AVENUE		RED CLOUD	NE	68970	0.7176153994	9
1194823302	IMIG	CARMELLA	N	102 W GRUENTHER RD		GRETNA	NE	68028	0.7179109388	9
1841290822	CHAU	BICH	NGOC	1021 N 27TH ST		LINCOLN	NE	685031803	0.718690405	9
1154377810	STUCKEY	TODD	W.	2114 N LINCOLN AVE	SUITE A	YORK	NE	684671028	0.7205019108	9
1003921834	GACKE	JEROME	THOMAS	2510 18TH AVE		CENTRAL CITY	NE	688262123	0.7218024436	9
1255884227	BHALANI	MILLY		4600 VALLEY ROAD	STE 200	LINCOLN	NE	685104882	0.7218478893	9
1881744878	DADA	M.	OLUBUNMI	6829 N 72ND ST	SUITE 3100	OMAHA	NE	681221723	0.7240127729	9
1679144315	OYELANA	FEBIJESUS	DEBORAH	7710 MERCY RD STE 202		OMAHA	NE	681242353	0.7242883242	9
1356347728	WOLFE	JANET	K	1500 S 48TH ST	STE 412	LINCOLN	NE	685061225	0.7254271986	9
1407804800	MALLOY	VALERIE	JUNE	OFFUTT AFB	ERHLING BER	BELLUVUE	NE	68113	0.7292914557	9
1790765766	CORREA	FERNANDO	E	4828 S 24TH ST		OMAHA	NE	681072703	0.7296459795	9
1841205424	PAPENFUS	LODEWYK	R.	3911 AVENUE B	SUITE 1100	SCOTTSBLUFF	NE	693614617	0.7310564819	9
1912942244	DOZON	FRANCISCO	DAMASIG	109 N 29TH ST		NORFOLK	NE	687013261	0.7315258131	9
1215907357	ZARUBA	DALE	ALBERT	4214 38TH ST		COLUMBUS	NE	686011616	0.7323254066	9
1457430076	SUMMA	JOHN	J	250 N COLUMBIA AVE		SEWARD	NE	684342248	0.7343224984	9
1295054054	CHURCH	CARLA	SUE	4501 S 70TH ST	SUITE 140	LINCOLN	NE	685164201	0.73506125	9
1679954028	PETERSON	JACOB	CHRISTOPH	516 W 14TH AVE STE 100		HOLDREGE	NE	689491215	0.7353136683	9
1487979415	DIAZ	MARICELA	ELISA	UNMC FAMILY PRACTICE	983075 NEBR	OMAHA	NE	681983075	0.7379738222	9
1043360035	FRANKLIN	JOHN		8901 W DODGE RD		OMAHA	NE	681143327	0.7382769104	9
1487750360	FARNSWORTH	JESSICA	JO	516 W 14TH AVE	STE 100	HOLDREGE	NE	689491216	0.7407095729	9
1851885438	RADIO	JOHN		981150 NEBRASKA MEDICAL CTR		OMAHA	NE	681984150	0.7407241733	9
1336139617	AWODELE	OLATOKUNB	OLUFUNMIK	1941 S 42ND ST	SUITE 434	OMAHA	NE	681052939	0.7416360689	9
1528620598	PLESSINGER	MADALYN	MARIE	983075 NEBRASKA MEDICAL CTR		OMAHA	NE	681983075	0.7416618339	9
1770599797	JOSEPH	THOMAS	I	4600 VALLEY ROAD	SUITE 200	LINCOLN	NE	685104844	0.7420348463	9
1033183074	BROWN	ROBERT	N	2808 S 80TH AVE	SUITE 160	OMAHA	NE	681243253	0.7433685194	9
1992867683	GREENE	MICHAEL	ALLEN	1319 LEAVENWORTH ST	SUITE 101	OMAHA	NE	681023215	0.7438355641	9
1104320639	MARSHALL	DEREK	LOGAN	102 W GRUENTHER RD		GRETNA	NE	680284828	0.7441736449	9
1184733057	CURRY	ROGER	K	5440 S 108TH ST		OMAHA	NE	681372328	0.7453321087	9
1205940319	VARKONY	EVAN	PAUL	2501 CAPEHART RD		OFFUTT A F B	NE	681131043	0.7458143294	9
1013368067	ARMSTRONG	MICHAEL		4600 VALLEY RD STE 200		LINCOLN	NE	68510	0.7460113148	9
1205406576	DELEON	BRENDA	PATRICIA	3500 CENTRAL AVE STE A		KEARNEY	NE	688472963	0.7463861982	9
1316038664	CUI	HONG		1021 N 27TH ST		LINCOLN	NE	685031803	0.7469412134	9
1225294598	SAGRERO	KATIE	MARIE	4920 S 30TH ST STE 103		OMAHA	NE	681071656	0.7489532222	9
1124137039	HELLER	RAYMOND	D.	302 W PHILLIP AVE		NORFOLK	NE	687015248	0.7497007021	9
1710928817	LAPKE	STEVEN	G.	4600 38TH ST		COLUMBUS	NE	686011664	0.7514924448	9
1295708097	WECKMULLER	CAROL	J	4101 WOOLWORTH AVE		OMAHA	NE	681051850	0.7516373888	9
1083611727	TREVINO-EMERS	JULIA	BERNADINE	221 E 10TH ST		OGALLALA	NE	691531425	0.752006851	9
1669571212	HUSAIN	RUBAB	F	4424 S 86TH ST		LINCOLN	NE	685269225	0.7520907986	9
1902887631	VANDEWEGE	GARY		600 E FRANCIS ST	SUITE #3	NORTH PLATTE	NE	691016796	0.752250356	9
1033147285	STEVENS	DANIEL	MERRICK	1820 N ST		ORD	NE	688621623	0.7531662	9
1932140134	HURD	SARAH	M	11109 S 84TH ST	#5800	PAPILLION	NE	680464123	0.7533245267	9
1760905251	FARBER	BLAKE		7710 MERCY RD STE 202		OMAHA	NE	681242353	0.7544469171	9
1487607438	EBERSPACHER	HEATHER	C.	2114 N LINCOLN AVE	SUITE A	YORK	NE	684671028	0.7551824133	9
1154723583	BRYNER	SALLY	BETH	2091 BOX BUTTE AVE	SUITE 500	ALLIANCE	NE	693014452	0.7554608629	9
1417072141	HUSCHER	JOHN	CHARLES	2700 W NORFOLK AVE		NORFOLK	NE	687014438	0.7561796334	9
1093822751	LOHRBERG	JOHN	R	717 N 190TH PLZ	STE 3200	ELKHORN	NE	680223913	0.7569517241	9
1831708817	LUEKE	LILLIE		1021 N 27TH STREET		LINCOLN	NE	685031803	0.7584946704	9
1326057910	STERLING	LAURA	MARIE	4620 FIREBUSH LN		LINCOLN	NE	685164448	0.7586758187	9
1588718696	QUINLAN	MARK		2255 S 132ND ST		OMAHA	NE	681442573	0.7591463471	9
1508386871	SCOTT	LATRAIA	SHANAE	2501 CAPEHART RD		OFFUTT AFB	NE	681131043	0.7591791324	9
1093827123	WILLIAMS	STEVEN	M	10060 REGENCY CIR		OMAHA	NE	681143732	0.7593381339	9
1366556839	SHARMA	SANJEEV	K.	2734 N 61ST ST		OMAHA	NE	681044020	0.7600829498	9
1679684617	STAMM	DAVID	W	3353 L ST		OMAHA	NE	681072500	0.7603973154	9
1942254131	WHEATLEY	DOUGLAS	H	988102 NEBRASKA MEDICAL CTR		OMAHA	NE	681988102	0.7604431975	9
1992217988	MAHONY	AIMY	IRENAEIA	825 CENTENNIAL DR		CHADRON	NE	693379400	0.7605895064	9
1437109352	STAGEMAN	JAMES	H	988102 NEBRASKA MEDICAL CTR		OMAHA	NE	681988102	0.7633563209	9
1295760551	DICK	DAVID	MARVIN	4545 S 86TH ST		LINCOLN	NE	685269227	0.7635194951	9
1649652306	KNAUSS	KAYLA	S	918 20TH ST		GOTHENBURG	NE	69138	0.7640247092	9
1801942412	GODINA	GABRIEL		2601 NORTH SPRUCE STREET	OGALLALA CO	OGALLALA	NE	691532465	0.7645052703	9
1881639573	KRESHEL	CHARLES	L	3100 N 14TH ST STE 201		LINCOLN	NE	685212134	0.7652781684	9
1346339942	POWERS	TRISHA		9717 Q ST		OMAHA	NE	681273272	0.7653667996	9
1073928586	BAULE	MICHAEL		983075 NEBRASKA MEDICAL CTR		OMAHA	NE	681983075	0.7665687957	9
1730195744	FAGO	TODD	M	2114 N LINCOLN AVE	SUITE A	YORK	NE	684671072	0.7668204432	9
1386652964	MUILENBURG	JEFFREY	JOHN	609 O ST		AURORA	NE	688181100	0.768730698	9
1215980297	BOOKS	NORVAL	LEON	1245 NORTH 11TH AVE		BROKEN BOW	NE	688221141	0.7705471929	9
1376576827	CROCKETT	EMILY	B	1000 POLE CREEK XING STE 1		SIDNEY	NE	691622902	0.7715284739	9
1659938777	LUKSA	HANNAH		983075 NEBRASKA MEDICAL CENTER OMAHA NE 68198-3075		OMAHA	NE	681983075	0.7721285879	9
1679573653	NOLLENDORFS	ALISA	JOANN	4600 VALLEY RD		LINCOLN	NE	685104855	0.7723499629	9
1518254663	HAMIDI	ALI	YAMA	601 N 30TH ST		OMAHA	NE	681312137	0.7731940308	9
1063456465	MILLER	JOSEPH	S	7100 W CENTER RD		OMAHA	NE	681062700	0.7734034056	9
1124135579	CARRAHER	JAMES	M	3201 PIONEERS BLVD STE 304		LINCOLN	NE	685025963	0.7736516249	9
1780667832	JOHNSON	DAVID	D	825 CENTENNIAL DR		CHADRON	NE	693379400	0.7739185848	9
1942239421	WITTER	JO	ANNA	358 S 10		DAVID CITY	NE	686322116	0.7751612443	9
1891993317	AABIDA	AFEERA		101 E CENTENNIAL RD		PAPILLION	NE	68046	0.7752376277	9
1922076074	KOLSTE	BART	K	221 E 10TH ST		OGALLALA	NE	691531425	0.7761891213	9
1679560700	PARKS	SANDRA	L	1123 N 10TH ST		BEATRICE	NE	683102001	0.7768964631	9
1164572160	WEYHRICH	STEVEN		8901 W DODGE RD		OMAHA	NE	681143321	0.7774044074	9
1972555258	COLLINS	KELLY	DENENE GO	2211 CAPEHART RD	SUITE 104	BELLEVUE	NE	681232121	0.7786776138	9
1306826375	CORREA	PRISCILLA	M	4828 S 24TH ST		OMAHA	NE	681072703	0.7789098428	9
1629068325	KOHL	SEAN	R.	1019 S 8TH ST	BOONE COUNT	ALBION	NE	686201760	0.7789901769	9
1518059005	HUTCHINS	JOEL	F	807 N ASH ST		GORDON	NE	693431132	0.779887577	9
1285663708	WEISS	MARLON	KAY	600 N COTNER BLVD	SUITE 101	LINCOLN	NE	685052343	0.7801773617	9
1992225460	CUNHA	CARLOS	EDUARDO	983075 NEBRASKA MEDICAL CTR		OMAHA	NE	681983075	0.7818686235	9
1245246040	SELLON	JANET	KRUSE	1101 SOUTH 70TH STREET	SUITE 101	LINCOLN	NE	685104293	0.781956192	9
1104935006	OSBORN	STEVEN	M	5005 S 153RD ST	SUITE 100	OMAHA	NE	681375069	0.7820487669	9
1487032066	LAFLAN	ALISON		8901 W DODGE RD		OMAHA	NE	68114	0.7822208799	9
1689056681	BRUNING	JEFFREY	D	8248 S 96TH ST		LA VISTA	NE	681283126	0.7823560623	9
1881616167	CONNOLLY	CHRISTOPH	J	13315 W CENTER RD	SUITE 100	OMAHA	NE	681443449	0.783153002	9
1053345686	HERBIG	AMY	JO	3907 6TH AVE		KEARNEY	NE	688453392	0.7841963399	9
1669551552	DORWART	CLINTON	B	1625 DORWART DR		SIDNEY	NE	691622505	0.7866922886	9
1538754577	PYLE	HANNAH	ASHLYN	2501 CAPEHART RD		OFFUTT AFB	NE	681131043	0.789642848	9
1376802587	THOENDEL	JOSHUA	REYNOLD	3075 NEBRASKA MEDICAL CTR		OMAHA	NE	681983075	0.7905346774	9
1669466116	VERHAGE	CARROLL	LYNN	1322 H ST		GENEVA	NE	683612123	0.7913988115	9
1467510495	GROW	PAUL	M.	704 N 3RD ST		PLAINVIEW	NE	687692047	0.7917664707	9
1942562129	AUSTREIM-KREL	MELISSA	N.	3250 PLAZA DR		SOUTH SIOUX CI	NE	687763144	0.7925203074	9
1245246180	LONGORIA	TARA	ANN	3911 AVENUE B	SUITE 1100	SCOTTSBLUFF	NE	693614617	0.7928271269	9
1427342435	BEECHAM	BRADY	DUTTON	1201 N ERIE ST		LEXINGTON	NE	688501560	0.7934764562	9
1699880385	MAHNKE	STEVEN	SCOT	2510 18TH AVE		CENTRAL CITY	NE	688262123	0.7937346957	9
1891059572	PUDWILL	BRIDGETTE	L.	1019 S 8TH ST		ALBION	NE	686201760	0.7963928798	9
1740233873	VETTEL	KENNETH	L	2116 W FAIDLEY AVE	STE 400	GRAND ISLAND	NE	688034671	0.7977457833	9
1710911094	RUDE	GILBERT	A	3907 6TH AVE		KEARNEY	NE	688453392	0.7977813002	9
1255588398	WILLET	MEGAN	MCGUFFEY	3685 N 129TH ST		OMAHA	NE	681645211	0.7985709989	9
1497849244	HOUGAS	JAMES	EDWARD	2501 CAPEHART RD		OFFUTT AFB	NE	681131043	0.7997078052	9
1710055058	NELSON	DONNA	K	15TH & U STREETS	UNIVERSITY	LINCOLN	NE	685880618	0.7997160348	9
1407343767	RENNICKE	JORDAN	CHRISTOPH	983075 NEBRASKA MEDICAL CTR		OMAHA	NE	681983075	0.8005069964	9
1124093232	HATTAN	MICHAEL	L	3250 PLAZA DR		SOUTH SIOUX CI	NE	687763144	0.8022653958	9
1184907362	ISRAEL	MICHAEL	E.	2222 S 16TH ST STE 435		LINCOLN	NE	685023793	0.8022736124	9
1215010301	ALLISON	KENT	PATRICK	811 WILLIAM AVE		NORTH PLATTE	NE	691016556	0.8026951397	9
1750769360	JAMESON	BRENT		1356 126TH RD		STROMSBURG	NE	68666	0.8031189771	9
1861434482	PEHRSON	JARED		625 S PINE ST		VALLEY	NE	680644400	0.803707898	9
1811950694	DALTON	TIMOTHY	J	1101 S 70TH ST	SUITE 101	LINCOLN	NE	685104293	0.8038414115	9
1508170663	MISSAK	JOHANNA	M	1721 COLFAX ST		SCHUYLER	NE	686611400	0.8041640263	9
1003824582	ADAMS	MICHAEL	A	301 N 27TH ST	SUITE 11	NORFOLK	NE	687014457	0.8057050178	9
1033567425	BOHANNAN	LUCAS	ABINADI	2501 CAPEHART RD		OFFUTT AFB	NE	681131043	0.8063227254	9
1528680709	DORWART	MATTHEW	WAGNER	983075 NEBRASKA MEDICAL CTR		OMAHA	NE	681983075	0.8063325606	9
1821045824	LAFLAN	DOUGLAS	M	804 CHASE AVE		CREIGHTON	NE	687290110	0.8072729943	9
1972525251	ANDERSEN	MARK	D	16101 EVANS ST		OMAHA	NE	681162020	0.810431973	9
1710973029	HALLGREN	JOHN		10040 REGENCY CIR STE 375		OMAHA	NE	681143755	0.8112283567	9
1447300496	WONG	THOMAS		1721 COLFAX ST		SCHUYLER	NE	686611400	0.8128733336	9
1578591822	STEVENS	JULIE	MARIE	1820 N ST		ORD	NE	688621623	0.8129685571	9
1932514247	DUDGEON	JANAE		2731 HEALTHCARE DR		SYRACUSE	NE	684467880	0.8137960722	9
1316910144	WILKINS	CHAUNCEY	A	4101 WOOLWORTH AVE		OMAHA	NE	681051850	0.8165250639	9
1841284486	NELSON	JAMES	DOUGLAS	515 W BOYD AVE		ELM CREEK	NE	688361563	0.8177085737	9
1568495455	WANG	SHU-MING		908 N HOWARD AVE STE 109		GRAND ISLAND	NE	688033529	0.8182092909	9
1245237882	WEEKS	WILLIAM	D	7100 W CENTER RD		OMAHA	NE	681062700	0.8203172795	9
1881914083	MOES	CHAD	L	110 N 175TH ST #2000		OMAHA	NE	681183515	0.8242649575	9
1487801494	FALTYS	MEGAN	MARIE	4214 38TH ST		COLUMBUS	NE	686011616	0.8247363627	9
1972563153	VILJOEN	ERIKA		6900 VAN DORN ST	SUITE 24	LINCOLN	NE	685062882	0.8248579832	9
1073599890	KING	JEREMY	C	2510 BELLEVUE MEDICAL CENTER DR STE 200		BELLEVUE	NE	681231520	0.8252151906	9
1992142087	MYERS	KYLE		42 ND AND EMILE		OMAHA	NE	681980001	0.8259358158	9
1093906216	SAMINDLA	DEEPTHI		4229 NORTH 90TH STREET		OMAHA	NE	68134	0.8262216592	9
1306956727	MILLER	ANNETTE	SUE	3907 6TH AVE		KEARNEY	NE	688453392	0.8263159775	9
1760902498	HENDERSON	MARK	E	4600 VALLEY RD STE 200		LINCOLN	NE	685104882	0.8273095991	9
1336160001	ZAVADZKAS	GIUSEPPE		2282 E 32ND AVE		COLUMBUS	NE	686017233	0.8273443053	9
1033176110	HUSTAD	GARY	J	7441 O ST	STE 400	LINCOLN	NE	685102468	0.8273935257	9
1396271201	SEXTON	MATTHEW	R	983075 NEBRASKA MEDICAL CTR		OMAHA	NE	681983075	0.8280546879	9
1306878921	SCHOOFF	MICHAEL	D	988095 NEBRASKA MEDICAL CTR		OMAHA	NE	681988095	0.8280629189	9
1417942533	GOODWIN	MARK	D.	EMILE 42ND ST		OMAHA	NE	681983075	0.8287859977	9
1598744054	BECKER	MARK	ALLEN	2625 WILDERNESS RIDGE CIR		LINCOLN	NE	685129287	0.8299139053	9
1972890911	TIMMER	NATHAN	J	985524 NEBRASKA MEDICAL CTR		OMAHA	NE	681985524	0.8312373771	9
1629008552	MOSHMAN	GORDON	S	2727 S 144TH ST	#280	OMAHA	NE	681445225	0.8314910875	9
1912943838	LUCKEY	GERALD	WALTER	336 S 9TH ST		DAVID CITY	NE	686322116	0.8317322311	9
1043832058	LOMELIN	DANIEL	ENRIQUE	983075 NEBRASKA MEDICAL CTR		OMAHA	NE	681983075	0.8326574433	9
1831780816	ADAMS	SIDNEY		4350 DEWEY AVE		OMAHA	NE	681051017	0.8342837039	9
1447271457	BESPALEC	JASON	L	1840 F ST		GENEVA	NE	683612211	0.8355134264	9
1922178078	OGDEN	KATHLEEN	A	8761 WEST CENTER RD	SUITE B	OMAHA	NE	681242109	0.8366061695	9
1841453974	HALLA	STEPHEN	LYNN	55TH MDG/SGHC ATTN: CREDENTIALS	2501 CAPEHA	OFFUTT AFB	NE	681132160	0.8371722348	9
1992881189	MAGRUDER	THOMAS	GARLAND	8720 FREDERICK ST	STE 100	OMAHA	NE	681243076	0.8374704844	9
1235155607	EMRY	GORDON	L	305 N 37TH ST STE 200		NORFOLK	NE	68701	0.8390657873	9
1083678551	BECKER	LOIS	JEAN	10133 MARGO ST		LA VISTA	NE	681282300	0.8391565615	9
1003227919	SYPAL	JOSHUA		336 S 9TH ST		DAVID CITY	NE	686322116	0.8403823119	9
1356490858	SHELTON	JAMES	FRANCIS	9717 Q ST		OMAHA	NE	681273272	0.8416107995	9
1124408299	SWANSON	JON		500 W LEOTA ST STE 100		NORTH PLATTE	NE	691016578	0.8417330872	9
1205986205	KALAR	JAMES		1010 N 96TH ST STE 200		OMAHA	NE	681142499	0.8427419955	9
1528004231	WIRGES	CHARLOTTE	A	1315 TIBBALS STREET		HOLDREGE	NE	68949	0.8432100573	9
1598844110	PLASEK	JAMES	A	250 N COLUMBIA AVE		SEWARD	NE	684342248	0.8435036805	9
1689906281	BACKUS	CHRISTOPH	E	2501 CAPEHART RD		BELLEVUE	NE	68123	0.8435226212	9
1972672905	WERGIN	ROBERT	L	250 N COLUMBIA AVE		SEWARD	NE	684342248	0.8438964136	9
1609950492	ANDERSON-FOWL	MARGO	K	7100 W CENTER RD		OMAHA	NE	681062714	0.8444780744	9
1518569961	BEASLEY	CHRISTOPH		9100 ANDERMATT DR STE 2		LINCOLN	NE	685266700	0.8468357138	9
1568410355	RAPP	JEFFREY	R	6829 N 72ND ST	SUITE 3100	OMAHA	NE	681221723	0.8476664493	9
1437113271	MOLINE	SUSAN	R	4600 VALLEY ROAD	SUITE 200	LINCOLN	NE	685104844	0.8483921736	9
1760485544	HAVEKOST	MICHAEL	C	1101 N 10TH ST		BEATRICE	NE	683102001	0.85091859	9
1629647805	DEWAARD	JOHN		4600 VALLEY RD STE 200		LINCOLN	NE	685104882	0.8532036002	9
1770618753	SIPPEL	JOSEPH	M	44TH AND DEWEY		OMAHA	NE	681981150	0.8533376953	9
1265476741	FORD	EDWARD	M	1103 BUFFALO BND		LEXINGTON	NE	688501528	0.8534335833	9
1235212424	GOSNELL	WENDY	JO	210 MCNEEL LN		NORTH PLATTE	NE	691016290	0.8538655023	9
1154414290	LAWRENCE	SHAWN	S	805 SOUTH F STREET		BROKEN BOW	NE	688220647	0.854429624	9
1528025608	MICHELS	DALE	E	7441 O ST STE 400		LINCOLN	NE	685102466	0.8545646467	9
1558347849	TOMHAVE	CHRISTOPH	W	1113 SHERMAN STREET		SAINT PAUL	NE	688730406	0.8548636948	9
1376540567	WOODRUFF	MARK	W	7100 W CENTER RD		OMAHA	NE	681062700	0.8550674198	9
1295118586	GOINS	KRISTA	ELISE	601 N 30TH ST	CU DEPARTME	OMAHA	NE	681312128	0.8558543762	9
1912980327	MCLAIN	JERRY	L	825 CENTENNIAL DR		CHADRON	NE	693379400	0.8570208861	9
1922526649	LEWIS-HUNT	TERESA		1021 N 27TH ST		LINCOLN	NE	685031803	0.8576416182	9
1831206739	BYRD	PHYLLIS	J	2727 S 144TH ST STE 280		OMAHA	NE	681445252	0.858089914	9
1992754253	HARRISON	JEFFREY	D	988102 NEBRASKA MEDICAL CTR		OMAHA	NE	681988102	0.8587029985	9
1336180702	ACOSTA-CARLSO	FRANCISCA		1201 N ERIE ST		LEXINGTON	NE	688501560	0.8595291557	9
1922312636	SRINIVASA RED	TEJESH		601 N 30TH ST	SUITE 1609	OMAHA	NE	681312137	0.8595654684	9
1801833660	BARTRUFF	CRAIG	DAVID	619 10TH ST		GOTHENBURG	NE	691382063	0.8604387147	9
1700979705	HUGHES	SCOTT	WESLEY	2501 CAPEHART RD		OFFUTT AFB	NE	681131043	0.860441314	9
1376654798	GARDNER	WALTER	E	969 E HIGHWAY 33		CRETE	NE	683332547	0.8610847974	9
1194386615	RISSLER	GARRETT		983075 NEBRASKA MEDICAL CTR		OMAHA	NE	681983075	0.8627492934	9
1356457733	HAPKE	MANJU	B	7100 W CENTER RD		OMAHA	NE	681062714	0.8630681582	9
1174617294	MORSE	RONALD	P.	401 JAMES ST		VERDIGRE	NE	687836149	0.8652295963	9
1093865883	WALTS	MICHAEL		1414 S WASHINGTON ST		PAPILLION	NE	680464163	0.8659002766	9
1821044066	WOODS	GREGORY	N.	2114 N LINCOLN AVE	SUITE A	YORK	NE	684671028	0.8663091645	9
1831249838	MCMINN	CHARLES		8613 N 30TH ST		OMAHA	NE	681121852	0.8663390907	9
1730181280	HEIER	MARJORIE	J	2201 NORTH BROADWELL		GRAND ISLAND	NE	68803	0.8666130988	9
1912423054	BAKHTIAR	SARA		2300 S 16TH ST		LINCOLN	NE	685023704	0.8684364259	9
1134172273	ERWIN	JOSEPH	C.	2114 N LINCOLN AVE	SUITE A	YORK	NE	684671028	0.8687653997	9
1467593384	COX	ANTHONY	J	3100 N 14TH ST STE 201		LINCOLN	NE	685212134	0.8689706856	9
1881912020	THOMPSON	DAVID	S.	7100 W CENTER RD		OMAHA	NE	681062700	0.8698200574	9
1235109810	ROSENQUIST	DANIEL	JAY	4214 38TH ST		COLUMBUS	NE	686011616	0.8706337669	9
1932195161	HYDE	MIA	J.	3016 W. FAIDLEY AVE.		GRAND ISLAND	NE	68803	0.871069767	9
1154583136	CERNY	SABRINA	ANN	4600 VALLEY ROAD	STE 200	LINCOLN	NE	685104882	0.8737599239	9
1982840294	LANIK	AARON	DOUGLAS	1840 F ST		GENEVA	NE	683612211	0.873797689	9
1093881211	HUCKABEE	MICHAEL	J	516 W 14TH AVE	STE 100	HOLDREGE	NE	689491216	0.8739636274	9
1902257629	LAUX	KENDAL	CARANN	983075 NEBRASKA MEDICAL CTR		OMAHA	NE	681983075	0.8744864906	9
1366547523	MEADE	JEFFREY	G	2115 14TH ST	SUITE 100	AUBURN	NE	683051797	0.8748463974	9
1467830026	HARNEY	JENNIFER	C	609 O ST		AURORA	NE	688181104	0.8773586563	9
1063030906	THAKAR	KRUPALI	NIKHIL	7710 MERCY ROAD, SUITE 202	CU DEPARTME	OMAHA	NE	68124	0.87947935	9
1568810711	SHAFER	DEREK		42 ND AND EMILE		OMAHA	NE	681980001	0.8799537587	9
1740390004	REZAEI	REBECCA	J	17675 WELCH PLZ		OMAHA	NE	681353551	0.8809604002	9
1043258387	SMOLIK	ANTON	J	715 BROWN ST		ALMA	NE	689202132	0.88135075	9
1912077009	PLESSMAN	PAUL	EDGAR	4720 RANDOLPH ST		LINCOLN	NE	685103741	0.8818494542	9
1023576345	DUSSEAULT	KATE	JOHANNA	2501 CAPEHART RD		OFFUTT AFB	NE	681131043	0.8825702918	9
1609878610	LUENINGHOENER	PETER	D	304 E DOUGLAS ST		ONEILL	NE	687631830	0.8856584592	9
1912015694	MALENE	DAWN	R	5005 S 153RD ST	SUITE 100	OMAHA	NE	681375069	0.8859244082	9
1275529596	GENTRY	DONALD	MAX	3911 AVENUE B	SUITE 2110	SCOTTSBLUFF	NE	693614617	0.8865391048	9
1609937598	JACOBSEN	LOREN	HENNING	145 MEMORIAL DR		BROKEN BOW	NE	688221378	0.8875153483	9
1578188330	PITZER	DORIE	ELAINE	983075 NEBRASKA MEDICAL CTR		OMAHA	NE	681983075	0.8890358353	9
1326031212	TROYER	TERRY	LYNN	1102 WATER ST		SAINT EDWARD	NE	686604478	0.889423741	9
1881858405	PONNIAH	CHANDRA	KUMAR	2600 W NORFOLK AVE	STE 200	NORFOLK	NE	687014449	0.8902723398	9
1215552096	MANOLE WEDDLE	CRINA	L.	4600 VALLEY RD STE 200		LINCOLN	NE	685104882	0.8913955166	9
1285156992	RENNA	SARAH		7710 MERCY RD STE 202		OMAHA	NE	681242353	0.8915521716	9
1972566768	VESKRNA	LESLIE	W	1319 LEAVENWORTH ST		OMAHA	NE	681023215	0.8920348118	9
1578577060	NARRO-GARCIA	ALEXA	R	917 S 54TH ST		OMAHA	NE	681061731	0.8923497628	9
1831750785	MAHLER	ZACHERY	C.	4600 VALLEY RD STE 200		LINCOLN	NE	685104882	0.8931122384	9
1952345167	TIMM	MATTHEW	J.	958 WELLNESS WAY STE 1		PENDER	NE	680474518	0.8932237047	9
1811159353	JOHNSON	MARK	BRIAN	13906 GOLD CIR	#101	OMAHA	NE	681442335	0.8945845221	9
1043226517	LACEY	KENT		3911 AVENUE B	SUITE 1100	SCOTTSBLUFF	NE	693614617	0.8946218122	9
1255958443	SURENDRAN PIL	SREELAKSH		7710 MERCY ROAD, SUITE 202-CU	DEPARTMENT	OMAHA	NE	681242353	0.894969786	9
1912076845	NOKELBY	BRYAN	DAVID	220 W LEOTA ST	TWIN RIVERS	NORTH PLATTE	NE	691016293	0.8953547012	9
1285927608	DERR	JENNA	N.	3320 A AVE		KEARNEY	NE	688472931	0.8958052047	9
1821476441	JEFFREY	LYNN	ANN	16909 LAKESIDE HILLS CT STE 300		OMAHA	NE	68130	0.8965327036	9
1821026485	MAYTAN	MARY	AGNES	2501 CAPEHART RD		BELLEVUE	NE	68123	0.8967682314	9
1619927902	PAULMAN	PAUL	M	988102 NEBRASKA MEDICAL CTR		OMAHA	NE	681988102	0.8980003925	9
1962570390	KEARNEY	TINA	CHRISTINE	4600 VALLEY ROAD	STE 200	LINCOLN	NE	685104882	0.8981192866	9
1104209337	THELEN	KATHRYN		516 W 14TH AVE STE 100		HOLDREGE	NE	68949	0.8981596487	9
1225484934	COVER	BLAKE		989350 NEBRASKA MED CTR FL 3		OMAHA	NE	681980001	0.8990620439	9
1548351893	BLOMSTEDT	JASON	J	1401 E H ST		MC COOK	NE	690013589	0.8991488977	9
1851953756	THOMSON	MACKENZIE		983075 NEBRASKA MEDICAL CTR		OMAHA	NE	681983075	0.8995643472	9
1548608573	ANDRADE	FERDINAND	ANTONIO	8901 W DODGE RD		OMAHA	NE	681143327	0.9007326341	9
1134488554	DAHLKE	ERIN		4200 DOUGLAS ST		OMAHA	NE	681312705	0.9008424785	9
1427343995	HECKMAN	JESSICA		4600 VALLEY RD	STE 200	LINCOLN	NE	685104855	0.900983347	9
1144244138	HOLLIS	JEFFREY	R	1840 F ST		GENEVA	NE	683612211	0.9018173595	9
1912009978	RHODES	ROBERT	B	1240 ARIES DR		LINCOLN	NE	685129100	0.9022016925	9
1669435343	MORIN	PETER	M	770 N COTNER BLVD	SYE 205	LINCOLN	NE	685052310	0.9037839695	9
1982044863	GENANT	ZACHARY	JOHN	2727 S 144TH ST STE 140		OMAHA	NE	681445226	0.9038847619	9
1225123458	ROTH	DELFORD	MARK	416 VALLEY VIEW DR	SUITE 301	SCOTTSBLUFF	NE	693611486	0.9047930128	9
1700881414	REICHERT	JAMES	CHARLES	2255 S 132ND ST		OMAHA	NE	681442573	0.9053623559	9
1114331808	BAUER	DOUGLAS		4600 VALLEY ROAD	STE 200	LINCOLN	NE	685104882	0.9054791857	9
1104938786	QUINN	JOAN	E	717 N 190TH PLZ	STE. 3200	ELKHORN	NE	680223913	0.9065954648	9
1720062458	VAN WIE	JANA	G	3016 W FAIDLEY AVE		GRAND ISLAND	NE	688034109	0.9071783293	9
1356313993	FREE	TOBY		2510 BELLEVUE MEDICAL CENTER DR STE 200		BELLEVUE	NE	68123	0.9078532042	9
1174619241	GREEN	SCOTT	D	500 EAST DECATUR		WEST POINT	NE	687881566	0.9087131396	9
1669976080	BOYER	SAMANTHA	JO	1301 GRUNDMAN BLVD STE A		NEBRASKA CITY	NE	684103320	0.9098639218	9
1952351199	MEDDER	JIM	D	988102 NEBRASKA MEDICAL CTR		OMAHA	NE	681988102	0.9103265423	9
1497719660	MYERS	MICHAEL	A	6900 VAN DORN ST STE 24		LINCOLN	NE	685062882	0.9115838394	9
1649381286	PRENDES	CARLOS	A	5005 S 153RD ST	SUITE 100	OMAHA	NE	681375069	0.9117656862	9
1538548243	DAVIS	KASSANDRA	MEGHAN	983075 NEBRASKA MEDICAL CTR		OMAHA	NE	681983075	0.912251634	9
1225121361	BARRATT	MELINDA	S	805 SOUTH F STREET		BROKEN BOW	NE	688220647	0.913339891	9
1659755122	EKONG	ESSIEN	UTIBE	601 N 30TH ST	CU DEPARTME	OMAHA	NE	681312128	0.9141269172	9
1720194947	HUFF	HAROLD	R	16120 W DODGE RD		OMAHA	NE	681182049	0.9142109765	9
1669048476	MILLER	ETHAN		2501 CAPEHART RD # NE68113		OFFUTT AFB	NE	681131043	0.9145056759	9
1225028582	MCLELLAN	ROBERT	ARTHUR	805 W COURT ST		BEATRICE	NE	683103525	0.9161124457	9
1235256645	VERMAAS	ANDREA		350 W 23RD ST		FREMONT	NE	680252592	0.9167424305	9
1396180956	REHA	COLE	E	958 WELLNESS WAY STE 1		PENDER	NE	680474518	0.9181660092	9
1790215747	WILEY	ANNA	THERESA	2501 CAPEHART RD		OFFUTT AFB	NE	681131043	0.9206012576	9
1275565939	STROHMYER	JEFFRY	L	249 OLSON DR	SUITE 111	PAPILLION	NE	68046	0.9206109	9
1922563824	HOUCHIN	MICHAELA	ANN	1840 F ST		GENEVA	NE	683612211	0.9206708213	9
1144713082	CHERRI	JOSEPH		983075 NEBRASKA MEDICAL CTR		OMAHA	NE	681983075	0.9208451197	9
1407856453	WERNER	THOMAS	F	2444 W FAIDLEY AVE		GRAND ISLAND	NE	688034327	0.920933743	9
1528076924	STELLING	JONATHAN	A	4800 HOSPITAL PKWY		BEATRICE	NE	683106906	0.9218677193	9
1487032181	STOECKER	KRISTA	MARIE	516 W 14TH AVE STE 100		HOLDREGE	NE	689491215	0.9220274016	9
1174525414	GOTSCHALL	JEFFREY	C	1454 28TH AVE		COLUMBUS	NE	686014944	0.923404681	9
1669467866	LOCKEE	WILLIAM	B.	704 N 3RD ST		PLAINVIEW	NE	687692047	0.9235076401	9
1225141211	BENES	MICHELLE	L	16909 LAKESIDE HILLS CT	SUTIE 300	OMAHA	NE	681304664	0.9237965434	9
1124641089	BAUDE	JACQUELIN	ANNETTE	983075 NEBRASKA MEDICAL CTR		OMAHA	NE	681983075	0.9242272721	9
1285788307	RIOS	ELVIRA		17021 LAKESIDE HILLS PLZ	SUITE 100	OMAHA	NE	681302390	0.9248050069	9
1689100539	BOSTON	DEYANNA		7710 MERCY RD STE 202		OMAHA	NE	681242353	0.9259718894	9
1588048284	KIJUC	KATHERINE		601 N 30TH ST	CU DEPARTME	OMAHA	NE	681312128	0.9259818615	9
1861786147	YURGIL	JACQUELIN	LIS	2501 CAPEHART RD		OFFUTT AFB	NE	681131043	0.9273666981	9
1689783763	SCHRAM	DAVID	J	1021 W 14TH ST		HASTINGS	NE	689013046	0.927893043	9
1952497364	TITUS	JOHN	D	12728 AUGUSTA AVENUE		OMAHA	NE	681443754	0.9287833082	9
1316054992	SAND	BARBARA		4545 S 86TH ST		LINCOLN	NE	685269227	0.9311445178	9
1437373073	ABOU SEIF	MOHSEN		3440 S 50TH ST		OMAHA	NE	681063829	0.9315096778	9
1114305083	AKERS	NICOLE	MARIE	1760 COUNTY ROAD J		WAHOO	NE	68066	0.9318218077	9
1114992674	BRENNER	MICHAEL		3250 PLAZA DR		SOUTH SIOUX CI	NE	687763144	0.9350800272	9
1497104442	POWELL	MICHAEL	LEE	4305 DEWEY AVE		OMAHA	NE	68105	0.9352978412	9
1134137706	JOBMAN	MARK	DAVID	609 O ST		AURORA	NE	688181100	0.9374765935	9
1609826080	BELLAMY	BART	G	6041 VILLAGE DR	SUITE 130	LINCOLN	NE	685166619	0.9393085087	9
1982048708	QASIMYAR	HUMAIRA		1021 N 27TH ST		LINCOLN	NE	68503	0.9396367995	9
1427065713	JOHNSON	ALAN	K	1275 SAGE ST		GERING	NE	693413227	0.9401587578	9
1336529247	SHOLAR	SARA	M	1000 POLE CREEK XING		SIDNEY	NE	69162	0.9406021558	9
1487093100	RAWLINGS	RUSTIN	ALLEN	983075 NEBRASKA MEDICAL CTR		OMAHA	NE	681981150	0.9415587405	9
1083616502	JAMESON	DAVID	BRYCE	1356 - 126TH ROAD		STROMSBURG	NE	686666240	0.9416701542	9
1740481670	NIXON	AJ		16909 LAKESIDE HILLS CT	SUITE 300	OMAHA	NE	681304664	0.9418304083	9
1679544159	MCPHERSON	SCOTT	ALLEN	1319 LEAVENWORTH ST		OMAHA	NE	681023215	0.9430324421	9
1912358193	LAURILA	JOSHUA	MICHAEL	EMILE @ 42ND		OMAHA	NE	681980001	0.9434633455	9
1871805689	ALSHAIKHNASSE	HADI		601 N 30TH ST	CREIGHTON U	OMAHA	NE	681312137	0.9437415623	9
1750330189	BERTOLINI	PATRICK	J	3540 VILLAGE DR	SUITE 100	LINCOLN	NE	685164706	0.9453921453	9
1316329154	HUGHES	SAMUEL		983075 NEBRASKA MEDICAL CTR		OMAHA	NE	681983075	0.9460285525	9
1083065064	OLAGUNJU	AMANDA	EBUN	983075 NEBRASKA MEDICAL CTR		OMAHA	NE	681983075	0.946707786	9
1316985534	NAJDAWI	SUHAIR	AFANA	501 1ST AVE		SOUTH SIOUX CI	NE	687761703	0.9473161222	9
1134105463	KRAMER	JARED	S	1113 SHERMAN STREET		ST PAUL	NE	688730406	0.9476820887	9
1437387180	LEIBHART	JESSICA	K	4600 VALLEY ROAD	SUITE 200	LINCOLN	NE	685104844	0.9481763639	9
1437215670	NGUYEN	DAN		319 E B ST		NORTH PLATTE	NE	691014048	0.9487881926	9
1154685154	HOWE	JEREMY	MICHAEL	4920 S 30TH ST	SUITE 103	OMAHA	NE	681071590	0.9500529929	9
1760430623	JANULEWICZ	MARK	E	2201 N BROADWELL AVE	GRAND ISLAN	GRAND ISLAND	NE	688032153	0.9510372989	9
1447300447	SPENCER	JULIE		17520 WRIGHT ST STE 105		OMAHA	NE	681304657	0.9513295092	9
1114292281	CARLSON RAHN	CHRISTINE	MARIE	17675 WELCH PLZ		OMAHA	NE	681353551	0.95186429	9
1487069985	MOELLER	BRITTANI		211 W 33RD ST		KEARNEY	NE	688453484	0.9527683039	9
1659785467	DALRYMPLE	ANNA		4600 VALLEY ROAD	STE 200	LINCOLN	NE	685104882	0.9530761158	9
1386729416	HARTMAN	CLEVE	H	810 W REID		NORTH PLATTE	NE	69101	0.9541177596	9
1851487847	FABER	DONNA	LYNNE	4920 S 30TH ST	SUITE 103	OMAHA	NE	681071590	0.9543208326	9
1700403284	WASMUND	KENNETH	J	4600 VALLEY RD STE 200		LINCOLN	NE	685104882	0.9559205361	9
1356861082	SANLEY	BETH	A	4600 VALLEY RD STE 200		LINCOLN	NE	685104882	0.9565214175	9
1740286145	CHERRY	JOHN	I	801 S STATE ST		BASSETT	NE	687145062	0.9577481998	9
1164719050	DANEK	JUSTIN		983075 NEBRASKA MEDICAL CTR		OMAHA	NE	681983075	0.9594118642	9
1679530505	WILLIAMS	STEPHEN	H	9015 ARBOR ST	SUITE 106	OMAHA	NE	681242056	0.9601251515	9
1386900538	LEGRAND-ROZOV	ASHLEY	LYN	17675 WELCH PLZ		OMAHA	NE	681353551	0.9601358324	9
1184734592	MULLIGAN-WITT	MICHELE	NICOLE	502 N CHERRY ST		VALENTINE	NE	692011518	0.9620975251	9
1417308511	SINGH	SONAL		2734 N 61ST ST		OMAHA	NE	681044020	0.9628978632	9
1790123982	GUTIERREZ	JOSUE	DANIEL	969 E HIGHWAY 33		CRETE	NE	683332547	0.9630868593	9
1255409587	GUEST	JAMES	ROGER	15TH & U STREETS	UNIVERSITY	LINCOLN	NE	685880618	0.9635871085	9
1083667992	JENKINS	JEFFREY	JAMES	10060 REGENCY CIR		OMAHA	NE	681143732	0.9655110701	9
1104911296	LAWLOR	ANDREA	L	12728 AUGUSTA AVENUE		OMAHA	NE	681443752	0.9677768145	9
1134151830	MASSIE	ROGER	P	905 2ND ST		FRIEND	NE	683591133	0.9698677328	9
1073994273	FINCK	ALYSSA		4600 VALLEY ROAD	STE 200	LINCOLN	NE	685104882	0.9724388001	9
1700867892	HUBL	BRYAN	A	120 PARK AVE		HEBRON	NE	683702019	0.97293224	9
1285155580	SNYDER	CHRISTOPH	L	EMILE @ 42ND ST		OMAHA	NE	681980001	0.9730639732	9
1619405248	DU	AOBO		13315 W CENTER RD		OMAHA	NE	681443449	0.9734272002	9
1659433712	LONGACRE	TIMOTHY	LEE	2501 CAPEHART RD		OFFUTT AFB	NE	681131043	0.9737357027	9
1851347611	FRUEHLING	RICHARD	M	2116 W FAIDLEY AVE	STE 400	GRAND ISLAND	NE	688034671	0.9754669941	9
1194739912	HIRSCHMAN	BRYON	D	301 N 27TH ST	STE 1	NORFOLK	NE	687014457	0.9754701224	9
1255539730	PRITCHARD	LOGAN	A	1021 W 14TH ST		HASTINGS	NE	689013046	0.9766740054	9
1932123916	STRAKA	SCOTT	D	509 BROADWAY ST		TECUMSEH	NE	684502306	0.9772322406	9
1831688332	BRESNAHAN	SANDRA	Y	1201 N ERIE ST		LEXINGTON	NE	688501571	0.978452432	9
1871783837	CULLAN	ALLISON	M	8248 S 96TH ST		LA VISTA	NE	681283126	0.9787311028	9
1710545504	FLOR	SEAN	CHRISTOPH	4600 VALLEY RD STE 200		LINCOLN	NE	685104882	0.9790300671	9
1740330745	MEIER	CRAIG	M	17030 LAKESIDE HILLS PLZ	SUITE 102	OMAHA	NE	681302396	0.9790656082	9
1760417901	KUSEK	ANTHONY	P	1019 SOUTH 8TH ST		ALBION	NE	686201760	0.979356321	9
1932699444	ROSE	TERRI	JO	16909 LAKESIDE HILLS CT STE 300		OMAHA	NE	681304661	0.9823478172	9
1730164484	MCKEEMAN	ROBERT	B	1210 2ND ST		FRIEND	NE	683591116	0.9845735147	9
1205948304	ZINK	DOROTHY	E	10060 REGENCY CIR		OMAHA	NE	681143732	0.9858650421	9
1760902159	PETERSON	DANIKA	MARIE	1315 TIBBALS ST		HOLDREGE	NE	689491257	0.9868471241	9
1033471008	DAYTON	ELIZABETH		983075 NEBRASKA MEDICAL CTR		OMAHA	NE	681983075	0.988245171	9
1891751277	WINKELBAUER	MATTHEW	G	300 N 2ND ST	STE 100	ONEILL	NE	687631519	0.9886939372	9
1922633957	NUTTER	MADISON	J	2114 N LINCOLN AVE STE A		YORK	NE	684671072	0.9889939586	9
1992960801	CITTA	JOSEPH	LOUIS	4214 38TH ST		COLUMBUS	NE	686011616	0.9904254661	9
1427218577	RECOB	SAMUEL	J.	218 E 2ND ST		LAUREL	NE	687451989	0.9912109654	9
1558569038	PETERSEN	MATTHEW	L	4600 VALLEY ROAD	SUITE 200	LINCOLN	NE	685104844	0.9913271572	9
1689164063	MAROLF	COLE		982055 NEBRASKA MEDICAL CTR		OMAHA	NE	681982055	0.9913357389	9
1467498170	BERNEY	JEFFREY	REED	516 W 14TH AVE	STE 100	HOLDREGE	NE	689491216	0.9937883858	9
1831534866	ASCANIO	NICOLE		4909 S 118TH ST		OMAHA	NE	681372213	0.9960743254	9
1477049922	VONTZ	ASHLEY	MARIE	1401 E H ST		MC COOK	NE	690013589	0.9981479575	9
1982675518	STEIER	JAMES	MAURICE	8901 W DODGE RD		OMAHA	NE	681143327	0.9988760296	9
1588757629	PRUDEN	ANGELA	M	305 N 37TH ST		NORFOLK	NE	687013275	0.9990162742	9
1922678457	COCKERILL	JORDAN	KELLY	983075 NEBRASKA MEDICAL CTR		OMAHA	NE	681983075	0.9995035222	9
1922119338	FINKNER	JOHN	MICHAEL	715 BROWN ST		ALMA	NE	689202132	0.9997662478	9
