# Supplementary material for: Prevalence and Correlates of COVID-19 Vaccine Information on Family Medicine Practices’ Websites in the United States: Cross-sectional Website Content Analysis
Source: JMIR Form Res. 2022 Nov 17;6(11):e38425. doi: 10.2196/38425 (PMC9671487; doi:10.2196/38425)
Supplement: Multimedia Appendix 1 [file formative_v6i11e38425_app1.zip › NPI datasets/NH_NPI.csv]

NPI	last_name	first_name	middle_name	address_line1	address_line2	city	state	zip	r	target_sample	Comments
1821039371	ROSEN	ALAN	E	101 BOULDER POINT DR	SUITE 1	PLYMOUTH	NH	3264	0.001181666	5	Website Found
1427070630	IRWIN	BRIAN	R	577 WHITE MOUNTAIN HIGHWAY		TAMWORTH	NH	38864631	0.003179415	5	Excluded, family practice/primary care not listed as specialty
1295179984	PLAUM	JUSTIN		49 RANGE RD STE 104		WINDHAM	NH	3087	0.006323258	5	Website Found
1851327704	BRAGA	CHRISTOPH	CABRAL	100 HITCHCOCK WAY		MANCHESTER	NH	31044125	0.007543393	5	Website Found
1053389817	FERRIS	DAVID	V	25 MOUNT EUSTIS RD		LITTLETON	NH	35613712	0.010751985	5	Website Found
1932184603	KOSHY	AJAY		1650 ELM ST	SUITE 302	MANCHESTER	NH	31011217	0.012510452	5	Excluded, practice included above
1053429498	KAMINSKI	JOHN	J	879 LAFAYETTE RD		HAMPTON	NH	38421258	0.014933668	5	Website Found
1336208461	BETCHART	FRANK	A	280 PLEASANT ST		CONCORD	NH	33012553	0.015185266	5
1548781172	STURMY	LUKE		18 FOUNDRY ST STE 201		CONCORD	NH	33015421	0.015700527	5
1720173453	ROSENTHALL	LOUIS	EDWARD	250 PLEASANT ST		CONCORD	NH	33017539	0.015903247	5
1407831910	SHUMAN	JOLENE	JAN	7 WORKS WAY		SOMERSWORTH	NH	3878	0.016735595	5
1962848853	MORRISON	JULIE	A.	5 WASHINGTON PL		BEDFORD	NH	3110	0.017167366	5
1942324397	ULLAL	RITU	G	2300 SOUTHWOOD DR		NASHUA	NH	30631818	0.021437942	5
1265615595	ONG	MARICHI	O	25 S RIVER RD		BEDFORD	NH	31106708	0.023708067	5
1548219157	THERRIAULT	SUSAN	L	240 S MAIN ST		WOLFEBORO	NH	38944411	0.02438258	5
1154487288	HAYTER	MICHAEL	GEORGE	5 WHITEHALL RD		ROCHESTER	NH	38673226	0.025436057	5
1952370645	MIKE-MAYER	ROBERT		7 ALLEN ST STE 100		HANOVER	NH	37552065	0.025987544	5
1083655864	NIEGISCH	CAROL		250 PLEASANT ST		CONCORD	NH	33017539	0.026151649	5
1831313923	LITSCH	SARAH		24 PLAISTOW RD	UNIT 3	PLAISTOW	NH	3865	0.026243859	5
1386602522	LANNON	MICHAEL	J	19 HAMPTON RD		EXETER	NH	38334838	0.026495196	5
1144640202	BEAMS	MARJORIE	EDEN	100 CAMPUS DR STE 100		PORTSMOUTH	NH	38015892	0.028094635	5
1447320080	DORF	ROBERT	GREG	199 STATE ROUTE 101 STE 6		AMHERST	NH	30311735	0.030561829	5
1588892103	SCHMIDT	AMBER	RAE	170 MIDDLE ST		LANCASTER	NH	35843556	0.032835804	5
1225290737	MOODY	LARA	WEAR	2300 SOUTHWOOD DR		NASHUA	NH	30631818	0.033976144	5
1942239215	ZIELINSKA	ANNA	MARIA	2300 SOUTHWOOD DR		NASHUA	NH	30631899	0.036041075	5
1982998522	PETERS	KATHERINE	A.	145 HOLLIS ST		MANCHESTER	NH	31011235	0.039190921	5
1285088450	OLIVE	LOUIE	E	40 BUTTRICK RD		LONDONDERRY	NH	30533381	0.040278076	5
1073009072	TAN	MALCOLM	ZHORG SHA	250 PLEASANT ST		CONCORD	NH	33012598	0.040370112	5
1629376785	LEWY	MARK	HELLER	1 GRANITE PL		CONCORD	NH	33013258	0.040923365	5
1255694378	BOYLAN	MARIA	THERESA	52 HIGH ST	ELLIOT FAMI	NEW BOSTON	NH	30704027	0.042680818	5
1770563058	LIU	SHUWEI		22 MAIN ST		SALEM	NH	3079	0.043725107	5
1760896849	PHELAN	DOUGLAS	MICHAEL	25 LEAVEY DR		BEDFORD	NH	31104437	0.044507411	5
1740250265	FRIEND	PAUL	K	125 S MAIN ST		WEST FRANKLIN	NH	32351508	0.045135705	5
1174583835	JEFFRYES	VIRGINIA	ANNE	92 CHURCH STREET		FRANCONIA	NH	35800577	0.049072898	5
1528636545	BRITTON	LEA		250 PLEASANT ST		CONCORD	NH	33012598	0.051620689	5
1477562353	KEHAS	DAVID	J.	20 CHAMBERS RD	ELLIOT FAMI	HOOKSETT	NH	3106	0.051946221	5
1871542423	CORRIGAN	KATHLEEN		22 PROSPECT ST		NASHUA	NH	30603924	0.055475324	5
1164419602	SAWYER	CHARLES	M	243 ELM ST		CLAREMONT	NH	37434921	0.056101932	5
1427022292	BUONOMANO	JOANN		3 WATERVILLAGE RD	RT 28 & 171	OSSIPEE	NH	3864	0.056234848	5
1366684755	WETHERBEE	KATHARINE	LAURA	6 BUTTRICK RD STE 200		LONDONDERRY	NH	30533417	0.056283974	5
1467477208	KAZAL	LOUIS	A.	18 OLD ETNA RD	DHMC - FAMI	LEBANON	NH	3766	0.057250268	5
1477514610	ODONNELL	CAITLIN	C	841 CENTRAL ST		FRANKLIN	NH	32352026	0.057797393	5
1053399048	BADGER	MICHAEL	ANGUS	3073 WHITE MOUNTAIN HWY		NORTH CONWAY	NH	38605111	0.058834112	5
1528192986	BACHELDER	SHEILLA	MARIE	123 MASCOMA ST	PHYSICIAN P	LEBANON	NH	37662647	0.061337823	5
1588019426	DUWEL	KIRK		57 WEBSTER ST STE 110		MANCHESTER	NH	31042552	0.062494705	5
1194909374	MUSHTAQ	SAFANA		444 NASHUA ST		MILFORD	NH	30554915	0.063415586	5
1477518868	BARUJA-BAQUER	CESAR	LUIS	1650 ELM ST	STE. 302	MANCHESTER	NH	31011217	0.065392953	5
1861753188	RAMANATHAN	SHEILA		590 COURT ST	DARTMOUTH H	KEENE	NH	34311719	0.065867852	5
1316398506	ZADOUNAEV	IVAN		59 PAGE HILL RD		BERLIN	NH	35703531	0.06650781	5
1134168859	CARDENAS	JAVIER	DE JESUS	133 PLEASANT ST		BERLIN	NH	35702006	0.068422012	5
1952321622	DEVLIN	LYNN	K	789 CENTRAL AVENUE		DOVER	NH	38202526	0.068923901	5
1790761773	FICHERA	PHILLIP	P	208 ROBINSON ROAD	DARTMOUTH H	HUDSON	NH	3051	0.071638236	5
1871530295	CHAUDHARI	JENNIFER	E.	160 S RIVER RD	SUITE 100	BEDFORD	NH	31106927	0.072619771	5
1497323489	DESCOVICH O'H	CAITLIN		250 PLEASANT ST		CONCORD	NH	33017559	0.073279911	5
1992790745	SEBASTYAN	ANDREW	J	173 DANIEL WEBSTER HWY		NASHUA	NH	30605256	0.07333757	5
1821518176	RUVOLO	KATHRYN	E	128 ROUTE 27		RAYMOND	NH	30771230	0.074413055	5
1891745410	GERHART	ADRIENNE	L.	4 CRESCENT ST		PENACOOK	NH	33031412	0.076841157	5
1821502329	AL HUMAIDHI	NOOR	W	20 HAMPTON RD		EXETER	NH	38334823	0.077696586	5
1053419242	YEATON	WILLIAM	L	34 ASH ST		DOVER	NH	38203026	0.07820292	5
1467406710	KROLEWSKI	SUSAN	MARIE	264 LAFAYETTE RD	UNIT 2B	PORTSMOUTH	NH	38015430	0.07849689	5
1669404661	BALLENTYNE	MARK	A	100 GRIFFIN ROAD	ATLANTIC PL	PORTSMOUTH	NH	3801	0.081205787	5
1366544819	LAUTER	M.	DAVID	200 GRIFFIN RD	SUITE 11	PORTSMOUTH	NH	38017145	0.084801067	5
1720029259	DIEDERICH	GARY	D	859 LAKE ST		BRISTOL	NH	32224506	0.085132001	5
1467730663	NOWICKI	ALEXANDER	ROBERT	250 PLEASANT ST	CHFHC YEAPL	CONCORD	NH	33017539	0.085389237	5
1407896087	GARRETT	LEE	S	59 SHEFFIELD RD		MANCHESTER	NH	31032314	0.085421391	5
1609961069	MAZANOWSKI	DONALD	MARK	590 COURT ST		KEENE	NH	34311719	0.08588476	5
1194878033	FORTIER	THERESA		879 LAFAYETTE RD		HAMPTON	NH	38421258	0.090352933	5
1780802884	BUENO	ELEANOR	A	300 DERRY RD		HUDSON	NH	30513023	0.091511443	5
1043837271	KESAVAN	AJHANI		250 PLEASANT ST		CONCORD	NH	33012598	0.093095046	5
1366438376	STEPHENS	MARGARET	D	5 ALICE PECK DAY DR		LEBANON	NH	37662901	0.095610821	5
1174550032	THOMSON	GEORGE	GRAHAM	174 CONCORD ST	STE 280	PETERBOROUGH	NH	34581222	0.096433676	5
1629450473	HESSELSON	LEILA		1990 DOVER RD UNIT 201		EPSOM	NH	32344146	0.096483967	5
1477580975	CLAUSSEN	CAROLYN	G	WILLOWBEND FAMILY PRACTICE	5 WASHINGTO	BEDFORD	NH	3110	0.1010515	5
1053481424	NAYLOR	CLAIRE	M.	590 COURT ST		KEENE	NH	34311719	0.101380513	5
1528051083	LAMMERS	KEITH	A	MEETING PLACE PLAZA 199 ROUTE 101	ELLIOT FAMI	AMHERST	NH	3031	0.101495985	5
1508847120	BADMAN	DENNIS	S	131 MEADOW ST		SANBORNVILLE	NH	38724329	0.102142281	5
1538127865	MORAN	PETER	CHARLES	6 FIRST ST		COLEBROOK	NH	35763128	0.103122127	5
1962630202	BUDDENSEE	MELISSA	MIHELIDAK	1095 PROFILE RD STE B		FRANCONIA	NH	35804938	0.104529562	5
1962897058	MURPHY	BRENDAN	SAMUEL	10 MEMBERS WAY STE 201		DOVER	NH	3820	0.105180133	5
1851477657	NAGARAJ	VASUKI		22 PROSPECT ST		NASHUA	NH	30603924	0.107628678	5
1235247313	MACDONALD	HUGH	V	60 EXETER RD	UNIT 300	NEWMARKET	NH	3857	0.111779137	5
1295890903	MISIEWICZ	JOSEPH	A	163A DANIEL WEBSTER HWY		MEREDITH	NH	32535613	0.11388039	5
1093150260	PETERS	JONATHAN	CLARK	250 PLEASANT ST		CONCORD	NH	33012598	0.114360792	5
1982674354	ADELMAN	KARIN	A	173 DANIEL WEBSTER HWY		NASHUA	NH	30605224	0.11576272	5
1396792800	ARSENAULT	DIANE	L	101 BOULDER POINT DR	SUITE 1	PLYMOUTH	NH	3264	0.117722705	5
1407809239	BARKSDALE	JOHN	FRANCIS	250 PLEASANT ST.		CONCORD	NH	33012598	0.118442473	5
1831395011	KRASNOF	REBECCA	ERICKSON	49 RANGE RD STE 104		WINDHAM	NH	3087	0.119554114	5
1801965454	LUX	ROBERT	M	36 CLINTON ST	NEW HAMPSHI	CONCORD	NH	3301	0.120484623	5
1861497778	GEFFKEN	DOMINIC	F.	250 PLEASANT ST	YEAPLE BUIL	CONCORD	NH	33017539	0.121308118	5
1326610114	STRONG	KAITLIN	HOLLY	250 PLEASANT ST		CONCORD	NH	33012598	0.122289278	5
1427051507	EMMICK	LAURA	SMITH	65 CALEF HWY		LEE	NH	38616703	0.125081176	5
1134208937	JONES	MICHAEL	WILLIAM	109 PONEMAH RD	SUITE 7	AMHERST	NH	30312834	0.126154513	5
1134582836	SATCHER	MILAN	F	18 OLD ETNA RD		LEBANON	NH	37661937	0.127592444	5
1982609079	WEST	JOHN	LEWIS	11 JOHN STARK HIGHWAY SUITE 1A		NEWPORT	NH	3773	0.129482994	5
1629159108	PEARSON	KATHLEEN		580 ST. JOHNSBURY RD.		LITTLETON	NH	3561	0.130429378	5
1265460281	VORE	JON MICHA	BRIAN	8 LIMBO LANE		AMHERST	NH	30311735	0.135851279	5
1659488757	DIMOV	GUEORGUI	D	6 HAMPTON RD	BLDG 3	EXETER	NH	38334854	0.137185896	5
1518143650	DICKINSON	ARCHIE	W	294 DANIEL WEBSTER HWY	DARTMOUTH H	MERRIMACK	NH	30544474	0.138923	5
1730292103	KAITZ	STEVEN	H	48 GLASS ST		PEMBROKE	NH	32751506	0.139979812	5
1720092232	MA	HONGBAO		253 PLEASANT ST	DARTMOUTH H	CONCORD	NH	33017560	0.140903226	5
1861467789	DIONNE	PIERRE	L	225 DERRY RD		HUDSON	NH	30513303	0.141721077	5
1982678298	WOLCOTT	CHARLES	J	155 MAIN ST		FRANCONIA	NH	35804802	0.142051784	5
1265846331	MUSSHORN	EMMA	LOUISE	10 MEMBERS WAY STE 203		DOVER	NH	38205933	0.142177162	5
1114145059	ROGERS	ALAN	C	7 DUNNING ST		CLAREMONT	NH	37432005	0.143252738	5
1780654541	COOPER	DAVID	A	8 CENTURY PINES DRIVE	SUITE 2	BARRINGTON	NH	38253732	0.143706168	5
1467424846	KLONEL	STEPHEN	G	82 PETERBOROUGH ST		JAFFREY	NH	34525860	0.145412064	5
1720043516	CARPENTIER	DOMINIQUE	A	44 NEWMARKET RD		DURHAM	NH	38242826	0.145629706	5
1972672814	PACHECO	JAMES		71 HOBBS ST		CONWAY	NH	38188109	0.148182236	5
1649805292	GOODWIN	LAUREN		17A TATRO RD STE 201		GOFFSTOWN	NH	30452370	0.148735472	5
1700962503	RAJANNA	SUMATHI		2300 SOUTHWOOD DRIVE	FAMILY MEDI	NASHUA	NH	3063	0.150170098	5
1114145075	KROPP	ERIC	ARCIGA	13 CHENELL DR	SUITE 2	CONCORD	NH	33018539	0.150330572	5
1083799811	BRENTON	CHARLES	J	55 TYLER ST		CLAREMONT	NH	3743	0.15208088	5
1639169741	ROSENBAUM	DANIEL	J.	160 S RIVER RD		BEDFORD	NH	3110	0.155187444	5
1023088713	ARONSON	MARK	J	85 SPRING ST		LACONIA	NH	32463113	0.156440694	5
1356834758	MILLIGAN	MEREDITH	NOEL	250 PLEASANT ST		CONCORD	NH	33012598	0.156842355	5
1023096120	RABIDEAU	RAYMOND	H.	3073 WHITE MOUNTAIN HWY		NORTH CONWAY	NH	38605111	0.157282116	5
1164428595	DEWAR	JENNIFER	MARIE	253 PLEASANT ST	URGENT CARE	CONCORD	NH	33017560	0.157697596	5
1043214711	THESING	GREGORY	J	15 ANTRIM RD	HDFH	HILLSBORO	NH	32445204	0.159896741	5
1538253539	REMILLONG	ELIZABETH		161 CORPORATE DR		PORTSMOUTH	NH	38016825	0.160562568	5
1508851791	KEENAN	TIMOTHY	G	118 PORTSMOUTH AVE STE 201		STRATHAM	NH	38852487	0.162468631	5
1437244720	BUCHANAN	JOHN	TERRANCE	116 SPIT BROOK RD		NASHUA	NH	30622711	0.162658518	5
1558896787	PHANEUF	GABRIELLE		212 CALEF HWY		EPPING	NH	30422322	0.163889676	5
1902807431	KING	RAYMOND	T	39 SIMON ST	UNIT 6	NASHUA	NH	30603046	0.165898372	5
1598252116	MOSHER	TAYLOR		1 HIGHLANDER WAY		MANCHESTER	NH	31037403	0.166650553	5
1093992000	DUBE	CHRISTINE	ANN	273 COUNTRY ROAD		NEW LONDON	NH	3257	0.166882106	5
1619095064	SWARTOUT	DENNIS	LEON	149 EMERALD ST	SUITE S	KEENE	NH	34313611	0.167701519	5
1942652144	MCKENNA	BRIAN	JAMES	15 ANTRIM RD		HILLSBORO	NH	32445250	0.168355247	5
1861714024	MACEACHRAN	JOHN	HUGH	402 SPRING HILL RD		SHARON	NH	34587313	0.169153043	5
1831117829	LEE	JANICE	RENAE	31 STILES RD	SUITE 2100	SALEM	NH	30792897	0.169360389	5
1437446325	JANG	SUNG EUN		15 CONSTITUTION DR	ELLIOT FAMI	BEDFORD	NH	31106042	0.173593717	5
1972559367	BERMAN	MARK	A	15 OLD ROLLINSFORD RD	SUITE 102	DOVER	NH	38202868	0.174907756	5
1144297516	FERNANDEZ KIE	MARISSA	CASTRO	879 LAFAYETTE RD		HAMPTON	NH	3842	0.176493526	5
1386962819	LANAGAN	TAD	P	4 CRESCENT ST		PENACOOK	NH	33031412	0.17667211	5
1124382908	CANZANELLO	ERIC	J	590 COURT ST	DARTMOUTH-H	KEENE	NH	34311719	0.177333289	5
1669033981	BENNETT	MEGAN	DAWN	250 PLEASANT ST		CONCORD	NH	33012598	0.180465021	5
1528002508	BERMAN	JOEL	C.	250 PLEASANT ST		CONCORD	NH	33017539	0.180881784	5
1740383793	MEY	SOKHARITH		24 PLAISTOW RD STE 2		PLAISTOW	NH	3865	0.180907243	5
1578581898	ADAMS	FRANCIS	MICHAEL	18 OLD ETNA RD	DHMC DEPT O	LEBANON	NH	3766	0.181614031	5
1649683194	COLBY	BENJAMIN	S.	280 PLEASANT ST		CONCORD	NH	33012553	0.184421925	5
1740221035	MARTEL	AMY		250 PLEASANT ST		CONCORD	NH	33017539	0.185469643	5
1083829816	GARCIA	MARGRET	J	65 CALEF HWY	SUITE 200	LEE	NH	38616703	0.188162702	5
1033108568	HEVERN	GERARD	J	50 PINEWOOD RD		ALLENSTOWN	NH	32752366	0.189245108	5
1235752650	JONES	KEVIN		333 BORTHWICK AVE STE 100		PORTSMOUTH	NH	38014198	0.190136952	5
1942316104	ZWAAN	ANTHONY	CORNELIS	19 HAMPTON RD	SUITE 1	EXETER	NH	38334816	0.19108044	5
1558350223	CAMMILLERI	THOMAS	JOSEPH	207 STAGE RD		HAMPSTEAD	NH	38412224	0.194299805	5
1245257195	BURDICK	TIMOTHY	E	100 HITCHCOCK WAY	FAMILY PRAC	MANCHESTER	NH	31044125	0.199267918	5
1750635652	CARROLL	PHILIP		31 TAGGARD RD		WALPOLE	NH	36085039	0.200505726	5
1487776449	MCKENZIE	RICHARD	G	580 ST JOHNSBURY ROAD		LITTLETON	NH	3561	0.203905559	5
1003864778	BUONO	DAVID		212 CALEF HWY		EPPING	NH	30422322	0.204925611	5
1952752586	DICKSON	ALEXANDER		15 ANTRIM RD	CHFHC	HILLSBORO	NH	32445250	0.206409137	5
1588666267	SHUTE	KEITH		59 PAGE HILL RD		BERLIN	NH	35703531	0.206715839	5
1770522880	YOUNG	MITCHELL	ROBERT	591 W HOLLIS ST		NASHUA	NH	30621323	0.207717443	5
1013951011	GABRIELLI	ROBERT		250 PLEASANT ST		CONCORD	NH	33017539	0.207862404	5
1780070185	GEISHAUSER	BEN	J.	18 OLD ETNA RD		LEBANON	NH	37661937	0.210472257	5
1902478266	LETTERIO	GEORGE	WILLIAM	250 PLEASANT ST		CONCORD	NH	33012598	0.215609533	5
1760485569	BREHIO	TERI	L	15 ANTRIM RD	HDFH	HILLSBORO	NH	32445204	0.215936413	5
1194947903	NOWRIN	SAZIA		208 ROBINSON RD		HUDSON	NH	3051	0.216157172	5
1710930706	NATH	ARURU	RAVINDRA	253 PLEASANT ST		CONCORD	NH	33017560	0.220408256	5
1336163682	BARLEY	PETER	A	460 AMHERST ST		NASHUA	NH	30631220	0.221601104	5
1700835824	YOUNG-XU	SARAH		25 MT. EUSTIS ROAD	AMMONOOSUC	LITTLETON	NH	35613712	0.223726628	5
1790761542	DREXLER	HOLLY		382 DANIEL WEBSTER HWY		MERRIMACK	NH	30544152	0.225323237	5
1689163800	BERNARD	ALEC	J	253 PLEASANT ST		CONCORD	NH	3301	0.225740429	5
1538161450	MCDOWELL	JOHN		2 BROADWAY AVE		GORHAM	NH	35811502	0.225853783	5
1598997629	SATHYANARAYAN	RAVI		208 ROBINSON RD		HUDSON	NH	30513059	0.226042284	5
1467445072	YERDON MCLEOD	ANGELA		250 PLEASANT ST	CRFHC	CONCORD	NH	33017539	0.227216199	5
1750318010	CATINO	DONALD		103 BOULDER POINT DR		PLYMOUTH	NH	32643168	0.228078572	5
1831357508	LOESER	PETER	C	194 PLEASANT ST STE 7		CONCORD	NH	33012952	0.230375471	5
1043266059	SHUMAN	KENNETH		36 MADBURY RD		DURHAM	NH	38242021	0.233811698	5
1194795088	RORK	DENNIS	G	6 BUTTRICK RD	SUITE 200	LONDONDERRY	NH	3053	0.233904666	5
1053300095	GLAZER	DEBORAH	A	10 ALICE PECK DAY DR		LEBANON	NH	37662900	0.235535214	5
1477500072	OLNICK	CAROL	LY NN	29 NORTHWEST BLVD		NASHUA	NH	30634068	0.235577612	5
1689769945	SCHISSEL	LAWRENCE		11 JOHN STARK HWY		NEWPORT	NH	3773	0.235886724	5
1447218227	CARLSON	JOHN	F	5 DUNNING ST		CLAREMONT	NH	37432070	0.238125145	5
1639199763	LAZAR	JOEL	STEVEN	7 ALLEN ST		HANOVER	NH	37552065	0.240366426	5
1336144682	SULS	HOWARD	LEE	20 WASHINGTON PL STE 3		BEDFORD	NH	31106743	0.24196264	5
1649848789	PRASHAR	SHREYA		250 PLEASANT ST		CONCORD	NH	33012598	0.244421259	5
1063824043	WERTH	JEREMY	BOEGEL	2 E MAIN ST UNIT 2		WARNER	NH	32784421	0.249275832	5
1609895291	KINNEY	KELLY	L	273 COUNTY RD		NEW LONDON	NH	32575736	0.251008269	5
1225012586	CIVITELLA	JENNIFER	ANN	454 OLD STREET RD	SUITE 207	PETERBOROUGH	NH	34581200	0.251863572	5
1033721089	WANG	FU SHENG		250 PLEASANT ST		CONCORD	NH	33017559	0.255563788	5
1184746877	KREMZNER	BOGUSLAWA	J	2300 SOUTHWOOD DR		NASHUA	NH	3063	0.255870556	5
1255490306	KIEFNER	ROBERT	S	280 PLEASANT ST		CONCORD	NH	33012553	0.255923197	5
1285922039	SHOEMAKER	ALENA	KATHERINE	18 OLD ETNA ROAD	FAMILY MEDI	LEBANON	NH	3766	0.264396808	5
1740576883	RAJANNA	PREETHI		100 HITCHCOCK WAY	FAMILY MEDI	MANCHESTER	NH	3104	0.267486384	5
1376517201	PACKARD	CRAIG	STEVENS	156 HARVEY RD	CONCENTRA U	LONDONDERRY	NH	3053	0.267998923	5
1356302319	HALEY	JOHN	J	821 TURNPIKE RD		NEW IPSWICH	NH	30713841	0.269190292	5
1417971698	TREMBLAY	ANDREW	GLENN	590 COURT ST		KEENE	NH	34311719	0.271998753	5
1972579092	MORROW	CATHLEEN	E	18 OLD ETNA RD	DEPT OF FAM	LEBANON	NH	3766	0.272780563	5
1306284583	YONG-YOW	SABRINA		5 WASHINGTON PL STE 1B		BEDFORD	NH	31106771	0.275076444	5
1114068285	WORRELL	KAREEN	K	15 STEAMBOAT LANE		NEW CASTLE	NH	38540558	0.276204588	5
1992754964	SOLNIT	AARON		79 SWIFTWATER RD	AMMONOOSUC	WOODSVILLE	NH	37851447	0.276530772	5
1952387714	ADAMS	GLENN	BRUCE	47 CHURCH ST		GROVETON	NH	35824061	0.277532124	5
1336160746	BRANN	KATHY	L	14 ARMORY RD	DARTMOUTH-H	MILFORD	NH	30553405	0.27981723	5
1790707230	GLOWA	PATRICIA	T	18 OLD ETNA RD	DHMC - FAMI	LEBANON	NH	3766	0.285268448	5
1750976544	GERBINO	MEGAN	LEIGH	619 GOVERNORS RD		MILTON	NH	38514757	0.290381968	5
1720156367	CASHMAN	MAUREEN	ERIN	245 ROCHESTER HILL RD		ROCHESTER	NH	38671775	0.290753073	5
1841278058	KORBEY	AZAR	ALEXANDER	22 MAIN ST		SALEM	NH	30795900	0.291122379	5
1003838210	IDELKOPE	GEORGE	ALAN	68 BRATTLEBORO RD		HINSDALE	NH	3451	0.291826805	5
1982674503	WELTER	JOHN	FRANCIS	14 TSIENNETO RD STE 200A		DERRY	NH	3038	0.292116259	5
1023088812	BROOKS	THEODORE	T	14 TSIENNETO RD STE 200A		DERRY	NH	3038	0.293255949	5
1821576794	DHALIWAL	TARUNPREE		250 PLEASANT ST		CONCORD	NH	33012598	0.2936174	5
1609857747	SOUCY	ROBERT	G	9 OAKES RD		COLEBROOK	NH	35766117	0.298376289	5
1376524595	HASKELL	CAROLYN		101 BOULDER POINT DR STE 1		PLYMOUTH	NH	32643170	0.300330824	5
1962423731	LANG	KENNETH	CHARLES	133 PLEASANT ST		BERLIN	NH	35702006	0.300662272	5
1255320016	WAREN	JILL	M.	52 HIGH STREET		NEW BOSTON	NH	30706042	0.30459134	5
1255328563	FRY	LAURA	R	145 HOLLIS ST		MANCHESTER	NH	31011235	0.306387385	5
1659415859	STEVENS	MICHAEL	J	605 LAFAYETTE RD		PORTSMOUTH	NH	38015406	0.307983314	5
1780680066	CARR	MICHAEL	J.	250 PLEASANT ST		CONCORD	NH	33017539	0.308331129	5
1942274683	DANIELSON	VALERIE	J.	212 CALEF HWY		EPPING	NH	30422322	0.309642832	5
1932140019	ENZINGER	EVA	M	750 CENTRAL AVE STE L	CENTRAL COM	DOVER	NH	38203434	0.309687913	5
1255452108	WU	MICHAEL	CHRISTOPH	21 HAMPTON RD	BLDG 3	EXETER	NH	38334854	0.309953828	5
1144266594	SMITH	W.	KENT	4 CRESCENT ST		PENACOOK	NH	33031412	0.311019704	5
1720078066	MCLEOD	MICHAEL	M	19 FARRINGTON CORNER RD		HOPKINTON	NH	32292020	0.313221963	5
1629098686	PIPAS	CATHERINE	FLORIO	18 OLD ETNA RD	DEPT OF FAM	LEBANON	NH	3766	0.314374589	5
1922215946	YUSKAITIS	ANTHONY	JOSEPH	868 MORGAN HILL RD.		NEW LONDON	NH	3257	0.320275898	5
1205940533	WINIECKI	MARC	A	82 PETERBOROUGH ST		JAFFREY	NH	34525860	0.321271029	5
1285654368	BURSTEIN	SANDERS	F	14 ARMORY RD		MILFORD	NH	30553405	0.324115012	5
1225075146	GENDRON	ARTHUR	L	100 HITCHCOCK WAY		MANCHESTER	NH	31044125	0.324858285	5
1447237003	LEONG	PATRICK		4 DOBSON WAY		MERRIMACK	NH	30544340	0.325378879	5
1538168588	ZACHOS	SARAH		128 ROUTE 27		RAYMOND	NH	30771220	0.325939318	5
1164926879	PURINGTON	CASSANDRA	DENISE	49 RANGE RD STE 104		WINDHAM	NH	30872029	0.328495141	5
1205896644	DEGNAN	PETER	JOSEPH	15 OLD ROLLINSFORD ROAD	SUITE 204	DOVER	NH	38202869	0.328912455	5
1841260627	CROSBY	CAROLYN	S	238 DANIEL WEBSTER HWY		MEREDITH	NH	32535803	0.32898271	5
1619970746	BANNISTER	JAY BRYAN		250 PLEASANT ST	FHC CONCORD	CONCORD	NH	33017539	0.329549174	5
1295837664	YOUNG	KEVIN	IAN	103 BOULDER POINT DR		PLYMOUTH	NH	32643168	0.329641603	5
1346745049	DOSTALER	AMANDA	L	11 JOHN STARK HWY		NEWPORT	NH	37731807	0.330860845	5
1811253883	BETCHART	CRAIG		250 PLEASANT ST		CONCORD	NH	33012598	0.33159975	5
1124357165	FERGUSON	SHARON	E.	590 COURT ST		KEENE	NH	34311719	0.332369765	5
1659338838	GOLDSTEIN	ERIKA	SARAH	677 COURT ST		KEENE	NH	34311702	0.336310628	5
1205874211	LOWNE	JOSEPH		250 PLEASANT ST		CONCORD	NH	33017539	0.336578489	5
1508924564	BARNET	JULIE	Z	426 CALEF HWY		BARRINGTON	NH	38257235	0.338532868	5
1972581635	SHAFER	HEATHER	I. L.	10 JONES RD		MILFORD	NH	3055	0.338773374	5
1467474932	DIETRICH	ALLEN		1 MEDICAL CENTER DR		LEBANON	NH	3756	0.339034799	5
1760539449	DEFRAHN	LINDA	SUZETTE	3855 DARTMOUTH COLLEGE HWY		NORTH HAVERHIL	NH	37744909	0.341036373	5
1871675843	PARKER	MARK	T.	580 COURT STREET THE CHESHIRE MEDICAL CENTER	EMERGENCY M	KEENE	NH	3431	0.344176407	5
1881854370	PERNYESZI	GABOR		24 PLAISTOW RD STE 2		PLAISTOW	NH	38652851	0.350253428	5
1346802147	GAO	XI NUO		250 PLEASANT ST		CONCORD	NH	33012598	0.350295807	5
1316054745	SAWYER	MATHEW	M	4 CRESCENT ST		PENACOOK	NH	33031412	0.351495372	5
1396767877	PROFETTO	LISA	A	590 COURT ST	DARTMOUTH-H	KEENE	NH	3431	0.352317522	5
1609962182	STACEY	COOPER	BRIAN	253 PLEASANT ST		CONCORD	NH	3301	0.353287312	5
1407976756	GOLDMAN KLING	ANGELA	PAIGE	2 E MAIN ST	UNIT #2	WARNER	NH	32784421	0.354196472	5
1962609412	ALLEN	CHRISTOPH	EDWARD	1990 DOVER RD	SUITE 201	EPSOM	NH	32344146	0.356088865	5
1821330242	BARON	KYLE	T	345 NH ROUTE 104	NEW HAMPTON	NEW HAMPTON	NH	32564244	0.357726781	5
1831288125	MURRAY	SUSAN	A	25 NEW HAMPSHIRE AVE	SUITE 100	PORTSMOUTH	NH	38012838	0.359247687	5
1336767458	LOKAR	MEGAN	E	194A PLEASANT ST		CONCORD	NH	33012903	0.35957887	5
1679766000	STETTMEIER	MARY	ANN	245 ROCHESTER HILL RD	UNIT 1A	ROCHESTER	NH	38671775	0.361114356	5
1093791832	KERNAN	NICOLA		4 DOBSON WAY		MERRIMACK	NH	30544340	0.362820317	5
1265485056	POTTER	JAMES	D	82 PETERBOROUGH ST		JAFFREY	NH	34525860	0.364742776	5
1073586517	UPTEGROVE	FRANCES		125 MAIN ST		CHARLESTOWN	NH	36034914	0.364877486	5
1629071899	MUIR	J GAVIN		145 HOLLIS ST		MANCHESTER	NH	31011235	0.365906854	5
1881958874	MAWJI	ELYSHA		250 PLEASANT ST	CHFHC, YEAP	CONCORD	NH	33017539	0.366066251	5
1811288301	FASSLER	KRISTY	LEE	500 MARKET ST	SUITE 1F	PORTSMOUTH	NH	38013458	0.366613496	5
1073710539	CULLEN	MARY		145 HOLLIS ST		MANCHESTER	NH	31011235	0.369060893	5
1023094893	BEATTIE	BRIAN	ALBERT	170 MIDDLE ST		LANCASTER	NH	35843556	0.373038796	5
1740475490	RIBNER	CAROL	SUSAN	1780 PRESIDENTIAL HIGHWAY		JEFFERSON	NH	35836217	0.375113297	5
1437331089	KRAMER	RYAN	MARC	300 DERRY RD		HUDSON	NH	30513023	0.375254913	5
1811095094	JOHNSON	REIKO	KAYASHIMA	118 PORTSMOUTH AVE	STE 201	STRATHAM	NH	3885	0.375770058	5
1801958186	DONOVAN	KEVIN	MICHAEL	245 ROCHESTER HILL RD STE 1A		ROCHESTER	NH	38671709	0.376905481	5
1093821936	QUIRINALE	BART	N	5 HANCOCK DR		LONDONDERRY	NH	30532592	0.380742833	5
1164005302	BOLDUC	MICHELLE		278 LAFAYETTE RD STE E5		PORTSMOUTH	NH	38015455	0.380860465	5
1386677433	REILLY	BRIAN	JOSEPH	590 COURT ST		KEENE	NH	34311719	0.384031116	5
1962493957	DOYLE	LISA	B.	20 CHAMBERS ROAD	ELLIOT FAMI	HOOKSETT	NH	31061839	0.384799658	5
1851327142	AUSTER	ROSALIE	JOAN	14 ARMORY RD		MILFORD	NH	30553405	0.384834785	5
1952789265	TEABOLDT	BRIANNE		133 PLEASANT ST UNIT 2		BERLIN	NH	3570	0.385087347	5
1528079308	LEESE	ROBERT	MONROE	2300 SOUTHWOOD DR		NASHUA	NH	30631818	0.385338547	5
1700862570	COOLEY	ELIZABETH	ELLEN	145 US ROUTE 202	RINDGE FAMI	RINDGE	NH	34617104	0.388189849	5
1952300089	JONES	STEVEN	C	128 ROUTE 27		RAYMOND	NH	30771220	0.388232474	5
1598733149	MOLNAR-GABOR	STEVEN		311 ROUTE 108		SOMERSWORTH	NH	38781522	0.388402156	5
1659699437	PLUMB	ELLEN	J	18 FOUNDRY ST STE 201		CONCORD	NH	33015421	0.388746198	5
1699751214	JOHNSON	KRISTA		387 E DUNSTABLE RD	STE 1	NASHUA	NH	30622258	0.388819139	5
1710963798	DENNIS	DEBORAH	T.	460 AMHERST ST		NASHUA	NH	30631220	0.389310344	5
1760412597	SMITH	JAY	CHESTER	36 CLINTON ST		CONCORD	NH	33012359	0.390621534	5
1679558407	LAUER	KRISTA		444 NASHUA ST		MILFORD	NH	30554915	0.390657066	5
1154383867	PANGAN	MICHAEL	A	21 HAMPTON RD BLDG 2		EXETER	NH	38334831	0.390885338	5
1750377768	LOMBARDO	BRIAN	P	5 ALICE PECK DAY DR		LEBANON	NH	37662901	0.392603467	5
1316329022	DO PONTE	LORENA		100 HITCHCOCK WAY	FAMILY MEDI	MANCHESTER	NH	3104	0.394877197	5
1386683001	HASSETT	WILLIAM	E	10 MEMBERS WAY	SUITE 203	DOVER	NH	38205933	0.39701485	5
1831572353	PRODGER	MARK		250 PLEASANT STREET CHFHC, YEAPLE BUILDING		CONCORD	NH	33017539	0.397254515	5
1053332197	THYNG	DARLA	L.	591 W HOLLIS ST		NASHUA	NH	30621323	0.400777663	5
1902966401	LUNDEEN-YOUNG	CARRIE	A	590 COURT ST	DARTMOUTH H	KEENE	NH	34311719	0.405057546	5
1518931146	WHEELER	JOHN	H	6 TSIENNETO RD	SUITE 100	DERRY	NH	3038	0.405974832	5
1962443523	POLLAK	ERIC	F.	18 FOUNDRY ST STE 201		CONCORD	NH	33015421	0.40607574	5
1396861985	BEAUFAIT	DAVID	W	411 U.S. ROUTE 4		ENFIELD	NH	3748	0.407149883	5
1740272517	KERNAN	DONALD		2 BROADWAY AVE		GORHAM	NH	35811502	0.407309708	5
1871536680	MULLANEY	STEVEN		24 PLAISTOW RD	UNIT 3	PLAISTOW	NH	38652851	0.407323979	5
1235174863	MORBEY	PAUL	GILLAN	25 SOUTH RIVER RD		BEDFORD	NH	31106708	0.407598691	5
1518195841	BARLOW BARRY	ANNE	RUTH	49 RANGE RD STE 104		WINDHAM	NH	3087	0.407696993	5
1639669260	FORTIN	JESSICA		311 ROUTE 108		SOMERSWORTH	NH	38781522	0.408277443	5
1710971494	LUCHSINGER	JOANNA	A	118 PORTSMOUTH AVE BLDG D		STRATHAM	NH	38852487	0.408991615	5
1891984647	SPONSELLER	BRIAN		3073 WHITE MOUNTAIN HWY		NORTH CONWAY	NH	38607101	0.410432193	5
1932629375	HALLER	LINDA	ELISE	250 PLEASANT ST	CONCORD HOS	CONCORD	NH	3301	0.412698772	5
1447322284	HEIDERSCHEIDT	BENEDICT	GERALD	21 CAVERNO DR		LEE	NH	38616630	0.413981936	5
1881227189	HIGGINS	ALLISON	KATHLEEN	188 ROUTE 101		BEDFORD	NH	31105451	0.416286842	5
1518129022	CURRIER	MICHELLE	P	19 FARRINGTON CORNER RD		HOPKINTON	NH	32292020	0.416786221	5
1639108392	BORTHWICK	MELISSA	L	89 S MAST RD		GOFFSTOWN	NH	30456102	0.418430011	5
1790731107	ANDRECYK	GREGORY	PAUL	85 MAIN ST		SOMERSWORTH	NH	38783111	0.418891373	5
1194754630	COLLINS	PAUL	STEPHEN	100 HITCHCOCK WAY		MANCHESTER	NH	31044125	0.421869655	5
1700409133	NAGELSCHMIDT	MATTHEW	JACOB	333 BORTHWICK AVE STE 100		PORTSMOUTH	NH	38014198	0.422315225	5
1629741160	GUIMARAES GRA	PAIGE	ZELINDA	250 PLEASANT ST		CONCORD	NH	33017559	0.422590854	5
1265682587	YUMUL	KAREN	DAYRIT	57 WEBSTER STREET	SUITE 110	MANCHESTER	NH	3104	0.424066908	5
1679093843	BADGER	JENNIFER		250 PLEASANT ST		CONCORD	NH	33017539	0.427015938	5
1356422778	SOPHER	MARC	DOUGLAS	27 HAMPTON RD		EXETER	NH	38334842	0.428759582	5
1760433205	SHILLING	TAMARA	L	250 PLEASANT ST.		CONCORD	NH	33012598	0.429631248	5
1891992772	LILLY	KATHARINA	F	25 NEW HAMPSHIRE AVE	SUITE 100	PORTSMOUTH	NH	38012841	0.430063928	5
1699187963	BARLOW	JAMES		7 MILL ROAD PLZ # C		DURHAM	NH	38243047	0.431196124	5
1568800639	PATRICK	MAHALA	R	3073 WHITE MOUNTAIN HWY		NORTH CONWAY	NH	3860	0.433906936	5
1891134490	GROVER-WENK	ANUPRIYA		APPLEDODRE FAMILY MEDICINE	25 NEW HAMP	PORTSMOUTH	NH	38010380	0.435356315	5
1295781748	DOUCET	CHRISTEN	M	21 HAMPTON RD BLDG 3		EXETER	NH	38334831	0.43604774	5
1811005648	JEFFRIES	JENNIFER	FAULKNER	345 CILLEY ROAD	JEFFRIES FA	MANCHESTER	NH	31034500	0.437384365	5
1154480549	LEARSON	DEBORAH	A	60 EXETER RD STE 300		NEWMARKET	NH	3857	0.439521885	5
1356300560	LEONARD-SCHWA	PAULA	ANN	57 WEBSTER ST	SUITE 110	MANCHESTER	NH	31042552	0.439620618	5
1154434462	MAXWELL	LEISA	L	300 DERRY RD		HUDSON	NH	30513023	0.440186048	5
1376599217	BLACKWOOD	MARK	R	36 MADBURY RD		DURHAM	NH	38242021	0.440211381	5
1346202876	JONES	RUSSELL	C	841 CENTRAL ST		FRANKLIN	NH	32352026	0.440489586	5
1750364725	LOEW	CHARLOTTE	ESTELLE	23 STILES RD	SUITE 213	SALEM	NH	30792859	0.440890532	5
1578657052	JOHNSON	ANNE	M	7 ALLEN ST STE 100		HANOVER	NH	37552065	0.441521095	5
1538158738	BERNARD	ELLEN	E	96 CALEF HWY		EPPING	NH	30422224	0.442173449	5
1558334656	VICUNA KEADY	CECILIA	M	157 MAIN STREET		CHARLESTOWN	NH	3603	0.442340237	5
1689235632	CHIN	TAMARA	MICHELE	250 PLEASANT ST		CONCORD	NH	33012598	0.44245524	5
1528296902	JAMES	RUTH	ELLEN	111 NEW HAMPSHIRE AVE STE 2		PORTSMOUTH	NH	3801	0.4431513	5
1538201009	OIDTMANN	ERNST	M	252 MECHANIC ST		LEBANON	NH	37662613	0.446103287	5
1548234040	CALORAS	DANIEL		125 MAIN ST		CHARLESTOWN	NH	3603	0.446304462	5
1699938951	BONAFEDE	KATHRYN		128 ROUTE 27		RAYMOND	NH	30771220	0.446959717	5
1710073903	RUFSVOLD	ROBERT	MARTIN	139 GRAFTON TURNPIKE		LYME	NH	3768	0.452185714	5
1396189684	FRANCHI-WINTE	RACHEL	KAYE	145 HOLLIS ST		MANCHESTER	NH	31011235	0.454412626	5
1477558385	HENEGAN	MARIKA	L	590 COURT ST	DARTMOUTH-H	KEENE	NH	34311719	0.45523447	5
1881664274	HOUSTON	BIRGIT	R	173 DANIEL WEBSTER HWY		NASHUA	NH	30605224	0.457710378	5
1578534806	KILROY	JONATHAN		6 TSIENNETO RD	SUITE 100	DERRY	NH	3038	0.457868899	5
1053363176	SUNDARAM	MALATHY	T	60 ROCHESTER HILL RD STE 7		ROCHESTER	NH	38673235	0.457921635	5
1033198767	MCCARTEN	MICHAEL	D.	5 INDUSTRIAL DR UNIT B	ELLIOT FAMI	WINDHAM	NH	30872021	0.458724442	5
1578805958	BANNERMAN	ELANA		300 DERRY RD		HUDSON	NH	30513023	0.462538643	5
1962442335	ELLIS	HENRY	L.	100 HITCHCOCK WAY		MANCHESTER	NH	31044125	0.462593524	5
1407896079	CAPPELLO	RICHARD		5 WHITEHALL RD		ROCHESTER	NH	38673226	0.463280761	5
1114248887	BADMAEV	MICHAEL		250 PLEASANT ST	CHFHC, YEAP	CONCORD	NH	33017539	0.464180853	5
1053833806	BYERS	NADINE		145 HOLLIS ST		MANCHESTER	NH	31011235	0.466008598	5
1053391565	EGENOLF	CRISTI		6 TSIENNETO RD	SUITE 100	DERRY	NH	3038	0.467971584	5
1396973632	CHOPRA	ALPANA		345 CILLEY RD	ELLIOT FAMI	MANCHESTER	NH	31034500	0.469421085	5
1861871428	KAHANE	JOSHUA	F	21 HAMPTON RD BLDG 3		EXETER	NH	38334831	0.471279319	5
1982647335	LAWRENCE	STEPHEN		250 PLEASANT ST		CONCORD	NH	33017539	0.471920891	5
1902960628	CALAMIA	MICHAEL	HARRY	316 NH ROUTE 11		FARMINGTON	NH	38353843	0.472431222	5
1790353951	COOPERDOCK	SYDRA	CURTIN	250 PLEASANT ST		CONCORD	NH	33017559	0.473501377	5
1316996432	SOLNIT	LOREN		79 SWIFTWATER RD	SUITE 3	WOODSVILLE	NH	37851447	0.47823639	5
1073551982	THERIAULT	ROBERT		190 BROAD ST STE 103		NASHUA	NH	30633147	0.478408592	5
1881654135	PEARSON	MARY	G	80 ROUTE 125		KINGSTON	NH	38483535	0.478411729	5
1851398085	MURRAY	KYLE	R.	3 WATER VILLAGE ROAD		OSSIPEE	NH	3864	0.47917348	5
1932176328	BRAESE	NANCY	ELLEN	10 MEMBERS WAY	SUITE 200	DOVER	NH	38205933	0.479642624	5
1154683290	HATTAN	MARY KATE	R.	18 FOUNDRY ST STE 201		CONCORD	NH	33015421	0.480788069	5
1386610509	FANCHER	GAIL	DENISE	85 MECHANIC ST	ATTN: CREDE	LEBANON	NH	37661537	0.482698947	5
1801844428	MATTIN	MICHAEL	ALLEN	5 WASHINGTON PL	SUITE 1A	BEDFORD	NH	31106706	0.487886502	5
1609860352	MERCURO	ELISA	J	6 TSIENNETO RD	SUITE 100	DERRY	NH	30381584	0.491529141	5
1588184758	PATEL	RIMA		250 PLEASANT ST		CONCORD	NH	33017539	0.494344876	5
1821060203	KLONEL	CARRIE	B	12 ELM ST		ANTRIM	NH	34403916	0.496881054	5
1427408335	KLEBENOV	DAVID		58 ELM ST		EPPING	NH	30422420	0.497488452	5
1457327413	JAMESON	JENNIFER	ELIZABETH	5 WASHINGTON PL	SUITE 1B	BEDFORD	NH	31106736	0.498468927	5
1154388817	MCCALL	MARIANNE	CAROLE	250 PLEASANT ST	CHFHC-CONCO	CONCORD	NH	33017539	0.499874001	5
1780846295	FOX	PATRICK	T	280 PLEASANT ST		CONCORD	NH	33012553	0.500139981	5
1497741441	STEWART	ROBYN	D	44 BIRCH ST	SUITE 200	DERRY	NH	30382752	0.504328118	5
1053731646	COSTELLO	JAMISON	FORREST	240 S MAIN ST STE A		WOLFEBORO	NH	38944411	0.50529669	5
1740279256	STEIN	ALAN	M	50 PINEWOOD RD		ALLENSTOWN	NH	32752366	0.507597987	5
1972522456	DIPASTINA	JOHN	ALBERT	253 PLEASANT ST		CONCORD	NH	33017560	0.50779455	5
1942268966	GOFF	KATHY	O	49 ATWOOD RD STE 1		PELHAM	NH	30763752	0.508349795	5
1578528584	NUGENT	DIANE		73 CORPORATE DR	SUITE 100	PORTSMOUTH	NH	38012847	0.508895788	5
1124233945	BUSTAMANTE	CHRISTOPH	D	212 CALEF HWY		EPPING	NH	30422322	0.508932308	5
1205121175	BOUCHER	MARCY	K.	5 WASHINGTON PL STE 1A		BEDFORD	NH	31106771	0.512243428	5
1013133446	COUNCIL	LORA	L	208 ROBINSON RD		HUDSON	NH	30513059	0.516845831	5
1558447383	BARNES	ROY	M	5 DUNNING ST		CLAREMONT	NH	3743	0.516936839	5
1538480272	GOUBERT	ANA		128 ROUTE 27		RAYMOND	NH	30771220	0.5191595	5
1427099050	HAYES	FRANCIS	R.	250 PLEASANT ST		CONCORD	NH	33017539	0.521439539	5
1578592184	TSO	MICHAEL	Y.C.	15 ANTRIM RD		HILLSBORO	NH	32445250	0.522990358	5
1942280540	ROSE	DONALD	ROBERT	10 MEMBERS WAY STE 203		DOVER	NH	3820	0.523966966	5
1245437714	VALERAS	ANDREW	S	250 PLEASANT ST	CRFHC, YEAP	CONCORD	NH	33017539	0.525688839	5
1689645566	SMITH	CRAIG	M	3073 WHITE MOUNTAIN HWY		NORTH CONWAY	NH	3860	0.526514502	5
1548235401	LAWSON	PHILIP	HUGH IRVI	25 MOUNT EUSTIS RD		LITTLETON	NH	3561	0.527152663	5
1063494599	KEESHIN	NEAL	DAVID	59 PAGE HILL RD		BERLIN	NH	35703531	0.529061247	5
1316399579	BAKER	PHILIP		250 PLEASANT ST	CHFHC, YEAP	CONCORD	NH	33017539	0.530985795	5
1497021000	HAQUE	HINA		1 ELLIOT WAY	HOSPITALIST	MANCHESTER	NH	31033502	0.531219862	5
1629157581	GUIRY	COLLEEN	PATRICIA	10 JONES RD		MILFORD	NH	30553100	0.533724915	5
1033151154	BENOIT	EDWARD	G.	60 COMMERCIAL ST	SUITE 401	CONCORD	NH	33015071	0.536719989	5
1710927769	STARK	JOHN		161 CORPORATE DR		PORTSMOUTH	NH	38016825	0.536767872	5
1386704039	WATTO	MICHAEL	B	103 BOULDER POINT DRIVE		PLYMOUTH	NH	32643168	0.536835907	5
1528061637	MAHMUDI	SHANTA		173 DANIEL WEBSTER HWY		NASHUA	NH	30605256	0.539104814	5
1417194374	TUPICK	TANYA	ALEXANDRA	59 PAGE HILL RD		BERLIN	NH	35703531	0.541856201	5
1124432216	MALCOLM	JOHN		273 COUNTY RD		NEW LONDON	NH	3257	0.541953459	5
1851705941	L'HEUREUX	ABBY		246 PLEASANT ST STE 206		CONCORD	NH	33012548	0.542058678	5
1609289693	SADEGHI	ERIKA		199 ROUTE 101		AMHERST	NH	30311735	0.544128433	5
1487602587	FRITZ	BERNARD	T	1 HIGHLANDER WAY		MANCHESTER	NH	3103	0.547975366	5
1255380648	ZENT	KEVIN	B.	311 NH ROUTE 108	GOODWIN COM	SOMERSWORTH	NH	3878	0.548277906	5
1245229061	KNIGHT	ERIC	L.	7 DUNNING STREET		CLAREMONT	NH	3743	0.549694622	5
1477661122	CROTEAU	RACHEL	ELIZABETH	590 COURT ST		KEENE	NH	34311719	0.55019003	5
1154423945	SULLIVAN-DURA	JANE	A	633 MAPLE ST STE 1		HOPKINTON	NH	32293377	0.550413688	5
1932299237	BENCKENDORF	SANDRA		59 PAGE HILL RD		BERLIN	NH	35703531	0.551214147	5
1164581237	BARDO	MARK	R	280 PLEASANT ST		CONCORD	NH	33012553	0.552195107	5
1396058210	RANSMEIER	PETER	CHRISTIAN	253 PLEASANT ST		CONCORD	NH	33017560	0.55297762	5
1124470869	BROWNE	SANDRA		250 PLEASANT ST	CHFHC, YEAP	CONCORD	NH	33017539	0.554331791	5
1902813942	TOMS	WILLIAM	B	590 COURT ST		KEENE	NH	3431	0.558556798	5
1235114265	MCFADDEN	BRIAN	L	ONE AYERS CIRCLE	BLDG H1	PORTSMOUTH	NH	38045000	0.559037371	5
1497709448	PACE	MARK	V	31 STILES RD	SUITE 2100	SALEM	NH	30792897	0.559843974	5
1588639215	SHUGOL	MARGARITA		280 PLEASANT ST		CONCORD	NH	33012553	0.560304477	5
1770553745	CLIFFORD	JAMES	H	85 SPRING ST		LACONIA	NH	32463113	0.562606933	5
1629077359	FENTON	RANDALL	CLARK	29 STILES RD	SUITE 301	SALEM	NH	30795802	0.562743649	5
1235100223	HANRAHAN	MELISSA	B	125 S MAIN ST		WEST FRANKLIN	NH	32351508	0.56391794	5
1346229630	SPYCHALSKI	JOSEPH	P	7 CINEMAGIC WAY		HOOKSETT	NH	3106	0.564112226	5
1952331373	SCHNEIDER	AMY		273 COUNTY RD		NEW LONDON	NH	3257	0.565232535	5
1689037368	ALI	SHEERY		5 INDUSTRIAL DR UNIT B		WINDHAM	NH	3087	0.567097988	5
1346267085	VIGNERON	EUGENE	ANTHONY	14 ARMORY RD		MILFORD	NH	30553405	0.567231386	5
1932120110	RAMEY	ELVIN	R	452 OLD STREET RD		PETERBOROUGH	NH	34581263	0.567648988	5
1689650665	ASTOLFI	THOMAS	M	294 DANIEL WEBSTER HWY		MERRIMACK	NH	3054	0.568437345	5
1790792133	OLIVE	STEVEN	THOMAS	316 NH ROUTE 11		FARMINGTON	NH	38353843	0.568813347	5
1346379393	MURAI	SARAH	ELISE	6 TSIENNETO RD	DERRY MEDIC	DERRY	NH	3038	0.570024288	5
1023029980	DEGE	JAY	E	173 MIDDLE ST		LANCASTER	NH	35843508	0.571173446	5
1679542369	LEVERETT	TERESA	M	200 LAFAYETTE RD STE 4		NORTH HAMPTON	NH	38622461	0.571971782	5
1376032169	JADEJA	VIDHI		22 PROSPECT ST		NASHUA	NH	30603924	0.574316221	5
1841295797	EUBANK	DANIEL	F.	250 PLEASANT ST	CHFHC YEAPL	CONCORD	NH	33017539	0.575890028	5
1588673909	KOVANKO	ALEXANDER	P.	44 BIRCH ST	SUITE 200	DERRY	NH	30382752	0.577187248	5
1528057478	DOW	ROBERT	R.	40 BUTTRICK ROAD		LONDONDERRY	NH	30533372	0.577224306	5
1144229568	ANDERSON	CHRISTINA	MARIE	240 S MAIN ST	MEDICAL ART	WOLFEBORO	NH	38944411	0.577924279	5
1588017446	KELLEY	GENEVIEVE	MARY	580 SAINT JOHNSBURY RD STE K		LITTLETON	NH	3561	0.579216596	5
1598779662	WALTER	JOHN	NICHOLAS	590 COURT STREET	FAMILY MED	KEENE	NH	3431	0.579741367	5
1215975206	CROMER	DORIS	D	8 ASPEN LN		STRATHAM	NH	3885	0.579852107	5
1265440994	BATES	BARBARA		590 COURT ST		KEENE	NH	3431	0.583567412	5
1528091592	FEKE	TANYA		125 INDIAN ROCK RD		WINDHAM	NH	30872008	0.584753449	5
1285302661	LEGROS	JENNA		333 BORTHWICK AVE STE 100		PORTSMOUTH	NH	38014198	0.585278168	5
1942217369	KEGEL	PATRICIA	BAKER	253 PLEASANT ST		CONCORD	NH	33017560	0.585664742	5
1902906670	MARSHALL	MICHAEL	BRUCE	199 STATE ROUTE 101		AMHERST	NH	30311735	0.586512005	5
1669817821	JORDAN	MICHAEL	R	65 CALEF HWY STE 200		LEE	NH	38616703	0.587528548	5
1720058944	DALEY	JOHN	P	6 TSIENNETO RD	SUITE 100	DERRY	NH	3038	0.587987349	5
1700972577	DIBBLE	FRANK	B.	136 KINGSTON RD		EXETER	NH	38334357	0.588181618	5
1376751016	CORBETT	JEFFREY	P	100 HITCHCOCK WAY		MANCHESTER	NH	31044125	0.588282775	5
1801980453	FELGATE	RODNEY	ALAN	115 MAIN STREET		LINCOLN	NH	3251	0.592251754	5
1093785032	CAPRON	THEODORE	H	238 DANIEL WEBSTER HWY		MEREDITH	NH	32535803	0.593115658	5
1003841594	PITTS	LESLIE	THOMAS	590 COURT ST		KEENE	NH	34311719	0.593612952	5
1982693438	BOURGEOIS	ALBERT	J	50 PINEWOOD RD		ALLENSTOWN	NH	32752366	0.593766445	5
1699712711	SUTTON	SHAWN	IRENE	2 E MAIN ST	UNIT 2	WARNER	NH	32784421	0.59590675	5
1912989484	COZZI	MICHAEL K	J	25 SOUTH RIVER ROAD		BEDFORD	NH	3110	0.597117003	5
1083622674	HALL	EDWARD	BROOKS	294 DANIEL WEBSTER HWY		MERRIMACK	NH	30544474	0.598789233	5
1952324071	BAYER	SUSAN		630 W MAIN ST	SUITE 200	TILTON	NH	32765044	0.598946174	5
1639163520	TAN	VINCENT		21 HAMPTON RD	BLDG 3	EXETER	NH	38334831	0.5998709	5
1336404722	VOGT	CHRISTOPH	TYLER	18 OLD ETNA RD		LEBANON	NH	37661937	0.602247348	5
1104801026	ODONNELL	DANIEL		1 MEDICAL CENTER DR		LEBANON	NH	37561000	0.605359561	5
1558331215	HAND	CHRISTINE	M	6 BUTTRICK RD	SUITE 200	LONDONDERRY	NH	3053	0.605727192	5
1356929889	ALRAFATI	ALA'A		333 BORTHWICK AVE		PORTSMOUTH	NH	38017128	0.607481677	5
1235348681	MACKINNON	DIANE		6 TSIENNETO RD	SUITE 100	DERRY	NH	30381584	0.608045513	5
1124109145	HAMILL	TRACY		425 RTE 125		BARRINGTON	NH	3825	0.609139119	5
1659048403	BOUCHARD	RAINA	LOUISE	6 BUTTRICK RD STE 200		LONDONDERRY	NH	30533417	0.609354319	5
1366492290	FRECHETTE	RICHARD	P	454 OLD STREET RD	SUITE 207	PETERBOROUGH	NH	34581200	0.610742545	5
1487755161	ANGIER	PIERRE	JOSEPH	2531 WHITE MOUNTAIN HWY		SANBORNVILLE	NH	38724429	0.61157273	5
1477519031	YAGER	ROBERT	DOUGLAS	39 SIMON ST	UNIT 6	NASHUA	NH	30603046	0.613997114	5
1992782528	MAHON	PAULA	MARIE	195 MCGREGOR ST	SUITE LL22	MANCHESTER	NH	31023748	0.614386286	5
1891853412	REALL	DAVID	HAMILTON	245 ROCHESTER HILL RD STE 1A		ROCHESTER	NH	38671709	0.614435444	5
1003037904	BURDICK	KRISTIN	OBERG	2300 SOUTHWOOD DR	FAMILY MEDI	NASHUA	NH	30631818	0.614695334	5
1104933035	MESSIER	MARK	NORMAN	173 DANIEL WEBSTER HWY		NASHUA	NH	3060	0.614890132	5
1386684017	NELSON	RICHARD	S.	18 FOUNDRY ST	SUITE 201	CONCORD	NH	33015421	0.615468779	5
1316940802	DREFFER	DOUGLAS	R	6 TSIENNETO RD STE 100		DERRY	NH	3038	0.616478364	5
1215928296	FITZGERALD	JAMES	F.	160 S RIVER RD		BEDFORD	NH	3110	0.617259989	5
1972559433	CLARDY	ELIZABETH		250 PLEASANT ST		CONCORD	NH	33017559	0.618039658	5
1972536589	NABI-TREMBLAY	SUZANNE	FATEMEH	590 COURT ST		KEENE	NH	34311719	0.618047842	5
1962416578	NOSSIFF	JOSEPH	EDWARD	2299 WOODBURY AVE		NEWINGTON	NH	3801	0.621055707	5
1326029380	PALMER	KAREN	L	25 NEW HAMPSHIRE AVE	SUITE 100	PORTSMOUTH	NH	38012841	0.62183568	5
1255546115	ALWAN	SALLY	A	100 HITCHCOCK WAY		MANCHESTER	NH	31044125	0.62885911	5
1912953316	AGARWAL	SANGITA	J	10 MEMBERS WAY	SUITE 203	DOVER	NH	38205933	0.629015996	5
1689052623	BHULABHAI	BHAVIK	KIRAN	8 CENTURY PINES DR STE 2		BARRINGTON	NH	3825	0.629571868	5
1639517170	MARVINSMITH	BRIDGET	DEACON	25 NEW HAMPSHIRE AVE	SUITE 100	PORTSMOUTH	NH	38012841	0.629590622	5
1083630784	RICHARDSON	DAVID	BRUCE	69C ISLAND ST		KEENE	NH	34313529	0.630325402	5
1740231372	MORDEN	NANCY	ELIZABETH	18 OLD ETNA RD	DEPT OF FAM	LEBANON	NH	3766	0.631170207	5
1902874746	SINGER	KARL	L	19 HAMPTON RD	STE 6	EXETER	NH	38334816	0.631760194	5
1811943442	MORRIS	DEAN		25 S RIVER RD	FAMILY PRAC	BEDFORD	NH	31106708	0.632373786	5
1215969043	MADDEN	JENNIFER	ELIZABETH	3 NORTHERN BLVD	SUITE 3A	AMHERST	NH	30312329	0.633100649	5
1760703433	SREETHARAN	SREELAVAN		250 PLEASANT ST	CHFHC, YEAP	CONCORD	NH	33017539	0.634511315	5
1467643932	ENGEL	MARY	K.	199 ROUTE 101	MEETING PLA	AMHERST	NH	30311735	0.638252563	5
1528551041	GRANOFF	MITCHELL		25 LEAVY DR		BEDFORD	NH	3110	0.640511983	5
1932712593	GUPTA	SAHIL		250 PLEASANT ST		CONCORD	NH	33012598	0.640918685	5
1588001622	WU	DIANA		18 OLD ETNA RD		LEBANON	NH	3766	0.642409359	5
1891887923	HUSSAIN	KHWAJA	AHMED	2300 SOUTHWOOD DR	FAMILY MEDI	NASHUA	NH	30631818	0.647020837	5
1093706087	CALHOUN	CHRISTOPH	S.	89 SOUTH MAST ROAD	ELLIOT FAMI	GOFFSTOWN	NH	3045	0.650083666	5
1669796546	BERRY	ANDREA	M	101 BOULDER POINT DR	SUITE 1	PLYMOUTH	NH	32643170	0.650384119	5
1770757692	WILT	RAY	EARL	426 CALEF HIGHWAY		BARRINGTON	NH	3825	0.650482162	5
1215115639	MARTIN	WILLIAM	J	3073 WHITE MOUNTAIN HWY		NORTH CONWAY	NH	38607101	0.651808186	5
1891709093	GESSNER	WILLIAM	JAY	2 BROADWAY AVE		GORHAM	NH	35811502	0.651830681	5
1497714505	BUCHANAN	ELIZABETH	ANN	20 HAMPTON RD		EXETER	NH	38334823	0.652242254	5
1619944816	ZAHN	ROBERT	J	250 PLEASANT ST	SUITE 1350	CONCORD	NH	33017539	0.653594056	5
1245372721	WEBBER	CARRIE	M	173 DANIEL WEBSTER HWY		NASHUA	NH	3060	0.654265111	5
1205077062	STONE	XENIA	WILMA	22 ORIOLE RD		WINDHAM	NH	30871614	0.656287343	5
1205857711	COCHRAN	ROBERT	BRUCE	11 WESTMINSTER ST		WALPOLE	NH	3608	0.657049039	5
1124097357	VAUGHAN	KRISTIN		21 HAMPTON RD		EXETER	NH	38334831	0.657186914	5
1326204769	CHAPPELL	ELAINE	MARGARET	133 PLEASANT ST		BERLIN	NH	35702006	0.659534826	5
1376581009	STIDWILL	ROBB		250 PLEASANT ST		CONCORD	NH	33017539	0.66004959	5
1689613242	SMITH	JOAN	D	8 CENTURY PINES DR	SUITE 2	BARRINGTON	NH	38253732	0.660318483	5
1093137820	ABBOTT	LAUREN		6 BUTTRICK RD	SUITE 102	LONDONDERRY	NH	30533417	0.661222208	5
1740282136	TRACY	SHERRILL		2 BROADWAY STREET		GORHAM	NH	3581	0.665999359	5
1689654980	DALY	MARY	E	25 S RIVER RD		BEDFORD	NH	31106708	0.666134899	5
1659567808	RICHARDSON	RORY	DAVID	250 PLEASANT ST		CONCORD	NH	33017539	0.667307588	5
1912093824	MARGOLIS	DEBRA	ELLEN	199 STATE ROUTE 101	SUITE 6	AMHERST	NH	30311735	0.668752671	5
1295112761	CHAPADOS	TIMOTHY	W	199 ROUTE 101		AMHERST	NH	30311735	0.670798426	5
1457790073	KENNEDY	MEAGHAN	ANN	18 OLD ETNA RD	DARTMOUTH-H	LEBANON	NH	37661937	0.671184517	5
1346308335	KASSCHAU	MICHAEL	FOSTER	590 COURT ST		KEENE	NH	34311719	0.671986227	5
1669616322	SWEENEY	ELIZABETH	RACHEL	141 CORLISS LN		COLEBROOK	NH	35763206	0.672915737	5
1952962623	BOONE	EMILY-ANN	B	250 PLEASANT ST		CONCORD	NH	33012598	0.673768545	5
1588169916	WOODWARD	MARGARET	GRACE	21 HAMPTON RD BLDG 3		EXETER	NH	38334831	0.677178714	5
1043741077	ROBICHAUD-FUE	KYLE	J	100 HITCHCOCK WAY		MANCHESTER	NH	31044125	0.683213096	5
1255365417	GENNARO	MARY-CATH		16 HOSPITAL RD		PLYMOUTH	NH	32641126	0.684052019	5
1467957878	KAISER	RACHEL		10 MEMBERS WAY STE 203		DOVER	NH	38205933	0.688750258	5
1306921135	ROSEN	BERNARD	A	5 DUNNING STREET	SUITE 1	CLAREMONT	NH	3743	0.689259324	5
1447353347	THOMAS	ROBERTA	M	17 MAIN ST	VALLEY REGI	NEWPORT	NH	37731504	0.689293577	5
1285713321	RAMEY	LISA		82 PETERBOROUGH ST		JAFFREY	NH	34525860	0.690076151	5
1982801429	HOLZINGER	JENNIFER	M	20 CHAMBERS DR STE 1200	ELLIOT FAMI	HOOKSETT	NH	31061981	0.690512223	5
1235291501	WARREN	JENNIFER	L	1 MERRILL INDUSTRIAL DR	SUITE 21	HAMPTON	NH	38421981	0.695310758	5
1093791113	MCCREEDY	SAMUEL	JAMES	2 PROSPECT TER		GORHAM	NH	35811221	0.696169673	5
1073500682	KAPLOE	MICHAEL	D	14 ARMORY RD		MILFORD	NH	30553405	0.697353221	5
1255491635	ANDERSON	DEREK	NATHAN	454 OLD STREET RD STE 207		PETERBOROUGH	NH	34581253	0.700537762	5
1255431532	VERANI	DANIELA	ELDA	182 ROCKINGHAM RD	SUITE 9	LONDONDERRY	NH	30532165	0.700905485	5
1265402887	LYNCH	GREGORY	M	6 TSIENNETO RD	SUITE 100	DERRY	NH	3038	0.701174597	5
1437192002	MILLIGAN	FRANCIS	J.	19 FARRINGTON CORNER RD		HOPKINTON	NH	32292020	0.701273326	5
1437143369	NAPRTA	ANICA		7 EXECUTIVE PARK DRIVE	HOME HEALTH	MERRIMACK	NH	3054	0.706600493	5
1710976105	CAPOBIANCO	JOSEPH	J	590 COURT STREET		KEENE	NH	3431	0.709773533	5
1881210391	RICE	KATHERINE	ANN	250 PLEASANT ST		CONCORD	NH	33012598	0.710424235	5
1952821126	ALAWNEH	AMIR		250 PLEASANT ST		CONCORD	NH	33017539	0.711425501	5
1346463387	CHANDER	AMIT		172 KINSLEY STREET		NASHUA	NH	3063	0.71159635	5
1851386007	RAND	PATRICIA	J.	ONE MEDICAL CENTER DR		LEBANON	NH	37560001	0.712689108	5
1316108640	CHATANI-HINZE	MAYUMI		2300 SOUTHWOOD DR	DARTMOUTH H	NASHUA	NH	3063	0.712723063	5
1316936180	LEE	KAROLYN	F.	40 BUTTRICK RD		LONDONDERRY	NH	30533381	0.712745996	5
1386621134	HALLQUIST	ROBIN	A.	529 ROUTE 3 SOUTH		TWIN MOUNTAIN	NH	3595	0.713205793	5
1437412558	HONG	HYUNOUK		25 S RIVER RD		BEDFORD	NH	31106708	0.714295533	5
1225037385	FRIEDRICHS	PAUL		207 S MAIN ST		NEWMARKET	NH	38571843	0.716080315	5
1205320363	MACDOUGALL	BHREAGH		250 PLEASANT ST		CONCORD	NH	33017539	0.716712924	5
1770844144	FINN	KYLEE	ANN	600 SAINT JOHNSBURY RD		LITTLETON	NH	35613442	0.716754306	5
1831145259	GAGNON	DAVID	R	100 CAMPUS DR STE 12		PORTSMOUTH	NH	38015892	0.719257667	5
1396092201	HERTFORD	JO ANN	FIORITO	590 COURT ST		KEENE	NH	34311719	0.719551528	5
1053699595	MENON	ASHWATY		80 HIGHLAND ST		LACONIA	NH	32463235	0.724463501	5
1477572832	KOLLISCH	DONALD	OWEN	93 E WHEELOCK ST		HANOVER	NH	37551605	0.725669751	5
1770854028	MITSCHELE	MATTHEW	W	10 MEMBERS WAY	SUITE 201	DOVER	NH	38205933	0.725741418	5
1336402452	KELLY	ROBERT		21 HAMPTON RD BLDG 32ND		EXETER	NH	38334831	0.727141545	5
1508012741	RAMAS	MARIE-ELI		22 PROSPECT ST		NASHUA	NH	30603924	0.72807529	5
1952387284	DOWNS	RIMA	E M	208 ROBINSON ROAD	DARTMOUTH H	HUDSON	NH	3051	0.728180597	5
1245326743	WOO	KINGSON	J	2531 WHITE MOUNTAIN HWAY	SUITE A, WH	SANBORNVILLE	NH	3872	0.729161781	5
1881195048	MOTT	GLENN	EDWARD	74 PLEASANT ST STE 204		NEW LONDON	NH	32575881	0.729317152	5
1225012420	ALVORD	VIRGINIA	L	18 OLD ETNA RD		LEBANON	NH	3766	0.729659381	5
1053549394	HAMILTON	RACHEL	REBECCA	3073 WHITE MOUNTAIN HWY	MEMORIAL HO	NORTH CONWAY	NH	38607101	0.730018661	5
1265487458	MIGOTSKY	FAY	J	145 US ROUTE 202	SUITE 207	RINDGE	NH	34617104	0.732199635	5
1740690080	MACKWOOD	MATTHEW	BRIAN	18 OLD ETNA RD		LEBANON	NH	3766	0.733567331	5
1932551710	KHAN HERNANDE	KARIM	A	2300 SOUTHWOOD DR		NASHUA	NH	30631899	0.733795669	5
1073712725	SIDDIQUI	SOHAIB		1857 WHITE MOUNTAIN HWY		NORTH CONWAY	NH	38605158	0.733903304	5
1386131357	IRIMPAN	HAZEL	J	100 HITCHCOCK WAY	FAMILY MEDI	MANCHESTER	NH	3104	0.734152753	5
1760541825	CLANCY	PATRICIA	E	280 PLEASANT ST		CONCORD	NH	3301	0.734282411	5
1124142401	MATTHEW	LEAH	G	18 OLD ETNA RD		LEBANON	NH	37661937	0.734293055	5
1912075615	ASCH	ALEXANDER	HARRIS	353 HIGH ST		SOMERSWORTH	NH	38781416	0.737904922	5
1265499495	BLATT	NANCY		67 CORPORATE DRIVE	SUITE 300	PORTSMOUTH	NH	3801	0.739441309	5
1740259530	STEBBINS	PHILIP	CARY	22 MAIN ST		SALEM	NH	30795900	0.740677133	5
1710958236	KISTLER	DIANE	L	5 ACADEMY DRIVE		NEW HAMPTON	NH	3256	0.741177414	5
1760478770	BRONSTEIN	ERIC		5 ALICE PECK DAY DR		LEBANON	NH	37662901	0.741666598	5
1205124757	ANDROLIA	ADAM	PAUL	6 TSIENNETO RD STE 100		DERRY	NH	30381595	0.742244929	5
1962818757	SAENZ	CYNTIA	A	LRGH HOSPITALIST PROGRAM	80 HIGHLAND	LACONIA	NH	32463235	0.742359504	5
1336164193	LAROCCA	CHRISTOPH		11 WESTMINSTER ST		WALPOLE	NH	3608	0.744247606	5
1144207978	FORD	JOHN	EDWARD	8 CLOVER LANE	SUITE 1	WHITEFIELD	NH	35983054	0.74669544	5
1851376693	QUIRBACH	ROBERT		444 NASHUA ST		MILFORD	NH	30554915	0.746794704	5
1699860627	KOESTER	BETH	L	250 PLEASANT ST		CONCORD	NH	33017539	0.747714093	5
1336383553	WALROD	MARK	DANIEL	18 FOUNDRY ST	SUITE 201	CONCORD	NH	33015421	0.747780519	5
1932174620	MASON	PETER	A	5 ALICE PECK DAY DR		LEBANON	NH	37662901	0.750351441	5
1275626863	BOL	MORRIS		125 MASCOMA ST		LEBANON	NH	3766	0.750919232	5
1912325119	MURPHY	PETER	W.	3073 WHITE MOUNTAIN HWY		NORTH CONWAY	NH	38607101	0.75095765	5
1003958844	ZLOTNICK-HALE	SUSAN	JUDITH	718 SMYTH RD	MANCHESTER	MANCHESTER	NH	3104	0.751944832	5
1053622126	BIDE	PRALHAD	SHANKAR	250 PLEASANT ST	CHFHC, YEAP	CONCORD	NH	33017539	0.752684653	5
1598086241	IANTOSCA	AMANDA		10 MEMBERS WAY	SUITE 203	DOVER	NH	38205933	0.755258316	5
1982802617	RODRIGUEZ	MARIA	L	65 CALEF HWY	SUITE 200	LEE	NH	38616703	0.757644678	5
1114027570	SIXON	JONATHAN	WILFRED	444 NASHUA ST		MILFORD	NH	30554915	0.758847624	5
1144248352	MASEWIC	MATTHEW	JAMES	36 CLINTON ST		CONCORD	NH	33012359	0.75977253	5
1366859274	CREPPY	MICHAEL		133 PLEASANT ST		BERLIN	NH	3570	0.76008071	5
1427045632	WILLIAMS	GREGORY		382 DW HWY		MERRIMACK	NH	30544152	0.76385219	5
1437129061	NORTHCUTT	ALBERT	C	6 BUTTRICK RD	SUITE 200	LONDONDERRY	NH	3053	0.766381634	5
1386633477	MADAN	MICHAEL	P	250 PLEASANT STREET	CAPITAL REG	CONCORD	NH	3301	0.767696099	5
1003030651	BILAL	SALVA		25 S RIVER RD	ELLIOT FAMI	BEDFORD	NH	31106708	0.770946622	5
1003859422	CHARLE	EDWIN	L	255 ROUTE 108		SOMERSWORTH	NH	38781543	0.773359761	5
1457871626	BISHOP	STEPHEN	GABRIEL M	250 PLEASANT ST		CONCORD	NH	33017539	0.773408453	5
1467584904	JAFFE	JONATHAN	H	33 LOCUST HILL RD		GOFFSTOWN	NH	30452218	0.773681065	5
1538787957	TREMAYNE	JAMES		250 PLEASANT ST		CONCORD	NH	33017559	0.775048046	5
1518930551	OBRIEN	RICHARD	J	14 MILL ST		BELMONT	NH	32204432	0.779830518	5
1831717941	DROST	SHERISE		250 PLEASANT ST		CONCORD	NH	33012598	0.780979664	5
1689614091	LOW	SCOTT		6 TSIENNETO RD	SUITE 100	DERRY	NH	3038	0.781417149	5
1124525498	WUU	ANDREW	HAN	294 DANIEL WEBSTER HIGHWAY		MERRIMACK	NH	3054	0.785385739	5
1699722926	SOBELSON	GARY		250 PLEASANT ST		CONCORD	NH	33017539	0.786270897	5
1174548432	KIMBALL	KAROLINE	L	590 COURT ST		KEENE	NH	34311719	0.787277885	5
1134392251	FRENKIEWICH	BRIAN	JOSEPH	273 COUNTY RD		NEW LONDON	NH	3257	0.788708749	5
1871175570	ODOR	MONICA	LYNNE	500 MARKET ST UNIT 1B		PORTSMOUTH	NH	38013456	0.79082667	5
1043790413	BOLIANITES	SABRINA		100 MCGREGOR ST		MANCHESTER	NH	31023730	0.791513272	5
1184633729	MCKEAN	KIMBERLY	MARIE	100 HITCHCOCK WAY		MANCHESTER	NH	31044125	0.793196668	5
1649619263	FRENCH	JANA	LYNNE	250 PLEASANT ST	CHFHC, YEAP	CONCORD	NH	33017539	0.795389373	5
1679540165	WILMOT	CLARE		580 SAINT JOHNSBURY RD	SUITE D	LITTLETON	NH	3561	0.796516726	5
1144210410	MCKINNON	HARRY	D	172 KINSLEY ST		NASHUA	NH	30603648	0.796567846	5
1083092282	JONES	ALEXANDER	MICHAEL	4 ELLIOT WAY STE 105		MANCHESTER	NH	3103	0.797392349	5
1619585643	BARTLETT	JOSHUA		250 PLEASANT ST		CONCORD	NH	33017559	0.800373789	5
1679537690	GARLIN	DEBRA	LYNN	696 DANIEL WEBSTER HWY		MERRIMACK	NH	30542748	0.802122369	5
1649690066	HILTON	STEVEN		160 S RIVER RD		BEDFORD	NH	3110	0.802461042	5
1205899556	REEDER	MARK	L	53 CHURCH ST UNIT 14		KINGSTON	NH	38483072	0.803250752	5
1376559351	FULLER	JOSEPH	EDWARD	245 ROCHESTER HILL RD		ROCHESTER	NH	38671775	0.804645568	5
1184694804	DOANE	PETER	G	5 SCHOOL ST		BRISTOL	NH	32223263	0.805568882	5
1245593367	MARTIN	TYLER	PEARCE	18 FOUNDRY ST STE 201		CONCORD	NH	33015421	0.805810965	5
1427556091	HOGAN	VICTORIA		23 STILES RD STE 102		SALEM	NH	30792853	0.807482799	5
1932595162	RAYMAN	SHANNON		118 PORTSMOUTH AVE BLDG D		STRATHAM	NH	38852487	0.809153396	5
1942272612	RUDOLF	SYLVIE	C	10 ALICE PECK DAY DR		LEBANON	NH	37662694	0.810164249	5
1174819445	PETER	JOANIE		600 SAINT JOHNSBURY RD		LITTLETON	NH	35613442	0.81138925	5
1477571545	CARUSO	DON		590 COURT ST		KEENE	NH	34311719	0.811620493	5
1538240635	HANSEN	GREGORY	J.	THE CHESHIRE MEDICAL CENTER, 580 COURT STREET	EMERGENCY M	KEENE	NH	3431	0.812775561	5
1831188697	MCCOLE	JUDITH	M.	15 CONSTITUTION DR	ELLIOT FAMI	BEDFORD	NH	31106042	0.813874721	5
1457986218	DARGIS	ELIZABETH		23 STILES RD STE 102		SALEM	NH	30792853	0.816039056	5
1699877134	MCMILLAN	ELIZABETH	REID	21 E HOLLIS ST		NASHUA	NH	30602928	0.816556426	5
1629132808	RENNER	TUESDAY	MICHELE	27 NEW DURHAM RD		ALTON	NH	38094917	0.817042466	5
1518073568	LUNIANSKI	DAVID		311 ROUTE 108		SOMERSWORTH	NH	38781522	0.818056602	5
1912218579	SIMONS	DANIELLE		250 PLEASANT ST	CHFHC	CONCORD	NH	33017539	0.820516676	5
1629646831	LINDNER	JASON	DAVID	250 PLEASANT ST		CONCORD	NH	33012598	0.821651112	5
1376854489	BARRETT	JULIANN		7 DUNNING ST		CLAREMONT	NH	37432005	0.821656193	5
1912939240	BOULE	JUDITH	ANNE	69 ISLAND ST STE C		KEENE	NH	34313507	0.822213537	5
1164478210	BHATT	APURVA		133 PLEASANT ST		BERLIN	NH	35702006	0.822618016	5
1104903681	ORZANO	A. JOHN		250 PLEASANT ST	CHFHC - CON	CONCORD	NH	33017539	0.822791967	5
1457320178	NELSON	DAVID	L.	25 MT. EUSTIS ROAD	AMMONOOSUC	LITTLETON	NH	35613712	0.828206344	5
1619045499	VONZABERN	BERTRAM		311 COLBURN RD		TEMPLE	NH	3084	0.830297285	5
1407379902	WILKINS	TERRA		311 ROUTE 108		SOMERSWORTH	NH	38781522	0.830507394	5
1053763201	KAZANCZUK	MARGARET		250 PLEASANT ST	CHFHC, YEAP	CONCORD	NH	33017539	0.830901238	5
1326026311	RISS	DAVID	C.	3073 WHITE MOUNTAIN HWY		NORTH CONWAY	NH	38605111	0.836632144	5
1801564703	MCDOUGAL	HALEY	PAIGE	245 ROCHESTER HILL RD STE 1		ROCHESTER	NH	38673245	0.8380938	5
1225078637	ERNSTING	PAUL	M	10 MEMBERS WAY	SUITE 203	DOVER	NH	38205933	0.840261342	5
1720185374	ZINNES	ROBERT	MARK	300 DERRY RD		HUDSON	NH	30513023	0.840948394	5
1518220631	LECLERC	MCKALYN	GARRITY	15 ANTRIM RD	CHFHC	HILLSBORO	NH	32445250	0.842330738	5
1912950593	LAROUCHE	MONIQUE		118 PORTSMOUTH AVE BLDG D		STRATHAM	NH	3885	0.844496816	5
1407297096	LIM	JASON		250 PLEASANT ST	CHFHC, YEAP	CONCORD	NH	33017539	0.846924868	5
1710042072	EDWARDS	TYLER	ADAM	316 NH ROUTE 11	FAMILY CARE	FARMINGTON	NH	38353843	0.847726034	5
1396126454	HAQUE	INSHA		4 CRESCENT ST.		PENACOOK	NH	33031412	0.848074349	5
1619968609	THOMAS	JOHN	P.	89 SOUTH MAST RD	ELLIOT FAMI	GOFFSTOWN	NH	30456102	0.850532214	5
1558375709	MERKEL	MARY	FEILER	294 DANIEL WEBSTER HWY		MERRIMACK	NH	30544474	0.851667656	5
1053492231	DUXBURY	MELISSA	ANNE	300 DERRY RD		HUDSON	NH	30513023	0.853897817	5
1881693968	CRUSBERG	HEIDI		128 ROUTE 27		RAYMOND	NH	30771220	0.856738235	5
1841238573	NIEGISCH	ROBERT		121 PEMBROKE ST		PEMBROKE	NH	32751311	0.856829791	5
1548263437	KOUSAIE	GEORGE	R	67 CORPORATE DR, 3RD FL		PORTSMOUTH	NH	3801	0.857586878	5
1598259947	MACKENZIE	JENNIFER	LYNN	280 PLEASANT ST		CONCORD	NH	33012553	0.857740115	5
1225132962	FIESEHER	JAMES	G	100 HITCHCOCK WAY	DARTMOUTH H	MANCHESTER	NH	3104	0.8593915	5
1780769778	TALLMAN RUHM	HEATHER		60 MAIN ST STE 320		NASHUA	NH	30602720	0.859537959	5
1063468981	AL-HOJERRY	KEENAN		278 LAFAYETTE RD BLDG E		PORTSMOUTH	NH	38015455	0.860037985	5
1417087941	HOCKMUTH	ROBERT	P	TWO COLLEGE PARK DRIVE	CIGNA HEALT	HOOKSETT	NH	3106	0.861393322	5
1225050776	HERTFORD	STEVEN	C	590 COURT ST		KEENE	NH	34311719	0.861582065	5
1356302491	LATHAM	BRUCE	D	66 MAIN ST		CONWAY	NH	38186163	0.862279261	5
1972731214	BALLARD	JONATHAN	R.	129 PLEASANT ST		CONCORD	NH	33013852	0.873868166	5
1235177833	DURAND	LYNN		19 FARRINGTON CORNER RD		HOPKINTON	NH	32292020	0.873916159	5
1932108032	JAMES	JEREMY	B	128 ROUTE 27		RAYMOND	NH	30771220	0.874066433	5
1407895998	GOLDBERG	MATTHEW	J	65 CALEF HWY	SUITE 200	LEE	NH	38616703	0.878779808	5
1821037557	RUSSELL	JEFFREY		10 MEMBERS WAY	SUITE 203	DOVER	NH	38205933	0.880552586	5
1255538708	MORSE	JACQUELIN	MICHELLE	250 PLEASANT ST		CONCORD	NH	33017539	0.882854162	5
1801953260	DAGOSTINO	ROBERT	M	10 JONES RD		MILFORD	NH	30553100	0.883911965	5
1144270216	WEEKS	ANDREW	S	5 ALUMNI DR FL 2		EXETER	NH	38332128	0.885005143	5
1821155748	TOLBERT	CYNTHIA	R	879 LAFAYETTE RD		HAMPTON	NH	38421258	0.885545992	5
1295771830	URBAN	MICHELLE	A	454 OLD STREET RD	SUITE 207	PETERBOROUGH	NH	34581200	0.888077031	5
1487656351	TEMME	THOMAS		2 BROADWAY AVE		GORHAM	NH	35811502	0.889217224	5
1033171137	LEWIS	ERIC	C	240 S MAIN ST	SUITE A	WOLFEBORO	NH	38944411	0.889278592	5
1841455011	MOZUMDER	MOUSHUMI		444 NASHUA ST		MILFORD	NH	30554915	0.889290832	5
1447317490	JAYNES	SCOTT	CHRISTOPH	18 OLD ETNA RD		LEBANON	NH	37661937	0.889557616	5
1154555746	DEAL	MARY	R	22 WHITE ST		CONCORD	NH	33014176	0.892077186	5
1619979564	LAKE	CHRISTOPH		133 PLEASANT ST		BERLIN	NH	35702006	0.893396407	5
1619048220	HARRIGAN	DEBORAH	ANNE	6 HEALTHCARE DRIVE, SUITE 2		ROCHESTER	NH	3867	0.897163334	5
1215914718	THOMPSON	MICHAEL		311 ROUTE 108		SOMERSWORTH	NH	38781522	0.901856879	5
1699769372	KOOP	JENNIFER		100 CAMPUS DR	SUITE 12	PORTSMOUTH	NH	38015892	0.90236452	5
1689718173	COBLE	SUZANNE		93 ROXBURY ST		KEENE	NH	34313857	0.903371812	5
1215341300	MANCHERJE	MICHELLE	SARAH	10 MEMBERS WAY		DOVER	NH	38205933	0.903760264	5
1952394538	CLAUSSEN	BRIAN	E	57 WEBSTER ST	SUITE 110	MANCHESTER	NH	31042552	0.904980836	5
1215154075	AMIRTHAM	DEBORAH	NAOMI	253 PLEASANT ST		CONCORD	NH	33017560	0.905018192	5
1124006374	OTERI-AHMADPO	CONCETTA	ROSE	31 OLD NASHUA RD	UNIT 14	AMHERST	NH	3031	0.905428695	5
1326046624	DIAMOND	CHRISTOPH		4 PETTEE BROOK LN		DURHAM	NH	38242344	0.90586285	5
1801276167	ABRAMOWITZ	BRUCE		5 INDUSTRIAL DR UNIT B		WINDHAM	NH	3087	0.907939299	5
1730142175	LAJOIE	KENNETH	THOMAS	75 WOODWORTH AVE		PORTSMOUTH	NH	38015360	0.90806413	5
1457796633	STRZALKA	ALEXIA	E	6 TSIENNETO RD STE 100		DERRY	NH	3038	0.912064415	5
1134286198	BROWN	ANNIKA	MEITH	18 OLD ETNA RD		LEBANON	NH	3766	0.91759248	5
1487831376	AZKUL	BASSEM		22 STRAFFORD ST		LACONIA	NH	32464701	0.919433936	5
1578557252	CHRISTO	STEPHEN	T	212 CALEF HWY		EPPING	NH	3042	0.920924095	5
1093973059	KIPROP	PETER		145 HOLLIS ST		MANCHESTER	NH	31011235	0.921488899	5
1558616300	HOLALAKERE SR	ANOOP KUM		243 ELM STREET		CLAREMONT	NH	37432099	0.922583291	5
1720241045	FURLAN	JULIE	ELIZABETH	984 WHITTIER HIGHWAY	MOULTONBORO	MOULTONBOROUGH	NH	3254	0.923634362	5
1538158522	PETERSON	JAMES	M	280 MAIN ST	SUITE 210	NASHUA	NH	30602919	0.924272088	5
1417105115	BOYADZHIEV	IVAN	YORDANOV	14 ARMORY RD		MILFORD	NH	30553405	0.926132862	5
1407874415	KEENE	DOUGLAS	WOODRUFF	590 COURT ST		KEENE	NH	34311719	0.92622714	5
1780846071	ABERKORN	IRYNA		1 MEDICAL CENTER DR	NEUROLOGY	LEBANON	NH	37561000	0.926587097	5
1144297524	PORTER	SUSAN	D	21 HAMPTON RD	BLDG 3	EXETER	NH	38334831	0.927750296	5
1336119734	KELLY	JAMES	H	1 MEDICAL CENTER DRIVE		LEBANON	NH	37560001	0.927832399	5
1740371368	BOURBEAU	JOSEE	LUCIE	133 PLEASANT ST		BERLIN	NH	35702006	0.928667687	5
1144337825	YU	FRAN	FENG	19 TYLER ST STE 103		NASHUA	NH	30602951	0.936389601	5
1295752038	KIERNAN	GERARD	N	590 COURT ST		KEENE	NH	34311719	0.937132939	5
1669405395	CHAUVIN	KATHLEEN	MARIE	240 S MAIN ST		WOLFEBORO	NH	38944411	0.937426284	5
1508931890	BERGERON	KATRIN	S	128 ROUTE 27		RAYMOND	NH	30771220	0.937827322	5
1730248873	FOX	KATHARINE	T	280 PLEASANT ST		CONCORD	NH	33012553	0.939148573	5
1912285800	BICKFORD	ANDREA	M	20 CHAMBERS DR STE 1200		HOOKSETT	NH	31061981	0.939316574	5
1134745078	O'GRADY	CLARE	ELIZABETH	250 PLEASANT ST		CONCORD	NH	33012598	0.940710867	5
1083657530	BASSI	JOHN	C.	250 PLEASANT ST		CONCORD	NH	33017539	0.942299304	5
1538720487	WEIGEL	LINDSAY		250 PLEASANT ST		CONCORD	NH	33012598	0.943552988	5
1982688123	SMITH	KATHLEEN	J	580 SAINT JOHNSBURY RD		LITTLETON	NH	35613437	0.948919778	5
1891803755	FRITHSEN	IVAR	LESLIE	580 COURT ST		KEENE	NH	34311718	0.949435938	5
1790134336	TEKELENBURG	SAIRA		5 ALUMNI DR FL 2		EXETER	NH	3833	0.950745219	5
1841256559	NGUYEN	PATRICK	PHONG	399 DANIEL WEBSTER HWY		MERRIMACK	NH	30544112	0.950881565	5
1235706110	FOLEY	LEAH	MARIE	42 YOUNGS XING		NORTHWOOD	NH	32613241	0.954103344	5
1114052008	MARTIN	JOHN	HARRISON	111 HOLT FARM RD		NELSON	NH	34575405	0.955587704	5
1578579082	SANDERS	ELIZABETH	A	2 PILLSBURY ST	SUITE 401	CONCORD	NH	33013502	0.956169493	5
1972524445	LAZAR	BARBARA		1 MEDICAL CENTER DR	GENERAL INT	LEBANON	NH	37561000	0.956197234	5
1538158464	MICHAUD	STEPHEN	J.	17A TATRO RD	SUITE 201	GOFFSTOWN	NH	30452370	0.956775949	5
1972525574	TIMMERMAN	MARK	LEO	454 DANIEL WEBSTER HWY		MERRIMACK	NH	30543699	0.956786041	5
1821544198	MACLEOD	DAVID	N	18 FOUNDRY ST STE 201		CONCORD	NH	33015421	0.956949568	5
1205895422	THOMAS	JOELLEN		9 BUZELL AVE		EXETER	NH	38332595	0.957096926	5
1659682961	JANKOWSKA	EWA	JOANNA	294 DW HWY		MERRIMACK	NH	30544474	0.957288392	5
1972626786	HEATHERTON	CHRISTOPH	A.	207 S MAIN ST		NEWMARKET	NH	38571843	0.960776737	5
1043210909	HOWE	ROBERT	JASON	118 PORTSMOUTH AVE BLDG D		STRATHAM	NH	38852487	0.965084839	5
1013988013	SMITH	JENNIFER		3073 WHITE MOUNTAIN HWY		NORTH CONWAY	NH	38607101	0.965480254	5
1316993728	JOSHI	GIRISH	C	7 WORKS WAY		SOMERSWORTH	NH	38781639	0.965664912	5
1962768945	FERGER	JESSICA		253 PLEASANT ST	DARTMOUTH H	CONCORD	NH	3301	0.966159258	5
1245322452	GUIDI	MICHAEL	A	7 WORKS WAY		SOMERSWORTH	NH	38781639	0.966232885	5
1902820921	THYNG	JONATHAN	BENTON	591 W HOLLIS ST		NASHUA	NH	30621323	0.966365775	5
1902467954	MATZKA	LIESL		250 PLEASANT ST		CONCORD	NH	33012598	0.967555884	5
1114992823	COPENHAVER	JIM	KEVIN	240 S MAIN ST	EMERGENCY D	WOLFEBORO	NH	38944411	0.970470143	5
1871767848	TOLL	JOSHUA	A	11 WESTMINSTER STREET	DARTMOUTH H	WALPOLE	NH	3608	0.971192096	5
1760481881	ROEMMELT	MARNEY	D	14 BOW STREET	SAGE INTEGR	EXETER	NH	38332828	0.973421841	5
1871640599	HUSSAIN	ZAKIR		54 WILLOW ST		BERLIN	NH	35702084	0.974867919	5
1902858855	BERKE	ETHAN	MICHAEL	18 OLD ETNA RD	DHMC - DEPA	LEBANON	NH	3766	0.977412465	5
1497744007	BENNETT	LYDIA	B.	160 S RIVER RD		BEDFORD	NH	3110	0.980409313	5
1669587556	KING	CYNTHIA	G	250 PLEASANT ST	CRFHC	CONCORD	NH	33017539	0.983749296	5
1689711954	STEIN	MICHAEL	JONATHAN	2 MANOR PKWY	SUITE 5	SALEM	NH	30794871	0.983865798	5
1881640761	LUTZ	STEPHEN		161 CORPORATE DR		PORTSMOUTH	NH	38016825	0.984307819	5
1790913028	ALVAREZ	HILARY	KATHERINE	18 FOUNDRY ST	SUITE 201	CONCORD	NH	33015421	0.987875721	5
1922242163	DE VRIES	BONNIE		133 PLEASANT ST		BERLIN	NH	35702006	0.990707669	5
1710473020	MIKAIL	SANDRA		250 PLEASANT ST		CONCORD	NH	33012598	0.993010489	5
1770145575	PEREIRA	AMANDA	KATHERINE	250 PLEASANT ST		CONCORD	NH	33012598	0.993344699	5
1912075706	BUZZELL	STEPHEN	HENRY	452 OLD STREET RD		PETERBOROUGH	NH	34581263	0.99452706	5
1932131471	SAICH	ELIZABETH	D	40 BUTTRICK RD		LONDONDERRY	NH	30533381	0.994827244	5
1992902456	SAYESS	POLINA	YUR'YEVNA	18 OLD ETNA ROAD	FAMILY MEDI	LEBANON	NH	3766	0.995164483	5
1346226107	BLACKWOOD	WILLIAM	STEWART	382 DANIEL WEBSTER HWY		MERRIMACK	NH	30544152	0.995922415	5
1437710944	TRAVERS	DD	DEURELL	5 WASHINGTON PL		BEDFORD	NH	31106736	0.996397852	5
1215002043	LORAH	JAY	ARTHUR	25 S RIVER RD	FAMILY PRAC	BEDFORD	NH	31106708	0.996406826	5
1184721136	KEPLER	MARGARET	ERSKINE	18 OLD ETNA RD	D-H PRIMARY	LEBANON	NH	37661937	0.998380508	5
1679763536	KHAN	NADIA	H	14 ARMORY RD		MILFORD	NH	30553405	0.998521522	5
1154377349	BLOOMER	JAMES	ARTHUR	21 HAMPTON RD	BUILDING 2,	EXETER	NH	38334831	0.998721573	5
1578552394	WASZKOWSKI	DANIEL	A.	6 BUTTRICK RD	SUITE 200	LONDONDERRY	NH	3053	0.999719635	5
