# Supplementary material for: Prevalence and Correlates of COVID-19 Vaccine Information on Family Medicine Practices’ Websites in the United States: Cross-sectional Website Content Analysis
Source: JMIR Form Res. 2022 Nov 17;6(11):e38425. doi: 10.2196/38425 (PMC9671487; doi:10.2196/38425)
Supplement: Multimedia Appendix 1 [file formative_v6i11e38425_app1.zip › NPI datasets/NJ_NPI.csv]

NPI	last_name	first_name	middle_name	address_line1	address_line2	city	state	zip	r	target_sample
1972916526	GIRGIS	MARINA		564 BROADWAY		BAYONNE	NJ	07002	0.0002291999	17
1952372468	SIMONE	PHILIP	MICHAEL	746 HIGHWAY 34	SUITE 2	MATAWAN	NJ	07747	0.000748836	17
1497246219	SHAH	VIKAS	M	1000 GALLOPING HILL RD STE 103		UNION	NJ	070837989	0.0010713777	17
1891873741	TEDESCHI	JOHN	P	54 ROBBINSVILLE ALLENTOWN RD	ONE MEDICAL	ROBBINSVILLE	NJ	086911625	0.0023821779	17
1275842452	SHIMELFARB	MARIANNA	B.	48-50 FAIRFIELD STREET		MONTCLAIR	NJ	07042	0.0038363901	17
1386683266	DEL CASALE	THOMAS		1355 BROAD ST		CLIFTON	NJ	070134221	0.0047933478	17
1043703135	JAKIMOVSKI	IVAN		502 HAMBURG TPKE STE 108		WAYNE	NJ	074708446	0.0051022247	17
1215501341	STEUSSING	ANA	FILIPA	1945 ROUTE 33		NEPTUNE	NJ	07753	0.0056902487	17
1154377687	CALABRESE	KAREN	ANN	500 BERLIN CROSS KEYS RD		SICKLERVILLE	NJ	080814355	0.0065347459	17
1235636028	MATHEWS	STEFAN	JOSEPH	401 YOUNG AVE STE 260A		MOORESTOWN	NJ	080573130	0.0076705455	17
1659808392	YADAV	KOMAL		1006 MANTUA PIKE		WOODBURY HEIGH	NJ	080971221	0.0082466174	17
1770583460	MICEK-GALINAT	LAURA	A	110 REHILL AVE		SOMERVILLE	NJ	088762519	0.0082917488	17
1871551275	ROSE	ABIGAIL	L	300 WITHERSPOON ST		PRINCETON	NJ	085423401	0.0083073839	17
1831213743	ESKOW	EUGENE	STEVEN	4 WALTER E FORAN BLVD	SUITE 103	FLEMINGTON	NJ	088224664	0.0088700252	17
1326098930	HUGHES	JANEY		100 K JOHNSON BLVD STE 101		BORDENTOWN	NJ	085052275	0.0090948106	17
1982776118	DENDRINOS	GEORGE	ARISTIDIS	2020 E CHESTNUT AVE		VINELAND	NJ	083618432	0.009936064	17
1790216588	KUNKIS	ADAM		1 BAY AVE		MONTCLAIR	NJ	070424837	0.0101753245	17
1174758767	GONZALEZ-ACUN	JOSE		116 WELDON WAY		PENNINGTON	NJ	085341829	0.0109438817	17
1942341458	KAUFMAN	IRVING	HENRY	1303 STATE ROUTE 27		SOMERSET	NJ	088733456	0.0111901476	17
1790960920	SHAH	MUBINA		382 MAIN ST		SPOTSWOOD	NJ	088841246	0.011285123	17
1558478529	SAFIER	GARY	S	477 RT 10 E	ST 204	RANDOLPH	NJ	07869	0.0113574755	17
1376505057	DOSHI	SANGITA	K.	504 WHITE HORSE PIKE	COOPER FAMI	HADDON HEIGHTS	NJ	08035	0.0122124218	17
1033135793	BORDIERI	JOSEPH	ANTHONY	333 FORSGATE DR	SUITE 205	JAMESBURG	NJ	088311567	0.0124264774	17
1396963401	BOTTI	CARLA	GRACE	1 J&J PLZ RM WH5G32		NEW BRUNSWICK	NJ	089330001	0.0126112602	17
1275575110	DELISI	MICHAEL	DAVID	1135 BROAD ST	ST. JOSEPH'	CLIFTON	NJ	070133346	0.0129274665	17
1639308919	CHHABRIA	ARUNA	J	65 JAMES ST		EDISON	NJ	088203947	0.0130809699	17
1437513603	BECKER	CHARLES		140 PARK AVE		FLORHAM PARK	NJ	079321049	0.0134166959	17
1982686010	GIACONA	CARYN	M	140 TINDALL RD		MIDDLETOWN	NJ	077482335	0.0137857637	17
1114931011	BAUER SHELDON	MELISSA	A	132 GROVE ST	STE A	HADDONFIELD	NJ	08033	0.0140714003	17
1922105394	MCCOY	KRISTINE	I	1301 MAIN ST		ASBURY PARK	NJ	077125359	0.0146350516	17
1497119473	CONCA	SAVERIO	FRANCIS	731 HWY 35 UNIT G		OCEAN	NJ	077124765	0.0150559531	17
1518937234	KERSHNER	GARY	BRIAN	1050 GALLOPING HILL ROAD	SUITE 202	UNION	NJ	07083	0.0151463584	17
1710949904	MORALEDA	JASON	N	275 HADDON AVE	COLLINGSWOO	COLLINGSWOOD	NJ	081081121	0.0152024794	17
1083008460	GRAHAM	DANIEL		30 SHREWSBURY PLZ		SHREWSBURY	NJ	077024322	0.0153519884	17
1972583060	HUDRICK	ROBERT	E	100 CENTURY PKWY	SUITE 140	MOUNT LAUREL	NJ	080541149	0.0164726027	17
1134280969	CHAE	SUNG		65 JAMES ST		EDISON	NJ	088203947	0.0165254097	17
1841287539	ALTAMURO	CHRISTOPH		2848 S DELSEA DR	SUITE 4B	VINELAND	NJ	083607042	0.0171800638	17
1841777976	PAUL	LISA		1400 ROUTE 70 E		CHERRY HILL	NJ	080342240	0.0180347716	17
1710911391	WILLIAMS	KAREN	LYNN	384 COUNTY ROAD 513		CALIFON	NJ	078304158	0.0194047438	17
1477749182	LEVIN	IRINA		714 EAST MAIN STREET, SUITE 1-C	ADVOCARE MA	MOORESTOWN	NJ	08057	0.0202731239	17
1497798581	AULETTA	MARIA		23 25 S. MAIN ST.	SUITE 2	MANVILLE	NJ	08835	0.0202903403	17
1063436293	OTT	WILLIAM		34 COLSON LN		MULLICA HILL	NJ	080621502	0.0211853143	17
1427082429	SHENKER	BENNETT	S.	111 E MAIN ST		MAPLE SHADE	NJ	080522679	0.0214566905	17
1437121068	PATERNO	JEANETTE	DIANE	315 ROUTE 31 SOUTH		WASHINGTON	NJ	07882	0.0215297374	17
1104230929	GOSEK	CLARE		4056 QUAKERBRIDGE RD STE 101		LAWRENCEVILLE	NJ	086484779	0.0215517599	17
1043370612	KANETKAR	TARA	P	2149 WOODBRIDGE AVE		EDISON	NJ	08817	0.0218130923	17
1477651487	MCNEILL	ROBERTA	NICOLE	780 CEDAR LANE		TEANECK	NJ	076660000	0.0220172857	17
1164459962	FURST	ALAN	DAVID	3175 ROUTE 10 EAST	# 500	DENVILLE	NJ	07834	0.0229051313	17
1972701613	COOLEY	DANIELLE	LYNN	100 CENTURY PKWY	SUITE 140	MOUNT LAUREL	NJ	080541149	0.0230900091	17
1689661951	ROFFE	KENNETH	A	225 ROUTE 23 NORTH		HAMBURG	NJ	07419	0.02316882	17
1639141583	THEUNE	CHRISTOPH	CHARLES	5678 BERKSHIRE VALLEY RD		OAK RIDGE	NJ	074389348	0.0242088474	17
1679553861	MCCORMICK	RYAN		534 LIPPINCOTT DR		MARLTON	NJ	080534805	0.0245251125	17
1518961986	SPARAGNA	ANGELO		425 BETHEL RD		SOMERS POINT	NJ	082442060	0.0252580708	17
1689955460	PATEL	DEEPA	N	425 AMWELL RD		HILLSBOROUGH	NJ	088441213	0.0257130102	17
1871576389	CAMPAGNOLO	MARY	F.	3242 ROUTE 206	BUILDING A	BORDENTOWN	NJ	08505	0.0257291137	17
1073668679	GARCIA	STEVEN	J.	122 CLINTON ST		HOBOKEN	NJ	070302502	0.0264917067	17
1710991187	CERVONE	JOSEPH	STEPHEN	741 NORTHFIELD AVE		WEST ORANGE	NJ	070521174	0.0266043041	17
1558569814	MALONE	JENNIE	O'LERA	3458 NEELY RD		JOINT BASE MDL	NJ	086415312	0.0267490852	17
1023196979	BUTKIEWICZ	ELISE		33 OVERLOOK RD	103	SUMMIT	NJ	079013570	0.0267675938	17
1598764912	GILO	ELMER	S	16 POCONO RD	SUITE 307	DENVILLE	NJ	078342901	0.0288515585	17
1184650848	ALBERICI	ANNA		335 DELSEA DR N		GLASSBORO	NJ	080281403	0.02966613	17
1962930479	YONAS	ADIAM		308 WILLOW AVE		HOBOKEN	NJ	070303808	0.0306100859	17
1780809699	PERKEL	DAVID		6 BRANDYWINE PL		OAKLAND	NJ	074362323	0.0308021032	17
1912975582	MINTZ	MILTON	J	13 MICHAEL CT		DOVER	NJ	078013714	0.03084666	17
1164496147	LUCCO	JULIANNE		200 FRENCHTOWN RD		MILFORD	NJ	088481329	0.0312445285	17
1295173185	CANIZALES	GLORIA	M	225 ROUTE 23 NORTH		HAMBURG	NJ	07419	0.033771487	17
1699755710	SCOTT	GEORGE	J	373 S WHITE HORSE PIKE		HAMMONTON	NJ	080371135	0.0341720265	17
1831196971	AMENDOLARA	MICHAEL	J.	431 US HIGHWAY 22 E STE 79		WHITEHOUSE STA	NJ	088893427	0.0350785861	17
1902058639	LOUBEAU-MAGNE	HELENE		134 MAPLE HILL DRIVE		SWEDESBORO	NJ	08085	0.0352997906	17
1699857011	MEDENILLA	ROSENIO	R	1301 ROUTE 72 W	SUITE 240	MANAHAWKIN	NJ	080502417	0.0358917243	17
1316939168	MAY-ORTIZ	JENNIFER		1 DIAMOND HILL RD		BERKELEY HEIGH	NJ	079222104	0.036332252	17
1437568086	YSIQUE	JACQUELIN		714 10TH ST		SECAUCUS	NJ	070942921	0.0373165058	17
1669538153	COLE	JANET	M	192 LIBERTY CORNER RD		FAR HILLS	NJ	079312566	0.0377194989	17
1467750422	O'BRIEN	MARLENE	THERESA	1 REGULUS DR STE A		TURNERSVILLE	NJ	080122427	0.0380991497	17
1114975679	DIRENZO	ROBERT	M	2225 E EVESHAM RD	SUITE 101	VOORHEES	NJ	080431557	0.0381053845	17
1215000708	DICOLA	MAY	BERSALONA	8 MOUNTAIN BLVD	SUITE G	WARREN	NJ	070592638	0.038332934	17
1245368554	KAYNAN	RIVA		234 MCLEAN BLVD		PATERSON	NJ	075041021	0.0383545272	17
1639173008	MAYER	MITCHELL	F.	400 GILL LN		ISELIN	NJ	088303001	0.0384965358	17
1790759603	MEYER	MONICA	A	72 ALEXANDER ROAD		LAMBERTVILLE	NJ	085302200	0.0386313335	17
1790987220	ROMAIN	SHARON		72 HAMBURG TPKE		RIVERDALE	NJ	074571160	0.0389737259	17
1568994275	DIMESA	GREGORY	FREDERICK	1005 N WASHINGTON AVE		GREEN BROOK	NJ	088122698	0.0394022437	17
1043531247	PELLEGRINO	TARA	MARIE	401 YOUNG AVE	SUITE 260	MOORESTOWN	NJ	08057	0.0394449788	17
1255503793	DORT	CHRISTIAN		100 COMMERCE PL		CLARK	NJ	070661302	0.0396340569	17
1427221738	GIARDINA	JENNIFER	LEE	3 PLAZA DR	SUITE 6	TOMS RIVER	NJ	087573759	0.0399206099	17
1891958211	FOX	ALLISON		115 ROUTE 46 W BLDG F		MOUNTAIN LAKES	NJ	070461668	0.0403305032	17
1255378360	LUNDY	EDWARD	LESLIE	1017 MARKET ST		GLOUCESTER	NJ	080301847	0.0406968491	17
1659792802	THAKAR	OPAL		552 WESTWOOD AVE		LONG BRANCH	NJ	077405239	0.0413479475	17
1639566086	LIN	ANNIE		329 MAIN RD		MONTVILLE	NJ	070459729	0.0416219915	17
1811932247	POTTICK-SCHWA	ELIANE		780 CEDAR LN		TEANECK	NJ	076661706	0.0418641092	17
1730276437	GUARIGLIA	GEORGE	A	1900 UNION VALLEY RD	SUITE 303	HEWITT	NJ	074213024	0.0422889982	17
1144317439	FAHMY	SANDRA		2433 COUNTY HIGHWAY 516	SUITE 3B	OLD BRIDGE	NJ	08857	0.0435537668	17
1194799106	GERTZMAN	JERROLD	S.	4056 QUAKERBRIDGE ROAD	SUITE 101	LAWRENCEVILLE	NJ	086484779	0.0437496146	17
1831180561	ESCANO	JUDE	THADDEUS	1 ROBERT WOOD JOHNSON PL		NEW BRUNSWICK	NJ	089011928	0.0439877385	17
1063018109	SCHROEDER	CARRIE		170 CHANGEBRIDGE RD BLDG C3		MONTVILLE	NJ	070459112	0.0443386166	17
1699186114	STYCZYNSKI	JOHN	ROBERT	401 ROUTE 73 NORTH	30 LAKE CEN	MARLTON	NJ	08053	0.0443632552	17
1013118660	GREGG	JOHN	ANTHONY	510 HAMBURG TPKE	WAYNE COMMO	WAYNE	NJ	074702025	0.0444408083	17
1538129168	LIJO	MARIA	CARMEN	340 SPEEDWELL AVE		MORRIS PLAINS	NJ	079502124	0.0447324575	17
1093781957	PATEL	VISHAL	V	244 LIVINGSTON ST		NORTHVALE	NJ	076471996	0.0448299679	17
1194832766	HERRERA	JUAN	CARLOS	1034 SALEM RD		UNION	NJ	070837058	0.0455693277	17
1164498093	RUTKIEWICZ	LAURA	A	641 US HIGHWAY 130		HAMILTON	NJ	086912101	0.0456479597	17
1619146677	DISTEFANO	KENNETH	LOUIS	1 MOUNT PROSPECT AVE		VERONA	NJ	070442707	0.0456966711	17
1598940595	KHAN	ZEESHAN	M	465 MOUNT PROSPECT AVE		NEWARK	NJ	071042907	0.0457231612	17
1255624896	SANCHEZ	CARLOS	ALFONSO	617 BROAD ST		NEWARK	NJ	071024403	0.046069195	17
1669993754	AMATO	DAISY	ANDREINA	201 TOMLIN STATION RD		MULLICA HILL	NJ	080621612	0.046257637	17
1366617334	CISNERO	MARIA	DEL CARME	605 S BROAD ST	UNIT B	ELIZABETH	NJ	072022601	0.0466841609	17
1235228768	RAY	ANJALI	K.	110 MARTER AVENUE	BLDG 500, S	MOORESTOWN	NJ	08057	0.0467770891	17
1003921594	MERLE	NANCY		932 S MAIN ST		PLEASANTVILLE	NJ	082323646	0.0474702516	17
1467954701	HAN	ISAAC	IKSEUNG	15 VER VALEN ST		CLOSTER	NJ	076242635	0.0477618957	17
1033321229	LEVINSON	ELIZABETH		534 LIPPINCOTT DR		MARLTON	NJ	080534805	0.0483323741	17
1205931797	BROMLEY	WILLIAM	H	726 S WHITE HORSE PIKE	SUITE 2	AUDUBON	NJ	081061326	0.0497666886	17
1932479094	SUBRATI	RAHMAN	RYAN	137 MAIN RD	SUITE 20	MONTVILLE	NJ	070459231	0.0497761341	17
1427216746	OFORI-BEHOME	YAW		135 S BROADWAY STE A-4		SOUTH AMBOY	NJ	088791762	0.0498251487	17
1750391686	RODRIGUEZ-BOS	SUSAN		27 S COOKS BRIDGE RD	STE 2-1	JACKSON	NJ	085272524	0.0501037161	17
1265469480	BRESCIA	DONALD		132 ROUTE 31 N		PENNINGTON	NJ	085343607	0.051892798	17
1336158146	FLAMM	GEORGE	G	440 COOPER STREET		BEVERLY	NJ	08010	0.0520819971	17
1790745180	BOORUJY	DEAN	PAUL	75 E NORTHFIELD RD		LIVINGSTON	NJ	070394532	0.0520953587	17
1952371734	GOLDBERG	ALEXANDER		224 TAYLORS MILLS RD	STE. 112	MANALAPAN	NJ	077263281	0.0526078339	17
1265436638	RIGGI	JOSEPH		36 VARDON WAY		FARMINGDALE	NJ	07727	0.0528188674	17
1841229457	GALLAGHER	JOSEPH	L	1 SOMERDALE SQ		SOMERDALE	NJ	080831345	0.0534623736	17
1215113477	DIGENIO	INES	ELENA	1401 ATLANTIC AVE		ATLANTIC CITY	NJ	084017022	0.0542200315	17
1861713422	MOSCATO	MICHELE		271 GROVE AVE STE A		VERONA	NJ	070441731	0.0546424198	17
1528038403	PANITCH	KENNETH	NOAH	132 GROVE ST	SUITE A	HADDONFIELD	NJ	080331224	0.0548156495	17
1114023363	WEINAR	MARVIN	A.	200 CAMPBELL DR	SUITE 102	WILLINGBORO	NJ	080461067	0.0549801286	17
1699138552	JAIN	MONICA	PATEL	900 ROUTE 168 STE A6		TURNERSVILLE	NJ	08012	0.055691056	17
1639365729	DHAR	GARGI		1301 MAIN ST		ASBURY PARK	NJ	077125359	0.0563483848	17
1720495245	PATEL	GOPI		27 S COOKS BRIDGE RD STE 2-1		JACKSON	NJ	085272524	0.0565900943	17
1992734974	RHYME	TIMOTHY	LAMAR	1450 E. CHESTNUT AVE.	SUITE 1E	VINELAND	NJ	08361	0.0575254811	17
1316331804	SHERIF	AJFAR		415 W SAINT GEORGES AVE		LINDEN	NJ	070365641	0.0577563583	17
1811949076	ZIPP	CHRISTOPH	P	435 SOUTH ST STE 220A		MORRISTOWN	NJ	079606477	0.0579371085	17
1982667531	SOLIMAN	YASSER	S.	2400 WHITEHORSE MERCERVILLE RD		HAMILTON	NJ	086191951	0.0583942789	17
1497816995	FRANTZ	MILDRED		1 INDUSTRIAL WAY W BLDG B		EATONTOWN	NJ	077244209	0.0586604737	17
1386888766	GUSHWAY-HENRY	NEOLA		1985 SPRINGFIELD AVE		MAPLEWOOD	NJ	070403435	0.0589161893	17
1669630356	KHANDELWAL	ANIL		1301 MAIN ST		ASBURY PARK	NJ	077125359	0.0594597529	17
1609118298	D'ANDREA	CHRISTOPH	RALPH	150 FAIRFIELD RD		FAIRFIELD	NJ	07004	0.0604179241	17
1679839054	LEE	JOSEPH	S	48 JUNIPER WAY		BASKING RIDGE	NJ	079201226	0.0604715967	17
1154410082	LUPOLI	KRISTEN		350 GROVE ST		BRIDGEWATER	NJ	088072833	0.0611812775	17
1356486518	BARLIS	CARA	JEANETTE	3131 PRINCETON PIKE	BLDG 4 SUIT	LAWRENCEVILLE	NJ	08648	0.0613542348	17
1659446789	ALI	MAJID		95 E MAIN ST	SUITE 106	DENVILLE	NJ	078342158	0.061967107	17
1972532422	PATRAGNONI	RICHARD	M	103 OLD MARLTON PIKE	SUITE 103	MEDFORD	NJ	080558772	0.0623739185	17
1487821054	GERTZMAN	SHARON	DEBORAH	2425 PENNINGTON RD	SUITE 100	PENNINGTON	NJ	085345228	0.0625160844	17
1467512913	MURRAY	RICHARD	S	271 GROVE AVE	SUITE A	VERONA	NJ	070441730	0.0629137075	17
1588612824	MAROTTA	RAYMOND	J	211 N MAIN ST	SUITE 203	CAPE MAY COURT	NJ	082102163	0.0643633777	17
1528422482	GOULD	KATRINA	MEILING	2330 ROUTE 33 STE 107		ROBBINSVILLE	NJ	086911431	0.0654349807	17
1205329372	WONG-URENA	SUEY	LYN	220 HAMBURG TPKE STE 3		WAYNE	NJ	074702132	0.0658833282	17
1548298581	LI	ANNIE	HONGYAN	1259 ROUTE 46	BUILDING 4C	PARSIPPANY	NJ	070544913	0.0659673023	17
1669488375	LUGO	MARIA	D.	23203 COLUMBUS RD		COLUMBUS	NJ	080221984	0.0665906119	17
1043300817	FIORE MD PA	EDWARD	D	20 HOSPITAL DR	SUITE 12A	TOMS RIVER	NJ	087556434	0.0687608114	17
1508250705	WONG	PATRICK		10 PARSONAGE RD STE 410		EDISON	NJ	08837	0.0696632858	17
1578544599	FAROOQUI	ZAHEER	AHMED	3018 BAYSHORE RD		NORTH CAPE MAY	NJ	082043706	0.070187029	17
1427097534	FISCHGRUND	JOEL	GARY	61 BEAVERBROOK RD	SUITE 301	LINCOLN PARK	NJ	070351748	0.0701907347	17
1528326279	STROPNICKY	KRISTIN	ANN	2040 ROUTE 33		NEPTUNE CITY	NJ	077536103	0.0711110216	17
1285608745	OLARSCH	RICHARD	GARY	4211 PACIFIC AVE		WILDWOOD	NJ	082604622	0.0712213642	17
1235636788	KUHAR	NICOLE		75 S WHITE HORSE PIKE		HAMMONTON	NJ	080371872	0.0712226099	17
1457372369	VAREVICE-MCAN	SUSAN		1605 E EVESHAM RD STE 1001		VOORHEES	NJ	080431437	0.0712431823	17
1679646608	TSOMPANIDIS	ANTONIOS	J	1 BETHANY RD	SUITE 79	HAZLET	NJ	077301663	0.0718601654	17
1851371967	LICHTMAN	LISA	B	728 MARNE HWY STE 100B		MOORESTOWN	NJ	080573128	0.0725391461	17
1619105970	JOHNSON	LINDA	TRENKA	4 CLARK COURT		EAST WINDSOR	NJ	085202720	0.0726620807	17
1215507991	RYSBEKOVA	NURZHAMAL		321 STANWORTH LN		PRINCETON	NJ	085403727	0.073855917	17
1710985387	GAFFNEY	JOHN	L	9501 VENTNOR AVE		MARGATE	NJ	084022218	0.0741365622	17
1932512357	KOWALSKI	ALEXANDER		42 E LAUREL RD STE 2100		STRATFORD	NJ	080841354	0.0745576504	17
1790197101	DAVIS	BRADLEY		7600 RIVER RD		NORTH BERGEN	NJ	070476217	0.0747237201	17
1104897354	LOZOWSKI	THOMAS	E	2446 CHURCH RD		TOMS RIVER	NJ	087538182	0.0768699125	17
1750317889	VON SUSKIL	KURT	EUGENE	235 RT 71		MANASQUAN	NJ	08736	0.077692878	17
1356442909	SPERLING	HOWARD	J	162 SOUTH NEW YORK RD		GALLOWAY	NJ	08205	0.078200243	17
1538542949	LEROY	CHRISTINE		1135 BROAD ST		CLIFTON	NJ	07013	0.0783256512	17
1346245560	ELKHOLY	NEVEEN	A.	1150 SPRINGFIELD AVE		IRVINGTON	NJ	071112441	0.0784418588	17
1679982813	CHEN	VICTORIA		1738 ROUTE 31 NORTH	SUITE 203	CLINTON	NJ	08809	0.0786631392	17
1851491922	STERMAN	LANCE	M	1985 STATE ROUTE 34 STE A8		WALL TOWNSHIP	NJ	077199101	0.079101007	17
1194852194	DE GENNARO	FRANK	VINCENT	6 OAKMONT LN		JACKSON	NJ	085273989	0.0791465938	17
1447836234	LOPEZ	JOHANNA		3196 JOHN F. KENNEDY BLVD		UNION CITY	NJ	07047	0.0791518055	17
1851430961	MILLER	WALTER	P	53 NAUTILUS DRIVE	SUITE B	MANAHAWKIN	NJ	08050	0.0797037348	17
1043531726	DAFTANI	KENNEDY	PALWASHA	200 HIGHLAND AVE STE 100B		GLEN RIDGE	NJ	070281521	0.080187148	17
1932282092	LUBAS	ANDREW	STANLEY	379 RIDGE ROAD		NORTH ARLINGTO	NJ	07031	0.0802013418	17
1326369968	SMITH	STEPHANIE		271 GROVE AVE		VERONA	NJ	070441730	0.0804656404	17
1598756173	GILANI	ASIM	HAIDER	459 JACK MARTIN BLVD	STE 1	BRICK	NJ	087247724	0.08114935	17
1700907110	BUINEWICZ	ANNA	MILLER	1 MERCK DR	WS1AF-35	WHITEHOUSE STA	NJ	088893400	0.0813778402	17
1437200441	CAPISTRANO	CECILIO	L	510 HERON DR	SUITE 108	BRIDGEPORT	NJ	08014	0.0814072341	17
1861412421	OVERBECK	KEVIN		42 E LAUREL RD	UDP #1800	STRATFORD	NJ	080841354	0.0814849893	17
1942221957	RISI	MARK	G	1 WASHINGTON BLVD	SUITE A	ROBBINSVILLE	NJ	086913162	0.0815458978	17
1487731113	AFRAN	JOYCE		317 GEORGE ST	FAMILY MEDI	NEW BRUNSWICK	NJ	089012008	0.0819356949	17
1518944784	BAUMAN	DAVID	C	125 EAST AVE	SUITE C	WOODSTOWN	NJ	080981351	0.0820006649	17
1013025428	GIARDINO	VINCENT	JOSEPH	109 MARSELLUS PLACE		GARFIELD	NJ	07026	0.0823610775	17
1659318483	LUCILA	RAFAEL	R	780 ALLWOOD RD		CLIFTON	NJ	070121923	0.0826852424	17
1053848382	LEE	ANGELA	BONNIE	384 COUNTY ROAD 513		CALIFON	NJ	078304158	0.082715205	17
1720061070	MAJCHRZAK	TADEUSZ	JANUSZ	3000 KENNEDY BLVD STE 308		JERSEY CITY	NJ	073063817	0.0834571291	17
1003983537	ANNOS	THOMAS		40 FARLEY PLACE		SHORT HILLS	NJ	070783319	0.0835706368	17
1912334780	PEINADO	SANDRA	CONSTANTI	1 PINEWOOD CT		SHORT HILLS	NJ	070783415	0.0840123422	17
1780761387	MELLOR	LISA	M	1001 W MAIN ST	SUITE B	FREEHOLD	NJ	077282579	0.0843069498	17
1679554059	YUNG	SHIRLEY		277 GEORGE ST	ERIC B. CHA	NEW BRUNSWICK	NJ	089011311	0.0844135913	17
1346240215	TUPPO	ENAS		1083 GOFFLE ROAD		HAWTHRONE	NJ	07506	0.0845362801	17
1669402152	PROVENCHER	ROBERT	A	296 KINGS HIGHWAY		CLARKSBORO	NJ	08020	0.0847277539	17
1952479842	REBELO	HELDER		468 PARISH DR	SUITE 6	WAYNE	NJ	074704671	0.0862996178	17
1699077909	KOPP MULBERG	FERN	ELYSE	630 MANTUA PIKE		WOODBURY	NJ	080963233	0.086380024	17
1740249457	MAGNET	MARCUS		831 KINGS HWY	SUITE 100	WOODBURY	NJ	080963162	0.0864842912	17
1164447470	CIMINELLI	MARIA	F.	1001 W MAIN ST STE B		FREEHOLD	NJ	077282579	0.0876678317	17
1427022607	VANDENBURG	JAMES	J	1738 STATE ROUTE 31	SUITE 203	CLINTON	NJ	088092014	0.0877988371	17
1689653644	SZGALSKY	JOSEPH	B	200 ROWAN BLVD		GLASSBORO	NJ	080282260	0.0880001947	17
1033550744	RYGIELSKI	JAMIE	LEIGH	57 ROUTE 46	SUITE 100	HACKETTSTOWN	NJ	078402695	0.0880536945	17
1376526442	THOMPSON	ROGER	MCLACHLAN	140 TINDALL RD		MIDDLETOWN	NJ	077482335	0.088648438	17
1023591120	CURRY	EVAN		338 CHIMNEY ROCK RD UNIT A140		BOUND BROOK	NJ	088051286	0.0886749239	17
1578533519	GALLAGHER	R. MICHAE		513 S LENOLA RD		MOORESTOWN	NJ	080571550	0.0887647891	17
1407938780	MASTRO	CAROLINE	B	1301 ROUTE 72 W	SUITE 240	MANAHAWKIN	NJ	080502417	0.0888229884	17
1235322165	GANTI	KENNEDY	U	651 JOHN F KENNEDY WAY		WILLINGBORO	NJ	080461262	0.0888478873	17
1972582336	DUSSIAS	RENATA	KULESSA	335 E MAIN ST		SOMERVILLE	NJ	088763109	0.0889156722	17
1255381067	FARINA	ALEXANDER	JOSEPH	445 WHITEHORSE AVE	SUITE 202	HAMILTON	NJ	086101410	0.0889822874	17
1710114301	SIRAJUDDIN	SYED	K.	506 BROADWAY		BAYONNE	NJ	070023712	0.0891277581	17
1457506792	GUPTA	CHARU		2 NORTH ROAD		CHESTER	NJ	070941826	0.0894254796	17
1699770412	SILVERBERG	MICHAEL	SLOAN	59 OLD ROUTE 22	THE DOCTOR	CLINTON	NJ	08809	0.0895933514	17
1184933293	AMANKWAAH	AJOA	O	728 MARNE HWY STE 100B		MOORESTOWN	NJ	080573128	0.0897339504	17
1780668749	LAZARUS	NERMIN	A	100 BRICK RD	SUITE 210	MARLTON	NJ	080532146	0.0901602074	17
1760940290	PRICE	MICHAEL		111 N JACKSON AVE		WENONAH	NJ	080901723	0.0904089995	17
1417158767	ADEDOKUN	EMMANUEL	ADEKUNLE	1135 BROAD ST STE 201		CLIFTON	NJ	070133346	0.0905816565	17
1093870776	CASSOTTA	JOSEPH	PHILIP	1600 CENTER AVE		FORT LEE	NJ	070244731	0.0914934394	17
1174750772	RODRIGUEZ	REINERIO		225 60TH ST		WEST NEW YORK	NJ	070932805	0.0915204087	17
1013216985	SONG	MARIA		225 ROUTE 23 NORTH		HAMBURG	NJ	07419	0.0919312793	17
1447426457	WRIGHT	EVAN	MICHAEL	655 SHREWSBURY AVENUE	SUITE 306	SHREWSBURY	NJ	07702	0.0925332685	17
1972558534	LEGGIERO	NICHOLAS	JOSEPH	125 ROUTE 46		BUDD LAKE	NJ	07828	0.0926582804	17
1205249679	SAHULHAMEED	FATHIMA		1 DIAMOND HILL RD		BERKELEY HEIGH	NJ	079222104	0.0927775051	17
1538735410	DOLAN	JENNIFER	REBECCA	73 N MAPLE AVE STE B		MARLTON	NJ	080531782	0.0929147155	17
1346241437	PLASNER	SAMANTHA	M.	100 CENTURY PKWY	SUITE 140	MOUNT LAUREL	NJ	080541149	0.0940548792	17
1003983594	KADER	RICHARD	A	1201 NEW RD STE 150A		LINWOOD	NJ	082211100	0.0941285822	17
1982741328	GILLISS	ADAM	C.	27 E CHESTNUT AVE		MERCHANTVILLE	NJ	081092504	0.0947588436	17
1588018345	UKWU	VICTOR		400 W CUTHBERT BLVD		HADDON TOWNSHI	NJ	081083327	0.0949400836	17
1750801304	GUEST	DENNIS	CHRISTOPH	4056 QUAKERBRIDGE RD STE 101		LAWRENCE TOWNS	NJ	086484779	0.0952917343	17
1720199730	HALLIT SCHNAP	JANICE	A	3322 ROUTE 22 STE 1204		BRANCHBURG	NJ	088764407	0.0955792633	17
1831321041	O'HARE	KENDAL	EGGERS	2225 E EVESHAM RD		VOORHEES	NJ	080431557	0.0964147151	17
1548207202	ESKOW	RAYMOND	PAUL	44 GODWIN AVE STE 102		MIDLAND PARK	NJ	074321959	0.0964426976	17
1447446158	NAHAS	ARTHUR	GEORGE	631 SHORE RD STE 2		SOMERS POINT	NJ	082442483	0.0965638753	17
1841424074	KIM	SUNG	T.	200 HIGHLAND AVE STE 100B		GLEN RIDGE	NJ	070281521	0.0975057884	17
1841787348	DEFILIPPO	SALVATORE		150 LAKESIDE BLVD		LANDING	NJ	078501144	0.0975279338	17
1881677490	VANDERWERKEN	SUZANNE	W	75 W RED BANK AVE		WOODBURY	NJ	080961694	0.0981851421	17
1174538938	ELBER	DANIEL	A	102 JAMES ST.	SUITE 202	EDISON	NJ	088203945	0.0983968894	17
1770843898	MENDEZ	CAROL		6 BRIGHTON RD		CLIFTON	NJ	070121647	0.0985499798	17
1376694786	BAUM	MICHAEL	JAY	908 OAK TREE AVE STE L		SOUTH PLAINFIE	NJ	070805100	0.0986217396	17
1992958599	KOGAN	SHELLI		25 KILMER DR	STE 105	MORGANVILLE	NJ	077511561	0.0988008217	17
1790004752	SAMADDAR	SOUMEN		84 ROUTE 31 N		PENNINGTON	NJ	085343605	0.0989038586	17
1891794251	LEVINE	STEVEN	MARC	789 AVENUE C		BAYONNE	NJ	070022820	0.0991141513	17
1770743957	SNYDER	JULIA	ALEXANDRA	703 E MAIN ST STE 2		MOORESTOWN	NJ	080573082	0.0993002537	17
1962578807	ROEHL	BARBARA	J	75 W. RED BANK AVE		WOODBURY	NJ	08096	0.099375899	17
1851335285	MESKIN	STEVEN	J	601 N MAIN ST		GLASSBORO	NJ	080281637	0.100052869	17
1962658450	PEREZ	IRIS		1038 E CHESTNUT AVE		VINELAND	NJ	083605800	0.1001413563	17
1164818134	MARTZ	REBECCA	LYNN	740 MARNE HWY STE 206		MOORESTOWN	NJ	08057	0.1002436933	17
1760465603	HERMAN	GREGORY	EDWARD	75 W RED BANK AVE		WOODBURY	NJ	080961694	0.1002949677	17
1932481546	FYFFE	ULLANDA		721 CLIFTON AVE	SUITE 2A	CLIFTON	NJ	070131880	0.1005971078	17
1699764373	BURKE	HANA	S.	147 EAST THIRD STREET	SUITE 2	MOORESTOWN	NJ	080572965	0.1012524004	17
1194878991	PATTERSON	MARION	LESLEY	101 2ND ST		LAKEWOOD	NJ	087013324	0.1017797771	17
1942610753	ARIF	SHAHAN	GHULAM	100 BOWMAN DR LOWR LEVEL1		VOORHEES	NJ	080439612	0.1023258516	17
1487634952	KRUGER	ERIC		256 COUNTY HOUSE RD		CLARKSBORO	NJ	080201395	0.1029540529	17
1316064991	WELLS	RICHARD	NEIL	38 SPRING MILL LN		CHERRY HILL	NJ	080032640	0.1036302331	17
1477582823	WILLOUGHBY	RONALD	P	130 LAKEHURST RD		BROWNS MILLS	NJ	080156057	0.1038825298	17
1730573437	PATEL	JIGGER		200 FRENCHTOWN RD		MILFORD	NJ	088481329	0.104087031	17
1417045030	GARTLAND	JOHN	JOSEPH	636 B KINGS HIGHWAY		WEST DEPTFORD	NJ	08096	0.1042529913	17
1992769913	SKILLINGE	DAVID	D	200 FRENCHTOWN RD		MILFORD	NJ	088481329	0.1047375873	17
1881859957	WU	IRENE	YOON	1301 MAIN ST		ASBURY PARK	NJ	077125359	0.1062249607	17
1053385807	SHLIMBAUM	TERRY	E	72 ALEXANDER AVE		LAMBERTVILLE	NJ	085302200	0.1065428705	17
1245229913	DIMAPILIS	ANNABELLE	BELLO	4000 ROUTE 130 BLDG C		DELRAN	NJ	080752414	0.1070123194	17
1003836917	BACCI	ELAINE		565 HWY 35 NORTH		RED BANK	NJ	07701	0.1073485897	17
1093795593	WADHWA	ARUNA		42 LAUREL RD E	UDP #1800	STRATFORD	NJ	080841354	0.1097182343	17
1215295316	MOREL	ELYSE		755 MEMORIAL PKWY	SUITE 300	PHILLIPSBURG	NJ	088652748	0.1097359299	17
1073547428	SCHEUERMANN	RICHARD	E	617 STOKES RD	SUITE 9	MEDFORD	NJ	080553097	0.1102342015	17
1588635296	NATICCHIA	JENNIFER		80 TANNER ST		HADDONFIELD	NJ	080332453	0.1104798946	17
1992140313	GUIDO	STEPHANIE		128 ROUTE 70 STE AANDB		MEDFORD	NJ	080552371	0.1113471976	17
1174719934	SINCLAIR	KERON	A	1005 NO WASHINGTON AVE		GREEN BROOK	NJ	08812	0.1114370828	17
1588624860	SIWINSKI	DENISE		731 HIGHWAY 35 UNIT G		OCEAN	NJ	077124765	0.1119707875	17
1790822427	FUREY	WILLIAM	JOHN	705 WHITE HORSE RD	SUITE D-102	VOORHEES	NJ	080432468	0.1119729407	17
1669462636	DOW	W.	ALBERT	455 BROAD ST		BEVERLY	NJ	080101545	0.1120741992	17
1780003244	NI	KIMBERLY		128 ROUTE 70 STE AANDB		MEDFORD	NJ	08055	0.1123371977	17
1588643944	RITTBERG	SHANNON	B	2399 ROUTE 34 BLDG A5		MANASQUAN	NJ	087361500	0.1124186242	17
1356310692	MORRIS	PAUL	JAMES	446 HACKENSACK ST		CARLSTADT	NJ	070721316	0.1124313949	17
1346268562	CADET	MARC		59 KOCH AVE		MORRIS PLAINS	NJ	079504400	0.1128892657	17
1295883825	GASKEL	VIRGINIA		832 BRUNSWICK AVE		TRENTON	NJ	086383829	0.1135292966	17
1922607316	SCHAMBELAN	JOSEPHINE	MARIA	9 PHILLIPS RD		HEWITT	NJ	074213221	0.1140551707	17
1649362377	VELLAS	ELAINE		50 POMPTON AVE		VERONA	NJ	070442917	0.1145334249	17
1225052111	SCHWARTZ	JOSEPH	THOMAS	10 VILLAGE DR		CAPE MAY COURT	NJ	082101939	0.1146413573	17
1063620060	ODATALLA	BASSAM	N	200 FAIRFIELD RD		FAIRFIELD	NJ	070042426	0.1147443848	17
1861466773	WERMUTH	ALBERT		1742 ROUTE 31 NORTH		CLINTON	NJ	08809	0.1147599733	17
1154682979	GIUGLIANOTTI	DANIEL	SCOTT	705 WHITE HORSE RD	SUITE D102	VOORHEES	NJ	080432468	0.1150371675	17
1699988212	BOWERS-PEPE	JESSICA		400 N CHURCH ST		MOORESTOWN	NJ	080571700	0.1152326502	17
1730116211	CRUZ	WILFREDO	CORREA	201 SAINT PAULS AVE APT 1D		JERSEY CITY	NJ	073063708	0.1164162402	17
1780019448	LAM	NALINI	PRIYA	435 SOUTH ST STE 220A		MORRISTOWN	NJ	079606477	0.1172771301	17
1013931245	POLNEROW	MARTIN		RAMBLEWOOD CENTER	1155 RT.73	MOUNT LAUREL	NJ	08054	0.1180029149	17
1720496755	FLORES	LISA		1230 WHITEHORSE MERCERVILLE RD		HAMILTON	NJ	086193838	0.118893473	17
1346445897	NEUBERGER	ALINA		369 SPRINGFIELD AVE		BERKELEY HEIGH	NJ	079221170	0.1196404314	17
1598777310	KLEEMAN	JEFFREY		2961 YORKSHIP SQ		CAMDEN	NJ	081042865	0.1198989377	17
1710128046	THAKALLAPALI	SANDHYA		319 W LANDIS AVE		VINELAND	NJ	083608101	0.1213756027	17
1588696728	BRETAN	AMY	FAITH	200 RARITAN COMMONS RTE 31 NORTH	SUITE 105	FLEMINGTON	NJ	088221154	0.1216315441	17
1811978414	COSTINO	JOHN	G	404 SURF AVE		NORTH WILDWOOD	NJ	082605865	0.1219749274	17
1841405008	PANTANO	MARIA	VITA	245 VALLEY BLVD		WOOD RIDGE	NJ	07075	0.1222800138	17
1073552766	SOLOMON	JENNIFER		203 PASSAIC AVE		PASSAIC	NJ	070554717	0.1232729564	17
1588723746	SIEGEL	HARVEY	PAUL	66 SUNSET STRIP	SUITE 400	SUCCASUNNA	NJ	078761345	0.1235007644	17
1366524761	SMITH	JOSEPH	A	71 ROUTE 206		HILLSBOROUGH	NJ	08844	0.1238855492	17
1992703177	CARTY	ELYSE	G	1 THIRD STREET		BORDENTOWN	NJ	085052416	0.1246123729	17
1982925376	STANKIEWICZ	DANUTA		40 WASHINGTON AVE		DUMONT	NJ	076283697	0.1250322024	17
1942360235	BREZINA	ERIC	JOSEPH	8 MOUNTAIN BLVD	SUITE G	WARREN	NJ	070592638	0.1255598805	17
1134111248	CODELLA	VINCENT		1050 GALLOPING HILL RD	SUITE 102	UNION	NJ	070837983	0.1263906393	17
1386710770	KRENTZLIN	PAUL	U.	HORIZON-BCBSNJ	THREE PENN	NEWARK	NJ	071052200	0.1266200692	17
1922021138	VITOLA	CARL	A	900 ROUTE 168	SUITE C3	TURNERSVILLE	NJ	080123233	0.1272850205	17
1609898022	NICHOLAS	PAUL	GEORGE	24 EAST AVE		WOODSTOWN	NJ	080981409	0.1283620271	17
1518963933	HO	JOHN		16 POCONO RD	SUITE 110	DENVILLE	NJ	078342905	0.1287146533	17
1003805763	IBAY	ANNAMARIE		1636 ROUTE 38 AND EAYRESTOWN ROAD		LUMBERTON	NJ	080480000	0.1288866113	17
1043263916	DOMBROWSKI	MARK		452 OLD HOOK RD	2ND FLOOR	EMERSON	NJ	076301381	0.1290311227	17
1386638377	STYLE	DANIEL	J	1 BRITTON PL	STE 12	VOORHEES	NJ	080432514	0.1295526666	17
1144472556	EJIOGU	JULIA	A	122 CLINTON ST		HOBOKEN	NJ	070302502	0.1297984496	17
1689104556	YUEN	DAVID		1500 ALPS RD		WAYNE	NJ	074703600	0.1298289863	17
1962431536	COHEN	ANDREW	G	1 BRACE RD STE B2		CHERRY HILL	NJ	080342600	0.1298454372	17
1326428152	KHARAZI	FARIBA		7 VOSE AVE		SOUTH ORANGE	NJ	070792019	0.1299534087	17
1922501568	KWON	SERI		67 CARRIAGE PL		EDISON	NJ	088204018	0.1302499655	17
1811009657	MRAVCAK	SALLY	A.	127 MONTGOMERY ST		JERSEY CITY	NJ	073023616	0.1306676367	17
1972921351	SLIWOWSKA	ANNA		317 GEORGE ST		NEW BRUNSWICK	NJ	089012008	0.1317541344	17
1861747438	SETHI	SHALINI		184 PLAINSBORO RD		CRANBURY	NJ	085122605	0.133015758	17
1396038113	MUKHERJI	GENEA		9100 WESCOTT DR	SUITE 103	FLEMINGTON	NJ	088224677	0.1335718218	17
1053547919	EZEANYA	EBERE	N	37 MAIN ST STE 5		CLINTON	NJ	088092609	0.1338856063	17
1497721062	SANTOS ARIAS	SIMON	B	410 36TH ST	1ST FLOOR	UNION CITY	NJ	070874712	0.1339537507	17
1356705727	HAGGERTY	THOMAS		175 HIGH ST		NEWTON	NJ	07860	0.1351867491	17
1518054899	GARGANO	JOSEPH		137 MAIN RD	SUITE 200	MONTVILLE	NJ	070459231	0.1353137135	17
1548276827	RISS	MARTIN		34 LANES MILL RD		BRICK	NJ	08724	0.1355257612	17
1124043930	IGBOKWE	JENNIFER	C.	6 BRIGHTON RD FL 2		CLIFTON	NJ	070121647	0.1362248418	17
1265906002	KOLB	MERRYL	NEW	1025 ROUTE 35		OCEAN	NJ	077124079	0.136535314	17
1225473507	CHIEN	JENNY		4 BRIGHTON RD STE 208		CLIFTON	NJ	070121665	0.1382039427	17
1134193865	ENG	KENNETH		800 W MAIN ST		FREEHOLD	NJ	077282554	0.1386745098	17
1164676342	PADILLA	NYREE		1868 HOOPER AVE		TOMS RIVER	NJ	087538175	0.1388722379	17
1790066454	MAKUI	SHEYDA		110 MAIN AVE		PASSAIC	NJ	070554427	0.1391745378	17
1548474257	BOYD	ROBERT	D	270 MAIN ST		WOODBRIDGE	NJ	070951927	0.1399063455	17
1477615466	GOLDMAN	IOSIF		7 AUER CT		EAST BRUNSWICK	NJ	088165829	0.1400546143	17
1902053606	ABUD	NANCY	LEROUX	36 PARK AVENUE		NEWARK	NJ	071040000	0.1402326106	17
1750336475	BRODRICK	IAN		333 MOUNT HOPE AVE		ROCKAWAY	NJ	078661645	0.1405068385	17
1578503405	HOLDCRAFT	SUZANNE		84 ROUTE 31 N STE 103		PENNINGTON	NJ	085343605	0.1413325896	17
1598765554	HEWITT	LYNNE	CATHERINE	201 ROUTE 24S BLDG C-3		COLTS NECK	NJ	07722	0.1416785275	17
1922267012	KAUR	HARLEEN		238 ERNSTON RD		PARLIN	NJ	088591947	0.1421118016	17
1063573749	ODELL	KIMBERLY		65 JAMES ST		EDISON	NJ	088203947	0.1432117997	17
1760699474	GEDROIC	KRISTINE	LYNN	465 SOUTH STREET	SUITE 101	MORRISTOWN	NJ	079608803	0.14331136	17
1962426338	BLUMENTHAL	ANDREW	M	805 COOPER RD	SUITE 3	VOORHEES	NJ	08043	0.1435849197	17
1467508309	YALLA	RAJYALAKS		62 LAKEVIEW ST		RIVER EDGE	NJ	076611722	0.1440130878	17
1134448251	YUSSAF	SHIRAZ	CEDE	122 CLINTON ST		HOBOKEN	NJ	070302502	0.1440357445	17
1689665358	CLARKE	JAMES	ALOYSIUS	459 JACK MARTIN BLVD	SUITE 1	BRICK	NJ	087247724	0.1441487009	17
1164496519	WITHAM	MARIEGRAC		385 TREMONT AVE		EAST ORANGE	NJ	070181023	0.1441563718	17
1255713095	LUO	YAN MEI		8 SHUNPIKE RD		MADISON	NJ	07940	0.1443993925	17
1003958604	YEHL	MARY ANN	MCLAUGHLI	240 WALL ST	SUITE 300	WEST LONG BRAN	NJ	077641181	0.1444437179	17
1558623330	VON BERG	LARA		11 OVERLOOK RD STE 100		SUMMIT	NJ	079013580	0.1449424774	17
1417913021	FIELD	SHAWN	MICHAEL	226 MIDDLE ROAD	STE 1	HAZLET	NJ	07730	0.1453012182	17
1922192517	DEINGENIIS	ANTOINETT		468 PARISH DRIVE	SUITE 6	WAYNE	NJ	07470	0.1457694793	17
1558370635	LANZA	MICHELE	R	240 MAPLE AVE		RED BANK	NJ	077011731	0.1462562928	17
1073602082	HOLTZIN	ROBERT	M	802 TILTON RD	#102	NORTHFIELD	NJ	082251233	0.1464120225	17
1679534093	HOWE	MICHELE	M	72 HAMBURG TPKE		RIVERDALE	NJ	074571160	0.1472626688	17
1003243981	DRAUCIKAS	LISA		1114 GOFFLE RD	SUITE 103	HAWTHORNE	NJ	075062014	0.1481244844	17
1841229309	BUCK	MURRAY	D	401 YOUNG AVE STE 180		MOORESTOWN	NJ	080573139	0.1492997981	17
1063942936	ARSHAD	ALI		110 REHILL AVE		SOMERVILLE	NJ	088762519	0.1498210803	17
1225089261	HOLLAND	ELBRIDGE	T	492 MAIN ST		CHATHAM	NJ	079282142	0.1499327981	17
1194759068	DEMASI	CHRISTOPH	L	202 ELMER ST		WESTFIELD	NJ	070902128	0.1499946579	17
1124204425	PAPPAS	ELENA	CATHERINE	1006 COMMONS WAY	BUILDING G	TOMS RIVER	NJ	087556429	0.150259133	17
1568676989	BARONE	CATHERINE	ANN	100 CENTURY PKWY	SUITE #140	MOUNT LAUREL	NJ	080541149	0.1506713029	17
1700957479	BELT	STEVEN	D	33 CENTRAL AVE		MIDLAND PARK	NJ	074321401	0.1512035849	17
1639498249	SCHONBERG	DANA	BETH	1030 CLIFTON AVE		CLIFTON	NJ	070133522	0.1526636384	17
1760443030	LUCATORTO	ANTHONY	JOSEPH	694 ROUTE15 SOUTH	SUITE 103	LAKE HOPATCONG	NJ	078492249	0.1534748795	17
1013391911	FLYNN	JAMIE		100 K JOHNSON BLVD STE 101		BORDENTOWN	NJ	085052275	0.153931662	17
1972710283	ROSS	CHARLES	WILLIAM	97 W PARKWAY		POMPTON PLAINS	NJ	074441647	0.154019164	17
1801270822	UDDIN	SARAH		1001 W MAIN ST STE B		FREEHOLD	NJ	077282579	0.1540391874	17
1114058963	PLUNKETT	LISA		1100 WESCOTT DR	SUITE 101	FLEMINGTON	NJ	088224600	0.1540548793	17
1790764074	SCHMIDT	CAROL		1377 CHEWS LANDING RD		LAUREL SPRINGS	NJ	080212760	0.1543447641	17
1013112390	DINKS-BROWN	SHANTAY	MONIQUE	817 FEDERAL ST		CAMDEN	NJ	081031539	0.1543526161	17
1568465656	LAVERDURE	KELLY	M.	750 BRUNSWICK AVE		TRENTON	NJ	191788567	0.1569430722	17
1346226115	MARION	WILLIAM	JOSEPH	426 STATE RT 515		VERNON	NJ	074623027	0.1571511725	17
1689672800	CARTY	ROBERT	W	1 THIRD ST		BORDENTOWN	NJ	085051321	0.1572352807	17
1013911486	TAMBURELLO	TRACI	A	30 SHREWSBURY PLZ		SHREWSBURY	NJ	077024322	0.1573054274	17
1902877079	DETATA	GERALD		120 S WHITE HORSE PIKE		HAMMONTON	NJ	080371804	0.1577794678	17
1700857794	SPECTOR	RANDY	A.	124 N BEVERWYCK RD		LAKE HIAWATHA	NJ	070342205	0.1587281451	17
1316987480	NEVINS	JOHN	J	492 MAIN ST		CHATHAM	NJ	079282142	0.1591280229	17
1780630764	VELDANDA	ASHOKVARD	R	1364 ROUTE 72 W		MANAHAWKIN	NJ	080502485	0.1597115026	17
1053651398	ZUCCONI	NICOLE	CHRISTINA	1505 W SHERMAN AVE		VINELAND	NJ	083606912	0.1602590238	17
1154375467	ARONWALD	BRUCE	A	95 MADISON AVE	SUITE 101	MORRISTOWN	NJ	079606092	0.1609733962	17
1184924441	ALEXANDER	JONATHAN	MYRON	11 WHITBAY DR		WEST ORANGE	NJ	070526602	0.1621931145	17
1275661993	CERVONE	OSWALD		891 TABOR ROAD		MORRIS PLAINS	NJ	07950	0.1622826411	17
1750397642	GINSBURG	DEBORAH		11 SCHALKS CROSSING RD	SUITE 622	PLAINSBORO	NJ	085361617	0.1634770013	17
1255478269	LEE	AUGUSTINE	SANG YOON	905 STUYVESANT AVENUE		TRENTON	NJ	086184021	0.1634964036	17
1033290606	TERRELS	MARY ELLE	J	114 CINCINNATI AVE		EGG HARBOR CIT	NJ	082151926	0.1636929964	17
1801943303	ERB	ERICA		302 TOWNE CENTRE DR		HILLSBOROUGH	NJ	088444695	0.1637114385	17
1881752665	EL-ATTAR	AYMAN	FATEHY	2239 WHITEHORSE MERCERVILLE RD	STE B	MERCERVILLE	NJ	086192642	0.1647630446	17
1144663352	KUMAR	AKANKSHA		317 GEORGE ST		NEW BRUNSWICK	NJ	089012008	0.1648498323	17
1750364261	FISHER	LUCINDA		90 BRICK RD FL 3		MARLTON	NJ	080532177	0.1650550478	17
1194880583	OJI	OMOBOLA	A	25 CRAIG PL		NORTH PLAINFIE	NJ	070604777	0.165776671	17
1063616894	CASTRO	ZOILA	YOLANDA	201 TABOR RD		MORRIS PLAINS	NJ	079502614	0.1660046639	17
1598765638	SPECTOR	ELISABETH		110 REHILL AVE		SOMERVILLE	NJ	088762519	0.1664906261	17
1417157629	MORTON	KINSHASA	C	317 GEORGE ST	1ST FLOOR	NEW BRUNSWICK	NJ	089012008	0.1671200954	17
1295749679	WURZEL	BERNARD	SAMUEL	405 NORTHFIELD AVE	STE. 203	WEST ORANGE	NJ	070523026	0.1671324275	17
1558391490	MOORE	REBECCA	CHRISITAN	373 S WHITE HORSE PIKE		HAMMONTON	NJ	080371135	0.1675826517	17
1306025549	JENSEN	EDWIN		1736 LARK LN		CHERRY HILL	NJ	080033215	0.16787527	17
1376619908	LIN	KAREN WEI		317 GEORGE ST	FAMILY MEDI	NEW BRUNSWICK	NJ	089012008	0.1683369601	17
1346220555	WEINER	SAMUEL		1605 E EVESHAM RD	SUITE 100	VOORHEES	NJ	080431437	0.1687149462	17
1356761837	CHUMMAR	JOSELINE		617 BROAD ST		NEWARK	NJ	071024403	0.1689328315	17
1346450723	HORVATH	KEDRON	NICOLE	123 EGG HARBOR RD STE 604		SEWELL	NJ	080809408	0.1689721538	17
1144284118	MCGINLEY	THOMAS		755 MEMORIAL PKWY	SUITE 300	PHILLIPSBURG	NJ	088652748	0.1690882329	17
1154635423	KAUR	JASRUP		788 SHREWSBURY AVENUE	SUITE 103	TINTON FALLS	NJ	077243093	0.1693526656	17
1497742761	MEDUNICK	SARA	E	5 EISENHOWER RD		COLUMBIA	NJ	078322716	0.1694239677	17
1730340167	KUMAR	MARY ANN	MACATOL	239 HURFFVILLE CROSSKEYS RD	SUITE 160	SEWELL	NJ	080804002	0.1694514366	17
1154391076	CHUNG	YCE		4056 QUAKERBRIDGE RD STE 101	CAPITAL HEA	LAWRENCEVILLE	NJ	086484779	0.1697981503	17
1154369346	PETERSON	DOLORES		701 E MAIN ST	SUITE 5	MOORESTOWN	NJ	080573032	0.1701372951	17
1811254980	BOJA	MICHAEL	CONRAD TA	1150 TEANECK RD	SUITE 1	TEANECK	NJ	076664825	0.171535628	17
1649276320	ZALUT	DAVID		333 LAUREL OAK RD		VOORHEES	NJ	080434453	0.1715918058	17
1841226495	CHATYRKA	GEORGE	O	1613 ROUTE 38		LUMBERTON	NJ	080482921	0.1725236476	17
1720233315	TYNDALL	ALINA		240 CENTRAL AVE		EAST ORANGE	NJ	070183313	0.1725413912	17
1881699528	BELOV	KHATUNA	TOPADZE	61 CRESCENT AVE		WALDWICK	NJ	074631431	0.1725997078	17
1578616942	SACCHIERI	THERESA	ANN	56 PAYNE RD	SUITE 21	LEBANON	NJ	088333262	0.1727460451	17
1407014350	VARKEY	CIBY	BABUKUNJU	666 MADISON AVE		BURLINGTON	NJ	080161254	0.1731420784	17
1316996762	LAGRADA	WILLIAM	V	203 ROUTE 9		ENGLISHTOWN	NJ	077268270	0.1739237198	17
1760921043	STALLER	BRANDEN		901 RARITAN AVE STE 2		HIGHLAND PARK	NJ	089043601	0.1739477684	17
1285604041	DIPAOLO	ANN	M	1028 HOOPER AVE		TOMS RIVER	NJ	087538321	0.1739670887	17
1679785786	MORTON	LISA	ASENI	403 US HIGHWAY 202		FLEMINGTON	NJ	088226037	0.1739784224	17
1326158783	PINTO	MATTHEW	G	10000 LINCOLN DR E	STE 101	MARLTON	NJ	080533105	0.1756423638	17
1508896945	BHAMIDIPATI	SAVITHRI		4401 VENTNOR AVE	2ND FLOOR	ATLANTIC CITY	NJ	084015736	0.176031747	17
1841648714	ROSENBLUM	LAUREN		48 FAIRFIELD ST		MONTCLAIR	NJ	070424137	0.1771307113	17
1699102848	DHAMOTHARAN	SHAKIRA		1135 BROAD ST STE 201		CLIFTON	NJ	070133346	0.1786355456	17
1386610228	SHAPIRO	GARY	I	204 ARK RD	SUITE 103	MOUNT LAUREL	NJ	080543100	0.178681437	17
1902042286	JEFFERSON	JONI	FELICIA	852 ROUTE 3 STE 200		CLIFTON	NJ	070122344	0.179683813	17
1851346985	PEDOWITZ	ROBERT	NEIL	161 BARTLEY RD		JACKSON	NJ	085271241	0.1808535201	17
1861854739	GEORGE	BETTINA		799 BLOOMFIELD AVE	SUITE 201	VERONA	NJ	070441367	0.181127024	17
1942615398	ODUYE	ADEDAYO		55 MEADOWLANDS PKWY		SECAUCUS	NJ	070942977	0.1819310399	17
1467517334	ANTHONY-WILSO	AVRIL	D	1114 GOFFLE RD		HAWTHORNE	NJ	075062014	0.182467186	17
1922144401	LEE	DAVID	WON	1625 ANDERSON AVE	SUITE 204	FORT LEE	NJ	070242748	0.1828573645	17
1356349625	POLIZZI	DAVID	R	61 FRONTAGE RD		HAMPTON	NJ	088274001	0.182947436	17
1225221278	CABELA	GINA	FLORES	40 WASHINGTON AVE		DUMONT	NJ	076283697	0.1834779802	17
1639140148	BRENNER	ROBERT		1 DIAMOND HILL RD	SUMMIT MEDI	BERKELEY HEIGH	NJ	079222104	0.1839793223	17
1528137122	GURRIERI	JOHN	E	1 BRACE RD STE B2		CHERRY HILL	NJ	080342600	0.1845050776	17
1063455780	JAIN	SANJAY	K	PANTHER VALLEY MALL, BLDG B, ROUTE 517		HACKETTSTOWN	NJ	07840	0.1851544497	17
1225122401	TOMASSO	TARA	M	612 GLASSBORO RD		WOODBURY HEIGH	NJ	080971423	0.1852755003	17
1588624977	WU	JACK	C	219 HIGHLAND AVE		WESTVILLE	NJ	080931014	0.1852847194	17
1003820465	BERNARD	JOHN	V	526 WATER STREET		BELVIDERE	NJ	07823	0.1855878784	17
1639507510	FAGEL	JONATHAN	C.	705 HADDONFIELD BERLIN RD		VOORHEES	NJ	080433714	0.1856425145	17
1467089110	KLEYN	LINA		100 MADISON AVE		MORRISTOWN	NJ	079606136	0.1857727972	17
1063463636	ZEH	CATHERINE	A	3322 ROUTE 22 STE 1204		BRANCHBURG	NJ	088764407	0.1859067884	17
1154452225	IFURUNG	ARTEMIO	AGUSTINES	1108 PEMBERTON BROWNS MILLS RD		PEMBERTON	NJ	080681501	0.1861731076	17
1184635930	HANRAHAN	MAUREEN		435 LIBERTY LN		MARLTON	NJ	080535344	0.187026654	17
1518997980	DALSEY	MICHAEL	E	95 WOODSTOWN RD	SUITE B	SWEDESBORO	NJ	080853181	0.1870688331	17
1447405972	ATKINSON	MONICA		2301 WOODLYNNE AVE		WOODLYNNE	NJ	081072242	0.1870846908	17
1568420024	LESLIE	MARTHA	IRENE	2111 NEW RD	SUITE 103	NORTHFIELD	NJ	082251547	0.1878689868	17
1265454631	REDDY	SATISH	K	560 NEW YORK AVE		LYNDHURST	NJ	070711532	0.1881789291	17
1619067071	OSWARI	ANDREW		639 COOPER ST	LEAP ACADEM	CAMDEN	NJ	081021116	0.1891356791	17
1972524551	TOPOROWSKI	BEVERLY	C	3242 ROUTE 206 STE A2		BORDENTOWN	NJ	085054517	0.1895339127	17
1033489802	KAMINSKI	DONNA	MARIE	435 SOUTH ST STE 220A		MORRISTOWN	NJ	079606477	0.1897867742	17
1770994386	GHABOUR	ROSE ANN	SAMEH	84 VERONICA AVE STE B104		SOMERSET	NJ	088733529	0.1898041895	17
1518920552	GIGLIOTTI	DAVID	T	181 W WHITE HORSE PIKE STE 100	ADVOCARE GI	BERLIN	NJ	080092032	0.1902858942	17
1629509435	HOSEIN	SUZANNA		570 EGG HARBOR RD STE C2		SEWELL	NJ	080802359	0.1911110152	17
1659893378	LUTHER	ABISOLA		613 EXECUTIVE DR		PRINCETON	NJ	085401528	0.191162347	17
1275584237	KOLYBABIUK	YAROSLAW	J.	7740 MAPLE AVE		PENNSAUKEN	NJ	081095528	0.1915888578	17
1851659965	PATEL	BHAVESH		201 TOMLIN STATION RD		MULLICA HILL	NJ	080621612	0.1916837237	17
1215178983	MALETZKY	SIDNEY	P	11 LAKEVIEW PL		CHERRY HILL	NJ	080031116	0.1929566097	17
1629174669	HENRY-DINDIAL	NICOLE		563 SPRINGFIELD AVE		WESTFIELD	NJ	070901002	0.1932440881	17
1639117583	BRYANT	MANMOHAN		6A LOSEY RD		RINGOES	NJ	085511206	0.1934248992	17
1255305231	KOZAKOWSKI	STANLEY	M	200 FRENCHTOWN RD		MILFORD	NJ	088481329	0.1934606341	17
1285664615	HUTCHISON	MELISSA		210 S. SHORE ROAD		MARMORA	NJ	08223	0.1935204618	17
1174653331	CERVONE	MAURIZIO		891 TABOR RD		MORRIS PLAINS	NJ	079502733	0.1937195818	17
1790072411	HUSTON	WHITNEY	LEIGH	5 EVES DR		MARLTON	NJ	080533101	0.1939254926	17
1548618739	DAVIS	SARAH		660 WOODBURY GLASSBORO RD STE 26		SEWELL	NJ	080803738	0.1945920173	17
1487996062	KLINGMEYER	DOROTHY	MARIE	435 SOUTH ST	SUITE 220A	MORRISTOWN	NJ	079606422	0.1947422261	17
1609302314	SINGH	SUJAL		UNION COUNTY HEALTHCARE ASSOCIATES, LLC	637 WESTFIE	ELIZABETH	NJ	07208	0.1947926768	17
1427121631	GROBSTEIN	NAOMI		48 FAIRFIELD ST		MONTCLAIR	NJ	070424137	0.1949599763	17
1548574346	PONNAMANENI	ABHILASHA	RAO	639 STOKES RD	SUITE 102	MEDFORD	NJ	080553003	0.1957165241	17
1992809198	SENESE	SUSAN	A	JIMMIE LEEDS ROAD	RICHARD STO	POMONA	NJ	08240	0.1959293113	17
1053429803	PURI	KAMAL	ANAND	321 N WARREN ST		TRENTON	NJ	086184741	0.1962870537	17
1699869909	LENTINE	NANCY		70 E MAIN ST		LITTLE FALLS	NJ	074245609	0.196570898	17
1760589337	NASTA	SUCHETA	M	90 WASHINGTON ST	SUITE 311	EAST ORANGE	NJ	070171050	0.196655436	17
1497203004	MURCH	ERIC		123 NEWTON SPARTA RD		NEWTON	NJ	078602769	0.1970286389	17
1518936053	MAZZOCCOLI	VITO		73 BLOOMFIELD AVE	1ST FLOOR	CALDWELL	NJ	070065311	0.1975773518	17
1285992875	BAJAJ	JASMINE		811 SUNSET RD		BURLINGTON	NJ	080163645	0.1976263128	17
1780025973	MCGUIRE	MATTHEW	BRIAN	175 HIGH ST		NEWTON	NJ	078601004	0.1977770842	17
1265429781	JAUREGUI	ELENA	R	609 MORRIS AVE		ELIZABETH	NJ	072081711	0.1985779671	17
1528164431	RUSHMAN	JOHN	WARREN	100 COMMERCE PLACE		CLARK	NJ	07066	0.1986290301	17
1043270382	MILLS	ORLANDO	F	515 IRON BRIDGE RD		FREEHOLD	NJ	077285300	0.1986789583	17
1750461232	SINHA	TARU		1001 W MAIN ST	SUITE B	FREEHOLD	NJ	077282579	0.2000172065	17
1194785717	DIBONA	ANTHONY	D	302 HURFFVILLE CROSSKEYS RD	SUITE A1	SEWELL	NJ	080809206	0.2001508727	17
1356723084	PHAKEY	VISHAL		333 LAUREL OAK RD		VOORHEES	NJ	08043	0.2001519279	17
1730294190	BHATE	SONIYA		VA NEW JERSEY HEALTHCARE SYSTEM	385 TREMONT	EAST ORANGE	NJ	07018	0.2009369187	17
1558923995	ASSEMU	BELEN	F	2048 OAK TREE RD		EDISON	NJ	088202012	0.2011711701	17
1801876982	HERRING	MARVIN	E	42 E LAUREL RD	UDP #1800	STRATFORD	NJ	080841354	0.2015048294	17
1891882254	CHEW	JASON	M	201 WEST AVE		OCEAN CITY	NJ	082264131	0.2015918154	17
1053734632	KAYASTHA	SHITAL		32 N MAIN ST		MARLBORO	NJ	077461429	0.2016033862	17
1730153594	SCHMITT	DAVID	J	72 ALEXANDER AVE		LAMBERTVILLE	NJ	085302200	0.201706234	17
1477618866	AWAN	RABIA	SULTANA	201 LYONS AVE STE D-3		NEWARK	NJ	07112	0.2027607217	17
1457331506	LIGOT	JAIME	LAZO	394 UNIVERSITY AVE		NEWARK	NJ	071021221	0.2028612258	17
1891846234	VEYSMAN	BORIS		1 ROBERT WOOD JOHNSON PL	MEB ROOM 10	NEW BRUNSWICK	NJ	089011928	0.2031625808	17
1174919468	KUPERMAN	MARIANA	RAQUEL	151 FRIES MILL RD STE 301		TURNERSVILLE	NJ	080122016	0.2033438828	17
1699798009	MORONT	BARBARA	JEANNE	911 SUNSET RD		BURLINGTON	NJ	080162250	0.2040742315	17
1548292089	POPECK	PAUL	J	1005 NORTH WASHINGTON AVE		GREEN BROOK	NJ	08812	0.2051215038	17
1447359963	SWEINHART	MARTY	DAWN	369 W BLACKWELL ST	UNIT 1	DOVER	NJ	078012560	0.2052988444	17
1659313005	SIRECI	JOSEPH		475 OLD MARLTON PIKE W		MARLTON	NJ	080532098	0.2055304224	17
1790771293	ONGSIAKO	ALLEN	R	1228 ROUTE 37 W	SUITE 6	TOMS RIVER	NJ	087554811	0.2055884684	17
1932214095	KHAN	MOHAMMED	N.	37 S MAIN ST		MANVILLE	NJ	088351801	0.2066872275	17
1659314953	KOHLER	FRANK	ROBERT	105 MANHEIM AVE	SUITE 1	BRIDGETON	NJ	08302	0.2068062775	17
1487885430	MATHEW	BETSY	J	1 ROBERT WOOD JOHNSON PL		NEW BRUNSWICK	NJ	089011928	0.2074578499	17
1770569568	GOLDSTEIN	MARC		8100 KENNEDY BLVD		NORTH BERGEN	NJ	070474254	0.207646397	17
1114181443	KELLY	HORTENSIA		851 MOUNT PROSPECT AVE		NEWARK	NJ	071043228	0.2080724683	17
1912075185	VASILIADES	THALIA		484 LAFAYETTE AVE		HAWTHORNE	NJ	075062522	0.2083124659	17
1164866729	MOLNAR	ERIC	D	210 ROUTE 94		COLUMBIA	NJ	078322764	0.2083221652	17
1417121674	MARCHESE	FRANK	PETER	65 DAWSON LN		MONROE TOWNSHI	NJ	088312660	0.2083330193	17
1619916244	SCHNEIDER	WAYNE		210 S SHORE RD	SUITE 100	MARMORA	NJ	082231200	0.208448385	17
1689673923	WITT	VIRGINIA	MARIE	176 PALISADE AVE		JERSEY CITY	NJ	073061121	0.2088601129	17
1316984180	HECK	GARY	X	222 GIBBSBORO RD		CLEMENTON	NJ	080214132	0.2096831911	17
1801879275	LEWIS	MARY	KENDRA	1100 WESCOTT DR	SUITE 101	FLEMINGTON	NJ	088224600	0.2117642775	17
1437230901	BROBYN	TRACY	L	201 MULLICA HILL RD		GLASSBORO	NJ	080281700	0.2125835457	17
1437470119	KIDANGAN	JULIE	THOMAS	1310 BROAD ST		BLOOMFIELD	NJ	070033010	0.2129446204	17
1669851515	FREIBERG	SCOTT	TYLER	308 WILLOW AVE		HOBOKEN	NJ	070303808	0.2130534021	17
1578505178	BILLER	JEANETTE	MARIE	510 HAMBURG TPKE	STE 101	WAYNE	NJ	074702025	0.2132200865	17
1821385774	BROLIS	NILS	VIESTURS	373 S WHITE HORSE PIKE		HAMMONTON	NJ	08037	0.2137741606	17
1003989237	MENASHE	RICHARD	B	15 SO MAIN ST		EDISON	NJ	08837	0.2141430174	17
1326018805	SPINOSI	MARY	JEANNE	570 EGG HARBOR RD STE C2		SEWELL	NJ	080802359	0.2153210548	17
1013002831	MONTGOMERY	CATHERINE	P	2301 E EVESHAM RD	SUITE 503	VOORHEES	NJ	080434501	0.215431457	17
1841236080	SALVO	ANTHONY		120 S WHITE HORSE PIKE		HAMMONTON	NJ	080371804	0.2160228008	17
1043667892	JEDLINSKI	CASIMIR		308 WILLOW AVE		HOBOKEN	NJ	070303808	0.2173753275	17
1750328993	RACCUGLIA	JOSEPH	RICHARD	4251 US HIGHWAY 9	SUITE 3-A	FREEHOLD	NJ	077288303	0.2174695615	17
1225097066	SYREK	JENNIFER	ROSE	499 MARLBORO RD	SUITE 1	OLD BRIDGE	NJ	088573746	0.2174879989	17
1306833660	MATIENZO	RICARDO		450 7TH ST	SUITE 9	HOBOKEN	NJ	070302057	0.218516586	17
1659519346	THOMAS	PATRICIA	JANN	798 CENTERTON RD		ELMER	NJ	083183945	0.2188024387	17
1003337650	GREWAL	PARNEET	KAUR	1080 STELTON RD		PISCATAWAY	NJ	088545201	0.2188067563	17
1518051838	FOGLIANI	ROBERT	J.	250 OLD HOOK RD		WESTWOOD	NJ	076753123	0.2192502153	17
1982652731	HAFLIN	MARY	ANN	1200 NEW JERSEY AVE		NORTH WILDWOOD	NJ	082602734	0.2193800021	17
1144393513	MEZHOUDI	AMAL		5301 BROADWAY		WEST NEW YORK	NJ	070932622	0.219507326	17
1619512829	DIMENNA	LAURA	CYNTHIA	600 CLEMENTS BRIDGE RD		BARRINGTON	NJ	080071814	0.219735053	17
1861529430	PRIOR	PATRICIA	A.	326 PENN ST		CAMDEN	NJ	081021410	0.2199882922	17
1386780310	CIOCE	THOMAS	G	95 MADISON AVE FL 2		MORRISTOWN	NJ	079606092	0.2213921641	17
1225188543	ZARA	GRACIANO	LUCERO	137 LIVINGSTON AVE		NEW BRUNSWICK	NJ	089012497	0.2215225572	17
1679505424	BOCK	DAVID	ANDREW	84 E BROAD ST		HOPEWELL	NJ	085251844	0.2226781217	17
1861471161	KARMAZIN	POLINA		701 COOPER RD	SUITE 16	VOORHEES	NJ	080433800	0.2235876616	17
1922066125	SIEMINSKI	DOUGLAS	P	33 NEWTON SPARTA RD		NEWTON	NJ	078602764	0.2238277449	17
1720511819	CORNEJO	KRISTINE	VICTORIA	5678 BERKSHIRE VALLEY RD		OAK RIDGE	NJ	074389348	0.2250093912	17
1528589736	RUHL	LAURA		200 FRENCHTOWN RD		MILFORD	NJ	088481329	0.2257738357	17
1316112055	KELLEY	STANLEY	CALVIN	7 NORTHAMPTON RD		GALLOWAY	NJ	082056812	0.2263548012	17
1356384341	CHRUCKY	ROMAN		169 MINNISINK RD		TOTOWA	NJ	075121803	0.2264478669	17
1699717165	HAAG	JERRY	L.	350 FRONT ST		ELMER	NJ	083182143	0.2268799661	17
1235661349	WANG	LONG	QIN	31-00 BROADWAY		FAIR LAWN	NJ	074103963	0.2271186543	17
1306156419	FAPOHUNDA-ADE	OLUWATOYI	T	333 MOUNT HOPE AVE STE 120		ROCKAWAY	NJ	078661655	0.2273012187	17
1255534673	VILA	MARIA	NIEVES	435 SOUTH STREET	S. 160	MORRISTOWN	NJ	07960	0.2285952085	17
1114694643	ORLAND	KAREN		18 REDNECK AVE		LITTLE FERRY	NJ	076431382	0.229250548	17
1164498606	BECKER	ANDREW	B	261 JAMES ST	SUITE 2A	MORRISTOWN	NJ	079606392	0.2297601566	17
1629160361	PIECH	RICHARD	F	302 TOWNE CENTRE DR		HILLSBOROUGH	NJ	088444695	0.2302985407	17
1518971068	VISCUSO	MARIA	BOCCALETT	2 HEDDEN TERRACE		NORTH ARLINGTO	NJ	070316109	0.231714469	17
1790885275	LERCH	GORDON	LEE	63 N LAKEVIEW DR	SUITE 202	GIBBSBORO	NJ	080261026	0.231878976	17
1588695712	GELLERSTEIN	ALAN	S	11 SADDLE RD		CEDAR KNOLLS	NJ	079271901	0.2322494645	17
1558707620	VAYNKOF	YEVGENIY		231 MAPLE AVE		RED BANK	NJ	077011745	0.2322605854	17
1053630178	TAUBMAN	JESSICA	CARA	122 CLINTON ST		HOBOKEN	NJ	070302502	0.2325138437	17
1689709586	PETRUNCIO	GEORGE	JOHN	188 FRIES MILL RD	SUITE E-1	TURNERSVILLE	NJ	080122015	0.2330897726	17
1316942618	MILLER	GEORGE	WALTER	799 BLOOMFIELD AVE STE 201		VERONA	NJ	070441301	0.2333343985	17
1205808300	FLORES	JOSE	C	230 SHERMAN AVE	SUITE A	GLEN RIDGE	NJ	070281529	0.2334326507	17
1396399747	HURTADO	NICOLE		18 W BLACKWELL ST		DOVER	NJ	078013841	0.2335228209	17
1154529220	DELLAVALLE	LINDSAY	JOY	925 US HIGHWAY 202		NESHANIC STATI	NJ	08853	0.2341097981	17
1386765287	FUHRMAN	JOEL	H	4 WALTER E FORAN BLVD	SUITE 409	FLEMINGTON	NJ	088224664	0.2343988415	17
1689784894	HORVITZ	STEVEN	PAUL	128 BORTONS LANDING RD	SUITE 2	MOORESTOWN	NJ	080573011	0.2347412246	17
1366857997	EANG	ROSANNA		1238 CHEWS LANDING RD		LAUREL SPRINGS	NJ	080212808	0.2352038185	17
1003298662	MLECZKO	JOSHUA		100 K JOHNSON BLVD STE 101		BORDENTOWN	NJ	085052275	0.2363644802	17
1245474261	DRUBIN	SAUL		22 ANDERSON AVE		DEMAREST	NJ	076272310	0.2364454117	17
1831159227	NAPOLITANO	LOUIS	V	245 VALLEY BLVD		WOOD-RIDGE	NJ	070751236	0.2364816783	17
1114903135	LEONTI	VINCENT	JOSEPH	134 FRANKLIN CORNER RD STE 101B		LAWRENCEVILLE	NJ	086482527	0.2366187285	17
1134161987	KLINE	BRADLEY	HOWARD	4105 US HIGHWAY 1	SUITE 1	MONMOUTH JUNCT	NJ	088522157	0.2370756186	17
1376857177	SALLOUM	AZIZEH	J.	1200 N HIGH ST		MILLVILLE	NJ	083322540	0.2373784847	17
1497801872	SEDLACEK	CHRISTINE		29 LAKESHORE DR		ROCKAWAY	NJ	078661405	0.2383443873	17
1962443366	KLEINSTEIN	SMADAR	F	1355 BROAD ST		CLIFTON	NJ	070134221	0.2385162046	17
1295712347	MANALIS	HELEN		216 HADDON AVE	SUITE 100	HADDON TOWNSHI	NJ	081082809	0.2386494368	17
1821380262	FINCH	VLADA	E	2624 HWY 516		OLD BRIDGE	NJ	088572306	0.2388467357	17
1588055156	GIRARDY	JEANNE	ELIZABETH	27 CLYDE RD STE 102		SOMERSET	NJ	088735039	0.2389546341	17
1447282660	PILLA	JOHN	DOMINICK	1005 NORTH WASHINGTON AVE		GREEN BROOK	NJ	08812	0.2389699883	17
1841352259	KUMAR	HARINI		3458 NEELY ROAD		MCGUIRE AFB	NJ	08641	0.2390481677	17
1326139072	MESSINA	CHARLES	I.	59 OLD ROUTE 22	THE DOCTOR	CLINTON	NJ	08809	0.2390810047	17
1457368573	TESORIERO	LAURA		1899 ROUTE 88		BRICK	NJ	087243124	0.2396049813	17
1982670618	THOMSON	MARYJO	G	261 JAMES ST	SUITE 2A	MORRISTOWN	NJ	079606392	0.2399848589	17
1174674170	REINSDORF	KEITH		317 GEORGE ST		NEW BRUNSWICK	NJ	089012008	0.240534146	17
1669559266	GITLER	STEVEN		2961 YORKSHIP SQ		CAMDEN	NJ	081042865	0.2406196092	17
1609215615	MCKEOWN	CONNOR		3458 NEELY RD		JB MDL	NJ	086415312	0.2415591135	17
1023156825	CONNOLLY	SANDRA	MARIE	1930 HECK AVE	BUILDING #2	NEPTUNE	NJ	077534476	0.2415809944	17
1922038199	SHRAYBER	YELENA	Y	457 HADDONFIELD RD	SUITE 110	CHERRY HILL	NJ	080022220	0.2415903114	17
1578509394	PICCONE	DENNIS	L.	9710 VENTNOR AVE		MARGATE	NJ	084022223	0.2422023845	17
1841586062	D'GUERRA	MIGNON	MARIE	401 YOUNG AVE STE 260A		MOORESTOWN	NJ	080573130	0.242311949	17
1124077219	RAMOS	REY FERNA	PEDRAZA	5301 BROADWAY		WEST NEW YORK	NJ	070932622	0.2424665625	17
1083607162	GRANAS	ANDREW	DANIEL	140 FRANKLIN TPKE		WALDWICK	NJ	074631847	0.242563536	17
1235163817	SCHULTES	ARTHUR	H	601 N MAIN ST		GLASSBORO	NJ	080281637	0.2426530753	17
1588754014	MORSKI	RICHARD		43 YAWPO AVE STE 9		OAKLAND	NJ	074362717	0.2427222884	17
1811987928	AMIN	SAMIRLAL		9245 KENNEDY BLVD		NORTH BERGEN	NJ	070474369	0.2433090523	17
1114188877	AHLUWALIA	NUPUR		2100 WESCOTT DR		FLEMINGTON	NJ	088224603	0.2453901201	17
1922374081	FASCHAN	STEVEN	MICHAEL	1569 US HIGHWAY 22		WATCHUNG	NJ	070696507	0.2456754666	17
1972619591	ZUAZUA-PACILI	MARIA	CRISTINA	155 BRIDGETON PIKE STE A		MULLICA HILL	NJ	080622669	0.2457435873	17
1346554110	NGUYEN	JIM		70 GREENE ST	APT 3603	JERSEY CITY	NJ	073027587	0.2458450483	17
1649250846	ROESLY	MELISSA	M	103 OLD MARLTON PIKE	SUITE 111	MEDFORD	NJ	080558772	0.2459710512	17
1649332974	BRUMBAUGH	MARTHA	JO	436 SECOND AVE		HADDON HEIGHTS	NJ	080351410	0.2459750344	17
1225021405	EYERMAN	LUKE	EDMUND	103 GRAND AVE		PALISADES PARK	NJ	076501007	0.2459909917	17
1023059722	IBEKU	CHUKWUEME		940 STUYVESANT AVE	SUITE 2	UNION	NJ	070836906	0.2462195136	17
1376027011	SAMUEL	SHYNO		89 HUDSON ST STE 2		HOBOKEN	NJ	070305644	0.2463102961	17
1487067674	ABESH	JESSE	SUSAN	42 E LAUREL RD STE 1800		STRATFORD	NJ	08084	0.2463950656	17
1699833533	RAMOS-GENUINO	ELIZABETH	L	48 FAIRFIELD ST		MONTCLAIR	NJ	070424137	0.2464374575	17
1215067392	THOMSEN	KATHLEEN	M	252 W DELAWARE AVE		PENNINGTON	NJ	085341603	0.2466402283	17
1154552917	PUNJ	PRITI	NARULA	100 FEDERAL CITY RD		LAWRENCEVILLE	NJ	086481664	0.2467232441	17
1629150024	GLENN	WILLIAM	B	1301 RT.72 WEST	SUITE 240	MANAHAWKIN	NJ	080503130	0.2473730618	17
1932149226	DIMAIO	ROBERT	D	457 HADDONFIELD RD		CHERRY HILL	NJ	080022220	0.247877359	17
1578562211	SCOTT	MARTIN	J	2312 WHITEHORSE MERCERVILLE RD	SUITE 102	MERCERVILLE	NJ	086191953	0.2479972896	17
1790941433	DOCTOROFF	ELLA		252 COUNTY ROAD 601		BELLE MEAD	NJ	085023923	0.248179196	17
1891915427	HASSMAN	HOWARD		130 WHITE HORSE PIKE		CLEMENTON	NJ	080214159	0.2483574968	17
1184001174	TAUQEER	KHAULA		1801 ATLANTIC AVE		ATLANTIC CITY	NJ	084016804	0.2483786406	17
1821380940	KUMAR	HARINI	C	122 CLINTON ST		HOBOKEN	NJ	070302502	0.2483880144	17
1104080860	KAYAL	WILLIAM	JESSE	200 FRENCHTOWN RD		MILFORD	NJ	088481329	0.2487179098	17
1467772236	RICHARDS	BONNIE	J.	555 HIGH ST STE 16A		MOUNT HOLLY	NJ	080601084	0.2488661596	17
1811023880	PATEL	RAHIL		98 JAMES ST	SUITE #105	EDISON	NJ	088203902	0.2495482481	17
1932479706	FIBISON	DIANA		533 LEXINGTON AVE		CLIFTON	NJ	070111923	0.249746278	17
1265592786	GORMAN	ROBERT	T	271 GROVE AVE	SUITE A	VERONA	NJ	070441730	0.2499831953	17
1043448624	SCHROEDER	RYAN		401 YOUNG AVE STE 260A		MOORESTOWN	NJ	08057	0.250038616	17
1386064855	SKARIAH	JODY		142 CENTRAL AVE		WESTFIELD	NJ	070902108	0.25003943	17
1639586845	UKONU	UGOCHUKWU		188 E BERGEN PL STE 302		RED BANK	NJ	07701	0.2507666057	17
1831520170	CHUNG	ANGELA		261 JAMES ST	SUITE 2A	MORRISTOWN	NJ	079606392	0.2514660029	17
1386073427	SRIKANTH	RASHMI		23203 COLUMBUS RD STE 1		COLUMBUS	NJ	080221984	0.2518403266	17
1558334698	ARMBRUSTER	THOMAS	C	3200 SUNSET AVE	SUITE 205	OCEAN	NJ	077124567	0.2530067345	17
1174962773	CARCIA	DANIELLE		832 BRUNSWICK AVE		TRENTON	NJ	086383847	0.2531999295	17
1093830978	BESSEN	DEBORAH		615 HOPE RD STE 5		EATONTOWN	NJ	077241273	0.2542944361	17
1225445737	GULIANO	JACLYN	M	479 NEWMAN SPRINGS RD STE 101A		MARLBORO	NJ	07746	0.2544404581	17
1316029689	TRACY	TOBY	W	1301 ROUTE 72 W	SUITE 240	MANAHAWKIN	NJ	080502417	0.2546518614	17
1508240441	MARINO	AMANDA		110 REHILL AVE		SOMERVILLE	NJ	088762519	0.25484795	17
1619361011	BARETTO	LUIGI	U	201 WEST AVE		OCEAN CITY	NJ	08226	0.2551174193	17
1194982579	OKESANYA	ADESUWA	RUBY	1 DIAMOND HILL RD		BERKELEY HEIGH	NJ	079222104	0.2551757676	17
1154328193	SANDERSON	JAMES	GLEN	3 WEBSTER AVE		JERSEY CITY	NJ	073071824	0.2553351471	17
1982665592	CHOI	HONGSUN		385 TREMONT AVE		EAST ORANGE	NJ	070181023	0.2563975916	17
1205882438	CHIUSANO	EMI		875 MANTUA PIKE		WOODBURY	NJ	080963337	0.2569960287	17
1699761502	GIRGIS	MORIS		171 MAIN ST		SOUTH RIVER	NJ	088821500	0.2576308745	17
1992733232	HUSSAIN	ZAHID		9225 KENNEDY BLVD		NORTH BERGEN	NJ	070475361	0.258844583	17
1538136429	KOWALENKO	THOMAS	A	808 RARITAN RD		CLARK	NJ	070661710	0.2589760205	17
1467407759	LUKENDA	KEVIN	E	850 N WOOD AVE		LINDEN	NJ	07036	0.2606214617	17
1457709966	SIDHU	MANREET		42 E LAUREL RD	SUITE 2100A	STRATFORD	NJ	080841354	0.2607300991	17
1982656518	GOEL	VIJAY		159 MOUNTAIN AVE		HAWTHORNE	NJ	075063331	0.2610468959	17
1992029110	BERLIN	MELISSA	GAIL	230 SHERMAN AVE		GLEN RIDGE	NJ	070281529	0.2613032266	17
1558378976	SNYDER	KENNETH	ROBERT	331 ROUTE 206	SUITE 2B	HILLSBOROUGH	NJ	088444781	0.262538815	17
1871609149	STARKMAN	MOISHE		4000 ROUTE 130 BLDG C		DELRAN	NJ	080752414	0.2626523628	17
1710240213	MARMOL	JOANNE		75 W RED BANK AVE		WOODBURY	NJ	080961694	0.2627174427	17
1578552865	KWAK	JAMES	J	2301 EVESHAM ROAD	SUITE 505	VOORHEES	NJ	080434507	0.2628293323	17
1831504588	PATEL	DIPESH	SHASHIKAN	65 JAMES ST		EDISON	NJ	088203947	0.2630123879	17
1447401492	ROBERTSON	JOHN		1050 KINGS HWY N STE 105		CHERRY HILL	NJ	08034	0.263504787	17
1356490056	KATTA	MADHAVI	R.	444 WILLIAM ST		EAST ORANGE	NJ	070172213	0.2639621092	17
1942533500	ROTH	ARNOLD	M	1814 E 2ND ST		SCOTCH PLAINS	NJ	070761751	0.2640418533	17
1538422993	KODERY	CHITRA		230 E RIDGEWOOD AVE		PARAMUS	NJ	07652	0.2640778545	17
1912403833	BOLLETTIERI	JACLYN	MARIE	406 E GIBBSBORO RD FRNT		LINDENWOLD	NJ	080211907	0.2645461598	17
1801270095	PARISI	MATTHEW		186 COUNTY ROAD 520 STE 3		MORGANVILLE	NJ	077511246	0.2645992419	17
1629070354	GARCIA	MARIA	T	561 MIDDLESEX AVE		METUCHEN	NJ	088401829	0.2657724834	17
1790710333	PIETKA	JAMIE	K	100 MADISON AVE		MORRISTOWN	NJ	079606136	0.2661219576	17
1356889422	PEART	CAROLYN	THERESA	6045 KENNEDY BLVD STE B		NORTH BERGEN	NJ	070473246	0.2665989931	17
1568409274	PIERRE-LOUIS	MARYLIN		435 SOUTH ST STE 220A		MORRISTOWN	NJ	079606477	0.2679484451	17
1306810379	HEWENS	JEREMY	C	200 FRENCHTOWN RD		MILFORD	NJ	088481329	0.2684218452	17
1649386103	YAKUBOVICH	LIDIA		530 NEW BRUNSWICK AVE		PERTH AMBOY	NJ	088613654	0.2687060941	17
1720070980	DOUBEK	MARNIE	LYNN	11 OVERLOOK RD	SUITE 140	SUMMIT	NJ	079013577	0.2691707645	17
1316919996	SINRICH	MELISSA	S	318 WHITE HORSE PIKE		HADDON HEIGHTS	NJ	08035	0.270856375	17
1144749961	VOSHELL	ASHLEY	REBECCA	718 TEANECK RD		TEANECK	NJ	076664245	0.2709118977	17
1578590162	WILSON	HOWARD	M	200 HIGHLAND AVE STE 100B		GLEN RIDGE	NJ	070281521	0.2722186764	17
1336222033	SANTANGELO	ALFRED	JOSEPH	15 FAIRFIELD RD	ALFRED J SA	SOMERSET	NJ	08873	0.2729238082	17
1154850378	SHEA	CHLOE	JOHANNA A	3458 NEELY RD	ATTN: WARRI	JOINT BASE MDL	NJ	086415312	0.2731311951	17
1003936022	LIPTON	HOWARD	L	72 WICKS DR		HARRINGTON PAR	NJ	076401618	0.2731856891	17
1962426114	MIRANDA	APOLINARI		630 BELLEVUE AVE		HAMMONTON	NJ	080371935	0.2731924603	17
1174626774	GORADIA	RITA	U	1128 BRYANT STREET		RAHWAY	NJ	07065	0.2732915693	17
1730614249	BAE	JANG HWAN		2500 ENGLISH CREEK AVE STE 909		EGG HARBOR TOW	NJ	082345587	0.2733922118	17
1801842091	WALLACE	THERESA	C	95 MADISON AVE	SUITE 101	MORRISTOWN	NJ	07960	0.2735053242	17
1881889277	FRAZIER	HAWWA	SHARIF	2 HOSPITAL PLZ	SUITE 470	OLD BRIDGE	NJ	088573012	0.2738328284	17
1245342740	HILL	EILEEN	GAIL	110 HOSPITAL ROAD	RUTGERS UNI	PISCATAWAY	NJ	088548043	0.2744615065	17
1104237098	PICASCIA	LISA		1 DIAMOND HILL RD		BERKELEY HEIGH	NJ	079222104	0.2745588679	17
1659345411	WATERS	JOHN	S	72 ALEXANDER AVE		LAMBERTVILLE	NJ	085302200	0.2745623511	17
1952416588	PROSPERI	PAUL	WILLIAM	1812 LONG BEACH BLVD		SHIP BOTTOM	NJ	080084443	0.2747918597	17
1689730343	MORGANSTEIN	HENRY	LAWRENCE	1809 BROADWAY		CAMDEN	NJ	081041333	0.2754056874	17
1588677629	TANCER	RICHARD	B	18 REDNECK AVE		LITTLE FERRY	NJ	076431382	0.27558848	17
1821155441	SHAPIRO	PAUL		130 LAKEHURST RD		BROWNS MILLS	NJ	080156057	0.2755984381	17
1205132669	CHATTERJEE	SONIA		170 FRELINGHUYSEN RD		PISCATAWAY	NJ	088548020	0.2759835689	17
1124119284	CYNN	JHIN	J	902 JACKSONVILLE RD		BURLINGTON	NJ	080163814	0.2765736916	17
1033186739	MORANDI	MICHELE		744 GALLOPING HILL RD	SUITE 1	ROSELLE PARK	NJ	072041700	0.27678209	17
1992876023	WILCZYNSKI	FRANK	LAWRENCE	817 E GATE DR		MOUNT LAUREL	NJ	080541208	0.277133512	17
1700908662	BANKS	FRANK	MILTON	744 ERIAL RD		BLACKWOOD	NJ	08012	0.277649284	17
1750463113	RUSKEY	ELIZABETH	E.	336 96TH ST	SUITE 1	STONE HARBOR	NJ	082471439	0.2779324675	17
1841204559	MATKIWSKY	DANIEL	WALTER	406 ROUTE 23 STE 1	SKAYLANDS M	FRANKLIN	NJ	074162132	0.2786431817	17
1669639969	LEWIS	ALISON		530 MAIN ST STE 4A		CHESTER	NJ	079302669	0.2787376471	17
1659388858	JORDAN-SCALIA	LISA	J	901 US HIGHWAY 202		RARITAN	NJ	08869	0.2798545846	17
1184658494	SOBLE	TOBY	K	805 COOPER RD	SUITE 3	VOORHEES	NJ	08043	0.2808543156	17
1083634406	SMITH	KINDRA	RENEE	1000 WHITE HORSE RD STE 202		VOORHEES	NJ	080434408	0.2815193205	17
1457517435	COOPER	HOWARD	B	422 HIALEAH DR		CHERRY HILL	NJ	080022038	0.2819045737	17
1942400205	HANCQ	NICOLE		2963 MARNE HWY		MOUNT LAUREL	NJ	080542036	0.2822156699	17
1477815538	CASTRO	RODRIGO		33 OVERLOOK RD	SUITE L01	SUMMIT	NJ	079013570	0.2825074551	17
1033198494	MEDRANO	CHRISTINA	MARIE	55 CORPORATE DR	MAIL STOP 5	BRIDGEWATER	NJ	088071265	0.283244399	17
1760798797	PATEL	NARESH	J.	176 PALISADE AVE		JERSEY CITY	NJ	073061121	0.2841118701	17
1841963774	DAMIRON	DESIREE		928 COUNTRY CLUB DR		TEANECK	NJ	076665600	0.2842978022	17
1902807480	PATITUCCI	ROBERT	S	70 CORNWELL DR		BRIDGETON	NJ	083023602	0.2854770721	17
1578505509	SOLIMAN	ISHAK	G	140 PASSAIC AVE		PASSAIC	NJ	070554797	0.2862580723	17
1255457552	COOK	JENNY	LYNN	1200 NEW JERSEY AVE		NORTH WILDWOOD	NJ	082602734	0.2869610574	17
1134168107	BOWYER	CYNTHIA	K	1355 BROAD ST		CLIFTON	NJ	070134221	0.2870110955	17
1194743641	HOFFMAN	BARRY	MARK	42 E LAUREL RD	UDP #2100	STRATFORD	NJ	080841354	0.2873852566	17
1215223177	GRANT	ALISON	THERESE	1865 ROUTE 70 E STE 210		CHERRY HILL	NJ	080032005	0.2876170735	17
1861592370	MISTRY	KISHORKUM	P.	465 MOUNT PROSPECT AVE		NEWARK	NJ	071042907	0.2881822597	17
1174537898	BAIN	FRANCIS	JEROME-XA	1500 ALPS RD		WAYNE	NJ	074703635	0.2887475855	17
1912110636	MCGRATH	ROBERT	C	654 W CUTHBERT BLVD		HADDON TOWNSHI	NJ	081083642	0.2892132887	17
1346434081	REILLY	MELISSA	LYNN	272 ROUTE 206 NORTH		ANDOVER	NJ	07821	0.2892957564	17
1255782488	KOSHY	NANCY		1652 COOPER ST		DEPTFORD	NJ	080963768	0.289463184	17
1215974142	ABARY	ANTONIO	VILLARIN	445 WHITE HORSE AVE	SUITE 202	TRENTON	NJ	086101408	0.2898009602	17
1720004021	JURADO	JERRY	L	2401 PALISADE AVE		UNION CITY	NJ	070874525	0.2899038583	17
1942285549	MCDONOUGH	JOHN	R.P.	2 KINGS CT	SUITE 203	FLEMINGTON	NJ	088226019	0.2901527031	17
1467524405	TIERNEY	PETER	CHRISTOPH	666 PLAINSBORO RD	SUITE 1316	PLAINSBORO	NJ	085363030	0.2907764638	17
1659392413	HURLEY	MARGARET	L	303 N MAIN ST		WOODSTOWN	NJ	080981308	0.2909284226	17
1588722318	MARTINETTI	LORENZO	GIOVANNI	139 SOUTH STREET , SUITE 201		NEW PROVIDENCE	NJ	079741945	0.2919481039	17
1033183629	SCHLAM	EVERETT		799 BLOOMFIELD AVE		VERONA	NJ	070441367	0.292563385	17
1174520845	SUMMERSGILL	RICHARD	B.	301 N CHURCH ST	SUITE 101	MOORESTOWN	NJ	080572498	0.2927085447	17
1487913026	THAKUR	SHIVANI		61 FRONTAGE RD		HAMPTON	NJ	088274001	0.2938456513	17
1831164318	SKEEHAN	CHRISTOPH		158 S MAIN ST		HIGHTSTOWN	NJ	085203346	0.293901974	17
1740568716	COUTERMARSH	ANDREW		3458 NEELY RD		JB MDL	NJ	086415312	0.293947322	17
1437290772	YEVDOKIMOVA	OKSANA		315 ROUTE 31 SOUTH		WASHINGTON	NJ	078824327	0.2942670292	17
1093087819	COX	VICTORIA	RYAN	2100 WESTCOTT DRIVE		FLEMINGTON	NJ	08822	0.2943857681	17
1205288784	REZNIKOV	ALISA		597 PARK AVE		FREEHOLD	NJ	077282590	0.2944218648	17
1275565475	BARTER	CINDY		72 ALEXANDER AVE		LAMBERTVILLE	NJ	085302200	0.2956307117	17
1306229000	ACCURSO	DANIELA		1973 WASHINGTON VALLEY RD		MARTINSVILLE	NJ	088362053	0.2956625527	17
1811084791	LAGANELLA	DOMINIC	JOSEPH	100 HERITAGE VALLEY DR	SUITE 2	SEWELL	NJ	080801752	0.2958896162	17
1689634263	URKOWITZ	ALAN	L	302 HURFFVILLE CROSSKEYS RD	STE A1	SEWELL	NJ	08080	0.2959604055	17
1801861828	SCHAUER III	JOSEPH	WILLIAM	43 MAIN ST		FARMINGDALE	NJ	077271326	0.2977145507	17
1083118913	MENDELSOHN	JASON		4 HUNTER ST STE 206		LODI	NJ	076441608	0.2978537424	17
1124099288	FINE	SHARI		324 PALISADE AVE	2ND FLOOR	JERSEY CITY	NJ	073071718	0.2991887346	17
1225410012	PACELLI	GENE	VINCENT	110 REHILL AVE		SOMERVILLE	NJ	088762519	0.2995006779	17
1619318177	PATEL	JIGAR	DHANSUKH	1 CAPITAL WAY		PENNINGTON	NJ	085342520	0.3000382727	17
1154367225	TANGCO	EVACUETO	P.	302 CLAY ST		DELRAN	NJ	080753209	0.3000489093	17
1801250345	HUNTER	JANAE		67 WALNUT AVE STE 202		CLARK	NJ	070661640	0.3002533183	17
1407862378	PATEL	ASHOKKUMA	BALUBHAI	2827 WESTFIELD AVE.		CAMDEN	NJ	08105	0.3009206524	17
1639666001	PATEL	NIRAL	B	1600 HADDON AVE FL 6		CAMDEN	NJ	081033101	0.3009695789	17
1780999201	MURIKAN	MATHEW	THOMAS	1 CAPITAL WAY		PENNINGTON	NJ	085342520	0.301329767	17
1053748236	BORKER	SONIA	V	176 PALISADE AVE		JERSEY CITY	NJ	073061121	0.301775349	17
1386611218	DAMICO	CHRISTOPH	R	150 LAKESIDE BLVD		LANDING	NJ	078501119	0.3019095912	17
1255657631	DEMURO	PETER	JOSEPH	100 N COUNTY LINE RD		JACKSON	NJ	085271264	0.3019215317	17
1780644831	GRUBB	CHARLES	R	311 BALTIMORE ST		PHILLIPSBURG	NJ	088651841	0.3023932298	17
1720013196	SMICK	ROBERT	JAY	800 HADDONFIELD RD		CHERRY HILL	NJ	080022604	0.3024333489	17
1700915766	ROSSI	CYNTHIA	ANN	196 SPEEDWELL AVE		MORRISTOWN	NJ	079602934	0.3025855004	17
1033287164	MILLER	ARTHUR	H	505 RARITAN AVE		HIGHLAND PARK	NJ	089042901	0.3040360787	17
1760619241	BHATT	KOMAL		317 GEORGE ST		NEW BRUNSWICK	NJ	089012008	0.3043751858	17
1245201102	BYRNES	MICHAEL	JOHN	BUILDING 5250 NEW JERSEY AVE.		FORT DIX	NJ	08640	0.3047213197	17
1538572425	KAHN	JASON	PETER	100 VALLEY RD STE 102		MONTCLAIR	NJ	070422200	0.3047236834	17
1417991381	BHATNAGAR	RAJASHREE	KANTHA	1124 E RIDGEWOOD AVE STE 102		RIDGEWOOD	NJ	074503943	0.3050542624	17
1740365675	RISIMINI	ROBERT	J	COOPER FAMILY MEDICINE-504 WHITE HORSE PIKE		HADDON HEIGHTS	NJ	08035	0.3053161718	17
1457576076	OHARA	JENNIFER	FISK	111 STATE ROUTE 31	SUITE 111	FLEMINGTON	NJ	088225795	0.3054362029	17
1194047860	REDDY	SHANTHI		16 ETHEL RD		EDISON	NJ	088172249	0.3064848344	17
1487640306	WONG	WILBUR		87 AMDS/SGPO	3466 NEELY	JOINT BASE MCG	NJ	08641	0.3066746487	17
1336395011	FRANK	BURT	A.	10 JODA RD		W ALLENHURST	NJ	077111363	0.3069629508	17
1578991840	SAN FILIPPO	STEVEN	CHARLES	1303 NJ-27		SOMERSET	NJ	08873	0.3070766564	17
1891734471	KROHN	DOUGLAS	RUSSELL	24 STELTON RD	STE A	PISCATAWAY	NJ	088542638	0.3070809684	17
1508837204	LOTKOWSKI	JASON		617 AUBURN AVE	SUITE 103	SWEDESBORO	NJ	080851620	0.3070863855	17
1982869335	MUI	TIMOTHY		9100 WESCOTT DR	SUITE 103	FLEMINGTON	NJ	088224677	0.3072684516	17
1437255858	LOMBARDI	FRANK	T	200 STRYKERS RD		PHILLIPSBURG	NJ	088659488	0.3073226816	17
1396949277	NECSUTU	SIMONA		1200 N HIGH ST		MILLVILLE	NJ	083322540	0.3085525373	17
1437354883	BISHOP	DOUGLAS	SCOTT	17 S WARREN ST		DOVER	NJ	078014506	0.3087464838	17
1548442031	SANDRU	DAN	VICTOR	901 W MAIN ST		FREEHOLD	NJ	077282537	0.3090511981	17
1740204551	KANE	MICHELLE	CHRISTINE	239 HURFFVILLE CROSSKEYS RD	SUITE 350	SEWELL	NJ	080804002	0.3093167685	17
1831164474	CURRY	DEBRA	WOHL	200 FRENCHTOWN ROAD		MILFORD	NJ	088481329	0.3100674848	17
1427417492	BARBARA	LYDIA		340C RAMAPO VALLEY RD		OAKLAND	NJ	074362711	0.3102314069	17
1497829469	BUONINCONTRO	GUY	ANDREW	104 ROUTE 72 EAST		NEW LISBON	NJ	080640130	0.3103548159	17
1932414620	LEONARD	SARA		4255 US HIGHWAY 9	SUITE B	FREEHOLD	NJ	077288305	0.3104055455	17
1194903203	ROOMI	FARAH		105 MANHEIM AVE		BRIDGETON	NJ	083022139	0.3104416404	17
1871582304	DRUCKMAN	SCOTT	J	27 S COOKS BRIDGE RD	SUITE 2-1	JACKSON	NJ	085272524	0.3109561611	17
1831241264	RILEY	ROTH	LEON	23-08 MAPLE AVE		FAIR LAWN	NJ	07410	0.3112122073	17
1629019955	SEHGAL	REKHA		1138 E CHESTNUT AVE		VINELAND	NJ	083605053	0.3113839614	17
1770837833	ZUCCONI	ADAM		352 S DELSEA DR STE C		VINELAND	NJ	083605306	0.311592559	17
1508395138	LE MASSON	KERRI	WOODS	176 PALISADE AVE		JERSEY CITY	NJ	073061121	0.3116733508	17
1538401781	HYATT	GAYON	MARIE	1310 BROAD ST		BLOOMFIELD	NJ	070033010	0.3117211281	17
1598766131	BUSCH	GREGORY	H.	1561 ROUTE 38	SUITE 6	LUMBERTON	NJ	080482939	0.3127604222	17
1336188473	MATTES	DAVID	G.	181 HIGH ST		NEWTON	NJ	078601020	0.3130244405	17
1760403497	VENTIMIGLIA	ANTHONY	M	1500 ALPS RD		WAYNE	NJ	074703635	0.3138205918	17
1720313075	NOVAK	EVA	CESNEK	54 OLD ROUTE 22		CLINTON	NJ	088094137	0.3138835436	17
1710206818	DEJESUS	JENNIFER		6045 KENNEDY BLVD STE A		NORTH BERGEN	NJ	070473246	0.3146967973	17
1912249145	ENRIQUEZ	ALFRED	VASQUEZ	128 ROUTE 70 STE 1		MEDFORD	NJ	080552371	0.3148502476	17
1235231044	SHARP	HARRY	WALTON	524 WILLIAMSTOWN RD STE A		SICKLERVILLE	NJ	080811800	0.3150641915	17
1245239490	SKARIMBAS	ALICIA	C	370 GRAND AVE		ENGLEWOOD	NJ	076314154	0.31591095	17
1639157068	VENTRELLA	GERARD		475 ROUTE 40		ELMER	NJ	083182532	0.3160172539	17
1427091560	BECHTEL	DAVID	SCOTT	703 E MAIN ST		MOORESTOWN	NJ	080573082	0.3163039933	17
1285654293	PAULVIN	NEIL	B	301 PROFESSIONAL VIEW DR		FREEHOLD	NJ	077287904	0.317406953	17
1700971215	PATTANAYAK	MINATI		89 SOMERSET DRIVE		WILLINGBORO	NJ	08046	0.3176474978	17
1821069584	WAYMAN	BERNARD	R	1028 HOOPER AVE		TOMS RIVER	NJ	087538321	0.3176598867	17
1134353907	DIXON	ROSINA	B.	43 OLD WOOD RD		BERNARDSVILLE	NJ	079241416	0.3188577976	17
1750563805	SALERNO	ADRIENNE	LYNN	535 HIGH MOUNTAIN RD	111	NORTH HALEDON	NJ	075082665	0.3191448019	17
1326121872	PEREZ	HUMBERTO		646 JERSEY AVE		JERSEY CITY	NJ	073022014	0.3193874589	17
1285900928	KHANNA	ROOHI		6 BRIGHTON RD FL 2		CLIFTON	NJ	070121647	0.319611598	17
1548437122	TANNE	SUSAN	STEVENS	290 S LIVINGSTON AVE	1ST FLOOR	LIVINGSTON	NJ	070393931	0.3202275863	17
1114191699	WALSH	KELLY	ANNE	28 JACKSON AVE		POMPTON PLAINS	NJ	074441479	0.3216021044	17
1235134297	DEORA	SONIA		10 JEFFERSON PLZ	STE. 100	PRINCETON	NJ	085409542	0.3216290597	17
1093133746	DOUGE	SIMONE	ALICIA	700 ROUTE 46 E STE 450		FAIRFIELD	NJ	07004	0.3223584305	17
1912012519	JASANI	ANITA		561 MIDDLESEX AVE		METUCHEN	NJ	088401829	0.3236540376	17
1609960921	FALTAS-FOUAD	SUZAN	L.	211 PENNINGTON AVE		PASSAIC	NJ	070554617	0.3242131352	17
1336138007	WILLARD	MARY		504 WHITE HORSE PIKE		HADDON HEIGHTS	NJ	08035	0.3242979247	17
1306923008	LIKE	ROBERT	C	317 GEORGE ST	FAMILY MEDI	NEW BRUNSWICK	NJ	089012008	0.3246235975	17
1174570774	JULIANO	JULIE ANN	S	48 ROBBINS RD		SOMERVILLE	NJ	08876	0.324640528	17
1104353028	FRAID	REBECCA		3 ELIZABETH ST STE C		MILLVILLE	NJ	083322509	0.3252911779	17
1295727121	SCHACHTER	TODD		42 E LAUREL RD STE 2100		STRATFORD	NJ	080841354	0.326135961	17
1588955165	ROSENBERG	RACHEL		220 PASSAIC ST		PASSAIC	NJ	070556400	0.326144613	17
1104801331	WIERZBICKI	JONATHAN	E	5 WALTER E FORAN BLVD STE 4000		FLEMINGTON	NJ	088224675	0.3266193021	17
1548688765	DOSS	BRITANNE	JANELL	2171 ROUTE 70 W		CHERRY HILL	NJ	080022733	0.3267744828	17
1811082373	SJOVALL	FRANCES		8 TINDALL RD	SUITE 3A	MIDDLETOWN	NJ	077482740	0.3268075638	17
1841458874	DONAT-FLOWERS	RHODA	J	298 APPLEGARTH RD		MONROE	NJ	088313754	0.3269647613	17
1265478101	ALBERT-PULEO	ANTHONY	MICHAEL	155 ROUTE 70		MEDFORD	NJ	080552378	0.3276779616	17
1750538609	GUPTA	VIKRAM		246 CLIFTON AVE STE 4		CLIFTON	NJ	070111953	0.3281732119	17
1407143951	FLOWERS	ROBERT		766 ROUTE 202/206	SUITE 1	BRIDGEWATER	NJ	088071777	0.3284431046	17
1366525198	JARVIS	LORI	J	136 FRANKLIN CORNER RD	MOSAIC HEAL	LAWRENCEVILLE	NJ	086482586	0.3284550949	17
1891116042	MADAJ	ANDREW	T.	2107 HIGHWAY 516		OLD BRIDGE	NJ	088571746	0.3286113787	17
1548249949	JANIK	NANCY		19 W MAIN ST	SUITE C	MAPLE SHADE	NJ	080522411	0.3289380606	17
1538155007	MANSER	HARRY	E	216 E FRONT ST		FLORENCE	NJ	085181412	0.3294785974	17
1326115866	KING	CHARLES	LAWRENCE	20 BRIDGE STREET		FRENCHTOWN	NJ	088251227	0.329785918	17
1558392217	BRENNER	JEFFREY	CRAIG	639 COOPER ST	HEALTH CENT	CAMDEN	NJ	081021116	0.3299881571	17
1053388629	WEST	THERESE	ANN	602 BLANCHARD PKWY		WEST ALLENHURS	NJ	077111304	0.3300257774	17
1003855982	WINSTON	JOSEPH	HENRY	703 E MAIN ST		MOORESTOWN	NJ	080573082	0.3305876671	17
1003840430	DUNN	ERNEST	CHARLES	2 STONE HARBOR BLVD		CAPE MAY COURT	NJ	082102138	0.3307492478	17
1518919893	HONIG	HOPE	S	119 E LAUREL RD		STRATFORD	NJ	080841324	0.3308291837	17
1932874948	PATEL	SANAM		4 RALEIGH WAY		FRANKLIN PARK	NJ	088231700	0.3313352365	17
1124050471	LAW	GREGORY		375 S WASHINGTON AVE		BERGENFIELD	NJ	07621	0.3315805562	17
1952302259	OPPENHEIM	JEFFREY	CHARLES	100 CENTURY PKWY	SUITE 140	MOUNT LAUREL	NJ	080541149	0.3318721104	17
1366971244	VASQUEZ DURAN	RAUL	EMILIO	1135 BROAD ST STE 201		CLIFTON	NJ	070133346	0.3319203534	17
1720053838	KIM	MIAH		80 SCENIC DR	SUITE 6	FREEHOLD	NJ	077285210	0.3322268679	17
1972563575	LESHNER	STANLEY	B	302 HURFFVILLE CROSS KEYS RD	SUITE A 1	SEWELL	NJ	08080	0.3330208791	17
1194227207	BLACK	JODIE		100 BLACK HORSE PIKE		AUDUBON	NJ	081061950	0.3332651096	17
1902068075	VIDAL-BURKE	ANGELA		100 HOLLYWOOD AVE		HILLSIDE	NJ	072052409	0.3333003145	17
1952462616	MILNE	CHARLENE	E.	65 JAMES ST		EDISON	NJ	088203947	0.3338123501	17
1093194904	LITTLE	COLLEEN		61 BEAVERBROOK RD STE 301		LINCOLN PARK	NJ	070351750	0.3353162279	17
1023410701	LEI	MICHAELA		72 ALEXANDER AVE		LAMBERTVILLE	NJ	085302200	0.3353864697	17
1215006341	MARINO	DENAY	L	4011 ROUTE 9 S	SUITE 201	RIO GRANDE	NJ	082421916	0.3371201923	17
1417994120	BALACCO	LEONARD	MICHAEL	108 WASHINGTON ST		HOBOKEN	NJ	070304659	0.3378776733	17
1801213228	D'ANDREA	JOHN	LOUIS	245 PARK AVE		EAST RUTHERFOR	NJ	07073	0.3380156734	17
1073575791	REISHER	RICHARD	G	985 CEDARBRIDGE AVE		BRICK	NJ	08723	0.338202472	17
1265582274	WIENER	LESLIE		518 MARQUIS RD		HADDONFIELD	NJ	080334013	0.3393133764	17
1578945416	IVANOV	ZHANNA		110 REHILL AVE		SOMERVILLE	NJ	08876	0.3396081973	17
1659302941	FERRANTE	JEANNE	M	30 BERGEN ST	ADMC 12 120	NEWARK	NJ	071073000	0.3396273131	17
1801876016	SCIAMANNA	MARY ANN	T	525 ROUTE 73 S	SUITE 301	MARLTON	NJ	080539642	0.3396805093	17
1154320315	AL-HILLI	RULA		511 BECKETT RD	UNIT 8	LOGAN TOWNSHIP	NJ	080851548	0.3398928644	17
1548262272	ROSSY	WILLIAM	H	561 MIDDLESEX AVE		METUCHEN	NJ	088401829	0.3400775587	17
1053503532	IGNACIO	CRISTINA		223 APPLEGARTH RD		MONROE TOWNSHI	NJ	08831	0.340201792	17
1982691432	SANTHANAM	SHANKAR		1950 BRUNSWICK AVE		LAWRENCEVILLE	NJ	08648	0.3404139622	17
1730341322	BAKER	IYAD		200 MAIN ST		RIDGEFIELD PAR	NJ	076601649	0.3407595578	17
1194732982	CASCARINA	MICHAEL		1899 ROUTE 88		BRICK	NJ	087243124	0.3407977202	17
1285012443	BROTMAN	ATHENA	SINHA	2339 ROUTE 70 W FL 2		CHERRY HILL	NJ	080023315	0.341432532	17
1760778633	TEPPER	SUZANNE		11 SADDLE RD		CEDAR KNOLLS	NJ	079271901	0.3414964985	17
1235440819	TUBILLEJA	JOALA MAR	PEREZ	1601 HADDON AVE		CAMDEN	NJ	081033109	0.3416724016	17
1720414584	FLAHERTY	STEPHANIE		1210 BRACE RD		CHERRY HILL	NJ	080343213	0.3420062272	17
1104056282	KENNEY	MEREDITH	ANN	132 GROVE ST	SUITE A	HADDONFIELD	NJ	080331224	0.3436751847	17
1316962780	RUSS-MEEK	ROBYN	L	57 RTE 46		HACKETTSTOWN	NJ	078402695	0.3438834587	17
1285778571	CHEN	CHRISTINE		84 E BROAD ST	HOPEWELL FA	HOPEWELL	NJ	085251895	0.3440176814	17
1144295049	LEONE	MARK	R	102 W. WHITE HORSE ROAD	SUITE 102	VOORHEES	NJ	08043	0.3453251553	17
1780181743	MIMNAUGH	SHANNON	LEIGH ANN	1100 WESCOTT DR STE 101		FLEMINGTON	NJ	088224600	0.3456992034	17
1790774685	KOSKINEN	KJERSTI		1 MUNRO AVE	HSWL FO	CAPE MAY	NJ	082045000	0.3460223085	17
1619137767	KOORIE	ELIZABETH	L.	72 ALEXANDER AVE		LAMBERTVILLE	NJ	085302200	0.346090669	17
1831414424	SUARAY	MAFUDIA	ABIBATU	1 ROBERT WOOD JOHNSON PL	MEB 256	NEW BRUNSWICK	NJ	089011928	0.3472770156	17
1295715787	BERTAGNOLLI	JOHN	F	42 E LAUREL RD STE 1800		STRATFORD	NJ	080841338	0.3474046808	17
1568807980	AHMAD	ISMAT		755 MEMORIAL PKWY	SUITE 300	PHILLIPSBURG	NJ	088652748	0.3475588636	17
1578621413	HOSTETLER	CAECILIA	E	48 FAIRFIELD ST		MONTCLAIR	NJ	070424137	0.3478339717	17
1033309562	BAJINA	SHAM	RUSTOM	765 ROUTE 70 EAST	CFG HEALTH	MARLTON	NJ	08053	0.3481788963	17
1912334673	RUBINO	ELENA	ANN	132 RUTGERS PL		CLIFTON	NJ	070131457	0.3482760505	17
1356603872	RYCZAK	KRISTEN		534 LIPPINCOTT DR		MARLTON	NJ	080534805	0.3489797764	17
1083676670	LIPMAN	CLIFFORD		45 SOUTH AVE W		CRANFORD	NJ	070162686	0.3490247747	17
1346328770	KIMLER	CHRISTINE	M	42 E LAUREL RD	UDP #2100	STRATFORD	NJ	080841354	0.34968561	17
1861417693	BISK	BRADLEY	ANDREW	BALLY'S ATLANTIC CITY MEDICAL UNIT	PARK PLACE	ATLANTIC CITY	NJ	08401	0.3499279131	17
1871755009	COOPER	MATTHEW	STEPHEN	470 N FRANKLIN TPKE STE 203		RAMSEY	NJ	074461385	0.350129109	17
1932267408	LEVIN	SUSAN	M	50 SOUTH FRANKLIN TPKE		RAMSY	NJ	07446	0.3504192682	17
1568781672	MIQBEL	MOHAMMAD	H	320 43RD ST		UNION CITY	NJ	070875008	0.3509582115	17
1568408904	CHOI	JONG	I	6100 LANDIS AVE		SEA ISLE CITY	NJ	082431436	0.3515348064	17
1023499340	RUDOLPH	KAFI		1A REGULUS DR		TURNERSVILLE	NJ	080122427	0.3520780743	17
1831419399	STRAMANDI	DANIELLE	NICOLE	3131 PRINCETON PIKE	4A STE 100	LAWRENCEVILLE	NJ	086482201	0.3521277962	17
1639592983	MARRO	MICHAEL	ANGELO	1301 MAIN ST		ASBURY PARK	NJ	07712	0.3527032851	17
1609290337	GELLIS	SARA	FRANCI	249 STATE RT 94		VERNON	NJ	074623327	0.3535454652	17
1215190178	GARCIA-MAROTT	YLONKA		363 21ST AVE		PATERSON	NJ	075013640	0.3536041506	17
1942439625	SINGH	SIMARJIT		620 STATE RT 23		POMPTON PLAINS	NJ	074441468	0.3540561052	17
1770686289	FERDINAND	MICHEL-AN		115 JEFFERSON AVE		ELIZABETH	NJ	07201	0.3542379315	17
1053748053	MICHAEL	CHRISTINE	R	3499 ROUTE 9 N	SUITE 2B	FREEHOLD	NJ	077283258	0.3547045497	17
1598842288	HEATH	CATHRYN	B	317 GEORGE ST	FAMILY MEDI	NEW BRUNSWICK	NJ	089012008	0.3547861787	17
1598841942	KIM	YOONJOO		232 BROAD AVE	SUITE 208	PALISADES PARK	NJ	076501569	0.3552741764	17
1346225885	MANSOUR	ALI	GABER	84 VERONICA AVE		SOMERSET	NJ	088733529	0.3553663955	17
1215992664	MULLANE	JOSEPH		2271 ROUTE 33		HAMILTON	NJ	086901749	0.3556616923	17
1235103318	LECUSAY	DARIO	A	9100 WESCOTT DR	SUITE 103	FLEMINGTON	NJ	088224677	0.3561356637	17
1356317523	BERK	SCOTT	PHILLIP R	33B RUPELL RD		HAMPTON	NJ	088274017	0.3563365146	17
1487704896	MAGAZINER	ALLAN		1907 GREENTREE RD		CHERRY HILL	NJ	080031112	0.3565931853	17
1053353995	AQUILIO	ERNEST	JOHN	74 HORSENECK RD		MONTVILLE	NJ	070459303	0.3566957444	17
1114259918	STERLING	KAREN		425-70TH STREET		GUTTENBERG	NJ	07093	0.3567730991	17
1114178142	KONIGSBERG	DAVID		2125 ROUTE 88 E		BRICK	NJ	087243273	0.3571013777	17
1336145465	VICK	JAMES	W	15 E REDMAN AVE		HADDONFIELD	NJ	080332316	0.3574274012	17
1568418101	JUNG	HERBERT	M	893 S WHITE HORSE PIKE		HAMMONTON	NJ	080372012	0.3577621111	17
1720068851	DAVIS	ROBERT		94 BRICK RD	SUITE 105	MARLTON	NJ	080532179	0.3579590327	17
1861650244	BOGUTZ	RICHARD		321 HIALEAH DR		CHERRY HILL	NJ	080022033	0.3596809364	17
1417971482	BARR	JAMES	EDWARD	925 US HIGHWAY 202		NESHANIC STATI	NJ	08853	0.3606173714	17
1013396977	BARSBAY	DUNAY		465 UNION AVE		BRIDGEWATER	NJ	08807	0.3610222118	17
1710322730	EVANS	ELIZABETH	DOI	317 GEORGE ST		NEW BRUNSWICK	NJ	089012008	0.3613119243	17
1649461690	KING	CHRISTINE	A	155 ROUTE 70		MEDFORD	NJ	080552378	0.3616932595	17
1376554378	FRANCIS	GUY	ANTHONY	2130 MILLBURN AVE	STE C5	MAPLEWOOD	NJ	070403747	0.3620612353	17
1164858700	TROM	KRISTEN	ELIZABETH	155 BRIDGETON PIKE STE A		MULLICA HILL	NJ	080622669	0.3622660476	17
1306273669	AHUJA	POUJA	ARTEE	1 DIAMOND HILL RD		BERKELEY HEIGH	NJ	079222104	0.3624534101	17
1801863675	GATCHALIAN	LUNINGNIN	CASTRO	360 ESSEX ST	SUITE 203	HACKENSACK	NJ	076018550	0.3625069467	17
1306864327	LANDERS	STEVEN	H	176 RIVERSIDE AVENUE		RED BANK	NJ	077011063	0.363387563	17
1821223199	KUCABA	EVA	LYNN	439 HAMILTON AVE		PERTH AMBOY	NJ	088611621	0.3644172649	17
1104077130	CHANDLER	KHAYRIYYA	E.T.	25A TANNER ST		HADDONFIELD	NJ	080332403	0.3648004198	17
1831169515	GUMINA	JOHN	D	3499 ROUTE 9 N		FREEHOLD	NJ	077283258	0.3650776597	17
1841326162	BIROTTE SANCH	MARIA	JUSTINE	43-45 PEARL ST.		NORTH PLAINFIE	NJ	07060	0.3653756782	17
1396911921	TANEJA	DEEPAK		1 WAKEMAN CIR		HILLSBOROUGH	NJ	088445234	0.3658083754	17
1609800754	HOLWELL	MICHAEL		600 ATLANTIC AVE		COLLINGSWOOD	NJ	08108	0.366687026	17
1467580142	WANG	JONATHAN	A.	290 MADISON AVE	SUITE #1	MORRISTOWN	NJ	079607400	0.3672242651	17
1386705127	METZ	JOHN	P.	65 JAMES ST		EDISON	NJ	088203947	0.3673730164	17
1134156367	CHIN	CHIK	S	HUNTERDON DEVELOPMENTAL CENTER	40 PITTSTOW	CLINTON	NJ	088094003	0.367572718	17
1851655765	JACOB	LEENA	RACHEL	318 WHITE HORSE PIKE		HADDON HEIGHTS	NJ	080351705	0.3676263724	17
1144257304	LAWRENCE	JOHN	R	CARNEY'S POINT FAMILY PRACTICE CENTER	341 SHELL R	CARNEY'S POINT	NJ	08069	0.3678842519	17
1437387586	THOMAS	JESSY	JOYKUTTY	205 EASTON AVE STE 2		NEW BRUNSWICK	NJ	089014410	0.3680544446	17
1770553455	HUEGEL	CLAUDIA	M	30 SHREWSBURY PLZ		SHREWSBURY	NJ	077024322	0.3685454048	17
1184715542	JASS	DANIEL	K	1300 PARKWAY AVE	SUITE 5	EWING	NJ	086283009	0.3686738272	17
1730101882	TOMASSO	ROBERT	A	34 E SOMERSET ST		RARITAN	NJ	088692109	0.3687546939	17
1548796592	JOSHI	AMAR		1865 ROUTE 70 E STE 210		CHERRY HILL	NJ	080032005	0.3699668862	17
1538834858	HYLTON	MATTHEW	LLOYD	285 GEORGE ST APT 505		NEW BRUNSWICK	NJ	089016305	0.3705961971	17
1497784094	SHAH	HETAL	S	777 ROUTE 70 EAST	SUTIE G-101	MARLTON	NJ	080532345	0.3708795963	17
1134296288	HOLDER	DAWN	PAULETTE	390 N BROADWAY STE 100		PENNSVILLE	NJ	080701253	0.3710865501	17
1952515546	ASFOUR	MERVET		650 UNION BLVD UNIT 16		TOTOWA	NJ	07512	0.371458335	17
1265448237	GIALANELLA	FRANCIS	JOHN	85 S JEFFERSON ST	STE. 3	ORANGE	NJ	070501562	0.3727290716	17
1073687216	BANCROFT	JAMES	ALAN	1601 WHITEHORSE MERCERVILLE RD STE 5		HAMILTON	NJ	086193836	0.3732006999	17
1053672865	TOHFAFAROSH	NILOFER	J	641 US HIGHWAY 130		HAMILTON	NJ	086912101	0.3732829925	17
1073542569	REEDY	JAMIE	LYNNE	1 DIAMOND HILL RD	1ST FLOOR,	BERKELEY HEIGH	NJ	079222104	0.3737129887	17
1376508432	ROZEHZADEH	RABIN		1810 PARK AVE		SOUTH PLAINFIE	NJ	070805522	0.3745369368	17
1184821597	CAUDLE	JENNIFER	NICOLE	570 EGG HARBOR RD	SUITE C2	SEWELL	NJ	080802359	0.374583136	17
1467444935	SHARMA	USHA		30 HOY AVE		FORDS	NJ	088631920	0.3746350703	17
1992094726	GJONI	INDIRA		799 BLOOMFIELD AVE	SUITE 201	VERONA	NJ	070441367	0.3750413411	17
1669547402	PERDOMO	LOUIS	F	19 YAWPO AVE		OAKLAND	NJ	074362739	0.3754656414	17
1427304815	BENDALA	PREETI		100 BOWMAN DR LOWR LEVEL1		VOORHEES	NJ	08043	0.3754762422	17
1699722330	HALPER-ERKKIL	RUBY	ANN	48 ROBBINS RD		BRANCHBURG	NJ	088763711	0.3756444908	17
1366526964	CORRIGAN	LYNN		25 PROSPECT AVE		HACKENSACK	NJ	076011960	0.3761983264	17
1518999598	LONDON	JEROME	R.	19 OLD MILL DRIVE		VOORHEES	NJ	080434697	0.3771805476	17
1306371109	MASHETTIWAR	JAVI		100 MADISON AVE		MORRISTOWN	NJ	079606136	0.3779906353	17
1922092121	WILKIN	DANIEL	J	680 KINDERKAMACK RD	SUITE 205	ORADELL	NJ	076491600	0.378258926	17
1609168715	LAFON	MICHAEL	CURT	127 HOPKINS RD		HADDONFIELD	NJ	080332701	0.3799374902	17
1306999297	RENZA	ROBERT	A	3826 BAYSHORE RD	BAYSHORE ME	NORTH CAPE MAY	NJ	082043208	0.3815987852	17
1457748410	WEIL	IRINA	LISKER	2100 WESCOTT DR		FLEMINGTON	NJ	088224603	0.3817206884	17
1528129384	SCARLETT	FRANKLIN	HARVEY	6012 WESTFIELD AVE FL 1		PENNSAUKEN	NJ	081101720	0.382256766	17
1104244797	PATEL	BHAVIKA	N	2225 E EVESHAM RD	SUITE 101	VOORHEES	NJ	080431557	0.3823780661	17
1427523018	GONZALEZ	JENNA		65 S MAIN ST STE C100		PENNINGTON	NJ	085342822	0.3831721094	17
1841224755	LIU	LIDE		111 STATE ROUTE 31 STE 111		FLEMINGTON	NJ	088224953	0.3832818001	17
1306253083	ESPINAR HO	MARIA ELE		1001 W MAIN ST	SUITE B	FREEHOLD	NJ	077282579	0.3835267603	17
1740367127	SWEE	DAVID	E	317 GEORGE ST	FAMILY MEDI	NEW BRUNSWICK	NJ	089012008	0.3839199121	17
1245232198	HICKS	MICHAEL	J	4000 ROUTE 130 BLDG C		DELRAN	NJ	080752414	0.3853907843	17
1508095159	ERGUDER	IRIS		514 KINDERKAMACK RD		ORADELL	NJ	076491501	0.3854386627	17
1922056167	EVANS	RACHAEL	BLACKBURN	321 N WARREN ST		TRENTON	NJ	086184741	0.3872279429	17
1922299882	MITEV	ILIYA	D	61 FRONTAGE RD		HAMPTON	NJ	088274001	0.3881492854	17
1184181117	PFENDT	MITZI	FULK	6 CLUB HOUSE DR STE 102		WASHINGTON	NJ	078822213	0.3885690185	17
1013182450	ROSATO	MELISSA		239 HURFFVILLE CROSSKEYS RD		SEWELL	NJ	080804002	0.3888065793	17
1407048135	AZAM	MUHAMMAD		401 RIDGE RD	SUITE 6	DAYTON	NJ	088103300	0.3894034002	17
1821105198	LARKIN	HARRY	L	1812 LONG BEACH BLVD		SHIP BOTTOM	NJ	080084443	0.3900880001	17
1689021842	GROUND	CHRISTEN	DENISE	630 MANTUA PIKE		WOODBURY	NJ	080963233	0.3902118124	17
1851566525	GREDELL	ELIZABETH	S.	569 RIVER RD		FAIR HAVEN	NJ	077043262	0.3907805739	17
1225204266	BRAHMBHATT	GAURANG	RAVAJI	609 WASHINGTON ST		HOBOKEN	NJ	070304907	0.3908066672	17
1952665200	PUDINAK	ANNA		1135 CLIFTON AVE	203	CLIFTON	NJ	070133642	0.3913451267	17
1942391974	ZUCKERBROD	JACQUELIN		4774 US HIGHWAY 9		HOWELL	NJ	077313354	0.3921047558	17
1053348417	HOLCA	LIVIU	T	1137 BEACON AVE		MANAHAWKIN	NJ	080502419	0.3933646979	17
1124058102	ELGAWLI	PHILIP		475 ROUTE 40		ELMER	NJ	083182532	0.3944480002	17
1619425717	RATTAN	AVNEET	CLAIR	65 JAMES ST		EDISON	NJ	088203947	0.3945304935	17
1578881090	EASTERLING	TORIAN	J	90 BERGEN ST	STE 0300 LL	NEWARK	NJ	071032425	0.3951268803	17
1003349473	PARK	JUYEON		317 GEORGE ST		NEW BRUNSWICK	NJ	089012008	0.395858186	17
1417334418	BERNIER	JEAN CIAR		85 GODWIN AVE		MIDLAND PARK	NJ	07432	0.3960867801	17
1285736983	DILONE-ARELLA	HELING	SAGRARIO	8 HEDDEN TER		NORTH ARLINGTO	NJ	070316109	0.3962274969	17
1073930186	APONTE	EMILIA	LAURA	595 DIVISION ST		ELIZABETH	NJ	072012038	0.3965452176	17
1003040080	FERRARO	FRANK	JAMES	275 RIVERVALE RD		RIVERVALE	NJ	076756259	0.396644843	17
1558715623	SAMUELS	GABRIELLE	FAYTH	217 W MAIN ST		BOONTON	NJ	070051162	0.3977240349	17
1285730283	HUI	DAO		411 EXECUTIVE DR		PRINCETON	NJ	085401526	0.3979235917	17
1619998945	ROBLEZA	ROLANDO		130 POWERVILLE RD		BOONTON	NJ	070058705	0.3982194184	17
1457359713	LIEBROSS	IRA		32 CHURCH ST		FLEMINGTON	NJ	088221504	0.3986822383	17
1396184784	ESPINA	LUIS	ALBERTO	766 MORNINGSIDE LN		RIDGEFIELD	NJ	076571318	0.400393299	17
1720008931	WYCHE-BULLOCK	TARA	L.	155 BRIDGETON PIKE		MULLICA HILL	NJ	080622669	0.4013829759	17
1497809909	NIGALAN	MANUEL	B	1 S NEW YORK AVE	SUITE 512	ATLANTIC CITY	NJ	084018012	0.4025025081	17
1710120407	BROWN	LEMARRA	RENA	408 CHRIS GAUPP DR STE 100		GALLOWAY	NJ	082054492	0.4038606362	17
1881750685	RUBIN	EVAN	S	55 N. GILBERT STREET	SUITE 3102	TINTON FALLS	NJ	07701	0.4040993952	17
1922291848	BRIGLIA	WILLIAM	JOSEPH	4293 RT 47	MEDICAL DEP	LEESBURG	NJ	08327	0.4046190052	17
1780797423	FAISAL	SIDDIQ	A	1445 WHITEHORSE MERCERVILLE ROAD	SUITE 103	HAMILTON	NJ	08619	0.4047060578	17
1891886230	DELAGENTE	ROBERT	SALADAGA	19 YAWPO AVE		OAKLAND	NJ	074362739	0.4047696108	17
1033461231	BHINGRADIA	RUPAL	B	201 SOUTH ST		JERSEY CITY	NJ	073073501	0.4049186215	17
1881687986	GUZIK	DAVID		811 SUNSET RD	SUITE 101	BURLINGTON	NJ	080163645	0.4050407551	17
1639583990	BOBER	CRAIG		660 WOODBURY GLASSBORO RD STE 26		SEWELL	NJ	080803738	0.4053997572	17
1750776126	DEAL	AMANDA	E	125 EAST AVE STE C		WOODSTOWN	NJ	080981351	0.4057528951	17
1194881094	NOVAK	DENNIS	EARL	1001 LACEY ROAD		FORKED RIVER	NJ	087310780	0.4059712293	17
1083676910	PURCELL	JOSEPH	W	150 LAKESIDE BLVD		LANDING	NJ	078501119	0.4060398701	17
1750536033	VAN PATTEN	YANCY	L	ONE THIRD STREET		BORDENTOWN	NJ	085051321	0.4062353756	17
1629249321	DHILLON-ATHWA	NARINDER	K	3499 ROUTE 9 N		FREEHOLD	NJ	077283258	0.4066678669	17
1366533721	KREVER	KRISTINE		340 ROUTE 34	THE ORCHARD	COLTS NECK	NJ	077222433	0.4070651119	17
1225441405	SEPEDE	JENNIFER		100 CENTURY PKWY STE 140		MOUNT LAUREL	NJ	080541149	0.4073595104	17
1942210380	ZELIKSON	IRINA	YELYANOVN	57 BRANT AVE	STE.102	CLARK	NJ	070661568	0.4084240433	17
1306809975	NEUMANN	LISA	PETRICCIO	409 MAIN ST		TOMS RIVER	NJ	08753	0.4089039859	17
1063548154	WISEMAN	JONATHAN	T	129 BRIDGEBORO ST		RIVERSIDE	NJ	080753201	0.409407281	17
1346309119	CHANEY	ARTHUR	W	20 PROSPECT AVE	SUITE 715	HACKENSACK	NJ	076011997	0.4103362171	17
1881621217	IANNETTA	FRANK		170 CHANGEBRIDGE RD	SUITE C-3	MONTVILLE	NJ	070459115	0.4112067853	17
1144237017	ROBINSON	SLOAN	AVERY	330 EAST GREENTREE ROAD		MARLTON	NJ	08053	0.4130896229	17
1689024267	LEE	ROBERT		555 HIGH ST STE 16A		MOUNT HOLLY	NJ	080601084	0.4133218999	17
1942209218	LEVINE	MARTIN	SCOT	789 AVENUE C		BAYONNE	NJ	070022820	0.4134143351	17
1437337813	TULLY	NICOLE	SERRA	609 WASHINGTON ST		HOBOKEN	NJ	070304907	0.4137123504	17
1922107440	GEORGE	PREETHI	S	765 TEANECK RD	SUITE 1 R	TEANECK	NJ	076664248	0.4143804323	17
1013501105	CHAPLER	CHANA		1342 VENTURA DR		LAKEWOOD	NJ	087012261	0.4146962564	17
1528079431	CHAUDRY	SADIA	R	41-04 GOLDBLATT TER		FAIR LAWN	NJ	074105911	0.4149926055	17
1952341711	CHADHA	SONIA		1 SEARS DR	SUITE NUMBE	PARAMUS	NJ	076523515	0.4154772854	17
1295896157	WINTER	ROBIN	O.	65 JAMES ST		EDISON	NJ	088203947	0.4162328343	17
1063678670	SPINAPOLICE	JOSEPH	A	400 5TH AVE		RIVER EDGE	NJ	076611101	0.4166002979	17
1134514912	MOY	JAMIE	TAM	95 MADISON AVE FL 2		MORRISTOWN	NJ	079606092	0.4167484005	17
1609971803	CHUNG	MYUNG	K	110 MARTER AVE	SUITE 507	MOORESTOWN	NJ	080573124	0.4183813796	17
1902964067	ARIAS	MANUEL	ARTURO	4514 HUDSON AVENUE	BASEMENT LE	UNION CITY	NJ	07087	0.4184688979	17
1144252453	HAGER	MARGARET		138 S MAIN ST		FORKED RIVER	NJ	087313625	0.4190111335	17
1093078248	SIVASUBRAMANI	HEMA		33 BLEEKER ST STE 104		MILLBURN	NJ	070411460	0.419472432	17
1184704934	FILION	JACQUELIN		137 MAIN RD	SUITE 200	MONTVILLE	NJ	070459231	0.4198138548	17
1972509958	DIAZ	FRANCISCO	J	391 KENNEDY BLVD		BAYONNE	NJ	070021330	0.4206949954	17
1952550469	PINE	MURRAY		115 CEDAR LN		MAPLEWOOD	NJ	070401016	0.4208674484	17
1417916446	FRANK	RONALD	M.	328 GREENBROOK RD	SUITE #4	GREEN BROOK	NJ	088122200	0.4211612076	17
1417186842	KHAN	SOPHIA	S	100 CENTURY PKWY STE 140		MOUNT LAUREL	NJ	080541149	0.4214219704	17
1689805418	AKINRULI	OMOWUNMI	PRAISE	238 E BROADWAY		SALEM	NJ	080791108	0.4222254406	17
1083700702	CARTAXO	KENNETH	WILLIAM	435 SOUTH ST SUITE 160		MORRISTOWN	NJ	07960	0.4223222599	17
1871531087	NGUYEN	BAO	DINH	2706 WESTFIELD AVE		CAMDEN	NJ	081052427	0.4225274392	17
1114421575	GREEN	KRYSTAL	ALEXANDRI	127 MONTGOMERY ST		JERSEY CITY	NJ	073023616	0.4226472631	17
1659637320	COLLINS	REID	T	56 PAYNE RD STE 21		LEBANON	NJ	088333262	0.4229107957	17
1558628776	KROPA	JILL		317 GEORGE ST	1ST FLOOR	NEW BRUNSWICK	NJ	089012008	0.4229305244	17
1295392108	BOMFIM	SUSANNA		42 E LAUREL RD STE 2100A		STRATFORD	NJ	080841354	0.4247210344	17
1780998807	PATEL	NAISHAMI		32 JOURNAL SQ		JERSEY CITY	NJ	073064002	0.4250451389	17
1528129947	RORRO	JOHN	LOUIS	295 HAMILTON AVE		TRENTON	NJ	086092714	0.4254782258	17
1609163674	RAJU	BIJU		1395 STATE RT 23	SUITE 4	BUTLER	NJ	074051732	0.4255821088	17
1316468895	SUSSMAN	SEAN	ROSS	200 ROWAN BLVD		GLASSBORO	NJ	080282260	0.4262852224	17
1669488367	SELKE	MELISSA	D	390 AMWELL RD	BUILDING 4,	HILLSBOROUGH	NJ	088441225	0.4270624111	17
1093753816	LEVINE	RICHARD	M	1 BRACE RD STE B2		CHERRY HILL	NJ	080342600	0.428639	17
1841371028	LEVIN	BONNIE	LORRAINE	1020 KINGS HWY N	SUITE 208	CHERRY HILL	NJ	080341906	0.4296807942	17
1639589666	CHENG	ADONIS		100 COMMERCE PL		CLARK	NJ	070661302	0.430949338	17
1053324889	PRAJAPATI	BINITA		405 NORTHFIELD AVE STE 105		WEST ORANGE	NJ	070523026	0.4310662413	17
1215072509	CONTE	DANIEL		600 MIDLAND AVE		GARFIELD	NJ	070261603	0.432033037	17
1104355197	COAN	NICHOLAS	JOHN	29 E 29TH ST		BAYONNE	NJ	070024654	0.4321222447	17
1053351924	MAZURE	JEFFREY	M	15 E REDMAN AVE STE A		HADDONFIELD	NJ	080332316	0.4321961051	17
1205222437	KUMAR	PREETHI		11 SADDLE RD		CEDAR KNOLLS	NJ	079271901	0.4339252382	17
1003203118	SHAH	SWETA		25 MULE RD UNIT B4		TOMS RIVER	NJ	087555037	0.4340740258	17
1982692083	BHALODIA	AMIT		1000 ATLANTIC AVE		CAMDEN	NJ	081041132	0.4341319694	17
1770902033	RUBENSTEIN	JENNIFER		1636 ROUTE 38		LUMBERTON	NJ	080482900	0.4341326633	17
1699157446	ORELLANA CHAS	PAMELA		4800 PARK AVE		WEEHAWKEN	NJ	07086	0.434215089	17
1437159027	WILCOX	DONNA	GRAZIANO	32 PALMER DRIVE		MOORESTOWN	NJ	08057	0.4343832943	17
1134158108	STAGLIANO	ROBERT	A.	600 ATLANTIC AVE		COLLINGSWOOD	NJ	081083042	0.4344636846	17
1295955219	NIRENBERG	ELENA		714 E MAIN ST	SUITE 1-C	MOORESTOWN	NJ	080573068	0.4348658288	17
1568804912	PERSILY	TRACY	LOGAN	457 HADDONFIELD RD		CHERRY HILL	NJ	080022220	0.4350427978	17
1275673907	KUWAMA	CHIKA		725 RIVER RD STE 214		EDGEWATER	NJ	070201171	0.4385202329	17
1992760086	CRUZ	GLORIA		2271 ROUTE 33		HAMILTON	NJ	086901749	0.4385460994	17
1184792814	ETHERIDGE	BARBARA	ANNE	27 CLYDE RD STE 102		SOMERSET	NJ	088735039	0.4387302559	17
1700058385	DISHLER	ELYSE		1930 MARLTON PIKE EAST STE A-1		CHERRY HILL	NJ	08003	0.4394866752	17
1316975154	MURRAY	FRANCIS	XAVIER	1001 CENTER AVE		BELLMAWR	NJ	080311612	0.4398148127	17
1730347212	FUNG	KENT	C	985 CEDAR BRIDGE AVE		BRICK	NJ	087234167	0.4399136898	17
1841270329	GOLDMAN	FRIEDA		101 E UNION AVE		BOUND BROOK	NJ	088051713	0.4404797868	17
1154397214	BONNET	JEAN-PAUL		174 EDISON RD		LAKE HOPATCONG	NJ	078492217	0.441671421	17
1801952726	KAUFMAN	HARVEY	L	31 LEITH HILL DR		CHERRY HILL	NJ	080032621	0.4418270208	17
1275520579	LAWS-MOBILIO	SUSAN	WENDI	1104 ROUTE 130 N	SUITE K	CINNAMINSON	NJ	080773032	0.4420298228	17
1073580262	LEIPSNER	GEORGE		57 W PLEASANT AVE		MAYWOOD	NJ	076071334	0.4426165393	17
1841379377	LEVINE	JEFFREY		317 GEORGE ST	FAMILY MEDI	NEW BRUNSWICK	NJ	089012008	0.4426784033	17
1942346432	SCHMOLL	TODD	C	3003 LONG BEACH BLVD		LONG BEACH TOW	NJ	080082653	0.4431579553	17
1235182338	BOWER	LAURA		2130 HIGHWAY 35	BLDG C	SEA GIRT	NJ	087501010	0.4432376718	17
1588640874	KAZEMI	AHMAD		562 BOULEVARD		KENILWORTH	NJ	070331673	0.4442876188	17
1992781298	KENT	MARIA	C	155 BRIDGETON PIKE	SUITE A	MULLICA HILL	NJ	080622669	0.4443910413	17
1659301836	TSIGONIS	NATALIE		119 E LAUREL RD		STRATFORD	NJ	080841324	0.4444248134	17
1285836296	YAQUB	ZUNERA		350 MAIN RD	SUITE 103	MONTVILLE	NJ	070459222	0.4446799743	17
1124343728	SHELDON	HOWARD	ALBERT	100 SPRINGDALE RD	A-3 #116	CHERRY HILL	NJ	080033300	0.4450419333	17
1467895706	SROUR	YASMEN	ATEF	459 JACK MARTIN	SUITE 6 / 2	BRICK	NJ	087247724	0.4451305947	17
1801819966	AUNG	LEI	LEI	613 RIDGE RD.	SUITE 104	MONMOUTH JUNCT	NJ	08852	0.4453910419	17
1780603381	CAVENG	ROCCO	F	218C SUNSET RD	SUITE C	WILLINGBORO	NJ	080461104	0.4454651118	17
1851817324	PERSAUD	ADELINE	YVETTE	101 CAMPBELL BLVD UNIT 7301		MANAHAWKIN	NJ	080506220	0.4458796794	17
1477085660	KOSTEK	JAMES		99 BEAUVOIR AVE		SUMMIT	NJ	079013533	0.4462987024	17
1356508592	ODELL	TAMARA		119 AVENUE AT THE CMN	SUITE 2	SHREWSBURY	NJ	077024586	0.4472063912	17
1659433084	CODJOE	JESSICA	R	1 CAPITAL WAY		PENNINGTON	NJ	085342520	0.4477139774	17
1225064769	FLOWERS	SAKHSHAT	WILLIAM	2 PLYMOUTH PL		MAPLEWOOD	NJ	070402322	0.448027164	17
1689616344	LACAVERA	JOSEPH	A	348 GRANT ST		SALEM	NJ	080792108	0.4483502724	17
1801991393	ROTELLA	FRANK	ANTHONY	600 PAVONIA AVE	2ND FLOOR	JERSEY CITY	NJ	073062929	0.4499463539	17
1982684056	GECYS	GINTARE	T	1504 BLACKWOOD CLEMENTON RD		BLACKWOOD	NJ	080124625	0.4502527157	17
1073706347	HARWANI	NITA	RAMESH	140 PARK AVE		FLORHAM PARK	NJ	07932	0.4505826642	17
1073871356	HAMMOND	JULIE	ANNE	318 WHITE HORSE PIKE		HADDON HEIGHTS	NJ	080351705	0.4509123254	17
1164423406	ARONOW	PHILLIP		1 S CENTRE ST		MERCHANTVILLE	NJ	081092213	0.4516215652	17
1740348077	RUTIGLIANO	MICHAEL	WILLIAM	1 SEARS DRIVE	4TH FLOOR	PARAMUS	NJ	07652	0.4521322727	17
1790845238	LACARA	DENA	L	333 US HIGHWAY 46 # A		FAIRFIELD	NJ	070042427	0.4522075767	17
1285637223	LOWRY	STEVEN	MICHAEL	220 PINE ST		WILLIAMSTOWN	NJ	080941137	0.4522443802	17
1760777270	ABDULMASSIH	SAMI		57 WILLOWBROOK BLVD		WAYNE	NJ	074707045	0.4525394251	17
1164703534	KAHLON	TEJINDERP	SINGH	1355 BROAD ST		CLIFTON	NJ	070134221	0.4529981192	17
1366481962	CASEY	DANIEL		141 ROUTE 70 E STE E		MARLTON	NJ	080531855	0.4532212212	17
1356338875	FERET	EVE	A	4121B NEW YORK AVE		UNION CITY	NJ	070874927	0.4533000469	17
1568566727	PETRILLO	JENNIFER	A	30 PITTSTOWN ROAD	EDNA MAHAN	CLINTON	NJ	08809	0.4537183668	17
1346257508	SCALIA	JOSEPH	A	346 SOUTH AVE	SUITE 6	FANWOOD	NJ	07023	0.4538730613	17
1861924565	HUNCKEN	ALYSSA		170 CHANGEBRIDGE RD BLDG C3		MONTVILLE	NJ	070459112	0.4539302101	17
1942274949	POLT	TERRY	J	61 FRONTAGE RD		HAMPTON	NJ	088274001	0.4540606404	17
1902998685	HEIFLER	GREGORY	D	103 PARK STREET	BUILDING B	MONTCLAIR	NJ	07042	0.4541516013	17
1043342470	LENAGHAN	NANCY		615 HOPE RD STE 5		EATONTOWN	NJ	077241273	0.4541726142	17
1295756401	AL OLA	ZIYAD		140 FRANKLIN TPKE		WALDWICK	NJ	074631847	0.4543182545	17
1780965905	VITALE	JOSEPH	THOMAS	1031 MCBRIDE AVE	SUITE D109	WOODLAND PARK	NJ	074242559	0.4546535702	17
1972127629	MARENGO	ALYSHA		326 PINE ST		POMPTON LAKES	NJ	074421617	0.4550177369	17
1487668398	VENUTI	JOHN	DAVID	188 FRIES MILL RD	N-3	TURNERSVILLE	NJ	080128319	0.4564307837	17
1326219023	AHMED-FLOWERS	TUNIZIA		759 HAMBURG TPKE		WAYNE	NJ	074702017	0.4569544184	17
1518015783	RICHWINE	LORI	TIERNO	3110 OCEAN HEIGHTS AVE	STE 1	EGG HARBOR TOW	NJ	082347734	0.4570694587	17
1356341424	BUSSEY	PAUL	G	1 MILL ST		WOODSTOWN	NJ	080981025	0.4571829804	17
1255688925	PENG	VICTOR	I	111 ROUTE 31 STE 111		FLEMINGTON	NJ	088224953	0.4574465996	17
1184962771	MANNANCHERIL	ANITA		250 ROUTE 28 STE 100		BRIDGEWATER	NJ	088071979	0.4577041745	17
1336179407	VILLAMAYOR	ROSEMARIE	C	63 N LAKEVIEW DR	SUITE 201	GIBBSBORO	NJ	080261026	0.4578789344	17
1831151356	BIENSTOCK	DOUGLAS		245 DIAMOND BRIDGE AVE		HAWTHORNE	NJ	075061984	0.4579178311	17
1114372851	SHMUEL	CHELSEA		2225 EVESHAM ROAD		VOORHEES TOWNS	NJ	08043	0.4581093427	17
1750355939	WALDRON	WINIFRED	M	1742 ROUTE 31 NORTH		CLINTON	NJ	08809	0.458338646	17
1396176533	MARTINEZ	IAN		110 REHILL AVE		SOMERVILLE	NJ	088762519	0.4591318799	17
1356531768	JADHAV	PALLAVI	D	175 MADISON AVE		MOUNT HOLLY	NJ	080602038	0.4594645023	17
1699930123	SAMANIEGO	EDUARDO	W	76 PROSPECT ST		NEWARK	NJ	071051881	0.4595994071	17
1275620650	GUBBI	SMITHA	AYODHYARA	215 UNION AVE	BRIDGEWATER	BRIDGEWATER	NJ	08807	0.4597887306	17
1306884515	BRENNAN	WILLIAM	FREDERICK	410 N BROADWAY	STE 1	PITMAN	NJ	080711047	0.4605480188	17
1609208925	KAUR	JASNEET		127 UNION ST		RIDGEWOOD	NJ	074504478	0.4609502747	17
1841532223	BILLIG	JANELLE	ELISABETH	30 MEADOW DR		LITTLE FALLS	NJ	074241311	0.4609609644	17
1275505885	JOBANPUTRA	KISHOR	JIVANLAL	2143 S BRANCH RD		SOMERVILLE	NJ	08876	0.4613214859	17
1861679904	RAMASUBRAMANI	NAGARANI		324 PALISADE AVE		JERSEY CITY	NJ	073071791	0.4613560375	17
1902854870	ZIERING	THOMAS	S.	39 OLCOTT SQ		BERNARDSVILLE	NJ	079242317	0.4614431017	17
1063456911	FINAN	CATHLEEN	M	36 KRESSON RD	SUITE B	CHERRY HILL	NJ	080343227	0.4616470297	17
1245284074	TRAN	VINCENT	P	1070 HWY 34	SUITE C	MATAWAN	NJ	077473469	0.4617530291	17
1710073408	FAUGNO	GERARD	LOUIS	160 RIDGE ROAD		LYNDHURST	NJ	070711253	0.462615879	17
1063464808	TAYLOR	ROBERT	L	25 EAST WILLOW ST.		MILLBURN	NJ	07041	0.4631415165	17
1669576187	HERRING	GARY	STEVEN	131 CRAIG RD		HILLSDALE	NJ	076421054	0.4635092474	17
1144302530	DUNN	DAVONNIE	MARIE	23659 COLUMBUS RD	SUITE 4	COLUMBUS	NJ	080221980	0.4640124279	17
1902259393	JIWANI	AMEENA	JAVED	ROWAN SOM 42 E LAUREL ROAD	STE. 2100A	STRATFORD	NJ	08084	0.4640741029	17
1043631294	LAPSIWALA	PAREEN	RAJ	170 CHANGEBRIDGE RD	SUITE C-3	MONTVILLE	NJ	070459115	0.4663147989	17
1659685519	SORNARAJ	AMUTHA	ARULARASI	7 EDELWEISS LANE		VOORHEES	NJ	08043	0.4663150941	17
1528098076	GIBBIONS	JAMES	V	11 SADDLE RD		CEDAR KNOLLS	NJ	079271901	0.4663893746	17
1043250707	BEENSTOCK	STEVEN	M.	10 FRANKLIN TPKE		MAHWAH	NJ	074301304	0.4676025875	17
1063466357	CIOCE	ANTHONY	J	95 MADISON AVE	SUITE 101	MORRISTOWN	NJ	079606092	0.4680177758	17
1942411194	BERBERIAN	ROBERT		639 TEANECK RD		TEANECK	NJ	076664258	0.4683149473	17
1205980646	LUNT	DAVID	M	4401 VENTNOR AVE	2 ND FLOOR	ATLANTIC CITY	NJ	084015736	0.4689800071	17
1336125574	LARATTA	JOHN	A	854 S WHITE HORSE PIKE UNIT 4		HAMMONTON	NJ	080372033	0.469401648	17
1033123914	QUEZADA	CARLOS	ALBERTO	370 GRAND AVE	102	ENGLEWOOD	NJ	076314154	0.4694858144	17
1407825920	GLORIA	STEPHEN	B	5678 BERKSHIRE VALLEY RD		OAK RIDGE	NJ	074389370	0.4699278904	17
1588612121	WASHINGTON	JUDY		33 OVERLOOK RD	SUITE 103	SUMMIT	NJ	079013570	0.4700776802	17
1215935333	CHEN	TIMOTHY		3242 ROUTE 206		BORDENTOWN	NJ	085054517	0.4703089183	17
1083097554	ROHANI	SAYED	M	231 WASHINGTON ST		HOBOKEN	NJ	07030	0.4703609759	17
1437243532	MORTON	EARLE	E.	330 FRONT ST		ELMER	NJ	083182143	0.4707262122	17
1548672249	BROWER	CHELSEA		1 CEDAR CREST DR		POMPTON PLAINS	NJ	07444	0.4707890914	17
1447364294	HARRIS	TIMOTHY	W	238 E BROADWAY		SALEM	NJ	080791108	0.4712080618	17
1023037116	SHAH	DHANVANTI	B	25 MULE RD UNIT B4		TOMS RIVER	NJ	087555037	0.4717531216	17
1760458426	LARDNER	DEBORAH	A.	282 E RTE 4		PARAMUS	NJ	07652	0.4725189351	17
1386772515	DANIEL	BEENA	M.	1605 E EVESHAM RD	SUITE 100	VOORHEES	NJ	080431437	0.4732129227	17
1013954429	FINAN-DUFFY	COLLEEN	M	36 KRESSON RD	SUITE B	CHERRY HILL	NJ	080343227	0.4737092804	17
1073581419	ZIEGLER	BRENDA	LESLIE	333 MOUNT HOPE AVE	ROCKAWAY FA	ROCKAWAY	NJ	078661645	0.4749540116	17
1003919572	HASAN	IZHAR		155 PARK AVE STE 206		LYNDHURST	NJ	070711462	0.4767197214	17
1487744223	PINEDA	VERONICA	VARGAS	546 AVENUE C		BAYONNE	NJ	070023704	0.4768950117	17
1952832164	FENICHEL	EMMET	THEODORE	18 LEONARDVILLE RD		MIDDLETOWN	NJ	077482311	0.4772717261	17
1073106183	NALMADA	NIKITA		76 LIBERTY DR		DAYTON	NJ	088101614	0.4774368454	17
1801053715	GOMEZ-VASQUEZ	RICARDO	ANTONIO	550 MOUNT PROSPECT AVE		NEWARK	NJ	071041530	0.4798266503	17
1992776827	BABBAR	PUNEET		65 JEFFERSON AVE		ELIZABETH	NJ	072012474	0.479938443	17
1225679715	FLORES-PITOGO	MICHELLE		350 BLOOMFIELD AVE STE 4		BLOOMFIELD	NJ	070034852	0.4800423642	17
1073577920	CRUDELE	JAMES	E	285 S CHURCH ST	SUITE 1	MOORESTOWN	NJ	080572773	0.4802497339	17
1164498333	FREEDENFELD	STUART	H	56 S MAIN ST	STE A	STOCKTON	NJ	08559	0.4802730337	17
1164599213	KANG	BYUNG	K	122 LONG HILL ROAD		LITTLE FALLS	NJ	07424	0.4804335933	17
1295814747	PATEL	PRADIP	N	657 BLACKWOOD CLEMENTON RD		LINDENWOLD	NJ	08021	0.480550437	17
1659692887	EMENARI	CHIBUZO	U	200 STRYKERS RD		PHILLIPSBURG	NJ	08865	0.4836445947	17
1962536888	LEVY	BRAHMAN	BERNARD	37 S WHITE HORSE PIKE		STRATFORD	NJ	080841520	0.4836941336	17
1326019175	PATEL	MANISH	A	1900 BURLINGTON MOUNT HOLLY RD		BURLINGTON	NJ	080164722	0.4839684574	17
1942525530	SHELDON	LYNNE	TOBIE	100 SPRINGDALE RD	A-3 #116	CHERRY HILL	NJ	080033300	0.484196435	17
1497837744	RAGUSO-FAILLA	MICHAEL	J	1301 ROUTE 72 W	SUITE 240	MANAHAWKIN	NJ	080502417	0.4841981025	17
1073699294	HEVERT	ROBERT	A	1240 SUMMIT AVE		WESTFIELD	NJ	07090	0.4843462652	17
1740718220	TALAT	AFNAN		2317 CENTER ISLAND	ROUTE 22	UNION	NJ	07083	0.4845626277	17
1861512030	KLELE	MICHAEL	A.	257 ROUT 22 EAST	FAMILY CARE	GREEN BROOK	NJ	088129997	0.4850244827	17
1033538616	EJIMOFOR	EBIKABOER		1 RIVERVIEW PLZ		RED BANK	NJ	077011864	0.4850982807	17
1952661514	BRAHVER	DANIT	VERA	69 NEWMAN SPRINGS RD E		SHREWSBURY	NJ	07702	0.4854090109	17
1841519204	AUGUST	ELIZABETH		200 MAIN ST		RIDGEFIELD PAR	NJ	076601649	0.4855513384	17
1396784047	MELTZER	MICHAEL		310 CREEK CROSSING BLVD		HAINESPORT	NJ	080362767	0.486393763	17
1578526349	MEHTA	LALIT	HARGOVIND	1201 SUMMIT AVE.		UNION CITY	NJ	070876213	0.486587933	17
1801858576	GUNN RUSSELL	IAN	N.	71 HANOVER RD	ADP MEDICAL	FLORHAM PARK	NJ	079321502	0.4869578576	17
1144318858	LOPES	FRANCIS		141 S WHITE HORSE PIKE		AUDUBON	NJ	08106	0.4879535597	17
1194746560	SCHWEITZER	RICHARD	JOSEPH	100 US HIGHWAY 46 E	BUILDING B,	MOUNTAIN LAKES	NJ	070461745	0.4883393955	17
1396737342	BIDIGARE	SUSAN	ANN	190 N EVERGREEN AVE	STE 204	WOODBURY	NJ	080961862	0.4883608438	17
1083749501	GETSON	PHILIP		100 BRICK RD	SUITE 206	MARLTON	NJ	080532146	0.4885059057	17
1114123247	LEVITT	KIMBERLY	ANNE	4056 QUAKERBRIDGE RD STE 101		LAWRENCEVILLE	NJ	086484779	0.4890572217	17
1689737082	WILKS	MICHELLE		65 JAMES ST		EDISON	NJ	088203947	0.4892220066	17
1215173513	RIEDEL	JACQUELIN		165 PRINCETON AVE		WEST DEPTFORD	NJ	080963123	0.4911845869	17
1932419199	RUKH	LALA		61 GARFIELD AVE		COLONIA	NJ	070672220	0.4915170891	17
1912039330	HUDAK	MARGARET		615 HOPE RD BLDG 5		EATONTOWN	NJ	07724	0.4916687228	17
1972753713	BAINBRIDGE	CAROL	A	63 HEARTHSTONE RD		BLOOMFIELD	NJ	070034303	0.4925549079	17
1750340519	SHAH	VINAYCHAN	BHOGILAL	702 NORTH BEERS STREET	SUITE #7	HOLMDEL	NJ	07733	0.4926680101	17
1487001848	ABD ALQADER	MAI	SALAH	1 CAPITAL WAY		PENNINGTON	NJ	085342520	0.4928293538	17
1629075759	PAUL	STEPHEN	E.	111 E MAIN ST		MAPLE SHADE	NJ	080522679	0.4930695903	17
1306141585	MCKINNEY	ROBIN	CYLINTHIA	1001 ROUTE 73 N		MARLTON	NJ	080534524	0.4942147203	17
1497041412	ANDREWS	JAIME	LYNN	17 W RED BANK AVE STE 201		WOODBURY	NJ	080961630	0.4945176195	17
1780683672	LIRIO	SIXTO	MALABANAN	7 PERSHING AVE		CAPE MAY COURT	NJ	082102736	0.4948679048	17
1194913681	HUSSAIN	RUBABA		100 COMMERCE PL		CLARK	NJ	070661302	0.4951917075	17
1922540590	SILVERBERG	ROBERT		5 COLD HILL RD S STE 28		MENDHAM	NJ	079453208	0.4955856123	17
1356379457	PRASAD	KESHAV		323 SPOTSWOOD ENGLISHTOWN RD		MONROE TWP	NJ	088318628	0.4957717273	17
1588691976	VUJAN	ALEXANDER		JUNCTION NAVAJO ROUTE 9 HIGHWAY 371		CROWNPOINT	NJ	87313	0.4964474088	17
1821081415	SKIPPER	CAROL	CHRISTINE	115 CHRISTOPHER COLUMBUS DR	SUITE 202	JERSEY CITY	NJ	073025526	0.4975332876	17
1083601934	ANGELLO	PHILIP	JOSEPH	281 ROUTE 34 STE 813		COLTS NECK	NJ	077222440	0.4978532151	17
1467586743	CONDON	CHRISTINE		615 HOPE RD STE 5		EATONTOWN	NJ	077241273	0.498353536	17
1972510097	EAPEN	PREMA		1899 ROUTE 88		BRICK	NJ	087243124	0.4988865855	17
1114211190	ZAKI	ISAAC	KAMAL	3175 ROUTE 10 EAST #500		DENVILLE	NJ	07834	0.4993363547	17
1457368623	PATTERSON	GEORGE	A	1338 HOW LANE		NORTH BRUNSWIC	NJ	08902	0.5000806942	17
1811930027	HOLGADO	CESAR	BARNACHEA	102 JAMES STREET	SUITE 203	EDISON	NJ	08820	0.5004973288	17
1801183702	SHEA	CAITLIN		202 ROUTE 206 N	SUITE A	SANDYSTON	NJ	078265082	0.500792037	17
1164803714	TARIQ	SAMREEN		622 BROADWAY		BAYONNE	NJ	070023821	0.5013488948	17
1003054552	SAROS	CATHLEEN	MARY	535 HIGH MOUNTAIN RD		NORTH HALEDON	NJ	075082665	0.5018518453	17
1053725960	SOOD	JASEN		641 US HIGHWAY 130		HAMILTON	NJ	086912101	0.5023535613	17
1346279601	CHIANESE	ANTHONY	THOMAS	1701 WYNWOOD DRIVE		CINNAMINSON	NJ	08077	0.5023654655	17
1104938802	PATEL	AMBARISH	ASHOKKUMA	707 WHITE HORSE RD	SUITE C-105	VOORHEES	NJ	080432461	0.5028930467	17
1356347488	RUNFOLA	JAMES	J	15 E REDMAN AVE		HADDONFIELD	NJ	080332314	0.5042968595	17
1295720035	CAVUTO-WILSON	CAROLYN	M	231 HIGH ST	SUITE 1	MOUNT HOLLY	NJ	080601450	0.5053076462	17
1518124528	GAMBHIR	PRIYANKA		32 WASHINGTON ST, SUTIE 2A		TENAFLY	NJ	07670	0.5057424579	17
1952822595	WALL	THOMAS	JOHN	200 COLLEGE DR		BLACKWOOD	NJ	080123228	0.5067280487	17
1952494940	JANES	LAURA	CHRISTINE	750 SHORE RD		SOMERS POINT	NJ	082442363	0.5067417983	17
1891950770	SHAH	JIGISHA	TANMAY	780 CEDAR LN	VALLEY HEAL	TEANECK	NJ	076661706	0.5067983011	17
1801970215	KOSKINEN	JASON	A	217 N MAIN ST	SUITE 102	CAPE MAY COURT	NJ	082102165	0.5069972209	17
1720001985	GOULD	JOHN	H	851 MAIN ST		SHILOH	NJ	083538505	0.5075462472	17
1093707812	GLEZEN-SCHNEI	PRISCILLA		33 BLEEKER ST		MILLBURN	NJ	070411459	0.5085562069	17
1295198869	NORVILLE	NATASHA		11 BISHOP PL		NEW BRUNSWICK	NJ	089011178	0.5086861376	17
1538152905	PAGANO	FRANCESCO	P	299 MARKET ST		SADDLE BROOK	NJ	076635316	0.509120913	17
1760458699	CALICCHIO	JOHN	J.	57 ROUTE 46	SUITE 100	HACKETTSTOWN	NJ	078402695	0.5095969418	17
1891785291	GILLY	FRANK	J	315 STATE ROUTE 31 S		WASHINGTON	NJ	078824069	0.5099487181	17
1265432942	BUCEK	JOHN		110 REHILL AVE		SOMERVILLE	NJ	088762519	0.5099928805	17
1578500468	RAI	CECILIA	S	410 COVENTRY CENTRE DR		PHILLIPSBURG	NJ	08865	0.5102668668	17
1750733309	DOUGLAS	ADAM		1001 W MAIN ST	SUITE B	FREEHOLD	NJ	077282579	0.5104233578	17
1780826602	PIETRANDREA	SAMUEL	J	396 BEECHWOOD RD		RIDGEWOOD	NJ	074502308	0.5105341484	17
1881974574	SHAH	KAVITHA		1135 BROAD ST		CLIFTON	NJ	070133346	0.5119394206	17
1376532796	POTOCZEK-SALA	JOLANTA		391 KENNEDY BLVD		BAYONNE	NJ	070021330	0.511940541	17
1508894494	BEAR	MICHELLE	HAZEL	230 LAUREL HEIGHTS DRIVE		BRIDGETON	NJ	083023634	0.5127370318	17
1740342575	MILLER	RANDALL	W.	1170 CLIFTON AVE		CLIFTON	NJ	070133622	0.5138467995	17
1306042130	GRIFE	ROBERT	MICHAEL	6601 VENTNOR AVE STE 105		VENTNOR CITY	NJ	084062168	0.5141263597	17
1578501615	NARVEL	WASIQUE	A	2950 COLLEGE DR	STE 1D	VINELAND	NJ	083606933	0.5146133492	17
1023549961	SREEKUMAR	SNEHA		3301 ROUTE 66, BUILDING B, SUITE 120		NEPTUNE	NJ	07753	0.5146944963	17
1174736193	CORRALES	MICHELLE		235 SHORE RD	SUITE C	SOMERS POINT	NJ	082442631	0.5148351041	17
1013274034	SALEEMI	ATIF		9 MULE RD		TOMS RIVER	NJ	087555043	0.514875551	17
1467966523	LANGAN	KRISTIN		208 BUNN DR		PRINCETON	NJ	085402851	0.515627824	17
1043215650	DESTASIO	VINCENT	F	1851 HOOPER AVE	STA	TOMS RIVER	NJ	087538150	0.5157099764	17
1194838060	SALERNO	CHRISTOPH		1 MAINBRIDGE LN		WILLINGBORO	NJ	080462103	0.5157703084	17
1154477479	RENZA	RICHARD	A	6410 NEW JERSEY AVE		WILDWOOD CREST	NJ	082601216	0.5162238779	17
1184776387	AZER	GEORGE	S	H14 BRIER HILL COURT		EAST BRUNSWICK	NJ	08816	0.5165409388	17
1578881884	BENSON	JAY	ROBERT	4 WALTER E FORAN BLVD	SUITE 408	FLEMINGTON	NJ	088224664	0.5167458479	17
1205863040	ROSEN	NEIL	L	555 SHREWSBURY AVE		SHREWSBURY	NJ	077024165	0.5171506966	17
1740254994	COATES	ROBERT	G	1 WESCOTT DR	STE 102	FLEMINGTON	NJ	088224655	0.5175695459	17
1366416398	AGRAWAL	NEIL		1001 ROUTE 9 N	SUITE 105	HOWELL	NJ	077313301	0.5176479069	17
1508854605	VAN KOOY	MARK		1751 AUTUMN DR		FRANKLINVILLE	NJ	083222423	0.5179113762	17
1043703200	COELHO	RYAN		170 CHANGEBRIDGE RD BLDG C3		MONTVILLE	NJ	070459112	0.5196365567	17
1417945825	TSAROUHAS	LOUIS		2999 PRINCETON PIKE	SUITE 3	LAWRENCEVILLE	NJ	086483261	0.5201356418	17
1548680986	VARSHAVSKI	MIKHAIL		492 MAIN ST		CHATHAM	NJ	079282142	0.5206336326	17
1023470663	ELTAKI	NOHA		90-10 ROUTE 206	SUITE 1	BYRAM TOWNSHIP	NJ	07874	0.520773961	17
1659431195	PASTENA	ANTHONY	M	249 FRANKLIN AVE		NUTLEY	NJ	071102710	0.5211954473	17
1205834454	SICILIANO	MARY		755 MEMORIAL PKWY	SUITE 300	PHILLIPSBURG	NJ	088652748	0.5213030672	17
1992802557	MERLINO	WILLIAM	ANTHONY	4630 SOMERS POINT RD		MAYS LANDING	NJ	083301686	0.5214278253	17
1124058383	DOSHI	SURESH	C	59 SPRING LANE DR		BLACKWOOD	NJ	08012	0.5224798888	17
1225308091	RIZVI	KASHAN		282 E RTE 4		PARAMUS	NJ	07652	0.5226180891	17
1174678114	FERNANDEZ	SOFIA	R	137 SMITHFIELD COURT		BASKING RIDGE	NJ	079202789	0.5231762871	17
1154519403	PARMAR	PRITESH	B.	574 SUMMIT AVE	4TH FLOOR	JERSEY CITY	NJ	073062708	0.5237515785	17
1013958875	TENCH	MAVOLA		1120 DELSEA DR N		GLASSBORO	NJ	080281444	0.5238169094	17
1598178162	BRANTON	NATALIE	R	51 VERONICA AVE		SOMERSET	NJ	088733448	0.5243356049	17
1043397441	TALLIA	ALFRED		317 GEORGE ST	FAMILY MEDI	NEW BRUNSWICK	NJ	089012008	0.5246386633	17
1770643215	CIRELLO	RICHARD		271 GROVE AVE	SUITE A	VERONA	NJ	070441730	0.5248278577	17
1649267204	HORN	JENNIFER	ELIZABETH	26 GAIL CT	SUITE 2B	SPARTA	NJ	078713486	0.5259579348	17
1396781076	SCHRAM	AMY	ELIZABETH	11 OVERLOOK RD	SUITE 140	SUMMIT	NJ	079013577	0.5259606626	17
1326524976	CASTRO	NICOLE		1001 W MAIN ST STE B		FREEHOLD	NJ	077282579	0.5269344847	17
1841216181	BAKER	JANICE		492 MAIN ST		CHATHAM	NJ	079282142	0.5273997693	17
1548654130	PATEL	MALLIK		600 PAVONIA AVE STE 5-03		JERSEY CITY	NJ	073062929	0.5279596576	17
1245528629	NAGARWALA	FAISAL		1005 CLIFTON AVE	STE 201	CLIFTON	NJ	070133523	0.528479263	17
1083670079	GUERCIO-HAUER	CATHERINE		435 SOUTH ST	SUITE 220A	MORRISTOWN	NJ	079606422	0.5289878075	17
1861424020	ROLA	DAVID		26 AZALEA CT		BARNEGAT	NJ	080052049	0.5298337073	17
1346240660	MATTEI	CRUZ	A.	1100 WESCOTT DR	SUITE 101	FLEMINGTON	NJ	088224600	0.5300563269	17
1396824256	DILISI	JOSEPH	P	110 N WOODBURY RD		PITMAN	NJ	080711261	0.5305068104	17
1780061440	CHAVEZ SANTOS	MARIA		1445 WHITEHORSE MERCERVILLE RD		HAMILTON	NJ	086193834	0.5305195821	17
1326012378	JONES	HOWARD	D	200 FRENCHTOWN RD		MILFORD	NJ	088481329	0.5305290807	17
1285071043	HERNANDEZ	ALYSSA	KATE	1801 E 2ND ST		SCOTCH PLAINS	NJ	070761749	0.5307831213	17
1053301499	ORTIZ-EVANS	ILEANA		1205 US ROUTE 22		PHILLIPSBURG	NJ	08865	0.5316598585	17
1437545225	BREIG	JASON	ANTHONY	3242 ROUTE 206 STE A2		BORDENTOWN	NJ	085054517	0.5316605272	17
1821228263	SAYED	DURR-E-SH		200 ROWAN BLVD		GLASSBORO	NJ	08028	0.5319794805	17
1164818027	MAHMOUD	HISHAM	A.	100 MADISON AVE		MORRISTOWN	NJ	079606136	0.532399412	17
1124310404	SUNDARAM	ASHANY		1129 BLOOMFIELD AVE STE 100		WEST CALDWELL	NJ	070067123	0.5328037676	17
1710042494	GERMAINE	JUDE		493 RINGWOOD AVE		ALPHA	NJ	088654820	0.5332756501	17
1750312450	ORTIZ	THOMAS	R	465 MT. PROSPECT AVE.		NEWARK	NJ	07104	0.5342119436	17
1326422643	DUVENECK	ELLEN		384 COUNTY ROAD 513		CALIFON	NJ	07830	0.5344802013	17
1770670101	KEATING	WILLIAM		22 LENAPE DRIVE		MONTVILLE	NJ	07045	0.5344979384	17
1285996439	DAVINE-REICHE	JOANNE	ERIN	11 OVERLOOK RD	SUITE 140	SUMMIT	NJ	079013577	0.5346251608	17
1003081076	PEREZ	RAUL	ILUMINADO	605 S BROAD ST UNIT B		ELIZABETH	NJ	072022601	0.5348876983	17
1881795417	KHANNA	VEENA	W	301 SULLIVAN WAY		WEST TRENTON	NJ	086283406	0.5362089409	17
1073541744	CHENG	DESMOND		1 SOMERDALE SQ		SOMERDALE	NJ	080831345	0.5363529923	17
1194915512	LACORAZZA	JOHN	W.	750 BRUNSWICK AVE	CAPITAL HEA	TRENTON	NJ	086384143	0.5363923989	17
1609198381	HYPPOLITE	MICHEL		18 BANCROFT LANE		HAMESPORT	NJ	08036	0.5367121303	17
1568958924	OGBEIDE	ADESUWA		65 JAMES ST		EDISON	NJ	08820	0.5369885841	17
1952562381	KLINE-KIM	JOHANNA		1006 MANTUA PIKE		WOODBURY HEIGH	NJ	080971221	0.5369944924	17
1891897583	HUANG	MING	Y	183 W HIGH ST		SOMERVILLE	NJ	088761817	0.5373688501	17
1316902968	JACOBS	GERALD		985 CEDARBRIDGE AVE		BRICK	NJ	08723	0.53755757	17
1871758565	PETROVANI	MARK		10 PARKER PL		FORDS	NJ	088632400	0.5388757119	17
1023291333	SAXENA	SHILPA		574 SUMMIT AVE	4TH FLOOR ,	JERSEY CITY	NJ	073062708	0.5391115092	17
1841219359	DEIGNAN	DIANNA		211 N MAIN ST	SUITE 203	CAPE MAY COURT	NJ	082102163	0.5400009507	17
1811986391	STRAUSS	SCOTT	R	59 OLD HIGHWAY 22		CLINTON	NJ	088091342	0.5405605997	17
1992883235	DEMURO	PAUL		338 CHESTNUT ST		PASSAIC	NJ	07055	0.5406997332	17
1508893199	BALLAN	DOUGLAS	A.	45 ELM AVE	THIS IS DOC	FANWOOD	NJ	070231203	0.5413393385	17
1255336541	SOKEL	ANDREW	HARRIS	666 PLAINSBORO RD	STE 1316	PLAINSBORO	NJ	085363047	0.5414581441	17
1295980969	BHOGAL	JASMEET	SINGH	401 YOUNG AVENUE	SUITE 180	MOORESTOWN	NJ	080572427	0.5424488222	17
1962510727	MIKULSKI	WANDA	JANINA	1310 BROAD ST		BLOOMFIELD	NJ	07003	0.5425178434	17
1104031020	CHIARA	BIANCA	ANN	133 MADISON ST	FLOOR 1	HOBOKEN	NJ	070307831	0.5435988868	17
1003201849	CHIROMERAS	ANDREW		1445 WHITEHORSE MERCERVILLE RD		HAMILTON	NJ	086193834	0.5436763258	17
1013400175	SHETH	BIJAL	S	1135 BROAD ST STE 201		CLIFTON	NJ	070133346	0.5437067358	17
1700383924	IPARRAGUIRRE	CARIDAD	MANUELA	7919 KENNEDY BLVD		NORTH BERGEN	NJ	070474137	0.5441093741	17
1215025283	TROTZ	CHRISTOPH	RENE	127 N BROAD ST		WOODBURY	NJ	080961718	0.5446458052	17
1306887724	GIORLANDO	MARY	E	301 GODWIN AVE.		MIDLAND PARK	NJ	07432	0.5451691526	17
1952358046	URAY	MARIA	N	1 PENN PLZ	LOWER LEVEL	NEW BRUNSWICK	NJ	089012162	0.5453651112	17
1174668834	ACOSTA	RAMON		2 LEONARD AVE		CAMDEN	NJ	081052404	0.5455499541	17
1124058367	DE DAN	CLAUDINE		34 COLSON LN STE B		MULLICA HILL	NJ	080621502	0.5456033631	17
1750476396	SUZUKI	RON	YKS	5 SCHALKS CROSSING ROAD	BUILDING 6,	PLAINSBORO	NJ	08536	0.5480045851	17
1366482630	RICIGLIANO	MARK	A	6705 PARK AVE		PENNSAUKEN	NJ	08109	0.5482512091	17
1225107576	FILIPE-IZAGUI	SIRIADE		24 ABEEL ST		NEW BRUNSWICK	NJ	089011303	0.5484963737	17
1942294160	PAUCH-MCNAMAR	DOROTHY	A	1100 WESCOTT DR	SUITE 101	FLEMINGTON	NJ	088224600	0.5490701942	17
1689610958	BARR	LARRY	A.	1104 ROUTE 130 N STE K		CINNAMINSON	NJ	080773032	0.5494323189	17
1689733610	CHANEY	DEWEY	A	20 PROSPECT AVE	SUITE 715	HACKENSACK	NJ	076011997	0.5494391725	17
1457443954	HEALY	CHRISTINE		25 ROCKWOOD PL	SUITE 120	ENGLEWOOD	NJ	076314957	0.5499170877	17
1023348687	PATEL	MEERA	V	1500 ALPS RD		WAYNE	NJ	074703635	0.5502183654	17
1790215853	MARCHESE	VINCENT		2005 MARLTON PIKE E		CHERRY HILL	NJ	080031279	0.5504437953	17
1740228550	BYRNES	CURTIS	WILLIAM	173 WALNFORD RD		ALLENTOWN	NJ	085011920	0.5509620796	17
1306856612	STRAZZERI	MIA		443 SHORE RD FL 2		SOMERS POINT	NJ	082442642	0.5513025436	17
1790799492	FOSCHETTI	FELIX	PHILLIP	23 W CHURCH ST		WASHINGTON	NJ	078822000	0.5513573007	17
1770568610	PATEL	ARUNA	SURESHBHA	725 N BROAD ST		ELIZABETH	NJ	072082347	0.5516976726	17
1922505536	VITALE	PETER	FRANCO	100 COMMERCE PL		CLARK	NJ	070661302	0.5522468973	17
1356372080	HUP	JILL	S.	465 UNION AVE STE B		BRIDGEWATER	NJ	08807	0.5529484938	17
1801979752	KARIMI	MAHMOOD	M	50 KINDERKAMACK ROAD		WOODCLIFF LAKE	NJ	07677	0.5534124214	17
1144425851	CASTRO-CHEVER	NANCY	A	1401 ATLANTIC AVE	SUITE 2500	ATLANTIC CITY	NJ	084017022	0.5535778434	17
1982631677	WAGNER	CLAUDIA	ANNE	563 WESTFIELD AVE		WESTFIELD	NJ	070903300	0.5536333148	17
1780758607	ISNAR	NOYEMI		296 GARFIELD ST		HAWORTH	NJ	076411422	0.5537281146	17
1790066108	PEDERSEN	DANIEL	A	1450E CHESTNUT AVE 3D		VINELAND	NJ	083618469	0.5541063787	17
1871565432	LAVIAN	PEJMAN		6 BRIGHTON RD		CLIFTON	NJ	07012	0.5546431176	17
1790311587	TIERNAN-PALER	JENNIFER	JOAN	301 N CHURCH ST STE 101		MOORESTOWN	NJ	080572498	0.5553435919	17
1609194075	LEESE-SHINSKE	LORI		1 BRITTON PL	SUITE 12	VOORHEES	NJ	080432514	0.5554844144	17
1700931185	MARTIROSOV	ALEKSANDR		31-00 BROADWAY	1ST FLOOR	FAIR LAWN	NJ	074103963	0.5571782419	17
1548315278	RODGERS	DENISE	V	277 GEORGE ST		NEW BRUNSWICK	NJ	089011311	0.5573910794	17
1831333210	VARGHESE	JULIET	GEORGE	435 SOUTH ST	SUITE 220A	MORRISTOWN	NJ	079606422	0.5581923125	17
1760461024	NORTON	KEVIN	P	19 W MAIN ST	SUITE C	MAPLE SHADE	NJ	080522411	0.5586511127	17
1942391313	DENNIS	PHILIP	S	17 CASINO DR		FARMINGDALE	NJ	077273701	0.559544775	17
1669826053	OLOYEDE	TITILOLA	OLAYEMI	30 MONTGOMERY ST FL 14		JERSEY CITY	NJ	073023829	0.5599206619	17
1306838305	ELLISON	CHRISTIAN		202 ELMER ST		WESTFIELD	NJ	070902128	0.559949538	17
1912920158	TAILOR	UNNATI		1364 ROUTE 72 W		MANAHAWKIN	NJ	080502485	0.5600940397	17
1740259019	BERGER	GARY		8 SHUNPIKE RD		MADISON	NJ	079402740	0.5601899282	17
1467412858	TOMAR	RAGHURAJ	S	2815 E CHESTNUT AVE		VINELAND	NJ	083618466	0.5607788086	17
1689762775	SIRKEN	STEVEN	MICHAEL	401 COOPER LANDING RD STE C22		CHERRY HILL	NJ	080022587	0.5611749844	17
1689061020	BIERNAT	MATTHEW	MATEUSZ	225 MILLBURN AVE STE 303		MILLBURN	NJ	070411712	0.5612230047	17
1710910930	KELLEHER	MAUREEN	M	1355 BROAD ST		CLIFTON	NJ	070134221	0.5614092488	17
1457411092	MCCARRICK	THOMAS	P	271 GROVE AVE	SUITE A	VERONA	NJ	070441730	0.5615579721	17
1952896243	PATRICK	DAVID	ANTHONY	3458 NEELY RD		JB MDL	NJ	086415312	0.5619513046	17
1669485751	MINGRONI	JULIUS		1300 LIBERTY PL		SICKLERVILLE	NJ	080815710	0.5620081157	17
1881673275	DIMARCANGELO	MICHAEL	C.	19 W MAIN ST	SUITE C	MAPLE SHADE	NJ	080522411	0.5621419025	17
1861488736	MEDUNICK	DAVID	M	89 SPARTA AVE	STE 100	SPARTA	NJ	078711777	0.5633655566	17
1427067156	FINELLI	PETER	K.	67 BROADWAY		ELMWOOD PARK	NJ	074071836	0.5634498874	17
1043383557	CAVALLO	DANIELLE	JANINE	8 MOUNTAIN BLVD	SUITE G	WARREN	NJ	070592638	0.5634810047	17
1669902458	ANDROWIS	DARINE	I	1135 BROAD STREET	ST. JOSEPH'	CLIFTON	NJ	07013	0.5644651212	17
1881747913	CHERCIU	MUGUREL	S	16 THOREAU DR		FREEHOLD	NJ	077284666	0.5655293961	17
1720316367	DAFTANI	MOHAMMAD	DAOUD	799 BLOOMFIELD AVE		VERONA	NJ	070441367	0.5676142511	17
1780941575	MOLIKEN	MURRAY	HARRIS	1046 DELL DR		CHERRY HILL	NJ	080032911	0.5679021695	17
1255347365	MADISON	WILLIAM	ALFRED	188 FRIES MILL RD	N-3	TURNERSVILLE	NJ	080128319	0.5680634471	17
1700985314	SEKIYA	STEVEN	T	175 FRANKLIN AVE STE 103		NUTLEY	NJ	071102973	0.5683631713	17
1285726893	AITKEN	ROBERT		324 BRADSHAW AVE		HADDONFIELD	NJ	08033	0.5684801976	17
1053534628	ESPINOZA	LISA	C	1742 ROUTE 31 NORTH		CLINTON	NJ	08809	0.5685187981	17
1083007397	SANNIDHI	DEEPA		2100 WESCOTT DR		FLEMINGTON	NJ	088224603	0.5687247373	17
1679747729	DOYLE	STEPHANIE	LAVERNE	4011 ROUTE 9 SOUTH	SUITE 201	RIO GRANDE	NJ	08204	0.5688678858	17
1033133970	MCLAY	WILLIAM	F	211 S MAIN ST	STE 203	CAPE MAY COURT	NJ	082102264	0.5689429853	17
1083616841	MITTERANDO	JEANNE		766 US HIGHWAY 202/206	SUITE ONE	BRIDGEWATER	NJ	088071777	0.5693916118	17
1851732143	ALAM	SHUMAILA		175 HIGH ST		NEWTON	NJ	078601004	0.5693920816	17
1063441400	KASTENBERG	CHARLES	A	1613 ROUTE 38		LUMBERTON	NJ	080482921	0.5697133642	17
1235396771	CURTIS	PAUL		102 NORTH 8TH AVENUE		HIGHLAND PARK	NJ	089042918	0.5700713129	17
1518939727	RICHMAN	MITCHELL	S	91 PEREGRINE DR		VOORHEES	NJ	080431668	0.5701841757	17
1972564227	YOONG	MICHAEL	P.	1 HERON LN		MILLVILLE	NJ	083322311	0.5702875632	17
1386648004	BURGER	MAX		1805 ROUTE 206	RED LION PL	SOUTHAMPTON	NJ	080883558	0.5716176702	17
1902892821	LUSZCZ	RONALD	J	202 ROUTE 206 N	SUITE A	SANDYSTON	NJ	078265082	0.5717189929	17
1790909760	MONTE CARLO	MICHAEL	E	17 W RED BANK AVE STE 201		WOODBURY	NJ	080961630	0.5717548451	17
1033384334	VARELA	WILFREDO		6050 BOULEVARD EAST	APT.8G	WEST NEW YORK	NJ	070933933	0.5720678962	17
1467745695	DAVE	GAZALA		1 DIAMOND HILL RD		BERKELEY HEIGH	NJ	079222104	0.5723161127	17
1780858118	LIEBMAN	RACHEL		400 COVENTRY DR		PHILLIPSBURG	NJ	088651969	0.5726081629	17
1891786455	BLANK	BENJAMIN	IRA	1300 BLACK HORSE PIKE		GLENDORA	NJ	080291308	0.5726220815	17
1881844330	OCASIO	MARIA	ELENA	492 MAIN ST		CHATHAM	NJ	079282142	0.5726636697	17
1578737987	HANDLER	HEIDI	LYNN	1050 KINGS HWY N	SUITE 2	CHERRY HILL	NJ	080341909	0.5736137673	17
1790124394	MARRIOTT	CHRISTINE	RYAN	1445 WHITEHORSE MERCERVILLE RD	SUITE 103	HAMILTON	NJ	086193834	0.5741301475	17
1841371853	DOUGLAS	ELAINE		160 LINCOLN STREET		MONTCLAIR	NJ	070424432	0.5741330965	17
1205118361	HOWELL	SHAKEILLA	LAVERN	54 E 5TH ST APT 2		BAYONNE	NJ	070024219	0.574454339	17
1437120961	CHEN	DAVID		6 BRIGHTON RD		CLIFTON	NJ	07012	0.5745389297	17
1417309881	PANARA	DHARTI	J	1200 ROUTE 22 STE 16		BRIDGEWATER	NJ	088072943	0.5748385096	17
1184676934	FREYMAN	BORIS		PANTHER VALLEY MALL, BLDG B, ROUTE 517		HACKETTSTOWN	NJ	07840	0.5750920929	17
1699703165	PILLA	RICHARD		3020 CHAPEL AVE W		CHERRY HILL	NJ	080021562	0.5757171701	17
1508962812	PARK	SANG	T	12 FEHERVARI CT		SOMERSET	NJ	088736203	0.5758353987	17
1265549042	KLEIN	RANDY	S	149M HIGHWAY 31		FLEMINGTON	NJ	088225739	0.5759895712	17
1982098349	SETTY-SHAH	NITHYA		127 MONTGOMERY ST		JERSEY CITY	NJ	07302	0.5761096252	17
1538126339	RABIE	GLENDA		309 MARLTON AVE		CAMDEN	NJ	08105	0.5769603046	17
1245225366	KOERNER	THEODORE	G	4911 BLACK HORSE PIKE (RT 42)		TURNERSVILLE	NJ	080121730	0.577162999	17
1265415798	HAMILTON	SYLVESTER	SUTTON	75 W RED BANK AVE		WOODBURY	NJ	080961694	0.5771753581	17
1750347449	BELLAVIA	THOMAS	SALVATORE	288 BOULEVARD STE 2		HASBROUCK HEIG	NJ	076041319	0.5779472555	17
1396234944	YOON	JULIA		1 DIAMOND HILL RD		BERKELEY HEIGH	NJ	079222104	0.5783519473	17
1770603722	PANEM	FLORDELIZ		1116 43RD ST		NORTH BERGEN	NJ	070472712	0.5784669326	17
1578838199	GANDHI	NITIN		433 BELLEVUE AVE		TRENTON	NJ	086184514	0.5786800927	17
1881785343	DWECK	ISAAC	J	40 MONMOUTH RD		OAKHURST	NJ	077551654	0.5790029408	17
1821182072	PETERSON	GEORGE	WILLIAM	113 MAIN ST		NEWTON	NJ	078602037	0.5794336636	17
1003109828	ANACIUS	ELISABETH		2100 WESCOTT DR		FLEMINGTON	NJ	088224603	0.580066717	17
1801917133	RIVERA	MERCEDITA	QUIROS	65 BROADWAY		NEWARK	NJ	07104	0.5804433243	17
1609854421	ROBERTS	KEVIN	W	125 EAST AVE	SUITE C	WOODSTOWN	NJ	080981351	0.5805805859	17
1386894129	SCHWEITZER	JUSTIN	STEPHEN	1210 BRACE RD		CHERRY HILL	NJ	080343213	0.5807597589	17
1992950232	CHOW	JESSICA		516 HAMBURG TPKE STE 5		WAYNE	NJ	07470	0.5813588847	17
1639300247	THOMAS	ANN		560 SPRINGFIELD AVE		WESTFIELD	NJ	070901024	0.5818761199	17
1093000549	JONES-MUDD	KIMBERLY	M	34 SCOTCH RD STE 1		EWING	NJ	086282528	0.5829159667	17
1689943821	KHALIL	CHRISTINA		901 US HIGHWAY 202		RARITAN	NJ	088691419	0.5829251574	17
1447561121	MALIK	TAHSEEN	RABIA	831 KINGS HWY	SUITE 100	WEST DEPTFORD	NJ	080963162	0.5835951495	17
1497757173	AMRIEN	JOHN	R	4 BYPASS ROAD	SUITE 201	SALEM	NJ	08079	0.5837283235	17
1811940620	PERNICE	MARK		2106 NEW RD	SUITE D1	LINWOOD	NJ	082211050	0.5838033257	17
1316917180	MILLER	SCOTT	L	534 LIPPINCOTT DR		MARLTON	NJ	080534805	0.5839169983	17
1346280591	COGAN	ANDREW	M	979 N BLACK HORSE PIKE		WILLIAMSTOWN	NJ	080941044	0.5847383177	17
1578588851	GRUBER	AMY		492 MAIN ST		CHATHAM	NJ	079282142	0.5853144562	17
1245308402	DEMARE	PATRICK	J	63 BEAVERBROOK RD	STE 101	LINCOLN PARK	NJ	070351440	0.5856005268	17
1992811004	RUBIN	STEVEN	FREDRIC	15-01 BROADWAY	STE 23	FAIR LAWN	NJ	074106003	0.5857862628	17
1912935875	BRUZZI-EHRLIC	DIANE		1103 INMAN AVE	MEDICENTER	EDISON	NJ	08820	0.5868249757	17
1457491599	ISLAM	JAVEDUL		200 US HIGHWAY 46		PARSIPPANY	NJ	070542313	0.5872998557	17
1992719652	HUSSAIN	MUHAMMAD	NASIR	512 HAMILTON AVE		TRENTON	NJ	08609	0.5873126423	17
1477560670	SCALIA	JOSEPH	F	901 US HWY 202		RARITAN	NJ	08869	0.5888585078	17
1659378321	KLEIN	IRVING	JAY	165 PRINCETON AVE		WEST DEPTFORD	NJ	080963123	0.5888842482	17
1679520449	OUANO	ESTELITA	C	350 GROVE ST		BRIDGEWATER	NJ	088072833	0.5891998413	17
1669645800	KRACHMAN	AMY	NICOLE	777 S WHITE HORSE PIKE	SUITE D-1	HAMMONTON	NJ	080372029	0.5892015847	17
1326367988	BUSH	DIANA	M	123 FRANKLIN CORNER RD STE 216		LAWRENCEVILLE	NJ	086482526	0.5893177402	17
1548274442	VENUTI	ROBERT	LOUIS	188 FRIES MILL ROAD	N 3	TURNERSVILLE	NJ	080128319	0.5894785368	17
1114307105	MIGUEZ	PRISCILLA		111 DUNNELL RD STE 200		MAPLEWOOD	NJ	070402634	0.5903372912	17
1144533795	SHEKARI	SEENA		40 WASHINGTON AVE		DUMONT	NJ	076283697	0.5904083082	17
1992747885	MALAVE	ESTHER		20 S BLACK HORSE PIKE		RUNNEMEDE	NJ	080781901	0.5906218219	17
1689841413	SALAS	FORTUNATA	SANTOS	11 VILLAGE GATE ROAD		WASHINGTON	NJ	07882	0.5906392334	17
1063791317	ROQUE	CESAR	RUBEN	714 BERGEN AVE		JERSEY CITY	NJ	073064802	0.5909356683	17
1215049630	DUNCAN	KATHYANN	S	2040 MILLBURN AVE	SUITE 303	MAPLEWOOD	NJ	070403726	0.5916519647	17
1154406932	KELLER	MAUREEN		2906 ROUTE 130 SOUTH	SUITE 201	DELRAN	NJ	080750765	0.5918619989	17
1841837168	DOBBINS	ARLENE	ROSE ALIN	2201 CHAPEL AVE W		CHERRY HILL	NJ	080022048	0.5918977897	17
1497700355	HARGRAVE	DOUGLAS	M	1315 HARDING HWY		RICHLAND	NJ	083502205	0.5919192543	17
1023305570	JOSHI	PAYAL		1801 E 2ND ST		SCOTCH PLAINS	NJ	070761749	0.5922048793	17
1538138847	VENTRELLA	SUSAN	M	330 FRONT ST		ELMER	NJ	083182143	0.5924834598	17
1407218928	CORBIN	CRESANDRA	ELIZABETH	832 BRUNSWICK AVE		TRENTON	NJ	086383847	0.5927258113	17
1457515785	KIM	JULIA		42 E LAUREL RD	UDP #1800	STRATFORD	NJ	080841354	0.592801519	17
1467404251	RUSSO	SANDRA	L	713 DEHIRSCH AVE		WOODBINE	NJ	08270	0.5934506336	17
1538587563	LAPORTA	JENNIFER	ANN	766 SHREWSBURY AVE BLDG SUITE101		TINTON FALLS	NJ	077243001	0.5935436676	17
1174970966	GUIDO RIOS	ADRIANA		90-10 ROUTE 206, SUITE 1		BYRAM TOWNSHIP	NJ	07874	0.5936936925	17
1710915780	CLEMONS	ROBIN		70 COHANSEY ST		BRIDGETON	NJ	083021918	0.594042525	17
1104353952	BAIG	MARIA	AMIN	456 PROSPECT AVE DEPT OF		WEST ORANGE	NJ	070524112	0.5940450363	17
1093806010	NEWMAN	JARED		333 FORSGATE DR	SUITE 205	JAMESBURG	NJ	088311567	0.5943977328	17
1467414045	LUMA	GREGORY	B	107 E MANTUA AVE		WENONAH	NJ	080901950	0.5946254305	17
1821362344	WONG	IRENE		650 UNION BLVD UNIT 16		TOTOWA	NJ	07512	0.5946284261	17
1225364821	SHARMA	PUJA		195 ROUTE 9 SOUTH	STE 108	MANALAPAN	NJ	07726	0.5947773962	17
1184779753	NIERENBERG	LISA		6 SAND HILL RD	SUITE 201	FLEMINGTON	NJ	088224946	0.5953462616	17
1982693511	COSTA	RICHARD	C	339 N ROUTE 73	SUITE 1	BERLIN	NJ	080099707	0.5955751546	17
1518092428	MILAS	ERICA	M	1 W BROAD ST		PAULSBORO	NJ	080661527	0.5959043929	17
1902273857	MUKHERJEE	KANAD		570 EGG HARBOR RD STE C2		SEWELL	NJ	080802359	0.5960764213	17
1538275458	KERNIS	ELYSE	BETH	900 ROUTE 168 STE C3		TURNERSVILLE	NJ	080123206	0.5962826803	17
1912069394	ADES	ALBERT		129 MADISON AVE		CRESSKILL	NJ	076262014	0.5963498659	17
1851481477	JOHNSON	DEBORAH	ANNE	11 BISHOP PL	HURTADO STU	NEW BRUNSWICK	NJ	089011178	0.5968161372	17
1093822090	RODRIGUEZ	MARLENE	V	2605 SHORE RD		NORTHFIELD	NJ	082252136	0.5977672961	17
1689656043	SWIDRYK	JOHN	PAUL	403 RIVER RD		FAIR HAVEN	NJ	077043029	0.5981917901	17
1821062977	VOLPICELLA-LE	SUSAN	L	261 OLD HOOK RD		WESTWOOD	NJ	076753102	0.5982167402	17
1467938449	SINGH	JASKARAND		200 US HIGHWAY 22		SPRINGFIELD	NJ	070813123	0.5984284191	17
1134407547	GUJJULA	PRASHANTH		3322 ROUTE 22 STE 1204		BRANCHBURG	NJ	088764407	0.5986251545	17
1548436827	BRAUNWELL	ARTHUR	HENRY	47 MEDAUGH RD		SUSSEX	NJ	07461	0.5998997617	17
1215911987	WESTERBERG	DYANNE		3156 RIVER RD		CAMDEN	NJ	081054242	0.6000613666	17
1255629424	DONG	KAREN		333 LAUREL OAK RD		VOORHEES	NJ	08043	0.6015832916	17
1861810251	FITZGERALD	COLLEEN		755 MEMORIAL PKWY	STE 300	PHILLIPSBURG	NJ	088652748	0.6016631092	17
1720474406	PEREZ	MARCELLA		4 ATNO AVE		MORRISTOWN	NJ	079603802	0.6017664865	17
1104835040	SHARKEY	CHARLES	JOHN	979 N BLACK HORSE PIKE		WILLIAMSTOWN	NJ	080941044	0.6026510711	17
1679513063	LIMA	FRANCESCO		1355 BROAD ST		CLIFTON	NJ	070134221	0.6028125452	17
1144344094	KERLEGRAND	PASCALE		198 BLOOMFIELD AVE APT 410		BLOOMFIELD	NJ	070035781	0.603741763	17
1811008436	SOLOMON	SHASTRA		321 N WARREN ST		TRENTON	NJ	086184741	0.6040888217	17
1336101732	RIESENMAN	JOSEPH	J	5678 BERKSHIRE VALLEY RD		OAK RIDGE	NJ	074389370	0.6048978626	17
1801944921	GOULD	PETER		50 NEWARK AVE	SUITE 308	BELLEVILLE	NJ	071091185	0.6057941297	17
1659478212	DE GUZMAN	RONALDO	CRUZ	330 E GREENTREE RD		MARLTON	NJ	080539467	0.6058697452	17
1063486553	MILLIGAN	WILLIAM	L	951 HADDONFIELD-BERLIN RD		CHERRY HILL	NJ	080343512	0.6059101823	17
1639174139	TABACHNICK	JOHN	FREDERICK	563 WESTFIELD AVE		WESTFIELD	NJ	070903300	0.6067009212	17
1730352576	MICABALO	ALVIN	FRANCIS	72 ROUTE 27		EDISON	NJ	088203986	0.6068715009	17
1932122942	TUGMAN	CATHERINE	K	215 BACK NECK RD		BRIDGETON	NJ	083026834	0.606894336	17
1881629178	FODA	RANDA	BAHER	2000 ACADEMY DR		MOUNT LAUREL	NJ	080542831	0.6078076421	17
1295141448	KNIHNICKY	ALEXANDER		225 MILLBURN AVE STE 303		MILLBURN	NJ	070411712	0.6080138807	17
1427312677	MALIK	SHOAIB		1 HAMILTON HEALTH PL		HAMILTON	NJ	086903542	0.608694535	17
1922089200	CORSON	RICHARD	LAWRENCE	313 COURTYARD DR		HILLSBOROUGH	NJ	088444253	0.6087641323	17
1780777235	LEVIN	STEVEN	JONATHAN	277 GEORGE ST		NEW BRUNSWICK	NJ	089011311	0.6087826423	17
1992963169	ARAUJO	MARTIN	A	270 BROADWAY		LONG BRANCH	NJ	077407027	0.6090624158	17
1558345991	DAUB	HORATIO	G	1636 ROUTE 38 & EAYRESTOWN ROAD		LUMBERTON	NJ	080482939	0.6096603748	17
1306007133	NUTHI	RAMALAKSH	K.	1825 ROUTE 35		WALL TOWNSHIP	NJ	077193541	0.6097646596	17
1902893134	MALICKEL	JAY	V	798 CENTERTON RD		ELMER	NJ	083183945	0.6100034549	17
1871530154	SKLOWER	JAY		600 PAVONIA AVE	2ND FLOOR	JERSEY CITY	NJ	073062929	0.6100824641	17
1619141140	STEIN	HOWARD	ANDREW	900 W MAIN ST		FREEHOLD	NJ	077282523	0.6114948907	17
1992746218	CHASIN	MITCHELL	C	350 GROVE ST		BRIDGEWATER	NJ	088072833	0.6118470284	17
1891781514	CASELLA	JOSEPH	J	272 US HIGHWAY 206		ANDOVER	NJ	078213950	0.6120290214	17
1720139736	ROSEN	JAY	S	204 GROVE AVE	SUITE C	WEST DEPTFORD	NJ	080862557	0.6131105938	17
1982757712	CONDREN	MARC	JOSEPH	7 CEDAR GROVE LN STE 20		SOMERSET	NJ	088731331	0.6132955191	17
1851357081	LAING	EUTON	M	1527 ROUTE 27 SOUTH	SUITE 1400	SOMERSET	NJ	08873	0.6133580639	17
1295798262	KOCINSKI	MICHAEL	S.	1210 BRACE RD	SUITE 102	CHERRY HILL	NJ	080343213	0.6134535096	17
1235277054	JAFRY	YASMEEN		30 SHREWSBURY PLZ		SHREWSBURY	NJ	077024322	0.6136198056	17
1770553968	APPLEBAUM	STEVEN	LEE	210 S SHORE RD STE 201		MARMORA	NJ	082231271	0.614222558	17
1124152608	MARQUIS	REBEKAH		288 BOULEVARD		HASBROUCK HEIG	NJ	076041318	0.6144467865	17
1497846869	BRICE	MARIE	F	300 WASHINGTON AVE		ELIZABETH	NJ	072023317	0.6150043861	17
1538692975	TELESMANICK	KARA	L	201 TOMLIN STATION RD		MULLICA HILL	NJ	080621612	0.615190029	17
1750361820	COREN	JOSHUA	S	100 CENTURY PKWY	SUITE 140	MOUNT LAUREL	NJ	080541149	0.616091898	17
1447563754	MINHAS	NAVPREET		340C RAMAPO VALLEY RD		OAKLAND	NJ	074362711	0.6162853011	17
1083653521	KHENY	MIRA		1 BRACE RD STE B2		CHERRY HILL	NJ	080342600	0.6166947282	17
1265665798	STABILE	MICHAEL	C	1401 WHITEHORSE MERCERVILLE RD STE 218		HAMILTON	NJ	08619	0.6170209034	17
1629451034	PATEL	PUJA		650 UNION BLVD UNIT 16		TOTOWA	NJ	07512	0.6173971112	17
1679551832	GLATTER	FREDERIC	G	27 SOUTH FIFTH AVENUE		HIGHLAND PARK	NJ	08904	0.6177186634	17
1174777429	WILLIAMS	JULIETTE	MARIE	122 CLINTON ST		HOBOKEN	NJ	070302502	0.6181824117	17
1215062765	HINCK	ALICE		615 HOPE RD STE 5		EATONTOWN	NJ	077241273	0.6188758801	17
1609869650	PADUSZYNSKI	ADAM		27 E 29TH ST		BAYONNE	NJ	070024654	0.6190013241	17
1295942548	SHAKIR	AAREFA	HUZAIFA	815 BALTIMORE AVE		ROSELLE	NJ	072032309	0.6190817974	17
1699741538	TERMINI	JOSEPH	F	204 ARK RD	SUITE 103	MOUNT LAUREL	NJ	080543100	0.6197595185	17
1154612430	KATHROTIA	MITESH	GORDHAN	17 BROAD ST		FREEHOLD	NJ	077281757	0.6200027338	17
1306200829	LUGO	JOSEPH	C	3322 ROUTE 22 STE 1204		BRANCHBURG	NJ	088764407	0.6200703432	17
1053645739	CIRIGNANO	BARBARA		705 B ANDERSON AVE		CLIFFSIDE PARK	NJ	07010	0.6206480268	17
1407992068	CHRISTOU	ALEXANDER	A	95 MADISON AVE	SUITE 101	MORRISTOWN	NJ	079606092	0.6214629266	17
1295707156	FAGAN	ELIZABETH		12 BANK ST STE 201		SUMMIT	NJ	079013661	0.6220122425	17
1053382291	DICHIARA	FRANK	PATRICK	2446 CHURCH RD		TOMS RIVER	NJ	087538182	0.6223334901	17
1417343179	PATRONE	NICOLE		95 MADISON AVE		MORRISTOWN	NJ	079606092	0.6243374071	17
1073510947	GERSTMANN	MICHAEL	A.	183 S ORANGE AVE	BHSB B-1455	NEWARK	NJ	071032757	0.6245470837	17
1215302112	JOSEPH	JUNIE	LORNA	1100 WESCOTT DR STE 101		FLEMINGTON	NJ	088224600	0.6246862424	17
1861759516	SIDDIQUI	MOHAMMED	AHMER	308 WILLOW AVE		HOBOKEN	NJ	070303808	0.6259296879	17
1083645972	PEARSON	GREGG	A	369S WHITE HORSE PIKE		WATERFORD	NJ	080891741	0.6263655874	17
1568450658	WHITING	PHILIP		1000 ATLANTIC AVE		CAMDEN	NJ	081041132	0.6270525673	17
1346417698	DIBSIE	BASIL	G	873 CHEROKEE LN		FRANKLIN LAKES	NJ	074172804	0.6273543754	17
1225189251	VAYSBERG	YEVGENIY		615 HOPE RD STE 5		EATONTOWN	NJ	077241273	0.6278951581	17
1326258732	NAJAFI	NAWID	E.	601 ROUTE 73 N	SUITE 101	MARLTON	NJ	080533470	0.6283782528	17
1578542965	MCDERMET	ARTHUR		6981 N PARK DR	COOPER RIVE	PENNSAUKEN	NJ	081094205	0.6295614241	17
1922091370	WIENER	MICHAEL	I	299 MARKET ST		SADDLE BROOK	NJ	076635316	0.6309544442	17
1003254145	LIEN	FRANK		1 RUCKMAN RD		CLOSTER	NJ	076242100	0.6309962625	17
1336771914	CRUPI	GABRIELA	N	271 GROVE AVE STE A		VERONA	NJ	070441731	0.6310118142	17
1295161628	ROUNDS	JACQUELIN		1505 W. SHERMAN AVENUE		VINELAND	NJ	08360	0.6316979	17
1609971118	RANDHAWA	SMITA	PATIL	9100 WESCOTT DR	SUITE 103	FLEMINGTON	NJ	088224677	0.6328639186	17
1659341923	COLOPINTO	CHRISTOPH		1168 HADDON AVE		CAMDEN	NJ	081032802	0.632865459	17
1164496188	MADONIA	PAUL	W	9100 WESCOTT DR	SUITE 103	FLEMINGTON	NJ	088224677	0.6330846709	17
1205902129	ROTHMAN	MICHAEL	EDWARD	1325 WARREN AVE	STE 6	SPRING LAKE	NJ	077622567	0.6337781756	17
1770688038	KEEFER	KEITH	JAMES	RT 72 E		NEW LISBON	NJ	08064	0.6338722904	17
1154589091	SICA	VELENTINO	VINCENT	41 BALSAM PARKWAY		SPARTA	NJ	078712004	0.6341680673	17
1154398923	OURVAN	DOROTHY	RENEE	360 ESSEX ST		HACKENSACK	NJ	076018550	0.6342163145	17
1831128727	MARQUETTE	PAUL		1515 RICHMOND AVE		POINT PLEASANT	NJ	087423056	0.634601883	17
1568514784	CUNICELLA	NICHOLAS	A.	2314 SOUTH AVE		SCOTCH PLAINS	NJ	070764667	0.6346454269	17
1669428793	JIMMA	LULU	A	1 THIRD ST		BORDENTOWN	NJ	085051321	0.63538982	17
1700217353	CALERO	JOSE	MANUEL	7100 BOULEVARD EAST APT 11E		GUTTENBERG	NJ	070934725	0.6356066701	17
1629140876	MCGUINNESS	JAMES		15 ESTE PL		BLOOMFIELD	NJ	070034120	0.6356822074	17
1275577074	COLEMAN	SCOTT	L	1355 BROAD ST		CLIFTON	NJ	070134221	0.6362546182	17
1295738599	BARNES	JAN	LUKE	328 W SAINT GEORGES AVE		LINDEN	NJ	070365638	0.6363304381	17
1083027056	MILLS	ROBERT		401 YOUNG AVE STE 260		MOORESTOWN	NJ	080573132	0.6365041959	17
1922080092	MULHOLLAND	BRENDAN	JOSEPH	231 MAPLE AVE		RED BANK	NJ	077011727	0.6366003084	17
1508073362	RIVERA	ADALIZ		443 SHORE ROAD, 2ND FLOOR	STE 201	SOMERS POINT	NJ	08244	0.6372331635	17
1043274228	WU	KEVIN		219 HIGHLAND AVE		WESTVILLE	NJ	080931014	0.6372481825	17
1083700868	FRITZ	JOHN	PATRICK	500 GREENWICH ST		BELVIDERE	NJ	078231409	0.6382314994	17
1902903370	AUTOTTE KAYS	DENISE	L	3200 ROUTE 94		FRANKLIN	NJ	074169719	0.638343158	17
1780756619	MAKOWSKI	CHARLES	JOSEPH	608 UNION AVE		BRIELLE	NJ	08730	0.638489581	17
1679786198	REDLICH	VIJAYA	POTHARLAN	1 HAMILTON HEALTH PL		HAMILTON	NJ	086903542	0.6384937892	17
1588757058	KARATOPRAK	OHAN		420 DEERWOOD ROAD		FORT LEE	NJ	07024	0.6387702136	17
1144255506	MADURA	PAUL	P	450 CHARLESTOWN RD		HAMPTON	NJ	088272535	0.638880357	17
1346846748	EKEKWE	STELLA		445 MARSHALL ST		PHILLIPSBURG	NJ	088652695	0.640180426	17
1922077056	WALKER	PAUL	A	1539 PENNINGTON RD		TRENTON	NJ	086181301	0.6403015725	17
1578802591	KHAN	AFSHAN		48 FAIRFIELD ST		MONTCLAIR	NJ	070424137	0.6403153355	17
1821120692	LOZITO	JOSEPH		484 LAFAYETTE AVE		HAWTHORNE	NJ	075062522	0.6404447577	17
1225075096	SCHIAVONE	RONALD	L	222 GIBBSBORO RD		CLEMENTON	NJ	080214132	0.6406461162	17
1053334227	NEIDORF	DAVID	L	406 E GIBBSBORO RD FRNT		LINDENWOLD	NJ	080211907	0.6417014886	17
1891719449	KRISHTUL	MARINA		970 ROUTE 70		BRICK	NJ	087243502	0.6418494879	17
1720077001	HIGGINS	ALEXANDER	J	318 WHITE HORSE PIKE		HADDON HEIGHTS	NJ	080351705	0.6418763416	17
1982669214	WILSON	FRANCIS	PAUL	985 CEDARBRIDGE AVENUE		BRICK	NJ	08723	0.6422785971	17
1366882474	CHUA	KRYSTLE		401 HALEDON AVE		HALEDON	NJ	075081570	0.6436000968	17
1841283298	HOETTE	PETRA		1100 WESCOTT DR STE 101		FLEMINGTON	NJ	088224600	0.6436030793	17
1568494383	LEN	LUCILLE	T	3322 ROUTE 22 STE 1204		BRANCHBURG	NJ	088764407	0.6437415693	17
1629338231	ROSE	VICTORIA	SUMMER	1613 ROUTE 47 UNIT G		RIO GRANDE	NJ	08242	0.6442217201	17
1548594211	DESAI	VEENA	C	466 OLD HOOK RD	BERGEN MEDI	EMERSON	NJ	076301396	0.6447680772	17
1740242130	PAMPIN	ROBERT	J	33 NEWTON SPARTA RD		NEWTON	NJ	078602764	0.6451252818	17
1053374793	OHRI	SMITA		152 SNYDER AVE		BERKELEY HEIGH	NJ	079221101	0.6456173405	17
1760489538	ANASTASI	LAWRENCE	J	9501 VENTNOR AVE		MARGATE CITY	NJ	084022218	0.646891225	17
1669663217	MAHAMITRA	NIRANDRA		504 WHITE HORSE PIKE		HADDON HEIGHTS	NJ	08035	0.6471240826	17
1386630994	CORTINA	OSVALDO		232 CLINTON ST		HOBOKEN	NJ	070302504	0.647231222	17
1992752646	LIPSET	SHANI	L	1 DIAMOND HILL RD		BERKELEY HEIGH	NJ	079222104	0.6474769403	17
1376517516	SALERNO	SVETLANA		613 PARK AVE.		EAST ORANGE	NJ	070171905	0.6480767721	17
1861443855	VELOSO	CORAZON	MORALES	714 31ST ST		UNION CITY	NJ	070872427	0.648212314	17
1760902100	KANG	PAUL	J	1921 OAK TREE RD STE 103		EDISON	NJ	088202073	0.6482263243	17
1316969132	BOYD	LINDA		570 EGG HARBOR RD	SUITE C2	SEWELL	NJ	080802359	0.6485918898	17
1619531142	SHEIL	CHRISTINA		101 CARNEGIE CTR STE 101		PRINCETON	NJ	085406231	0.6487236305	17
1063448603	SCAPPATICCI	JOHN	P	1613 ROUTE 38		LUMBERTON	NJ	080482921	0.6488384412	17
1801859517	TOMLINSON-PHE	MICHELLE	A	754 STATE ROUTE 18	SUITE 107	EAST BRUNSWICK	NJ	088164909	0.6489694336	17
1801943220	GERBER	AUSTIN	JAMES	850 N MAIN ST		PLEASANTVILLE	NJ	082321438	0.6498205357	17
1669526190	PRENTICE	HUGH	JOHN	37 RUPELL RD		HAMPTON	NJ	088274017	0.6503387073	17
1114158987	IBRAHIM	CHRISTINE		363 HWY 36		PORT MONMOUTH	NJ	077581359	0.6506267817	17
1891808572	STACK	THOMAS	J.	170 CHANGEBRIDGE RD BLDG A3		MONTVILLE	NJ	070458802	0.6506380274	17
1255510186	MUNVER	UTTAM	L.	26 W BAYVIEW AVE		ENGLEWOOD CLIF	NJ	076321401	0.6519628426	17
1821587270	MERCADO	MELISSA		176 PALISADE AVE		JERSEY CITY	NJ	073061121	0.6519674187	17
1184648149	REDNOR	JEFFREY	D	1 WASHINGTON BLVD	SUITE A	TRENTON	NJ	086913162	0.652568634	17
1730573007	BARNUM	KIMBERLY	ANN	202 ELMER ST		WESTFIELD	NJ	07090	0.6528101171	17
1295769115	LIZERBRAM	DEBORAH		1601 HADDON AVE		CAMDEN	NJ	081033109	0.6529548106	17
1669615308	MMEREOLE	ROBERT	U	6101 KENNEDY BLVD E	STE 1	WEST NEW YORK	NJ	070933902	0.6536621827	17
1912977950	MUELLER	LORETTA	L	2339 ROUTE 70 W FL 4		CHERRY HILL	NJ	080023315	0.6540275736	17
1225460454	LARREA	DIANA	ROSE	42 E LAUREL RD	SUITE 2100A	STRATFORD	NJ	080841354	0.6541382455	17
1093773350	NURKIEWICZ	STEPHEN	ALEXANDER	858 S WHITE HORSE PIKE	AUGUSTA PRO	HAMMONTON	NJ	080372031	0.6542746386	17
1003817313	HARTMANN	RUPERT	CARL	943 CINNAMINSON AVE		PALMYRA	NJ	080651802	0.6546106551	17
1992898720	WINFIELD	BARBARA	ANN	805 COOPER RD	SUITE 3	VOORHEES	NJ	080433814	0.6546584804	17
1689994345	MILLER	JANICE	MARIE	128 UPDIKES MILL RD		BELLE MEAD	NJ	085025842	0.654687716	17
1164446472	KESSLER	MARTIN	JAY	705 HADDONFIELD BERLIN RD		VOORHEES	NJ	080433714	0.6547084761	17
1437254463	REICH-SOBEL	DEBRA	GAIL	809 N WOOD AVE		LINDEN	NJ	070364037	0.6549054182	17
1942650098	SUTHAR	ISHA	DESAI	239 HURFFVILLE CROSSKEYS RD STE 350A		SEWELL	NJ	08080	0.6550437015	17
1215413216	SCHWARZ	ALEXANDRA		406 CARDINAL LN		BEDMINSTER	NJ	079211913	0.6555868833	17
1376514968	DEVERS	PAUL	DIX	1 SHEFFIELD DR	SUITE 101	COLUMBUS	NJ	080229549	0.6557159269	17
1548361660	NEWROCK	WILLIAM		11 BISHOP PLACE	HURTADO	NEW BRUNSWICK	NJ	08901	0.6572197488	17
1073559860	KHALIL	VENUS	T	3 BRUNSWICK WOODS DR		EAST BRUNSWICK	NJ	088165601	0.6578316696	17
1235123431	SASTIC	DANIEL	JOSEPH	101 LEXINGTON RD STE 530		SWEDESBORO	NJ	080851277	0.6578341106	17
1083652853	KOCH	DONNA	MARIE	297 PASSAIC STREET		GARFIELD	NJ	07026	0.6587601451	17
1326068099	MATURO	CATHERINE		1 COOPER PLZ		CAMDEN	NJ	081031461	0.6590335018	17
1124259460	RIVELL	CRYSTAL	GIOVANNA	151 FRIES MILL RD STE 400		TURNERSVILLE	NJ	080122016	0.6591586101	17
1871534305	PATEL	HITESH	RAMESH	1804 OAK TREE RD	SUITE 4	EDISON	NJ	088202704	0.6607839319	17
1609934298	AHN	PAUL	MICHAEL	173 ESSEX AVE	SUITE 101	METUCHEN	NJ	088402281	0.661053575	17
1841234028	KRAUSER	PAULA		2433 COUNTY HIGHWAY 516	SUITE 3B	OLD BRIDGE	NJ	08857	0.6622550225	17
1336568419	JOHNSON	CHRISTINA	NICOLE	99 BEAUVOIR AVE		SUMMIT	NJ	07901	0.6624195639	17
1114954054	VILLARE	ANTHONY	WILLIAM	560 MANTUA AVE		PAULSBORO	NJ	08066	0.6634871763	17
1639241151	SFORZA	FRANK	J	37 RUPELL RD		HAMPTON	NJ	08827	0.6637532989	17
1639112501	BASISTA	MICHAEL	PAUL	1355 BROAD ST		CLIFTON	NJ	070134221	0.663772459	17
1538379243	SAIEVA	CAROL		401 S VAN BRUNT ST	SUITE 402	ENGLEWOOD	NJ	076314604	0.6639676763	17
1518237452	WISTREICH	SARAH	J.	570 SOUTH AVE E UNIT A		CRANFORD	NJ	070163200	0.6643072691	17
1952462186	MCGARRY	BARBARA J		317 GEORGE ST		NEW BRUNSWICK	NJ	089012008	0.6643382617	17
1841290343	FIGLIOLA	ROBIN	A	1000 ATLANTIC AVE		CAMDEN	NJ	081041132	0.6645340415	17
1639233539	SALISBURY	JON		615 HOPE RD	BUILDING 5	EATONTOWN	NJ	077241277	0.664758948	17
1356466296	FEIGIN	JOEL	S	8 W VIEW DR		FLEMINGTON	NJ	088225937	0.665119761	17
1619975687	DECKER	EUGENE	M	755 MEMORIAL PKWY	UNTIL 300	PHILLIPSBURG	NJ	088652748	0.6660346341	17
1447697834	BANKOLE	OMOLABAKE	O	2330 ROUTE 33		ROBBINSVILLE	NJ	086911430	0.6668161534	17
1437231826	WEINSTEIN	JOSEPH	R	71 ROUTE 206		HILLSBOROUGH	NJ	08844	0.6668515199	17
1467469171	WILLIAMS	ROBERT	MICHAEL	100 KINGSTON AVE		BARRINGTON	NJ	080071114	0.6676802308	17
1801901202	HUANG	CHEN YA		270 HIGHWAY 206		FLANDERS	NJ	078369082	0.6681557003	17
1861429706	WARONKER	HOWARD	JAY	4 ATLANTIS CV		BRIGANTINE	NJ	082031338	0.6683749006	17
1447670179	AJIBADE	OLUWAKEMI	OREOFE	759 HAMBURG TPKE		WAYNE	NJ	074702077	0.6691792499	17
1275584344	COOK	SEAN	M.	328 GREENBROOK RD		GREEN BROOK	NJ	088122200	0.6694585088	17
1740535152	DUBE	BIANCA		90 BERGEN ST		NEWARK	NJ	071032425	0.6694615673	17
1669588422	REVOREDO	FRED		425 15TH AVE		PATERSON	NJ	075041811	0.6695559885	17
1437207610	KESHISHIAN	PAUL		186 ROCHELLE AVENUE	SUITE #2A	ROCHELLE PARK	NJ	076624111	0.6699441628	17
1891717294	LAMPARIELLO	JAMES		1500 ALPS RD		WAYNE	NJ	074703635	0.6715457918	17
1518194349	RAKICKAS	JEFFREY		1210 ROUTE 130 N STE 1438		CINNAMINSON	NJ	080773046	0.671771197	17
1114913068	MCGRAW	JOHN	D	135 NEWTON SPARTA RD		NEWTON	NJ	078602795	0.6721541899	17
1649404237	KIM	JENNY	H	55 CORPORATE DR		BRIDGEWATER	NJ	088071265	0.6724028488	17
1689151607	ALVAREZ	MARTHA		1200 HIGH ST N		MILLVILLE	NJ	083322540	0.6725560854	17
1245246982	AGRAWAL	NIDHI		196 GROVE AVENUE	SUITE C	THOROFARE	NJ	08086	0.6732821337	17
1427452465	DOROUDI	SHIDEH		1020 MAIN ST STE C		PATERSON	NJ	075032244	0.6736712436	17
1164449641	HUSAIN	ABBAS	M	5 W CHESTNUT AVE		MERCHANTVILLE	NJ	08109	0.6737567036	17
1053366583	CLAVEL	EVERALDO	G	155 ROUTE 94		BLAIRSTOWN	NJ	07825	0.6739366882	17
1992016125	DESAI	AASHISH	P	120 CRAIG RD		MANALAPAN	NJ	077263250	0.6746737969	17
1629348784	MAZIARZ	ANASTATAZ		29 CLYDE RD	SUITE 101	SOMERSET	NJ	088735040	0.6754026556	17
1174788467	ALDAY	GERONIMA	G	1001 W MAIN ST	SUITE B	FREEHOLD	NJ	077282579	0.6756208104	17
1992715825	QUINONES	ARIEL		38 ELMORA AVE		ELIZABETH	NJ	072022248	0.6758613208	17
1942637988	LANEZ	CHARISMA		161 BARTLEY RD		JACKSON	NJ	085271241	0.6766523349	17
1477081156	ADIBE	RALEKE	O	1707 EXPOSITION DR		WILLIAMSTOWN	NJ	080946362	0.6771447261	17
1194738203	DEPASS	LORRAINE	FRANCIS	80 N GASTON AVE		SOMERVILLE	NJ	088762425	0.6773983183	17
1255582680	HOINKIS	ODESSA		85 KINDERKAMACK RD	SUITE 1	EMERSON	NJ	076301888	0.678268459	17
1780642926	CARACITAS	ALEXANDRA	C	516 LAWRIE ST		PERTH AMBOY	NJ	088613046	0.6784241864	17
1487862827	MCMANUS	SHANDA	MONIQUE	30 SHREWSBURY PLZ		SHREWSBURY	NJ	077024322	0.6786843849	17
1770558918	FINDER	SUSAN	M	1317 S MAIN RD	2A	VINELAND	NJ	083606511	0.6789004191	17
1073900445	JAIN	SEJAL		7 VOSE AVE		SOUTH ORANGE	NJ	070792019	0.6789013015	17
1417278805	PAUL-YEE	SABINE	T	479 ROUTE 520 NEWMAN SPRINGS RD	SUITE 101A	MARLBORO	NJ	07746	0.6794808152	17
1811973464	POWELL	MELANIE	ANN	3242 ROUTE 206 STE A2		BORDENTOWN	NJ	085054517	0.6799546586	17
1982706909	WELSH	JOHN	WILLIAM	513 TILTON ROAD		NORTHFIELD	NJ	08225	0.6801508775	17
1538500780	USON	ANNA		755 MEMORIAL PKWY	SUITE 300	PHILLIPSBURG	NJ	088652748	0.6807154588	17
1851308779	DECKER	EDMUND	J.	701 ROUTE 73 N STE 7		MARLTON	NJ	08053	0.6823391349	17
1710912902	ONAT	ESRA	S	25 LINDSLEY DR	SUITE 105	MORRISTOWN	NJ	079604455	0.6832064873	17
1295723807	JASKOLSKI	JOSEPH	ANTHONY	384 COUNTY ROAD 513		CALIFON	NJ	078304158	0.6833991528	17
1821009309	GANTT	ROBYN	KIA	30 BERGEN ST	ADMC 12 120	NEWARK	NJ	071073000	0.6842756354	17
1003896028	VOYACK	MICHAEL	JOHN	1001 LINCOLN DR W STE F		MARLTON	NJ	080531534	0.6845637144	17
1962426171	JADEJA	POIYNIBA	D	941 WHITE HORSE AVE	SUITE 18	HAMILTON	NJ	086101407	0.6851715006	17
1235131087	MAHESHWARI	ANIL	K	561 MIDDLESEX AVE		METUCHEN	NJ	088401829	0.685297177	17
1598915878	RODRIGUEZ	LAUREN		492 MAIN ST		CHATHAM	NJ	079282142	0.6853774491	17
1285675090	JOSEPH	CHARLES	ALAN	340 SPEEDWELL AVE		MORRIS PLAINS	NJ	079502124	0.6857866168	17
1861419830	SESHADRI	MAHALAKSH		135 US HIGHWAY 46		BUDD LAKE	NJ	078282546	0.6861455374	17
1962693432	GETTINGS	MATTHEW	JAMES	73 N MAPLE AVE	SUIRE B	MARLTON	NJ	080531782	0.6863037747	17
1265945133	SEARLE	CHRISTOPH	EDWARD	65 JAMES ST		EDISON	NJ	088203947	0.6865706209	17
1730391301	PREVITY	MARY	ELIZABETH	7740 MAPLE AVE		PENNSAUKEN	NJ	081095528	0.6869824551	17
1255374310	CROWLEY	ELIZABETH	ANN	423 N ROUTE 9		CAPE MAY COURT	NJ	082101960	0.6875681117	17
1144224510	PERILSTEIN	NEIL		400 GILL LN		ISELIN	NJ	088303001	0.6878057214	17
1104856434	DIBATTISTE	EULALIA		411 US HIGHWAY 9 STE 2		LANOKA HARBOR	NJ	087342818	0.6880637709	17
1295700326	NGUYEN	BAC	X	1120 DELSEA DR N		GLASSBORO	NJ	080281444	0.688070475	17
1932144847	BRUMBERG	MILES	A	601 HURFFVILLE CROSSKEYS RD		SEWELL	NJ	080801748	0.6884090405	17
1457383549	SANTOS-MIRAND	CHONA		204 PHILADELPHIA AVE		EGG HARBOR CIT	NJ	08215	0.6884908237	17
1346572260	MOR ZILBERSTE	LARA		15 ENGLE ST	SUITE 305	ENGLEWOOD	NJ	076312936	0.6891523496	17
1205806015	BERKOVICH	VLADIMIR		2399 ROUTE 34	SUITE A-5	WALL TOWNSHIP	NJ	08736	0.689291335	17
1619945177	TURENNE-KOLPA	LAURIE		200 FRENCHTOWN ROAD		MILFORD	NJ	088481329	0.6895293573	17
1154359727	AJEMIAN	ARA	A	85 CHESTNUT RIDGE RD	SUITE 111	MONTVALE	NJ	076451827	0.6902458974	17
1063897023	SEWELL	GRANT		1001 W MAIN ST STE B		FREEHOLD	NJ	077282579	0.6905556869	17
1306829239	ANTHONY	ANNGENE	GRACE	530 MAIN ST	SUITE 4A	CHESTER	NJ	079302669	0.6915017528	17
1962661215	AGRAWAL	PANKAJ	HARIBHAI	5615 WESTFIELD AVE		PENNSAUKEN	NJ	081101836	0.6931839598	17
1942791827	ANGULO	MARIO	G	176 PALISADE AVE		JERSEY CITY	NJ	073061121	0.6948420031	17
1528002193	SIMMONS	ANEEKAH	G	151 WASHINGTON ST		NEWARK	NJ	071023026	0.6954410922	17
1649338971	BERNARDO	DENNIS	N	22-18 BROADWAY		FAIR LAWN	NJ	074103016	0.6957801928	17
1083893689	LANTIN	ANGELA	THERESE	755 MEMORIAL PKWY STE 300		PHILLIPSBURG	NJ	088652748	0.6957864956	17
1053354795	PASTORE	JOHN	JAMES	800 E ELMER ST		VINELAND	NJ	083604725	0.6959848756	17
1033166798	DESPLAT	PHILIPPE		40 WASHINGTON AVE	VALLEY HEAL	DUMONT	NJ	076283697	0.6961104226	17
1447307038	CORTON	JUAN	J	219 60TH ST		WEST NEW YORK	NJ	070932805	0.6962562304	17
1033523022	REDZINIAK	NATALIE		100 K JOHNSON BLVD STE 101		BORDENTOWN	NJ	085052275	0.6971884219	17
1720233059	LOWE	JOHN	WILLIAM	1000 WHITE HORSE RD	SUITE 806	VOORHEES	NJ	080434406	0.6973857026	17
1548337322	KHANAM	DILRUBA		1809 JOHN F. KENNEDY BLVD.	GROUND FLOO	JERSEY CITY	NJ	07305	0.6976508474	17
1245339779	SHADIACK	EDWARD	CHARLES	1200 NE CENTRAL AVE # 02		SEASIDE PARK	NJ	087521306	0.6976626109	17
1417008335	GOLUB	LINDA		615 HOPE RD STE 5		EATONTOWN	NJ	077241273	0.6980465365	17
1427234103	BUENAVENTURA	JASON	BENEDICT	FAA TECH CENTER, BUILDING 350	ATLANTIC CI	EGG HARBOR TOW	NJ	08234	0.6986291128	17
1780950675	ZAKY	MARK		140 TINDALL ROAD		MIDDLETOWN	NJ	077488519	0.6989272156	17
1558466623	LAU	RONALD		557 CRANBURY RD	SUITE 22	EAST BRUNSWICK	NJ	088165419	0.6990383159	17
1114972163	BEAR	JOHN	GREGORY	230 LAUREL HEIGHTS DRIVE		BRIDGETON	NJ	083023634	0.7014138022	17
1881620631	DELVERS	DILEK	S	1676 E LANDIS AVE		VINELAND	NJ	083621513	0.7018174425	17
1205437456	PARK	AMY	Y	714 31ST ST		UNION CITY	NJ	070872427	0.7022873553	17
1902022270	CALDERON	MARK	JOSEPH	465 SOUTH ST STE 210		MORRISTOWN	NJ	079606439	0.7023440239	17
1871690495	CHEN	ANNA		511 KINGS HWY N		CHERRY HILL	NJ	080341503	0.702589956	17
1346303906	LEISTIKOW	KATHLEEN	H.	563 WESTFIELD AVE		WESTFIELD	NJ	070903300	0.7026314548	17
1104358100	THAKER	JEET		2500 ENGLISH CREEK AVE STE 909		EGG HARBOR TOW	NJ	082345587	0.7036459859	17
1578525432	SHAH	SHEFALI	A	150 LAKESIDE BLVD		LANDING	NJ	078501119	0.7040024152	17
1407838667	SPEERS	DON		1075 STEPHENSON AVE		FT. MONMOUTH	NJ	07703	0.704718578	17
1013004902	LABACZEWSKI	ROBERT	JOSEPH	100 HERITAGE VALLEY DR	SUITE 2	SEWELL	NJ	080801752	0.7047598635	17
1336595925	SHARMA	SONIA		219 N WHITE HORSE PIKE STE 101		HAMMONTON	NJ	080371896	0.7048148064	17
1740593920	YANG-NOVELLIN	SUE		504 WHITE HORSE PIKE		COLLINGSWOOD	NJ	08107	0.7049670376	17
1568450237	MCGOWAN	JOHN	MICHAEL	384 COUNTY ROAD 513		CALIFON	NJ	078304158	0.7052695047	17
1811484694	PEREZ	CECILIA		2 CAPITAL WAY STE 359		PENNINGTON	NJ	085342521	0.7070043933	17
1952345753	HAMMOND	BETTY		18 CENTRE DR	SUITE 104	MONROE TOWNSHI	NJ	088311501	0.7070464449	17
1790942076	LAW	JEREMY	P	385 TREMONT AVE		EAST ORANGE	NJ	070181023	0.7087385686	17
1902034242	GENOVESE	CYNTHIA	M	639 STOKES RD	ST 102	MEDFORD	NJ	080553003	0.7092258323	17
1609304393	HABIB	ANDREW		8 AUER CT STE CD		EAST BRUNSWICK	NJ	088165846	0.7092572826	17
1235502485	MORRELL	CHRISTOPH		310 CENTRAL AVENUE		EAST ORANGE	NJ	07018	0.7098995888	17
1992853790	LARA	JAIME	F	3 STANWORTH ROAD		KENDALL PARK	NJ	08824	0.7100296881	17
1104831973	ELBER	LEE	B.	102 JAMES ST	SUITE 202	EDISON	NJ	088203970	0.7102486779	17
1578798617	GREENWOOD	BETH	M	318 WHITE HORSE PIKE		HADDON HEIGHTS	NJ	080351705	0.7120613934	17
1841264025	KELBERG	BERNARD	D	1235 WHITEHORSE MERCERVILLE RD	BLDG C, SUI	HAMILTON	NJ	086193810	0.7124551426	17
1114987351	MATTOO	ANJU		1301 MAIN ST		ASBURY PARK	NJ	077125359	0.7127135073	17
1750652608	AMICO	JENNIFER		317 GEORGE ST		NEW BRUNSWICK	NJ	089012008	0.7127740051	17
1528117389	GUPTA	MINI		216 HADDON AVE	SUITE 100	HADDON TOWNSHI	NJ	081082809	0.7129137505	17
1952398588	SIVARAMAN	PRIYA		1500 ALPS RD		WAYNE	NJ	074703635	0.7130442852	17
1376660068	ALMODOVAR	ASTRID	TERESA	465 MOUNT PROSPECT AVE		NEWARK	NJ	071042907	0.714971566	17
1912495284	BABUSHKIN	NICOLE	GABRIELLE	425 JACK MARTIN BLVD		BRICK	NJ	087247732	0.7158174597	17
1104860154	PALMER	JOSETTE	C	416 SICKLERVILLE RD	SUITE A1	SICKLERVILLE	NJ	080812556	0.7158945141	17
1639552201	JAMAL	SAAD		1 DIAMOND HILL RD		BERKELEY HEIGH	NJ	079222104	0.7164211304	17
1437312394	ANTONENKO	ALEXANDER		319 LANDIS AVENUE		VINELAND	NJ	08360	0.7166794998	17
1487925509	STABILE	MARISSA		317 GEORGE STREET		NEW BRUNSWICK	NJ	08901	0.7173223652	17
1952370736	SCHEHR-KIMBLE	DANIELLE	J	225 MILLBURN AVE STE 303		MILLBURN	NJ	070411712	0.7177647244	17
1083685747	ZIMMERMANN	SUSANNE	W	2-12 CORBETT WAY	SUITE 102	EATONTOWN	NJ	077244251	0.7180462632	17
1093888059	ANNE	SREELATHA		4764 ROUTE 9 SOUTH		HOWELL	NJ	07731	0.7187500665	17
1952340077	LEO	NICOLE		210 S SHORE RD	SUITE 100	MARMORA	NJ	082231200	0.719116879	17
1306874979	GACHETTE	EMMANUEL	AMILCAR	473 MAIN ST		PATERSON	NJ	075012862	0.7201341622	17
1063808103	NEALIS	JUSTIN		2100 WESCOTT DR		FLEMINGTON	NJ	088224603	0.7202856218	17
1841690021	GEORGE	CANDACY		341 SHELL RD		CARNEYS POINT	NJ	080692743	0.7203160523	17
1750381802	GUYTON	MARGARET		110 REHILL AVE		SOMERVILLE	NJ	088762519	0.7205447763	17
1376738732	POMERANTZ	JEFFREY	DAVID	4295 RT 47		DELMONT	NJ	08314	0.7210299544	17
1962692715	OLSON	AUBREY		42 E LAUREL RD	UDP 2100	STRATFORD	NJ	080841354	0.7215496668	17
1396833943	ACEVEDO	RHINA	ARACELY	317 GEORGE ST	1ST FLOOR	NEW BRUNSWICK	NJ	089012008	0.7224950403	17
1184683690	DELMONICO	GERARD	J	200 STRYKERS RD		PHILLIPSBURG	NJ	088659488	0.7228845077	17
1982152138	GILKEY	EDWARD	ALAN	185 ROSEBERRY ST		PHILLIPSBURG	NJ	088651690	0.722930096	17
1376637553	PECORA	ANDREW	PAUL	73 N MAPLE AVE STE B		MARLTON	NJ	080531782	0.7231529913	17
1689621849	BHASKARABHATL	KRISHNA	VENKATA M	1031 MCBRIDE AVE	SUITE D 208	WEST PATERSON	NJ	074242559	0.7235050535	17
1639256696	PATEL	JAY	D	777 ROUTE 70 EAST	SUITE G-101	MARLTON	NJ	080532345	0.7235270002	17
1245209642	MORANDI	JOSEPH		665 MARTINSVILLE RD	SUITE 218	BASKING RIDGE	NJ	079204700	0.7235392508	17
1598923245	STERN	JULIE	BETH	2352 ROUTE 9 SOUTH		HOWELL	NJ	077314017	0.7243026983	17
1114960259	KATZ	JODIE	HANNAH	140 FRANKLINE TPKE	VALLEY HEAL	WALDWICK	NJ	07463	0.7246491037	17
1114091923	YOUNG	KAREN	DIANE	2040 MILLBURN AVE	SUITE 303	MAPLEWOOD	NJ	070403726	0.7248576408	17
1548202443	SHAPIRO	DEIN	M	3461 US HIGHWAY 22		BRANCHBURG	NJ	088766021	0.7251094751	17
1477110591	PATEL	HEMALI	V	1505 W SHERMAN AVE		VINELAND	NJ	083607059	0.7251265336	17
1033179338	JACKNIN	MARK	AARON	77 BOULEVARD		PASSAIC	NJ	070554705	0.7254361565	17
1154518181	NANDRA	JASVENDAR	SINGH	2690 JOHN F KENNEDY BLVD		JERSEY CITY	NJ	073065804	0.7259180982	17
1689736688	ANDRE	OSWALD		59 KOCH AVE		MORRIS PLAINS	NJ	079504400	0.7274529136	17
1558775825	CHANG	PEIYUN		456 PROSPECT AVE		WEST ORANGE	NJ	07052	0.7275787903	17
1578827721	MANEYAPANDA	MUKUNDHA	BELLIAPPA	1135 CLIFTON AVE	203	CLIFTON	NJ	070133642	0.728309967	17
1720083132	MAYER	MARC		400 GILL LN		ISELIN	NJ	088303001	0.7285574678	17
1700830734	KIM	YOUNG	BOK	444 BLACK OAK RIDGE RD		WAYNE	NJ	074706507	0.7304862569	17
1689648651	BRYHN	LISA	K.E.	200 FRENCHTOWN RD		MILFORD	NJ	088481329	0.7319123329	17
1174961403	SOPHIAS	OLYMPIA	MARGARET	333 MOUNT HOPE AVE STE 120		ROCKAWAY	NJ	078661645	0.7323776785	17
1043716152	AGARWAL	MONICA		11 BISHOP PL		NEW BRUNSWICK	NJ	089011178	0.7324211782	17
1578606448	NEE	PATRICIA	B.	123 DUNHAMS CORNER RD		EAST BRUNSWICK	NJ	088163532	0.7335981264	17
1316142177	HOLDER	SARAH	SCHELL	1925 PACIFIC AVE		ATLANTIC CITY	NJ	08401	0.7337628425	17
1902805013	BOBER	MITCHELL		181 N BROADWAY		PENNSVILLE	NJ	080701550	0.7337860729	17
1659390789	RICHMOND	CHAD	E.	570 EGG HARBOR RD	SUITE C2	SEWELL	NJ	080802359	0.733989661	17
1669402798	KRIGSMAN	SUZANNE		159 FRANKLIN TPKE	VALLEY HEAL	WALDWICK	NJ	074631816	0.7342537561	17
1518996941	BARONE	CHRISTOPH	J	1 SOMERDALE SQ		SOMERDALE	NJ	080831345	0.734938382	17
1285731745	USSERY-KRONHA	KELLY	G.	495 JACK MARTIN BLVD STE 5		BRICK	NJ	087247778	0.7351396846	17
1750489662	STEINBERG	FREDERIC		137 HIGH ST	SUITE 2A	MOUNT HOLLY	NJ	080601420	0.7355858491	17
1306856448	NEMETH	LAURIE	Y	200 CAMPBELL DR STE 200		WILLINGBORO	NJ	080461068	0.7358113624	17
1235239013	TAMMANA	SWARNA		111 STATE ROUTE 31	STE 111	FLEMINGTON	NJ	088224953	0.736317674	17
1598977753	HABIB	NADER	NAGY	731 RTE 35		OCEAN	NJ	077124765	0.7368055176	17
1417915968	AVERSA	THADDEUS	M	410 COVENTRY CENTRE DR		PHILLIPSBURG	NJ	08865	0.7370957521	17
1760929392	AREFEEN	SAMRANA		2090 HIGHWAY 27		EDISON	NJ	088173372	0.7374849719	17
1518092055	NELSON	YVONNE		3 LINCOLN HWY	SUITE 101	EDISON	NJ	088203963	0.7376099703	17
1255855995	BHATIA	VARUN		65 JAMES ST		EDISON	NJ	088203947	0.7380949844	17
1144433921	SHIMONI	NOA'A		90 BERGEN ST	SUITE 1750	NEWARK	NJ	071032425	0.7382125173	17
1902921166	ROTH	MARVIN	ALLEN	403 CEDARBROOK LANE		LINWOOD	NJ	08221	0.7383106918	17
1821056151	TRIOLO	PAUL		2292 CLOVER HILL LN		TOMS RIVER	NJ	087551393	0.7396296061	17
1073635421	BELTZER	BLAIR	RICHARD	705 HAMBURG TPKE		WAYNE	NJ	074702098	0.7398767018	17
1336585710	MOHSIN	SAADIA		1 CAPITAL WAY		PENNINGTON	NJ	085342520	0.7400694307	17
1831108935	COHN	JOSEPH	THEODORE	23 S 1ST AVE		HIGHLAND PARK	NJ	089042113	0.7400771625	17
1336227297	LATORRE	JUAN	JOEL	122 CLINTON ST		HOBOKEN	NJ	070302502	0.7412191852	17
1770169971	CARNEY	ANGELA		1130 SYCAMORE LN		MAHWAH	NJ	074302344	0.7417847331	17
1770656597	KINDZIERSKI	MICHAEL	ADAM	76 CARTERET AVE		CARTERET	NJ	070082517	0.7420389996	17
1629136320	GOLDBERG	RICHARD	STEVEN	314 ARANEO DR		WEST ORANGE	NJ	070524145	0.7421941216	17
1477645190	STEINHARDT	AMELIA		50 POMPTON AVE		VERONA	NJ	070442917	0.7422749702	17
1134567050	BICHAY	YOSTINA	MONTASSER	75 W RED BANK AVE		WOODBURY	NJ	080961694	0.7423892411	17
1821094640	BRAUNWELL	ARTHUR	H	901 LONG BEACH BLVD		SHIP BOTTOM	NJ	080086301	0.743555548	17
1891028916	BENEGAL	JAIGOPAL	BALKRISHN	10 ASBERRY PL		SICKLERVILLE	NJ	080811720	0.7435740185	17
1922087311	GLEESON	BARBARA		6981 N PARK DR	COOPER RIVE	PENNSAUKEN	NJ	081094205	0.744772252	17
1992158364	RHEE	OK HEE		6 CLUB HOUSE DR STE 102		WASHINGTON	NJ	078822213	0.7448700586	17
1225065311	HOROWITZ	JERRY	A	618 N SHORE RD		BEESLEYS POINT	NJ	082231737	0.7451826109	17
1386038792	BRAZIL	DEIRDRE		1738 ROUTE 31 NORTH	SUITE 203	CLINTON	NJ	08809	0.7452059224	17
1821133992	MEYER-GRIMES	LESLIE		259 BRASS CASTLE RD		OXFORD	NJ	078633143	0.7452657557	17
1578562948	LEVINE	HOWARD	SETH	789 AVENUE C		BAYONNE	NJ	070022820	0.7455007037	17
1205889045	LICCIARDONE	SALVATORE		74 PASCACK RD		PARK RIDGE	NJ	076561935	0.7456000004	17
1730310509	PATEL	PURVEE		128 COLUMBIA TPKE	SUITE 101	FLORHAM PARK	NJ	079322283	0.7458232421	17
1538597166	ABRAHAM	DAVID		690 AVENUE C		BAYONNE	NJ	070022803	0.7474836441	17
1669482428	MURPHY	JOHN	C	57 ROUTE 46 STE 100		HACKETTSTOWN	NJ	07840	0.7479779565	17
1336397785	FACHES	ALLISON	L	1 ETHEL RD	SUITE 107B	EDISON	NJ	088172838	0.7496783597	17
1255591822	RYAN	JENNIFER	MARGUERIT	1 INDUSTRIAL WAY W BLDG B		EATONTOWN	NJ	077244209	0.7498681921	17
1548341613	ANDERSON-WRIG	PHYLLIS		835 ROOSEVELT AVE	PLAZA 12 SU	CARTERET	NJ	070081815	0.7500226613	17
1538171277	HA	CHEN		1919 GREENTREE RD.	SUITE C	CHERRY HILL	NJ	08003	0.7500740559	17
1124251939	TORRES	JONATHAN	WILLIAM	435 SOUTH ST	SUITE 220	MORRISTOWN	NJ	079606440	0.7503359587	17
1578794335	ZAJAC	ANNA		331 ROUTE 206	SUITE 2B	HILLSBOROUGH	NJ	088444781	0.7517217653	17
1114063864	SADEK	HENRY		800 N KINGS HIGHWAY	SUITE 410	CHERRY HILL	NJ	08034	0.7517351214	17
1699713404	PIEPSZAK	THOMAS	DONALD	65 S MAIN ST		PENNINGTON	NJ	085342827	0.7526979347	17
1639186158	ECK	JOHN		1056 STELTON RD		PISCATAWAY	NJ	088544326	0.7532929423	17
1851450852	BOTLAGUDUR	SUSEELA		105 OLD MATAWAN RD		OLD BRIDGE	NJ	08857	0.7534059676	17
1477900041	FERGUSSON RAM	ELIZABETH	MIRIAM	433 57TH ST		WEST NEW YORK	NJ	070932119	0.7544157383	17
1386096865	ABDELQUADER	HAMMAD		901 W MAIN ST	PATIENT BUS	FREEHOLD	NJ	077280537	0.754519937	17
1013327345	RIVA	INNA		206 WARREN ST APT 301		JERSEY CITY	NJ	073024448	0.7553725842	17
1922699982	PATRICK	JILL	EVA	188 FRIES MILL RD STE N3		TURNERSVILLE	NJ	080122055	0.7561083216	17
1003262783	IM-IMAMURA	LAUREN	H	99 BEAUVOIR AVE		SUMMIT	NJ	079013533	0.7568792276	17
1801927199	MCCONNELL	JULIE	W	466 OLD HOOK ROAD	SUITE 1	EMERSON	NJ	07630	0.7571825808	17
1871993154	TSELNIKER	MARYANA		3100 QUAKERBRIDGE RD		HAMILTON	NJ	086191658	0.7571853952	17
1588673180	PORTER	DAVID	F	208 BOULEVARD		HASBROUCK HEIG	NJ	07604	0.7578591442	17
1922048941	KUPTSOW	SCOTT	WARREN	979 N BLACK HORSE PIKE		WILLIAMSTOWN	NJ	080941044	0.7578645939	17
1114942836	DEITZ	RUTH	E.	1 DIAMOND HILL RD		BERKELEY HEIGH	NJ	079222104	0.7585943554	17
1801811310	BHATIA	HEMLATA		332 BLOOMFIELD AVE		BLOOMFIELD	NJ	070034806	0.7589490189	17
1316008964	NITTI	MICHELE		230 SHERMAN AVE		GLEN RIDGE	NJ	070281529	0.7594319255	17
1043363179	CHERCIU	DOINA	M	16 THOREAU DR		FREEHOLD	NJ	077284666	0.7596172587	17
1689698813	BIERMAN-DEAR	NANCY	A.	630 MANTUA PIKE		WOODBURY	NJ	080963233	0.7600450435	17
1982686457	HADDAD	AHMAD	JOHN	370 HWY 35	STE 101	RED BANK	NJ	077015922	0.7607366991	17
1922001841	HASSMAN	DAVID	R	175 CROSS KEYS RD # 300 A		BERLIN	NJ	080099263	0.7613363223	17
1467607978	NABULSI	OMAR	HISHAM	516 HAMBURG TPKE STE 5		WAYNE	NJ	074702063	0.761420037	17
1427256528	REDDY	SUREKA		362 MORNING GLORY DRIVE		MONROE	NJ	088315337	0.7618580497	17
1376535591	SNYDER	HUGH	DAVID	11 OVERLOOK RD	SUITE 140	SUMMIT	NJ	079013577	0.7635170104	17
1740357953	HORVATH - MAT	JESSICA	E	123 EGG HARBOR RD	BUILDING 60	SEWELL	NJ	080809406	0.7636848585	17
1659436699	WATSON	LEONIE	S.	1156 SPRINGFIELD AVE		MOUNTAINSIDE	NJ	070922906	0.7643353673	17
1639514169	JOHN	EIRENE	GEORGE	20-20 FAIR LAWN AVE	SECOND FLOO	FAIR LAWN	NJ	074102300	0.7656658137	17
1134326010	ADEWUNMI	KAFILAT		2333 MORRIS AVE STE A117		UNION	NJ	07083	0.7662412118	17
1215952940	GIAMPORCARO	CHRIS	R	2512 ATLANTIC AVE	CENTER CITY	ATLANTIC CITY	NJ	08401	0.7663888176	17
1427200245	GIANGRANTE	MATTHEW	E	570 SOUTH AVE E UNIT A		CRANFORD	NJ	070163200	0.7666049687	17
1558335455	EICHMAN	MARGARET	J	72 ALEXANDER AVE		LAMBERTVILLE	NJ	085302200	0.7678382009	17
1174785570	PAPISH	EDWARD		512 QUEEN ANN RD		CHERRY HILL	NJ	080033229	0.7681103576	17
1497864052	MACRI	MICHAEL	VINCENT	10 FAIRVIEW AVE		WESTWOOD	NJ	076752225	0.7681223647	17
1508892845	JAIN-BHALODIA	SAPNA		1613 ROUTE 38		LUMBERTON	NJ	080482921	0.7681817588	17
1750532503	KONIGSBERG	RALEE		277 GEORGE ST		NEW BRUNSWICK	NJ	089011476	0.7682136906	17
1912031907	CUNNINGHAM	BRUCE	D	2630 E CHESTNUT AVE		VINELAND	NJ	083618400	0.7685193358	17
1831382548	WEINGARTEN	MICHAEL	P.	2250 CHAPEL AVENUE, WEST	SUITE 110	CHERRY HILL	NJ	080022051	0.768976652	17
1356381388	GOLDEN	RICHARD	F	979 N BLACK HORSE PIKE		WILLIAMSTOWN	NJ	080941044	0.7689990875	17
1982663480	BAUTISTA	LUCIEN	S	200 STRYKERS RD		PHILLIPSBURG	NJ	088659488	0.7690816632	17
1609838176	LEVINE	HELAINE		755 MEMORIAL PKWY	SUITE 300	PHILLIPSBURG	NJ	088652748	0.7691087591	17
1588674956	MARMORA	JAMES	JOSEPH	123 DUNHAMS CORNER RD		EAST BRUNSWICK	NJ	088163532	0.7702733151	17
1265507214	KRACHMAN	DONALD		777 S WHITE HORSE PIKE STE D1		HAMMONTON	NJ	080372029	0.7706271265	17
1225554033	ODUKOYA	ASHLEY	OLAKUNBI	3 ELIZABETH ST		MILLVILLE	NJ	083322509	0.7708160518	17
1376849893	SOLANKI	DHENU		277 GEORGE ST		NEW BRUNSWICK	NJ	089011476	0.7711521731	17
1053616565	FIERRO	LUISA	A.	670 N BEERS ST	BLDG#2, #ST	HOLMDEL	NJ	077331516	0.7711686551	17
1326225251	LEUNG	JACQUELYN	W	1000 MORRIS AVE	STUDENT HEA	UNION	NJ	07083	0.7712633814	17
1740217652	COSTA	RALPH	FLOYD	2301 EVESHAM RD.	SUITE 407	VOORHEES	NJ	08043	0.7731764329	17
1457712374	BURTON	GILCHRIS		560 NEW YORK AVE		LYNDHURST	NJ	070711532	0.773430589	17
1790756427	SASIDHAR	VAIDEHI		3499 ROUTE 9 N		FREEHOLD	NJ	077283258	0.773857409	17
1407127343	ULLOQUE	RORY	ALEXANDER	1 RWJ PLACE - MEB 254		NEW BRUNSWICK	NJ	089012008	0.7740571484	17
1821449349	ADERINTO	ADEDOYIN		1 CAPITAL WAY		PENNINGTON	NJ	085342520	0.7743994146	17
1003869702	ALLEGRA	DIANE	M	1135 BROAD ST	SUITE 201	CLIFTON	NJ	070133346	0.7749387546	17
1407204571	CICCO	CATHERINE		1445 WHITEHORSE MERCERVILLE RD STE 103		HAMILTON	NJ	086193834	0.7749879778	17
1841462058	VALERIAN	CHRISTOPH		38 DOUGLAS RD		GLEN RIDGE	NJ	070281107	0.7752475821	17
1558688986	VARE	CHRISTOPH		23659 COLUMBUS RD	SUITE 4	COLUMBUS	NJ	080221980	0.7755107459	17
1760483051	NICKLES	STEVEN	L	470 N FRANKLIN TPKE STE 203		RAMSEY	NJ	074461385	0.775791726	17
1679860696	RUPPEL	NICHOLAS	JAMES	3458 NEELY RD		JB MDL	NJ	08641	0.7760302889	17
1649331273	CLAIRE	JAMES	FOX	813 E GATE DR	SUITE B	MOUNT LAUREL	NJ	080541238	0.7763902982	17
1992295091	CHAND	ANJALI		1 DIAMOND HILL RD		BERKELEY HEIGH	NJ	079222104	0.7770044211	17
1215945779	SALESE	GIUSEPPE		85 S JEFFERSON ST	STE. 3	ORANGE	NJ	070501562	0.7772856233	17
1487692505	PRESS	HOWARD	L.	73 N MAPLE AVE		MARLTON	NJ	08053	0.7778947222	17
1780687723	HARGRAVE	MEGAN	EILEEN	220 PINE ST		WILLIAMSTOWN	NJ	080941137	0.7788783516	17
1851399604	FLORES DIEPPA	MARIA	S	616 GROVE AVE		EDISON	NJ	088203212	0.7792578217	17
1851459432	BERTEL	JAMES	R	100 KINGS WAY E	SUITE D-2	SEWELL	NJ	080802237	0.7797061618	17
1518954882	GONZALEZ	FRANCISCO	D	420 38TH ST		UNION CITY	NJ	070874995	0.7803011591	17
1700954690	WHITE	RONDA		468 PARISH DR	SUITE 6	WAYNE	NJ	074704671	0.780675121	17
1265506489	OSWARI	DANIEL		1799 KLOCKNER RD	SUITE 102	HAMILTON	NJ	086192725	0.7812005653	17
1538156500	VICKERY	LINDA	CAROL	199 ROUTE 284	SUITE 600	SUSSEX	NJ	074613417	0.7813516035	17
1427250703	SINGH	MAULSHREE		575 ROUTE 28, BUILDING 3	SUITE 3201,	RARITAN	NJ	08869	0.7813680031	17
1265578868	CARLIN	FRANCIS	S	2087 ROUTE 9 STE 9		OCEAN VIEW	NJ	082301148	0.7829539877	17
1558508192	LICETTI	STEPHEN	CHARLES	34 SCOTCH RD STE 1		EWING	NJ	086282528	0.7832224005	17
1023016227	BUCH	RAYMOND	S	755 MEMORIAL PKWY	SUITE 300	PHILLIPSBURG	NJ	088652748	0.7832629484	17
1831163237	MAZZUCA	ROBERT	F	501 FIFTH ST	STE A	ATCO	NJ	08004	0.7833421457	17
1487067856	FERDINAND	PASCALE		115 JEFFERSON AVE		ELIZABETH	NJ	07201	0.783385402	17
1689054298	PARKES	LAUREN	H	27 S COOKS BRIDGE RD		JACKSON	NJ	08527	0.7834266521	17
1740204361	KAFTAL	SERGIUSZ	I	10 ANDERSON HILL RD		BERNARDSVILLE	NJ	079242323	0.784010087	17
1669613477	MCGILL	LINDA	ANNE	71 ROUTE 206	YOUR DOCTOR	HILLSBOROUGH	NJ	08844	0.7843050043	17
1457573321	LEON-WONG	HECTOR	JACOB	410 22ND ST		UNION CITY	NJ	070874414	0.7844436349	17
1376588558	MONKA	IRA	P	11 SADDLE RD		CEDAR KNOLLS	NJ	079271901	0.7846865676	17
1023024718	HARRIS	WILLIAM	GIBSON	79 S MAIN ST		MULLICA HILL	NJ	080629706	0.7848394847	17
1013930023	TALBOT	LORI	C	215 BACK NECK ROAD		BRIDGETON	NJ	08302	0.7854155403	17
1154311579	RIGATTI	DAMIAN	F	925 US HIGHWAY 202		NESHANIC STATI	NJ	08853	0.7866747122	17
1306957436	REDDY	CHENNA		433 BELLEVUE AVE	4TH FLOOR	TRENTON	NJ	086184501	0.7877679261	17
1043309867	WILKES	KATHY	LYNN	555 HIGH ST STE 16A		MOUNT HOLLY	NJ	080601084	0.7881922497	17
1821095605	HORN	CHRISTOPH	M	66 EAST MAIN STREET		ROCKAWAY	NJ	07866	0.7882793861	17
1154332294	GOLDEN	DANIEL	M	5401 HARDING HWY	SUITE 5	MAYS LANDING	NJ	083302243	0.7884144912	17
1326117599	HRISHIKESAN	GEETHA		48 FAIRFIELD ST		MONTCLAIR	NJ	070424137	0.7887067985	17
1285214015	PAYNTER	WILLIAM	ERIC	126 JACKSON AVE		MAGNOLIA	NJ	080491304	0.7888192063	17
1083669618	RIVERA	TARA		3626 ROUTE 1 N		PRINCETON	NJ	085405922	0.7891444707	17
1386681617	DEMARCO	ANGELO	ALBERT	108 WASHINGTON STR		HOBOKEN	NJ	070304659	0.7893984396	17
1447224688	HAMILTON	KATHRYN	DIANE	2143 S BRANCH RD		BRANCHBURG	NJ	088763929	0.7894050329	17
1407824691	RYAN	SHARON		2107 HIGHWAY 516		OLD BRIDGE	NJ	088571746	0.7909643612	17
1093793911	STEGMULLER	JOSEPH	A	208 WHITE HORSE PIKE	SUITE 3	BARRINGTON	NJ	080071322	0.7910219025	17
1487093472	SCHWARZ	RACHELLE		20 PROSPECT AVE	SUITE 715	HACKENSACK	NJ	076011915	0.791041748	17
1972553436	CORRADO	PETER		108 N MAIN ST	SUITE 3	CAPE MAY COURT	NJ	082102190	0.7910802755	17
1538192257	BHATTACHARYYA	ADITY		4056 QUAKERBRIDGE ROAD	SUITE 101	LAWRENCEVILLE	NJ	08648	0.7910884413	17
1154301638	ABESH	DANIEL	C	1A REGULUS DRIVE		TURNERSVILLE	NJ	08012	0.7912563434	17
1982182051	ELLIOTT	STORY		150 FAIRFIELD RD		FAIRFIELD	NJ	070042482	0.7914502527	17
1013905116	BROOKS	JULIUS		1000 ATLANTIC AVE		CAMDEN	NJ	081041132	0.7917000804	17
1568468692	RIDILLA	LEONARD	V	15 E REDMAN AVE		HADDONFIELD	NJ	080332316	0.7917833537	17
1255314175	SANTANGELO	STEVEN		6981 N PARK DR	SUITE 200	PENNSAUKEN	NJ	081094205	0.7920183888	17
1891718185	AVIADO	DOMINGO	G	250 CHAMBERS BRIDGE ROAD		BRICK	NJ	08723	0.7925346148	17
1124333901	REVOREDO	JORGE	L	425 15TH AVE		PATERSON	NJ	075041811	0.7928609819	17
1992812275	SUDDETH	JAMES	NOLAND	1812 LONG BEACH BLVD		SHIP BOTTOM	NJ	080084443	0.7930746925	17
1417185224	BACKUS	YOLANDA	ALICIA	3458 NEELY RD		JB MDL	NJ	086415312	0.7934982222	17
1174587661	HOPPE	JAMES	ROBERT	273 DURHAM AVE		SOUTH PLAINFIE	NJ	070802504	0.7937354449	17
1821017617	TRACEY	GREGORY	J	79 HUDSON ST STE 500		HOBOKEN	NJ	070305642	0.7938573034	17
1679054225	BOGDON	JAIMEE		175 PATTERSON AVE		SHREWSBURY	NJ	077024141	0.7939891204	17
1902850167	DIZIKI	DONNA	CLERICI	16 ETHEL RD		EDISON	NJ	088172249	0.794535349	17
1538105960	PALLAY	ARNOLD	I	170 CHANGEBRIDGE RD	SUITE C-3	MONTVILLE	NJ	070459115	0.7948680095	17
1265472484	LOUIS	MARIE	E.	110 MARTER AVENUE	BLDG. 500 S	MOORESTOWN	NJ	08057	0.795835086	17
1801975644	NADKARNI	SWATI	GIRISH	369 APPLEGARTH ROAD	MONROE TWSH	MONROE	NJ	08831	0.7960193873	17
1720191778	FONTANILLA	ARNOLD	GLEN	6981 NORTH PARK DRIVE	COOOPER RIV	PENNSAUKEN	NJ	08109	0.7961542186	17
1366516544	LUNDHOLM	JOANNE	KATHERINE	110 REHILL AVE		SOMERVILLE	NJ	088762519	0.7967775859	17
1508201138	MIR	RAEMA		141 ROUTE 70 E STE E		MARLTON	NJ	08053	0.797414916	17
1922144435	NITSCHMANN-SC	CYNTHIA		3003 LONG BEACH BLVD		LONG BEACH TOW	NJ	080082653	0.7979555194	17
1356389860	MANSKE	DANIEL		154 W COMMERCE ST		BRIDGETON	NJ	083021806	0.7980797728	17
1194046490	BAIG	RIFAQAT		963 ROUTE 9 NORTH		SOUTH AMBOY	NJ	08879	0.7984722391	17
1003865601	REMDE	ALAN		755 MEMORIAL PKWY STE 300		PHILLIPSBURG	NJ	08865	0.7985599659	17
1891877288	KENNY	JOHN	J	1301 ROUTE 72 W	SUITE 240	MANAHAWKIN	NJ	080502417	0.798887947	17
1851674907	SALIM	SUHAIL	MOHAMMED	2317 CENTER ISLAND ROUTE 22	CITYMD	UNION	NJ	07083	0.7990703712	17
1003179318	BENNETT	WILLIAM	RODERIC	100 LEXINGTON RD	BLDG 100	SWEDESBORO	NJ	080851276	0.7991384197	17
1225373111	DAVIS	ADRIANA		630 MANTUA PIKE		WOODBURY	NJ	080963233	0.7995210852	17
1518165265	MCGEEVER	ROSE		2330 ROUTE 33 STE 107		ROBBINSVILLE	NJ	086911431	0.7997405132	17
1831185768	BOLLARD	DAVID	A	89 SPARTA AVE	SUITE 100	SPARTA	NJ	078711777	0.8000115323	17
1518403989	PRASAD	KAMIL		65 JAMES ST		EDISON	NJ	088203947	0.8002257155	17
1558357996	CLARK	ELIZABETH	C	317 GEORGE ST	RWJ UNIVERS	NEW BRUNSWICK	NJ	089012008	0.8003636165	17
1578558847	ABUBAKAR	SHAIK		452 CENTRAL AVE		JERSEY CITY	NJ	073072727	0.8006058171	17
1790881035	SENESE	ROBERT		114 CINCINNATI AVE		EGG HARBOR CIT	NJ	082151926	0.8007010654	17
1255460275	MENA	JESSICA		11 BISHOP PLACE	HURTADO HEA	NEW BRUNSWICK	NJ	08901	0.800771709	17
1306805015	FEINGOLD	MARC	B.	420 BRIDGE PLAZA DRIVE		MANALAPAN	NJ	077262524	0.800858043	17
1114934932	GARNIER	KATHARINE	MUSER	42 E LAUREL RD	UDP 2100	STRATFORD	NJ	080841354	0.8010655594	17
1437234788	LIQUORI	FRANCES		3701 RTE 9 N		HOWELL	NJ	07731	0.8013672222	17
1124213418	VANHISE	TARA	HUNGSPRUK	1230 PARKWAY AVE	SUITE 203	EWING	NJ	086283018	0.8014567386	17
1477785491	PRIDE	MIKEL	JADYNE	11 OVERLOOK RD	SUITE 140	SUMMIT	NJ	079013577	0.8022129255	17
1083673784	IACARUSO	MICHELLE	L.	39 OLCOTT SQ		BERNARDSVILLE	NJ	079242317	0.8023891928	17
1710914080	CLANCY	JOSEPH	PATRICK	382 W 9TH ST	SUITE 2	SHIP BOTTOM	NJ	080084634	0.8027223571	17
1851371991	CIERVO	CARMAN	A	73 N MAPLE AVE	SUITE B	MARLTON	NJ	080531782	0.8030224153	17
1851391064	DAVIS	LLOYD	A	110 REHILL AVE		SOMERVILLE	NJ	088762519	0.8033172734	17
1275694358	DELCURLA	GINA	MARIA	3100 STATE ROUTE 138 STE 3		WALL TOWNSHIP	NJ	077199021	0.8039091107	17
1669442935	DICK	SUSAN	ELIZABETH	230 NEPTUNE BLVD		NEPTUNE	NJ	077534433	0.8046694909	17
1609142728	BARONIA-WHITE	BERNADETT		799 BLOOMFIELD AVE		VERONA	NJ	070441367	0.8052700268	17
1851585863	PATEL	RAJESH	T	1416 PARK AVE		PLAINFIELD	NJ	070602911	0.8058780002	17
1184814808	GOPALAM	MRUNALINI		3322 ROUTE 22 STE 1204		BRANCHBURG	NJ	088764407	0.8071128325	17
1568578599	MALIK	POOJA		201 BRIDGETON PIKE		MULLICA HILL	NJ	080622671	0.8073440934	17
1639357163	RUSSO	FRANCES	JENNY	24 ARNETT AVE STE 105		LAMBERTVILLE	NJ	085301500	0.8075461857	17
1306826797	TAYLOR	GREG	M	901 ROUTE 168 STE 210		TURNERSVILLE	NJ	080123203	0.8078855066	17
1811042575	JACOBS	ABBIE		122 CLINTON ST		HOBOKEN	NJ	070302502	0.8083791536	17
1114080231	BOGUSLAVSKY	DAVID		757 ROUTE 202/206		BRIDGEWATER	NJ	088071763	0.8084890301	17
1962421255	KRISHNAN	RANGANTH		272A HOBART STREET		PERTH AMBOY	NJ	08861	0.8085815482	17
1538314059	RENDERS	JOSEPH	ROBERT	1598 SWEETBAY DR		TOMS RIVER	NJ	087550883	0.808738537	17
1699755801	CATANESE	VINCENT	J	733 N BEERS ST		HOLMDEL	NJ	077331528	0.8087638751	17
1942694419	ARSHAD	HAROON		346 ROUTE 46		ROCKAWAY	NJ	07866	0.8093554996	17
1710291307	CHAN	WAI BEN		110 MARTER AVE		MOORESTOWN	NJ	080573124	0.8093663993	17
1639597370	LI	JASON		3626 US HIGHWAY 1		PRINCETON	NJ	085405922	0.8098147078	17
1568500882	CASTELLUBER	GISELE	B.V.M.	477 STUYVESANT AVE		LYNDHURST	NJ	070712625	0.8102579977	17
1871633370	RUDOLPH	HERBERT	J	53 NAUTILUS DRIVE	SUITE B	MANAHAWKIN	NJ	08050	0.8105332059	17
1326421645	MEHTA	RINA		110 REHILL AVE		SOMERVILLE	NJ	088762519	0.8108974489	17
1659340255	FAHSBENDER	MARY	MAGNUSEN	5678 BERKSHIRE VALLEY RD		OAK RIDGE	NJ	074389370	0.812745985	17
1033117171	DUFFY	JOSEPH		220 HAMBURG TPKE	SUITE 14	WAYNE	NJ	074702110	0.8129868809	17
1053382101	BAUBERGER	CHARLES	J	1721 BROOKLYN AVE		WHITING	NJ	087592703	0.8144644391	17
1366766347	TOREKI	WILLIAM		15 NELSON DR		BARNEGAT	NJ	080052174	0.8147053587	17
1295721108	GIRGIS	LINDA		171 MAIN ST		SOUTH RIVER	NJ	088821500	0.8152065816	17
1912960436	KASSENOFF	LISA	ADRIAN	138 RTE 9 S		FORKED RIVER	NJ	087313625	0.8156086378	17
1346444106	ZACK	BRIAN		14 HAGEMAN LN		PRINCETON	NJ	085407547	0.8160405973	17
1023436268	STRASESKIE	RYAN	KENNETH	52 SKYLINE DR		RINGWOOD	NJ	074562020	0.8174758781	17
1881650703	LOUGHLIN-PHER	DONNA	JOYCE	120 S WHITE HORSE PIKE		HAMMONTON	NJ	080371804	0.8192991222	17
1023098225	PETTIGREW	ISABEL	HILARY	740 MARNE HWY	STE 206	MOORESTOWN	NJ	080573126	0.8193753291	17
1568549335	CAVALLARO	JOSEPH		432 GANTTOWN RD	SUITE 202	SEWELL	NJ	08080	0.8195038782	17
1285718817	HASHISH	HISHAM		33 CENTRAL AVE		MIDLAND PARK	NJ	074321401	0.8201165282	17
1235168709	GODLESKI	THOMAS	D	1613 ROUTE 38		LUMBERTON	NJ	080482921	0.8201195792	17
1255356994	GIAMPORCARO	STEVEN	J	2512 ATLANTIC AVE		ATLANTIC CITY	NJ	08401	0.8203219626	17
1518006675	SARADARIAN	KATHLEEN	ANN	22 WANTAGE AVE	UNIT 3	BRANCHVILLE	NJ	078265640	0.8204495859	17
1306817150	KROTH	PATRICIA		200 FRENCHTOWN RD		MILFORD	NJ	088481329	0.8205320583	17
1609271493	LEIBU	DORA		477 ROUTE 10 E		RANDOLPH	NJ	078692142	0.8205742244	17
1932206349	SIMON	RICHARD	M	511 KINGS HWY N		CHERRY HILL	NJ	080341503	0.8206055983	17
1801146378	FOWLS	BRIANNA		71 US HIGHWAY 206		HILLSBOROUGH	NJ	088444142	0.8210184573	17
1679911515	GOLDEN	ELIZABETH	M	3458 NEELY RD		TRENTON	NJ	086415312	0.8210367718	17
1851498596	REISS	RONALD	A	312 US HIGHWAY 206		HILLSBOROUGH	NJ	088444634	0.8210819055	17
1205989241	PRETTELT	ADOLFO	E	1 PLAZA DR		SEWELL	NJ	08080	0.8210888406	17
1114972999	GOUDSWARD	SEAN	MICHAEL	187 S ROUTE 73 STE B		HAMMONTON	NJ	080379432	0.8210967434	17
1215174941	KIM	KYU-HAN		1 TOWNE CENTRE DRIVE		CLIFFISDE PARK	NJ	07010	0.8215326708	17
1831119643	CARRIERI	DAVID	A	1005 NORTH WASHINGTON AVE		GREEN BROOK	NJ	08812	0.8233241322	17
1649233347	SCHIANO	CATHERINE	J	754 STATE ROUTE 18	SUITE 107	EAST BRUNSWICK	NJ	088164909	0.8233560528	17
1053675397	TAVAREZ	LAURA		138 S MAIN ST		FORKED RIVER	NJ	087313625	0.8236348	17
1477900330	UZUN	OZCAN		76 LIVINGSTON AVE STE 1		NEW BRUNSWICK	NJ	089012575	0.8236379557	17
1912998592	ALONZO-CHAFAR	LORENA	DEL-ROCIO	459 JACK MARTIN BLVD	STE 1	BRICK	NJ	087247724	0.8240846097	17
1518949643	SCHNEEBAUM	KATHERINE		370 HIGHWAY 35	STE 101	RED BANK	NJ	077015922	0.8245617272	17
1598952632	KAKARLA	MADHAVI		84 ROUTE 31 N STE 103		PENNINGTON	NJ	085343605	0.8255238798	17
1861440281	SHAIKH	NASIR		100 FEDERAL CITY RD	BLDG. A	LAWRENCEVILLE	NJ	086481664	0.8259730995	17
1659922870	KRYSYNA	TAISA		379 MAIN AVE STE 3		WALLINGTON	NJ	070571718	0.8276942255	17
1326012774	VIZZONI	HIEDI		1 THIRD ST		BORDENTOWN	NJ	085051321	0.8287779134	17
1871097980	UKONNE	INIOBONG		1 BAY AVE		MONTCLAIR	NJ	070424837	0.8292332496	17
1306375878	WOLANIUK	MONIKA		1515 RICHMOND AVE		POINT PLEASANT	NJ	087423056	0.8300320636	17
1477528529	KOERNER	DAVID	MICHAEL	102 WHITE HORSE RD W	SUITE 102	VOORHEES	NJ	080433610	0.8302629897	17
1932280526	TREIMAN	ARTHUR	M	123 EGG HARBOR RD	SUITE 403	SEWELL	NJ	080809406	0.8305483027	17
1366855090	MARTIN	PATRICIA		110 REHILL AVE		SOMERVILLE	NJ	088762519	0.8310915301	17
1063808269	WELLS	CRAIG	ALLEN	302 ARLINGTON CT		EGG HARBOR TOW	NJ	082346012	0.8311206372	17
1194942805	KANDULA	SRIDEVI		65 JAMES ST	JFK FAMILY	EDISON	NJ	088203947	0.8311841818	17
1790760775	JOHNSTON	CHRISTOPH		363 HWY 36		PORT MONMOUTH	NJ	077581359	0.831562736	17
1750732954	MARINO	ANDREW	E.	40 CORBETT WAY		EATONTOWN	NJ	077242263	0.8318226108	17
1154390540	KANE	FRANK	L.	33 NEWTON SPARTA RD		NEWTON	NJ	078602764	0.8325813207	17
1780012609	HANNEMA	ERICA		1100 WESCOTT DR	SUITE 101	FLEMINGTON	NJ	088224600	0.8329749167	17
1700969532	SHUTE	AMY	L	302 TOWNE CENTRE DRIVE		HILLSBOROUGH	NJ	08844	0.8329759696	17
1699867382	BUSHAY	STEPHEN	L	1601 TILTON RD		NORTHFIELD	NJ	082251877	0.8332559009	17
1164513982	REEH	DEBORA	CUMMINGS	701 E MAIN ST	SUITE 1	MOORESTOWN	NJ	080573032	0.8339303307	17
1285608182	MOONEY	KEVIN	K	72 ALEXANDER AVENUE		LAMBERTVILLE	NJ	085302200	0.8345068897	17
1558329961	CUTLER	MARNA		801 BOARDWALK		ATLANTIC CITY	NJ	084017509	0.8345619803	17
1770733321	DAVE	BIJAL	A	117 SEBER RD	UNIT 1B	HACKETTSTOWN	NJ	078401722	0.834753428	17
1053329524	HOLGADO	MARCO	PATRICK	406 ROUTE 23		FRANKLIN	NJ	074162132	0.8359319772	17
1255399408	BOJA	CONRADO	A	1182 TEANECK RD		TEANECK	NJ	076664824	0.8368984996	17
1487081030	ADERHOLDT	DAVID	GABRIEL	3 ELIZABETH ST		MILLVILLE	NJ	083322509	0.8369378861	17
1649216763	MONSALUD-WALL	MARY-JOY		515 BROADWAY		CAMDEN	NJ	09103	0.8380630383	17
1225071434	SCANCARELLA	JOHN	P	766 US HIGHWAY 202/206 NORTH, SUITE 1		BRIDGEWATER	NJ	088071773	0.8388315671	17
1376923755	DOMINGUEZ	JONATHAN	MANUEL	7919 KENNEDY BLVD		NORTH BERGEN	NJ	07047	0.8393339942	17
1760863559	SODHI	RAVJOT		65 JAMES ST		EDISON	NJ	088203947	0.8394216643	17
1437143336	PRICE	KELLY	ANN	1973 WASHINGTON VALLEY RD		MARTINSVILLE	NJ	088362053	0.8397442726	17
1639529209	PATEL	SHITAL		315 ROUTE 31 SOUTH		WASHINGTON	NJ	07882	0.839756593	17
1295934172	ROZENBERG	LARISA		200 CAMPBELL DR STE 200		WILLINGBORO	NJ	080461068	0.8404972851	17
1700833530	PLUTA	CHRISTINE		310 WHITE HORSE AVE		HAMILTON	NJ	086101412	0.8419843381	17
1528612587	MARKISON	JOAN	M	22 MORVEN PL		PRINCETON	NJ	085403024	0.8421768452	17
1851683833	MURRAY	SARAH	MARIE	11 OVERLOOK RD STE 140		SUMMIT	NJ	079013577	0.8432073225	17
1356383863	CAPIO	MARIO	R	230 W PARKWAY	UNIT 10	POMPTON PLAINS	NJ	074441060	0.8438910431	17
1811001514	PRESSMAN	MARSHALL		420 MONMOUTH ST		GLOUCESTER CIT	NJ	080301722	0.8443618323	17
1952576258	SCHUYLER	ANDREW	PAUL	154 TREE TOP DRIVE		SPRINGFIELD	NJ	070813627	0.8444881462	17
1487620407	CULLEN	EUGENE	A.	210 ROUTE 94		COLUMBIA	NJ	078322764	0.8445189115	17
1245769942	CAMPOS	JESSYCA	SARAIVA	1080 STELTON RD		PISCATAWAY	NJ	088545201	0.844549634	17
1124013529	PRAINITO	SALVATORE		PLAZA 203 ROUTE 9 SOUTH		ENGLISHTOWN	NJ	07726	0.8460626494	17
1285727529	MUCCINO	GARY	PETER	300 PARKER AVE		CLIFTON	NJ	070111456	0.8466227752	17
1932103355	SHRAYTMAN	ARKADIY		468 PARISH DR	SUITE 1	WAYNE	NJ	074704671	0.8476143819	17
1760404115	KAYE	SUSAN	T	33 OVERLOOK RD	L01	SUMMIT	NJ	079013570	0.8477251445	17
1891756789	PATEL	HASMUKHBH	D	2815 E CHESTNUT AVE		VINELAND	NJ	08361	0.848336636	17
[truncated: 385 more rows]
