# Supplementary material for: Prevalence and Correlates of COVID-19 Vaccine Information on Family Medicine Practices’ Websites in the United States: Cross-sectional Website Content Analysis
Source: JMIR Form Res. 2022 Nov 17;6(11):e38425. doi: 10.2196/38425 (PMC9671487; doi:10.2196/38425)
Supplement: Multimedia Appendix 1 [file formative_v6i11e38425_app1.zip › NPI datasets/NM_NPI.csv]

NPI	last_name	first_name	middle_name	address_line1	address_line2	city	state	zip	r	target_sample
1902034879	JEANSONNE	SCOTT	RYAN	120 S 9TH ST		BELEN	NM	870023102	0.000675689	9
1730165333	SMELSER	HIMA	BINDU	1700 CERRILLOS RD		SANTA FE	NM	875053026	0.0017056512	9
1679009666	RICHARDS	BETHANY		1035 ALTO ST		SANTA FE	NM	875012406	0.0023894841	9
1770634982	LEWIS	SUSAN	LAYNE	5400 GIBSON BLVD SE		ALBUQUERQUE	NM	871084729	0.005082191	9
1043639529	KIM	LISA	KIBUM ASA	US HWY 491 NORTH		SHIPROCK	NM	87420	0.0051192571	9
1508151978	DIMITT	STACEY		1423 E ROOSEVELT AVE		GRANTS	NM	870202245	0.005922758	9
1407810179	HENRY	FORREST	E	530 DEMOSS STREET		LORDSBURG	NM	880452618	0.0063331681	9
1508129727	YASIN	FARES	HASHEM	1600 N MAIN AVE		LOVINGTON	NM	882602830	0.0078653721	9
1790149607	FRIEDBERG	SARAH	LAUREN	801 ENCINO PL NE STE C14		ALBUQUERQUE	NM	871022643	0.0094117885	9
1376577577	SAUTTER	RONALD	E	8208 LOUISIANA BLVD NE	STE C	ALBUQUERQUE	NM	871131757	0.0097611859	9
1982702890	FRILLES-HATOL	MARIA FE	SARDA	1000 SOUTH 8TH STREET		DEMING	NM	88030	0.0104148011	9
1598898363	SWOBODA	PAUL	RICHARD	9101 MONTGOMERY BLVD., NE	MONTGOMERY	ALBUQUERQUE	NM	87111	0.0104529681	9
1861531808	JOHNSON	BRIAN		UNM HOSPITAL FAMILY MEDICINE	2211 LOMAS	ALBUQUERQUE	NM	871310001	0.0104869627	9
1528091196	EANES	LORI		5150 JOURNAL CENTER BLVD NE		ALBUQUERQUE	NM	871095900	0.010490437	9
1083637102	BOCIAN	EDWARD	S	5041 INDIAN SCHOOL RD NE	#400	ALBUQUERQUE	NM	87110	0.010672153	9
1619984671	MCCABE	MELVINA		1104-4 MEDICAL ARTS BLDG 4	SUITE A	ALBUQUERQUE	NM	87102	0.0115600745	9
1619902731	LUNDBLAD	BRUCE		5150 JOURNAL CENTER BLVD NE		ALBUQUERQUE	NM	871095900	0.0121810963	9
1144635749	MOGLER	CAROLINE		516 E NIZHONI BLVD		GALLUP	NM	873015748	0.0125524462	9
1811187644	RUBIO	RICARDO		141 N ROADRUNNER PKWY STE 224		LAS CRUCES	NM	880112001	0.0129738017	9
1386745206	FRIEDRICHS	CARL	C	2055 S PACHECO	SUITE 600	SANTA FE	NM	87505	0.0129982894	9
1578521209	TING	DONNA		US HWY 491 NORTH		SHIPROCK	NM	87420	0.0133444816	9
1316320955	KWAN	WILLIAM		8300 CONSTITUTION AVE NE		ALBUQUERQUE	NM	87110	0.0143352724	9
1851773279	ARMENDARIZ	PEDRO		114 W 11TH ST		SILVER CITY	NM	880615124	0.0143550206	9
1437175379	SALEEMI	MUDASSIR	MUBEEN	1302 E MAIN ST		TUCUMCARI	NM	884012508	0.0152643668	9
1548260052	ROCHA	PATRICIA	MAGDALENA	1423 E ROOSEVELT AVENUE		GRANTS	NM	870202118	0.0152972336	9
1326334814	HALEY	MIRANDA	C	117 CAMINO DE VIDA	SUITE 300	SANTA ROSA	NM	884352267	0.0167472288	9
1841247327	LEIDERMAN	JOSHUA	D	1235 8TH ST		LAS VEGAS	NM	877014219	0.0174114802	9
1528042579	ROGERS	HEIDI	H.	2010 INDUSTRIAL PARK RD		ESPANOLA	NM	875323600	0.0175815574	9
1790839694	ARAGON	JOSEPH	R	127 SANDOVAL RD SW		LOS LUNAS	NM	870317320	0.0188487833	9
1285158568	MEZA	BLANCA	ESTELA	7001 SAN ANTONIO DR NE		ALBUQUERQUE	NM	871094873	0.0189167676	9
1639229040	WILSON	LAWRENCE	WOODROW	5701 BALLOON FIESTA PARKWAY	CARE OF BLU	ALBUQUERQUE	NM	87113	0.0190160982	9
1467561118	VALDIVIA	ARNOLD	W	1208 BONITA ST		GRANTS	NM	870202234	0.021565272	9
1003081928	HUDSON	TAMARA	SUZANNE	121 CALLE DEL PRESIDENTE		BERNALILLO	NM	870046091	0.0223430637	9
1225180102	SPRINGER	MICHAEL	R	1600 NORTH MAIN		LOVINGTON	NM	882602813	0.0234825062	9
1629109772	MAESTAS	CHARLES	JAMES	5 PETROGYPH CIRCLE	STE. B	POJOAQUE	NM	875060810	0.0262861629	9
1396726147	LUTKEN	EMILY	RAY	US HWY 491 NORTH		SHIPROCK	NM	87420	0.0266971174	9
1184639643	DERKSEN	DANIEL		933 BRADBURY DR SE	SUITE 2222	ALBUQUERQUE	NM	871064374	0.0269046002	9
1063945954	MALEK	PARASTOU		5901 HARPER DR NE		ALBUQUERQUE	NM	871093587	0.0270192763	9
1467683110	KILLER	CHRISTIAN	A	1600 NORTH MAIN		LOVINGTON	NM	882602830	0.0271809725	9
1790793412	HURTADO	DENNIS	M	3777 NM HWY 528 NE		RIO RANCHO	NM	871447650	0.0273355255	9
1235719675	BRITT	ZACHARY	ADAM	2450 S TELSHOR BLVD		LAS CRUCES	NM	880115069	0.0274994788	9
1699757187	ROMERO	ANGELA	LIZA	2001 CENTRO FAMILIAR BLVD SW		ALBUQUERQUE	NM	87105	0.0278033391	9
1619087582	ROPP	ANDREW		3450 ZAFARANO DR	SUITE C	SANTA FE	NM	875072669	0.0280249319	9
1124107776	LEWIS-KRAITSI	DONALD	JOEL	516 E. NIZHONI BLVD.		GALLUP	NM	873015748	0.0285953982	9
1134154115	HOULE	JAMES	P	2121 JUAN TABO NE		ALBUQUERQUE	NM	87112	0.0304856696	9
1144675497	KHAN	RANIA		MSC FAMILY MEDICINE	1 UNIVERSIT	ALBUQUERQUE	NM	871310001	0.0306484108	9
1922217124	CANFIELD	LAWRENCE	RUSSELL	66 AVENIDA ALDEA		SANTA FE	NM	875079449	0.0310876486	9
1376638932	ST ARNOLD	DANIEL	J	PMG URGENT CARE	5901 HARPER	ALBUQUERQUE	NM	87109	0.0321999407	9
1992756985	WEISS	ALLEGRA		US HWY 491 NORTH		SHIPROCK	NM	87420	0.0327744158	9
1306823067	EPPOLITO	ANTONIO	J.	2050 2ND ST SE		KIRTLAND AFB	NM	871175522	0.0330398204	9
1235193228	WILLIAMS	GEORGE	WELDON	1110 W FLORIDA ST		DEMING	NM	880304908	0.0340491575	9
1720051964	GARCIA	DENNIS		6701 JEFFERSON ST NE		ALBUQUERQUE	NM	871094318	0.0346998354	9
1720370943	SCHLOUGH	MATTHEW	R	2211 LOMAS BLVD NE		ALBUQUERQUE	NM	871062719	0.0359128746	9
1225443823	CRAWFORD	NADRA		ROUTE 301 NORTH		ZUNI	NM	873270467	0.0379459723	9
1700892411	GOLDENBERG	MAY		2400 TUCKER NE		ALBUQUERQUE	NM	871310001	0.0386266466	9
1851313928	BOYD	CURTIS	WAYNE	801 ENCINO PL NE	SUITE C2	ALBUQUERQUE	NM	871022612	0.0412083715	9
1669828133	LI	YIBING		5550 WYOMING BLVD NE		ALBUQUERQUE	NM	871093167	0.0419340441	9
1558325969	ZISCHKAU	DOUGLAS		5055 MCNUTT RD		SANTA TERESA	NM	880089442	0.042573296	9
1982611307	WILLIAMS	DAVID		504 ELM ST NE		ALBUQUERQUE	NM	871022512	0.0458854605	9
1376602458	WHITE	NORMAN	GENE	1530 ROSALBA ST NE		ALBUQUERQUE	NM	871126552	0.0463253455	9
1558652149	MHAPSEKAR	SHAILEN		855 ANTHONY DR		ANTHONY	NM	880219325	0.0466695158	9
1669646006	GARCIA	ERIKA		42121 US HWY 70		PORTALES	NM	881309347	0.0473129275	9
1356517965	GOERTZ	AMANDA	JEAN	HIGHWAY 68 #2243	RINCONADA	EMBUDO	NM	87531	0.048256123	9
1396277216	PERSAD	VIKAASH		2050A 2ND ST SE		KIRTLAND AFB	NM	871172401	0.0493325819	9
1114076650	DODGE	RITA	JOSEPHINE	2019 GALISTEO ST	SUITE N9A	SANTA FE	NM	87505	0.0494983108	9
1497761910	FLETCHER	CHRISTOPH	RICHARD	2015 GALISTEO ST		SANTA FE	NM	875052101	0.0537456018	9
1710919881	STIGGE	JOYCE	ANN	1 FOSTER LANE		RESERVE	NM	878300710	0.0550051923	9
1063653947	BULLOCK	CARLETTA	SARAH	1608 ISLETA BLVD.	CASA DE SAL	ALBUQUERQUE	NM	871054634	0.0558828074	9
1821162272	MARES	ARTHUR	FELIX	MSC06 3870 1 UNIVERSITY OF NEW MEXICO	UNM STUDENT	ALBUQURQUE	NM	871310001	0.0594301815	9
1639276082	PRIMER	DONALD		203 HOSPITAL DR		RATON	NM	877402012	0.059752781	9
1770639585	ENDRES	DELORES	ANNE	630 PASEO DEL PUEBLO SUR	SUITE 150	TAOS	NM	875716070	0.0599576715	9
1760454862	SORRA	ENDEL	A	PMG URGENT CARE	5901 HARPER	ALBUQUERQUE	NM	87109	0.0607074024	9
1386695583	MANOFF	GREGORY	P	PMG URGENT CARE	5901 HARPER	ALBUQUERQUE	NM	87109	0.0607160093	9
1477576577	SHARP	J	CLEVELAND	5150 JOURNAL CENTER BLVD NE		ALBUQUERQUE	NM	871095900	0.0622198712	9
1154351369	KAMERMANS	ROB	JOSEPH	2100 N DR MARTIN LUTHER KING JR BLVD		CLOVIS	NM	881019412	0.0629888205	9
1083049357	ROGERS	ANNA	EVELYN	516 E NIZHONI BLVD		GALLUP	NM	873015748	0.0631418028	9
1417982679	ARNOLD	FRANK	WENDELL	4820 E MAIN ST		FARMINGTON	NM	874028660	0.0642283657	9
1194818583	ROUNSEVILLE	MATTHEW	LOUIS	3911 4TH ST NW		ALBUQUERQUE	NM	87107	0.0642992207	9
1548238231	THATCH	LEONARD	IRWIN	2055 S PACHECO ST	SUITE 600	SANTA FE	NM	875053997	0.0643800693	9
1003980459	SPENCER	MARGARET	PEGGY	1501 SAN PEDRO DR SE		ALBUQUERQUE	NM	871085153	0.0645747162	9
1104965136	VONGURU	SRAVANTHI		UNM HOSPITAL FAMILY MEDICINE	2211 LOMAS	ALBUQUERQUE	NM	871310001	0.0649392088	9
1972009504	PATEL	DARSHAN	NILESH	1600 N MAIN AVE		LOVINGTON	NM	882602813	0.066236022	9
1861889354	WOODS	JUSTIN		10 AVENIDA FRESCA		PLACITAS	NM	870438003	0.0665560901	9
1013115237	IRVIN	CARRIE	A	1524 EUBANK BLVD NE STE 6		ALBUQUERQUE	NM	871124160	0.0685281148	9
1134134695	SMALL	MAUREEN	D	PMG URGENT CARE	5901 HARPER	ALBUQUERQUE	NM	87109	0.0686544762	9
1588699391	GRENEMYER	TIMOTHY	J	1901 JUAN TABO NE		ALBUQUERQUE	NM	87112	0.0695813708	9
1538225610	BANIKARIM	EFFAT	KAY	2474 INDIAN WELLS RD		ALAMOGORDO	NM	883103831	0.0702590421	9
1184657744	BIRD	MARTHA		1101 MEDICAL ARTS AVE NE	BUILDING 4,	ALBUQUERQUE	NM	871022706	0.0709416643	9
1639249816	PLAS	JOSEPH		2404 S LOCUST ST	SUITE 2	LAS CRUCES	NM	880015789	0.072807286	9
1588663439	CROOKS	ROBERT		US DHHS INDIAN HEALTH SERVICE	ROUTE 301 N	ZUNI	NM	873270467	0.0735188276	9
1962591669	CUMBY	ELIZABETH		129 MEDICINE HORSE DR.	PO BOX 3338	TOHAJIILEE	NM	870263338	0.0743521434	9
1205450293	ADE-OSHIFOGUN	TEMITOPE		2450 S TELSHOR BLVD		LAS CRUCES	NM	880115069	0.0746925734	9
1619958774	LUJAN	NATASHA	J	510 N GUADALUPE ST STE C1-C2		SANTA FE	NM	875016510	0.0748209902	9
1154741452	LEE	ANNIE		530 DE MOSS ST		LORDSBURG	NM	880452618	0.0750444397	9
1821211988	VELASQUEZ	GUSTAVO		350 W COUNTRY CLUB RD	SUITE 101	ROSWELL	NM	882015205	0.0754028764	9
1760534861	KEVAN	JONATHAN	R	13701 ENCANTADO RD NE		ALBUQUERQUE	NM	871232275	0.0756666237	9
1497762454	O'CALLAGHAN	NEAL		UNM FAMILY HEALTH	1209 UNIVER	ALBUQUERQUE	NM	871310001	0.0761727631	9
1073563797	GARCIA	BALDOMERO	P	3003 HILLRISE DR	SUITE A	LAS CRUCES	NM	880114897	0.0761944619	9
1467508077	GARCIA	LINDA	LORENE	801 ENCINO PL NE	BUILDING C	ALBUQUERQUE	NM	871022612	0.0768120694	9
1750386470	EWING	JOSEPH	GRAHAM	8600 BATAAN MEMORIAL E		LAS CRUCES	NM	880116016	0.080448166	9
1174557672	GARCIA	GEORGE	L	49TH MEDICAL GROUP/SGOPF	280 FIRST S	HOLLOMAN AFB	NM	883308273	0.0806154996	9
1245645183	KAVASSERI	KARTHIK		ROUTE 301 NORTH		ZUNI	NM	87327	0.0814423361	9
1437685591	NGUYEN	HIEU		MSC 09 5040 1 UNIVERSITY OF NEW MEXICO		ALBUQUERQUE	NM	871315974	0.0836301302	9
1295712875	GLASS	M	MARTIA	US HWY 491 N		SHIPROCK	NM	87420	0.0841659299	9
1619902608	HUGHES	WILLIAM	J	200 RIO BRAVO BLVD SE		ALBUQUERQUE	NM	87105	0.0848552357	9
1841365731	PRESS	RONALD		435 ST MICHAELS DR	STE B104	SANTA FE	NM	875057671	0.0852890485	9
1881682912	SAMORA	PATRICK		465 SAINT MICHAELS DR	SUITE 101	SANTA FE	NM	875057670	0.085388375	9
1831734813	MEDINA	LEANDRA L		7050 BARSTOW ST NE STE B		ALBUQUERQUE	NM	871111056	0.0854722253	9
1700029386	DEBASSIGE	NATALIE	DAWN	3436 ISLETA BLVD		ALBUQUERQUE	NM	871051300	0.0855524484	9
1063687622	TSEWANG	DECHEN	WANGMO	RR5 BOX 446	SANTA CLARA	ESPANOLA	NM	875329614	0.0859602178	9
1932116472	EDMONDS	JEREMY	TODD	1108 CENTRAL AVE SW		MORIARTY	NM	870351520	0.0860848786	9
1750374690	HABIB	NABIL	M	80 B VETERANS BLVD	I-40, EXIT	ACOMA	NM	87034	0.0860880781	9
1831410570	CERSOSIMO	SHAYLIN		5901 HARPER DR NE		ALBUQUERQUE	NM	871093587	0.0862831278	9
1003861618	RILEY	GAYLE	E	102 LLANO ST		AZTEC	NM	874102172	0.0883865646	9
1336568252	NORTON	GAIL		MSC 09 5040 1 UNIVERSITY OF NEW MEXICO		ALBUQUERQUE	NM	871310001	0.0883934917	9
1023050929	SIMON	CYRIL	M	1600 N MAIN AVE		LOVINGTON	NM	882602830	0.0884497436	9
1821415720	BEGUM	ZINNAT	ARA	2450 S TELSHOR BLVD		LAS CRUCES	NM	88011	0.0899120141	9
1932751641	HOANG	CINDY	K	301 UNSER BLVD NW		ALBUQUERQUE	NM	871211927	0.0902598664	9
1962493544	CASEBOLT	DONALD	EDWARD	US HWY 491 NORTH		SHIPROCK	NM	87420	0.0911149621	9
1972036093	SANCHEZ	DOMINIQUE	L	2400 TUCKER AVE NE		ALBUQUERQUE	NM	871310001	0.0925208736	9
1972529964	BASZUCKI	TODD		FAMILY PRACTICE CTR	2400 TUCKER	ALBUQUERQUE	NM	871310001	0.0929058148	9
1912982455	MANCAO	MARILISA		US HWY 491 NORTH		SHIPROCK	NM	874200160	0.0950746178	9
1548258775	BUBLIS	PAUL	ANTON	1801 E KATY LN		HOBBS	NM	882425042	0.0952860597	9
1437735693	HULS	JENNIFER	LYNN	1217 1ST ST NW		ALBUQUERQUE	NM	871021529	0.0970116202	9
1942360581	ERICKSON	STEPHEN	J	4824 MCMAHON BLVD NW	SUITE 115	ALBUQUERQUE	NM	871145412	0.0989784794	9
1699720714	YANKOW	SANFORD	LEE	1851 OLD US 66		EDGEWOOD	NM	870156784	0.1018873896	9
1073627147	BISH	JOSEPH	E.	PMG URGENT CARE	5901 HARPER	ALBUQUERQUE	NM	87109	0.1044114554	9
1538267984	FITZPATRICK	WILLIAM	FRANCIS	10 COYOTE TRL		CORRALES	NM	870487529	0.1065257798	9
1538664925	PERRY	JENNIFER		6100 PAN AMERICAN EAST FWY NE STE 200		ALBUQUERQUE	NM	871093443	0.1069369894	9
1699790881	JAQUEZ	LAURA	SPROSTON	2130 FARMINGTON AVE STE A		FARMINGTON	NM	87401	0.1082816646	9
1821594318	BENDER	EMILY	ANN	2400 TUCKER NE MSC09 5040		ALBUQUERQUE	NM	871310001	0.1098158677	9
1295978518	HARTMAN	STEVEN	LOUIS	121 CALLE DEL PRESIDENTE		BERNALILLO	NM	870046091	0.1099469765	9
1538242219	VICK	JACK	D	546 N. 10TH STREET		FORT SUMNER	NM	881190349	0.1102151149	9
1356497879	DURELL	CATHLEEN		203 SANDIA DAY SCHOOL ROAD		BERNALILLO	NM	870047076	0.111093923	9
1609104074	KUCHAR	WILLIAM	EDWIN	2221 DIETZ PL NW		ALBUQUERQUE	NM	871073109	0.1114981995	9
1578124442	PALIN	ERICA		2450 S TELSHOR BLVD		LAS CRUCES	NM	880115069	0.1116187992	9
1508272394	DINALLO-ESCAL	ELAINA		3436 ISLETA BLVD SW		ALBUQUERQUE	NM	871055837	0.1149085668	9
1952493017	ALBRECHT	ANGELA	MARIE	377 MEDICAL GROUP 2050 A SECOND ST SE		ALBUQUERQUE	NM	87117	0.1168368464	9
1780697300	STOGNER	LINDA	MARIE	ESPERANZA FAMILY HEALTH CENTER	903 C FIFTH	ESTANCIA	NM	87016	0.1181002232	9
1366410276	RIVERA	EMILIO	T.	5290 MCNUTT RD	STE 109	SANTA TERESA	NM	88008	0.1182680415	9
1891055281	BOWEN	WILLIAM	MCCORMICK	5501 HERRERA DR SUITE B	CHRISTUS ST	SANTA FE	NM	875072677	0.1185498317	9
1598747909	ANDERSON	WILLIAM	STANTON	516 EAST NIZHONI BLVD.		GALLUP	NM	873011337	0.1186864484	9
1053450098	JACOBSOHN	VANESSA C		2001 EL CENTRO FAMILIAR BLVD SW		ALBUQUERQUE	NM	871054592	0.1203416717	9
1952388688	SPROAT	DAVID	BRECKENRI	2050A 2ND ST SE		KIRTLAND AFB	NM	871175901	0.1230189922	9
1447284641	GIERI	VALERIAN	A	9101 MONTGOMERY BLVD NE		ALBUQUERQUE	NM	871112405	0.1233889415	9
1457747917	FERGUSON	BRANDON	I	805 TOM FOY BLVD		BAYARD	NM	88023	0.1249399982	9
1215046545	MONTOYA	MICHAEL	A	1821 CARLISLE BLVD NE		ALBUQUERQUE	NM	871104905	0.1267029052	9
1023174620	TRYON	JAMES	R	4123 MONTGOMERY BLVD NE		ALBUQUERQUE	NM	871091102	0.1294230526	9
1902990377	EMERY	MICHAEL	R	110 SHEEP SPRINGS WAY		JEMEZ PUEBLO	NM	870240279	0.1299359282	9
1194723494	TAYLOR	DANIEL	FOREST	2430 W PIERCE ST		CARLSBAD	NM	882203553	0.1304418967	9
1154585990	VEDAMANIKAM	CHANDRAN		909 N DATE ST STE B		TRUTH OR CONSE	NM	879011747	0.1306174161	9
1841458049	HAMMONS	LAURA		2022 E AZTEC AVE		GALLUP	NM	873014804	0.1329589608	9
1578088985	SIMMONS	TRACEY		6349 U.S. HIGHWAY 550		CUBA	NM	87013	0.1337082042	9
1164841565	BETJEMAN	THOMAS	JOHN	MSC 09 5040	1 UNIVERSIT	ALBUQUERQUE	NM	871310001	0.134313847	9
1083806343	MILLER	FREDERICK		2001 EL CENTRO FAMILIAR BLVD SW		ALBUQUERQUE	NM	871054592	0.1361984513	9
1689663486	KANDO	JANICE		4200 MEADOWLARK LN SE	SUITE 2	RIO RANCHO	NM	871241050	0.1369571426	9
1881636785	UNDERWOOD	ROBERT	M	4820 E MAIN ST		FARMINGTON	NM	874028660	0.1376285442	9
1881715563	SHANK	DANIEL	J.	1209 UNIVERSITY BLVD NE		ALBUQUERQUE	NM	871021727	0.1380709476	9
1679756027	DAVIS	BJ		3804 MONTGOMERY BLVD NE		ALBUQUERQUE	NM	871091081	0.1384204496	9
1316031701	WELKER	TINA		3901 ATRISCO DR NW	PMG ATRISCO	ALBUQUERQUE	NM	871201627	0.1393613867	9
1659683944	PFAU	AARON		3485 NORTHRISE DR	STE 2	LAS CRUCES	NM	880116839	0.1393833929	9
1992786727	PERCY	CHRISTOPH	ALLAN	US HWY 491 NORTH		SHIPROCK	NM	87420	0.139678672	9
1952468670	BRENNAN	MARY	ELIZABETH	2121 JUAN TABO BLVD NE		ALBUQUERQUE	NM	87112	0.1422897396	9
1508385766	ROSAS VALDEZ	LARIZA		1401 WILLIAM ST SE		ALBUQUERQUE	NM	871024661	0.1495430251	9
1275507790	ROMERO-LEGGOT	VALERIE	L	2300 ARENAL SW		ALB	NM	87105	0.1503966829	9
1366603060	HAZINI	SHARAREH		8300 CONSTITUTION AVE NE		ALBUQUERQUE	NM	871107613	0.1515191184	9
1083885560	WENTLING	LISA	A	411 S. 3RD ST		RATON	NM	87740	0.1515489985	9
1811198732	LANDEN	MICHAEL		1190 S SAINT FRANCIS DR STE N1320		SANTA FE	NM	875054173	0.1518021939	9
1780698605	LEATHERWOOD	MARK		4351 E LOHMAN AVE STE 405		LAS CRUCES	NM	880118261	0.1519806162	9
1366673881	DODSON	GEETANJAL		1005 LUJAN HILL RD		LAS CRUCES	NM	880076304	0.1529561673	9
1497940506	BOND	BREA	ANN	5550 WYOMING BLVD NE		ALBUQUERQUE	NM	871093167	0.1537064003	9
1275512899	SMOKER	BRET	ARTHUR	1700 CERRILLOS RD	SANTA FE IN	SANTA FE	NM	875053554	0.1551062018	9
1912150327	CADENA	BARBARA	A	18420 S. HIGHWAY 28		SAN MIGUEL	NM	88058	0.1569011403	9
1174510028	DESAULNIERS	LANI	MARIE	801 VASSAR DR NE		ALBUQUERQUE	NM	871062725	0.1576300455	9
1588121651	PARAJON	LAURA	CHANCHIEN	2211 LOMAS BLVD NE		ALBUQUERQUE	NM	87106	0.1588980975	9
1558352963	NEBBLETT	EDWIN	EMMANUEL	1 FOSTER LANE		RESERVE	NM	878300710	0.1589461384	9
1184936478	NARASIMHAMURT	RASHMI		1151 N ROADRUNNER PKWY	APT #403	LAS CRUCES	NM	880118052	0.1590742865	9
1326132705	KHALSA	SILVIA	C	1010 SPRUCE ST	ESPANOLA HO	ESPANOLA	NM	875322724	0.1593414183	9
1902034341	LUO	JIE		1600 THORPE RD		LAS CRUCES	NM	880129776	0.1603112454	9
1891860904	KELLY	MATTHEW	J	1114 HICKOX ST		SANTA FE	NM	875051088	0.1603179067	9
1225021389	LUGO	FERNANDO		255 HWY 187		HATCH	NM	879370370	0.1615948762	9
1275543126	BERKSON	ARTHUR	JOSHUA	1155 COMMERCE DR	SUITE C	LAS CRUCES	NM	880118257	0.1616371186	9
1073044079	REDDY	NIKHILA		6100 PAN AMERICAN FREEWAY NE	STE 390	ALBUQUERQUE	NM	871093401	0.1617929093	9
1750372355	MAYHEW	TIMOTHY	DAVID	US HWY 491 N		SHIPROCK	NM	87420	0.1625273047	9
1720254584	BACON	ALLISON	DANIELLE	1035 ALTO ST		SANTA FE	NM	875012406	0.1637206456	9
1477680536	MEROVKA	CAROL	LORRAINE	8210 LOUISIANA BLVD. NE	SUITE C	ALBUQUERQUE	NM	871131761	0.1642788729	9
1144750472	ALBERT	MARGOT		516 E NIZHONI BLVD		GALLUP	NM	873015748	0.1645494514	9
1306296744	LAMARCHE	KAITLYN	R	US HWY 491 NORTH		SHIPROCK	NM	87420	0.1651525526	9
1922113349	MCCORMICK	ROBERT	ALEXANDER	11 CALLE MEDICO	SUITE 2	SANTA FE	NM	875054705	0.1657137611	9
1922380708	CHAVA	PRAVEEN		42121 US HWY 70		PORTALES	NM	881309347	0.1661196585	9
1295726073	O'SHEA	SHERYL	ANN	129 MEDICINE HORSE DRIVE		TO'HAJIILEE	NM	87026	0.1666345197	9
1689036030	HITCHNER	BRIANNA	M	US HWY 491 NORTH		SHIPROCK	NM	87420	0.1683999576	9
1447228119	WERENKO	DEBORAH	D	1421 LUISA ST STE A		SANTA FE	NM	875054073	0.1686017384	9
1538228069	CHIBUEZE	DOMINIC	U	805 WEST KANSAS AVENUE		JAL	NM	882522525	0.1693646066	9
1891307823	IBARRA	XOCHITH	E	2301 YALE BLVD SE STE D3		ALBUQUERQUE	NM	871064355	0.1721973196	9
1902898257	MURALIDHASAN	SRIRENGAM		1605 EL PASEO RD		LAS CRUCES	NM	880016010	0.172254412	9
1427420223	GUIDETTI	SARA		3080 BRELAND DRIVE		LAS CRUCES	NM	88001	0.1725523966	9
1932557154	YOUNG	WILLIAM		2300 E 30TH ST STE C2		FARMINGTON	NM	874018991	0.1727875672	9
1659353985	MORTON	LEAH		401 BOTULPH LN		SANTA FE	NM	875056912	0.1730569495	9
1811093073	BARDACK	MICHELLE		2400 TUCKER AVE NE		ALBUQUERQUE	NM	871310001	0.1731919838	9
1336318591	RAZA	IMRAN		3320 RINCONADA BLVD	STE 2	LAS CRUCES	NM	880117198	0.1748156548	9
1295992576	TRAN	MINHNGA		801 ENCINO PL NE	STE C-1	ALBUQUERQUE	NM	871022612	0.175618433	9
1790784973	FURY	DIANNA	LYNNE	203 SANDIA DAY SCHOOL ROAD		BERNALILLO	NM	87004	0.1774439654	9
1740224500	SINGH	JAGDEV	I	1212 9TH ST	STE BC	ALAMOGORDO	NM	883105842	0.1786629912	9
1649276981	KULLMAN	FREDERICK	M	433 SAINT MICHAELS DR		SANTA FE	NM	875057601	0.1789020515	9
1003943416	BOND	JOHN	A	4420 IRVING BLVD NW		ALBUQUERQUE	NM	871145915	0.1794730118	9
1588615769	GOSHY	MARIANNE		5901 HARPER DR NE		ALBUQUERQUE	NM	871093587	0.1795789302	9
1699017475	BAGGA	BIPIN JOT	SINGH	8800 MONTGOMERY BLVD NE		ALBUQUERQUE	NM	871112310	0.1798354998	9
1982697330	HAYES	LESLIE	A	2010 INDUSTRIAL PARK RD		ESPANOLA	NM	875323600	0.1800585898	9
1487214631	KAYATHI	PRAMOD	REDDY	2450 S TELSHOR BLVD		LAS CRUCES	NM	880115069	0.1801507977	9
1356985170	ENRIQUEZ	CLAUDIA	ELIZABETH	2474 INDIAN WELLS RD		ALAMOGORDO	NM	883103845	0.180403662	9
1699978940	PICCIO	CATHERINE	A	1455 S. VALLEY DRIVE		LAS CRUCES	NM	88005	0.1827943196	9
1972593705	FORTSON	MICHAEL	T.	933 BRADBURY DR SE STE 2222		ALBUQUERQUE	NM	871064375	0.183230334	9
1700947744	GARCIA	MICHAEL		9101 MONTGOMERY BLVD NE		ALBUQUERQUE	NM	87111	0.1832974768	9
1861483083	CALDERONI	HENRY		5055 MCNUTT RD		SANTA TERESA	NM	880089442	0.1835145676	9
1891753836	WARREN	ELLEN	RHEA	630 PASEO DEL PUEBLO SUR	SUITE 150	TAOS	NM	875716070	0.185736504	9
1144258880	BROSANDERS	DARYLL		JUNCTION NAVAJO ROUTE 9, HIGHWAY 371		CROWNPOINT	NM	873130358	0.1858977457	9
1164445326	CASSIDY	MARGARET	L	304 N LOCKE AVE		FARMINGTON	NM	874015855	0.1887373958	9
1386099646	ARAGON	MIRANDA	A	933 BRADBURY DR SE STE 2222		ALBUQUERQUE	NM	871064375	0.1892917781	9
1225271083	LOUGHREY	GALEN	CASTILLO	6900 GONZALES RD SW	FIRST CHOIC	ALBUQUERQUE	NM	871212401	0.1898427951	9
1619316825	BLANAS	DEMETRI		ROUTE 301 NORTH 21 B STREET		ZUNI	NM	873270467	0.1901469013	9
1861497901	VANARSDALE-IM	YVONNE	D	4504 4TH ST NW STE A		ALBUQUERQUE	NM	871073956	0.1903311425	9
1114932688	LESUEUR	PAULA		FAMILY PRACTICE CTR	2400 TUCKER	ALBUQUERQUE	NM	871310001	0.1917279247	9
1427304732	LARIVEE	RACHEL	MARIE	4005 HIGH RESORT BLVD SE		RIO RANCHO	NM	871245906	0.1925445214	9
1679557581	KNEDLER	LINDA	KAY	US HWY 491 N		SHIPROCK	NM	87420	0.1928042123	9
1932383775	BENSON	STEPHANIE	MICHELLE	2450 S TELSHOR BLVD		LAS CRUCES	NM	880115069	0.1948464053	9
1275780140	HOOPER	JOANNA	JANE	1337 GUSDORF RD SUITE O		TAOS	NM	87571	0.1949838857	9
1497854921	VALDEZ	CELIA		301 UNSER BLVD NW		ALBUQUERQUE	NM	871211927	0.1951835981	9
1013967900	VARGAS-ARAYA	WESLEY	LUIS	318 ABALONE LOOP		MESCALERO	NM	88340	0.1954273024	9
1598748980	NORTH	CHARLES		7801 ACADEMY BLVD NE		ALBUQUERQUE	NM	87109	0.1957927538	9
1578946091	ROMERO	DICK		2450 S TELSHOR BLVD		LAS CRUCES	NM	880115069	0.1975085317	9
1265886683	NGUYEN	STEVEN	VAN	MSC 09 5040 1 UNIVERSITY OF NEW MEXICO		ALBUQUERQUE	NM	871310001	0.1983668558	9
1104906551	THOMPSON	LEE	ALLEN	10421 MONTGOMERY PKWY NE		ALBUQUERQUE	NM	87111	0.1988151996	9
1720183122	MCDOWELL	CATHERINE	IRENE	1821 ARBOR DR		CLOVIS	NM	881012319	0.1996754684	9
1457020406	NUANEZ	ELIZABETH	MARIA	2211 LOMAS BLVD NE		ALBUQUERQUE	NM	871062719	0.2001208501	9
1316900905	HENDERSON	WILLIAM	G	3825 EUBANK BLVD NE	SUITE A	ALBUQUERQUE	NM	871113575	0.2002939313	9
1437362837	CRAIG	JULIE		601 W SAN MATEO RD APT 161		SANTA FE	NM	875052900	0.2007700942	9
1073687372	JACKSON	DENNIS	MARK	MSC06 3870 1 UNIVERSITY OF NEW MEXICO	UNM STUDENT	ALBUQUERQUE	NM	871310001	0.2012314802	9
1275699357	MOEZZI	DAN	H	2474 INDIAN WELLS RD		ALAMOGORDO	NM	883103831	0.2013336086	9
1508950999	VIGIL	RONALD	D	401 SAN MATEO BLVD SE	PMG SAN MAT	ALBUQUERQUE	NM	871082921	0.2014663695	9
1881647352	GHAFFARI	ALI	M	815 WEST 14TH ST		CLOVIS	NM	88101	0.2019664856	9
1932127925	BANKSTON	CHANDI	D'LEE	1315 12TH ST		ALAMOGORDO	NM	883105810	0.2026309186	9
1659309235	SIMPSON-MANSK	JENNIFER	LYNN	1035 ALTO ST	LA FAMILIA	SANTA FE	NM	875012406	0.2032845682	9
1073838785	BIFFA	ALEMAYEHU	GEBISSA	8800 MONTGOMERY BLVD NE		ALBUQUERQUE	NM	871112310	0.2034249251	9
1972921005	JENSEN	ANDREW		12 B AVE		ZUNI	NM	87327	0.2043237808	9
1821299397	SANCHEZ	ANGELA	DEE	6701 JEFFERSON ST NE		ALBUQUERQUE	NM	871094318	0.2043901846	9
1861833402	WHITEHAIR	LANCE		2450 S TELSHOR BLVD		LAS CRUCES	NM	880115069	0.2044918915	9
1619247814	CRUICKSHANK	JOHN	MICHAEL	4101 INDIAN SCHOOL RD NE		ALBUQUERQUE	NM	871103988	0.2047818607	9
1376505958	FAY	LORI	ANNE	3917 WEST ROAD	SUITE 150 L	LOS ALAMOS	NM	87544	0.2048452972	9
1376855668	KARNATI	BHARATH	REDDY	1600 NORTH MAIN		LOVINGTON	NM	882602830	0.2048966629	9
1356482426	LOPEZ	KEVIN	GERARD	4710 JEFFERSON ST NE STE A		ALBUQUERQUE	NM	871092156	0.2056088705	9
1699804799	ROBINSON	AMY	L	1101 MEDICAL ARTS AVE NE	BUILDING 4	ALBUQUERQUE	NM	871022706	0.20572689	9
1679578611	CRESPIN	FRANCISCO	HILARIO	1100 S MAIN ST	STE A	LAS CRUCES	NM	880052952	0.2092577625	9
1083293104	LANDRETH	PATRICIA	L	2402 W PIERCE ST STE 2A		CARLSBAD	NM	882203568	0.2104240317	9
1841582335	DAVIS	CHRISTOPH	ALAN	8600 BATAAN MEMORIAL EAST		LAS CRUCES	NM	880116016	0.210689	9
1710071105	RIVERA	PATRICK		3901 ATRISCO DR NW	PMG ATRISCO	ALBUQUERQUE	NM	871201627	0.2114217357	9
1730195439	GALLANT	DION		8200 CONSTITUTION PL NE STE A	PMG KASEMAN	ALBUQUERQUE	NM	871107647	0.2128324077	9
1639185739	TRAEGER	MARC	STEVEN	801 ENCINO PL NE STE 14		ALBUQUERQUE	NM	87102	0.2137889477	9
1831114172	CRIDER	KEN	EUGENE	622 W MAPLE ST	SUITE B	FARMINGTON	NM	874016590	0.2150534392	9
1669551107	SCHAEFER	STEFAN	C	1680 CALLE DE ALVAREZ	SUITE B	LAS CRUCES	NM	88005	0.2150775484	9
1174534044	MAAS	JANEEN	DENICE	1421 LUISA ST STE D		SANTA FE	NM	875054073	0.2153565954	9
1265873814	THOMAS	MARGARET	JEYAKANI	2450 S TELSHOR BLVD		LAS CRUCES	NM	880115069	0.2167534336	9
1346489937	DAKE	VYAS	NARESH	400 MILITARY HEIGHTS PL		ROSWELL	NM	882016407	0.2178310352	9
1841309176	ORTIZ	DONALD	J	1821 CARLISLE BLVD NE	MIDTOWN FAM	ALBUQUERQUE	NM	871104905	0.218120529	9
1346347218	MARTENSON	TREVOR	BRETT	ROUTE 301 NORTH		ZUNI	NM	873270467	0.2185699834	9
1508865494	NEWMAN	ELIZABETH	A	3600 RODEO LN	SUITE A-2	SANTA FE	NM	875076400	0.2207462062	9
1073574067	MCMAHON	MARIA	ELENA	1035 ALTO ST		SANTA FE	NM	875012406	0.2211944155	9
1831106889	LEEMAN	LAWRENCE		2400 TUCKER NE	MSC095040	ALBUQUERQUE	NM	871310001	0.2242347487	9
1477546463	SPRUCE	HARUHAUAN		455 S FOCH ST		T OR C	NM	879013331	0.2245037408	9
1386669620	CALCOTE	RONALD	MARK	622 W MAPLE ST	SUITE B	FARMINGTON	NM	874016590	0.2253178364	9
1386729622	WHITTAKER	LORI	A.	510 N GUADALUPE ST	SUITE C1-C2	SANTA FE	NM	875016510	0.2253980032	9
1639394596	BARNES	TASHA	J	1401 WILLIAM ST SE		ALBUQUERQUE	NM	871024661	0.2255655081	9
1396713400	PHILLIPS	JENNIFER		8200 CENTRAL AVE SE		ALBUQUERQUE	NM	871082408	0.2270763932	9
1437355815	CHESTNUT	CAITILIN	A	1231 CANDELARIA RD NW		ALBUQUERQUE	NM	871072767	0.2271865058	9
1295796480	ZACHARY	VANCE	EDWARD	4420 IRVING BLVD NW		ALBUQUERQUE	NM	871145915	0.2290584041	9
1639353402	COUTURE	HOLLY		2929 COORS BLVD NW	SUITE 200	ALBUQUERQUE	NM	871201173	0.2299372932	9
1083708465	HANNAGAN	MICHELE		PLAINS REGIONAL MEDICAL GROUP	2200 W 21ST	CLOVIS	NM	88101	0.2299676106	9
1790713311	JOSEPHS	DAVID		JUNCTION NAVAJO ROUTE 9, HIGHWAY 371		CROWNPOINT	NM	873130358	0.2307544235	9
1497894406	SANCHEZ	DEBORAH		2801 RODEO RD		SANTA FE	NM	875076503	0.2317352045	9
1588873749	CARMONA	HAPPY	ELIZABETH	TAOS-PICURIS INDIAN HEALTH CENTER	16 SPIDER R	TAOS	NM	875716744	0.2319795588	9
1124108949	BECKER	JOHN	DAVID	7 AVENIDA VISTA GRANDE STE D-6		SANTA FE	NM	87508	0.2320194045	9
1073122529	REEVES	TAMMY	ANN	2600 MARBLE AVE NE		ALBUQUERQUE	NM	871062058	0.2324572751	9
1194367862	PEREZ-RESENDI	RODRIGO		127 SANDOVAL RD SW		LOS LUNAS	NM	870317320	0.2329203734	9
1598772543	WEISSMAN	DEBORAH		8200 CENTRAL AVE SE		ALBUQUERQUE	NM	871082408	0.233147456	9
1871579979	SEIDEL	WALTER	R	159 MESCALERO TRL		RUIDOSO	NM	883456089	0.233509523	9
1992702872	GRAFE	MICHAEL	JOHN	301 S ROSELAWN AVE		ARTESIA	NM	882102462	0.2340124758	9
1629291836	PIERCE	SURYA	J	4700 JEFFERSON ST NE	UNM CENTER	ALBUQUERQUE	NM	871092136	0.2359898143	9
1407207806	ADEDIPE	TAIWO	BABATUNDE	2450 S TELSHOR BLVD		LAS CRUCES	NM	880115069	0.2376730485	9
1033108972	RIGALES	LUIS		435 SAINT MICHAELS DR	SUITE B-104	SANTA FE	NM	875057672	0.2394277343	9
1265455380	LOPEZ	CARLOS	P.	PMG URGENT CARE	5901 HARPER	ALBUQUERQUE	NM	87109	0.2401690861	9
1366581373	CASADOS	JODI		#14, COUNTY ROAD 0324, HWY 84		TIERRA AMARILL	NM	875750250	0.2405676945	9
1629067574	BROWN	ARLENE	M	1401 SUDDERTH DR		RUIDOSO	NM	883456104	0.2423377131	9
1194864108	BUXTON	BENJAMIN		6900 GONZALES RD SW		ALBUQUERQUE	NM	871212401	0.2423971716	9
1972941813	HENRIQUEZ ALV	MARIO ERN		3630 LAS ESTANCIAS DR SW		ALBUQUERQUE	NM	871215504	0.2424928165	9
1043217797	WAGNER	MICHAEL	D	835 SPRUCE ST STE B		ESPANOLA	NM	875323455	0.2436358315	9
1144684234	REYES	TANYA	P.	EL CENTRO FAMILY HEALTH	2010 INDUST	ESPANOLA	NM	87532	0.2444392332	9
1245288687	MCKENZIE	DAVID	C	1808 E AZTEC	STE 6	GALLUP	NM	87301	0.2446466141	9
1073593281	TOLEDO-NEELY	IMELDA	CITLADI	1135 S MAIN ST	SUITE B	LAS CRUCES	NM	880052946	0.2447503559	9
1104910579	CONLON	DEBORAH	M.	PMG AT 8300 CONSTITUTION - FAMILY MEDICINE	8300 CONSTI	ALBUQUERQUE	NM	87110	0.2460764457	9
1659388627	RHYNE	ROBERT		7801 ACADEMY RD NE	NE HEIGHTS,	ALBUQUERQUE	NM	871093379	0.2475739924	9
1265953319	MURPHY	MARY	BETH	7704 2ND ST NW		ALBUQUERQUE	NM	87107	0.2492634846	9
1114011509	COHEN	LARRY	L	1010 SPRUCE ST	ESPANOLA HO	ESPANOLA	NM	875322724	0.249994299	9
1942389796	ALAIMO	DIANE	E	JUNCTION NAVAJO ROUTE 9, HIGHWAY 371		CROWNPOINT	NM	87313	0.2510326566	9
1265627996	MULLIS	SHARON	MARIE	200 EMILIO LOPEZ RD NW	PMG LOS LUN	LOS LUNAS	NM	870316818	0.2518332979	9
1396884326	GREGORY	GINA		UNM HOSPITAL FAMILY MEDICINE	2211 LOMAS	ALBUQUERQUE	NM	871310001	0.251855313	9
1841372539	BARKMAN	WILLIAM	R	102 LLANO STREET		AZTEC	NM	874102172	0.2520027595	9
1164578951	BACHOFER	SALLY		2400 TUCKER NE	MSC 09-5040	ALBUQUERQUE	NM	871310001	0.2523380356	9
1801186341	CISNEROS	RAQUEL	IRENE	500 N. MUNDO DR.		DULCE	NM	87528	0.252604555	9
1770584153	NORMAN	MARY	A	SOCORRO GENERAL MEDICAL GROUP	1204 US HIG	SOCORRO	NM	87801	0.2541641971	9
1245272947	SEGARRA	DONNA	LOUISE	7317 CENTRAL AVE NE		ALBUQUERQUE	NM	871082015	0.2545417199	9
1285012583	OBERLANDER	EMMA		ROUTE 301 NORTH		ZUNI	NM	873270467	0.2549302551	9
1225223399	LYNCH	ARTHUR	WILLIAM	98 STATE HIGHWAY 150	SUITE 7	TAOS	NM	875710000	0.2551169178	9
1619982097	GEORGE	CHRISTIAN		111 CENTRAL AVE		TULAROSA	NM	883522063	0.2553453717	9
1376652347	MILLER	JILL		UNM BLDG 73		ALBUQUERQUE	NM	871310001	0.2563908548	9
1366432775	BAACKE	GEORGE	CLIFFORD	US HWY 491 NORTH		SHIPROCK	NM	87420	0.2576310841	9
1841426186	CAIRE	ARYAN	ATOSA	510 N GUADALUPE ST	SUITE C1-C2	SANTA FE	NM	875016510	0.259045045	9
1639218647	CARREJO	VALERIE		1231 CANDELARIA RD NW		ALBUQUERQUE	NM	871072767	0.2608041145	9
1275590556	CARDASIS	JAMES	P	619 DON ROSALIO		TAOS	NM	87571	0.2610669524	9
1659344729	FITZPATRICK	ANNE	A	2001 CENTRO FAMILIAR BLVD SW		ALBUQUERQUE	NM	871054592	0.2628664376	9
1295778710	CARUANA	LEE	C	411 S 3RD ST		RATON	NM	877404005	0.2638335727	9
1922193192	MAHAN	KAAREN	L	7850 JEFFERSON ST NE STE 300		ALBUQUERQUE	NM	87109	0.2651346062	9
1144251778	EVANS	S KAREN		8300 CONSTITUTION AVE NE	PMG FAMILY	ALBUQUERQUE	NM	87110	0.2655105695	9
1962474635	GRASSER	ERIC	L	1925 ASPEN DR	STE 502A	SANTA FE	NM	875055559	0.2655403625	9
1265591606	PETRAKIS	STEVEN	JOHN	500 NORTH MUNDO		DULCE	NM	875282725	0.2669385738	9
1497933493	STOESSER	ANNETTE	ROSE	112 S KENTUCKY AVE		ROSWELL	NM	882034519	0.2674880616	9
1740376177	SABOL	DANIEL	JOHN	2130 FARMINGTON AVE STE A		FARMINGTON	NM	874012123	0.2680840168	9
1205346624	RABEZANANY	PATRICK		1209 UNIVERSITY BLVD NE		ALBUQUERQUE	NM	871021727	0.2717134782	9
1033137443	KIRACOFE	GEORGE	R	80 B VETERANS BLVD	I-40, EXIT	ACOMA	NM	87034	0.272316469	9
1740331628	ROSEN	YITZHAK	JOEL	455 SAINT MICHAELS DR		SANTA FE	NM	875057601	0.272477016	9
1336132786	LUCHINI	MARIANNE	M.	104 LEGION DR		LAS VEGAS	NM	877014804	0.2739197916	9
1699740910	DIMOTTA	FRANK	J	208 PORR DR		RUIDOSO	NM	883456713	0.275812273	9
1336494434	SARAKANTI	NAVEEN KU		1600 NORTH MAIN		LOVINGTON	NM	882602830	0.2761555073	9
1770529380	HUFFMIRE	ANDRE	J	7560 CALLE CONTENTA		CORRALES	NM	870489065	0.2769664364	9
1063528719	MCILWAIN	CHRISTOPH		PMG URGENT CARE	5901 HARPER	ALBUQUERQUE	NM	87109	0.2776447643	9
1023060464	SCHULER	CALVIN	ALTON	300 WILSON ST		CLAYTON	NM	884153304	0.2781354507	9
1649299942	HEREDIA	GILBERTO		2929 COORS BLVD NW		ALBUQUERQUE	NM	87120	0.278763916	9
1730404476	CRUZ	KRISTINE		ROUTE 301 N 21 B AVE		ZUNI	NM	873270467	0.2804629613	9
1588620447	LEESON	WILLIAM	A.	1630 HOSPITAL DR STE D		SANTA FE	NM	875054772	0.2807813055	9
1952720302	KIM	WILLIAM	H	US HWY 491 NORTH		SHIPROCK	NM	87420	0.2812225908	9
1528075900	DEMING	DONNA		60006 CANTINA ACRES		GRANTS	NM	870209644	0.2819102212	9
1912906819	MOSELEY	BRAD	L	12400 MONTGOMERY BLVD NE	APT 63	ALBUQUERQUE	NM	871114156	0.2822960155	9
1235281817	CAMARATA	CHRISTOPH		2400 TUCKER AVE		ALBUQUERQUE	NM	871310001	0.2845179682	9
1912123852	BROWN	LAURA	ANN	818 CAMINO SIERRA VISTA	LA FAMILIA	SANTA FE	NM	87505	0.2851274178	9
1942217906	PALLEY	TOBY		1209 UNIVERSITY BLVD NE	UNM FAMILY	ALBUQUERQUE	NM	871021727	0.2854471404	9
1689995953	DIMARTINO	CARMINE		1090 GOAT SPRINGS ROAD		TAOS	NM	87571	0.2857473447	9
1891991279	BARNES	JESSE		2001 CENTRO FAMILIAR BLVD SW		ALBUQUERQUE	NM	871054592	0.2858585596	9
1619007689	RODRIGUES	VICTOR	J	125 EL PASO RD		RUIDOSO	NM	883456033	0.2872384439	9
1114978251	GERLING	MERI	PAIGE	1090 GOAT SPRINGS RD.		TAOS	NM	87571	0.2875700543	9
1639499601	BISSELL	ELENA	DARE	8200 CENTRAL AVE SE		ALBUQUERQUE	NM	871082408	0.2876898457	9
1679779052	JEWELL	PETER	LYNN	400 MILITARY HEIGHTS PL		ROSWELL	NM	882016407	0.2880561842	9
1740329770	WATSON	TROY	EDWARD	531 HARKLE RD	SUITE D	SANTA FE	NM	875054753	0.2891398553	9
1770789125	KILEEN	MARTIN	JON	SANTA ANA CLINIC	O2-C DOVE R	BERNALILLO	NM	87004	0.2903632826	9
1578657953	MILLER	JEFFREY	D	6727 ACADEMY RD NE STE C		ALBUQUERQUE	NM	871093369	0.2913757243	9
1649395039	MATTHEWS	ALEXANDER		516 E. NIZHONI BLVD.		GALLUP	NM	873011337	0.2917513933	9
1275619314	JOHNSON	DANA	D	2150 HIGHWAY 54 S		ALAMOGORDO	NM	883107330	0.2919264698	9
1164457347	BREWER	RICHARD		5150 JOURNAL CENTER BLVD NE		ALBUQUERQUE	NM	871095900	0.2919552719	9
1114969896	UKANWA	MELANIE	M	4233 MONTGOMERY BLVD NE STE 100		ALBUQUERQUE	NM	871096707	0.2923503887	9
1053327668	SOLAN	BRIAN		1209 UNIVERSITY BLVD NE		ALBUQUERQUE	NM	871021727	0.2934225771	9
1730287004	LUKER	STEPHEN	N	224 WEST D.L. INGRAM AVE	BLDG 1408	CLOVIS	NM	88101	0.2947580485	9
1326146259	BHASKER	RAVI		200 NEEL AVE		SOCORRO	NM	878014649	0.2956295071	9
1003881665	SOORI	NILANTHI		007 CHOOSGAI DRIVE		TOHATCHI	NM	87325	0.296512271	9
1366535056	DENINA	JUDITH	S.	516 E NIZHONI BLVD		GALLUP	NM	873015748	0.297166993	9
1609212505	EL-EMAWY	AHMED	A	MSC 09 5040 1 UNIVERSITY OF NEW MEXICO		ALBUQUERQUE	NM	871310001	0.2972365419	9
1922366293	GARABIS	RAFAEL	GERARDO	2801 RODEO RD	SUITE B-13	SANTA FE	NM	875076503	0.2981993236	9
1194770719	ALLIMAN	CHRISTOPH	RICHARD	1235 8TH ST		LAS VEGAS	NM	877014219	0.2984717117	9
1619955176	ANDRADE	LAWRENCE		517 NIZHONI BLVD		GALLUP	NM	873015757	0.3000175409	9
1114389327	MCCANN	REBEKAH	ELIZABETH	1100 CENTRAL AVE SE		ALBUQUERQUE	NM	871064930	0.3000398326	9
1972913994	FAIRCHILD	CASSIE		UNIVERSITY OF NEW MEXICO FAMILY MEDICINE	MSC 09-5040	ALBUQUERQUE	NM	871310001	0.3029503624	9
1881255099	SAMPERE	ELIZABETH	JAMIE	1337 GUSDORF RD		TAOS	NM	875716294	0.3041720732	9
1811912157	HARMON	LANCE	MCKAY	622 W MAPLE ST	SUITE B	FARMINGTON	NM	874016590	0.3051906067	9
1588695282	HAGER	JON	R	5150 JOURNAL CENTER BLVD NE		ALBUQUERQUE	NM	871095900	0.305542586	9
1285950444	RASHIDI	BABAK		8800 MONTGOMERY BLVD NE		ALBUQUERQUE	NM	871112310	0.307381068	9
1073791315	ABOUSLEMAN	MONA	LEE	4800 HARDWARE DR NE STE A		ALBUQUERQUE	NM	87109	0.3079559991	9
1821127788	SPINGOLA	KAREN	M	PMG URGENT CARE	5901 HARPER	ALBUQUERQUE	NM	87109	0.3080965966	9
1023403151	SOUERS	JOANNA	MAE	MSC 09 5040	1 UNIVERSIT	ALBUQUERQUE	NM	87131	0.308139214	9
1750309399	CRAWFORD	MARCI	J	510 N GUADALUPE ST	C1-C2	SANTA FE	NM	875016510	0.3085397749	9
1184914202	GARZON LOPEZ	AGUSTINA	CANDELARI	915 VASSAR RD. NE	UNIVERSITY	ALBUQUERQUE	NM	871310001	0.3101188155	9
1548792278	CANO	CARLOS	A	MSC 09 5040 1 UNIVERSITY OF NEW MEXICO		ALBUQUERQUE	NM	871310001	0.3102915968	9
1376523241	MADDEN	CAROL	ANNE	801 ENCINO PL NE	STE A-6	ALBUQUERQUE	NM	871022612	0.3103182559	9
1407846926	HANSON	TIMOTHY	S	4100 SARA RD SE		RIO RANCHO	NM	87124	0.3105438921	9
1023437449	COHEN	EMILY		2001 N. CENTRO FAMILIAR	FIRST CHOIC	ALBUQUERQUE	NM	87105	0.310824338	9
1669080560	SAMPATH	LEONARD	NATHANIEL	2450 S TELSHOR BLVD		LAS CRUCES	NM	880115069	0.3110041005	9
1982694824	ORTEGA	RICARDO	J	5519 RABADI CASTLE AVE NW		ALBUQUERQUE	NM	871141412	0.3121363275	9
1144314535	VOORHEES	J.	DAYTON	4005 HIGH RESORT BLVD SE	PMG HIGH RE	RIO RANCHO	NM	871245906	0.3152485468	9
1013922582	MCCOLLUM	KAYLENE		FAMILY PRACTICE CTR	2400 TUCKER	ALBUQUERQUE	NM	871310001	0.3160658112	9
1407879604	GALARZA-RIOS	XIMENA		3900 LAS ESTANCIAS CT SW		ALBUQUERQUE	NM	871215513	0.3161235178	9
1336233725	TORRES	FRANCIS	K	3901 ATRISCO DR NW	PMG ATRISCO	ALBUQUERQUE	NM	871201627	0.3174221769	9
1295217818	ROBINSON	LAURA		1235 8TH ST		LAS VEGAS	NM	877014219	0.3202026991	9
1487852463	BERKOWITZ	IRA	CHARLES	2019 GALISTEO ST	J-1	SANTA FE	NM	875052143	0.3204007695	9
1396733283	GIBLIN	GARY	E	2145 CAJA DEL ORO GRANT RD		SANTA FE	NM	875073279	0.3221503339	9
1093802894	SPADARO	FABIO		8600 BATAAN MEMORIAL E		LAS CRUCES	NM	880116016	0.3223414478	9
1750511374	MUHAMMAD	SAIMA	ASIF	MSCO 095040	1UNM	ALBUQUERQUE	NM	871310001	0.3230430998	9
1710464482	WADE	TAYLOR	M.	622 W MAPLE ST STE B		FARMINGTON	NM	874016589	0.3235108877	9
1891834891	BAKER	REX		4820 EAST MAIN ST		FARMINGTON	NM	87402	0.3236034309	9
1184730921	HOWELL	SHERRI		3485 NORTHRISE DR	SUITE 2	LAS CRUCES	NM	880116839	0.3242435881	9
1609808005	LUNDGREN	ALSTON	C	460 SAINT MICHAELS DR	STE. 801	SANTA FE	NM	875057619	0.3251834704	9
1518306372	SHEN	JAMES	THOMAS	1007 N POPE ST		SILVER CITY	NM	88061	0.3275243879	9
1528152907	HASSEMER	DONALD	W	1010 SPRUCE ST	ESPANOLA MU	ESPANOLA	NM	875322724	0.3299143507	9
1659396992	BURNS	ROBERT	JOSEPH	622 W MAPLE ST	SUITE B	FARMINGTON	NM	874016590	0.3304307625	9
1740217793	GAINES	KEVIN	DON	516 E. NIZHONI BLVD		GALLUP	NM	873011337	0.3305268303	9
1922188457	GRAHAM	OSWALD	CALVIN	814 WEST 21ST ST		CLORIS	NM	88101	0.3327134067	9
1255348207	STAPLETON	JAMES		1231 CANDELARIA RD NW	M-I/FAMILY	ALBUQUERQUE	NM	871072767	0.3334199206	9
1467591487	TROY	BARBARA		2010 INDUSTRIAL PARK RD		ESPANOLA	NM	875323600	0.333447395	9
1366439978	RAES	DANIEL	E	300 W COUNTRY CLUB RD	SUITE# 220	ROSWELL	NM	882015202	0.3344088203	9
1497849863	BROWN	JAMES	EDWARD	13701 ENCANTADO RD NE	ABQ HEALTH	ALBUQUERQUE	NM	871232275	0.3353658464	9
1003840638	BALDI	KAREN	ANNE	LOWER CANYON LANE	NMSR 65	MONTEZUMA	NM	877310222	0.3354078202	9
1710193214	MELLINS	SHERWIN		2895 TRAMWAY PL NE		ALBUQUERQUE	NM	871222285	0.3354476864	9
1023652633	LONGFELLOW	AMY		2010 INDUSTRIAL PARK RD		ESPANOLA	NM	875323600	0.3361969634	9
1801020847	DWYER	LAURA	VERKEST	649 HARKLE RD STE E		SANTA FE	NM	875054765	0.3378300086	9
1952398299	LEE	ALEX	JOHN	27 MEDICAL GROUP	BLDG 1400 2	CLOVIS	NM	881035014	0.3379095101	9
1407000714	HAKES	JOSEPH	DAVID	622 W MAPLE ST STE B		FARMINGTON	NM	874016589	0.338209992	9
1891363149	MOLDOWAN	KAELA	ELIZABETH	2450 S TELSHOR BLVD		LAS CRUCES	NM	880115069	0.3397696057	9
1609953272	KULKARNI	BHALACHAN	A	12836 LOMAS BLVD NE	SUITE D	ALBUQUERQUE	NM	871126210	0.3416475194	9
1841631579	OVERKAMP	SUSAN	MARIE	1600 NORTH MAIN		LOVINGTON	NM	882602830	0.3417549922	9
1124281381	CARDWELL	CRYSTAL	D	904 LAS LOMAS RD NE		ALBUQUERQUE	NM	871022633	0.3419740253	9
1780073593	AVILA	CHRISTINA		575 S ALAMEDA BLVD		LAS CRUCES	NM	880052818	0.3433774627	9
1396768677	TRAMIL	NANCY	M	9101 MONTGOMERY BLVD NE		ALBUQUERQUE	NM	871112405	0.3434365673	9
1215209481	MORENO	CYNTHIA	P	1007 N POPE ST	HIDALGO MED	SILVER CITY	NM	880615161	0.3459373025	9
1427065473	VIZCARRA	LOURDES		2350 ALAMO AVE SE STE 160	MSC11 6295	ALBUQUERQUE	NM	871063225	0.3474025053	9
1528074234	BARNETT	KAREN		1231 CANDELARIA RD NW	M-I/FAMILY	ALBUQUERQUE	NM	871072767	0.3476160301	9
1386959500	BUFORD	ALEXANDRA		208 W CASABLANCA AVENUE		CANNON AIRFORC	NM	88103	0.347995944	9
1316031784	BENTZ	RHONDA	K	4005 HIGH RESORT BLVD SE	PMG HIGH RE	RIO RANCHO	NM	871245906	0.3498794489	9
1023300431	SONNE	RACHEL	ELIZABETH	1007 N POPE ST	HIDALGO MED	SILVER CITY	NM	880615161	0.3500831147	9
1437390283	FOREMAN	ROBERT	ERWIN	2509 VIRGINIA ST NE		ALBUQUERQUE	NM	871104694	0.3502967746	9
1003852252	HOMER	PATRICK	J	1600 NORTH MAIN		LOVINGTON	NM	882602813	0.3513022202	9
1033160387	FRIEDMAN	DIANE	E	2019 GALISTEO ST	SUITE N9A	SANTA FE	NM	875052143	0.3529613206	9
1346203809	ALLEN	JAY	RONALD	2050A 2ND ST SE		KIRTLAND AFB	NM	871175522	0.3532474592	9
1881951366	SMITH	BRIAN	GOFF	MSC 09 5040	1 UNIVERSIT	ALBUQUERQUE	NM	871310001	0.3535827288	9
1184649139	ALANIZ	JERRY	GILBERT	1105 MEMORIAL DR		ARTESIA	NM	882101189	0.3545356762	9
1619047610	OJIAKU	HERBERT	UZOMA	2013 SAN JOSE BLVD		CARLSBAD	NM	882205426	0.3576326004	9
1639183122	SAND	CARLA	J	3 NAVARRE BLVD	THOREAU CLI	CROWNPOINT	NM	87313	0.3579258171	9
1720172117	PROCELL	CORINA	I.	5550 WYOMING BLVD NE		ALBUQUERQUE	NM	87109	0.3590567402	9
1427071521	WONG	PETER	L	9109 MONTGOMERY BLVD NE		ALBUQUERQUE	NM	87111	0.3601814375	9
1588703581	ADAMS MERCADO	MARYALYSE		1231 CANDELARIA RD NW		ALBUQUERQUE	NM	871072767	0.3610533799	9
1265593552	SINGLETON	SHERMANN	SAMALA	120 LLANO ST		AZTEC	NM	874102172	0.3619152356	9
1588773816	VIGIL-ST ARNO	VALDA	L	5901 HARPER DRIVE NE	PMG URGENT	ALBUQUERQUE	NM	87109	0.3627009324	9
1861494866	ANDERSON	MARK	ALLO	40 CAMPO RD		TIJERAS	NM	870597615	0.3630955128	9
1548649445	OLIVEIRA	JULIANA	XAVIER	UNMH	2211 LOMAS	ALBUQUERQUE	NM	87106	0.3633168351	9
1467077701	PONCE DE LEON	MARLINA	SARA	4351 E LOHMAN AVE STE 300		LAS CRUCES	NM	880118262	0.3636655073	9
1790888774	ROBLERO	URSULA	RENEE	129 MEDICINE HORSE DR.		TO'HAJIILEE	NM	87026	0.3636870419	9
1467405779	WULF	THOMAS	W	607 W COUNTRY CLUB RD		ROSWELL	NM	882015211	0.3637721317	9
1124119698	ROTHMAN	EMILY		4710 JEFFERSON ST NE		ALBUQUERQUE	NM	871092155	0.3640109484	9
1033241310	MURPHY	TIERNEY	ANNE	1190 S SAINT FRANCIS DR	RUNNELS BUI	SANTA FE	NM	875026110	0.3643319967	9
1306276241	DRAPER	DANIELLE	DENISE	7 MUNICIPAL WAY		EDGEWOOD	NM	87015	0.3651527876	9
1912035551	FISHER	SALLY		5901 HARPER DR NE	PMG URGENT	ALBUQUERQUE	NM	871093587	0.3666376576	9
1710374186	LAGUILLO	CRISTIAN		MSC 09 5040 1	1 UNIVERSIT	ALBUQUERQUE	NM	871310001	0.3668298276	9
1073511663	MURPHY	MICHAEL	ROLAND	1110 W FLORIDA ST		DEMING	NM	880304908	0.3676660412	9
1427437136	URBANSKI	LAURA		ROUTE 301 NORTH		ZUNI	NM	873270467	0.3684354734	9
1497372387	TOPETE	ALEXANDER		2450 S TELSHOR BLVD		LAS CRUCES	NM	880115076	0.3684685861	9
1376961888	CRUMBACHER	JIMMY		1600 NORTH MAIN		LOVINGTON	NM	882602830	0.3688292724	9
1629349576	JOHN	JABEZ	BABU	4100 SARA RD SE		RIO RANCHO	NM	871241025	0.3697161835	9
1992792170	VAUGHN	ANN	MARIE	US HWY 491 NORTH		SHIPROCK	NM	87420	0.3712662665	9
1417516915	NORDHAUSER	JENNIFER	ELAINE	2450 S TELSHOR BLVD		LAS CRUCES	NM	880115076	0.3720222904	9
1104169481	BUI	QUYNH-ANH		5901 HARPER DR NE		ALBUQUERQUE	NM	871093587	0.3730964108	9
1487627246	VALENZUELA	DAVID	M.	2445 S TELSHOR BLVD		LAS CRUCES	NM	880115049	0.3736781191	9
1770606808	MARTINEZ	DAVID	JOSEPH	27 SOMDG, 208 W CASABLANCA AVE	BLDG 1400	CANNON AFB	NM	881035014	0.3740681132	9
1316108251	MATHAI	ASHWINI		ROUTE 301 N 21 B AVENUE		ZUNI	NM	87327	0.3742440354	9
1265848576	RICHARDSON	JOHN	M	27TH SPECIAL OPERATIONS MEDICAL GROUP	244 W D.L.	CANNON AFB	NM	881015103	0.3749140647	9
1306832019	CARAWAY	CAROLYN	KAY	546 N. 10TH ST.		FORT SUMNER	NM	881190349	0.3749290502	9
1730273103	DEPREST	LEON	E.	5901 HARPER DR NE	PMG URGENT	ALBUQUERQUE	NM	871093587	0.3751566249	9
1275527608	GALLEGOS-MACI	ANGELA		PMG ISLETA	3436 ISLETA	ALBUQUERQUE	NM	87105	0.3756972786	9
1366522716	ROUNDS	ROGER	WARREN	10421 MONTGOMERY PKWY NE		ALBUQUERQUE	NM	87111	0.37888162	9
1518078419	NAIL	RICHARD	L	3695 HOT SPRINGS BLVD		LAS VEGAS	NM	877019549	0.3790671687	9
1932228228	RAMOS-BELFON	TERESA	I	6800 MONTGOMERY BLVD NE	SUITE F	ALBUQUERQUE	NM	871091405	0.3791225498	9
1700850062	LEGGOTT	JOHN	A	2400 TUCKER NE		ALBUQUERQUE	NM	871310001	0.3813811105	9
1225026222	HENDERSON	CHRYSTAL	DILWORTH	2050A 2ND ST SE		KIRTLAND AFB	NM	871175901	0.3815455429	9
1174543664	KITSON	NANCY	ELLEN	US HWY 491 NORTH		SHIPROCK	NM	87420	0.3821849876	9
1659496545	LAUGHLIN	PATRICK	ANDREW	37 SANTA ANA LOOP		PLACITAS	NM	870439437	0.3822001118	9
1396765152	HAINES	CHARLES	EUGENE	1424 DEBORAH RD SE	SUITE # 101	RIO RANCHO	NM	871241058	0.3829511746	9
1679572283	NIELSEN	MAUDE	E	WEIMER ROAD		TAOS	NM	87571	0.3835572178	9
1154356137	HIGGINS	GEORGE	EDWARD	711 ENCINO PL NE STE D		ALBUQUERQUE	NM	871022650	0.3848297658	9
1104897248	ORTEGA	LEANDRITA	F	1401 10TH ST	SUITE A	ALAMOGORDO	NM	883105012	0.3856777574	9
1144603408	MALDONADO	MARCO		1600 N MAIN AVE		LOVINGTON	NM	88260	0.3863409298	9
1215596937	MANZANO	PHILIP	M	2450 S TELSHOR BLVD		LAS CRUCES	NM	880115069	0.3870195455	9
1598750614	ROBERTS	JOYCE	A	42121 US HWY 70		PORTALES	NM	881309347	0.3873730904	9
1003099920	RHIEN	ROBERT	C	4820 E MAIN ST		FARMINGTON	NM	874028660	0.3890083564	9
1073590162	SAMUEL	ROSET		4371 E LOHMAN AVE		LAS CRUCES	NM	880118255	0.3891555087	9
1194731794	SCHROEDER	BLYTHE		FAMILY PRACTICE CTR	2400 TUCKER	ALBUQUERQUE	NM	871310001	0.3896878918	9
1790792745	TOMEDI	ANGELO		1202 HIGHWAY 60 WEST		SOCORRO	NM	87801	0.3898241694	9
1437158896	ROBERTS	SUSAN		2050A 2ND ST SE		KIRTLAND AFB	NM	871175522	0.3905892421	9
1073618328	ROBINSON	GWENN	SUSAN	6100 PAN AMERICAN FREEWAY NE	SUITE 430	ALBUQUERQUE	NM	87109	0.3912872436	9
1770895054	PEDREGO	LILIA		3777 NEW MEXICO HIGHWAY 528 NORTHEAST		RIO RANCHO	NM	87144	0.3915604564	9
1619016656	HARRIGAN	JULIE ANN	WAHLRAB	500 WALTER ST NE	SUITE 309	ALBUQUERQUE	NM	871022534	0.3925756348	9
1205032687	HENRY	KEVIN	MICHAEL	1235 8TH ST		LAS VEGAS	NM	877014219	0.3956505761	9
1124053236	LOPEZ COLBERG	ISABEL		9101 MONTGOMERY BLVD NE		ALBUQUERQUE	NM	87111	0.3961672813	9
1588011167	LANDERS	JENNA	E	US HWY 491 NORTH		SHIPROCK	NM	87420	0.3969523541	9
1568805018	IANAKIEVA	VENETA	KIRILOVA	8300 CONSTITUTION AVE NE		ALBUQUERQUE	NM	871107613	0.3970004401	9
1083729560	WANKER	FRANK	L.	1501 SAN PEDRO DR SE		ALBUQUERQUE	NM	871085153	0.3986363441	9
1619239670	ATTREYA	AKASH	K	500 WALTER ST NE		ALBUQUERQUE	NM	871022534	0.3987927103	9
1568497683	MCELRATH	PATRICIA	A	PMG AT 8300 CONSTITUTION - FAMILY MEDICINE	8300 CONSTI	ALBUQUERQUE	NM	87110	0.3990041951	9
1740761972	COLOM BICKFOR	MARIA	MARCELA	MSC 09-5040 I UNIVERSITY OF NEW MEXICO		ALBUQUERQUE	NM	87131	0.4001568288	9
1306154703	JACOBSON	DAVID	M	1600 NORTH MAIN		LOVINGTON	NM	882602830	0.4003491436	9
1871532119	BURDICK	BRENDA	J	1090 GOAT SPRINGS ROAD		TAOS	NM	875711094	0.4005337075	9
1558855650	PROVENCIO	AMANDA	BUSTAMANT	2450 S TELSHOR BLVD		LAS CRUCES	NM	880115141	0.4010214929	9
1770078354	LEBLANC	LINDSAY	MARIE	4005 HIGH RESORT BLVD SE		RIO RANCHO	NM	871245906	0.4010498172	9
1265850531	STEINER	AISSA	CHAVEZ	2001 EL CENTRO FAMILIAR BLVD SW		ALBUQUERQUE	NM	871054592	0.401913149	9
1891720876	WALKER	DENNIS		2929 COORS BLVD NW		ALBUQUERQUE	NM	87120	0.4029535234	9
1730254350	KASSICIEH	SAMIR		1010 BRIDGE BLVD SW STE A		ALBUQUERQUE	NM	871053765	0.4034065001	9
1811941149	WESTERN	MARGARET	MARY	429 E OLIVE ST		DEMING	NM	880304747	0.4035541724	9
1750320917	GOMEZ	DOLORES	M	2450 S TELSHOR BLVD		LAS CRUCES	NM	880115069	0.4046464094	9
1396962445	ROSENFELD-O'T	SANDRA	ROSANNA	2400 TUCKER NE		ALBUQUERQUE	NM	871311009	0.4049045208	9
1407099559	CHERUVU	SILAJA		2001 NORTH CENTRO FAMILIAR		ALBUQUERQUE	NM	87105	0.4052855891	9
1801388822	COOMBS	SETH		1600 N MAIN AVE		LOVINGTON	NM	882602813	0.4053096908	9
1376512632	MESSEC	HARRY	SCHNEE	1851 OLD US 66		EDGEWOOD	NM	870156784	0.4057913369	9
1013302256	JOHNSON	JERICA		UNMH	2211 LOMAS	ALBUQUERQUE	NM	87106	0.4059347075	9
1154618239	MANGALAGIRI	VENKATA	AMARENDRA	1600 NORTH MAIN		LOVINGTON	NM	882602830	0.4063180771	9
1962078576	KARKI	BIBODH	J	2450 S TELSHOR BLVD		LAS CRUCES	NM	880115069	0.4076984257	9
1932293313	MIERA	CHRISTOPH	R	9101 MONTGOMERY BLVD NE		ALBUQUERQUE	NM	871112405	0.4080238698	9
1841453636	BELLAH	JAMES		6 COUNTY ROAD 7586		BLOOMFIELD	NM	874134934	0.409245616	9
1598186538	VANDERIET	DAN		2401 MARIYANA ST		GALLUP	NM	873015635	0.4107598366	9
1295738656	HOMER	DAVID		2300 E 30TH ST STE C2		FARMINGTON	NM	874018991	0.4114985715	9
1811934821	TURNER	JOHN	CHARLES	579 LA MELODIA DR		LAS CRUCES	NM	880117052	0.4119299596	9
1174512008	PARKE	KRISTINE	M	510 N GUADALUPE ST STE C1-C2		SANTA FE	NM	875016510	0.4123893461	9
1427187632	YOUNG	MURRAY	FORESTELL	6400 PASEO DEL NORTE NE		ALBUQUERQUE	NM	871131718	0.415664762	9
1821182205	MURRAY	ROBERT		5901 HARPER DR NE	PMG URGENT	ALBUQUERQUE	NM	871093587	0.4157036661	9
1023391273	BOYD	LAURA	CHRISTINE	255 HWY 187		HATCH	NM	87937	0.415929246	9
1871570366	NGUYEN	THANH	VAN	309 EAST WASHINGTON AVE		TUCUMCARI	NM	88401	0.4172175482	9
1144323353	CLAYCOMB	JENNIFER	LEA	500 NORTH MUNDO		DULCE	NM	875280187	0.4177102332	9
1609953371	WHATLEY	BETTY	JEAN	901 W ALAMEDA ST STE 25		SANTA FE	NM	875011673	0.4199437161	9
1902149073	LABAZE	CARMELDA		5550 WYOMING BLVD NE		ALBUQUERQUE	NM	871093167	0.4226514941	9
1689864951	KHAN	OMAR	ALI	300 W COUNTRY CLUB RD	SUITE # 220	ROSWELL	NM	882015202	0.4228420674	9
1215001078	WILLIAMS	KATHRYN	A	MSC06 3870 1 UNIV OF NM	UNM STUDENT	ALBUQUERQUE	NM	871310001	0.423787805	9
1932128204	FIEDLER	STEPHEN		1100 CENTRAL AVE SE		ALBUQUERQUE	NM	871064930	0.425937067	9
1346335759	MANSOORI	FATEMEH		2230 BOSQUE FARMS BLVD		BOSQUE FARMS	NM	870689334	0.4267078859	9
1598753782	MARTINEZ	JULIE		1414 LUISA ST		SANTA FE	NM	875054347	0.4267664251	9
1063703262	MONTOYA	JANELLE		5901 HARPER DR NE		ALBUQUERQUE	NM	871093587	0.4279515606	9
1518019447	ROARK	KENNETH	D	PMG URGENT CARE	5901 HARPER	ALBUQUERQUE	NM	87109	0.4279934496	9
1952343279	HOPKINS	RONALD	D	1600 N MAIN AVE		LOVINGTON	NM	882602830	0.4288557965	9
1417958711	MCGUIRE	MARY	ANN	1627 S UNION AVE		ROSWELL	NM	882032656	0.4291888217	9
1629084371	KATALANOS	NIKKI		1209 UNIVERSITY BLVD. NE	UNM FAMILY	ALBUQUERQUE	NM	87114	0.4293032514	9
1932174182	BETTLER	JOHN		8200 CENTRAL AVE SE		ALBUQUERQUE	NM	871082408	0.4298142243	9
1740607001	CAMERON	SCOTT		1501 SAN PEDRO DR SE		ALBUQUERQUE	NM	871085180	0.4298701926	9
1558302760	KOZOLL	RICHARD	LANDE	6362 MAIN STREET		CUBA	NM	87013	0.4307901596	9
1912985946	BLISS	RONALD		2300 E 30TH ST	BLDG B, STE	FARMINGTON	NM	874018990	0.431143264	9
1518958503	SALGADO	JOE	P	702 N 13TH ST		ARTESIA	NM	882101199	0.4330449749	9
1225271810	MIZELL	WILLIAM	LEONARD	1525 MORRIS RD SE		LOS LUNAS	NM	870317332	0.4341882968	9
1750347076	WILLIS	DONALD		313 W COUNTRY CLUB RD	SUITE # 9	ROSWELL	NM	882015804	0.4353833145	9
1417277732	SURAWSKI	ROBERT	JOHN	MSC 09 5040	I UNIVERSIT	ALBUQUERQUE	NM	87131	0.4356338668	9
1922449560	MEKA	SUCHARITH		2625 MCNUTT RD		SUNLAND PARK	NM	88063	0.4363993762	9
1619260064	CUEVAS	REYES	ISMAEL	3485 NORTHRISE DR STE A		LAS CRUCES	NM	880116839	0.4367156175	9
1013545342	CORA KOPNINA	YANET		MSC 09-5040 1 UNIVERSITY OF NEW MEXICO (FPC)		ALBUQUERQUE	NM	871310001	0.4372231906	9
1649701129	KIRUBANANDAN	KAVITHA		1923 N DAL PASO ST		HOBBS	NM	882403023	0.4383193331	9
1427064591	LACY	REGINA		516 E NIZHONI BLVD		GALLUP	NM	873015748	0.438641736	9
1992706352	SPENCE	MICHAEL	D.	121 EL PASO RD		RUIDOSO	NM	883456033	0.4395555702	9
1407002793	HARRIS	LEON	X	1600 THORPE RD		LAS CRUCES	NM	880129776	0.4407897906	9
1184614570	MOHS	JOHN	C	US HWY 491 NORTH		SHIPROCK	NM	87420	0.4415950633	9
1932767738	RODRIGUEZ	JAZMIN	JOAN	2450 S TELSHOR BLVD		LAS CRUCES	NM	880115069	0.4442109458	9
1811958150	STEWART	KENNETH		901 W ALAMEDA ST	25	SANTA FE	NM	875011681	0.4451488803	9
1467657841	HANLEY	BRIAN	F	80 B VETERANS BLVD		ACOMA	NM	87034	0.4466401145	9
1538571682	LAZARUS	IRENE		2450 S TELSHOR BLVD		LAS CRUCES	NM	880115069	0.4471874505	9
1730472085	MAES	LEVI	IVAN	117 CAMINO DE VIDA	SUITE 300	SANTA ROSA	NM	884352267	0.4472482346	9
1467540450	MATSUSHITA	CINDY	M	3450 ZAFARANO DR	SUITE C	SANTA FE	NM	875072669	0.4474745721	9
1447266192	KAUFMAN	ARTHUR		FAMILY PRACTICE CTR	2400 TUCKER	ALBUQUERQUE	NM	871310001	0.4481447518	9
1851755813	SIMON	REBECCA	E	ROUTE 301 NORTH		ZUNI	NM	873270467	0.4492711297	9
1972581080	GUERRERO	RENE	A	3485 NORTHRISE DR	SUITE 2	LAS CRUCES	NM	880116839	0.4493985197	9
1972869113	MCCALMONT	KATE	WOODWARD	MSC 09 5040	1 UNIVERSIT	ALBUQUERQUE	NM	871310001	0.449531533	9
1386728368	MCDONALD	FRANK		1501 SAN PEDRO DR. SE		ALBUQUERQUE	NM	87108	0.4499779406	9
1871500827	WEISS	AMY		5608 ZUNI RD. SE		ALBUQUERQUE	NM	87108	0.4502249479	9
1770546756	TORREZ	RUBEN	J.	1455 S. VALLEY DRIVE		LAS CRUCES	NM	88005	0.4503481316	9
1700860756	LAKE	ANNA		1 UNIVERSITY OF NEW MEXICO	MSC06 3870	ALBUQUERQUE	NM	871310001	0.4512808874	9
1265683379	TRAN	TRANG	M	3515 AGUA SARCA CT NE		ALBUQUERQUE	NM	871115266	0.4540001543	9
1891037925	HUANG	KUANG-NIN		516 E NIZHONI BLVD		GALLUP	NM	873015748	0.4545175486	9
1043744824	ULIBARRI	ADAM		13701 ENCANTADO RD NE		ALBUQUERQUE	NM	871232275	0.4553181778	9
1447516612	BUSTOS	SAVANNA	R	1231 CANDELARIA RD NW		ALBUQUERQUE	NM	871072767	0.4572455326	9
1497980742	KLEIN	ROBERT	SCHUYLER	4820 E MAIN ST		FARMINGTON	NM	874028660	0.4577210627	9
1689022162	COOK	MARION	F	6900 GONZALES RD SW		ALBUQUERQUE	NM	871212401	0.4593102436	9
1043286586	FLORES	JOSE	LEOS	855 ANTHONY DR		ANTHONY	NM	88021	0.4603316195	9
1902814023	ROYSON	MARGARET	W	4123 MONTGOMERY BLVD NE		ALBUQUERQUE	NM	871091102	0.4626891345	9
1538158217	THOMPSON	CHAD	CAMPBELL	1700 CERRILLOS RD		SANTA FE	NM	875053554	0.4627286594	9
1760912646	LEIJA	LAURA		2450 S TELSHOR BLVD		LAS CRUCES	NM	880115141	0.463938623	9
1174617559	HAN	ZEUFEN		5901 HARPER DR NE	PMG URGENT	ALBUQUERQUE	NM	871093587	0.4651175889	9
1285946947	KHOSHDEL	ABBAS		799 CAMINO FRANCISCA		SANTA FE	NM	875066100	0.4657285262	9
1083773931	CLARK	DONALD	WAYNE	801 VASSAR NE	ALBUQUERQUE	ALBUQUERQUE	NM	87106	0.4665322674	9
1366732604	PENA	MICHAEL	R	1600 N MAIN AVE		LOVINGTON	NM	882602830	0.4669265591	9
1679567986	CHILDERS	EDWARD	L	3825 EUBANK BLVD NE	STE C	ALBUQUERQUE	NM	871113575	0.4684159106	9
1750906285	KANDAGARI	NAGAPAVAN		2450 S TELSHOR BLVD		LAS CRUCES	NM	880115069	0.4685974901	9
1083820120	KAUFMAN	WILL		2001 N. CENTRO FAMILIAR SW		ALBUQUERQUE	NM	871054592	0.4688233437	9
1255366274	CARABAJAL	PATRICIA		2121 JUAN TABO NE		ALBUQUERQUE	NM	87112	0.4700580423	9
1669497236	EVANKO	MARK		7601 JEFFERSON ST NE	SUITE 340	ALBUQUERQUE	NM	871094494	0.4737207724	9
1558330126	ARROWSMITH	JANET	NEAVE	516 NIZHONI BLVD		GALLUP	NM	873015748	0.4738775405	9
1447459409	SANCHEZ	AMANDA	JEANNE	4801 BECKNER RD		SANTA FE	NM	875073641	0.4747711865	9
1700231099	GURUMURTHY	KARTHIK		2100 N MARTIN LUTHER KING JR BLVD		RIO RANCHO	NM	871248712	0.4748069008	9
1578889044	KURLAND	JASON		ROUTE 301 NORTH 21 B AVENUE		ZUNI	NM	87327	0.4755731148	9
1902829997	DUCHEN	IAN		PMG URGENT CARE	5901 HARPER	ALBUQUERQUE	NM	87109	0.4757993177	9
1124017306	THOMPSON	DEBORAH	L	1100 CENTRAL AVE SE		ALBUQUERQUE	NM	871064930	0.4760224309	9
1730165283	TOOMEY	DENNIS	PAUL	1700 CERRILLOS RD		SANTA FE	NM	875053554	0.4795819854	9
1154420735	ANDREWS	MARK	LEROY	111 W. HOBBS ST.		ROSWELL	NM	882031869	0.4809658511	9
1013201359	GUERRERO-PEZZ	TATYANA		6900 GONZALES RD SW		ALBUQUERQUE	NM	871212401	0.4818971648	9
1902839400	PEREZ-ABELE	NORMA		3436 ISLETA BLVD. SW		ALBUQUERQUE	NM	87105	0.4820880487	9
1669663696	IMOISI	AROBOYI	VERONICA	4038 PEPPER POST AVE		LAS CRUCES	NM	880114088	0.4840087315	9
1699796862	BLUNT	LINDA	M.	1112 N MAIN ST		ROSWELL	NM	882015010	0.4845436367	9
1174635791	ADDARI	SANDRA		2465 S TELSHOR BLVD		LAS CRUCES	NM	880115049	0.4849510428	9
1356751069	RUSHING	JILLIAN		184 UNSER BLVD NE		RIO RANCHO	NM	871244045	0.4850574576	9
1770591596	CAIN	STEPHEN	R	603 W COUNTRY CLUB RD		ROSWELL	NM	882015211	0.486224469	9
1598031395	THORP	SARA		2400 TUCKER NE	FAMILY MEDI	ALBUQUERQUE	NM	871310001	0.4868364131	9
1982014718	MYERS	CHRISTOPH	STEVEN	4588 PARADISE BLVD NW		ALBUQUERQUE	NM	871144105	0.4888753032	9
1164405064	ROMERO	MELVIN		4600 JEFFERSON LN NE	SUITE A	ALBUQUERQUE	NM	871092134	0.4891385727	9
1821077298	WILLIAMS	STEPHEN	K	80 B VETERANS BLVD		ACOMA	NM	87034	0.4914480837	9
1366459315	ROMERO	LINDA	JEAN	3200 CARLISLE BLVD. NE	SUITE 209	ALBUQUERQUE	NM	87110	0.4916104109	9
1740235480	WILLIS	DARRELL	E	402 E MIEL DE LUNA AVE		TUCUMCARI	NM	884013828	0.49302685	9
1326122672	JOHNSON	JOHN	J	JUNCTION NAVAJO ROUTE 9, HIGHWAY 371		CROWNPOINT	NM	873130358	0.4933845827	9
1083831051	CHYNOWETH	JESSICA		01 SAGEBRUSH STREET		ISLETA	NM	87022	0.4937984606	9
1831122332	SOLANO	CARMEN	MARIA	401 BOTULPH LN		SANTA FE	NM	875056912	0.4950917114	9
1407886302	VIGIL	ISABEL	C	156 WYATT DR STE 1		LAS CRUCES	NM	880052996	0.4969299331	9
1114346129	SHANKS	STEPHEN	W	US HWY 491 NORTH		SHIPROCK	NM	87420	0.4972343168	9
1992397343	TORRES	PRISCILLA	D	4200 MEADOWLARK LN SE STE 2		RIO RANCHO	NM	871241050	0.4976365406	9
1861586240	LAWSON	LYDIA	R	8300 CONSTITUTION AVE NE	PALLIATIVE	ALBUQUERQUE	NM	871107613	0.4980068777	9
1710103239	HEYNEKAMP	JOHANNES	JACOBUS	200 NEEL AVE		SOCORRO	NM	87801	0.498656594	9
1184680035	MCHARNEY-BROW	CARYN	M	407 W COUNTRY CLUB RD		ROSWELL	NM	882015209	0.4997181816	9
1720240492	SHORE	KATHLEEN	A	2400 TUCKER NE		ALBUQUERQUE	NM	871310001	0.5020791532	9
1679555023	PENTECOST	JENNIFER		1401 WILLIAM ST SE		ALBUQUERQUE	NM	871024661	0.5021148075	9
1750961181	HAMILTON	OWEN	JAMES COL	8200 CENTRAL AVE SE		ALBUQUERQUE	NM	871082408	0.5030710676	9
1801142930	GENSINI	ANDRES		1001 W BROADWAY STE D		FARMINGTON	NM	874015638	0.5041144195	9
1548427453	CARBONE	ROBERT	JAMES	27 TIMBER RIDGE RD		LOS ALAMOS	NM	875442317	0.504461006	9
1316930761	STOLTZE	DAVID	A.	3031 HOT SPRINGS BLVD		LAS VEGAS	NM	877014120	0.504600073	9
1861855546	BACK	JOSHUA	D	ROUTE 301 NORTH		ZUNI	NM	873270467	0.5046371326	9
1649233008	HUERTA	SERGIO	A.	1135 S MAIN ST STE B		LAS CRUCES	NM	880052946	0.5052600142	9
1578656245	MCGREW	CHRISTOPH	A	1209 UNIVERSITY BLVD NE		ALBUQUERQUE	NM	871021727	0.5068786896	9
1205802956	BENNETT	RUTH	SHERMAN	1313 E 32ND ST		SILVER CITY	NM	880617251	0.5069821936	9
1891113049	REDD	JENNIFER		400 STATE ROAD 30		ESPANOLA	NM	875328208	0.507133214	9
1538435508	MCSORLEY	REBECCA		4801 BECKNER RD		SANTA FE	NM	875073641	0.5103058445	9
1871520874	AYCOCK	SARAH	WILSON	516 E. NIZHONI BLVD.		GALLUP	NM	873011337	0.5107847035	9
1306221122	CRASTO	RHYS	KURT	42121 US 70		PORTALES	NM	88130	0.5112386353	9
1134134604	UMLAND	BERTHOLD		FAMILY PRACTICE CTR	2400 TUCKER	ALBUQUERQUE	NM	871310001	0.5116366728	9
1871632885	ROHAN-MINJARE	FELISHA		UNM HOSPITAL FAMILY MEDICINE	2211 LOMAS	ALBUQUERQUE	NM	871310001	0.5122544349	9
1508921586	KAYANI	FAROOQ	A.	2330 W PIERCE ST		CARLSBAD	NM	882203514	0.5139844145	9
1164442117	JAKINS	ALAN	R	110 W COLLEGE BLVD	SUITE F	ROSWELL	NM	882015170	0.5143462776	9
1326273277	LUAN	CHIH-CHEN	LUKE	US HWY 491 NORTH		SHIPROCK	NM	87420	0.5147593368	9
1457385338	RAEL	ANA MARIA	Y	2929 COORS BLVD NW		ALBUQUERQUE	NM	87120	0.5158051534	9
1891773107	GO	MARIA CAR		1105 MEMORIAL DR		ARTESIA	NM	882101189	0.5162123295	9
1043378060	LYONS	LAWRENCE		1422 PASEO DE PERALTA		SANTA FE	NM	875014391	0.5172185057	9
1396362034	BRAR	SARTAJ	SINGH	2450 S TELSHOR BLVD		LAS CRUCES	NM	880115069	0.5177767861	9
1619013869	SMITH	SUSAN	J	9640 MENAUL BLVD NE	CVS MINUTE	ALBUQUERQUE	NM	871122217	0.519901606	9
1790786028	RISTROPH	CAMILLE	MARIE	US HIGHWAY 491 NORTH	PHYSICIAN O	SHIPROCK	NM	874200160	0.5207359202	9
1316050560	THAL	ALYSON	P	3841 CORRALES RD		CORRALES	NM	870489311	0.5217287352	9
1285616623	BATH	BARBARA	JEAN	4420 IRVING BLVD NW		ALBUQUERQUE	NM	871145915	0.5220759695	9
1396750865	LECESNE	TODD		3RD FAMILY PRACTICE CTR	2400 TUCKER	ALBUQUERQUE	NM	871310001	0.5222638601	9
1629162003	GRIFFITH	LAURA	L	PMG BELEN	609 S CHRIS	BELEN	NM	87002	0.5249560967	9
1144819293	PRESTON	MELISSA		417 NICKLAUS DR SE		RIO RANCHO	NM	871243483	0.5261983627	9
1447645429	MAALI	RAWAN		455 SAINT MICHAELS DR		SANTA FE	NM	87505	0.5263010587	9
1154328094	MACIAS	SANTIAGO	R.	2001 EL CENTRO FAMILIAR BLVD SW		ALBUQUERQUE	NM	871054592	0.5268132107	9
1144204496	KHALSA	SATKIRIN		2211 LOMAS BLVD NE		ALBUQUERQUE	NM	871062719	0.5296398623	9
1578598405	VASILION	GEORGE	A	1901 JUAN TABO NE		ALBUQUERQUE	NM	87112	0.529763622	9
1801802400	SEEGER	KERRIE		FAMILY PRACTICE CTR	2400 TUCKER	ALBUQUERQUE	NM	871310001	0.5303618994	9
1255434239	FRENCH	CHRISTOPH	CUMMING	2001 CENTRO FAMILIAR BLVD SW		ALBUQUERQUE	NM	871054592	0.5306543487	9
1356357966	SHOOP	MICHAEL		FAMILY PRACTICE CTR	2400 TUCKER	ALBUQUERQUE	NM	871310001	0.5309914423	9
1861552960	GROTEFEND	MEGAN	EWING-LEW	4820 E MAIN ST		FARMINGTON	NM	87402	0.5356461771	9
1821156795	GARCIA	UMBERTO	I	1200 S. TELSHOR BLVD.		LAS CRUCES	NM	88011	0.5364342218	9
1205032513	SOTO LOPEZ	JUAN	CARLOS	1600 NORTH MAIN		LOVINGTON	NM	882602813	0.5365222253	9
1619957701	PAUL	ALLAN	LEWIS	2559 MEDICAL DR	SUITE E	ALAMOGORDO	NM	883108703	0.5365463707	9
1235405986	PAISLEY	KIRA	ANNE	2400 TUCKER NE	MSC09 5040	ALBUQUERQUE	NM	871310001	0.5373651285	9
1932315975	ALFARO-ANDRIC	CLAUDIA	MARIA	184 UNSER BLVD NE		RIO RANCHO	NM	871244045	0.5377681812	9
1083935076	TRI	SAMUEL	DAVID	1217 1ST ST NW		ALBUQUERQUE	NM	871021529	0.5395844963	9
1073639977	SUBRAMANIAN	VIDYA		1010 SPRUCE ST	ESPANOLA MU	ESPANOLA	NM	87532	0.5396501457	9
1700079787	BHALEEYA	PRATIKSHA	DEENESH	1302 E 32ND ST		SILVER CITY	NM	880617215	0.5397923181	9
1528092970	SANCHEZ	MARK	ROQUE	200 EMILIO LOPEZ RD NW		LOS LUNAS	NM	87031	0.5413796196	9
1568495141	PROUTY	JOAN		PMG URGENT CARE	5901 HARPER	ALBUQUERQUE	NM	87109	0.5416276248	9
1891895645	BEESON	DEBRA	ANN	1501 SAN PEDRO DR SE		ALBUQUERQUE	NM	871085153	0.5417288833	9
1225177223	PHAM	TIENANH		UNM HOSPITAL FAMILY MEDICINE	2211 LOMAS	ALBUQUERQUE	NM	871310001	0.5429665235	9
1427043561	VAN WINKLE	MEGAN		5901 HARPER DR NE	PMG URGENT	ALBUQUERQUE	NM	871093587	0.5434236981	9
1760685234	CORONA-GONZAL	GONZALO		304 S LEA AVE		ROSWELL	NM	882034562	0.5478357955	9
1154998680	MCNAIR	JOHANNA	CARLA	2450 S TELSHOR BLVD		LAS CRUCES	NM	880115069	0.5479195703	9
1457707150	SCHWARTZ	DEBORAH		4901 LANG AVE NE		ALBUQUERQUE	NM	87109	0.5499963027	9
1396778957	WINSTON	KATHY	I	9101 MONTGOMERY BLVD NE		ALBUQUERQUE	NM	87111	0.5500342038	9
1225444714	ADAME ZAMBRAN	SALVADOR		2450 S TELSHOR BLVD		LAS CRUCES	NM	880115069	0.5513734676	9
1316072150	MARSH	JOHN	R	1515 EUBANK BLVD SE	SNL, MS 101	ALBUQUERQUE	NM	871233453	0.5538943454	9
1588244040	FRANCO	SANDRA		125 RIDGECREST ST		LAS CRUCES	NM	880052035	0.556200471	9
1841473071	SALAZAR	JESSIE	A	200 W LEA ST		HOBBS	NM	882405110	0.5563259197	9
1245224914	MARTINEZ	REYNALDO	ROMAN	805 SHERRILL LN		ROSWELL	NM	882013469	0.5577828174	9
1952422909	VINGE	STEPHEN		575 S ALAMEDA BLVD		LAS CRUCES	NM	88005	0.5588502384	9
1184718553	FONTANA	SANTANA	M	3436 ISLETA BLVD SW	PMG ISLETA	ALBUQUERQUE	NM	871055837	0.5602623958	9
1427127133	MOCK	GREGORY		516 E. NIZHONI BLVD.		GALLUP	NM	873011337	0.5607270596	9
1134232432	RAMOS ROSADO	ANABELLE		609 S CHRISTOPHER RD		BELEN	NM	870022602	0.5629454309	9
1033213467	CURTIS	ROBERT	EDWARD	UNM HSC LOCUM TENENS	MSC08 4600,	ALBUQUERQUE	NM	871310001	0.5637425043	9
1932190675	TORRES	MAXSIMO	C	1515 WEST FIR		PORTALES	NM	88130	0.5639273438	9
1477125797	ROCKEY	DEBRA		4600 JEFFERSON LN NE		ALBUQUERQUE	NM	871092134	0.5645379264	9
1740228899	GUEST	MARY	TEJU	2050A 2ND ST SE		KIRTLAND AFB	NM	871179101	0.5645937992	9
1003117698	SANCHEZ	ADOLFO	VIVIAN	703 SOUTH CHRISTOPHER ROAD		BELEN	NM	870022617	0.5665204821	9
1003900473	DAUGHERTY	BILL		5901 HARPER DR NE	PMG URGENT	ALBUQUERQUE	NM	871093587	0.5668700741	9
1205906435	YONG	TZE-SEUN		1397 WEIMER RD		TAOS	NM	875716284	0.5672985122	9
1306266523	GUPTA	AMIT	AJAY	2450 S TELSHOR BLVD		LAS CRUCES	NM	880115069	0.5682101262	9
1689601700	CARVER	RONALD	CHAD	1600 N MAIN AVE		LOVINGTON	NM	882602830	0.5693739404	9
1134613300	HAIDAR	NABEEL		3901 ATRISCO DR NW		ALBUQUERQUE	NM	871201627	0.5695745538	9
1922080621	UNVERZAGT	MARK	EDWARD	925 COAL AVE SW		ALBUQUERQUE	NM	871023743	0.5697933974	9
1477968246	ROBERTI	ANNE		2625 MCNUTT RD		SUNLAND PARK	NM	88063	0.5717348017	9
1578660908	GROSS	STEVEN	PAUL	12000 STONE LAKE ROAD		DULCE	NM	87528	0.5717771466	9
1265961114	LARA	JEANETTE		204 ANGELINA BLVD		CHAPARRAL	NM	880817558	0.5728687097	9
1306103791	KOLAHI	ANJANI		1 UNIVERSITY OF NEW MEXICO	MSC095040	ALBUQUERQUE	NM	87131	0.573299873	9
1477541712	BRANSON	DEAN	H	2055 S PACHECO ST		SANTA FE	NM	875053997	0.5741241787	9
1770677148	BREWER	RANDALL	G	PMG ATRISCO	3901 ATRISC	ALBUQUERQUE	NM	87120	0.575696436	9
1861487720	HERNANDEZ	GUILLERMO		4351 E LOHMAN AVE	STE. 202	LAS CRUCES	NM	880118259	0.5765102168	9
1316056641	GRADY	DEBORAH	A	5901 HARPER DR NE	PMG URGENT	ALBUQUERQUE	NM	871093587	0.5766636019	9
1528073384	MARANCENBAUM	HEATHER	ELLEN	3917 WEST RD STE A		LOS ALAMOS	NM	875442292	0.5771972037	9
1023006129	TONG	ROLANDO	M	2215 STATE RD 17		CHAMA	NM	875200668	0.5776141568	9
1528551991	NAIZER	BRIAN		6701 JEFFERSON ST NE		ALBUQUERQUE	NM	871094318	0.5777850456	9
1023649449	VANDERSLUIS	KAELI		3401 4TH ST NW		ALBUQUERQUE	NM	871072423	0.5786865715	9
1063512887	BERRY	NEIL	M	1600 NORTH MAIN		LOVINGTON	NM	882602830	0.579050198	9
1710982525	STANLEY	JOHN	M	1007 N POPE ST	HMS COMMUNI	SILVER CITY	NM	880615161	0.5794129826	9
1730684465	OGAWA DOUGLAS	KATHERINE	HARRISON	2001 CENTRO FAMILIAR BLVD SW		ALBUQUERQUE	NM	871054592	0.5807907542	9
1851485239	MADDEN	RICHARD		609 CHRISTOPHER DR	PMG BELEN	BELEN	NM	870022615	0.5811367662	9
1205920683	MARTINEZ	MELISSA		1101 MEDICAL ARTS AVE NE	UNM LOBOCAR	ALBUQUERQUE	NM	871022706	0.5813137887	9
1528637717	RANI CHANDANA	FNU		2450 S TELSHOR BLVD		LAS CRUCES	NM	880115069	0.5814705899	9
1770795049	ROUSSEAU	TERENCE	A	1231 ZUNI ST		HOBBS	NM	882400920	0.5825448533	9
1083078430	SWIDEREK	SARA	KWAN	MSC 09 5040 1 UNIVERSITY OF NEW MEXICO		ALBUQUERQUE	NM	871310001	0.5830057024	9
1881847887	THOMAS	LEONARD	D	1090 GOAT SPRINGS RD	TAOS - PICU	TAOS	NM	87571	0.5831825154	9
1477654697	ABOUDA	MUSTAPHA	KAMEL	1302 E CALLE DE MERCED		ESPANOLA	NM	87532	0.5835071558	9
1699139402	SANCHEZ	SAMANTHA	DESIREE	145 DON PASQUAL RD NW		LOS LUNAS	NM	87031	0.5839795627	9
1770547515	DALY	PAUL		3917 WEST ROAD SUITE A		LOS ALAMOS	NM	875442275	0.5841925859	9
1275703118	PEREZ-BARON	GINA	BRIGETTE	1422 PASEO DE PERALTA	QUESTA HEAL	SANTA FE	NM	875014391	0.5846161198	9
1205978970	COOPER	MARY ALIC		204 CARLISLE BLVD NE		ALBUQUERQUE	NM	871061317	0.5847920475	9
1295703809	PACHECO	MARIO	FRANCIS	455 SAINT MICHAELS DR		SANTA FE	NM	875057601	0.5856775789	9
1366523722	CHARLIE	JIMMIE	R	85 WEST HIGHWAY 22		SANTO DOMINGO	NM	875020340	0.5870653748	9
1083797633	HALES	KATHLEEN	SUE	390 CALLE DE ALEGRA		LAS CRUCES	NM	880053280	0.5871079343	9
1649733619	GIRON	SUSAN		9640 MENAUL BLVD NE		ALBUQUERQUE	NM	871122217	0.5873733431	9
1649742966	MOYA-CRITES	KARLA	ANGELA	421 SAINT MICHAELS DR		SANTA FE	NM	87505	0.5874568106	9
1174730154	HEATH	ANN	EDMUNDS	1217 BONITA ST		GRANTS	NM	870202103	0.588139083	9
1548326515	DURHAM	MIRANDA	HATHAWAY	801 VASSAR DR NE		ALBUQUERQUE	NM	871062725	0.5887311397	9
1346736485	MILLER	SARAH		2450 S TELSHOR BLVD		LAS CRUCES	NM	880115141	0.5889906281	9
1225197700	BRETTON	ELIZABETH	MORE	717 ENCINO PLACE NE	SUITE 24	ALBUQUERQUE	NM	87102	0.5898333637	9
1891850434	AKHTAR	SALEEM		1001 W BROADWAY	SUITE D&E	FARMINGTON	NM	87401	0.5913187822	9
1548838113	MANZOOR	NOMAN		2450 S TELSHOR BLVD		LAS CRUCES	NM	880115069	0.5957939181	9
1841205309	KAZARAS	ALEXANDRA		7317 CENTRAL AVE NE		ALBUQUERQUE	NM	871082015	0.5960373756	9
1831171271	BELLO	DAMIAN	R	200 EMILIO LOPEZ ROAD	PMG LOS LUN	LOS LUNAS	NM	87031	0.5963065501	9
1508187824	GORAYA	ARASHDEEP	SINGH	2430 W PIERCE ST	APOGEE PHYS	CARLSBAD	NM	882203553	0.5966731243	9
1720003486	BYNUM	MARLENE	G	3605 ENGLISH RD		FARMINGTON	NM	874028303	0.5975463859	9
1396839775	MARTINEZ	MARY	S	121 EL PASO RD	LINCOLN COU	RUIDOSO	NM	883456033	0.5984229565	9
1912040288	PRATT	TERESA	DIANE	1700 CERRILLOS RD		SANTA FE	NM	875053554	0.6002715745	9
1134626070	OVERTON	TIMOTHY	WILLIAM	117 CAMINO DE VIDA STE 300		SANTA ROSA	NM	884352267	0.6015124696	9
1205331956	RUBY	JULIA	ROSE	1 UNIVERSITY OF NEW MEXICO		ALBUQUERQUE	NM	871311316	0.6017197075	9
1558831255	WELDER	JANA		1001 COAL AVE SE		ALBUQUERQUE	NM	871065205	0.6019376789	9
1174513113	ELIASON	BERT	CLAIR	516 E. NIZHONI BLVD.		GALLUP	NM	873011337	0.6027478942	9
1073800728	PALLEY	GABRIEL		2211 LOMAS BLVD NE		ALBUQUERQUE	NM	871062719	0.6027652731	9
1215935531	THOMAS	JEFFREY	J	8401 CONSTITUTION AVE NE	SUITE 150	ALBUQUERQUE	NM	871107604	0.6028921393	9
1346256039	FRITCH	ROBERT		3RD FAMILY PRACTICE CTR	2400 TUCKER	ALBUQUERQUE	NM	871310001	0.6042891678	9
1336127836	PHELPS	DAVID	C	5901 HARPER DR NE	PMG URGENT	ALBUQUERQUE	NM	871093587	0.6051629198	9
1043503683	AYALA	SANTIAGO	MARINEZ	2300 GRANDE BLVD SE	SUITE A	RIO RANCHO	NM	871241755	0.6056804283	9
1104980572	BEJNAR	DARLA	H	1204 US HIGHWAY 60 WEST	SOCORRO GEN	SOCORRO	NM	87801	0.6062619265	9
1447256805	TSO	WILBUR	A	211 N AUBURN AVE		FARMINGTON	NM	874018411	0.6065815536	9
1982656948	GAULT-MCNEMEE	DOROTHY	F	5290 MCNUTT ROAD		SANTA TERESA	NM	880081590	0.6073149785	9
1730371410	TANEJA	ANJALI		1608 ISLETA BLVD SW		ALBUQUERQUE	NM	871054634	0.6082038049	9
1952439986	KAMINSKY	ROBERT	P	701 SAN MATEO BLVD NE		ALBUQUERQUE	NM	871081434	0.6094397132	9
1033393475	TAM	ADELA	S	6900 GONZALES RD SW		ALBUQUERQUE	NM	871212401	0.6105101028	9
1164410056	BRAY-MORRIS	JOHN	D	455 SAINT MICHAELS DR		SANTA FE	NM	875057601	0.6115746981	9
1831678978	MORRISON	DELSIE	IRENE	400 TIJERAS AVE NW STE 200		ALBUQUERQUE	NM	871023252	0.612219259	9
1902839483	BRIDGE	ROSS	EDWARD	3917 WEST RD	SUITE 150	LOS ALAMOS	NM	875442275	0.6125942024	9
1356674519	YOUNG	KIM	SAMUEL	6349 US HWY 550		CUBA	NM	870130638	0.6142956333	9
1801980271	FRONTERHOUSE	SHAWN		5901 HARPER DRIVE NE	PMG URGENT	ALBUQUERQUE	NM	87109	0.6167690738	9
1538129879	GROSS	THOMAS		6701 JEFFERSON ST NE		ALBUQUERQUE	NM	871094318	0.6178358158	9
1457557878	BENJAMIN	ALANA		630 PASEO DEL PUEBLO SUR	SUITE 150	TAOS	NM	875717002	0.6187770309	9
1235230921	FOGARTY	JOHN		1700 CERRILLOS RD		SANTA FE	NM	875053554	0.6192078873	9
1396181129	CORNETT ALLEN	JESSICA		US HWY 491 NORTH		SHIPROCK	NM	87420	0.6199528392	9
1265437305	PINON	RICHARD		300 W COUNTRY CLUB RD STE 230		ROSWELL	NM	882015240	0.6203738594	9
1710115050	DUFFY-MILMO	ELIZABETH		208 W CASABLANCA		CANNON AFB	NM	88103	0.6214110808	9
1538555461	AGUERO BLAU	ROBERTO		1007 N POPE ST		SILVER CITY	NM	880615161	0.6215577361	9
1740832989	SANDERS	ARIA		2010 INDUSTRIAL PARK RD		ESPANOLA	NM	875323600	0.6259951809	9
1730162629	DUBRULE	NADINE	B	2013 SAN JOSE BLVD		CARLSBAD	NM	882205426	0.6260357716	9
1992071716	SUMULONG	ALGELE	CID	855 ANTHONY DR		ANTHONY	NM	88021	0.6260511296	9
1184088627	CURLEY-SHERER	APRILSHAN		MSC FAMILY MEDICINE 1 UNIVERSITY OF		ALBUQUERQUE	NM	871310001	0.6267482069	9
1306108402	LUU	MAI	NGOC	11501 MONTGOMERY BLVD NE		ALBUQUERQUE	NM	871112796	0.627768392	9
1730188434	BAIR	ROBERT	DEAN	101 HOSPITAL LOOP NE	SUITE 209	ALBUQUERQUE	NM	871092129	0.628573343	9
1184821050	ESMAY	MICHAEL	RYAN	NOR-LEA HOSPITAL DISTRICT	1600 NORTH	LOVINGTON	NM	882602830	0.6300425728	9
1114940822	NYASE	GERHARD	Y	3901 CARLISLE BLVD NE		ALBUQUERQUE	NM	871074503	0.6311604523	9
1881779304	SINGLETON	TAMARA	ALYNN	1167 HWY 554		EL RITO	NM	87530	0.6312762264	9
1972765592	TUCKER	JOHN	J	4672 N SONOMA RANCH BLVD STE B		LAS CRUCES	NM	880117271	0.6316101829	9
1265792022	COMETTI	BRANDON	C	400 N PENNSYLVANIA AVE STE 920		ROSWELL	NM	882014779	0.6325992838	9
1760438196	ANDAZOLA	JOHN		2450 S TELSHOR BLVD		LAS CRUCES	NM	880115069	0.6329500422	9
1114967171	YOUNG	ALEXANDER	J.	6100 PAN AMERICAN FREEWAY NE	STE 200	ALBUQUERQUE	NM	871098710	0.6341856418	9
1013022995	STULBERG	DANIEL	L.	MSC 09 5040	1 UNIVERSIT	ALBUQUERQUE	NM	871310001	0.6344342565	9
1144217787	VAILLANT	KAREN		141 N ROADRUNNER PKWY STE 224		LAS CRUCES	NM	880112001	0.6347719373	9
1356444939	WALDMAN	DANIEL		1650 UNIVERSITY BLVD NE	SUITE 220	ALBUQUERQUE	NM	871021726	0.6350248575	9
1831356831	SMITH	AMY	LEA	5901 HARPER DR NE		ALBUQUERQUE	NM	871093587	0.6368834221	9
1568479517	LEMON	MARY		7801 ACADEMY RD NE	NE HEIGHTS,	ALBUQUERQUE	NM	871093379	0.6369248036	9
1295091007	WALTERSDORF	LAUREN	ELYSE	1035 ALTO ST		SANTA FE	NM	875012406	0.6411216001	9
1790817336	STRAIN	THOMAS	W.	1235 8TH ST		LAS VEGAS	NM	877014219	0.6414618728	9
1306848163	EVETTS	GEORGE	EGBERT	916 ESCUELA AVE		TUCUMCARI	NM	884014615	0.6417118021	9
1336157460	STERN	LAURA	R	6100 PAN AMERICAN FREEWAY, NE	SUITE 390	ALBUQUERQUE	NM	871093401	0.6417788326	9
1619960069	GALLEGOS	FRANK	V.	3031 HOT SPRINGS BLVD		LAS VEGAS	NM	877014120	0.6418036491	9
1235135245	SMOKER	LINDA	ANN	1209 UNIVERSITY BLVD NE		ALBUQUERQUE	NM	871021727	0.6424720234	9
1457445835	PAPAFRANGOS	ELAINE	D	3901 ATRISCO DR NW	PMG ATRISCO	ALBUQUERQUE	NM	871201627	0.6432838098	9
1588732168	DEARMAN	MARIA	DOLORES	OF FAMILY COMMUNITY MEDICINE MSC 09-5040	1 UNIVERSIT	ALBUQUERQUE	NM	871310001	0.6433926367	9
1245248814	GRIEGO	RUBEN	RAUL	5150 JOURNAL CENTER BLVD NE		ALBUQUERQUE	NM	87109	0.6444762371	9
1912001520	MESIBOV	DAVID	A	118 CENTRAL PARK SQUARE		LOS ALAMOS	NM	87544	0.6447845887	9
1619594421	CAMPOS	EVA	ROXANNA	2450 S TELSHOR BLVD		LAS CRUCES	NM	880115069	0.64492401	9
1083909857	WILSON	BENJAMIN	DAVID	2450 S TELSHOR BLVD		LAS CRUCES	NM	880115069	0.6461739403	9
1679541130	CHIHA	MONA		4820 E MAIN ST		FARMINGTON	NM	874028660	0.6481321527	9
1578567962	BEAVEN	BARRY	JAMES	101 HOSPITAL LOOP NE	STE 109	ALBUQUERQUE	NM	871092129	0.6493820467	9
1770809907	CABRERA	MONA	VICTORIA	1007 N POPE ST	HMS COMMUNI	SILVER CITY	NM	880615161	0.6498270317	9
1770590721	WILLIAMS	ROBERT		2400 TUCKER NE		ALBUQUERQUE	NM	871310001	0.6501901828	9
1427064179	CHACON	GAYLE		481 SANDIA LOOP	SANDIA PUEB	BERNALILLO	NM	870047076	0.6504695731	9
1033228366	GEORGE-LUCERO	DAYANNA		PMG ATRISCO	3901 ATRISC	ALBUQUERQUE	NM	87120	0.6507071837	9
1316086333	CONE	CALINE MA		1401 WILLIAM ST SE		ALBUQUERQUE	NM	871024661	0.6525568942	9
1861415853	MARTINEZ	RONICA	A	UNM BLDG 73		ALBUQUERQUE	NM	871310001	0.6535970162	9
1891789681	KEITH	KATHRYN	S.	1167 A HWY 554		EL RITO	NM	87530	0.6541865108	9
1912142829	GRANT	KATRINA	HERVEY	5550 WYOMING BLVD NE		ALBUQUERQUE	NM	871093167	0.6549950594	9
1861460446	HIGGINBOTHAM	DEBRA	K	1421 LUISA ST STE A		SANTA FE	NM	875054073	0.6575885725	9
1649634585	GIBBONS	NORA		MSC 09 5040	1 UNIVERSIT	ALBUQUERQUE	NM	871310001	0.6576759716	9
1831368026	RODRIGUEZ-LUG	MIRTA	M	2929 COORS BLVD NW		ALBUQUERQUE	NM	871201173	0.6578978163	9
1730228214	MCCANNA	CHARLES	BERNARD	3450 ZAFARANO DR	STE C	SANTA FE	NM	875072669	0.6581538216	9
1881851343	PONCE	LIANA		2001 EL CENTRO FAMILIAR BLVD SW		ALBUQUERQUE	NM	871054592	0.6591017156	9
1396072468	KHALIL	MAGDY		800 EAST NINTH AVENUE	SIERRA VIST	TRUTH OR CONSE	NM	87901	0.6591626888	9
1538262803	KANASE	PADMANEEL	B	2100 MARTIN LUTHER KING JR BLVD		CLOVIS	NM	88101	0.6591736794	9
1104920289	HUNTER	CHARLOTTE	LOUISE	3917 WEST RD STE A		LOS ALAMOS	NM	875442292	0.6592734743	9
1417022740	ROBAK	LEE	MICHAEL	1316 JACKIE RD SE STE 900		RIO RANCHO	NM	871246612	0.6599425318	9
1659481471	KOVACH	JAN	P	717 ENCINO PL NE	SUITE 24	ALBUQUERQUE	NM	871022611	0.660658418	9
1558618850	LAVU	VINEELA		42121 US HWY 70		PORTALES	NM	881309347	0.6608288636	9
1386738755	DARROW	GREGORY	L	110 SHEEP SPRINGS WAY		JEMEZ PUEBLO	NM	87024	0.6618488681	9
1740873967	GRONEWOLD	JOANNE	KAY	2318 PINE DR		ALAMOGORDO	NM	883104214	0.6622957348	9
1811564263	ARIF	TANJIA		2450 S TELSHOR BLVD		LAS CRUCES	NM	880115076	0.6625982745	9
1316031115	FLEMING	JAMES	F	1101 MEDICAL ARTS AVE NE, BUILDING 4, SUITE A	UNM LOBO CA	ALBUQUERQUE	NM	87102	0.6654270113	9
1033264650	GREEN	PATRICIA		1402 S AVENUE O		PORTALES	NM	881307001	0.6658942209	9
1962898148	VO	PHUNG		MSC 09 5040	UNIVERSITY	ALBUQUERQUE	NM	871310001	0.6670743984	9
1043693104	BAKER	KIMBERLY		27TH MEDICAL GROUP	224 W D.L.	CANNON AFB	NM	881035103	0.667373549	9
1720083322	KO	KYONG	YOL	545 S. COUNTY LINE DR.	SPACE A	CHAPARRAL	NM	880817809	0.6681169731	9
1184204133	CAMPBELL	SHELLY	KRISTINE	2111 N. LOBO CANYON RD.		GRANTS	NM	87020	0.668543279	9
1679839534	WALLACE	HAILY		402 E MIEL DE LUNA AVE	PMG AT DR D	TUCUMCARI	NM	884013828	0.6687144589	9
1275823783	CHAVEZ	JULIANA	BERNADETT	1401 WILLIAM ST SE		ALBUQUERQUE	NM	871024661	0.6697524831	9
1154767929	DAO	TU		8200 CENTRAL AVE SE		ALBUQUERQUE	NM	871082408	0.6707830507	9
1861652083	RAMIREZ-ATAMO	MARIA		431 SAINT MICHAELS DR STE B	SUITE B	SANTA FE	NM	875058606	0.6710539827	9
1053467126	WALCHER	JOSEPH	BENJAMIN	1211 E. EIGHTH STREET	SUITE C	ALAMOGORDO	NM	88310	0.6727923549	9
1831158633	ESTRADA CAMPO	NAOMI	M	3436 ISLETA BLVD SW	PRESBYTERIA	ALBUQUERQUE	NM	87105	0.6741488067	9
1144274515	DAVIS	PATRICIA	L	1206 W 2ND ST		ROSWELL	NM	882012010	0.6749981417	9
1902959000	PACHECO	RAECHEL		4100 HIGH RESORT BLVD SE		RIO RANCHO	NM	871245901	0.6756426411	9
1326139924	HASSINGER	ROGER		516 E NIZHONI BLVD		GALLUP	NM	873011337	0.6760580929	9
1215076229	SANCHEZ-SILVA	RONALD	R	1600 NORTH MAIN		LOVINGTON	NM	882602813	0.6774194234	9
1093778839	GILBRETH	JANE	MARIE	111 W HOBBS ST		ROSWELL	NM	882031869	0.6774592165	9
1700199148	FERNANDEZ-SAL	RUBEN		6401 ACADEMY RD NE APT 172		ALBUQUERQUE	NM	871093320	0.6783115671	9
1134212921	BOONE	GERALD	E	301 S ROSELAWN		ARTESIA	NM	88210	0.6798488375	9
1154699767	SHIGEURA	ANGELINA		ROUTE 301 NORTH B STREET		ZUNI	NM	873270467	0.6805736123	9
1518973114	SAAVEDRA	LAURA	KATHRYN	1209 UNIVERSITY NE		ALBUQUERQUE	NM	871021727	0.6809403355	9
1306843990	NELSON	DARRICK	P.	1007 N POPE ST		SILVER CITY	NM	880615161	0.6823725932	9
1194812990	YEARWOOD	LISA	LORRAINE	1700 W MAIN ST	ARTESIA VA	ARTESIA	NM	882103711	0.6828642835	9
1578657706	NELSON	RILEY		01 SAGEBRUSH		ISLETA	NM	87022	0.6836465973	9
1720262231	TOPSKY	ELIZABETH	M	85 WEST HIGHWAY 22	KEWA PUEBLO	SANTO DOMINGO	NM	870520340	0.6857246518	9
1629411350	MCCLAIN	MOLLY	ELIZABETH	MSC 10 6000	UNIVERSITY	ALBUQUERQUE	NM	871310001	0.686221172	9
1205802642	LAUBER	CALEB		516 E NIZHONI BLVD		GALLUP	NM	873015748	0.6862515685	9
1851405393	FARMER	GARY	LEE	1700 W MAIN ST		ARTESIA	NM	882103711	0.6896599222	9
1245559400	MOYA	MONICA	HILDA	575 S ALAMEDA BLVD		LAS CRUCES	NM	880052818	0.6901320027	9
1366475865	KOENIGSBERG	PETER		9101 MONTGOMERY BLVD NE		ALBUQUERQUE	NM	87111	0.690307556	9
1619172848	MILLER	CLYDE	KENNEDY	255 HWY 187		HATCH	NM	879370370	0.6913943853	9
1619104916	COSTELLO	KATHERINE		US HWY 491 NORTH		SHIPROCK	NM	87420	0.6914951856	9
1861062960	ABDELGHANI	EMAN	HELMY AHM	2450 S TELSHOR BLVD		LAS CRUCES	NM	880115076	0.6926359794	9
1851683411	MONTHAN	JESSICA	M.	2001 EL CENTRO FAMILIAR BLVD SW		ALBUQUERQUE	NM	871054592	0.6928459716	9
1932196656	ARNETT	ANA		1915 N. ATKINSON AVE		ROSWELL	NM	882017600	0.6931723578	9
1225030042	FRANCE	RATCHNEE		PO BOX 26666	PHS PROVIDE	ALBUQUERQUE	NM	871256666	0.694086179	9
1023043338	YOUNG	ROBERT	S	4820 E MAIN ST		FARMINGTON	NM	874028660	0.6941628403	9
1013443118	MCMULLIN	AIMEE	E	US HWY 491 NORTH		SHIPROCK	NM	87420	0.6960904951	9
1114243847	OGAS	STEVEN	LAWRENCE	1401 WILLIAM ST SE		ALBUQUERQUE	NM	871024661	0.6963764623	9
1689735540	TEMPEST	DAVID	LAWRENCE	110 SHEEP SPRINGS WAY		JEMEZ PUEBLO	NM	87024	0.6975013352	9
1649344532	WEISS	STEPHEN	PHILIP	66 AVENIDA ALDEA		SANTA FE	NM	87507	0.6976903876	9
1558384735	MCVEETY	RODERICK		3901 CARLISLE BLVD NE		ALBUQUERQUE	NM	871074503	0.6987280495	9
1023129012	SARTORIUS	FEN		4001 RODEO RD		SANTA FE	NM	875074830	0.6991696896	9
1770592164	KIOUS	JEANELLE		5901 HARPER DR NE		ALBUQUERQUE	NM	871093587	0.6992538561	9
1508950304	COHEN	DENNIS	A	11 ELLIOTT BARKER LANE	MORENO VALL	ANGEL FIRE	NM	877100133	0.700541511	9
1447450002	BERRIOS	GASTON	ALBERTO	510 E LISA DR		CHAPARRAL	NM	88081	0.7011303551	9
1093702987	CASTREJON	EDUARDO	A.	1205 S SOLANO DR		LAS CRUCES	NM	880013755	0.7015441026	9
1669819322	CLARKINSON	ANDREW	W	6701 JEFFERSON ST NE		ALBUQUERQUE	NM	87109	0.7017722734	9
1871656579	MEYER	WALTER	TERRENCE	NEW MEXICO STATE UNIVERSITY STUDENT HEALTH CENTER	MSC 3529 BO	LAS CRUCES	NM	880038001	0.7025078138	9
1538284328	TROST	LOUIS	F	PMG HIGH RESORT 4005	4005 HIGH R	RIO RANCHO	NM	87124	0.7026049028	9
1376511485	DUGGIRALA	UMA	D	516 E. NIZHONI BLVD	GALLUP INDI	GALLUP	NM	873011337	0.7026399089	9
1376570325	TING	MARILYN	MAI	1037 W. DON DIEGO AVE		SANTA FE	NM	87505	0.7029162318	9
1871699769	SHIPLEY	JANICE	ANNE	1217 BONITA		GRANTS	NM	87020	0.7036847694	9
1427142801	JARMUL	DEBORAH	B	4901 LANG AVE NE		ALBUQUERQUE	NM	871094495	0.7042411034	9
1821056920	SCHREIBER	LUCAS	EDWARD	630 PASEO DEL PUEBLO SUR	SUITE 125	TAOS	NM	875716070	0.7086201923	9
1982603478	ROBRAN-MARQUE	DARCIE	L	PMG HIGH RESORT 4005	4005 HIGH R	RIO RANCHO	NM	87124	0.708824104	9
1194837120	CHAVEZ	GERZAIN		4001 RODEO RD		SANTA FE	NM	875074830	0.7089509814	9
1760667133	LOWRY	LARRY		208 SANDZEN DR		CLOVIS	NM	881012310	0.7091994186	9
1952567455	RIVERA	ALLAN	M	1455 S. VALLEY DRIVE		LAS CRUCES	NM	88005	0.7096940226	9
1033308341	DORSEY	ANGELA	R	516 E NIZHONI BLVD		GALLUP	NM	873015748	0.7097281193	9
1851382469	ABALOS	JORGE		702 N 13TH ST		ARTESIA	NM	882101166	0.709799229	9
1609072081	STEWART	STEVEN	MICHAEL	1202 HIGHWAY 60	SOCORRO GEN	SOCORRO	NM	878013914	0.7131614563	9
1073558946	LEONARDI	DENISE	A.	1135 S MAIN ST	SUITE B	LAS CRUCES	NM	880052946	0.7165792583	9
1538391719	SCHMIDT	MATTHEW	JORDAN	1035 ALTO ST		SANTA FE	NM	875012406	0.716595007	9
1023033461	PAYNE	GEORGE	LEE	622 W MAPLE ST	SUITE B	FARMINGTON	NM	874016590	0.7179042286	9
1952495327	BORGESON	WILLIAM	A	4005 HIGH RESORT BLVD SE	PMG HIGH RE	RIO RANCHO	NM	871245906	0.7180851734	9
1437774759	MESSENGER	BRYAN	WELLINGTO	2450 S TELSHOR BLVD		LAS CRUCES	NM	880115069	0.7185433194	9
1205843240	BROWN	SCOTT		711 ENCINO PL NE	SUITE D	ALBUQUERQUE	NM	871022619	0.7197645445	9
1578564381	BASSETT	BERTRAND		630 PASEO DEL PUEBLO SUR STE 150		TAOS	NM	875717002	0.7212950898	9
1043227093	WILLIAMS	BYRCH		FAMILY PRACTICE CTR	2400 TUCKER	ALBUQUERQUE	NM	871310001	0.7225359854	9
1689677791	POPE	JOSEPH	PERRY	2300 E 30TH ST	BLDG B	FARMINGTON	NM	874018990	0.7261683604	9
1689667040	VIGIL	ALFREDO	R.	1331 GUSDORF RD		TAOS	NM	875716282	0.7296953433	9
1386027530	OUSHY	MAI	H	4672 N SONOMA RANCH BLVD STE B		LAS CRUCES	NM	880117271	0.7300500538	9
1992373112	KAZMI	SYED ALI		2450 S TELSHOR BLVD		LAS CRUCES	NM	880115076	0.7300972872	9
1790753556	DELGADO	JAMES	RICHARD	5 PETROGLYPH CIR	SUIGE A	SANTA FE	NM	875061001	0.7340624685	9
1508183393	CHEN	CHRISTINA		1524 EUBANK BLVD NE STE 6		ALBUQUERQUE	NM	871124160	0.7345937769	9
1447246095	MACBRIDE	SAMUEL	DOUGLAS	516 EAST NIZHONI BLVD.		GALLUP	NM	873011337	0.7350918114	9
1790892982	PARKER	DONNA	JEAN	10708 TOWNE PARK DRIVE NE		ALBUQUERQUE	NM	590224853	0.735889857	9
1144369166	CHERUKURI	LEENA		3436 ISLETA BLVD SW		ALBUQUERQUE	NM	871055837	0.7361460816	9
1275078354	LOTOC	RONALD	S	203 HOSPITAL DR		RATON	NM	877402012	0.7371083269	9
1174546295	MATTHEWS	H	PRESTON	1901 JUAN TABO NE		ALBUQUERQUE	NM	87112	0.7400781418	9
1558711846	NEVAREZ	ALFREDO		1016 E ROOSEVELT AVE		GRANTS	NM	870202118	0.7418844545	9
1881601813	JO	ANGELA	MI KYUNG	8200 CENTRAL AVE SE		ALBUQUERQUE	NM	871082408	0.7423592539	9
1962628594	CARRELLAS	JOAN	LOUISE	455 SAINT MICHAELS DR	ST. VINCENT	SANTA FE	NM	875057601	0.7430414221	9
1487674818	PALKO-SCHRAA	WILLIAM	FRANCIS	4820 E MAIN ST		FARMINGTON	NM	874028660	0.7430807849	9
1821105149	PABST	AMY		US HWY 666 NORTH		SHIPROCK	NM	87420	0.7431513708	9
1750314316	STEICHEN	KEITH	ALAN	13701 ENCANTADO RD NE		ALBUQUERQUE	NM	871232275	0.7434601466	9
1790769693	SMITH	ROBERT	EDWIN	518 S 11TH ST		LOVINGTON	NM	882604517	0.7436078134	9
1558898569	KING	ALEXANDRA	R B	120 S 9TH ST		BELEN	NM	870023102	0.7436944389	9
1508240821	DRUMM	DAWN		2450 S TELSHOR BLVD		LAS CRUCES	NM	880115069	0.7445823912	9
1841209954	LAFON	GEORGE	I	850 W FLORIDA ST		DEMING	NM	880304558	0.7465071062	9
1669597076	PANG	SZE	KIM	1435 MONTEREY DR		SANTA FE	NM	87505	0.7471816795	9
1265449094	BRIONES	MONICA		7 MUNICIPAL WAY		EDGEWOOD	NM	87015	0.7480248812	9
1295262293	DICKERSON	MORGAN	NICOLE	US HWY 491 NORTH		SHIPROCK	NM	87420	0.7484983717	9
1093888380	POE	BRYAN	STANDLEY	406 S PARK AVE		AZTEC	NM	87410	0.7503948169	9
1255744652	CIESLAK	DANIEL	ALBERT	49TH MEDICAL GROUP/SGOPF	280 FIRST S	HOLLOMAN AFB	NM	883308273	0.7508070766	9
1962814855	MAGILL-COLLIN	MICHAEL		801 ENCINO PL NE STE C14		ALBUQUERQUE	NM	871022643	0.7511780652	9
1336172998	AAMODT	DENISE	E	1721 RIO RANCHO DR SE		RIO RANCHO	NM	871241570	0.7513992953	9
1609848118	ROSEN	MELISSA	S	2211 LOMAS BLVD NE		ALBUQUERQUE	NM	871062745	0.7516451905	9
1003823048	JONES	ANNE		8300 CONSTITUTION AVE NE		ALBUQUERQUE	NM	871107613	0.751920652	9
1801836523	ABERNETHY	HOLLY		2300 E 30TH ST	BLDG C-2	FARMINGTON	NM	874018990	0.7519229621	9
1356398739	SPADY	STEVEN	D	1456 SANTA CRUZ RD		TAOS	NM	875716375	0.7538302284	9
1740570175	LUCERO	STEPHANIE	V	1713 NM 502		SANTA FE	NM	875068931	0.7540957456	9
1982648093	JOHNSON	WENDY		1035 ALTO ST		SANTA FE	NM	875012406	0.7547968164	9
1659338051	JARAMILLO	CIPRY	LENORE	1397 WEIMER RD		TAOS	NM	875712199	0.7551214522	9
1013221969	AKINMURELE	OLADOTUN	OLUSHOLA	42121 US HWY 70 N		PORTALES	NM	881309347	0.7559727378	9
1649565086	BAK	REBECCA	YAEL	ROUTE 301 NORTH 21 B STREET		ZUNI	NM	873270467	0.7563036414	9
1518318096	KADOUS	ADEL		600 ANTHONY DR		ANTHONY	NM	880219381	0.7570714828	9
1437189305	KIMBELL	EARL	S	80 B VETERANS BLVD	I-40, EXIT	ACOMA	NM	87034	0.7570917684	9
1598717217	SMITH	DOUGLAS	CRAIG	203 HOSPITAL DR		RATON	NM	877402012	0.758853868	9
1528352200	MENDOZA	NATALIA		ROUTE 301 NORTH B AVENUE	ZUNI COMPRE	ZUNI	NM	87327	0.7602017153	9
1144797135	LANGFORD	ERIN	ALEISHA	4588 PARADISE BLVD NW # 100		ALBUQUERQUE	NM	871144105	0.760734761	9
1750814323	HAIRE	DANIEL	XETHAN	500 N MUNDO		DULCE	NM	875280187	0.7611267407	9
1043547110	KHALIL	CINDY	L	800 EAST NINTH AVENUE		TRUTH OR CONSE	NM	87901	0.7612284253	9
1972519940	GOMEZ	ANITA	PAIZ	5501 HERRERA DRIVE		SANTA FE	NM	87507	0.7621619481	9
1972519759	MCLEOD	ORRIN	KENT	12127B N HWY 14	SUITE 5	CEDAR CREST	NM	87008	0.7628803513	9
1548550676	TOMLINSON	TAYLOR	JAYNE	GRADUATE MEDICAL EDUCATION MSC11 6093	1 UNIVERSIT	ALBUQUERQUE	NM	871312727	0.7653929427	9
1841384229	MCPHERSON	DOUGLAS	L	1211 E 8TH STREET	SUITE C	ALAMOGORDO	NM	88310	0.7680504125	9
1205948494	GRUMMERT	SANDRA	ELAINE	923 9TH ST	SUITE A	ALAMOGORDO	NM	883106431	0.7686515426	9
1629179601	LOPEZ	LEONORA	JEANETTE	683 HARKLE RD STE B		SANTA FE	NM	875054750	0.7691048704	9
1235195439	STUART	JOHN	R	11501 MONTGOMERY BLVD NE		ALBUQUERQUE	NM	87111	0.7700531924	9
1942245782	FELIX	ROGER		INNOVAGE GREATER NEW MEXICO PACE	904 LAS LOM	ALBUQUERQUE	NM	87102	0.7704723257	9
1013145531	STEVENS	MARK	JOSEPH	7123 PROSPECT PL NE		ALBUQUERQUE	NM	871104313	0.7725013214	9
1699120642	HERNANDEZ	FAYNESSA	JUSTINE	1511 S GRAND AVE		ROSWELL	NM	882035407	0.7725393021	9
1962467431	PROBASCO	JAMES	MICHAEL	3901 ATRISCO NW	PRESBYTERIA	ALBUQUERQUE	NM	87120	0.7727198609	9
1700042306	WATKINS	BETTINA		280 FIRST ST, BLDG 23		HOLLOMAN AFB	NM	88330	0.7747349063	9
1003116922	BABCOCK PIERC	JENNIFER	LOUISE	901 W ALAMEDA ST STE 25		SANTA FE	NM	875011673	0.7779485918	9
1386789824	JENAB	JANE		6400 PASEO DEL NORTE NE		ALBUQUERQUE	NM	871131718	0.7784614273	9
1073777504	RANKIN	RACHEL	DAVIS	121 CALLE DEL PRESIDENTE		BERNALILLO	NM	87004	0.7787653123	9
1063085579	TUGGLE	TONYA		7009 MONTGOMERY BLVD NE		ALBUQUERQUE	NM	871091598	0.782921492	9
1073541694	BROSANDERS	MELISSA		JUNCTION NAVAJO ROUTE 9, HIGHWAY 371		CROWNPOINT	NM	873130358	0.7830817265	9
1508963992	SCHMIDT	AMY		4420 IRVING BLVD NW		ALBUQUERQUE	NM	871145915	0.7831975328	9
1134197718	GREGORY	MICHAEL	E	2801 RODEO RD	SUITE B13	SANTA FE	NM	875076503	0.7856875354	9
1629083183	HEFFRON	WARREN		FAMILY PRACTICE CTR	2400 TUCKER	ALBUQUERQUE	NM	871310001	0.7861938271	9
1760464119	SOTO-HERNANDE	ANTI	NELLY	4005 HIGH RESORT BLVD SE		ALBUQUERQUE	NM	871245906	0.7867999192	9
1962422477	GOODRICH	LISA	MARIE	12000 STONE LAKE ROAD		DULCE	NM	87528	0.7871955111	9
1811338452	CUELLAR DE OR	BRENDA		1135 S MAIN ST	SUITE B	LAS CRUCES	NM	880052946	0.7872116234	9
1235367574	DORSEY-SPITZ	RYAN		1501 SAN PEDRO DR SE BLDG 47		ALBUQUERQUE	NM	871085153	0.7879756157	9
1629084223	SHELLEY	BRIAN		2001 EL CENTRO FAMILIAR BLVD SW		ALBUQUERQUE	NM	871054592	0.7887755971	9
1750364048	ANDERSON	MARJORIE	PATRICIA	8300 CONSTITUTION AVE NE BLDG D		ALBUQUERQUE	NM	87110	0.7906633237	9
1205893864	VAN WILLIGEN	DEBORAH	A	1397A WEIMER ROAD	HOLY CROSS	TAOS	NM	87571	0.790676887	9
1457846370	RACHELSON	JOANNA	VICTORIA	2450 S TELSHOR BLVD		LAS CRUCES	NM	880115141	0.7911110375	9
1679893374	MEJIA BOTERO	MARIANA		6 BASSWOOD RD		PARAJE	NM	870071004	0.7920370767	9
1932136330	LAUGHLIN-GAIN	TAMARA	ANN	516 E. NIZHONI BLVD	BOX 1337	GALLUP	NM	873011337	0.7925295377	9
1831757657	BEACHUM	NATASHA		2450 S TELSHOR BLVD		LAS CRUCES	NM	880115069	0.793131099	9
1952410284	KESLER	ILENE		PMG URGENT CARE	5901 HARPER	ALBUQUERQUE	NM	87109	0.7937350025	9
1356346209	ARMISTEAD	DANIEL		18424 S. HWY 28		SAN MIGUEL	NM	88058	0.7939678676	9
1255527560	SCHER	SANDRA	STOCKER	1462 MIRACERROS LOOP N		SANTA FE	NM	875054022	0.7946483194	9
1841225877	THOMAS	FLOYD		5150 JOURNAL CENTER BLVD NE		ALBUQUERQUE	NM	87109	0.794978727	9
1891757241	CURRY	JOHN	MICHAEL	80 B VETERANS BLVD		PUEBLO OF ACOM	NM	87034	0.795721271	9
1336322312	MORENO- CAMPO	MARTHA	A	1010 BRIDGE BLVD SW	SUITE B	ALBUQUERQUE	NM	871053765	0.7961673987	9
1760782601	GABRIEL	JESSE	VINCENT	901 W ALAMEDA ST STE 25		SANTA FE	NM	875011673	0.7980147324	9
1902468861	MORAN	ELIZABETH		1851 OLD US 66		EDGEWOOD	NM	870156784	0.7991599514	9
1174551493	MITCHELL	JASON	W	5901 HARPER DR NE	PMG URGENT	ALBUQUERQUE	NM	871093587	0.799608468	9
1336568443	STUENKEL	KATHRYN	J	MSC 09 5040	UNIVERSITY	ALBUQUERQUE	NM	871310001	0.7997009441	9
1396183844	TRIPPETT	RACHEL	LEFTWICH	ROUTE 301 NORTH 21 B STREET		ZUNI	NM	873270467	0.79992137	9
1114282175	SMITH	CLAYTON		1217 BONITA ST		GRANTS	NM	870202103	0.8009766246	9
1760825186	BERGSTEN	JOSEPH	LONDON	5901 HARPER DR NE		ALBUQUERQUE	NM	871093587	0.8011854844	9
1790774552	MICHAELS	SARA	ANN	US HIGHWAY 491 N		SHIPROCK	NM	87420	0.8021536459	9
1417993544	NORMAN	SUZANNE	ELAINE	6362 MAIN STREET		CUBA	NM	870131659	0.8043268546	9
1568556959	MCKENZIE	RICHARD	D,	3811 COMMONS AVE NE	CONCENTRA M	ALBUQUERQUE	NM	871095832	0.8054922539	9
1881922748	ONIK	CASEY	F	80 B VETERANS BLVD		ACOMA	NM	87034	0.8060229066	9
1710988431	LEWARK	SUSAN		1202 US HIGHWAY 60 WEST	SOCORRO GEN	SOCORRO	NM	87801	0.8067663269	9
1750374112	RUTSCHMAN	ROBERT	F.	105 MILLS AVE	SUITE 400	LAS VEGAS	NM	877014169	0.8072930187	9
1508855917	GOLLUB	BRUCE	E.	401 BOTULPH LN		SANTA FE	NM	875056912	0.8127072583	9
1548277403	MONTOYA	SYLVIA	M	74 JAMES CANYON HIGHWAY		CLOUDCROFT	NM	88317	0.8127316673	9
1477865764	SALAZAR	JAVIER		2150 HIGHWAY 54 S		ALAMOGORDO	NM	883107330	0.814128234	9
1417917816	ARAGON	GILBERT	CHRISTOPH	813 4TH ST		LAS VEGAS	NM	877014422	0.8147404151	9
1265775597	TOMOSIE	PEARLYN	GAIL	1 SAGEBRUSH STREET		ISLETA	NM	87022	0.815528124	9
1083093116	GIANACAKES	ELENI		6100 PAN AMERICAN FREEWAY	STE 390	ALBUQUERQUE	NM	871093401	0.8164525646	9
1821080862	CHAVEZ	FRANCES	LOUISE	9837 US HWY 550		CUBA	NM	870130638	0.8164793406	9
1164674883	HUTCHISON	ROSE	E.	609 CHRISTOPHER DR		BELEN	NM	870022615	0.8183223059	9
1770554149	GILDERSLEEVE	ROGER	WESLEY	12127B HWY 14 N STE 5		CEDAR CREST	NM	870089499	0.8189284749	9
1366465460	GREENBERG	JACK	J	2121 JUAN TABO NE		ALBUQUERQUE	NM	87112	0.8189837708	9
1215291927	ADKINS	WILLIAM		2450 S TELSHOR BLVD		LAS CRUCES	NM	880115069	0.8191988509	9
1891266458	LONGENECKER	KAREN	ANN	2300 MENAUL BLVD NE FL 3		ALBUQUERQUE	NM	871071851	0.8197979353	9
1962821637	BARLOW	MEREDITH	MELISSE	1 UNIVERSITY OF NEW MEXICO	MSC 09-5040	ALBUQUERQUE	NM	871310001	0.8200505473	9
1316945546	WARD	JOHN	E	5501 HERRERA DR		SANTA FE	NM	87507	0.8204368003	9
1205839834	DUNN	DAN	AUSTIN	505 E 20TH ST		FARMINGTON	NM	874012105	0.8204696443	9
1972668796	CLEMENTS	MICHAEL	P	1701 SUDDERTH DR		RUIDOSO	NM	883457067	0.8222153763	9
1255425633	HIDALGO	THERESE		1619 W. DELGADO	BELEN HIGH	BELEN	NM	87002	0.8228688412	9
1346242179	LINNELL	LARRY	W	1455 S VALLEY DR		LAS CRUCES	NM	880053155	0.8245230489	9
1003804923	KASTENDIECK	KURT	D	421 SAINT MICHAELS DR		SANTA FE	NM	875057601	0.8249170784	9
1982692802	BLOOM	JAMES	CURTIS	2050 2ND ST SE		KIRTLAND AFB	NM	871175524	0.8249407754	9
1265962195	KOFFLER	ELIZABETH		454 SAINT MICHAELS DR STE 200		SANTA FE	NM	875057602	0.8249690164	9
1730516055	BEATO	CRISTINA		2400 TUCKER NE		ALBUQUERQUE	NM	871310001	0.8260635742	9
1720051808	PHILLIPS	KAREN	SUE JENSE	145 DON PASQUAL RD NW	SUITE 116	LOS LUNAS	NM	870318841	0.8262082743	9
1659364701	MARTINEZ	ENRIQUE		255 HWY 187		HATCH	NM	879370370	0.8271265173	9
1407415235	DOW	BRITTANY	LEIGH	328 MAIN ST SW		LOS LUNAS	NM	87031	0.828282135	9
1972615912	KOVICH	HEATHER	C	US HIGHWAY 491 NORTH		SHIPROCK	NM	87420	0.8284042305	9
1649472499	CHANG	KATHY	Z.	3401 4TH ST NW		ALBUQUERQUE	NM	871072423	0.8302431162	9
1023009016	LARK	KIM	P	2402 W PIERCE ST	SUITE 4-A	CARLSBAD	NM	882203537	0.8326347153	9
1730115627	FREDERICH	MICHAEL	EDWIN	4371 E LOHMAN AVE		LAS CRUCES	NM	880118255	0.8331772195	9
1538272364	RODRIGUEZ	CARMEN	ROMELIA	500 SAN MATEO NE SUITE B	SUITE B	ALBUQUERQUE	NM	87108	0.8337881676	9
1568411916	CARR	MICHELLE	W	3917 WEST RD	SUITE A	LOS ALAMOS	NM	875442275	0.8341299369	9
1104888783	FAY	JOHN	MATTHEW	3917 WEST ROAD	SUITE A MAN	LOS ALAMOS	NM	87544	0.8361959214	9
1194798272	GOPMAN	SARAH	BETH	2400 TUCKER NE		ALBUQUERQUE	NM	871310001	0.8363745109	9
1215920202	BJORKLUND	MARK	D	2010 INDUSTRIAL PARK RD		ESPANOLA	NM	875323600	0.8373862295	9
1225213853	LINSZKY	CSABA	K	2450 S TELSHOR BLVD		LAS CRUCES	NM	880115069	0.8392916344	9
1952309833	MARREN	THOMAS	F	1001 W BROADWAY	PMS -FARMIN	FARMINGTON	NM	874015638	0.8395033925	9
1366463309	GALLEGOS	MARTA	C.	201 N ALAMEDA ST		CARLSBAD	NM	882204933	0.8435064665	9
1538333554	FLEG	ANTHONY		3001 BORADMOOR BLVD NE	UNM SANDOVA	RIO RANCHO	NM	87144	0.8446049624	9
1538103197	SIEVERS	JOEL	WILLIAM	304 S MAIN AVE		PORTALES	NM	881306218	0.84486259	9
1295910321	CHELLIAH	KANAKA LA		2901 HILLRISE DR		LAS CRUCES	NM	880114701	0.8457699334	9
1336109636	RAKEL	DAVID	P	933 BRADBURY DR SE	SUITE 2222	ALBUQUERQUE	NM	871064374	0.8461090046	9
1508866328	MCCULLOUGH	MELANI		ROUTE 301 NORTH 'B' STREET		ZUNI	NM	873270467	0.8465252262	9
1043304421	LAPOINTE	BRET		5901 HARPER DR NE	PMG URGENT	ALBUQUERQUE	NM	871093587	0.8494968572	9
1134548357	HUBBARD MCGIR	STEPHANIE		MSC 09-5040	1 UNIVERSIT	ALBUQUERQUE	NM	87131	0.8500175997	9
1407899180	GRAZIANO	KRISTIN	L	2573 NM-522		QUESTA	NM	875560290	0.8516125054	9
1245265438	GARCIA	HENRY	A	2220 GRANDE BLVD SE STE A		RIO RANCHO	NM	871241687	0.8521528765	9
1558400580	WOO	JOHNNY		UNM HOSPITAL FAMILY MEDICINE	2211 LOMAS	ALBUQUERQUE	NM	871310001	0.8537652501	9
1972581296	NEELEY	RAQUEL		255 HIGHWAY 187		HATCH	NM	879377001	0.8546561058	9
1932113339	BURKE	KATHLEEN		1863 BURKE RD		LAS CRUCES	NM	88007	0.8548416248	9
1083677793	MOFFITT	SUZELLE	L	121 EL PASO RD		RUIDOSO	NM	883456033	0.8549264273	9
1477746816	HERNANDEZ	VIRGINIA		1007 N POPE ST		SILVER CITY	NM	880615161	0.8550262371	9
1164435673	ANDRADE	AEDRA	D. WENGER	610 N 5TH ST		GALLUP	NM	873015306	0.8557256273	9
1124012430	MEULI	CHRISTIAN		3825 EUBANK BLVD NE	STE C	ALBUQUERQUE	NM	871113575	0.8568008025	9
1366718553	SCHUMACHER	ALAN		1007 N POPE ST		SILVER CITY	NM	880615161	0.8569673113	9
1548437338	PHAM	BICHSON		500 NORTH MUNDO		DULCE	NM	875287418	0.8587348568	9
1619007697	BANGALORE-PUT	MOHAN	KUMAR	1600 N MAIN AVE		LOVINGTON	NM	882602830	0.8592510316	9
1235281726	MCCLEES	ROBERT	S.	1460 TRINITY DR	SUITE A	LOS ALAMOS	NM	875444106	0.8596719708	9
1245597970	LONGLEY	THOMAS	WILLIAM	454 ST. MICHAELS DRIVE		SANTA FE	NM	87505	0.8599838376	9
1194800334	ANDERSON	WILLIAM	WALLACE	1400 BARBARA LOOP SE STE A		RIO RANCHO	NM	871241088	0.8605307796	9
1679519680	MCFARLING	HAROLD	KENT	503 N AUBURN AVE		FARMINGTON	NM	874012606	0.8616084554	9
1194040022	RYAN	REBECCA	H	ROUTE 301 N 21 B AVE		ZUNI	NM	873270467	0.863291392	9
1083620090	ALAN	TODD	J	# 377MDG	2050A SECON	KIRTLAND AFB	NM	871170001	0.8650876846	9
1700811809	DUNLAP	STEPHEN	ALEXANDER	5150 JOURNAL CENTER BLVD NE		ALBUQUERQUE	NM	871095900	0.8663210566	9
1477790327	MUNETA	BEN		4824 MCMAHON BLVD NW	SUITE 115	ALBUQUERQUE	NM	871145412	0.8668159795	9
1366821498	TORRES	ROSALICIA	D	2400 TUCKER NE MSC09 5040		ALBUQUERQUE	NM	87131	0.8686662283	9
1205813219	FLORES	JOSE	A	4351 E LOHMAN AVE	SUITE 301	LAS CRUCES	NM	880118259	0.8689286592	9
1962645283	CHAPPELL	CAROL	ANN	707 PASEO DE PERALTA		SANTA FE	NM	875011922	0.8690779399	9
1457523656	HILAIRE	MAC-ELDER		1 ABALONE LOOP	MESCALERO H	MESCALERO	NM	88340	0.8702832343	9
1588217749	TAMANG	PEMA	L	3917 WEST RD STE A		LOS ALAMOS	NM	875442292	0.8704858026	9
1568422061	TRAPP	TIMOTHY	D	4005 HIGH RESORT BLVD	PMG HIGH RE	RIO RANCHO	NM	87124	0.8709503952	9
1295829687	KELEMEN	JAMES		5901 HARPER DR NE	OCCUPATIONA	ALBUQUERQUE	NM	871093587	0.8712833253	9
1306195789	SALGUERO	JENNIFER		1501 SAN PEDRO DR	KIRTLAND AF	ALBUQUERQUE	NM	87117	0.8725937087	9
1932510542	GUTIERREZ	ELISA		MSC 09 5040	1 UNIVERSIT	ALBUQUERQUE	NM	871310001	0.8755259234	9
1316485246	SA'ENA	QUINCY		656 W MAPLE ST		FARMINGTON	NM	874015968	0.8758435058	9
1063655595	LANDAU	CARMEN	SWITZER	522 LOMAS BLVD NE		ALBUQUERQUE	NM	871022454	0.8761041322	9
1740440098	WEBB	E	BRANDON	208 W CASABLANCA AVE		CANNON AFB	NM	881035009	0.8763662208	9
1881604122	TELLEZ	CECILIA	MARIA	18424 S HWY 28		SAN MIGUEL	NM	88058	0.8772299415	9
1538245642	VOGELSANG	GLENN	D.	9101 MONTGOMERY BLVD., NE	MONTGOMERY	ALBUQUERQUE	NM	87111	0.8774610892	9
1982090445	SATTER	SARAH		1 UNIVERSITY OF NEW MEXICO	MSC 09-5040	ALBUQUERQUE	NM	871310001	0.8783621014	9
1114411246	VESPER	EMILIA	ROSA	2450 S TELSHOR BLVD		LAS CRUCES	NM	880115141	0.8797263232	9
1356435721	GARCIA	MELISSA	M	8200 CONSTITUTION PL NE STE A	PMG KASEMAN	ALBUQUERQUE	NM	871107647	0.8823330649	9
1851326961	GUTTMAN	JOHN		200 RIO BRAVO BLVD SE		ALBUQUERQUE	NM	87105	0.8824558583	9
1083753081	BAGHERI	NOOSHIN		8208 LOUISIANA BLVD NE	STE C	ALBUQUERQUE	NM	871131757	0.8836110271	9
1124008164	BRININGER	TIMOTHY	L.	203 HOSPITAL DR		RATON	NM	877402012	0.8841732856	9
1124368055	RODRIGUEZ	CESAR	B	2929 COORS BLVD NW STE 200		ALBUQUERQUE	NM	87120	0.8851755806	9
1225045271	WHITE	THOMAS		FAMILY PRACTICE CTR	2400 TUCKER	ALBUQUERQUE	NM	871310001	0.8855425054	9
1063895324	MASJUNE	ALAA		2450 S TELSHOR BLVD		LAS CRUCES	NM	88011	0.8861362542	9
1437288073	KARIMIAN	SIAVASH		1621 N. WASHINGTON AVENUE		ROSWELL	NM	88201	0.8886716868	9
1639185192	ROGERS	BARD	L	3917 WEST RD STE A		LOS ALAMOS	NM	87544	0.8890653559	9
1891886529	IZQUIERDO	OMAR	LORENZO	1960 N DATE ST		TRUTH OR CONSE	NM	879013701	0.8902369937	9
1639138266	VARNADO	STANFORD	MORRIS	6113 SAINT JOSEPHS CT NW		ALBUQUERQUE	NM	871203700	0.8902744879	9
1275661910	EISBERG	GEORGE	L	5550 WYOMING BLVD NE	PMG WYOMING	ALBUQUERQUE	NM	871093167	0.8910818533	9
1538342860	STAMPP	DELILAH	ANCHETA	1135 S. MAIN STREET	SUITE B	LAS CRUCES	NM	88005	0.8911191835	9
1689783912	MANCHA	VICTOR	M	9501 PASEO DEL NORTE NE	STE. B	ALBUQUERQUE	NM	87122	0.8929170388	9
1679536080	CHURCH	DAVID		3917 WEST RD	SUITE A	LOS ALAMOS	NM	875442275	0.8935403814	9
1497702237	SHERVANICK	CLAIRE	ASHBURN	2701 MISSOURI AVE STE A		LAS CRUCES	NM	88011	0.8939667199	9
1043651680	GUDE	SARAH	SWEENEY	2450 S TELSHOR BLVD		LAS CRUCES	NM	880115069	0.8955529388	9
1811330434	MCKINNEY	MICHAEL	REGINALD	435 SAINT MICHAELS DR		SANTA FE	NM	875057672	0.8991510062	9
1053375212	NELSON	EVAN	L	110 E MESCALERO RD		ROSWELL	NM	882016542	0.8993233689	9
1407389471	GOODSTEIN	EMMA		2145 CAJA DEL ORO GRANT RD		SANTA FE	NM	875073279	0.9001782918	9
1235172842	KANDEL	JOAN	E	90 MEDICINE WAY		DULCE	NM	87528	0.9009598754	9
1194714741	LUTZ	JAMES	D	1108 HIGHWAY 66	BOX 1520	MORIARTY	NM	87035	0.9035038147	9
1912099169	BLANTON	JAMES	RODNEY	63 LONGVIEW DR		TIJERAS	NM	870597835	0.9036528593	9
1558367888	SUNDE	SCOTT	T	801 VASSAR DRIVE NE		ALBUQUERQUE	NM	871062725	0.9039266365	9
1487005740	RIVAS	HUGO		2450 S TELSHOR BLVD		LAS CRUCES	NM	880115069	0.9042863445	9
1457908501	JOKIEL	MORGANA	LISA	5310 HOMESTEAD RD NE BLDG 4		ALBUQUERQUE	NM	871101524	0.9049832965	9
1043743008	AKHAVAN	JALEH	M	UNMH	2211 LOMAS	ALBUQUERQUE	NM	87106	0.9053036887	9
1750456703	ROGERS	ALAN	SCOTT	530 HARKLE RD STE A		SANTA FE	NM	875054713	0.9055023058	9
1376636159	BROWN	RANDAL	WARREN	117 CAMINO DE VIDA	SUITE 300	SANTA ROSA	NM	884352267	0.9065289595	9
1174501191	FAHERTY	SEAN		2300 E 30TH ST	BLDG B, STE	FARMINGTON	NM	874018990	0.9096299475	9
1457627606	GREENE	HEATHER	MIRANDA	1217 1ST ST NW		ALBUQUERQUE	NM	871021529	0.9097407655	9
1902836513	LESLIE	JOHN	G	516 NIZHONI BLVD	BOX 1337	GALLUP	NM	873015748	0.9101632912	9
1538363890	WARD	EM		3301 COORS BLVD NW # R119		ALBUQUERQUE	NM	871201229	0.910705965	9
1841485992	AYER	KARL	WILLIAM	2150 HIGHWAY 54 S		ALAMOGORDO	NM	883107330	0.9109264272	9
1063494409	SAVA	SAVERIO	JOSEPH	7 MUNICIPAL WAY		EDGEWOOD	NM	87015	0.9113409128	9
1790855732	ADDY	NII TETTE	TSURU	615 W MERMOD ST		CARLSBAD	NM	882204912	0.9116947958	9
1609852961	MANSFIELD	DAVID	E	808 N UNION AVE	SUITE B	ROSWELL	NM	882013921	0.9121921421	9
1154799971	WITTELS	SYLVIA		7704 2ND ST NW STE A		ALBUQUERQUE	NM	871076755	0.9121928727	9
1538194642	RUIZ	GLORIA		433 SAINT MICHAELS DR		SANTA FE	NM	875057601	0.9137632455	9
1518962158	LANDAU	MARIAN	GAIL	8600 BATAAN MEMORIAL E		LAS CRUCES	NM	88011	0.9139517773	9
1295723104	HARRIS	GARY	D	1035 ALTO ST		SANTA FE	NM	875012406	0.914062865	9
1215945373	WALSH	NORAH	ELIZABETH	111 SANDOVAL RD SW		LOS LUNAS	NM	870317320	0.916429603	9
1205404548	DUNN	BRIGHAM	CLAUDER	2450 S TELSHOR BLVD		LAS CRUCES	NM	880115069	0.9167853091	9
1205020013	RHINE	AMY		500 WALTER ST NE	SUITE 401	ALBUQUERQUE	NM	871022534	0.9168841284	9
1881682524	FIRESTONE	ALAN	MARK	121 CALLE DEL PRESIDENTE		BERNALILLO	NM	870046091	0.918523312	9
1154301083	DISCHLER	DEAN	C	US HWY 491 N		SHIPROCK	NM	87420	0.9248974295	9
1215913447	BAKER	WILLIAM	THOMAS	2020 S SOLANO DR	SUITE A	LAS CRUCES	NM	880015416	0.9249552721	9
1124254586	BLACKSTEN	CHERI	A	8202 LOUISIANA BLVD NE	SUITE A	ALBUQUERQUE	NM	871132103	0.9250773214	9
1932293305	CHONGSIRIWATA	NARARAT		5901 HARPER DR NE	PMG URGENT	ALBUQUERQUE	NM	871093587	0.9259533272	9
1306825047	WIEST	GERALD	VINCENT	HQ AFIA 9700 G AVE.SE	BLDG. 24499	KIRTLAND AIR F	NM	871175522	0.9262739028	9
1568575314	RUTLEDGE	MICHAEL	JOSEPH	4801 N BUTLER AVE	SUITE 13101	FARMINGTON	NM	874016002	0.9278157274	9
1629001219	KENT	MARTHA	J	6100 PAN AMERICAN FREEWAY, NE	SUITE 390	ALBUQUERQUE	NM	871093401	0.9281754489	9
1265660989	LINDSEY	ERICA		801 VASSAR DR NE		ALBUQUERQUE	NM	871062725	0.9294910426	9
1497930176	STOLARCZYK	LISA	MARIE	8208 LOUISIANA BLVD NE STE C		ALBUQUERQUE	NM	871131759	0.9332099892	9
1801854864	STEINBERG	MARC	HENRY	630 PASEO DEL PUEBLO SUR	SUITE 150	TAOS	NM	875716070	0.9347167075	9
1821119751	MARJENHOFF	JANA	LEE	632 LAKEVIEW CIR SE		RIO RANCHO	NM	871242226	0.9363263393	9
1316088685	DAVIDSON	MARGARET	ELLEN	1111 STANFORD DR NE		ALBUQUERQUE	NM	871063721	0.9383183457	9
1316982366	PAZ	CONCHITA	M	1135 S MAIN ST	SUITE B	LAS CRUCES	NM	880052946	0.939789854	9
1770576134	VAN ANDEL	BRENT	J.	711 BOND ST	EL CENTRO F	ESPANOLA	NM	875322729	0.9400288942	9
1487763470	DAITZ	BENSON		505 ELM ST NE		ALBUQUERQUE	NM	871022500	0.9400675697	9
1053388058	DEKAY	MATTHEW		2130 FARMINGTON AVE		FARMINGTON	NM	874012123	0.9425809849	9
1003895566	VEGA	MATIAS	JAMES	1217 1ST ST NW	ALBUQUERQUE	ALBUQUERQUE	NM	871021529	0.9425850091	9
1215944277	ORTIZ	IRENE	E.	PMG KASEMAN BEHAVIORAL MEDICINE	1325 WYOMIN	ALBUQUERQUE	NM	87112	0.9430999392	9
1790197721	GOMEZ	MIGUEL	CUAUHTEMO	5608 ZUNI RD SE		ALBUQUERQUE	NM	871082926	0.9438951635	9
1306869565	QUAY	ANTHONY		440 ST MICHAELS DR		SANTA FE	NM	87505	0.9443611172	9
1942695176	BISHOP	CHARITY		1 UNIVERSITY OF NEW MEXICO		ALBUQUERQUE	NM	87131	0.9455914818	9
1659368256	VEGA	AUDREY		350 W COUNTRY CLUB RD STE 101		ROSWELL	NM	882015222	0.9456828213	9
1265722615	HOPSON	ELIZABETH	ANNE	1 UNIVERSITY OF NEW MEXICO	MSC09 5040	ALBUQUERQUE	NM	871310001	0.9470708044	9
1457579963	WANGLER	VALORY	ELIZABETH	21 B AVE		ZUNI	NM	87327	0.9472061079	9
1275627663	REAGAN	TERRENCE		4005 HIGH RESORT BLVD SE	PMG HIGH RE	RIO RANCHO	NM	871245906	0.9474694007	9
1306228325	MILAM	KATHERINE		208 W CASABLANCA AVE		CANNON AFB	NM	881035009	0.9481845335	9
1447248380	BRADY	CHARLES	F	903 C NORTH 5TH STREET		ESTANCIA	NM	87016	0.9493117989	9
1699869081	VIGIL	ANTHONY	R	5550 WYOMING BLVD NE	PMG WYOMING	ALBUQUERQUE	NM	871093167	0.9496024786	9
1962557926	RAIMER	ELLEN		5400 GIBSON BLVD SE		ALBUQUERQUE	NM	871084729	0.9510254999	9
1750316865	GRIEBLER	CYNTHIA	HELEN	500 WALTER ST NE STE 510		ALBUQUERQUE	NM	871022567	0.9517122283	9
1790960383	BURCIAGA-MOLI	SAUL	D	1180 MALL DR STE B		LAS CRUCES	NM	880118192	0.9518471714	9
1710995832	GARCIA	TIM		6349 HIGHWAY 550		CUBA	NM	87013	0.9519399833	9
1457346793	MARTIN	PATRICK	ALLEN	HWY 571 #28		EL RITO	NM	87530	0.9519854761	9
1477547586	TAYLOR	HERBERT	TYLER	3500 TRINITY DR	STE B3	LOS ALAMOS	NM	875442221	0.9532865793	9
1851774392	VANDERVEEN	CALEB		80 B VETERANS BLVD		ACOMA	NM	87034	0.9534670901	9
1386833705	GIBSON	MONIQUE		610 N 5TH ST		GALLUP	NM	873015306	0.9544409513	9
1548358146	JUN	SUNGHO		2559 MEDICAL DR	STE B	ALAMOGORDO	NM	883108703	0.9568222263	9
1306930797	ZIWASIMON ZEL	ANDRU		202 MORNINGSIDE DR SE		ALBUQUERQUE	NM	871082633	0.957070346	9
1437243813	HASSETT	MONICA	M.	516 EAST NIZHONI BLVD.		GALLUP	NM	873011337	0.9574741339	9
1790889137	STILLER	GABRIELE		5472 W PINE LODGE RD		ROSWELL	NM	882018614	0.9578135535	9
1205451739	LIANG	ELENA		2450 S TELSHOR BLVD		LAS CRUCES	NM	880115069	0.9590361062	9
1215943923	BENTON	ANTOINETT	R	UNM FAMILY MEDICINE CTR	2400 TUCKER	ALBUQUERQUE	NM	871310001	0.9608349604	9
1801872197	OLUOKUN	FOLAKE	O	80 B VETERANS BLVD		ACOMA	NM	87034	0.9614205654	9
1619976859	SBARGE	MICHAEL		ROUTE 301 NORTH 'B' STREET		ZUNI	NM	873270467	0.9616328231	9
1124139985	ELLIOTT	ERICA	MERRIAM	2300 W ALAMEDA ST APT A2		SANTA FE	NM	875079655	0.9619806711	9
1750355350	PENN	SANDRA	F	1217 1ST ST NW		ALBUQUERQUE	NM	871021529	0.9665915347	9
1538253927	ROMERO	JIMMY	L	8800 MONTGOMERY BLVD NE	PMG MONTGOM	ALBUQUERQUE	NM	871112310	0.9678122443	9
1073089926	HANNAH	CHRISTINA	MARIE	184 UNSER BLVD NE		RIO RANCHO	NM	871244045	0.9685014859	9
1437184553	HILL-MATTHEWS	MARY		2121 JUAN TABO NE		ALBUQUERQUE	NM	87112	0.9695910555	9
1679679245	HOLTZ	ANITA	JEAN	CEDAR STREET #4 SAN FELIPE PUEBLO	BOX 4344	SAN FELIPE	NM	870014529	0.9706152277	9
1043390222	THOMAS	SUSAN	DIANE	2450 S TELSHOR BLVD		LAS CRUCES	NM	880115069	0.9720418481	9
1780723700	CHYORNY	RAISA		455 SAINT MICHAELS DR		SANTA FE	NM	875057601	0.9724414623	9
1710077631	SCHMIDT	SABRINA	J.	4820 E MAIN ST		FARMINGTON	NM	874028660	0.9739476791	9
1669460580	KATZ	SUE		1035 ALTO ST		SANTA FE	NM	875012406	0.9742529755	9
1356874234	VELIKOFF	MIRANDA		2001 CENTRO FAMILIAR BLVD SW		ALBUQUERQUE	NM	871054592	0.9744451027	9
1437448404	JONES	CARRIE	ELIZABETH	1010 SPRUCE ST		ESPANOLA	NM	875322724	0.9768032781	9
1447481270	SALAZAR	FLAVIO	F.	1235 8TH ST		LAS VEGAS	NM	877014219	0.9770659828	9
1881682896	DEVITT	NEAL	N	1035 ALTO ST		SANTA FE	NM	875012406	0.977804305	9
1831162429	HARRISON	NORMAN	DON	2525 S TELSHOR BLVD	SUITE 104	LAS CRUCES	NM	880115071	0.9803852616	9
1376962241	GURULE	FRANCHESK	SEVYLLYN	2400 TUCKER NE		ALBUQUERQUE	NM	871315781	0.9817486643	9
1336620053	WOODALL	PATRICIA	ANN	66 APACHE PLUME DR		SANTA FE	NM	875089384	0.9823190351	9
1467444091	MARKWELL	ROBERT	E	1204 US HIGHWAY 60 WEST	SOCORRO GEN	SOCORRO	NM	87801	0.9832345713	9
1720172109	OTERO	STEPHEN	J	129 EL PASO ROAD	LCMC WHITE	RUIDOSO	NM	88345	0.9833615017	9
1376598722	BURKETT	DENNIS	BRENT	4404 RED TAIL CT NW		ALBUQUERQUE	NM	871144129	0.9840969113	9
1295230829	KHAN	FARINAZ		1900 RED ROCK DR		GALLUP	NM	873015682	0.9845070573	9
1750489811	KINGSTON	CAROLINE		460 SAINT MICHAELS DR	SUITE 1104	SANTA FE	NM	875057619	0.9853366776	9
1083696546	AFEK	PAUL		3001 BROADMOOR BLVD NE		RIO RANCHO	NM	871442100	0.9896003162	9
1831238872	KUMAR	AJOY		4005 HIGH RESORT BLVD SE		RIO RANCHO	NM	871245906	0.9900676166	9
1568495158	RED	CAROL		9109 MONTGOMERY BLVD NE		ALBUQUERQUE	NM	87111	0.9900881797	9
1740389618	KOURY	GREGORY	K	10983 HIGHWAY 180 W		SILVER CITY	NM	880619226	0.9904149701	9
1538699947	MORRISS	CHRISTOPH	AKOS	2450 S TELSHOR BLVD		LAS CRUCES	NM	880115141	0.9904706674	9
1780690354	EAVES	SUSETTE		1231 CANDELARIA RD NW	M-I/FAMILY	ALBUQUERQUE	NM	871072767	0.9908969672	9
1194753533	ALFORD	ALMA	JULIA	516 E. NIZHONI BLVD.		GALLUP	NM	873011337	0.9914268162	9
1235147968	CARR	QUITO	OSUNA	717 ENCINO PL NE	SUITE 12	ALBUQUERQUE	NM	871022611	0.9922375521	9
1467547638	NORRIS	BARBARA	G.	1600 EAST 32ND STREET		SILVER CITY	NM	880614765	0.9929010123	9
1093133050	SCOTT	ARIEL	JOY	1600 N MAIN AVE		LOVINGTON	NM	882602830	0.9931753944	9
1346239001	RENTERIA	HOMERO		708 MECHEM DR STE B		RUIDOSO	NM	883456952	0.9937216327	9
1932168713	CHAVEZ	CHARLES		6701 JEFFERSON ST NE		ALBUQUERQUE	NM	871094318	0.9949507178	9
1972549970	BERDECIA	MILA		601 DR MARTIN LUTHER KING JR AVE NE		ALBUQUERQUE	NM	871023619	0.996036618	9
1447251400	REID	NORMAN	JOHN	1204 HIGHWAY 60		SOCORRO	NM	878013914	0.9978342862	9
1083708457	GOMEZ	JAMIE		8200 CONSTITUTION PL NE STE A	PMG KASEMAN	ALBUQUERQUE	NM	871107647	0.9988155742	9
1346494887	RANKIN	ALEXANDER		2400 TUCKER NE		ALBUQUERQUE	NM	871310001	0.999994352	9
