# Supplementary material for: Prevalence and Correlates of COVID-19 Vaccine Information on Family Medicine Practices’ Websites in the United States: Cross-sectional Website Content Analysis
Source: JMIR Form Res. 2022 Nov 17;6(11):e38425. doi: 10.2196/38425 (PMC9671487; doi:10.2196/38425)
Supplement: Multimedia Appendix 1 [file formative_v6i11e38425_app1.zip › NPI datasets/NV_NPI.csv]

NPI	last_name	first_name	middle_name	address_line1	address_line2	city	state	zip	r	target_sample	Comments
1396909826	BORINO	NOREEN	ELLEN	210 N SANDHILL BLVD		MESQUITE	NV	890274789	0.000591223	8	Website Found
1215041223	PADRE	EVELYN	PADRE	2410 FIRE MESA ST		LAS VEGAS	NV	891289016	0.001107824	8	Excluded, listed as permanently closed
1659664191	WALKER	RICKY		4880 WYNN RD	URGENT CARE	LAS VEGAS	NV	891035406	0.002410831	8	Excluded, conglomerate listed above also urgent care only
1194703801	ROGERS	ARON	F	1524 PINTO LN FL 2		LAS VEGAS	NV	891064195	0.005895174	8	Website Found
1497705222	MCKENNA	SHARON	A.	874 AMERICAN PACIFIC DR		HENDERSON	NV	890148800	0.007641112	8	Website Found
1124025069	MARLOWE	PAUL	LANCE	155 HWY 50		STATELINE	NV	89449	0.007807334	8	Excluded, urgent care only
1609134048	DEVERA	BRENT		650 N NELLIS BLVD		LAS VEGAS	NV	89110	0.008048796	8	Website Found
1881652097	MARTINEZ	MARIA	A.	1800 W. CHARLESTON BLVD.		LAS VEGAS	NV	89102	0.008201742	8	Excluded, primary care/family medicine not listed as services offered
1487680419	EICHENLAUB	TIMOTHY	J	5270 S FORT APACHE RD STE 330		LAS VEGAS	NV	891481726	0.008210335	8	Website Found
1811487432	REDDY	AUROSIS		2300 S CARSON ST STE 1		CARSON CITY	NV	897014528	0.009305583	8	Website Found
1619174307	RUCH	SHARON	EVONNE	10620 SOUTHERN HIGHLANDS PARKWAY	STE 110-155	LAS VEGAS	NV	89141	0.012093436	8	Excluded, website not found
1962935288	BRADLEY	TIFFANY		4275 BURNHAM AVE STE 255		LAS VEGAS	NV	891198204	0.013818733	8	Excluded, conglomerate listed above
1306810684	HANSEN	KRISTINA	D.	975 RYLAND ST	SUITE 100	RENO	NV	895021667	0.014558363	8	Excluded, conglomerate listed above
1932199023	MAPLETON	SHAWN	CYRIL	1140 ALMOND TREE LANE	SUITE 306	LAS VEGAS	NV	89104	0.015694085	8	Website Found
1104839349	MCGINN	KIMBERLY	ANN	874 AMERICAN PACIFIC DR		HENDERSON	NV	890148800	0.016544867	8	Excluded, clinic listed above
1548614563	KIM	DONGHYUN	JOHN	2716 N TENAYA WAY		LAS VEGAS	NV	891280424	0.017163486	8	Website Found
1588637086	NIGUIDULA	CARLO		77 PRINGLE WAY		RENO	NV	895021474	0.017788074	8
1710980743	ALLEN	EVAN	C	1701N GREEN VALLEY PKWY 5C		HENDERSON	NV	890745889	0.018202879	8
1811376908	WASHINGTON	VANCE	MARSHAL	595 W LAKE MEAD PKWY		HENDERSON	NV	890157015	0.01828994	8
1518351089	VLASEK	CHRISTOPH		412 W JOHN ST STE B		CARSON CITY	NV	89703	0.019053712	8
1275755001	OMAR	BIBI		61 N. NELLIS BLVD.		LAS VEGAS	NV	89110	0.020911803	8
1235591504	MANGIR MURRAY	KATHLEEN	CLAIRE	4796 CAUGHLIN PKWY STE 108		RENO	NV	895190910	0.021074508	8
1023643749	ACACIO	DANIELLE		4700 LAS VEGAS BLVD N BLDG 1300		LAS VEGAS	NV	891916600	0.023539641	8
1336704378	MCGREW	NATALIA		620 SHADOW LN		LAS VEGAS	NV	891064119	0.024650163	8
1629029889	ANDERSON	GRANT	PETER	5345 RENO CORPORATE DR		RENO	NV	89511	0.024738135	8
1891133005	CURREN	RICHARD	JEFFERY	2704 N TENAYA WAY		LAS VEGAS	NV	891280424	0.024908445	8
1477529709	MA-ARIMOTO	AILENE		2704 N TENAYA WAY		LAS VEGAS	NV	89128	0.026179883	8
1679673222	TYLER	LAMONT		10652 S EASTERN AVE		HENDERSON	NV	89052	0.028659001	8
1285736009	THOMAS	JOAN	GRUNINGER	6570 S MCCARRAN BLVD		RENO	NV	895096112	0.029851257	8
1386600419	MCCARTHY	CATHERINE		123 - 17TH STREET MAIL STP #316		RENO	NV	895570001	0.030083039	8
1104924448	SHOLEFF	GREGORY	T	653 N TOWN CENTER DR STE 418		LAS VEGAS	NV	891440518	0.032066566	8
1952983009	REILLY	REBECCA	ANN	2801 N TENAYA WAY STE B-C		LAS VEGAS	NV	891281419	0.032151961	8
1922009208	ADDO-QUAYE	BERNARD	K.	1815 E LAKE MEAD BLVD	SUITE 210	N LAS VEGAS	NV	890307187	0.032981447	8
1740292598	MATHIS	EDDIE		2704 N TENAYA WAY		LAS VEGAS	NV	891280424	0.033389847	8
1093811267	PATEL	DIPTI	S	4700 LAS VEGAS BLVD N		NELLIS AFB	NV	891916600	0.034446779	8
1740364918	CASALMAN	STEPHANIE	CAROL	3150 N TENAYA WAY	#660	LAS VEGAS	NV	891280443	0.03587005	8
1912959289	PALMER	ELISSA	J	1524 PINTO LN FL 2		LAS VEGAS	NV	891064195	0.036045745	8
1811478613	CHONG	MARIA TER		1240 N MARTIN L KING BLVD		LAS VEGAS	NV	891062825	0.036913336	8
1326493750	EAMES	JARED	M	4700 LAS VEGAS BLVD N		NELLIS AFB	NV	891916600	0.037139447	8
1952427734	PEDERSEN	REGINA	D	960 CAUGHLIN XING STE 100		RENO	NV	895190692	0.037345087	8
1215193784	SCHUMACHER	TROY	JESSE	1280 E CALVADA BLVD		PAHRUMP	NV	890485693	0.037550332	8
1518929967	THUNDER	KENNETH	TODD	6548 S MCCARRAN BLVD STE A		RENO	NV	895096150	0.03826166	8
1760480461	RAEDER	JOHN		18653 WEDGE PKWY	SUITE 110	RENO	NV	895113323	0.039450624	8
1154705101	BROTONEL	HONEYLETT	MOJICA	901 MEDICAL CENTER DR STE 102		DAYTON	NV	89403	0.045120676	8
1457475410	KALRA	SUNITA		9499 W CHARLESTON BLVD	SUITE 150	LAS VEGAS	NV	891177150	0.045164428	8
1205861820	BUI	SON	LAC	1341 S RAINBOW BLVD	#101	LAS VEGAS	NV	891469069	0.046619602	8
1942284294	RASHID	BASHIR	QADIR	2470 E FLAMINGO RD	SUITE # D	LAS VEGAS	NV	891215200	0.047029154	8
1003107418	KOENIGSBERGER	DEBRA	A	4700 LAS VEGAS BLVD N		NELLIS AFB	NV	891916600	0.048765911	8
1487036745	TABAAC	VANESSA	ANN	661 SIERRA ROSE DR		RENO	NV	895112060	0.049321228	8
1225532864	FULLINGTON	CHRISTOPH	D.	4700 LAS VEGAS BLVD N		NELLIS AFB	NV	891916600	0.049586686	8
1588004220	BORCHARDT	CLINTON	JAMES	4700 LAS VEGAS BLVD N		LAS VEGAS	NV	891916600	0.053864042	8
1609968395	PAULY	QUINN		6795 EDMOND ST FL 3		LAS VEGAS	NV	891183505	0.05867306	8
1902337371	SON	PAUL		525 MARKS ST.		HENDERSON	NV	89014	0.058787387	8
1154347102	JOFFE	MICHEL	MATTHEW	3110 S VALLEY VIEW BLVD	SUITE 103	LAS VEGAS	NV	891028387	0.058877638	8
1184855934	AGUILERA	ETHEL	AQUINO	620 SHADOW LANE		LAS VEGAS	NV	891064194	0.059221924	8
1346335940	BOUDOUMIT	ANTOINE	A	1055 S WELLS AVE	SUITE 120	RENO	NV	895022586	0.060129685	8
1578908935	SCOTT	JOHN	RC	1001 RIO VISTA DR		FALLON	NV	894065463	0.061513627	8
1407054570	SHEEN	DAVID	J	4700 LAS VEGAS BLVD N		NELLIS AFB	NV	891916600	0.062111468	8
1205988904	QUAM	THOMAS	J	9320 W SAHARA		LAS VEGAS	NV	89117	0.062295177	8
1730152364	HESS	JOHN		6630 S MCCARRAN BLVD STE 9		RENO	NV	895096145	0.063632913	8
1801281548	SOHAIL	IRUM		3150 N. TENAYA WAY	MOUNTAINVIE	LAS VEGAS	NV	89128	0.064045746	8
1972563260	STOLOFF	STUART	W	775 FLEISCHMANN WAY		CARSON CITY	NV	897032995	0.064266359	8
1629488739	RENTON	DAVID	PAUL	620 SHADOW LANE		LAS VEGAS	NV	891064194	0.066626438	8
1114958782	ARMSTRONG-JOH	BARBARA		100 N GREEN VALLEY PKWY	STE 220	HENDERSON	NV	890746391	0.066756779	8
1750518908	ARCE MUNOZ	IVAN	A.	56 N PECOS RD STE B		HENDERSON	NV	890747332	0.067536405	8
1588702062	MENDENHALL	DAVID	REYNOLDS	501 S RANCHO DR	STE. F-41	LAS VEGAS	NV	891064828	0.068637354	8
1245267202	PLETINSKAYA	EKATERINA		888 S. RANCHO BLVD.		LAS VEGAS	NV	89106	0.071381271	8
1932307055	JENKINS	MICHAEL	R.	8455 W. SAHARA	#271	LAS VEGAS	NV	89117	0.071408872	8
1083722813	CHIMARUSTI	SALLY	A	2874 N CARSON ST STE 127		CARSON CITY	NV	897061681	0.07142218	8
1922663228	LIYANAGE	SEAN		620 SHADOW LN		LAS VEGAS	NV	891064119	0.071652811	8
1558723841	OWENS	STEPHEN	R	18653 WEDGE PKWY STE 300		RENO	NV	895113038	0.072006959	8
1891821831	ANTONE-KNOLL	CONSTANCE	V	4791 SUMMIT RIDGE DR.		RENO	NV	89523	0.072672878	8
1154769800	BLUM	JEROME	LEWIS	2738 FAISS DR		LAS VEGAS	NV	891347468	0.073736125	8
1376767673	MAGNUS	WARREN	W	6870 S RAINBOW BLVD	STE 107	LAS VEGAS	NV	891182107	0.074960995	8
1124101035	KAPLAN	ROBERT	P.	2110 E FLAMINGO RD	SUITE #200	LAS VEGAS	NV	891195190	0.0756186	8
1467426668	SWEARNGIN	STEPHAN	EARL	975 RYLAND ST	STE 100	RENO	NV	895021667	0.076333332	8
1124006044	THOMAS	DIANE	M	4868 SPARKS BLVD	SUITE 102	SPARKS	NV	894368207	0.080674871	8
1336229160	JIMENEZ	STEVEN	MICHAEL	3880 SOUTH JONES BLVD STE #102	SPRING VALL	LAS VEGAS	NV	89103	0.080919714	8
1225130768	LACINA	FRANCIS	JOSEPH	2210 E CALVADA BLVD		PAHRUMP	NV	890485804	0.080926241	8
1972573178	BHOGINENI-THA	SUSMITA		650 N NELLIS BLVD		LAS VEGAS	NV	89110	0.081733673	8
1497259196	GUTIERREZ	MANUEL	FERNANDO	280 S DECATUR BLVD		LAS VEGAS	NV	891072936	0.081976873	8
1255372280	KURAISHI	NILOFAR		3201 S MARYLAND PKWY STE 100		LAS VEGAS	NV	891092400	0.083781021	8
1861886327	QUASIM	HINA		13945 S VIRGINIA ST STE 632		RENO	NV	89511	0.084224895	8
1225646805	AMEDURI	SHELLEY	ELIZABETH	3943 DELUGE DR		LAS VEGAS	NV	891296481	0.087876471	8
1093788267	HESS	GEORGE	H.	4250 JUNIPER CREEK RD		RENO	NV	895192930	0.088472259	8
1083875546	COLLS	NOEL	R	4700 LAS VEGAS BLVD N		NELLIS AFB	NV	891916600	0.088616029	8
1457347304	SAFAEI	SANA		9499 W CHARLESTON BLVD	STE 150	LAS VEGAS	NV	891177147	0.089456956	8
1225031792	PLUNKETT	EARL	K	1480 S 7TH ST		LAS VEGAS	NV	891041633	0.089521169	8
1730231432	FELLOWS	LEROY	HAO	525 MARKS ST		HENDERSON	NV	89014	0.091020971	8
1669568515	UHALDE	MARJORIE	L.	5542 LONGLEY LN		RENO	NV	895111886	0.091833561	8
1104938448	CHUDNOW	ROBERT	S.	901 MEDICAL CENTER DRIVE	SUITE 102	DAYTON	NV	894037460	0.092179847	8
1376695080	JAOJOCO	MENELEO	S	4180 S RAINBOW SUITE 810		LAS VEGAS	NV	89103	0.093744882	8
1346300035	SHALLENBERGER	FRANK	ANTHONY	1231 COUNTRY CLUB DR		CARSON CITY	NV	89703	0.095046257	8
1073053948	MOSES	DANIEL		1055 S WELLS AVE		RENO	NV	89502	0.095365568	8
1699791954	KARL	GARY	ALLAN	600 S RANCHO DR	#113	LAS VEGAS	NV	891064867	0.096379799	8
1801982343	KIM	MICHELLE	A	880 ALDER AVE		INCLINE VILLAG	NV	894518335	0.097919559	8
1952361560	HOHL	LISA	MIA	525 MARKS ST		HENDERSON	NV	890146654	0.097920365	8
1679162598	TAYLOR	DOUGLAS	R	2620 REGATTA DR STE 102		LAS VEGAS	NV	891286892	0.099056522	8
1205289410	FOROUHI	SOUREN		975 RYLAND ST STE 100		RENO	NV	895021669	0.099240563	8
1710966288	MALTINSKI	GENADI		3131 LA CANADA ST STE 200		LAS VEGAS	NV	891692579	0.099363931	8
1366643637	MARCELO	W	JAMES	6900 PECOS RD		NORTH LAS VEGA	NV	890864400	0.099728981	8
1699741041	LI	SHOUPING		900 MIZPAH ST	SUITE A	WINNEMUCCA	NV	894453212	0.104468923	8
1417469024	CARRIER	ASHLEY		2725 S JONES BLVD STE 104		LAS VEGAS	NV	891465605	0.104482344	8
1275708182	LIWANAG	EMELITA	DEMETILLO	1835 ODDIE BLVD		SPARKS	NV	894313559	0.105057117	8
1811485287	WONG	JASON	KUAN KIT	10085 DOUBLE R BLVD STE 220		RENO	NV	895213855	0.105413131	8
1578528139	O'SHAUGHNESSY	WILLIAM	PATRICK	1201 S CARSON ST		CARSON CITY	NV	897015225	0.105485693	8
1588628507	KENNEY	GREGORY	JOHN	2444 KINGSVIEW WAY		CARSON CITY	NV	897035381	0.107613118	8
1174925788	NABONG	MARITESS		10120 S EASTERN AVE	SUITE 120	HENDERSON	NV	890523951	0.10789714	8
1598892663	GREENHALGH	ROBERT	D	975 KIRMAN AVE	VA SIERRA N	RENO	NV	89502	0.108006022	8
1396718342	DOLAN	KATIE	A.	8040 S VIRGINIA ST STE 4		RENO	NV	895118939	0.10847817	8
1982605093	HASTINGS	DULYNN		900 RYLAND ST		RENO	NV	895021605	0.110263074	8
1427159037	NG	JEFFREY	PATRICK	7660 CHEYANNE AVE	STE 112	LAS VEGAS	NV	89129	0.110444289	8
1669512356	ROYAL	FLEMMING	FULLER	3663 PECOS MCLEOD		LAS VEGAS	NV	891213805	0.111405894	8
1043477458	MEHTA	ROGER		7391 W CHARLESTON BLVD	SUITE 140	LAS VEGAS	NV	891171577	0.111425872	8
1962472050	NNADI	EVARISTA	C	2410 FIRE MESA ST	#180	LAS VEGAS	NV	891289016	0.11407955	8
1073928651	MARBELLA	JENNIFER	TRANG	4750 W OAKEY BLVD STE 2A		LAS VEGAS	NV	891021535	0.115374824	8
1578786406	ASH-MOTT	CARRIE	F	1766 E CHARLESTON BLVD		LAS VEGAS	NV	891041945	0.118164225	8
1447262316	HEARD	CARL	E	5250 NEIL RD 207		RENO	NV	895026556	0.118215748	8
1619932332	RAMIREZ	JUANITA	CARMONA	3006 S MARYLAND PKWY STE 400		LAS VEGAS	NV	891092235	0.119554729	8
1588058044	GANESAN	RAJIV	JEYAKUMAR	2410 FIRE MESA ST	SUITE 180	LAS VEGAS	NV	89128	0.120844438	8
1568768455	OWENS	MICHAEL	W	1055 S WELLS AVE		RENO	NV	895022550	0.122236675	8
1700374170	FURR	NOAH	L.	4700 LAS VEGAS BLVD N		NELLIS AFB	NV	891916600	0.122900175	8
1366517807	NEVINS	TERRY	J	855 RAILROAD STREET		ELKO	NV	89801	0.125265929	8
1568950855	KALEN	CHEMANTHI	ROCHELLE	2435 FIRE MESA ST STE 120		LAS VEGAS	NV	891289009	0.127079846	8
1902839475	PAIVA	ROSE	ELIZABETH	6542 S MCCARRAN BLVD STE B		RENO	NV	895096142	0.127355599	8
1467428870	TITUS	ROBIN	L	213 S WHITACRE ST		YERINGTON	NV	894472561	0.128691894	8
1174566863	ROSENBERG	MURRAY	M	7391 W CHARLESTON BLVD	SUITE 140	LAS VEGAS	NV	891171577	0.130001975	8
1295781359	WILSON	CHARLES	A	1280 E CALVADA BLVD		PAHRUMP	NV	890485693	0.133932799	8
1538395355	MOSS	DAVID	ALAN	4700 LAS VEGAS BLVD N		NELLIS AFB	NV	891916600	0.13447561	8
1083758981	HARRIS	FLORENCE	BRAGANZA	4505 S MARYLAND PKWY	BOX 453020	LAS VEGAS	NV	891549900	0.135854065	8
1871588236	HUDSON	KYLE	B	4700 LAS VEGAS BLVD N		NELLIS AFB	NV	891916600	0.136101664	8
1306258207	KLINE	RANDOLPH		4700 LAS VEGAS BLVD N		NELLIS AFB	NV	891916600	0.140564995	8
1790344794	CAO	STEPHANIE	QUYNH-HUO	4750 W OAKEY BLVD		LAS VEGAS	NV	891021535	0.141171361	8
1588751556	ANDREWS	ELENA		4475 S EASTERN AVE		LAS VEGAS	NV	891197826	0.141755882	8
1497716146	JONES	MICHAEL	ALLEN	1200 MOUNTAIN ST		CARSON CITY	NV	897033821	0.142071866	8
1821285784	UPPU	AMBIKA		7111 S. VIRGINIA SUITE A7	RENO FAMILY	RENO	NV	89511	0.142510758	8
1053632844	MAK	DIANE	HWEELAN	2825 SIENA HEIGHTS DR STE 102		HENDERSON	NV	890523976	0.142647888	8
1356318174	CLARK	EDWARD		283 N PECOS RD		HENDERSON	NV	890741918	0.142914241	8
1245492966	MACHUCA	ROGELIO		1501 S EASTERN AVE		LAS VEGAS	NV	891043916	0.143014328	8
1780660506	PATIN	CHRISTOPH	T	1055 S WELLS AVE		RENO	NV	895022550	0.143598456	8
1104835057	KOCH	JOHANNA		889 ALDER AVE. #203		INCLINE VILLAG	NV	89451	0.144522493	8
1003016809	BAUMGARDNER	ZACHARY	TYLER	601 RALSTON ST	SUITE 100	RENO	NV	895034456	0.145248402	8
1932367190	TSE	CLIFFORD		2210 E CALVADA BLVD		PAHRUMP	NV	890485804	0.145272065	8
1467401471	YEE	LARRY		7660 W CHEYENNE AVE	# 110	LAS VEGAS	NV	891296760	0.146394648	8
1154394427	BRYANT	DARLA		25 MCCABE DR		RENO	NV	895115991	0.147363009	8
1689247173	POTUCEK	JESSICA		5940 S RAINBOW BLVD		LAS VEGAS	NV	891182506	0.147555291	8
1922001056	ZINSER	JAMES	R	4700 LAS VEGAS BLVD N		NELLIS AFB	NV	891916600	0.147608602	8
1447223839	MUTHIALU	SMITHA		4475 S EASTERN		LAS VEGAS	NV	89119	0.148194722	8
1295795177	HERZOG	ERIC	FRANCIS	1020 NEW RIVER PKWY STE 200		FALLON	NV	894067801	0.148519963	8
1659436038	MADDEN	KIRIN	LESLIE	515 SHOSHONE CIR		ELKO	NV	898015072	0.149928454	8
1518938059	KING	RICHARD	N	595 W LAKE MEAD PKWY		HENDERSON	NV	89015	0.151145795	8
1346372760	ZELLER	RYAN	P	2205 GLENDALE AVE	#131	SPARKS	NV	894315511	0.151658657	8
1235100801	MCSWAIN	CHARLES	HENRY	2225 E FLAMINGO RD	SUITE 105	LAS VEGAS	NV	891195125	0.153165484	8
1356683049	KUYKENDALL	DAVID	G	1524 PINTO LN FL 2		LAS VEGAS	NV	891064195	0.154489811	8
1407286057	CAO	CHRISTINE		10652 S EASTERN AVE	SUITE A	HENDERSON	NV	890524952	0.155514473	8
1558319822	GUNTER	MICHAEL	J	7455 W WASHINGTON AVE	SUITE 445	LAS VEGAS	NV	891284337	0.156029622	8
1770677676	FAYLONA	MARIA PIL		4212 W CHARLESTON BLVD		LAS VEGAS	NV	891021625	0.158126631	8
1366423956	SNOW	EVANGELIN	U	100 N GREEN VALLEY PKWY STE 239		HENDERSON	NV	890747704	0.158426687	8
1053725069	TAFT	HANNAH		7061 GRAND MONTECITO PKWY		LAS VEGAS	NV	891490287	0.15861326	8
1629394788	MILNE	ROBERT	DREW	2110 PINTO LN		LAS VEGAS	NV	891064809	0.162743406	8
1316946593	LEOVY	JOANNE		2225 CIVIC CENTER DR	SUITE 224	NORTH LAS VEGA	NV	890306338	0.165183696	8
1780973891	BEENFELDT	DEREK	A.	4796 CAUGHLIN PKWY STE 108		RENO	NV	895190910	0.166526412	8
1114241130	ALLEN	VERONICA	PRICILLIA	1397 S LOOP RD		PAHRUMP	NV	89048	0.167121937	8
1871504969	MCANALLEN	TERRY	JOSEPH	5320 S RAINBOW BLVD	#150	LAS VEGAS	NV	891181895	0.169391725	8
1568811271	VILLASENOR	JOHN	EVERARDO	540 N NELLIS BLVD		LAS VEGAS	NV	891105368	0.170199112	8
1578540951	ALM	VANCE		16500 WEDGE PKWY STE 100		RENO	NV	895113206	0.171673247	8
1942644760	ADERANGI	FAEGH		2845 SIENA HEIGHTS DR		HENDERSON	NV	890524153	0.172259572	8
1962897611	PINKSTON	CATHERINE		1075 N HILLS BLVD STE 180		RENO	NV	895066799	0.172929348	8
1760977029	MIYASHIRO	ERIN	LIN	291 N PECOS RD		HENDERSON	NV	890741918	0.173077246	8
1205998366	VENTURA	JUANCHICH	T	1ST AND A ST		HAWTHORNE	NV	894151510	0.175411072	8
1659371037	MAUBAN	RENE	A	2031 NORTH BUFFALO DRIVE		LAS VEGAS	NV	89128	0.17755257	8
1154986065	DAUTREMONT	ERIN	ASHLEY	620 SHADOW LN		LAS VEGAS	NV	891064194	0.178118954	8
1912093964	SMITH	PAUL	R	5542 LONGLEY LN		RENO	NV	895111886	0.178220969	8
1023042058	SIMPSON	LOREN	PATRICK	1559 WATASHEAMU RD		GARDNERVILLE	NV	894607455	0.180378329	8
1255835096	IMO	OGOCHUKWU	AMARACHI	3100 N TENAYA WAY		LAS VEGAS	NV	891280436	0.180465282	8
1730566811	CULVER	MEDINA	VICTORIA	1853 FAWNMORE CT		HENDERSON	NV	890123155	0.181119763	8
1306858790	PARK	DAVID	J	874 AMERICAN PACIFIC DR		HENDERSON	NV	890148800	0.18254293	8
1679989420	GIBB	ERI		1000 S RAINBOW BLVD		LAS VEGAS	NV	891456231	0.182615769	8
1851524235	CURTI	JESSICA	M	10415 DOUBLE R BLVD		RENO	NV	895218905	0.185674531	8
1053384107	THOLE	ROBERT	TUCKER	975 RYLAND ST STE 100		RENO	NV	89502	0.186048237	8
1760649271	BARGEN	RICHARD		3595 US HIGHWAY 50		SILVER SPRINGS	NV	894299303	0.186085447	8
1467430504	YCO	NEWTON	G	800 S MEADOWS PKWY STE 400		RENO	NV	895212972	0.186114415	8
1265467591	MONDORA	RAYMOND	ALLEN	8440 W. LAKE MEAD BLVD.	SUITE 103	LAS VEGAS	NV	891287648	0.187107049	8
1235662461	HOLDEN	DIANE	D	4700 LAS VEGAS BLVD N		NELLIS AFB	NV	891916600	0.18850568	8
1700990421	CLARK	CORNELL	M	888 S RANCHO DR		LAS VEGAS	NV	891063810	0.188557092	8
1568079804	BERNARD	NATALIE	IRENE	7610 TAMRA DR		RENO	NV	895066731	0.188932805	8
1427240928	KABSOUN	SARA	HAIDAR	2716 N TENAYA WAY	4TH FLOOR	LAS VEGAS	NV	891280424	0.189042509	8
1528432838	POOLE	JAY	HOWARD	1851 HILLPOINTE RD	UNIT # 1422	HENDERSON	NV	890740975	0.189471553	8
1275592461	WILLIAMS	PAMELA	MATTEN	4700 LAS VEGAS BLVD N	99 MDG/DME	NELLIS AFB	NV	891916600	0.190460994	8
1083748743	HILL	BRION	R.	975 RYLAND ST STE 100		RENO	NV	895021669	0.19055501	8
1861472979	KNIGHT	MELVIN	JAY	5295 SUN VALLEY BLVD		SUN VALLEY	NV	894337954	0.190640925	8
1558717520	FABARA	SABRINA		1155 MILL ST		RENO	NV	895021576	0.192981138	8
1346370137	RADOJICIC	MILAN		9499 W CHARLESTON BLVD STE 150		LAS VEGAS	NV	891177147	0.194101001	8
1902984313	SPOGEN	DANIEL		123 17TH STREET	BRIGHAM BLD	RENO	NV	895570001	0.194229686	8
1386604999	DUNLAP	MERRITT	W	412 W JOHN ST STE D		CARSON CITY	NV	897038829	0.194428868	8
1922307974	FAIRBANKS	JARED	DAVID	1815 E LAKE MEAD BLVD	STE 100	NORTH LAS VEGA	NV	890307187	0.194892179	8
1174505168	GOEL	ATUL	KUMAR	4700 LAS VEGAS BLVD N	99 AMDS/SGP	NELLIS AFB	NV	891916600	0.196174472	8
1760501795	SHANG	THOMAS	A	2626 S RAINBOW BLVD	SUITE 107	LAS VEGAS	NV	891464005	0.196458531	8
1215314620	HUYNH	JACQUELIN		762 14TH ST		ELKO	NV	89801	0.196904652	8
1437679578	PERL	MELANIE		10467 DOUBLE R BLVD		RENO	NV	895218905	0.198570804	8
1073576609	GENTNER	TIMOTHY	GLENN	1200 MOUNTAIN ST		CARSON CITY	NV	897033821	0.200331102	8
1427048818	STOVER	KAREN	M	13945 S VIRGINIA ST	SUITE 632	RENO	NV	895118993	0.202209727	8
1770112328	SCHIRDING	STEPHANIE	DANIELLE	4700 LAS VEGAS BLVD N		NELLIS AFB	NV	891916600	0.202531906	8
1508874207	RITER	BENJAMIN	DEAN	540 N NELLIS BLVD		LAS VEGAS	NV	89110	0.203456515	8
1962829820	FERRARA	BONNIE	R	1595 ROBB DR STE 2		RENO	NV	89523	0.204055309	8
1689906703	LEVIN	DIANE	M	4880 WYNN RD		LAS VEGAS	NV	891035406	0.204418742	8
1528171709	LEVISEUR	CARL		2210 E CALVADA BLVD		PAHRUMP	NV	890485804	0.204956952	8
1548343494	RATTRAY-HAHN	SANDRA	M	18653 WEDGE PKWY STE 300		RENO	NV	895113007	0.205265953	8
1164424867	CHOU	VICTOR	YEA-TSE	4275 BURNHAM AVE	#365	LAS VEGAS	NV	891195488	0.205467066	8
1043508427	WONG	KWOK	LUN	6850 N DURANGO DR	#208	LAS VEGAS	NV	891494595	0.205691108	8
1740266972	SIMON	RONALD	DAVID	1995 ERRECART BLVD	SUITE 208	ELKO	NV	898018346	0.205978817	8
1326224825	SHAHIN	MOHAMMAD	ALI	3325 RESEARCH WAY		CARSON CITY	NV	897067913	0.207849175	8
1245761394	HALL	ZUZANA		1200 MOUNTAIN ST STE 230		CARSON CITY	NV	897033867	0.208772896	8
1275538126	FLORA	NICOLE	R.	3201 S MARYLAND PKWY	SUITE 400	LAS VEGAS	NV	891092441	0.20905659	8
1396859021	BANNISTER	ROBERT	B	UNSOM 123 17TH ST	BRIGHAM BLD	RENO	NV	895570001	0.209307993	8
1598041022	NIMERI	RASHA	A	13945 S VIRGINIA ST STE 632		RENO	NV	895118930	0.210701521	8
1073760302	GOLDIN	CYRUS	I.	10035 W DESERT CANYON DR		RENO	NV	895115360	0.211986219	8
1477527505	KISER	MICHELE	J.	75 PRINGLE WAY STE 601		RENO	NV	89502	0.212916781	8
1326079724	WHITE	SANFORD	FRANKLIN	5771 S FORT APACHE RD	SUITE 100	LAS VEGAS	NV	891485626	0.213512533	8
1558329839	KORCAL	ROBERT	P	6401 W CHARLESTON BLVD STE 110		LAS VEGAS	NV	891461118	0.217346031	8
1457882680	YEUNG	JUSTIN		9320 W. SAHARA AVE.		LAS VEGAS	NV	89117	0.218875609	8
1447336862	LU	MARCIA		UNSOM 123 17TH ST	BRIGHAM BLD	RENO	NV	895570001	0.222036577	8
1023311040	DUBIN	STEPHEN	PAUL	6230 MCLEOD DR		LAS VEGAS	NV	891204442	0.223325211	8
1659540573	SCHMIDT	ELWOOD	LESTER	25 MCCABE DR		RENO	NV	895115991	0.224323993	8
1235111550	BARRY	YVONNE	A	5380 S RAINBOW BLVD	STE. 120	LAS VEGAS	NV	891181877	0.224966597	8
1356781512	CHAI	CHRISTOPH		1001 RIO VISTA DR		FALLON	NV	894065463	0.225163848	8
1487779260	ONG	LIANNE		1524 PINTO LN FL 2		LAS VEGAS	NV	891064195	0.226194181	8
1972967818	NA	CAROLINE		21 LOCUST ST		RENO	NV	895021316	0.231464322	8
1386317840	SMOLEK	SHELBEE		2145 GREEN VISTA DR STE 112		SPARKS	NV	894318513	0.231741277	8
1417952961	POTTERJONES	CHRISTINE		535 S HUMBOLDT ST		BATTLE MOUNTAI	NV	898201988	0.232354212	8
1194132811	DALRYMPLE	WILLIAM		4845 S RAINBOW BLVD STE 402		LAS VEGAS	NV	891034750	0.233740279	8
1336179415	ARGANOZA-PRIE	MARIA-TER	U	61 N. NELLIS BLVD.		LAS VEGAS	NV	89110	0.234292234	8
1255568929	HANNA	SYLVESTER	F	1000 S RAINBOW BLVD		LAS VEGAS	NV	891456231	0.234545033	8
1679559439	ANDERSON	WADE	E	1260 NEVADA PACIFIC BLVD		FERNLEY	NV	894089871	0.237884557	8
1710340179	ZHANG	JING	QIAN	2845 SIENA HEIGHTS DR		HENDERSON	NV	890524153	0.238222709	8
1669908950	LAGUERRE	KRISTINA	JANE	9300 W SUNSET RD		LAS VEGAS	NV	891484844	0.240640897	8
1043668015	LIN	MICHELLE	I	3227 E WARM SPRINGS RD STE 300		LAS VEGAS	NV	891203180	0.240774781	8
1639243538	SBAIH	SAMEERA		2649 WIGWAM PKWY	SUITE 100	HENDERSON	NV	890747367	0.241481475	8
1144259821	CURLEY	WILLIAM	JOSEPH	3150 N TENAYA WAY	STE 600	LAS VEGAS	NV	891280443	0.241517585	8
1083117808	RAVINDRAN	HARAN		2212 S EASTERN AVE		LAS VEGAS	NV	891044124	0.241914406	8
1215081849	NGUYEN	KIM CHI	T	897 IRONWOOD DR		MINDEN	NV	894235198	0.242334088	8
1245232750	PARCON	PAUL		4475 S EASTERN AVE		LAS VEGAS	NV	891197826	0.244490715	8
1952342933	WAGNER	KATHLEEN	THERESE	4920 W LONE MOUNTAIN RD		LAS VEGAS	NV	89130	0.24587884	8
1821090473	MANTHEI	DARLINA	KESEG	874 AMERICAN PACIFIC DR		HENDERSON	NV	890148800	0.24589927	8
1710199245	SHARMA	BIKAS		6787 W TROPICANA AVE	STE110	LAS VEGAS	NV	891034757	0.246828816	8
1811947609	LAMBERTS	ERIC	W	1240 E 9TH ST		RENO	NV	895122964	0.246932296	8
1992067375	WEST	KELSEY	DIANE	123 17TH ST BRIGHAM BLDG MS 316		RENO	NV	895573050	0.247259155	8
1306039938	VENIEGAS	CHERYL	R	9454 DEL WEBB BLVD		LAS VEGAS	NV	891348314	0.247628171	8
1013394576	DONNELLY	MARK	C.	888 S RANCHO DR		LAS VEGAS	NV	89106	0.249603604	8
1578502217	LAMPINEN	STEVEN	D.	517 ROSE ST		LAS VEGAS	NV	891064020	0.253626147	8
1629377379	MERCADO	CHRISTOPH	D.	8205 W WARM SPRINGS RD STE 210		LAS VEGAS	NV	891133646	0.254056677	8
1821140526	BOLAND	DEBORAH	K	63 N NELLIS BLVD		LAS VEGAS	NV	89110	0.254808133	8
1801138573	MERCADO	KATRINA	JOY	9880 W FLAMINGO RD STE 220		LAS VEGAS	NV	891478085	0.254844918	8
1245203256	REEVES	WILLIAM	TURNER	1257 PAIUTE CIR		LAS VEGAS	NV	891063202	0.256986463	8
1649350174	ENDO	CATHY	SUMIKO	855 6TH STREET		LOVELOCK	NV	894190661	0.257306863	8
1366704736	MCDONNELL	CHRISTOPH	J	580 W 5TH ST		RENO	NV	895034407	0.25763051	8
1235445065	DAWOOD	LANA		5230 BOULDER HWY	SUITE 110	LAS VEGAS	NV	891226076	0.259090461	8
1346299328	JURANI-SUAREZ	OTHELLA	ANN	10155 W TWAIN AVE	SUITE #110	LAS VEGAS	NV	891476722	0.259293229	8
1376630871	COATS	CAROL	ANN	1107 HIGHWAY 395		GARDNERVILLE	NV	89410	0.259909376	8
1245394535	TIRAO	JESUS	F	3585 S EASTERN AVE		LAS VEGAS	NV	89169	0.26093432	8
1275578882	OUJEVOLK	AMERICA	VICTORIA	855 6TH STREET		LOVELOCK	NV	89419	0.261928434	8
1386605400	SANDERS	JEFFREY	WOODROW	1200 MOUNTAIN ST		CARSON CITY	NV	89703	0.262482112	8
1407383904	DE VERA	ROMMEL		5380 S RAINBOW BLVD STE 330		LAS VEGAS	NV	891181880	0.263616527	8
1326026824	PRUM	ANDRA	L	5320 S RAINBOW BLVD STE 302		LAS VEGAS	NV	891181896	0.263775374	8
1932218096	ELLYIN	FRANCIS		3280 N RAINBOW BLVD	110	LAS VEGAS	NV	89108	0.264959204	8
1679132344	KEENE	TIMOTHY	JOSEPH	657 N TOWN CENTER DR		LAS VEGAS	NV	891446367	0.267495149	8
1003879693	ALLEY	CAROL	L	445 HALEB CT		RENO	NV	89521	0.267600324	8
1629021795	WEINTZ	CHARLES	H	888 S RANCHO DR		LAS VEGAS	NV	891063810	0.268173039	8
1467678532	FOUNTAIN	TODD	BAYNE	UNR STUDENT HEALTH CTR	MAILSTOP 19	RENO	NV	895570001	0.268387771	8
1235104308	WATSON	ROOSEVELT		650 N NELLIS		LAS VEGAS	NV	89110	0.271952613	8
1528403524	VU	LY	THI BICH	25 MCCABE DR		RENO	NV	895115991	0.272510029	8
1770652448	CURRY-WINCHEL	BAYO	K	411 W 6TH ST		RENO	NV	895034415	0.274043754	8
1447258090	BROOKS	STEVEN	LAURENCE	155 HWY 50		STATELINE	NV	89449	0.275252805	8
1386617355	MCKELVIE	CAROLYN	J	3012 S. DURANGO DR.	SUITE 1	LAS VEGAS	NV	89117	0.275455418	8
1366838567	ELSANOUSY	HIND		61 N. NELLIS BLVD.		LAS VEGAS	NV	89110	0.27556023	8
1619238748	KAUR	GIRISHA		4475 S EASTERN AVE		LAS VEGAS	NV	891197826	0.27600248	8
1134355159	ALMEQBELI	NEELAM	A	4180 S. RAINBOW BLVD. SUITE 810		LAS VEGAS	NV	89103	0.276475727	8
1144617507	DESFOR	REBECCA	J	85 KIRMAN AVE STE LL-1		RENO	NV	895021346	0.27866396	8
1972543676	WACHS	JEFFREY	A	2163 PRAY MEADOW ROAD		GLENBROOK	NV	89413	0.279066457	8
1346311354	CADE	JERRY	LYNN	2300 W CHARLESTON BLVD	SUITE 265	LAS VEGAS	NV	891022149	0.285828251	8
1528184785	HOFFMAN	EDWARD		8350 W SAHARA AVE	270	LAS VEGAS	NV	891178939	0.287781567	8
1851658124	GRAHAM	KATHLEEN	WAKEFIELD	4796 CAUGHLIN PKWY STE 108		RENO	NV	895190910	0.289401185	8
1336157585	GARDNER	DEL	R	9010 W CHEYENNE AVE		LAS VEGAS	NV	891298932	0.290788049	8
1104978808	HANSEN	P MICHAEL		9320 W SAHARA		LAS VEGAS	NV	89117	0.291254855	8
1659568046	STRUMILLO	CLEMENT	J	2685 S RAINBOW BLVD	SUITE 101	LAS VEGAS	NV	891465182	0.29155984	8
1194774042	O'CONNOR-SAND	LYDIA	E	4760 S PECOS RD	STE. 211	LAS VEGAS	NV	891215828	0.291807797	8
1134294259	RUSSO	SIMONE	FRANK	2900 E DESERT INN RD	SUITE 108	LAS VEGAS	NV	891213619	0.291860362	8
1417033044	KHAN	LUBNA		100 N GREEN VALLEY PKWY STE 110		HENDERSON	NV	890746392	0.293267835	8
1821038621	WELBORN	DARA	J	10001 S EASTERN AVE	SUITE 407	HENDERSON	NV	890523907	0.294206888	8
1972014454	CHUNYK	MARIKA	LENEE	366 W LAKE MEAD PKWY STE 100		HENDERSON	NV	890157287	0.295642672	8
1225272289	JOHNSTON	COLLIN	DAVIS	10652 S EASTERN AVE	SUITE A	HENDERSON	NV	890524952	0.296058335	8
1184980179	SCOTT	JILLIAN	ELAINE	2831 BUSINESS PARK CT STE 120		LAS VEGAS	NV	891289010	0.299102229	8
1003889585	TALLEY	JEANIENE	ANNE	3860 W ANN RD		N LAS VEGAS	NV	890314409	0.299964246	8
1659373678	SHERIFF	IMRAN		5449 RENO CORPORATE DR.	SUITE 100	RENO	NV	895110000	0.300620616	8
1508181124	ZINATI	SARAH		4700 LAS VEGAS BLVD N	BLDG 1300	LAS VEGAS	NV	891916600	0.300793528	8
1508861147	ANDERSON-DOZE	ELIZABETH	R	4700 LAS VEGAS BLVD N		NELLIS AFB	NV	891916600	0.301550037	8
1083124879	LAMBERT	DILLON	R	6542 S MCCARRAN BLVD STE B		RENO	NV	89509	0.30194735	8
1689766693	CHUNG	BINH	MINH	7345 S DURANGO DR # B107		LAS VEGAS	NV	891133608	0.304150958	8
1033552161	SHILGEVORKYAN	OGANES	HOVIK	3022 S DURANGO DR STE 100		LAS VEGAS	NV	891174440	0.305684705	8
1205805207	VAN HORN	JOHN	W	801 E WILLIAMS AVE		FALLON	NV	894063052	0.306445526	8
1689619983	SATARAY	JUSTO		216 N LAMB BLVD		LAS VEGAS	NV	89110	0.306811255	8
1457415069	O'ROURKE	REBECCA	J	4919 W CRAIG RD		LAS VEGAS	NV	891302730	0.308238051	8
1093763831	RITCHEY	ROBERT	K	880 SEVEN HILLS DR STE 140		HENDERSON	NV	89052	0.309353838	8
1497017719	LYNCH	ALISON	BREANNE	4796 CAUGHLIN PKWY STE 108		RENO	NV	895190910	0.310934149	8
1437100740	NIEMEYER	NINA	LOENE	6900 PECOS RD		NORTH LAS VEGA	NV	890864400	0.311832261	8
1760686158	NOCHE	ALEXANDER	C	821 N NELLIS BLVD		LAS VEGAS	NV	891105339	0.312454872	8
1710411400	SMITH	NATHAINA	FELICIA	1302 W CRAIG RD		NORTH LAS VEGA	NV	890320246	0.313082861	8
1902804834	STANTON	CHRISTOPH		910 VISTA BLVD		SPARKS	NV	89434	0.313205235	8
1730169533	NORK	KRISTEN	A	580 W 5TH ST		RENO	NV	895034407	0.31466547	8
1194702472	DELIONBACK	LOUIS	A	5975 S LOS ALTOS PKWY	SUITE 100	SPARKS	NV	894367699	0.315105145	8
1972701837	WILLIAMSON	LARRY	DEAN	330 S CASINO CENTER BLVD		LAS VEGAS	NV	891016102	0.315603403	8
1689726382	TAYLOR	RONALD	B	4331 N RANCHO		LAS VEGAS	NV	89130	0.315981603	8
1346321080	ANDREWS	MARK	ALLEN	515 W HASKELL ST		WINNEMUCCA	NV	894453782	0.316566666	8
1538353214	REYNOLDS	MARC	DORIAN	610 NORTHVIEW DR		FALLON	NV	894068453	0.3178675	8
1326425984	DEVERA	ORI	EDMOND	888 S RANCHO DR		LAS VEGAS	NV	891063810	0.320850514	8
1528014636	FOSTER-OLSON	CLAUDIA		2845 SIENA HEIGHTS DR		HENDERSON	NV	89052	0.321613197	8
1679957427	LYSTRUP	ROBERT		4700 LAS VEGAS BLVD N		NELLIS AFB	NV	891916600	0.322001289	8
1457378234	FARRO	KOUROS		975 RYLAND ST STE 100		RENO	NV	895021669	0.322671212	8
1053438127	KAHLON	HARBRINDE	SINGH	25 MCCABE DR		RENO	NV	895115991	0.32342553	8
1487836748	IZADMANESH	FAEZEH		9010 W CHEYENNE AVE		LAS VEGAS	NV	891298932	0.327155535	8
1336225747	LICATA	PETER	JOSEPH	5410 W SAHARA AVE		LAS VEGAS	NV	891463307	0.327440427	8
1558350827	AHN	CHANG-HOO		2845 SIENA HEIGHTS DR		HENDERSON	NV	890524153	0.328268798	8
1124517412	MALDONADO	JOHN	ALBERT	1260 NEVADA PACIFIC BLVD		FERNLEY	NV	894089871	0.32850198	8
1316982754	HOANG	LIEN	NGOC	283 N PECOS RD		HENDERSON	NV	890741918	0.329709521	8
1952497950	HORNBACK	JENNIFER	K.	7111 S VIRGINIA ST		RENO	NV	895111115	0.330975622	8
1780923276	KREISLER	LEONARD		2512 SILVERTON DR		LAS VEGAS	NV	891348832	0.33144561	8
1407135627	MARTINEZ	MARCELLO		800 N RAINBOW BLVD		LAS VEGAS	NV	891071189	0.331807588	8
1801912985	SMITH	SANDRA	JEAN	1280 E CALVADA BLVD		PAHRUMP	NV	890485693	0.332434698	8
1780603308	REBOTON	JONATHAN	C	821 N NELLIS BLVD		LAS VEGAS	NV	891105339	0.332439531	8
1649322348	LIEBER	RICHARD	D	5785 CENTENNIAL CENTER BLVD. STE. 190		LAS VEGAS	NV	89149	0.333687183	8
1124226535	FLOYD	ROBERT	TARRANT	1155 MILL ST		RENO	NV	895021576	0.334411098	8
1396906582	TUDLA	JEFFREY		8655 S EASTERN AVE		LAS VEGAS	NV	891232839	0.335954042	8
1902122872	MANUEL GARATE	RICARDO		7061 GRAND MONTECITO PKWY		LAS VEGAS	NV	891490287	0.337680184	8
1184660326	ROSEN	ROBERT	SCOTT	2780 S JONES BLVD	STE #B	LAS VEGAS	NV	891465625	0.341126314	8
1417969346	JOHNSON	GARY		123 17TH	BRIGHAM BLD	RENO	NV	895570001	0.341937601	8
1508395823	TSUNG	JAMES		4730 S FORT APACHE RD STE 150		LAS VEGAS	NV	891477959	0.342267604	8
1154344935	BROOKMAN	JEFF	F.	916 W OWENS AVE		LAS VEGAS	NV	891062516	0.343468119	8
1679816987	DAVE	MIT	P	2716 N TENAYA WAY FL 4		LAS VEGAS	NV	891280424	0.344618553	8
1770679706	SCHAUPP	JAMES	F	7111 S VIRGINIA ST		RENO	NV	895111115	0.346473304	8
1841375888	SINAI	KEVIN	P.	3201 S MARYLAND PKWY	SUITE #220	LAS VEGAS	NV	891092441	0.348200851	8
1881653384	CARLSON	KURT	KARL	855 6TH STREET		LOVELOCK	NV	89419	0.348308594	8
1609036086	BASALDUA	CHARALEE	K	540 N NELLIS BLVD		LAS VEGAS	NV	891105368	0.349680255	8
1013101161	GORDON	KENYETTA	MICHELLE	3960 W CRAIG RD STE 101		NORTH LAS VEGA	NV	890322750	0.350147417	8
1386938777	MAXWELL	JUSTIN	EVAN	9499 W CHARLESTON BLVD	SUITE 150	LAS VEGAS	NV	891177150	0.351840874	8
1992047047	MAILLAND	KEVIN		1524 PINTO LN FL 2		LAS VEGAS	NV	891064195	0.35334408	8
1376628594	MIRKIL	VINCENT	JEROME	10652 S EASTERN AVE STE A		HENDERSON	NV	890524953	0.354329047	8
1306047477	MERICLE	DALE	THOMAS	4425 PRIMAVERA AVE		RENO	NV	895025374	0.355504421	8
1982627303	STACEY	MICHELLE	L.	101 E LAKE MEAD PKWY		HENDERSON	NV	890155532	0.357489635	8
1356638811	SHAMLOO	MEHDI		9280 W SUNSET RD STE 426		LAS VEGAS	NV	891484862	0.360928896	8
1912149204	SMITH	STEVEN	RAYMOND	1000 LOCUST ST		RENO	NV	895022597	0.360937049	8
1255592390	LUEDEMAN	MICHAEL	SEAN	700 N SPRING ST.		CALIENTE	NV	890081010	0.362233144	8
1588655526	JOHNSTON	CHARLES		8280 W WARM SPRINGS RD		LAS VEGAS	NV	891133612	0.363417787	8
1326337437	BEARFIELD	JEREMY	C.	5575 KIETZKE LN		RENO	NV	895112290	0.363834179	8
1154500759	PAYOS	CARMELITA	LAARNI VI	9280 W SUNSET RD STE 200		LAS VEGAS	NV	89148	0.36407845	8
1619332962	SIRSY	KARIM		10950 S EASTERN AVE STE 100		HENDERSON	NV	890524971	0.365608813	8
1275554057	SHIN	ELLIOT		888 S RANCHO DR		LAS VEGAS	NV	891063810	0.366013544	8
1962614388	WANG	JIM		2210 E CALVADA BLVD		PAHRUMP	NV	890485804	0.366212384	8
1992799514	GAURON	MICHAEL	R	6900 PECOS RD		NORTH LAS VEGA	NV	890864400	0.367941879	8
1437171253	HARTWELL	PHILIP		190 E MESQUITE BLVD		MESQUITE	NV	890274790	0.367944263	8
1467696310	VANGUILDER	KAMIN	BETH	855 6TH ST.		LOVELOCK	NV	894190661	0.369447898	8
1336166370	SONDEREGGER	CHARLES	BRIAN	412 W JOHN ST	STE B	CARSON CITY	NV	897038829	0.369560013	8
1811331713	TAKEHARA	CHIYO	WENDY	75 PRINGLE WAY	SUITE 601	RENO	NV	89502	0.370091621	8
1568512101	DESHAZO	GARY	MAX	8440 W LAKE MEAD BLVD	SUITE 103	LAS VEGAS	NV	891287648	0.370707722	8
1275982621	STODTMEISTER	RUSSELL		13945 S VIRGINIA ST STE 632		RENO	NV	895118930	0.370724887	8
1447303557	GREGORY	DON	EDWARD	9975 S EASTERN AVE		LAS VEGAS	NV	891237949	0.3716412	8
1376510297	BITTNER	CHAD	E	283 N PECOS RD		HENDERSON	NV	890741918	0.372224013	8
1639556855	KINAHAN	CONSUELO	AUREA	5320 S RAINBOW BLVD STE 150		LAS VEGAS	NV	89118	0.372251102	8
1750478111	FRANK	DARIA		1540 HWY 395 SUITE E		GARDNERVILLE	NV	89410	0.374117411	8
1982674073	DELANEY	DAVID	ALLAN	2704 N TENAYA WAY		LAS VEGAS	NV	89128	0.374725868	8
1447386099	BUTLER	WENDELL	DECAMP	653 N TOWN CENTER DR	SUITE 502	LAS VEGAS	NV	891440514	0.375630685	8
1790883668	WISE	BRIGHAM	JEFFREY	2410 FIRE MESA ST	SUITE 180	LAS VEGAS	NV	891289016	0.376296043	8
1669458956	DE LEON	CLAIRE	N	9880 W FLAMINGO RD STE 220		LAS VEGAS	NV	891478085	0.376576162	8
1205078169	WRIGHT	STEPHANIE	D.	123 17TH ST.	STOP 316	RENO	NV	89557	0.376751044	8
1881667202	REGE	ANJALI	A	9454 DEL WEBB BLVD		LAS VEGAS	NV	891348314	0.378166928	8
1992745186	FRANK	DANIEL		2704 N TENAYA WAY		LAS VEGAS	NV	891280424	0.380656529	8
1295912830	AGUILA	ANNA LIZA	T	6210 N DURANGO DR	BLDG. 11	LAS VEGAS	NV	891493916	0.382145033	8
1720310592	HERNANDEZ	ALEX	YASSER	4700 LAS VEGAS BLVD N		NELLIS AFB	NV	891916600	0.382414028	8
1265620801	SIMPSON	ERICA	RAE	7111 S VIRGINIA ST	SUITE A7	RENO	NV	895111115	0.382844409	8
1003968702	LIPPMANN	FREDERICK	J	5785 CENTENNIAL CENTER BLVD STE 230		LAS VEGAS	NV	89149	0.385467665	8
1255484390	MIEDICO	TANIA	MORALES	2704 N TENAYA WAY	SUITE 200	LAS VEGAS	NV	891280424	0.385608044	8
1114157179	EWALD	ERIC	J	155 HIGHWAY 50		STATELINE	NV	89449	0.385774343	8
1083691927	HONG	HYUN	JUNG	4834 SPARKS BLVD	SUITE 100	SPARKS	NV	894368215	0.387957439	8
1396279428	DEL CARMEN	RENEE	FRANCES	2825 SIENA HEIGHTS DR		HENDERSON	NV	890523976	0.388430413	8
1184729204	SPARKS	AMY		10155 W TWAIN AVE	SUITE 110	LAS VEGAS	NV	891476722	0.389584465	8
1770538332	MABUNDA	GUILHERME	ABEL	705 HIGHWAY 446		NIXON	NV	894240227	0.389603509	8
1093710733	PENNELLE	DONALD	KENNETH	700 SHADOW LN	STE 470	LAS VEGAS	NV	891064159	0.390006029	8
1366658965	JACOBSON	SCOTT	NEIL	10120 S EASTERN AVE STE 130		HENDERSON	NV	89052	0.390226626	8
1073544599	NGUYEN	HAI	T	9499 W CHARLESTON BLVD	SUITE #150	LAS VEGAS	NV	891177150	0.390401447	8
1285672816	WAHAB	NAZ		6050 S FORT APACHE RD STE 200B		LAS VEGAS	NV	891485614	0.390485682	8
1427246578	ESTEPA	CHRISTINE	T	98 E LAKE MEAD PKWY STE 307		HENDERSON	NV	890156444	0.39176694	8
1225233018	STROBEL	CRAIG	A	825 S. ERIE MAIN STREET		TONOPAH	NV	89049	0.392473267	8
1972526218	KARAMANIDES	ANASTASIA		9065 S PECOS RD STE 190		HENDERSON	NV	890746605	0.394827401	8
1114221330	HANF	TED	CURTIS	10652 S EASTERN AVE	SUITE A	HENDERSON	NV	890524952	0.395197415	8
1821013798	ALAMO	ANTONIO	TADEO	56 N PECOS RD STE A		HENDERSON	NV	890747332	0.397563567	8
1528223906	HARRIS	HEATHER	RAE	500 E WINDMILL LN	STE 125	LAS VEGAS	NV	89123	0.397675298	8
1861718421	SCHILLING	ANNE	CLAIRE	9065 S PECOS RD	SUITE 240	HENDERSON	NV	890747187	0.39808664	8
1114029931	THOMAS	CARL	FILMORE	1525 LOS ALTOS PKWY		SPARKS	NV	894366692	0.398095133	8
1457389074	LEE	TONY	HUU	1800 W CHARLESTON BLVD		LAS VEGAS	NV	891022329	0.398727726	8
1356758833	DALRYMPLE	ITHA		1535 W WARM SPRINGS RD STE 135		HENDERSON	NV	890144343	0.399705611	8
1093794257	HARMAN	DEBRA	LYNN	7040 S DURANGO DR STE 105		LAS VEGAS	NV	891132198	0.403348918	8
1568532752	BISHOP	BRIAN	D	12300 LAS VEGAS BLVD S		HENDERSON	NV	890449506	0.403663708	8
1831110519	ALONGE	OLAYINKA	FAJANA	5320 S RAINBOW BLVD	SUITE 150	LAS VEGAS	NV	891181895	0.404038637	8
1326163940	MARTIN	KATE	ELIZABETH	1524 PINTO LN FL 2		LAS VEGAS	NV	891064195	0.40417058	8
1104206697	NAVAR	JONATHAN	P	4919 W CRAIG RD		LAS VEGAS	NV	891302730	0.405176614	8
1750364477	CAPLOWE	CAROL	LYNN	4700 LAS VEGAS BLVD N	MIKE O'CALL	LAS VEGAS	NV	891916600	0.405283601	8
1255728911	KHAN	MADIHA	AFREEN	874 AMERICAN PACIFIC DR		HENDERSON	NV	890148800	0.405932205	8
1417024860	WACHS	DALIAH	H	874 AMERICAN PACIFIC DR		HENDERSON	NV	890148800	0.406225919	8
1407067119	OWEN	RULON	DOUGLAS	7660 W. CHEYENNE AVENUE	SUITE 110	LAS VEGAS	NV	89129	0.407027996	8
1962573626	CANTY	MARK	D	1835 ODDIE BLVD		SPARKS	NV	894313559	0.408439644	8
1932192614	KAPOV	KEVIN		4475 S EASTERN AVE		LAS VEGAS	NV	89119	0.408719896	8
1710985262	GRINSELL	RANDI		6275 SHARLANDS AVE STE B15-18		RENO	NV	895233734	0.408868851	8
1053739623	SVARVERUD	JENNIFER	E	4700 LAS VEGAS BLVD N		NELLIS AFB	NV	891916600	0.410889327	8
1427072867	KOGAN	BARRY	ELLIOTT	2212 PLAZA DEL ROBLES		LAS VEGAS	NV	891024034	0.411607861	8
1053591149	RAMSEY	KEVIN	PAUL	4130 E SUNSET RD		HENDERSON	NV	890140212	0.412162925	8
1437682333	LAO	JASON		10001 S EASTERN AVE STE 101		HENDERSON	NV	890523908	0.415743877	8
1467425421	RILLERA	CARMELO	V	8205 W WARM SPRINGS RD STE 210		LAS VEGAS	NV	891133646	0.416471501	8
1043274459	SUBRAMANYAM	NANJUNDA	SWAMY	2031 N BUFFALO DR		LAS VEGAS	NV	891280269	0.417141645	8
1669763488	KHARAZI	PEJMAN		201 N BUFFALO DR		LAS VEGAS	NV	891450373	0.417289119	8
1740771252	FRANCIS	CHRISTOPH	DAVID	6170 N DURANGO DR STE 130		LAS VEGAS	NV	891493923	0.417300917	8
1790319150	LAROWE	CATHERINE	EDELMIRA	4700 LAS VEGAS BLVD N		NELLIS AFB	NV	891916600	0.417981007	8
1689634123	SORIANO	SIMONETA	SUMAGUE	525 MARKS ST		HENDERSON	NV	890146654	0.418120272	8
1407359227	FRANCIS	ASHWITHA		1799 MOUNT MARIAH DR		LAS VEGAS	NV	891061501	0.418564201	8
1013425255	NANAR	BIKRAMJIT	SINGH	1382 OPAL VALLEY ST		HENDERSON	NV	890523146	0.418829323	8
1457644932	GOTARDO	ANNA	C.	4750 W OAKEY BLVD STE 2A		LAS VEGAS	NV	891021535	0.4194685	8
1710546304	CARAWAY	JOHN		5400 S RAINBOW BLVD		LAS VEGAS	NV	891181859	0.419525057	8
1922567718	BATE AKOACHER	MONIQUE	BATE	9260 W SUNSET RD STE 110		LAS VEGAS	NV	891484903	0.419724143	8
1538200233	BONNICK MURRA	BLANCHE	Y	2500 WIGWAM PKWY	SUITE 111	HENDERSON	NV	890747112	0.420546425	8
1194786384	GOODWIN	DEBORAH	VITTUM	2031 N BUFFALO DR		LAS VEGAS	NV	891280269	0.421512815	8
1326044520	HICKS	RONALD	B.	5975 S LOS ALTOS PKWY		SPARKS	NV	894367699	0.422119471	8
1518391077	SWEENEY	MARGARET	ELIZABETH	1000 S RAINBOW BLVD		LAS VEGAS	NV	89145	0.424384664	8
1104975523	HOLCK	BARBARA	ANN	99 MDOS SGOPF	MOFH	NELLIS AFB	NV	891916601	0.424871155	8
1487740460	COUGHLIN	TIMOTHY	D	7111 S VIRGINIA ST		RENO	NV	895111115	0.425236838	8
1023194347	KINCHELOE	JOHN	ALLEN	515 W HASKELL ST		WINNEMUCCA	NV	894453782	0.427105993	8
1447463500	VICTORIA	EDWARD	S	7391 W CHARLESTON BLVD	SUITE 140	LAS VEGAS	NV	891171577	0.428023833	8
1568487841	DEMOSS	JEFFREY	A	2825 SIENA HEIGHTS DR		HENDERSON	NV	890523976	0.429867698	8
1538181748	STROHM	MAUREEN		9300 W SUNSET RD		LAS VEGAS	NV	891484844	0.429911056	8
1679899892	SLOTS	HENRIK		5575 KIETZKE LN		RENO	NV	895112290	0.430071835	8
1588161202	CARPENTER	ADRIANA	M	4700 LAS VEGAS BLVD N		NELLIS AFB	NV	891916600	0.430102992	8
1780694117	BERNARDINO	RUSTICA	A	901 RANCHO LN		LAS VEGAS	NV	891063836	0.431343016	8
1518039148	TRUONG	BIANCA		1700 WHEELER PEAK DR.		LAS VEGAS	NV	89106	0.431386758	8
1003347295	SINGH	NITTU		6170 N DURANGO DR STE 130		LAS VEGAS	NV	891493923	0.431428091	8
1972986404	DAO	ALEXANDER		1000 S RAINBOW BLVD		LAS VEGAS	NV	891456231	0.431905941	8
1295212330	PHILLIPS	STEVEN	DOUGLAS	1595 ROBB DR STE 2		RENO	NV	895233527	0.433515871	8
1912117359	WILLCOURT	ROBIN		535 S HUMBOLDT ST		BATTLE MOUNTAI	NV	898201988	0.434666173	8
1316522626	BURTON	SAMUEL	JAMES	4700 LAS VEGAS BLVD N		NELLIS AFB	NV	891916600	0.434814093	8
1760597405	SU	SEAN	PHONG-QUO	2451 PROFESSIONAL CT STE 110		LAS VEGAS	NV	891280827	0.435481479	8
1053547828	KHAIRA	GURINDERP	SINGH	2845 SIENA HEIGHTS DR		HENDERSON	NV	890524153	0.437479271	8
1790281723	MILLSAPS	BRIANNA		1524 PINTO LN FL 2		LAS VEGAS	NV	891064195	0.437696726	8
1821674839	MANN	SONJA	ANGELIQUE	724 AVENUE H		ELY	NV	893012601	0.438473578	8
1760837595	BOGART	ROBERT	W	975 RYLAND ST STE 100		RENO	NV	895021669	0.439117671	8
1952888935	PHAM	CHI	DINH	10160 PENSIVE PONDER ST		LAS VEGAS	NV	891786559	0.440391662	8
1437375433	ZDOROVYAK	INNA		9880 W FLAMINGO RD STE 220		LAS VEGAS	NV	891478085	0.442051623	8
1871734681	TICHANE	MARGENE	MAY	511 N. HAMILTON ST.		PAINTED POST	NV	14870	0.443775075	8
1063467512	EDWARDS	JENNIFER	ESQUIRO	580 W 5TH ST		RENO	NV	895034407	0.443882099	8
1538255823	FORTSON	DARRYL	L	2704 N TENAYA WAY		LAS VEGAS	NV	891280424	0.444627994	8
1598027963	RILEY	DUSTIN	L	1200 MOUNTAIN ST		CARSON CITY	NV	897033821	0.44483205	8
1346543816	DUGGAL	AMIT		9499 W CHARLESTON BLVD	SUITE 150	LAS VEGAS	NV	891177150	0.445434555	8
1164713400	JOSLIN	JAMES	DOUGLAS	4475 S EASTERN AVE		LAS VEGAS	NV	891197826	0.445617266	8
1750383360	KILPATRICK	BYRON		595 W LAKE MEAD PKWY		HENDERSON	NV	890157071	0.447499908	8
1063436517	RAND	ROBERT	GENE	6880 S MCCARRAN BLVD	STE14	RENO	NV	895096175	0.448557279	8
1609856095	THOMAS	QUINTON		1475 TERMINAL WAY	SUITE A1	RENO	NV	895023430	0.448727355	8
1407877343	SONPATKI	ANANT	K	3001 SAINT ROSE PKWY		HENDERSON	NV	890523839	0.449267417	8
1568596229	JOHNSON	DAVID	ANDREW	925 IRONWOOD DRIVE	SUITE 2105	MINDEN	NV	894235180	0.450597848	8
1659399269	ADAMS	KIMBERLY	A	5225 S DURANGO DR		LAS VEGAS	NV	891130159	0.45094752	8
1437151917	HAYES	ROBERT	CLINTON	9499 W CHARLESTON BLVD STE 150		LAS VEGAS	NV	891177147	0.450957652	8
1013035476	PAREKH	MILAN	S.	6440 SKY POINTE DR STE 140-116		LAS VEGAS	NV	891314047	0.451226005	8
1235425448	GIBBS	MARY-LIBE	Y	6210 N DURANGO DR BLDG 11		LAS VEGAS	NV	891493916	0.451614277	8
1922242676	MACHUCA	FRANCISCO	GUADALUPE	1513 S EASTERN AVE		LAS VEGAS	NV	891043916	0.453212741	8
1558343772	FORTE	DANA	M	9010 W CHEYENNE AVE		LAS VEGAS	NV	891298932	0.454947009	8
1558920215	TRUJILLO	ADAM	BARTHOLOM	6655 S CIMARRON RD STE 100		LAS VEGAS	NV	891132181	0.45523488	8
1306810155	HUNTER	JERRY	LEE	2300 W CHARLESTON BLVD		LAS VEGAS	NV	89102	0.455341926	8
1538659396	NAVARRO	CYBILL		620 SHADOW LN		LAS VEGAS	NV	891064119	0.456027792	8
1821309584	SAKO	BRADLEE	K.	123 17TH ST.	BRIGHAM BLD	RENO	NV	89557	0.456239207	8
1356735823	SHOLTY	RODNEY		8121 CARAMEL GORGE CT		LAS VEGAS	NV	89143	0.456612067	8
1891769808	DI LAURO	MICHELE	ALISA	4180 S. RAINBOW BLVD. SUITE 810		LAS VEGAS	NV	89103	0.456853693	8
1346650595	TOTH	BELA	BERT	1559 WATASHEAMU RD		GARDNERVILLE	NV	89460	0.45690316	8
1093808586	KUBAL	VIPUL		3950 S EASTERN AVE	SUITE 120	LAS VEGAS	NV	891195174	0.458660137	8
1245523349	RAVEENDRAN	SHIRLEY	ANNETTE	5320 S RAINBOW BLVD STE 150		LAS VEGAS	NV	891181807	0.458945357	8
1316989809	FAZEKAS	KARL	C	3163 S EASTERN AVE		LAS VEGAS	NV	891093308	0.459576649	8
1033571617	WOOD	JOSHUA	HARLAND	5265 VISTA BLVD BLDG B		SPARKS	NV	894360836	0.460928498	8
1881855526	WEAVER	OLUWATOYI		1500 E 2ND ST	SUITE 100	RENO	NV	895021262	0.461768533	8
1508811191	FARRIMOND	DONALD	MATTHEW	601 RALSTON STREET	SUITE 100	RENO	NV	89503	0.462132756	8
1518189448	BERTOLI	TROY	P	1500 W SUNSET RD # 100-120		HENDERSON	NV	890146681	0.462367527	8
1487721940	MAR	DAVID		UNR BRIGHAM BLDG 316		RENO	NV	89557	0.46260952	8
1841219300	GAETKE	MARK	JONATHAN	1530 E 6TH ST		RENO	NV	895123707	0.463037427	8
1144344599	PASSALACQUA	BRIAN	RICHARD	123 17TH STREET	BRIGHAM BLD	RENO	NV	89557	0.463351323	8
1902874191	CLAY	THOMAS	R	4880 WYNN RD		LAS VEGAS	NV	891035406	0.463410534	8
1336658921	RODRIGUEZ	JAVIER	ALEXANDER	1595 ROBB DR STE 2		RENO	NV	895233527	0.464779452	8
1114999885	WALKER	CHRISTOPH	S	4700 LAS VEGAS BLVD N		NELLIS AFB	NV	891916600	0.465101158	8
1952419772	LYONS	COLLEEN	CARALYN	1330 WATERLOO LN # 101		GARDNERVILLE	NV	894105587	0.465965462	8
1619235736	JOHNSON	JASON	ALAN	975 RYLAND ST STE 100		RENO	NV	895021669	0.466173675	8
1033591581	BHATIA	NAUHAR		10624 S EASTERN AVE STE A-955		HENDERSON	NV	890522982	0.466981384	8
1457655482	SWANSON	JULIE	LYNN	2316 W CHARLESTON BLVD		LAS VEGAS	NV	891022149	0.470446191	8
1962504142	CHEN	RICHARD	WILLIAM	975 RYLAND ST		RENO	NV	895021667	0.471451356	8
1083024194	MARK	MICHELLE	ALICIA	10001 S EASTERN AVE STE 101		HENDERSON	NV	890523908	0.471454472	8
1164562120	BOURGAULT	IRENE	MARY	3150 N TENAYA WAY	660	LAS VEGAS	NV	891280443	0.471523055	8
1578950945	SIVARAMAN	SUSANTH		8300 W CHEYENNE AVE STE 106		LAS VEGAS	NV	891292177	0.471911647	8
1992232334	GILL	MANDEEP		8300 W CHEYENNE AVE STE 105		LAS VEGAS	NV	891292177	0.47231093	8
1821172305	WIKLER	ABRAHAM		8985 S PECOS RD	#4A	HENDERSON	NV	890747162	0.47520551	8
1154414795	O'DOWD	CECILIA		6570 S MCCARRAN BLVD		RENO	NV	895096112	0.478919297	8
1942322466	KOKA	GOVIND	VENKATA	9975 S EASTERN AVE	STE 110A	LAS VEGAS	NV	891237949	0.478921729	8
1437244753	SMITH	EMILY	ANNE	13945 S VIRGINIA ST STE 632		RENO	NV	895118930	0.47944874	8
1598747735	HALL	SCOTT	L.	123 17TH STREET, BRIGHAM BUILDING	MAIL STOP 3	RENO	NV	895770316	0.479794249	8
1871942151	HUANG	RYAN		2995 S JONES BLVD STE A		LAS VEGAS	NV	891465612	0.480404992	8
1649442609	MARTIN	MATTHEW	LANE	874 AMERICAN PACIFIC DR		HENDERSON	NV	890148800	0.480507073	8
1346391182	CHANG	JOYCE	PO	7720 W SAHARA AVE	SUITE 103	LAS VEGAS	NV	89117	0.481741341	8
1306816566	CHIANG	JIM	C	895 ADAMS BLVD		BOULDER CITY	NV	890052235	0.483644144	8
1063691673	AGUSTIN	TRICIA		100 N GREEN VALLEY PKWY STE 239		HENDERSON	NV	890747704	0.48405964	8
1316301617	ROSCOE	BERNARD	ERNEST	75 PRINGLE WAY STE 601		RENO	NV	895021472	0.484566477	8
1356413405	WIGGINS	THOMAS	T	1397 S LOOP RD		PAHRUMP	NV	89048	0.485536285	8
1083934822	WEINGROW	CRAIG	M	7200 SMOKE RANCH ROAD	SUITE 120	LAS VEGAS	NV	89128	0.487006064	8
1346225976	HAWORTH	LISA		2482 W HORIZON RIDGE PKWY	SUITE 110	HENDERSON	NV	890522728	0.487801321	8
1851348932	ROMICK	CHARLES	A.	2205 GLENDALE AVE	#131	SPARKS	NV	894315511	0.488451397	8
1346496114	DUKES	TODD	RICHARD	4275 BURNHAM AVE	STE. 105	LAS VEGAS	NV	891195488	0.488543816	8
1669583175	PARWEEN	NAIYERA		10410 S EASTERN AVE	SUITE #100	HENDERSON	NV	890524195	0.489523528	8
1649839259	MORENO	LUIS	ARMANDO	2075 E FLAMINGO RD		LAS VEGAS	NV	891195188	0.492539882	8
1417018045	ROLLINS	DANIEL		8374 W CAPOVILLA AVE		LAS VEGAS	NV	891133305	0.492748399	8
1457318990	LADNER	TIMOTHY		2685 S RAINBOW BLVD	SUITE 101	LAS VEGAS	NV	891465182	0.493395201	8
1235129198	ELLIOTT	KENT	CHAPIN	1075 N HILLS BLVD	#180	RENO	NV	895065732	0.493550615	8
1114410784	DODGE	JAKE		4700 LAS VEGAS BLVD N		NELLIS AFB	NV	891916600	0.494368622	8
1164873352	DALTON	STEVEN		6880 S MCCARRAN BLVD STE 5		RENO	NV	895096129	0.494438296	8
1174552517	KANE	MAILE	NAOMI AKI	786 W PIONEER BLVD STE A		MESQUITE	NV	890278862	0.494583619	8
1265639793	PURAYIL	PREEMA	P	1397 GALLERIA DR		HENDERSON	NV	890146661	0.495352902	8
1790869154	WIKLER	DAVID		8985 S PECOS RD	#4A	HENDERSON	NV	890747162	0.496437966	8
1518049154	BIAZZO	SALVATORE	J	517 ROSE ST		LAS VEGAS	NV	891064020	0.49755336	8
1912965278	HETTINGA	ROSE	A	600 WHITNEY RANCH DR	B6	HENDERSON	NV	890142611	0.497962541	8
1033178637	MCCORMACK	MARIE	MONIQUE	5575 KIETZKE LN		RENO	NV	895112290	0.498001163	8
1912059619	GOODSELL	NEIL	W	4231 N RANCHO		NORTH LAS VEGA	NV	89130	0.498311526	8
1770963001	SCHROEDER	HILARY		540 N NELLIS BLVD		LAS VEGAS	NV	89110	0.500653792	8
1750645214	KAFER	DREW	SCOTT	4700 LAS VEGAS BLVD N		NELLIS AFB	NV	891916600	0.501840077	8
1437410222	HAWKS	MATTHEW	KENDALL	4700 LAS VEGAS BLVD N		LAS VEGAS	NV	891916600	0.503299502	8
1437137247	PHILANDER	PETER		2481 PROFESSIONAL CT		LAS VEGAS	NV	891280825	0.506178742	8
1942462072	HONEYCUTT	JAMES	DAVID	4700 LAS VEGAS BLVD N		LAS VEGAS	NV	891916600	0.509627501	8
1184754400	LEAKS	JOAN	S	151 W BROOKS AVE		N LAS VEGAS	NV	890303901	0.509931345	8
1487631768	GREEN	TRACEY	D	2345 E PRATER WAY	SUITE 207	SPARKS	NV	894349600	0.510466047	8
1922362490	PETERSON	TIMOTHY		4700 LAS VEGAS BLVD N		NELLIS AFB	NV	891916600	0.511176864	8
1790758332	VACEK	DOUGLAS		25 MCCABE DRIVE		RENO	NV	89511	0.512895171	8
1992758726	LANG	ROBERT	J.	4500 W OAKEY BLVD		LAS VEGAS	NV	89102	0.513685785	8
1285892158	CHUNG	BO		801 E WILLIAMS AVE		FALLON	NV	894063052	0.514532917	8
1184669293	ACOSTA	ELVIRA	B.	2001 S RAINBOW BLVD	SUITE 160	LAS VEGAS	NV	891460824	0.514793265	8
1356380968	METCALF	JAMES	J.	283 N PECOS RD		HENDERSON	NV	890741918	0.515177176	8
1558327692	MCHUGH	PAUL	MARTIN	1800 W CHARLESTON BLVD		LAS VEGAS	NV	891022329	0.515568977	8
1134111610	CAIN	WILBERT		4700 LAS VEGAS BLVD N	NELLIS AFB	LAS VEGAS	NV	891916600	0.517503432	8
1730691353	RATHIE	JILL	MAREE	5580 W FLAMINGO RD		LAS VEGAS	NV	89103	0.517541544	8
1821592445	WINN	DAVID		9320 W. SAHARA		LAS VEGAS	NV	89117	0.519566129	8
1487746350	TOLENTINO	ROBERT		4475 S EASTERN AVE		LAS VEGAS	NV	891197826	0.520475953	8
1023185915	CHU	NANCY	C.	2789 SUNRIDGE HEIGHTS PKWY	SUITE 100	HENDERSON	NV	890525052	0.521233517	8
1083622179	VU	HUAN	MAU	4180 S RAINBOW BLVD STE 810		LAS VEGAS	NV	89103	0.522167815	8
1487628681	GALDO	BELLA	B.	1595 ROBB DR STE 2		RENO	NV	895233527	0.524011388	8
1760706519	MAGRINI	AMANDA		5975 S LOS ALTOS PKWY	SUITE 100	SPARKS	NV	894367699	0.525196776	8
1013163286	BROWN	CONSTANCE		3675 PECOS MCLEOD STE 700		LAS VEGAS	NV	891213811	0.527270837	8
1750775193	DIERINGER	AARON		UNIVERSITY OF NEVADA SCHOOL OF MEDICINE	BRIGHAM BLD	RENO	NV	895570001	0.527956066	8
1609866748	YEE	BEVERLY	M	8280 W WARM SPRINGS RD		LAS VEGAS	NV	891133612	0.528333003	8
1356342364	GORMAN	MICHAEL	JUSTIN	1301 BERTHA HOWE AVE	SUITE 1	MESQUITE	NV	890277502	0.529000649	8
1093205510	FENG	ZHIQI		2995 S JONES BLVD		LAS VEGAS	NV	891465668	0.529085124	8
1851362271	ROSKY	LEON	ISAAC	2704 N TENAYA WAY		LAS VEGAS	NV	89128	0.532250833	8
1245688175	WOODY	KRISTEN	BIKHAZI	874 AMERICAN PACIFIC DR		HENDERSON	NV	890148800	0.533275648	8
1093913378	MOKHTARE	SHAHAB		9811 W CHARLESTON BLVD	SUITE 2441	LAS VEGAS	NV	891177528	0.533985714	8
1467800243	PETERSON	TYLER	ALAN	888 S RANCHO DR		LAS VEGAS	NV	891063810	0.536206452	8
1407836794	RIVAS	DAVID	M	821 N NELLIS BLVD		LAS VEGAS	NV	891105339	0.537228769	8
1063460855	COATSWORTH	MATTHEW	ALAN	6900 PECOS RD		NORTH LAS VEGA	NV	890864400	0.539181468	8
1588864748	LOTTERHOS	JOSEPH	E	4700 LAS VEGAS BLVD N		NELLIS AFB	NV	89191	0.539938238	8
1962893370	WEISS	LAWRENCE		17 WADE HAMPTON TRL		HENDERSON	NV	890526636	0.54075381	8
1043506744	RODRIGUEZ	SHIRLEY		6850 N DURANGO DR		LAS VEGAS	NV	891494595	0.540966638	8
1477619831	BAZEMORE	CURTIS	EUGENE	6424 LOOSEE RD	SUITE 100	NORTH LAS VEGA	NV	890860102	0.541176954	8
1548241789	SEARS	ZAIGA	RUMBENS	4700 LAS VEGAS BLVD N		NELLIS AFB	NV	89191	0.541773367	8
1730152703	CONGER	MICHELLE	D	4835 S DURANGO DR		LAS VEGAS	NV	891478171	0.542231123	8
1306070552	BUTTRUM	MANDY	YVONNE	10001 S EASTERN AVE STE 101		HENDERSON	NV	89052	0.542546994	8
1225419476	CLEARY	DILLON	M	4700 LAS VEGAS BLVD N		NELLIS AFB	NV	891916600	0.545308485	8
1821123894	ROYAL	DANIEL	FULLER	9065 S. PECOS ROAD	STE 250	HENDERSON	NV	89074	0.545819862	8
1982890539	SINGH	AMARJIT	K	1597 E WINDMILL LN STE 200		LAS VEGAS	NV	891231921	0.546133215	8
1326454307	KUHN	HAYLEY		2875 S NELLIS BLVD STE 3		LAS VEGAS	NV	891212087	0.547729002	8
1265896922	ALEXANDER	BRANDI		1524 PINTO LN FL 2		LAS VEGAS	NV	891064195	0.549487148	8
1740267020	SWANSON	ANDREW	JAMES	1959 E PRATER WAY		SPARKS	NV	89434	0.549501919	8
1134331986	ASAFO-ADJEI	PETER	K	2031 MCDANIEL ST	SUITE 105	N LAS VEGAS	NV	890306303	0.55128204	8
1770589186	ROGERS	JOHN	RUSSELL	700 N SPRING ST	#A	CALIENTE	NV	890081010	0.552219858	8
1881000388	RUPERT	ZACHARY		4700 LAS VEGAS BLVD N		NELLIS AFB	NV	891916600	0.552871196	8
1801875448	VINCENT	JOHN	W	4755 PASTURE RD	NAVAL BRANC	FALLON	NV	894960001	0.553087141	8
1871627521	BARNETT	TIFFANY	R.	6570 S MCCARRAN BLVD		RENO	NV	895096112	0.554250377	8
1790841831	RECTO	EFREN	ESCUETA	2831 BUSINESS PARK CT	130	LAS VEGAS	NV	891289000	0.554621835	8
1518053743	BLOOMFIELD	STEPHEN	H.	5250 NEIL RD	#207	RENO	NV	895026542	0.555127729	8
1205806429	GONZALEZ	KAREN	SANTOS	9077 S PECOS RD STE 3800		HENDERSON	NV	89074	0.555632294	8
1912041658	BENNETT	KATHARINE	STARR	3380 N TRUCKEE LN		SPARKS	NV	894341570	0.557828987	8
1992946081	SCHWARTZ	HERSCHEL	M.	8550 W DESERT INN RD	BLDG. 102-1	LAS VEGAS	NV	891174401	0.557916205	8
1306881446	KOHN	RONALD	J	5081 N RAINBOW BLVD	SUITE 110	LAS VEGAS	NV	891301626	0.561058359	8
1760843668	THIELE	KAREN		BRIGHAM BLDG 316UNSOM		RENO	NV	895570169	0.561439994	8
1275700494	LEHRNER	STEPHANIE	JUDITH	2481 PROFESSIONAL CT		LAS VEGAS	NV	891280825	0.562932127	8
1568734630	ABRAHAM	CHERUBA		1343 NEWLANDS DR W		FERNLEY	NV	89408	0.563672257	8
1205848132	FIORE	DAVID		UNSOM 123 17TH STREET BRIGHAM BLDG MS 316		RENO	NV	895570001	0.564290883	8
1326532714	WHITE	CAITLIN	ALEXANDRA	1055 S WELLS AVE		RENO	NV	895022550	0.565404205	8
1639483746	KWAN	MELINDA		4475 S EASTERN AVE		LAS VEGAS	NV	891197826	0.566195499	8
1043241961	HOSKINS	DAVID	S	1664 US HIGHWAY 395 N	SUITE #201	MINDEN	NV	89423	0.569871197	8
1992722474	VONTOBEL	WILLIAM		3150 N TENAYA WAY	SUITE 100	LAS VEGAS	NV	891280443	0.570434348	8
1659353878	JACKS	WILLIAM	P	2031 MCDANIEL ST STE 250		N LAS VEGAS	NV	890306309	0.571973002	8
1063610061	ANDROSSOV	ANDREI		5230 BOULDER HWY STE 110		LAS VEGAS	NV	89122	0.572964018	8
1154987139	VITUG	BENNETT		620 SHADOW LN		LAS VEGAS	NV	891064194	0.574719832	8
1699975490	HAYES	AMBER	LEE	5265 VISTA BLVD BLDG B		SPARKS	NV	894360836	0.5768997	8
1609237593	TORRES	ANNA		1200 MOUNTAIN ST STE 230		CARSON CITY	NV	897033867	0.577213103	8
1750418828	BUCHWALD	WAYNE	ROBERT	1700 WHEELER PEAK DR.		LAS VEGAS	NV	89106	0.578495134	8
1669628277	GARNER	KATHRYN	K	4700 LAS VEGAS BLVD N		NELLIS AFB	NV	891916600	0.578570629	8
1295939163	HEATH	JUSTIN		801 E WILLIAMS AVE		FALLON	NV	894063052	0.581662268	8
1528238144	OTTEN	MATTHEW	HC	5741 S FORT APACHE RD STE 100		LAS VEGAS	NV	891485622	0.583135136	8
1558403006	FRIEDRICH	KARL	D	975 RYLAND ST	SUITE 100	RENO	NV	89502	0.585852179	8
1336339951	BERTALMIO	AARON	ANTHONY	975 RYLAND ST STE 100		RENO	NV	895021669	0.587169501	8
1114066115	AMISSAH	IMMANUEL		540 N NELLIS BLVD		LAS VEGAS	NV	891105368	0.587565201	8
1871556415	HARDING	EDWARD	M	360 S LOLA LN BLDG B		PAHRUMP	NV	89048	0.590431273	8
1659495117	GROSS	PAMELA	GAIL	4700 LAS VEGAS BLVD N	MIKE O'CALL	LAS VEGAS	NV	891916600	0.590868065	8
1972513091	MALL	MICHAEL	SCOTT	7455 W WASHINGTON AVE	#400	LAS VEGAS	NV	891284337	0.591570777	8
1336419753	KOMINKSY	BRIAN		3675 S RAINBOW BLVD	#107-335	LAS VEGAS	NV	891031069	0.592442337	8
1801998166	TRAN	BINH	N	1302 W CRAIG RD		N LAS VEGAS	NV	890320246	0.592818713	8
1013946532	LEMIEUX	JOHN	R	6630 S. MCCARRAN BLVD	BLDNG B SUI	RENO	NV	895096145	0.592969306	8
1588760169	MCLENNAN	JAMES	C	513 HAMMILL LN		RENO	NV	895111004	0.59370176	8
1669407144	COY	MICHAEL	RAOUL	1341 S RAINBOW BLVD	#101	LAS VEGAS	NV	891469069	0.595417512	8
1053363473	FU	PEI-CHI		2845 SIENA HEIGHTS DR		HENDERSON	NV	89052	0.595794972	8
1760821763	MCMULLIN	BRIAN	C	4700 LAS VEGAS BLVD N		NELLIS AFB	NV	891916600	0.598130259	8
1578525382	PARKER	CLEVIS	T.	3340 TOPAZ ST STE 140B		LAS VEGAS	NV	891213959	0.599370527	8
1023057296	GOTHELF	DAVID	S	100 N GREEN VALLEY PKWY	SUITE 210	HENDERSON	NV	890746391	0.599582011	8
1003869330	HERMAN	PAUL	D.	1995 ERRECART BLVD	SUITE 110	ELKO	NV	898018334	0.599617637	8
1841226636	CHEN	YUAN-CHUN		219 N PECOS RD		HENDERSON	NV	890747359	0.599822878	8
1659373140	HUNTER	ROBERT	EARLE	330 SOUTH CASINO CENTER		LAS VEGAS	NV	89101	0.601045243	8
1457478745	WEINGARTEN	ROSLYN	BERNADETT	2001 S RAINBOW BLVD	SUITE 160	LAS VEGAS	NV	891462990	0.601908898	8
1679643399	LEE	DEANNA	M	2950 S RAINBOW BLVD		LAS VEGAS	NV	891466244	0.604226318	8
1982850756	EARLEY	BRIAN	VICTOR	1297 NEVADA HWY	SUITE A	BOULDER CITY	NV	890051853	0.604885151	8
1730137316	DEES	DANIEL		1ST AND A ST		HAWTHORNE	NV	894151510	0.605377341	8
1184867806	GOPENG	JENNIFER	SAQUING	2875 S NELLIS BLVD STE 3		LAS VEGAS	NV	891212087	0.60560214	8
1811916216	SHURTLEFF	KRISTINA	P	38 S WATER ST STE 200		HENDERSON	NV	890157223	0.605782994	8
1346239951	PACK	CRAIG	RICHARD K	4311 CARSWELL AVE	BLDG 340	NELLIS AFB	NV	891917069	0.605827262	8
1447457866	JEMPSA	JAMES	CHARLES	6580 S VIRGINIA ST		RENO	NV	895111117	0.606592752	8
1831127018	DONAHUE	KELLIE	MARIE	3325 RESEARCH WAY		CARSON CITY	NV	897067913	0.606609298	8
1003241712	XERAS	JULIE	ELISE	855 W 7TH ST	STE 22	RENO	NV	895032745	0.607159187	8
1174940092	WALKER	TRAVIS	CRAIG	910 VISTA BLVD		SPARKS	NV	89434	0.607924791	8
1851305973	LIU	JASPER	ESTEIN	600 WHITNEY RANCH DR	B6	HENDERSON	NV	890142611	0.607944377	8
1396897815	NAHIN	BARRY		8205 W WARM SPRINGS RD		LAS VEGAS	NV	891133645	0.608177735	8
1942349592	PURDY	NAOMI	C	9010 W CHEYENNE AVE		LAS VEGAS	NV	891298932	0.6085432	8
1427122977	KATSCHKE	RICHARD	WILLIAM	700 NORTH SPRING STREET		CALIENTE	NV	890081010	0.609045674	8
1497799407	ERMOCILLA	CARLOS		150 E HARMON AVE		LAS VEGAS	NV	891094533	0.60980633	8
1407826282	MATHIS	CHRISTOPH	B	5575 KIETZKE LN		RENO	NV	895112290	0.610652194	8
1609834852	ADAOAG	AARON	A	9816 GILESPIE ST	550	LAS VEGAS	NV	891837602	0.611597552	8
1427468537	EGHTERAFI	BADI		620 SHADOW LANE		LAS VEGAS	NV	891064194	0.611730669	8
1689862252	LAFFERTY	LINDA		6580 S MCCARRAN BLVD	SUITE A	RENO	NV	895096112	0.614630672	8
1720405830	YANG	JACK		9320 W. SAHARA AVE.		LAS VEGAS	NV	89117	0.614633397	8
1669747564	PAKZAD	ZIMA		4880 WYNN RD		LAS VEGAS	NV	891035406	0.615712384	8
1457431439	ANAYA	CARLOS	R	2400 W CHARLESTON BLVD		LAS VEGAS	NV	891022179	0.616269073	8
1629063714	HONG	TERESA	ONG	653 N TOWN CENTER DR STE 239		LAS VEGAS	NV	891440514	0.616492107	8
1841218641	BUCKLEY	CONOR	P	75 PRINGLE WAY	STE 512	RENO	NV	895021464	0.617516084	8
1114368024	REDDIS	ERIN	E	4700 LAS VEGAS BLVD N		NELLIS AFB	NV	891916600	0.617545303	8
1114955143	DEVLIN	SEAN	T	855 SIXTH STREET		LOVELOCK	NV	89419	0.617676275	8
1215226667	SPARROW	JAMIE	RAE	7391 W CHARLESTON BLVD	SUITE 140	LAS VEGAS	NV	891171577	0.618212969	8
1073001384	JONES	ASHLEY		123 17TH STREET BRIGHAM BLDG MS 316		RENO	NV	895570001	0.618514242	8
1346468857	ZIEGLER	JEFFREY	W	62 N PECOS RD	SUITE C	HENDERSON	NV	890747335	0.619016375	8
1184629230	GREENBERG	LESLIE	A	123 17TH ST.	MS 316	RENO	NV	89557	0.61925135	8
1578557278	CRAWFORD	PAUL	F	4700 LAS VEGAS BLVD N		NELLIS AFB	NV	891916600	0.62007676	8
1548810278	MYINT	AYE	AYE	9260 W SUNSET RD STE 110		LAS VEGAS	NV	891484903	0.620078897	8
1407814718	BURRIS	WENDELL	G	100 N GREEN VALLEY PKWY STE 239		HENDERSON	NV	890747704	0.620376626	8
1235441205	RITTER	SUSAN	ECHT	1607 E WINDMILL LN STE 100		LAS VEGAS	NV	891231905	0.620565621	8
1801898374	AKHAVAN	ALEXANDER	FOAD	3022 S DURANGO DR	SUITE 100	LAS VEGAS	NV	891174439	0.621235691	8
1750395273	SHIMIZU	MICHELE	M K	10105 BANBURRY CROSS DR STE 150		LAS VEGAS	NV	891446647	0.621362462	8
1043227283	ANDERSON	CARLA	J	150 EAST HARMON AVENUE	HARMON MEDI	LAS VEGAS	NV	89109	0.6217868	8
1407856503	MORTON	JEFFREY	SCOTT	2704 N TENAYA WAY		LAS VEGAS	NV	891280424	0.623141051	8
1235584681	ROEPCKE	FAY		762 14TH ST		ELKO	NV	898013413	0.623717793	8
1285643486	GONZALEZ NOVO	MABEL		351 N. BUFFALO DRIVE	STE B	LAS VEGAS	NV	89145	0.623903234	8
1326011297	GONZALEZ	RICARDO	JUAN	2005 SIERRA HIGHLANDS DR	STE 101	RENO	NV	895232301	0.624520306	8
1932225695	GOLDMAN	BETH	A	1389 GALLERIA DR STE 100		HENDERSON	NV	890146686	0.625025059	8
1033300611	CUTILLAR	MARIROSE		2527 N CARSON ST	SUITE 190	CARSON CITY	NV	897060147	0.625434556	8
1083783708	GASPARRE	RICHARD	R	6410 S VIRGINIA ST		RENO	NV	895111103	0.625872881	8
1386761153	FRYE	REBECCA	ANN KRUTZ	701 E BRIDGER AVE	SUITE 150	LAS VEGAS	NV	891015554	0.627083321	8
1588646665	STREET	NELLADEE		1301 BERTHA HOWE AVE	SUITE 1	MESQUITE	NV	890277502	0.627287595	8
1255396099	CIESIELKA	JOHN	F	1769 E RUSSELL RD		LAS VEGAS	NV	891192708	0.628286486	8
1285756007	TRENT	JAMES	ALEXANDER	5550 PAINTED MIRAGE RD	SUITE 110	LAS VEGAS	NV	891494581	0.63018764	8
1184614372	SAAB	AHMAD	N	650 N NELLIS BLVD		LAS VEGAS	NV	891105382	0.630781832	8
1427405869	STANTON	ANDREW		2845 SIENA HEIGHTS DR		HENDERSON	NV	89052	0.631050537	8
1568806883	SINGH	SUNDEEP		2831 BUSINESS PARK CT # 130A		LAS VEGAS	NV	891289007	0.631132448	8
1164471769	GINI	RYAN		5542 LONGLEY LN		RENO	NV	895111886	0.631371468	8
1679922959	GARCIA-JAYNE	SONIA		2645 W HORIZON RIDGE PKWY STE 120		HENDERSON	NV	89052	0.631991463	8
1831387448	MEACHUM	FLOYD	ANTHONY	3900 CAMBRIDGE ST	SUITE 102	LAS VEGAS	NV	891197439	0.633111465	8
1205923521	CAMPIONE	ANNMARIE		595 BELL ST		RENO	NV	895034430	0.633476082	8
1881631851	LEE	GARRY	R.	2610 W HORIZON RIDGE PKWY	SUITE 100	HENDERSON	NV	890522869	0.633994112	8
1285674630	STINSON	KATHY	REESE	560 E WILLIAMS AVE		FALLON	NV	894063031	0.634473926	8
1851785687	DESIMONE	GREGORY		7061 GRAND MONTECITO PKWY		LAS VEGAS	NV	891490287	0.636586304	8
1740859685	GANSO	ARLETTE		9006 SALVATORE ST		LAS VEGAS	NV	891484988	0.637272478	8
1255562880	OKEKE	CHINYERE		3110 S. DURANGO DRIVE	STE 200	LAS VEGAS	NV	891171628	0.637449707	8
1871659334	CRAWFORD	JASON	PEARMAN	10467 DOUBLE R BLVD		RENO	NV	895218905	0.637732434	8
1962412106	ANG-ERMOCILLA	BEATRIZ		3150 N TENAYA WAY	SUITE 100	LAS VEGAS	NV	891280443	0.638009237	8
1457343576	SECK	RITA	MARIA	1301 BERTHA HOWE AVE STE 1		MESQUITE	NV	890277503	0.63895237	8
1194703082	HUNT	THOMAS	J	10530 DISCOVERY DR		LAS VEGAS	NV	891353050	0.639445816	8
1417217746	KURZ	ANDREA	RENEE	620 SHADOW LANE		LAS VEGAS	NV	891064194	0.641837826	8
1366633182	NGUYEN	TUAN	BRIAN	8205 W WARM SPRINGS RD STE 210		LAS VEGAS	NV	891133646	0.642606602	8
1023379260	HERNESS	JOEL	E	4700 LAS VEGAS BLVD N		NELLIS AFB	NV	891916600	0.64265758	8
1477816148	PANER-CHING	ABEGAIL	ENRIQUEZ	9320 W SAHARA AVE		LAS VEGAS	NV	89117	0.643464533	8
1558301390	KINEL	CHRISTOPH	JOSEPH	8880 W SUNSET RD	SUITE 120	LAS VEGAS	NV	891485004	0.647272764	8
1558453852	HWANG	TYNG	J.	1201 S CARSON STREET		CARSON CITY	NV	89701	0.648084966	8
1891829487	KRISS	COLLEEN	MARIE	1649 LUCERNE ST	UNIT A & B	MINDEN	NV	894234369	0.648561907	8
1932204443	NORRIS	KYRA		4835 S DURANGO DR		LAS VEGAS	NV	891478171	0.648573703	8
1467504175	AVERILLA	DIVINA	GRACIA	3131 LA CANADA ST STE 200		LAS VEGAS	NV	891692579	0.648960934	8
1790764488	JOHNSON	JOSEPH	E	3160 VISTA BLVD		SPARKS	NV	894366703	0.649705893	8
1306372255	SHIN	EUGENE		9300 W SUNSET RD		LAS VEGAS	NV	891484844	0.652975659	8
1275701617	ISOM	NAYSHA	MYA	270 W LAKE MEAD PKWY		HENDERSON	NV	890157093	0.654360353	8
1811263601	YALAMANCHILI	HIMA		1000 S RAINBOW BLVD STE A		LAS VEGAS	NV	891456231	0.654870114	8
1992889364	WIKLER	ERIC		8985 S PECOS RD	#4A	HENDERSON	NV	890747162	0.656053821	8
1720158181	SNYDER	MATTHEW	JAMES	4700 LAS VEGAS BLVD N		NELLIS AFB	NV	891916600	0.656847466	8
1720152473	PEREZ	MARK	A	4275 BURNHAM AVE. SUITE 210		LAS VEGAS	NV	891195488	0.6575662	8
1346329851	JIMENEZ	FRANCIS	ESCOLIN	3009 W CHARLESTON BLVD		LAS VEGAS	NV	891021943	0.658216751	8
1700843505	MATHIESEN	MARTIN	LEE	1740 SWEET PEA AVE		LAS VEGAS	NV	891236318	0.658518849	8
1265438592	PIERCE	S	WILLIAM	2645 W HORIZON RIDGE PKWY	STE 120	HENDERSON	NV	890522899	0.660244887	8
1598708901	ANDRACKI	STEPHEN	BERNARD	1501 E CALVADA BLVD		PAHRUMP	NV	890485807	0.661376158	8
1801337241	KURTMEN	DAVID		235 W 6TH ST		RENO	NV	895034548	0.663394592	8
1841428026	CAIN	MARCIE		1501 E CALVADA BLVD		PAHRUMP	NV	890485807	0.663574345	8
1609969492	BUTLER	RANDY	HITT	653 N TOWN CENTER DR	SUITE 502	LAS VEGAS	NV	891440514	0.663654537	8
1912240698	VASUDEVAN	MUDALODU	VEERARAGH	2470 E FLAMINGO RD STE D		LAS VEGAS	NV	891215200	0.664124826	8
1720215759	HUNWICK	BERNARD	BARTON	1290 W HORIZON RIDGE PKWY	APT 511	HENDERSON	NV	890125500	0.664166759	8
1487674123	PENA	MARIO		6900 PECOS RD		NORTH LAS VEGA	NV	890864400	0.664378764	8
1134158967	ANGERMANN	TERESA		10467 DOUBLE R BLVD		RENO	NV	895218905	0.668480738	8
1780843268	BARNES	CARMEN	ROSE	10155 W TWAIN AVE		LAS VEGAS	NV	891476722	0.668631984	8
1578739835	CASILLAS	BENJAMIN		1000 S RAINBOW BLVD		LAS VEGAS	NV	89145	0.669077281	8
1871648493	WALSH	TOM	JOSEPH	1025 HOSPITAL ROAD		SCHURZ	NV	89427	0.669528327	8
1669760864	LEE	GA GEONG		9499 W CHARLESTON BLVD	SUITE 150	LAS VEGAS	NV	891177150	0.670650057	8
1881827814	BOONE	SABREEN	H	540 N NELLIS BLVD		LAS VEGAS	NV	89110	0.673341382	8
1316185085	ADAMSON	KIM	ALAN	855 6TH STREET		LOVELOCK	NV	894190661	0.673393321	8
1144290644	ZHENG	WEI	FENG	7918 W SAHARA AVE		LAS VEGAS	NV	891171990	0.673634922	8
1790777811	SECK	FRANK	JOSEPH	786 W PIONEER BLVD STE A		MESQUITE	NV	890278862	0.673759233	8
1457321580	BUDDE	DOUGLAS	R	915 S RAINBOW BLVD		LAS VEGAS	NV	891456230	0.675858501	8
1447666755	MATHEW	TANIA		650 N NELLIS BLVD		LAS VEGAS	NV	891105382	0.676043192	8
1053499970	JAMES	WELDON	G.	4275 BURNHAM AVE STE 340		LAS VEGAS	NV	891195400	0.676106527	8
1508276254	RILLO	ARLENE	CUIZON	5320 S RAINBOW BLVD STE 150		LAS VEGAS	NV	891181807	0.677186702	8
1528097292	SPARLING	ROLAND	LEROY	283 N PECOS RD		HENDERSON	NV	890741918	0.677674656	8
1285631580	BIRNBAUM	DAVID	A	535 S HUMBOLDT ST		BATTLE MOUNTAI	NV	898201988	0.677897549	8
1598707853	KYLE	WILLIAM	SHANE	10561 JEFFREYS ST	SUITE 100	HENDERSON	NV	890524266	0.679974758	8
1174596431	LAO	NANCY	TE	595 W LAKE MEAD PKWY		HENDERSON	NV	890157015	0.680725757	8
1275503914	CHO	YOUNG		4475 S EASTERN AVE		LAS VEGAS	NV	891197826	0.681171403	8
1225028731	HADJIEV	CHRISTO	A	821 N NELLIS BLVD STE 100		LAS VEGAS	NV	891105387	0.681345757	8
1952350589	MCGROREY	DONALD	PATRICK	6440 N DURANGO DR STE 155		LAS VEGAS	NV	891498507	0.682994058	8
1215941760	WRIGHT	KAREN	L	845 RAILROAD ST		ELKO	NV	898013831	0.686106019	8
1437445863	CLYDE	MARSHALL	W	880 ALDER AVE FL 2		INCLINE VILLAG	NV	894518335	0.686239389	8
1790070845	HAVINS	BRADLEY	STRAATSMA	874 AMERICAN PACIFIC DR		HENDERSON	NV	890148800	0.686251249	8
1649227240	AGUIAR	PORFIRIO	A.	6880 S MCCARRAN BLVD	SUITE A-14	RENO	NV	895096104	0.687711318	8
1558707976	GUPTA	ANERI		202 LOS ALTOS PKWY		SPARKS	NV	894367708	0.690027027	8
1770794216	TAN	JEFFREY	C	2845 SIENA HEIGHTS DR		HENDERSON	NV	890524153	0.691600948	8
1801073481	VILLALUZ	ZEPHYRENE	C	1825 CIVIC CENTER DR		N LAS VEGAS	NV	890307113	0.692566855	8
1023190279	DUENAS	DANILO	MOLERA	3150 N TENAYA WAY	STE 450	LAS VEGAS	NV	891280493	0.692684641	8
1336100676	MAUL	MARY	MARGARET	15 HWY 50	HARRAH'S TA	STATELINE	NV	894490008	0.693915105	8
1124099619	NEPOMUCENO	YVES		4700 LAS VEGAS BLVD N		NELLIS AFB	NV	891916600	0.694635066	8
1699833905	SOMMER	ANTHONY	G	9010 W CHEYENNE AVE		LAS VEGAS	NV	891298932	0.694781914	8
1871798900	KIM	SUNGWOOK	S	1720 W HORIZON RIDGE PKWY STE 140		HENDERSON	NV	890124896	0.696029433	8
1962598979	HORGAN	JOHN	E	7111 S VIRGINIA ST	`	RENO	NV	895111115	0.697560077	8
1972814093	DUGGAL	SEJAL	A	2035 VILLAGE CENTER CIR # 110		LAS VEGAS	NV	891346251	0.699147706	8
1427439694	CARDON	BROCK		4700 LAS VEGAS BLVD N		NELLIS AFB	NV	89191	0.6992797	8
1205358785	BENSON	RACHEL	LYNN	975 RYLAND ST STE 100		RENO	NV	895021669	0.699617347	8
1073533881	KORIVI	PRAVEEN		170 S GREEN VALLEY PKWY STE 300		HENDERSON	NV	890123145	0.70021937	8
1659489177	HEILMAN	TIMOTHY	JOSEPH	995 TAHOE BLVD	SUITE 301	INCLINE VILLAG	NV	894519500	0.701674129	8
1831147602	MAISTO	ARTHUR		9320 W. SAHARA AVE.		LAS VEGAS	NV	89117	0.703017321	8
1881761385	SHETA	MOSTAFA		282 E. LAKE MEAD PKWY		HENDERSON	NV	89015	0.70458171	8
1689648669	BUI	HOA-TUYET		4475 S EASTERN AVENUE		LAS VEGAS	NV	89119	0.705103729	8
1841287026	OGARA	THOMAS	D	601 RALSTON ST	#100	RENO	NV	895034436	0.705211973	8
1831509637	LEE	WINNER		2831 BUSINESS PARK CT STE 130A		LAS VEGAS	NV	891289007	0.705461364	8
1922085265	MCKENZIE	JASON	S	480 E PRATER WAY		SPARKS	NV	894314679	0.706482763	8
1629140736	COX	EDGAR	L	6770 S MCCARRAN BLVD		RENO	NV	895096103	0.706501401	8
1336138262	FARZIN	BERNARD		9499 W CHARLESTON BLVD	SUITE 150	LAS VEGAS	NV	891177150	0.706566411	8
1255771507	SHAHNAWAZ	SAADIA		7391 W CHARLESTON BLVD	SUITE 140	LAS VEGAS	NV	891171577	0.707240271	8
1609805373	CHARNIGA	TERESA	T	3320 N BUFFALO DR STE 106		LAS VEGAS	NV	891297410	0.709600035	8
1174597058	JOHNSON	DAVID	HOWARD	925 IRONWOOD DRIVE	SUITE 2103	MINDEN	NV	894235180	0.710519836	8
1689643611	AIKIN	BRENT	ALLEN	801 E WILLIAMS AVE		FALLON	NV	894063052	0.711965479	8
1225424203	ALBRING	MICHAEL	JAMES	2716 N TENAYA WAY FL 5		LAS VEGAS	NV	89128	0.71499034	8
1588681084	FIELD	CLIFFORD		18653 WEDGE PKWY		RENO	NV	89511	0.715728464	8
1417929464	BAUZON	SAMUEL		7061 GRAND MONTECITO PKWY		LAS VEGAS	NV	891490287	0.716681196	8
1497703375	FALES	STEVEN	C	3150 N TENAYA WAY	SUITE 100	LAS VEGAS	NV	891280443	0.716944378	8
1700028651	FETTIC	LACY	PATSY	123 17TH ST	BRIGHAM BLD	RENO	NV	895570001	0.721157824	8
1376710764	LEWIS	CALTON		197 WESTERN HLS UNIT 1		SPRING CREEK	NV	898159747	0.721272757	8
1902256951	KLIPPENSTEIN	MATTHEW	JEFFREY	13945 S VIRGINIA ST STE 632		RENO	NV	895118930	0.722087016	8
1164454823	LEES	JOHN	KINLER	1000 LOCUST ST		RENO	NV	895022597	0.722299899	8
1245726736	KADARI	RAVALI RE		3325 RESEARCH WAY		CARSON CITY	NV	897067913	0.7227656	8
1922090356	LORE	STEVE		762 14TH ST		ELKO	NV	898013413	0.72452063	8
1083687255	HOCKENBERRY	HEATHER	M.	10085 DOUBLE R BLVD	SUITE 120	RENO	NV	895215860	0.725301231	8
1396087094	KORDICK	DEEPA	D	8205 W WARM SPRINGS RD STE 210		LAS VEGAS	NV	891133646	0.725990819	8
1114475837	KAUR	SATINDERP		25 MCCABE DR		RENO	NV	89511	0.726552554	8
1942599055	TORVINEN	MOLLY	M.	5265 VISTA BLVD BLDG B		SPARKS	NV	894360836	0.727295686	8
1003070640	PARK	SUSAN	JIN-SUN	661 SIERRA ROSE DR		RENO	NV	89511	0.727538823	8
1417211624	NGUYEN	DANIEL		7061 GRAND MONTECITO PKWY		LAS VEGAS	NV	891490287	0.727596075	8
1548736499	SCHELL	STEVEN	LEE	3160 VISTA BLVD		SPARKS	NV	894366703	0.728615744	8
1881890432	THAKER	REUBEN	I	9420 W SAHARA AVE STE 105		LAS VEGAS	NV	891178800	0.729400183	8
1295094506	QUARTUCCIO-CA	CHRISTINE	A	3343 S EASTERN AVE		LAS VEGAS	NV	891693312	0.729543101	8
1841215266	LISSAU	STEVEN	JULIUS	5240 S EASTERN AVE		LAS VEGAS	NV	891192306	0.729860976	8
1659930824	VAKKALANKA	SWETHA		6655 S CIMARRON RD STE 100		LAS VEGAS	NV	891132181	0.730354544	8
1902809007	WINGARD	DONALD	PAUL	2825 SIENA HEIGHTS DR		HENDERSON	NV	89052	0.730507508	8
1659755320	DALTON	DAVID		700 N SPRING ST		CALIENTE	NV	890081010	0.730771669	8
1346442688	LAXALT	KRISTIN	ANNE	1260 NEVADA PACIFIC BLVD		FERNLEY	NV	894089871	0.731233177	8
1881787737	YAGER	GREGORY	E	4100 W FLAMINGO RD STE 2100		LAS VEGAS	NV	891033926	0.732473409	8
1619940194	SOMPHONE	EUGENE		888 S RANCHO DR		LAS VEGAS	NV	89106	0.73280925	8
1588891154	HOY	KATTIE	D	4700 LAS VEGAS BLVD N		NELLIS AFB	NV	891916600	0.734153582	8
1063827715	GUBLER	JASON	TYLER	10624 S EASTERN AVE STE A-955		HENDERSON	NV	890522982	0.734718072	8
1639216922	ANTHONY	JAMES	MARSHALL	8985 S EASTERN AVE	SUITE 120	LAS VEGAS	NV	891234851	0.73494772	8
1477646875	WOOD	CHAD	N	1001 RIO VISTA DR		FALLON	NV	894065463	0.735313818	8
1518969187	MUSNI	ROBERT	SIMEON	7061 GRAND MONTECITO PKWY		LAS VEGAS	NV	891490287	0.735916961	8
1225096209	SUBRAMANYAM	KERALAPUR	PADMINI	4331 N RANCHO DR		LAS VEGAS	NV	891303407	0.736236827	8
1508901919	SARKISSIAN	TONY	ANTRANIK	3968 N RANCHO DR		LAS VEGAS	NV	891303412	0.738915963	8
1770582520	RAMANATHAN	RAVI	S.	291 N PECOS RD		HENDERSON	NV	890741918	0.739186788	8
1912313263	GUPTA	KARANVIR		1397 S LOOP RD		PAHRUMP	NV	890484729	0.739934402	8
1558803247	REED	JENNIFER		10624 S EASTERN AVE # A-955		HENDERSON	NV	890522982	0.74062528	8
1083626980	NANTON	ERTHA	A	1799 MOUNT MARIAH DR		LAS VEGAS	NV	891061501	0.743149953	8
1134491459	HALBY	DANIEL	W.	5524 S FORT APACHE RD STE 100		LAS VEGAS	NV	891487669	0.743895328	8
1639135288	RAMOS	JIMMY	G	2670 N LAS VEGAS BLVD	SUITE 109	NORTH LAS VEGA	NV	890305871	0.745647969	8
1003266032	GORDON	MATTHEW		10539 PROFESSIONAL CIR STE 200		RENO	NV	89521	0.747581102	8
1235373564	KUMAR	SHIVESH	SRI	8425 S EASTERN AVE		LAS VEGAS	NV	891232891	0.747800929	8
1265591465	MILLER	MELISSA	L	2244 ODDIE BLVD		SPARKS	NV	894317574	0.747827724	8
1285616409	LEE	JIN	OK	4845 S RAINBOW BLVD		LAS VEGAS	NV	891034916	0.74971381	8
1740445667	LUMBAD	JAYDEE	R.	1111 N TOWN CENTER DRIVE		LAS VEGAS	NV	89144	0.750443533	8
1437155215	YAMBO-ARIAS	RAMON		4700 LAS VEGAS BLVD N		NELLIS AFB	NV	891916600	0.750485212	8
1194991158	BAUM	ALISON	T	4700 LAS VEGAS BLVD N		NELLIS AFB	NV	89191	0.751986883	8
1801855911	MARZULLO	WILLIAM	G	4700 LAS VEGAS BLVD N		NELLIS AFB	NV	891916600	0.752701901	8
1366476392	DICKERSON	VALERIE	SHEPHARD	925 IRONWOOD DR	SUITE 2102	MINDEN	NV	894235178	0.752776705	8
1255679320	KNUTZEN	VICTOR	KEITH	535 S HUMBOLDT ST		BATTLE MOUNTAI	NV	898201988	0.753138537	8
1023372612	BACALA	JOSE	ROSAS	6850 N DURANGO DR	SUITE 208	LAS VEGAS	NV	891494595	0.754085074	8
1164436994	DAY	MARK		56 N PECOS RD	STE A	HENDERSON	NV	890740698	0.754443996	8
1598182479	MAPLES	SARAH		1200 MOUNTAIN ST		CARSON CITY	NV	897033821	0.756683514	8
1598268302	HUSSAIN	SERAPHIM		4075 S DURANGO DR STE 108-110		LAS VEGAS	NV	891474163	0.758222295	8
1134146111	BADY	PEJMAN		5741 S FORT APACHE RD STE 100		LAS VEGAS	NV	891485622	0.75948916	8
1487090981	SAYEGH	DANNY	JOSEPH	9300 SUN CITY BLVD STE 101		LAS VEGAS	NV	891341704	0.760399384	8
1114013901	FIHN	GREG	E	6170 N DURANGO DR STE 130		LAS VEGAS	NV	891493923	0.76234128	8
1205920675	CHAN	BENJAMIN	Q	1700 N BUFFALO DR STE 100		LAS VEGAS	NV	891282677	0.762595752	8
1952372492	LEE	PETER		7061 GRAND MONTECITO PKWY		LAS VEGAS	NV	891490287	0.763027075	8
1316037831	CAVERHILL	CARMELISA		1595 ROBB DR	SUITE 2	RENO	NV	895233747	0.763213188	8
1932168846	BURROFF	MARK	D.	1900 E DESERT INN RD		LAS VEGAS	NV	891093211	0.764675601	8
1629085774	RAHAMAN	DARREN	A	1799 MOUNT MARIAH DRIVE		LAS VEGAS	NV	891061501	0.765988071	8
1609904507	MIYAZAKI	WILLIAM	TORU	5990 SILVER LAKE RD		RENO	NV	895062301	0.766031649	8
1154583870	KALRA	RAJEEV	KUMAR	4700 NORTH LAS VEGAS BLVD		LAS VEGAS	NV	89191	0.766176939	8
1689648719	MERRY	THOMAS	GORDON	1649 LUCERNE ST	STE A & B	MINDEN	NV	894234369	0.767233339	8
1831787340	CABRERA-HEIRI	NICOLE		2215 RENAISSANCE DR STE C		LAS VEGAS	NV	891196729	0.768416475	8
1275799819	BEG	SAIRA		1280 E CALVADA BLVD	STE. 200	PAHRUMP	NV	890485693	0.769740101	8
1699751776	SON	MONIVIRIN		10652 S EASTERN AVE	STE A	HENDERSON	NV	890524952	0.770391888	8
1215935762	KONAKIS	JANE	E	6570 S MCCARRAN BLVD		RENO	NV	895096112	0.770489989	8
1639143092	LEEPARD	JENNIFER	A	653 N TOWN CENTER DR STE 106		LAS VEGAS	NV	89144	0.770574577	8
1073595435	KARL	ROBERT	J	100 N GREEN VALLEY PKWY	SUITE 239	HENDERSON	NV	890746391	0.77181098	8
1467576934	SUMAWAY	CHERUBIN		8205W WARM SPRINGS RD 210		LAS VEGAS	NV	891133646	0.774108716	8
1972786275	NALLURI	VENKATARA	K.	2410 FIRE MESA ST	#180	LAS VEGAS	NV	891289016	0.774118005	8
1285603852	COTTRELL	GERALD	L	925 IRONWOOD DR	SUITE 2108	MINDEN	NV	894235178	0.774168913	8
1477584043	MCBEATH	JO	KENT	3121 S MARYLAND PKWY	STE 216	LAS VEGAS	NV	89109	0.777795325	8
1184611105	LIM	JEROME	M.	9320 W. SAHARA AVE.		LAS VEGAS	NV	89117	0.777802111	8
1689605214	PASTERNAK	ANDREW	V	10467 DOUBLE R BLVD		RENO	NV	895218905	0.778137937	8
1801258595	HAND	SARAH	JORDAN	123 17TH ST BRIGHAM BLDG MS 316		RENO	NV	895570001	0.778371174	8
1477687036	BALDO	NATALIA		8040 S VIRGINIA ST STE 4		RENO	NV	895118939	0.779287322	8
1487784815	NICHOLL	RAYMOND	PAUL	4270 S. DECATUR BLVD.	STE A-1	LAS VEGAS	NV	89103	0.779516684	8
1194089623	NIELSON	FREDERICK		4700 LAS VEGAS BLVD N		NELLIS AFB	NV	891916600	0.779977845	8
1053848689	LEEKA	JUSTIN	ANDREW	5380 S RAINBOW BLVD STE 330		LAS VEGAS	NV	891181880	0.780344851	8
1225129141	KONG	RONALD	G	501 S RANCHO DR	SUITE A-5	LAS VEGAS	NV	891064828	0.782172437	8
1174843643	GOTTLIEB	MARK	STEVEN	653 N TOWN CENTER DR STE 306		LAS VEGAS	NV	891440517	0.786759024	8
1124095195	TSAI	EDWARD	K	7377 S JONES BLVD STE 107		LAS VEGAS	NV	89139	0.787341169	8
1194133041	ITANO	DANIEL		10301 JEFFREYS ST		HENDERSON	NV	890523922	0.788916915	8
1205905478	REDDY	GAUTHAM	GUMMADI	2401 W HORIZON RIDGE PKWY	SUITE 100	HENDERSON	NV	890522706	0.788987796	8
1770011710	DESAI	VIVEK		270 W LAKE MEAD PKWY		HENDERSON	NV	890157093	0.790657352	8
1164529350	WENNER	LARA	CHRISTINE	3960 W CRAIG RD	SUITE 101	N LAS VEGAS	NV	890322731	0.792625654	8
1508852625	SEIGEL	GARY	M	6 STEPTOE CIR		ELY	NV	893012500	0.792862496	8
1902088503	CHAMIAN	MA FRANCE	NIEVERA	7325 S PECOS RD	SUITE 102	LAS VEGAS	NV	891203768	0.793140471	8
1316064942	WITT	MARK.	W.	3960 W CRAIG RD	SUITE102	NORTH LAS VEGA	NV	890322731	0.793530544	8
1902826365	TANG	KOCHY	Y	12300 LAS VEGAS BLVD S		HENDERSON	NV	890449506	0.793820738	8
1679576060	PINGOL	ELLAINE	SESE	10001 S EASTERN AVE STE 210	HENDERSON	HENDERSON	NV	890523908	0.793906743	8
1154852556	LOPEZ	SARAH		3915 NEIL RD		RENO	NV	895026808	0.794012068	8
1063909877	JOU	JASMINE		4855 BLUE DIAMOND RD STE 220		LAS VEGAS	NV	891397602	0.794652702	8
1134578222	HUNGERFORD	CAROL	H	4700 LAS VEGAS BLVD N		NELLIS AFB	NV	891916600	0.796526599	8
1568624187	WAGNER	JEFFREY	G	9280 W SUNSET RD STE 200		LAS VEGAS	NV	89148	0.796847941	8
1104811470	JULSON	HOLLIS	M	888 S RANCHO DR		LAS VEGAS	NV	891063810	0.798764187	8
1821138231	ABRAHAM	PAMELA	VARGHESE	8040 S VIRGINIA ST STE 4		RENO	NV	895118939	0.800142126	8
1598080392	D'AMICO	THEODORE	A	6185 DENTON RANCH RD		LAS VEGAS	NV	891313128	0.800294938	8
1235661281	TARTAKOFF	JOSHUA		UNIVERSITY OF NEVADA SCHOOL OF MEDICINE	BRIGHAM BUI	RENO	NV	895570001	0.801411353	8
1114033594	SIDHU	RUPAL	S.	7537 S RAINBOW BLVD STE 107	PMB 123	LAS VEGAS	NV	891390552	0.80149845	8
1992955769	STEFANOVA	NINA		4811 W DESERT INN RD STE B		LAS VEGAS	NV	891027118	0.802676631	8
1831126093	FENWICK	PETER	R	75 PRINGLE WAY	SUITE 505	RENO	NV	89502	0.80354037	8
1184806135	EISA	OLA	ELSAYED	1501 E CALVADA BLVD		PAHRUMP	NV	890485807	0.80410459	8
1720248206	FAKHOURI	IBRAHIM	TAWFIQ	861 CORONADO CENTER DR STE 220		HENDERSON	NV	890523992	0.80430945	8
1245905819	NJIRU	PAMELA	MUKAMI	5216 BOULDER HWY STE 1055216		LAS VEGAS	NV	891226074	0.804563412	8
1811998636	ESPITIA	CARMEN		1640 E CHARLESTON BLVD		LAS VEGAS	NV	891041826	0.80545114	8
1336501931	CHANG	ALEXANDER		5785 CENTENNIAL CENTER BLVD. STE. 190		LAS VEGAS	NV	89149	0.808185725	8
1023005303	ZAMBONI	SHANNON	L	601 RALSTON ST	SUITE 100	RENO	NV	895034436	0.810100294	8
1528108347	PRATT	BRIAN	L	4700 LAS VEGAS BLVD N		NELLIS AFB	NV	891916600	0.81015734	8
1174577662	ADRIAN	ADRIAN		5940 S RAINBOW BLVD		LAS VEGAS	NV	891182540	0.810875303	8
1437564291	RUPERT	JEDDA	P	4700 LAS VEGAS BLVD N		NELLIS AFB	NV	891916600	0.810968497	8
1982990115	CHING	WILBERT	FRANCIS	7391 W CHARLESTON BLVD	SUITE 140	LAS VEGAS	NV	891171577	0.812626796	8
1639140205	MITCHELL	BENNETT		2225 CIVIC CENTER DR		NORTH LAS VEGA	NV	890306338	0.813058117	8
1285106070	STEVENS	MICHAEL	JONATHAN	5771 S FORT APACHE RD STE 100		LAS VEGAS	NV	891485626	0.813900039	8
1033125117	SILVERMAN	SHARON		975 RYLAND ST	STE 100	RENO	NV	895021667	0.814435879	8
1518340025	OGDEN	KEVIN		8040 S VIRGINIA ST STE 4		RENO	NV	89511	0.816801981	8
1447576632	HEDGER	RONALD		874 AMERICAN PACIFIC DR		HENDERSON	NV	890148800	0.816822919	8
1316258171	RHODES	JOHN	CHARLES	10105 BANBURRY CROSS DR STE 150		LAS VEGAS	NV	891446647	0.816881347	8
1861686644	BARTON	EITHNE-MA	N.	1055 S WELLS AVE		RENO	NV	895022550	0.817105736	8
1225563497	MURATORE	ELYSE		3325 RESEARCH WAY		CARSON CITY	NV	897067913	0.817690145	8
1447439682	FARAHANI	HOMAYOUN	CAMRAN	7391 W CHARLESTON BLVD	SUITE 140	LAS VEGAS	NV	891171577	0.817736938	8
1538225776	BELLARD	BRET	MICHAEL	3641 GS RICHARDS BLVD		CARSON CITY	NV	897038458	0.821059713	8
1093959603	HAINSFURTHER	JESSICA	L	4700 LAS VEGAS BLVD N		NELLIS AFB	NV	891916600	0.822171639	8
1780657262	PAPAGEORGE	EVANGELIA		9280 W SUNSET RD STE 426		LAS VEGAS	NV	891484862	0.824431742	8
1548384514	RAWLINSON-MAY	MONICA	NICLOE	4700 LAS VEGAS BLVD N	MOFMC	LAS VEGAS	NV	891916600	0.825051249	8
1558319293	INOCENCIO	CARLOS	F	5876S PECOS RD B		LAS VEGAS	NV	891203418	0.825369064	8
1124064050	NURRE	CHRIS	ALLAN	650 N NELLIS BLVD		LAS VEGAS	NV	891105382	0.826107844	8
1063483097	CAPOBIANCO	LEO	JOSEPH	2801 N TENAYA WAY STE C		LAS VEGAS	NV	891281400	0.828414211	8
1497774442	CROOKS	KATHRYN	JEAN	4320 W ARBY AVE		LAS VEGAS	NV	891185108	0.829668494	8
1912971847	WEIL	JACQUELIN	A	653 TOWN CENTER DR	#514	LAS VEGAS	NV	891440519	0.829893514	8
1316900335	ZIMMERMAN	ANTHONY	TAYLOR	6512 S MCCARRAN BLVD STE A		RENO	NV	895096141	0.83101645	8
1891043832	DOFELIZ	FRANCISCO	L	5365 MAE ANNE AVE STE A10		RENO	NV	895231841	0.831361499	8
1356314835	TAN	LO FU		2845 SIENA HEIGHTS DR	URGENT CARE	HENDERSON	NV	890524153	0.831427647	8
1982786943	KIMMEL	ROBERT	J	5 PINE CONE RD	STE 102	DAYTON	NV	894037393	0.832411752	8
1083830590	PHILLIPS	MITCHEL	E	5970C S RAINBOW BLVD # 100		LAS VEGAS	NV	891182540	0.832807945	8
1295754695	POLLARD	ANTHONY		8845 W FLAMINGO RD	SUITE 100	LAS VEGAS	NV	891478746	0.832983791	8
1992770432	SERBOUSEK	THOMAS	R	4880 WYNN RD		LAS VEGAS	NV	89103	0.834589475	8
1770991713	HABBI	MARIA		2435 FIRE MESA ST STE 110		LAS VEGAS	NV	891289009	0.835249466	8
1821445032	MARTINEZ	MAURICIO	JOEL	540 N NELLIS BLVD		LAS VEGAS	NV	891105368	0.835460809	8
1427169994	GRANT	ROBBIE		395 W MINOR ST		WINNEMUCCA	NV	894453863	0.836273883	8
1881695609	SARFO	KOFI	E	2909 W CHARLESTON BLVD		LAS VEGAS	NV	891021925	0.83727282	8
1104016872	ABBO	JOSEF	Z	3280 N RAINBOW BLVD	SUITE 110	LAS VEGAS	NV	891085011	0.837277075	8
1144856147	BUSHONG	ANDREW	THOMAS	4700 LAS VEGAS BLVD N		NELLIS AFB	NV	891916600	0.838670735	8
1962536540	NIUFAR	NOAH	NADER	UNR FAMILY MEDICINE CTR	MAIL STOP 3	RENO	NV	895570001	0.842322296	8
1487740833	VOY	ROBERT	O	4510 S EASTERN AVE	SUITE 3	LAS VEGAS	NV	89119	0.84244842	8
1497879175	CASEY	AMANDA	SUE	560 E WILLIAMS AVE		FALLON	NV	894063031	0.843023831	8
1477947778	STROUP	LAURA		1200 MOUNTAIN ST		CARSON CITY	NV	897033821	0.843631181	8
1447397625	DEWEY	ALMA MAY	FERNANDEZ	1903 PARMA AVE		LAS VEGAS	NV	891236801	0.843930402	8
1376723056	YUDEZ	MICHAEL		9010 W CHEYENNE AVE	SUITE 280 E	LAS VEGAS	NV	891298932	0.84453338	8
1275532459	BEZARD	HERVE		895 ADAMS BLVD		BOULDER CITY	NV	890052235	0.849240678	8
1447394085	SMITH	KATHLEEN		2651 N GREEN VALLEY PKWY		HENDERSON	NV	890140266	0.849489434	8
1699771204	GARCIA	ELENA	B	366 W LAKE MEAD PKWY STE 100		HENDERSON	NV	890157287	0.849629984	8
1730167867	QAMAR	HISANA		851 S RAMPART BLVD STE 110		LAS VEGAS	NV	891454883	0.850502728	8
1629310479	WARD	MEGHAN	LYNN	1595 ROBB DR	SUITE 2	RENO	NV	895233747	0.851377759	8
1023607967	KHATRI THAPA	PRAMILA		4275 BURNHAM AVE STE 210		LAS VEGAS	NV	891195400	0.852372531	8
1770757361	RIVARA	ALLISA		580 W 5TH ST		RENO	NV	895034407	0.853613338	8
1770874356	JORDAN	MICHELLE	M	2031 NORTH BUFFALO DRIVE		LAS VEGAS	NV	89128	0.858157538	8
1639142052	LAND	THOMAS	RAYMOND	6970 W. PATRICK LANE	SUITE #140	LAS VEGAS	NV	891130270	0.858454626	8
1134253701	VERMA	SURAJ	PRASKASH	1595 ROBB DR	SUITE 2	RENO	NV	895233747	0.85869254	8
1245289057	MOORHEAD	JOHN	A	2704 N TENAYA WAY		LAS VEGAS	NV	89128	0.858871001	8
1598862914	YAMATO	KIRK		888 S RANCHO DR		LAS VEGAS	NV	891063810	0.859832787	8
1376571455	HARRIES	KARYN		5320 S RAINBOW BLVD	SUITE 150	LAS VEGAS	NV	891181895	0.860137058	8
1598907453	O'BRIEN	MICHAEL	P.	5575 KIETZKE LN		RENO	NV	895112290	0.861473085	8
1437162864	CLEARFIELD	WILLIAM		1625 E PRATER WAY STE 103		SPARKS	NV	894348963	0.862037981	8
1346326766	WILLIAMS	RICHARD	D	123 17TH STREET BRIGHAM BLDG	MAIL STOP 3	RENO	NV	895570001	0.866351389	8
1851532923	HANCHETT	KRIS	ALAN	1101 PUEBLO HILLS AVE		N LAS VEGAS	NV	890326151	0.86715393	8
1215406038	MCGREW	THOMAS	W	1830 E SAHARA AVE STE 201		LAS VEGAS	NV	891043739	0.867230552	8
1346502085	BHULLAR	RUBY		2845 SIENA HEIGHTS DR		HENDERSON	NV	890524153	0.86852085	8
1841366523	GARCIA	ALINA	DELIA	7375 PRAIRIE FALCON RD	SUITE 150	LAS VEGAS	NV	891280809	0.87147619	8
1710144860	GARCIA	NOEL	M.	6900 N PECOS RD		NORTH LAS VEGA	NV	890864400	0.87172664	8
1144293119	BARNES	GEORGE		2865 SIENA HEIGHTS DR STE 231		HENDERSON	NV	890524170	0.871794983	8
1578805354	HANSEN	BENJAMIN	P.	4796 CAUGHLIN PKWY STE 108		RENO	NV	895190910	0.875786698	8
1023500352	KIM	ESTHER		3227 E WARM SPRINGS RD STE 300		LAS VEGAS	NV	891203180	0.877060252	8
1952394371	TOLOYAN-RAHIM	SORAHI		3150 N TENAYA WAY	SUITE 340	LAS VEGAS	NV	891280443	0.878436906	8
1114990694	ORR	RICHARD		540 N NELLIS BLVD		LAS VEGAS	NV	891105368	0.878716586	8
1740267111	CHAMBERLAIN	JAY	C	3160 VISTA BLVD		SPARKS	NV	894366703	0.878848729	8
1710981279	BLACK	BRENT	DALE	1993 ERRECART BLVD		ELKO	NV	898018334	0.879971691	8
1114909579	WELLS	MICHAEL	B	250 S MAIN ST		EUREKA	NV	893160347	0.880770468	8
1760544662	TRAN	TAN	THI	525 MARKS ST.		HENDERSON	NV	89014	0.881725922	8
1396896072	SHAW	LAURA	K	1524 PINTO LN FL 2		LAS VEGAS	NV	891064195	0.883021935	8
1518971993	JAVIER	SOLOMON	NICOLAS	61 N. NELLIS BLVD.		LAS VEGAS	NV	89110	0.883186235	8
1881668861	LITMAN	ELIAHU	ARIEH	888 S RANCHO DR		LAS VEGAS	NV	89100	0.884528154	8
1265490205	ISLAS	ARTHUR	ANTHONY	123 17TH ST.	MS 316	RENO	NV	89557	0.885360706	8
1760578371	JOHNSON	F	MATTHEW	10161 PARK RUN DR	SUITE 150	LAS VEGAS	NV	891458871	0.887613743	8
1679899579	GITNACHT	DEMIAN		3129 N RAINBOW BLVD		LAS VEGAS	NV	891084578	0.889056072	8
1568512424	WESTLING	CHESTER	ROBERT	100 N GREEN VALLEY PKWY	SUITE 220	HENDERSON	NV	890746391	0.890656722	8
1881635654	HAKIMI	ATI		1000 S RAINBOW BLVD STE A		LAS VEGAS	NV	891456231	0.892644581	8
1457844292	BURGESS	KRISTIAN	DEREK	786 W PIONEER BLVD STE A		MESQUITE	NV	890278862	0.893243473	8
1881746659	MADHAVAN	STEVEN		4475 S EASTERN AVE		LAS VEGAS	NV	891197826	0.893824822	8
1073522371	MAHENDERNATH	AJEET		2505 ANTHEM VILLAGE DR # E-603		HENDERSON	NV	890525505	0.894393794	8
1104086768	KALRA	RAKESH	K	9499 W CHARLESTON BLVD	#150	LAS VEGAS	NV	891177150	0.896825287	8
1700972429	HERBIG	RALPH		1540 HIGHWAY 395, SUITE E		GARDNERVILLE	NV	89410	0.897226896	8
1932107471	MCCORMACK	BRIAN	J	21 LOCUST ST		RENO	NV	895021316	0.897248778	8
1184626632	HARDY	JOSEPH	PAUL	595 W LAKE MEAD PKWY		HENDERSON	NV	890157015	0.89798957	8
1023307030	DURANT	KACEY	N.	5542 LONGLEY LN		RENO	NV	895111886	0.89846283	8
1346246949	ROSSO	JUDITH	ESTHER	1520 VIRGINIA RANCH RD		GARDNERVILLE	NV	894105731	0.898595001	8
1164563623	DRYANSKI	GREGORY	L.	1769 E RUSSELL RD		LAS VEGAS	NV	891192708	0.89912294	8
1154393528	SUTHERLAND	VERONICA	M	6630 S MCCARRAN BLVD STE 9		RENO	NV	895096145	0.899529329	8
1174586861	BAY	KEVIN		8526 DEL WEBB BLVD		LAS VEGAS	NV	891348676	0.899622033	8
1972569333	GALVIN	SUSAN		2316 W CHARLESTON BLVD		LAS VEGAS	NV	891022149	0.900398638	8
1972791614	BASHO	SHRUTI		910 VISTA BLVD		SPARKS	NV	894346501	0.901730582	8
1245292440	GUMINA	ANTONIO		2510 WIGWAM PKWY	STE# 104	HENDERSON	NV	890747114	0.902006683	8
1922061506	ELLIOTT	STEVEN	LEE	1200 MOUNTAIN ST		CARSON CITY	NV	897033821	0.903978605	8
1730184276	FARBER	LESLIE		7575 W WASHINGTON AVE	STE 127	LAS VEGAS	NV	89128	0.905832663	8
1952721904	JONES	ABRILL		821 N NELLIS BLVD		LAS VEGAS	NV	891105339	0.906254305	8
1851443550	SIMMS	PATRICIA	C	4331 N RANCHO DR		LAS VEGAS	NV	89130	0.908127994	8
1164653432	GOKAL	NILESH		540 N NELLIS BLVD		LAS VEGAS	NV	891105368	0.908165877	8
1457472490	TAN	FRANCIS	RICHARD	7391 W CHARLESTON BLVD	SUITE 140	LAS VEGAS	NV	891171577	0.90858352	8
1578513057	JOHNSON	JOSEPH	W.	800 N GIBSON RD STE 201		HENDERSON	NV	890111706	0.909038988	8
1427588599	GUEVARRA	CHRISTLE		1524 PINTO LN FL 2		LAS VEGAS	NV	891064195	0.909121324	8
1770745804	FLATAU	PHILIP	M	4700 LAS VEGAS BLVD N		NELLIS AFB	NV	891916600	0.910005399	8
1801391107	VU	HA	VIET	1500 AVENUE H		ELY	NV	893012615	0.911629369	8
1497854962	CHUANG	RITA	BELLA	2629 W HORIZON RIDGE PKWY STE 140		HENDERSON	NV	890524831	0.913360938	8
1215938394	HOLMAN	JOHN	R	925 IRONWOOD DR	SUITE 2102	MINDEN	NV	894235178	0.914214401	8
1861517120	PORCIONCULA	MARY	A	21 LOCUST ST		RENO	NV	895021316	0.914948807	8
1205809365	WAGNER	SANGEETA	S.	5265 VISTA BLVD BLDG B		SPARKS	NV	894360836	0.915047957	8
1235585522	ARMBRUST	JAKE	ARTHUR	4475 S EASTERN AVE		LAS VEGAS	NV	891197826	0.915307698	8
1346629896	SUBA-COHEN	JUSTINE		4750 W OAKEY BLVD		LAS VEGAS	NV	891021535	0.915879778	8
1164466231	BAIG	NIGHAT		61 N NELLIS BLVD		LAS VEGAS	NV	891105330	0.917132386	8
1013186964	BLACK	CHAD	ROBINSON	3131 LA CANADA ST STE 200		LAS VEGAS	NV	891692579	0.918706045	8
1962852103	MAJOR	ASHLEY		1389 GALLERIA DR STE 100		HENDERSON	NV	890146686	0.922487598	8
1801898465	MARCOVITCH	JEFFREY	PHILIP	7061 GRAND MONTECITO PKWY		LAS VEGAS	NV	89149	0.923374482	8
1922444652	SANDHU	JYOTU	P	2704 N TENAYA WAY		LAS VEGAS	NV	891280424	0.923447356	8
1912355066	MCGREW	MICHEAL	SCOTT	653 N TOWN CENTER DR STE 418		LAS VEGAS	NV	891440518	0.92348093	8
1952606881	CHOW	CANDACE	SIN-TAO	9010 W CHEYENNE AVE		LAS VEGAS	NV	891298932	0.924505551	8
1376961243	HARTER	AIMEE		580 W 5TH ST		RENO	NV	89503	0.92461434	8
1841201530	CHEN	HOWARD		6490 S MCCARRAN BLVD		RENO	NV	895096165	0.924658155	8
1598897761	ROOFIAN	CLAUDE		500 N RAINBOW BLVD	SUITE 300	LAS VEGAS	NV	891071082	0.925925728	8
1295066082	NEWKIRK-THOMP	CRISTIN	E.	13945 S VIRGINIA ST STE 632		RENO	NV	895118930	0.926572362	8
1104236215	CRUZ	RICARDO		888 S RANCHO DR		LAS VEGAS	NV	891063810	0.927158147	8
1144823311	GUERRERO	FLOR	ELENA	4040 N. MARTIN LUTHER KING BLVD	SUITE A	NORTH LAS VEGA	NV	89032	0.92719037	8
1306809843	JAFFE	ELIZABETH	RYAN	1595 ROBB DR STE 100		RENO	NV	895233747	0.927733639	8
1427024603	BUSTER	DAVID		213 S WHITACRE ST		YERINGTON	NV	894472561	0.928001528	8
1285659193	FISHER	W.	JUD	821 N NELLIS BLVD		LAS VEGAS	NV	891105339	0.929413083	8
1679869663	TRAN	QUOC-PHON		123 17TH ST.	BRIGHAM BLD	RENO	NV	89557	0.931238156	8
1306865837	BROWN	JOHN	DOUGLAS	1302 W CRAIG RD		NORTH LAS VEGA	NV	890320246	0.932458583	8
1376803171	CONCIO	CONRADO		4760 BLUE DIAMOND RD. STE. 110		LAS VEGAS	NV	89137	0.933158644	8
1235191693	HIGHLEY	CHRISTOPH	CHARLES	1200 MOUNTAIN ST		CARSON CITY	NV	897033821	0.933536619	8
1902360159	TOLZMANN	RACQUEL	DYGUAZO	280 S DECATUR BLVD		LAS VEGAS	NV	891072936	0.933946973	8
1679572853	SMITH	WARREN	L	895 ADAMS BLVD		BOULDER CITY	NV	890052235	0.933979746	8
1164546230	SARDINA	GEORGE		3650 S POINTE CIR	SUITE 205	LAUGHLIN	NV	890290424	0.934025122	8
1821224635	HICKMAN	RYAN-NIKO		9320 W. SAHARA AVE.		LAS VEGAS	NV	89117	0.935864171	8
1265530570	FERDOWSIAN	MEHRDAD	MARK	6525 N BUFFALO DR STE 130		LAS VEGAS	NV	891314041	0.936157148	8
1710475538	FERNANDEZ	MARIA	SHACKELTO	3915 NEIL RD		RENO	NV	895026808	0.937083406	8
1063501922	SCHWENK	THOMAS	L.	123 17TH STREET, MAIL STOP 316	BRIGHAM BUI	RENO	NV	89557	0.940011803	8
1427609247	BUTCHER	LINDSEY	A	1905 HORSE PRAIRIE RD		RENO	NV	895214361	0.941116187	8
1629412002	HENRY	CHRISTINA		595 W LAKE MEAD PKWY		HENDERSON	NV	890157015	0.941958058	8
1033102306	KAMA	WILLIAM	H K	400 B NEWE VW		ELY	NV	893013139	0.942262823	8
1922056589	ELLIS	LAMONT		7391 W CHARLESTON BLVD	SUITE 140	LAS VEGAS	NV	891171577	0.943333857	8
1770807521	FOX	CARA LOUI		1200 MOUNTAIN ST		CARSON CITY	NV	897033821	0.945140084	8
1417918616	ROSE	EDWARD	RICHARD	1200 MOUNTAIN ST		CARSON CITY	NV	897033821	0.94654187	8
1538586417	BRUNER	KATELYN		RENOWN MEDICAL GROUP CAUGHLIN	4796 CAUGHL	RENO	NV	895190907	0.946985019	8
1467834143	POERTNER	STEVEN		800 N GIBSON RD STE 201		HENDERSON	NV	89011	0.947727971	8
1619242542	WORZEL	KAREN	M	4700 LAS VEGAS BLVD N		NELLIS AFB	NV	891916600	0.948848282	8
1992236145	CAVALLI	SCARLETT		4475 S EASTERN AVE		LAS VEGAS	NV	891197826	0.949208259	8
1649265141	SABANGAN	EMMANUEL		6900 NORTH PECOS RD		NORTH LAS VEGA	NV	89086	0.951309594	8
1326538398	NGUYEN-WARD	CATHERINE	K	3227 E WARM SPRINGS RD STE 300		LAS VEGAS	NV	891203180	0.95705301	8
1427513035	KIM	DIANA	LEE	9010 W CHEYENNE AVE		LAS VEGAS	NV	891298932	0.958712112	8
1003848177	CHAN	DAVID	TIT-CHIU	106 E LAKE MEAD PKWY	#107	HENDERSON	NV	890155534	0.960213337	8
1447267570	UDANI	CESAR	P	1260 NEVADA PACIFIC BLVD		FERNLEY	NV	894089871	0.961040065	8
1578786984	TARNO	LARRY	JOE	587 MOUNTAIN LINKS DR		HENDERSON	NV	890126146	0.962464672	8
1144259813	PRINCE	PATRICIA		2481 PROFESSIONAL CT		LAS VEGAS	NV	891280825	0.96341458	8
1871564435	HA	JENNY	LIEU CHIA	2789 SUNRIDGE HEIGHTS PKWY STE 100		HENDERSON	NV	890525053	0.963905748	8
1861564783	DE LEON	VICTOR	ATIENZA	3009 W CHARLESTON BLVD		LAS VEGAS	NV	891021943	0.963999228	8
1952749152	ELLIS	WILLIAM	S	4700 LAS VEGAS BLVD N		NELLIS AFB	NV	891916600	0.964155194	8
1982693859	ASTROM	KRISTIN	M	5975 S LOS ALTOS PKWY		SPARKS	NV	894367699	0.964282128	8
1043305360	SAAVEDRA	RUBIN		1140 ALMOND TREE LN	SUITE 306	LAS VEGAS	NV	891043233	0.964703385	8
1679899231	ECHEVERRI	CLARA		9065 S PECOS RD	SUITE 240	HENDERSON	NV	890747187	0.964827885	8
1710087416	DARZEV	BILIANA	M	653 N TOWN CENTER DR	SUITE 300	LAS VEGAS	NV	891440514	0.969882735	8
1942283734	WEISMILLER	DAVID	G	1524 PINTO LN FL 2		LAS VEGAS	NV	891064195	0.970449471	8
1831676964	MATTHEW	GODWIN	SALIFU	3328 HORNED LARK CT		LAS VEGAS	NV	891177712	0.971021109	8
1770669699	VILLAFLOR	FLORENCE	M	8526 DEL WEBB BLVD		LAS VEGAS	NV	891348676	0.972603458	8
1689647190	CORDOVA	SHEMROCK	OCTAVIO	4760 BLUE DIAMOND RD. STE. 110		LAS VEGAS	NV	89137	0.974996234	8
1518452192	WU	MENGZHI		4700 LAS VEGAS BLVD N		NELLIS AFB	NV	891916600	0.9757595	8
1750731907	GEORGE	CHRISTINE	M	9010 W CHEYENNE AVE		LAS VEGAS	NV	891298932	0.975860585	8
1538664974	DUGAN	SAMUEL		123 17TH STREET BRIGHAM BLDG MS 316		RENO	NV	895570001	0.979135889	8
1831329754	FRAZIER	KENDRA	EVELYN	2704 N TENAYA WAY		LAS VEGAS	NV	891280424	0.979156151	8
1831561950	FISHMAN	RICHARD		100 S ROYAL ASCOT DR		LAS VEGAS	NV	891444308	0.980257809	8
1376602573	MCCLINTOCK	PAUL	N	2281 PYRAMID WAY SUITE 9		SPARKS	NV	894312161	0.980454022	8
1487855250	HESS	THOMAS	J	3012 S DURANGO DR	STE. 1	LAS VEGAS	NV	891179186	0.980702569	8
1275995946	WARTGOW	KALEB		445 STATE ROUTE 338		WELLINGTON	NV	894449711	0.980905504	8
1467945584	HEARD	JASMINE		2035 VILLAGE CENTER CIR STE 110		LAS VEGAS	NV	891346251	0.982039806	8
1558443531	ANDRADE-SILVE	ANGELICA		6255 SHARLANDS AVE		RENO	NV	895232882	0.984683286	8
1316010846	MILLMAN	JEFFREY	DAVID	1321 N MCCARRAN BLVD	SUITE 103	SPARKS	NV	89431	0.989204146	8
1063901551	ARTURI	ALEC		620 SHADOW LN		LAS VEGAS	NV	891064119	0.990772602	8
1609812973	WITTNER	SETH	H	2600 S RAINBOW BLVD	SUITE 108	LAS VEGAS	NV	891464006	0.991017413	8
1588648299	BOLTON	DAN	W.	10580 N MCCARRAN BLVD	SUITE 115-3	RENO	NV	895031895	0.992120143	8
1235795790	YOUNG	NANCY		620 SHADOW LN		LAS VEGAS	NV	891064194	0.992398959	8
1508012386	BARRETTOKO	CLARISSA		2847 SAINT ROSE PKWY	SUITE 150	HENDERSON	NV	890524843	0.993566542	8
1669400040	RICKS	BRYAN	L	1200 MOUNTIAN ST		CARSON CITY	NV	897033821	0.994147595	8
1023372349	DE LA PARRA L	ALEJANDRO		1664 N VIRGINIA STREET MS 316 BRIGHAM BLDG		RENO	NV	895570001	0.994350707	8
1861412736	FOSTER	JULIE	ANN	1007 N CURRY ST		CARSON CITY	NV	897033919	0.995484853	8
1548687718	BROWN	JONATHAN		4231 N. RANCHO DR.		LAS VEGAS	NV	89130	0.997048376	8
1659592202	DRUMM	LARRY	E	5850 POLARIS AVE STE 100		LAS VEGAS	NV	891183185	0.997446247	8
1871590570	ROBERSON	MATTHEW	BRUCE	1151 S NEVADA HIGHWAY 160		PAHRUMP	NV	890484700	0.998685826	8
