# Supplementary material for: Prevalence and Correlates of COVID-19 Vaccine Information on Family Medicine Practices’ Websites in the United States: Cross-sectional Website Content Analysis
Source: JMIR Form Res. 2022 Nov 17;6(11):e38425. doi: 10.2196/38425 (PMC9671487; doi:10.2196/38425)
Supplement: Multimedia Appendix 1 [file formative_v6i11e38425_app1.zip › NPI datasets/NY_NPI.csv]

NPI	last_name	first_name	middle_name	address_line1	address_line2	city	state	zip	r	target_sample	Comments
1407206865	SIDDIQUI	MOIZ	AHMAD	300 CADMAN PLZ W		BROOKLYN	NY	112013229	0.000120139	41	Website Found
1710991518	BIRKLAND	AMBER	MARIE	1202 DRIVING PARK AVENUE		NEWARK	NY	145131086	0.000312717	41	Excluded, not primarly primary care or family medicine (community hospital)
1609816909	BUONO	LUIGI		7905 MAIN RD		MATTITUCK	NY	119521518	0.000406443	41	Website Found
1417062688	CONTRISTANO	SALVATORE	J.	2462 FLATBUSH AVE	SUITE #2	BROOKLYN	NY	112345000	0.000502752	41	Excluded, website not found
1366599110	KOBOS	REBECCA		1400 WASHINGTON AVE		ALBANY	NY	122220100	0.000748199	41	Excluded, website not found
1508964008	DELUCA	PHILIP	V	480 FOREST AVE STE 100		LOCUST VALLEY	NY	115602151	0.001764067	41	Excluded, conglomerate listed above
1548202021	LABRENZ	BRYON		1351 ROUTE 55	SUITE 200	LAGRANGEVILLE	NY	125405108	0.001953076	41	Excluded, permanently closed
1457399008	STOLYAR	EMMA	BORIS	8405 BAY PKWY		BROOKLYN	NY	112143359	0.002115245	41	Excluded, website not found
1811963465	ETIENNE	MINEKE	E.	624 MCCLELLAN STREET	SUITE 101	SCHENECTADY	NY	123041020	0.002276996	41	Website Found
1710091129	ISRAEL	DAVID	K	2015 GRAND CONCOURSE		BRONX	NY	104534303	0.00265178	41	Website Found
1003842287	HEFFERNAN	DONNA	MARIE	16 CRIMSON OAK CT		SCHENECTADY	NY	123092234	0.003020527	41	Excluded, website not found
1104081900	KHAN	MANSOOR	A	9217 101ST AVE		OZONE PARK	NY	114162316	0.003274846	41	Excluded, website not found
1851360606	SELIOUTSKI	ALEXANDER	Z	95 E CHAUTAUQUA ST		MAYVILLE	NY	147570168	0.003554174	41	Website Found
1891137360	ALI	FAIZA		266 MIDDLE COUNTRY RD		CORAM	NY	117274425	0.004133912	41	Website Found
1679519433	KRIZAR	STEPHEN	L	1301 RIVER ST	SUITE 204	VALATIE	NY	121849694	0.004214191	41	Website Found
1861499725	STROGACH	EDWARD		180 E PULASKI RD		HUNTINGTON STA	NY	117461915	0.004217354	41	Website Found
1295757201	KRAVITZ	JAY	A.	303 COVINGTON CT		BALLSTON LAKE	NY	120192551	0.004272132	41	Excluded, website not found
1851581383	STONE	LESLIE	A	1900 2ND AVE	9TH FLOOR	NEW YORK	NY	100297406	0.004322749	41	Website Found
1215390224	RUBIN	DAVID		2502 AVENUE I		BROOKLYN	NY	112102830	0.004515532	41	Excluded, website not found
1477546141	PRINDLE	JOHN	CURTIS	26 S. WASHINGTON STREET		BINGHAMTON	NY	13903	0.004655626	41	Excluded, permanently closed
1457315707	HALLIDAY	FIONA	C	5879 SNYDER DR		LOCKPORT	NY	140949497	0.004680314	41	Excluded, permanently closed
1790872125	GILCHRIST	WENDY	A	159 MARGARET ST	SUITE 100	PLATTSBURGH	NY	129011893	0.004822399	41	Website Found
1447207071	SUPRIN	GREGORY		8810 PARSONS BLVD		JAMAICA	NY	114323842	0.00485044	41	Excluded, permanently closed
1013028067	MARCIANO	GIOVANNI		8616 JAMAICA AVE		WOODHAVEN	NY	114212042	0.005071163	41	Excluded, website not found
1548241177	KYGER	ELIZABETH	L	64 HAGER ST		BUFFALO	NY	142081327	0.005133601	41	Excluded, permanently closed
1982701066	LEICHMAN	GERALD		355 W 52ND ST	7TH FLOOR	NEW YORK	NY	100196239	0.005213281	41	Excluded, permanently closed
1376555490	CATALANO	KATHLEEN	M.	41 S PERRY ST		JOHNSTOWN	NY	120952315	0.005225656	41	Website Found
1851499875	MORGAN	JULIA	MARY	7325 COMMUNITY DR.		LIMA	NY	14485	0.005386114	41	Website Found
1871650697	WITHIAM	ALAN	G.	1083 WATERLOO GENEVA RD		WATERLOO	NY	131651202	0.005835293	41	Excluded, permanently closed
1518279827	FOX	KELITA	L	158 ORCHARD ST		ROCHESTER	NY	146111361	0.005844881	41	Website Found
1588692552	BEIRA	RICHARD	J	3485 E TREMONT AVE		BRONX	NY	104652016	0.006141932	41	Excluded, website not found
1134109994	HINZ	CHARLES	J.	6108 LINDEN ST		RIDGEWOOD	NY	113853323	0.006225288	41	Excluded, website not found
1508800491	ROBILLARD	KRISTEN	SCHENK	4855 CAMP ROAD	SUITE 100	HAMBURG	NY	14075	0.006640586	41	Website Found
1780604868	LEE	ARTHUR	F	2125 RIVER RD	SUITE 202	SCHENECTADY	NY	123091135	0.006645599	41	Website Found
1508003500	KHAN	FAIKA		535 8TH AVE FL 6		NEW YORK	NY	100184305	0.006904036	41	Website Found
1770543068	KORPACZ FINK	MARY	J	152 ISLIP AVE	STE 22	ISLIP	NY	117513225	0.006990904	41	Excluded, conglomerate listed above
1386787083	CHAPMAN	LUIS		41 CASTLE POINT RD		WAPPINGERS FAL	NY	125907004	0.007086017	41	Excluded, VA
1447606215	HUYNH	CHANH		300 WEST AVE		BROCKPORT	NY	14420	0.007117304	41	Website Found
1225000268	SAURET	JOHN		3101 9TH ST		NIAGARA FALLS	NY	143051929	0.007408855	41	Excluded, conglomerate listed above
1700865581	HUGHES	JEFFREY	M	55 E GENESEE ST		BALDWINSVILLE	NY	130272619	0.007476261	41	Excluded, permanently closed
1558699405	MIDWOOD	DORINDA		3174 ROUTE 22	HUDSON RIVE	DOVER PLAINS	NY	125225924	0.00764074	41	Website Found
1669826277	BHATT	SHAHEER		377 S OYSTER BAY RD		PLAINVIEW	NY	11803	0.007843772	41	Excluded, conglomerate listed above
1639196595	LYMAN	ANDREA		279 E 3RD ST		NEW YORK	NY	100097813	0.007932726	41	Website Found
1144617770	LEE	MARLAINA		733 SUNRISE HWY		LYNBROOK	NY	115632910	0.007977429	41	Excluded, conglomerate listed above
1003201872	SPIEKHOUT	ANDREA	ELIZABETH	2015 GRAND CONCOURSE		BRONX	NY	104534303	0.008169618	41	Excluded, conglomerate listed above
1558318550	AFZAL	SYED		39 CELANO LN		W ISLIP	NY	117955105	0.008358765	41	Excluded, permanently closed
1982695839	WHITMORE	METIVIA-A		31 SHERMAN AVE	SUITE 2200	JAMESTOWN	NY	147012514	0.008393431	41	Excluded, other practice location listed above
1700199213	SUPPA	FRANK		51-15 BEACH CHANNEL DRIVE		FAR ROCKAWAY	NY	11691	0.008422264	41	Excluded, conglomerate listed above
1811963937	SGAMBATI	CARL	W	3050 ROUTE 50		SARATOGA SPRIN	NY	128662906	0.008504246	41	Website Found
1609860121	CAMMARATA	MICHELE		1110 SOUTH AVE	SUITE 306	STATEN ISLAND	NY	103143403	0.008639159	41	Excluded, conglomerate listed above
1578746350	RABADI	AMMIR		657 YONKERS AVE		YONKERS	NY	107042668	0.008843018	41	Excluded, not primary care
1922654987	TABEL	KAREN	C	135 N MAIN ST		CORTLAND	NY	130451226	0.00885741	41	Excluded, permanently closed
1023329869	SIKDER	SUBHASH	CHANDRA	546 MCDONALD AVE		BROOKLYN	NY	112183812	0.009150647	41	Website Found
1366434581	VAN BELLINGHA	WENDY		1444 WESTERN AVE	SUITE B-1	ALBANY	NY	122033440	0.009213001	41	Excluded, conglomerate listed above
1598079956	JARRELL	TODD	M	64 BLEECKER ST # 151		NEW YORK	NY	100122410	0.009696589	41	Excluded, not primary care
1891974176	KAY-NJEMANZE	THEODORA		1245 HEWLETT PLZ		HEWLETT	NY	115574000	0.010535272	41	Excluded, permanently closed
1891018248	PHILIPPE	NEUBERT		301 E MAIN ST		BAY SHORE	NY	117068408	0.010635532	41	Excluded, conglomerate listed above
1588678593	HEINEGG	PHILIP		1890 PALMER AVE		LARCHMONT	NY	105383059	0.010653166	41	Website Found
1598152001	PATEL	MEERA		561 3RD AVE		NEW YORK	NY	100163109	0.010687157	41	Excluded, urgent care only
1518386226	KRISTAN	ANGELA		919 WESTFALL RD STE 210		ROCHESTER	NY	146182638	0.010835412	41	Excluded, not primary care
1376595710	YE	HONG		822 54TH STREET	1FL	BROOKLYN	NY	112203253	0.011532315	41	Excluded, not primary care
1063443257	BLYSKAL	STANLEY		126 E MAIN ST	STE 1	EAST ISLIP	NY	117302600	0.011645583	41	Website Found
1578678900	CHUMACEIRO	ROLANDO		970 N BROADWAY	SUITE 309	YONKERS	NY	107011309	0.011863319	41	Website Found
1720015126	KAPNER	LOUIS	B	800 CARTER ST		ROCHESTER	NY	146212604	0.011875833	41	Excluded, conglomerate listed above
1467711135	KUDEL	ANDREA	NAOMI	8745 LAKE STREET RD		LE ROY	NY	144829344	0.012196447	41	Excluded, conglomerate listed above
1255697009	DIAZ	DANIELA	CRISTINA	155 MAIN ST		BREWSTER	NY	105091521	0.012567409	41	Excluded, conglomerate listed above
1962819813	HAAS	ROBERT	RICHARD	135 N UNION ST		OLEAN	NY	14760	0.012658739	41	Website Found
1952808164	CARMICHAEL	CONNOR	LIAM	81 W 115TH ST		NEW YORK	NY	100263138	0.012789976	41	Website Found
1649510116	ALLEN	EDWARD	GEORGE	450 CLARKSON AVE	BOX 67	BROOKLYN	NY	112032012	0.013156914	41	Excluded, not primary care
1972957413	SAHORE SALWAN	ANU		150 EILEEN WAY UNIT 1		SYOSSET	NY	117915313	0.01333229	41	Excluded, website not found
1992747760	SATTERLY	LYNN	BETH	475 IRVING AVE	STE 200	SYRACUSE	NY	132101756	0.013676	41	Website Found
1114368610	KOLAJ	BRUNILDA		6254 LAWVILLE RD		WOLCOTT	NY	145909792	0.013761497	41	Excluded, conglomerate listed above
1518966852	FIGUEROA	EDGAR		230 E 69TH ST	SUITE 2BB	NEW YORK	NY	100215705	0.013793326	41	Website Found
1689871907	FICANO	JEFFERY		120 HOBART ST		UTICA	NY	135014308	0.014058976	41	Website Found
1619962586	IPPOLITO	SCOTT		196 MERRICK RD		OCEANSIDE	NY	115721420	0.014149542	41	Website Found
1821088634	BAILEY	EDWARD	HUTCHINS	P-10506 SECOND STREET		FORT DRUM	NY	13602	0.014165606	41	Excluded, website not found
1861612814	MACK	BRIGID		391 MYRTLE AVE STE 4A		ALBANY	NY	122083797	0.014165927	41	Excluded, practice listed above
1275941841	SHAIKH	AIJAZ	AHMED	1315 JEFFERSON AVE		BUFFALO	NY	142082102	0.014311364	41	Website Found
1134623739	GUADALUPE-PAD	ASHLEY	ANN	1824 MADISON AVE FL 5		NEW YORK	NY	100353832	0.014570696	41	Website Found
1548647910	WANGYAL	TASHI		480 FOREST AVE STE 100		LOCUST VALLEY	NY	115602151	0.014627867	41	Excluded, conglomerate listed above
1063822385	SETTY	SANGEETHA		NEW YORK PRESBYTERIAN BROOKLYN METHODIST HOSPITAL	506 6TH STR	BROOKLYN	NY	11215	0.01484162	41	Website Found
1417935180	CHENG	ERIC		3309 CHURCH AVE	SECOND FLOO	BROOKLYN	NY	112032711	0.014874856	41	Excluded, website not found
1023270766	VOLKOVA	IRINA	V	300 TWO MILE CREEK RD		TONAWANDA	NY	141506618	0.014941108	41	Excluded, conglomerate listed above
1215955984	MUELLER	DIANE		17 SHERMAN ST	SUITE 2100	JAMESTOWN	NY	147017080	0.014955166	41	Website Found
1336430545	HOWARD	ALEXANDRI	DANIELLE	600 STONY BROOK CT		NEWBURGH	NY	125506524	0.015028476	41	Excluded, website not found
1538165311	KROTOWSKI	MARK	H.	525 JORGEN ST		LAWRENCE	NY	11559	0.015410059	41	Excluded, website not found
1083236830	TARQUINIO	JONATHAN		1275 YORK AVE		NEW YORK	NY	100656007	0.015422531	41	Excluded, not primary care
1124559653	GUEVARA	SARA	J	111 E 210TH ST		BRONX	NY	104672401	0.015430153	41	Website Found
1902984115	SHOENFELD	ERIC		927 MERRICK RD		BALDWIN	NY	115103334	0.015857406	41	Excluded, conglomerate listed above
1194175968	MITCHELL	MAXIM		3898 VINEYARD DR		DUNKIRK	NY	14048	0.01597013	41	Website Found
1073504577	PADMANABHAN	MAHESH		120 HOBART ST		UTICA	NY	135014308	0.016334925	41	Excluded, practice listed above
1164590568	VARGISH	LISA		2021 WINTON ROAD S.	JEWISH HOME	ROCHESTER	NY	14618	0.016374851	41	Excluded, nursing home
1477696193	SHAH	SVETLANA	CLARAVALL	7785 N STATE ST		LOWVILLE	NY	133671229	0.01659197	41	Website Found
1508869199	DRIESCH	MARY	D.	160 MAIN ST		PENN YAN	NY	145271204	0.016628027	41	Website Found
1366753410	BERNSTEIN	ALEX		3039 OCEAN PKWY		BROOKLYN	NY	112358370	0.016683595	41	Website Found
1033343173	SPILLMAN	SARAH	H	2780 DELAWARE AVE	SUITE 201	KENMORE	NY	142172740	0.016703792	41	Excluded, conglomerate listed above
1366716821	RASHID	ASMA	ABDUL	470 PANTIGO RD		EAST HAMPTON	NY	11937	0.017181518	41	Excluded, urgent care only
1255775003	SPERTUS	MICHAEL	SCOTT	1824 MADISON AVE		NEW YORK	NY	100353832	0.017406644	41	Excluded, practice listed above
1134506702	KPANDEYENGE	TITY	MAE	184 BARTON ST		BUFFALO	NY	14213	0.017412456	41	Website Found
1881190023	ELDIK	MARWA		135 N 7TH ST		BROOKLYN	NY	112492927	0.01741283	41	Excluded, conglomerate listed above
1467896480	QUARESIMA	MARK	A	1448 ROUTE 9		SOUTH GLENS FA	NY	128031285	0.017594745	41	Website Found
1801841556	HIRA	BRUCE	K	1726 E RIDGE RD		ROCHESTER	NY	146222157	0.017606347	41
1215199245	BROWN	YADIERA	MARIE	317 E 34TH ST	7TH FLOOR	NEW YORK	NY	100164974	0.017895419	41
1508986571	FORESTE	THARA		300 COMMUNITY DR		MANHASSET	NY	11030	0.018055506	41
1366497034	STORNELLI	LEO	F	800 CARTER ST		ROCHESTER	NY	146212604	0.018288455	41
1215961347	KRAHN	WOLF-DIET		15 S MAIN ST STE 150		JAMESTOWN	NY	147016627	0.018933582	41
1881672038	REICH	JOHN	DOUGLAS	1276 FULTON AVE	4TH FLOOR	BRONX	NY	104563402	0.019168711	41
1184795981	SY-VINLUAN	MARIA		105 RIDGEHAVEN DR		VESTAL	NY	138502640	0.019213655	41
1285714469	MIDURA	ALAN	T	209 W STATE ST		ITHACA	NY	148505429	0.019222051	41
1972636892	ROBBINS	ANNE	C	2800 MARCUS AVE	SUITE 200	NEW HYDE PARK	NY	110421008	0.019431626	41
1508252289	MCCALL	COURTNEY		2201 HEMPSTEAD TPKE		EAST MEADOW	NY	115541859	0.01955573	41
1811220924	DANTCHENKO	VICTORIA		121 DEKALB AVE		BROOKLYN	NY	112015425	0.019713841	41
1689038838	GORIL	SHERY		2715 HIGHLAND AVE		NIAGARA FALLS	NY	143052466	0.020029292	41
1710982616	PISANIELLO	DANIEL	P.	3926 STATE ROUTE 12		LYONS FALLS	NY	133681919	0.020156577	41
1285049809	SOLEIMANI	MEHRDAD		2015 GRAND CONCOURSE		BRONX	NY	104534303	0.020237065	41
1316192552	CELESTIN	MARIE	FLORENCE	1550 DEER PARK AVE STE 2		DEER PARK	NY	117296624	0.020290134	41
1013914670	TUFARO	JANET	C	2015 GRAND CONCOURSE		BRONX	NY	104534303	0.020525326	41
1811952583	CAPUTO	PASQUALIN		6097 NYS ROUTE 9N		WESTPORT	NY	129932308	0.020869481	41
1164842522	ANWAR	UZMA		475 MAIN STREET		FARMINGDALE	NY	11735	0.02100723	41
1003043209	AFFEL	MARJORIE		1 FAMILY PRACTICE DR		KINGSTON	NY	124016449	0.021009485	41
1386608248	LICCIARDI	SALVATORE		24 LAFAYETTE AVE		COXSACKIE	NY	120511305	0.021049352	41
1851353148	MONDOM	TATJANA		1656 CHAMPLIN AVE		UTICA	NY	135024830	0.021092118	41
1245335785	IVANYUK	MARINA		3029 BRIGHTON 12TH ST APT A6		BROOKLYN	NY	112355724	0.021352115	41
1649263393	CRAMER	JOHN	STEVEN	2447 SHERIDAN DR		TONAWANDA	NY	141509405	0.02166647	41
1447513924	ANDERSON	KESHA-GAY		1276 FULTON AVE		BRONX	NY	104563402	0.021681809	41
1578614962	BADMAJEW	JOANNA	M	6051 FRESH POND RD		MASPETH	NY	113783541	0.021837525	41
1982631198	CREECH	CHARLOTTE	LYNN	2 EXECUTIVE BLVD	SUITE 406	SUFFERN	NY	109014164	0.021914028	41
1407816812	JOLIE	PATRICIA	L	2 EMPIRE DR		RENSSELAER	NY	121445730	0.022927433	41
1568951812	LUU	ANTHONY	JOETH	1 ATWELL RD		COOPERSTOWN	NY	133261301	0.023124686	41
1467872606	BAGGLEY	ANNE	MARGARET	210 WESTCHESTER AVE		WHITE PLAINS	NY	106042901	0.023137748	41
1538774500	BRANDT	JENNY		3048 SUNSET LN # 2		SCHENECTADY	NY	123035528	0.023185169	41
1205165487	COLLINS	LYNN	ELIZABETH	137 W 95TH ST	APT. PF	NEW YORK	NY	100256697	0.023208899	41
1386619179	MILLER	DANIEL		503 S BROADWAY STE 210	HUDSON RIVE	YONKERS	NY	107056202	0.023365934	41
1891938825	SHAIK	ALTAF	H	4370 KISSENA BLVD	APT. #2D	FLUSHING	NY	113553769	0.023421662	41
1780112979	VISAKAN	SHARANYA		1 FAMILY PRACTICE DR		KINGSTON	NY	124016449	0.023635048	41
1407832306	BOSTOCK	DEBORAH	JEAN	315 W 57TH ST		NEW YORK	NY	100193158	0.023743823	41
1710373816	USMAN	MUHAMMAD		243 MERRICK RD		ROCKVILLE CENT	NY	11570	0.024014132	41
1700985231	MARIN	GLEN	E	21422 73RD AVE		OAKLAND GARDEN	NY	113642914	0.024074325	41
1205923976	ZICK	ELIZABETH	OWEN	30 HATFIELD LN	SUITE 204	GOSHEN	NY	109246766	0.024191557	41
1992708754	KAVCIC	JOHN		20 LOSSON RD	STE 105	CHEEKTOWAGA	NY	142272379	0.024269774	41
1053691493	LEE	YATING		327 BEACH 19TH ST		FAR ROCKAWAY	NY	116914423	0.024296115	41
1396704060	NICKELL	KAREN	MAY	221 E MAIN ST		PALMYRA	NY	145221127	0.025113617	41
1144306341	BURMEISTER	RHONDA	S	70 N COUNTRY RD	SUITE 105	PORT JEFFERSON	NY	117772161	0.025474105	41
1164871703	DALKA	LINDSEY		16 BANK ST		BATAVIA	NY	140202250	0.025643232	41
1538115449	GORDON	CINDY		5 EVERGREEN STREET		DRYDEN	NY	13053	0.025683858	41
1104967132	STECHER	MARTIN	ALAN	859 SKYLINE DR		CORAM	NY	117273662	0.026252902	41
1437162195	TOCCO	AMY	M.	3360 ROUTE 343	HUDSON RIVE	AMENIA	NY	125015619	0.026726549	41
1508271503	AHMED	MOHAMMAD	KAMRAN	2116 BATH AVE		BROOKLYN	NY	112144908	0.026873242	41
1831576412	CRAFT	DEVON	MARK	38 N MAIN ST		ELLENVILLE	NY	124281017	0.026875642	41
1003982836	CHRUSCICKI	ROBERT	KARL	288 GENESEE STREET		UTICA	NY	135024620	0.027344429	41
1073508081	BURTON	CHESTER	R	132 MACARTHUR AVE		COBLESKILL	NY	120433603	0.027387423	41
1295820462	OVERSTREET	NICOLLE	A	468 LAFAYETTE AVE		BROOKLYN	NY	112054809	0.027637076	41
1366892374	FERRO	MICHAEL		624 MCCLELLAN ST	SUITE 101	SCHENECTADY	NY	123041020	0.027819256	41
1649692690	KEESHAN	EDWIN		450 CLARKSON AVE	DOWNSTATE M	BROOKLYN	NY	11203	0.027961043	41
1073547261	CHMELICEK	THOMAS	V	701 SENECA ST STE 646C		BUFFALO	NY	142101351	0.028213918	41
1972033843	CHASE	NATASHA	ROSEMARIE	301 PROSPECT AVE		SYRACUSE	NY	132031807	0.028600812	41
1003130527	KUSHER	MATTHEW		3716 108TH ST		CORONA	NY	113682025	0.028648645	41
1750348082	HALLASEY-ROBE	DAVID	L	1026 UNION RD		WEST SENECA	NY	142243445	0.028698053	41
1841275435	TALEV	JOHN	NIKOLA	5700 W GENESEE ST		CAMILLUS	NY	130313200	0.028905724	41
1326008749	ZITWER	SETH	DARRYL	2 EMPIRE DR	SUITE 100	RENSSELAER	NY	121445730	0.029656023	41
1871565119	GOLDSZER	JAMES	FRANKLIN	1740 EASTCHESTER ROAD	CALVARY HOS	BRONX	NY	330276308	0.03000537	41
1164638698	JEAN-JACQUES	TREVOR		560 PROSPECT PL	APARTMENT 1	BROOKLYN	NY	112384200	0.030037375	41
1801992524	MAUCERI	JOSEPH	STEPHEN	32 LAWRENCE AVE		SMITHTOWN	NY	11787	0.0301493	41
1982742227	PAGAN	ENRIQUE		2494 WILLIAMSBRIDGE ROAD		BRONX	NY	10469	0.030243414	41
1376636910	REBEHN	KEITH	ALAN	279 TROY ROAD		RENSSELAER	NY	12144	0.030432435	41
1336308592	BARRETO	MARK	ANTHONY	179 N BROAD ST		NORWICH	NY	138151019	0.030447817	41
1790909547	GUGLIELMO	KATRINA		340 HOWELLS RD	SUITE B	BAY SHORE	NY	117065322	0.030878772	41
1770136210	CSONTOS	MIRANDA		25 HACKETT BLVD		ALBANY	NY	122083462	0.031267179	41
1801989058	FREYRE	ORLANDO		5616 6TH AVE		BROOKLYN	NY	112203419	0.031348961	41
1457785453	MANGAS	ALEXANDER		243 MERRICK RD		ROCKVILLE CENT	NY	115705211	0.031855428	41
1417245382	EPSTEIN	MICHELINE	LATALIZA	332 E 14TH ST		NEW YORK	NY	100034243	0.031925452	41
1134112691	YATES	CHARLES	W	132 CAYUGA RD		CHEEKTOWAGA	NY	142251942	0.031993212	41
1912103227	CHAMBERLIN	JOE	WILLIE	75 S BROADWAY		YONKERS	NY	107014004	0.032522744	41
1629358379	GLASGOW	PATRICK	DAVID L.	1461 KENSINGTON AVE		BUFFALO	NY	142151436	0.032794729	41
1871753186	SCHAEFER	ELAINE	MARGARET	260 MAIN ST		ISLIP	NY	117513450	0.033316379	41
1144614348	DE CAROLIS	GIANCARLO		500 W MAIN ST		BABYLON	NY	11702	0.033460174	41
1649483843	KRASNOPOLSKY	MARINA		68 SCHERMERHORN ST # 80		BROOKLYN	NY	112015005	0.033518796	41
1346378924	RAJENDRAN	SHANTHI		16 MAIN ST		AKRON	NY	140011220	0.033843165	41
1508956798	DAHMER	STEPHEN		245 5TH AVE	2ND FLOOR	NEW YORK	NY	100168728	0.034621841	41
1679596738	WILSON	GENIENE	E	8 BELLOWS LN		WOODSTOCK	NY	124981204	0.034731812	41
1811986466	KLYATIS	IRINA		180 MARBLE AVE		PLEASANTVILLE	NY	105703424	0.034851439	41
1831361740	CABA	ANGELA	MARIA	457 ATLANTIC AVE		BROOKLYN	NY	112172107	0.035133276	41
1346228525	EPPOLITO	JOHN	F	2949 STATE ROUTE 370		CATO	NY	130339794	0.035277713	41
1831327410	HUMMER	KRISTINA		179 N BROAD ST		NORWICH	NY	138151019	0.035519345	41
1891097416	AHMED	IMRANA		515 BELLPORT AVE		BELLPORT	NY	117131711	0.035717128	41
1982861530	AURIGEMMA	ANTHONY	MICHAEL	1133 BROADWAY SUITE 1020		NEW YORK	NY	10010	0.035761911	41
1588009559	FLORES	MARIA LOU	R	3050 CORLEAR AVE	SUITE 201	BRONX	NY	104635180	0.036100514	41
1811008691	PETER	TESSY		327 BEACH 19TH ST		FAR ROCKAWAY	NY	116914423	0.036275687	41
1730536483	LEE	KRISTEN		30 E 33RD ST FL 5		NEW YORK	NY	100165337	0.036306854	41
1063767408	THOMPSON	SARAH	M	24 FAIRFIELD AVE		SCHROON LAKE	NY	128700292	0.036834421	41
1174866859	CHANG	WAN TAN		3808 UNION ST STE 3K		FLUSHING	NY	113545670	0.036961183	41
1578768503	TUCKER	SHERRI- L		4855 CAMP RD.	SUITE 100	HAMBURG	NY	14075	0.037050237	41
1942370135	DEMPSTER	JOANNE	S	610 W 158TH ST FL 2		NEW YORK	NY	100327104	0.037177363	41
1396712253	MUELLER-MOREL	BRIGITTE		374 STOCKHOLM ST		BROOKLYN	NY	112374006	0.037473487	41
1386663003	MARTIN	KRISTEN	HEDGER	286 STAGE RD		CHARLTON	NY	120192619	0.037979122	41
1306284732	PATEL	BHERVI		1033 NORTHERN BLVD		ROSLYN	NY	115761502	0.038126428	41
1740442482	SOLIMAN	MICHAEL	S	221 JERICHO TURKPIKE		SYOSSET	NY	11791	0.038248784	41
1528396710	SOMMER	BENJAMIN		5 MASONIC AVE		CAMDEN	NY	133161234	0.038571267	41
1154521326	FERDOUS	RAZIA	KHAN	540 ATLANTIC AVE		BROOKLYN	NY	112171985	0.038582624	41
1952379323	PRIBIS	ANNEKE		5344 SACANDAGA RD		GALWAY	NY	120742424	0.038678054	41
1871557785	CZIRA	ALEX	A	755 NEW YORK AVE	107	HUNTINGTON	NY	117434240	0.038701053	41
1346339603	NARKHEDE	NITIN		10509 JAMAICA AVE		RICHMOND HILL	NY	114182014	0.039014736	41
1982761474	DUGUE	GABRIEL		4 LINCOLN AVENUE		NEW HYDE PARK	NY	110403125	0.039348281	41
1437170057	COLEMAN	JAMES	P	230 STEUBEN ST		MONTOUR FALLS	NY	14865	0.039359158	41
1922495100	MANES	PRABHJOT		121 DEKALB AVE		BROOKLYN	NY	112015425	0.039456176	41
1881032233	SZABO	NICOLE	AUDREY	5616 6TH AVE		BROOKLYN	NY	112203419	0.040212538	41
1629291216	DEGAETANO	DANIELLE	A	1 JOHN JAMES AUDUBON PKWY		AMHERST	NY	142281143	0.040857078	41
1629028360	STEWARD	GARY	D	20 CHAPEL ST		SHERBURNE	NY	134609753	0.040880058	41
1942606074	ARCILLA	RHODORA	M	1551 RICHMOND RD		STATEN ISLAND	NY	103042313	0.040907962	41
1902846124	SCARASCIA	LUCIA		536 MINEOLA AVE		CARLE PLACE	NY	11514	0.041093818	41
1881762169	MOY	JAMES	C.W.	15 OLIVER ST		NEW YORK	NY	100381044	0.041226413	41
1306833025	LAMANNA	SUZANNE	M	792 N MAIN ST	SUITE 100B	N SYRACUSE	NY	132121644	0.0414905	41
1316064454	MAZID	MOHAMMAD	N	300 BAY SHORE RD		NORTH BABYLON	NY	117032823	0.041584977	41
1366759045	FITZSIMMONS	COVENEY		104 S PORTER ST		WATKINS GLEN	NY	148911622	0.041991764	41
1275603250	LUGINA	SERGEY		3049 BRIGHTON 6TH STREET	UNIT CU1	BROOKLYN	NY	112356409	0.042205079	41
1780843649	SONG	CELESTE	A.	777 SOUTH CLINTON AVENUE		ROCHESTER	NY	14620	0.042246945	41
1174502850	PASTORE	PAOLO	S	8393 ELTA DRIVE		CICERO	NY	13039	0.042461105	41
1174520589	KOSIERACKI	EILEEN	KATHERINE	3916 LONG BRIDGE RD		ALBION	NY	144119310	0.042496133	41
1932872231	HEATH-ISIGAN	BRIDGETTE	LEE	1780 HANSHAW RD		ITHACA	NY	148509105	0.042881148	41
1801320825	KORENSTEIN	ALYSSA		25 HUDSON ST		NEW YORK	NY	100133802	0.043177704	41
1073671384	TASSINARI	PATRICIA	J.	750 SOUTH BROADWAY		HICKSVILLE	NY	118015017	0.043472316	41
1538264346	DAVYDOV	VADIM		2 TITUS PL		WALTON	NY	138561455	0.043813606	41
1154422350	MARK	JUDITH	L	990 STEWART AVE	SUITE 400	GARDEN CITY	NY	115304822	0.043861901	41
1427050459	DIAMOND	PETER	F	119 HOLLAND CIRCLE DR		AMSTERDAM	NY	120107550	0.044088356	41
1821063298	BROWN	SONYA	GALE	890 HUNTS POINT AVE		BRONX	NY	104745402	0.044403377	41
1932553427	MA	LINKE		REGO PARK MULTISPECIALITY	95-25 QUEEN	REGO PARK	NY	11374	0.044684464	41
1831354323	ABDELJABER	BASIL	RIBHI	210 WESTCHESTER AVE		WHITE PLAINS	NY	106042901	0.044883578	41
1356414122	ANGLADE	ALBERT	A	1711 RALPH AVE		BROOKLYN	NY	112363319	0.044938735	41
1780075879	GENTLES	ANASTASIA		10 ROCKEFELLER PLZ		NEW YORK	NY	100201903	0.044983264	41
1336141647	LICHTENSTEIN	JOHN	STUART	ROUTE 209 BOX 346		WAWARSING	NY	124890346	0.045421733	41
1144295056	LA DUCA	ROBERT		4535 SOUTHWESTERN BLVD	UNIT 202	HAMBURG	NY	140751860	0.045489613	41
1659604148	CHUA	VICTORIA	S	7 HAWSER PL		CORAM	NY	117271814	0.045644009	41
1245253541	BREHAUT	SCOTT	STUART	4290 MIDDLE SETTLEMENT RD		NEW HARTFORD	NY	134135314	0.045774819	41
1104425495	GARDNER	RACHAEL	DEBRA	43 NEW SCOTLAND AVE		ALBANY	NY	122083478	0.045969721	41
1083749303	KALEPU	MALLIK		11439 SUTPHIN BLVD		JAMAICA	NY	114341022	0.04609929	41
1487740080	GREGORIAN	ANTONIO		1 TALLOW WOOD DR		CLIFTON PARK	NY	120652807	0.046178599	41
1760449615	CARLSON	CYNTHIA		7905 MAIN RD		MATTITUCK	NY	11952	0.046318288	41
1811073935	DORSCHUG	SARITA	K	652 SUFFOLK AVE	SUITE 208	BRENTWOOD	NY	11717	0.046473785	41
1225025109	BONAVITA	LOUIS		4939 BRITTONFIELD PKWY	SUITE 101	EAST SYRACUSE	NY	130579208	0.046864249	41
1811983612	REDDY	KAVITHA	D	7218 164TH ST		FLUSHING	NY	113654222	0.04686836	41
1053309039	SAYALOLIPAVAN	THIHALOLI		19 GOLDEN PHEASANT DR		GETZVILLE	NY	140681460	0.047237297	41
1326118514	BECKER	KAREN	A	MMG - WILLIAMSBRIDGE	3448 BOSTON	BRONX	NY	10469	0.047706329	41
1679598726	PHILLIPS-COLE	BARBARA		44 SOUTH FERRY ROAD		SHELTER ISLAND	NY	11964	0.047786655	41
1871617316	PASTOR	CHARLES	ANDREW	2742 3RD AVE		BRONX	NY	104554036	0.048180775	41
1467503300	GARB	DAREN		2507 SOUTH RD		POUGHKEEPSIE	NY	126015458	0.048267138	41
1740366640	RIVERA COUT	LAURA		243 BOYLE RD	SUITE 1	SELDEN	NY	117841929	0.048433832	41
1306141684	SAZON	TATIANA		1783 ROUTE 9	SUITE 202	HALFMOON	NY	120652409	0.048441349	41
1508882929	DESHPANDE	VIJAYA		50 SANITORIUM RD	BUILDING D	POMONA	NY	109703555	0.048574122	41
1245575604	FROLOVA	ALINA		3140 A EMMONS AVE	SUITE #1	BROOKLYN	NY	11235	0.048673043	41
1235657925	RAMANATHAN	MYTHILY		8715 165TH ST APT 2D		JAMAICA	NY	114323513	0.048792369	41
1871594234	COVENEY	CAROLYN	L	308 W SENECA ST		MANLIUS	NY	131042318	0.048993627	41
1831138023	PARIKH	SUNEEL	V	1805 215TH ST	APT 7M	BAYSIDE	NY	113602113	0.049043187	41
1144394214	LEVENTHAL	KEITH	S	2374 JERUSALEM AVE		NORTH BELLMORE	NY	117101825	0.049665327	41
1164498788	HALBACH	JOSEPH		7901 BROADWAY	ELMHURST HO	ELMHURST	NY	113731329	0.049802771	41
1982676334	LEWANDOSKI	MARC	ALBERT	16 VAN COTT RD	SUITE 2E	DEER PARK	NY	117296519	0.049967224	41
1598827404	OCHRYM	RICHARD	GEORGE	3048 RT 22		DOVER PLAINS	NY	12522	0.050214534	41
1437299237	DETWEILER	SAMUEL	DEAN	331 BRIDGE ST	ST. MARY'S	NORTHVILLE	NY	12134	0.05032139	41
1720044274	FINAMORE	CARMEN	J	536 MINEOLA AVENUE		CARLE PLACE	NY	11514	0.05061273	41
1245627892	DORMEVIL	RAYMOND		2125 NOSTRAND AVE		BROOKLYN	NY	112103001	0.050771319	41
1376875385	ROTHSTEIN	JOSEPH		132 COMBS AVE		WOODMERE	NY	115981431	0.050922314	41
1144752114	LI	KERRY		2201 HEMPSTEAD TPKE		EAST MEADOW	NY	115541859	0.050987355	41
1356337000	RYAN	TIMOTHY	J	1991 BALSLEY RD		SENECA FALLS	NY	131489714	0.051003096	41
1053496166	RITCHIN	ANDREA	K	30 W MAIN ST		MOUNT KISCO	NY	105491910	0.051049172	41
1609975465	PARNES	MARC	JACOB	201 OCEAN PARKWAY		BROOKLYN	NY	11218	0.051110942	41
1679801344	VOULO	RAYMOND	J.	71 LONGVIEW RD		PORT WASHINGTO	NY	110503039	0.05130583	41
1538414461	JAIN	AKSHAT		830 WASHINGTON ST		WATERTOWN	NY	136014034	0.051395009	41
1972661403	BOCCIA	RAPHAEL	JOSEPH	3359 156TH ST		FLUSHING	NY	113543327	0.051408757	41
1952319022	TANG	SHIU CHIN		8708 JUSTICE AVE APT 1I		ELMHURST	NY	113734576	0.051558427	41
1609969013	SEDLACKOVA	LUDMILA		3125 TIBBETT AVE		BRONX	NY	104633815	0.051783219	41
1063889541	ERFANIAN SABA	MOZHGAN		30 BROAD ST FL 45		NEW YORK	NY	10004	0.051786442	41
1851706006	GLASSMAN	ANN		52 W 8TH ST		NEW YORK	NY	10011	0.051953562	41
1639145659	SHPAK	MIKHAIL	M.	2064 CROPSEY AVE		BROOKLYN	NY	112146253	0.052951466	41
1174830863	MONDELO	DOREEN	PEREZ	400 PATROON CREEK BLVD STE 100		ALBANY	NY	122065014	0.053306696	41
1023092723	TAYLOR	ROBERT	J	10 GAGNON DR		STONE RIDGE	NY	124845120	0.053398132	41
1861498248	COPE	KEVIN		3768 ST HWY 30		BROADALBIN	NY	12025	0.053498303	41
1588751515	SMITH	NEAL	T.	5973 WALWORTH RD		ONTARIO	NY	145199592	0.053523863	41
1922195379	KLEIN	RONALD	S	485 N OCEAN AVENUE	SUITE A	PATCHOGUE	NY	117721762	0.053598605	41
1972661155	HOROWITZ	STUART		99 GRAND AVE		MASSAPEQUA	NY	117581203	0.05418818	41
1326293572	COMMISSO	JOY	C	5586 LEGIONNAIRE DR STE 1		CICERO	NY	130393504	0.054511346	41
1891368080	BERNOCKIE	KRISTEN	M	146 JEFFERSON HTS		CATSKILL	NY	124141215	0.054555067	41
1184159139	ADEGOKE	OLUDOTUN		15 S MAIN ST		JAMESTOWN	NY	147016626	0.054698644	41
1053778936	ROBINSON	LINDA	NANCY	7107 THORNTREE HILL DR		FAYETTEVILLE	NY	130669790	0.054760929	41
1619109956	ASHOK	MALA		1900 EMPIRE BLVD # 100		WEBSTER	NY	145801934	0.054880584	41
1780686568	LESNEWSKI	RUTH		230 W 17TH ST		NEW YORK	NY	100115325	0.055688489	41
1750533444	COOLEY	JAMES	K	168 STEWART LANE		DELANSON	NY	120532402	0.055887571	41
1386614428	SIASOCO	ANNA LIZZ	LOPEZ	415 PORT WASHINGTON BLVD		PORT WASHINGTO	NY	110504201	0.055908776	41
1285758276	ISLAM	MD	MAHBUBUL	8786 188TH ST		HOLLIS	NY	114231131	0.056139648	41
1982629846	GRABOVETSKY	MIKHAIL		3000 OCEAN PKWY		BROOKLYN	NY	112358367	0.056293033	41
1740297415	DELGAIZO	CHRISTINE	T	58 WEST BAUBERRY ROAD		ISLIP	NY	11751	0.056345833	41
1184789778	WALKER-ADAMSO	SONIA	EVADNE	114 - 81 177 PLACE		ST. ALBANS	NY	11434	0.056530061	41
1992031942	DANDEKAR	APARNA	SHARAD	212 E 106TH ST	SETTLEMENT	NEW YORK	NY	100294007	0.056558353	41
1598947194	FAKHOURI	ZEIAD	ABRAHAM	1531 ROUTE 82		HOPEWELL JUNCT	NY	125333304	0.056850249	41
1124089552	TONG	MICHAEL	H	5100 W TAFT RD		LIVERPOOL	NY	130883807	0.05685441	41
1326066994	GELMAN	LEONARD	MARK	20 PROSPECT ST		BALLSTON SPA	NY	120201367	0.056860646	41
1639384928	LEHNER	GEORGE	JACK	735 MIDDLE COUNTRY RD		SAINT JAMES	NY	117803211	0.056887024	41
1184004889	FONTANEZ	SARA	ILANA	101 NICOLLS RD		STONY BROOK	NY	117942401	0.057253609	41
1538115415	MCCORMICK	MICHAEL	S	100 S HIGHLAND AVE		OSSINING	NY	105625694	0.057351076	41
1275523672	VARNUM	CORLISS	ADAM	33 E SCHUYLER ST		OSWEGO	NY	131261161	0.057393905	41
1306823190	NEMON	BINYOMIN	MENDEL	580 CROWN ST APT 611		BROOKLYN	NY	112135358	0.057451285	41
1336513100	AARONSON	STUART		40 E 94TH ST APT 23B		NEW YORK	NY	101280738	0.057484665	41
1578640348	ANAND	SALONI		27 BROWN BLVD		WHEATLEY HEIGH	NY	117981515	0.057746464	41
1417342361	AARONS	ALEXANDRA		3 IRONGATE CTR		GLENS FALLS	NY	128013471	0.057782863	41
1154319242	COREY	ANNE	C	161 CAREY RD		QUEENSBURY	NY	128047821	0.057992477	41
1215017165	LEE	NAMHI		37 W 46TH ST	2FL	NEW YORK	NY	100364123	0.058352143	41
1497900633	DUCKETT	ADAM	G	37 W GARDEN ST	SUITE #201	AUBURN	NY	130212662	0.058815929	41
1366856387	KOHANSKI	DAWN		24 MADISON AVENUE EXT	ALBANY	ALBANY	NY	122035396	0.058860677	41
1033154315	WEISBROD	LESLIE	S	1900 EMPIRE BLVD	STE 100	WEBSTER	NY	145801934	0.059083766	41
1225283468	CUMMINGS	THOMAS		7137 MT PLEASANT RD		CANASTOTA	NY	130325024	0.059133084	41
1578649455	DAVIS	LORRAINE	ELIZABETH	1044 STATE ST		SCHENECTADY	NY	123071508	0.059281881	41
1649209271	RAPOZA	PAUL	A	2300 W RIDGE RD	5TH FLOOR	ROCHESTER	NY	146262800	0.059393415	41
1295054807	ZHOU	WEI		5616 6TH AVE		BROOKLYN	NY	112203419	0.059629979	41
1376620310	FAZIO	ROSEANN		7401 10TH AVE		BROOKLYN	NY	11228	0.059834923	41
1639196421	PIWKO	FREDERICK	J	3805 LOCKPORT OLCOTT RD		LOCKPORT	NY	140941128	0.060613585	41
1184686628	SCHWARTZBURT	ELIZABETH		33 8TH AVE		BROOKLYN	NY	112173901	0.060859353	41
1790212892	THAPAR	VARUN		1 DAKOTA DRIVE	SUITE 202	LAKE SUCCESS	NY	11042	0.061037262	41
1215008339	GREENBERG	KEITH	H	200 W 54TH ST	SUITE 1C	NEW YORK	NY	100195504	0.061299814	41
1003313206	TRACY	COLLEEN	KILBOURNE	777 CLINTON AVE S		ROCHESTER	NY	146201448	0.061593323	41
1801974159	HAIDERY	GHAZANFAR	W	997 GLEN COVE AVE		GLEN HEAD	NY	11545	0.061644361	41
1891799656	SHEIKH	TARIQ	A	7060 ERIE RD	SUITE 100	DERBY	NY	140479430	0.061743756	41
1215242326	GORDON	KRISTIN	SHALLCROS	600 COMMUNITY DR STE 302		MANHASSET	NY	110303818	0.061930422	41
1053359372	MILLER	MATTHEW		16068 21ST AVE		WHITESTONE	NY	113573964	0.061937659	41
1346557030	SAZON	ALEXANDR		2125 RIVER RD	SUITE 104	SCHENECTADY	NY	123091135	0.062417133	41
1033369673	GOLDBERG	BARRY		517 DEER PARK RD		DIX HILLS	NY	117465207	0.062472083	41
1073605259	GORDON-COHEN	BARBARA		4 BOAR CT		SUFFERN	NY	109011402	0.062504091	41
1033198015	KROEGER	KARIN	G	5566 JORDAN RD		ELBRIDGE	NY	130609617	0.062605763	41
1750498903	COVELL	JOHN	BARNEY	110 W 6TH ST	OSWEGO HOSP	OSWEGO	NY	131262507	0.062758389	41
1023348364	CAI	RENEE	RUOMEI	227 MADISON ST		NEW YORK	NY	100027537	0.062856174	41
1568576593	WEHRLE	JOHN		1900 WEST WAYNE PLAZA	ROUTE 31	MACEDON	NY	14502	0.063075663	41
1346296456	DELANG	EDDO		135 N UNION ST		OLEAN	NY	147602736	0.063313847	41
1881629046	HUSSAIN	MALEKA		4 DENNIN DR		MENANDS	NY	122041204	0.0633157	41
1124283569	MBAYANGA	MUSULU	JEAN-BART	1276 FULTON AVE		BRONX	NY	104563402	0.063424835	41
1023072055	POTEMPA	MICHELE	ANN	5879 SNYDER DR		LOCKPORT	NY	140949497	0.063467771	41
1306885108	COPPOLA	DEVIN		4615 NORTH ST		JAMESVILLE	NY	130789499	0.063949215	41
1902838071	SULLIVAN	MAURA		2400 US ROUTE 9		HUDSON	NY	125344725	0.064080671	41
1831787217	PALAZZOLO	CHRISTINE		18 BENNETT AVE		HUNTINGTON STA	NY	117462812	0.064278171	41
1235255456	SHIKARA	MAAN	MUHAMMED	48 BRENTWOOD RD		BAY SHORE	NY	117066924	0.064279958	41
1104081074	LOPEZ	PABLO	M.	1201 NOTT ST	SUITE 307	SCHENECTADY	NY	123082589	0.064759725	41
1417572611	NEWTON	ONEIKA		8 CORPORATE CENTER DR		MELVILLE	NY	117473193	0.064890891	41
1255350948	BEECHER	WALTER	STEWART	480 GENESEE ST		ROCHESTER	NY	146113634	0.064923557	41
1790744043	STROUSE	WAYNE	STEVEN	108 KIMBALL AVE		PENN YAN	NY	145271816	0.06537252	41
1679654768	RODIONOVA	NATALYA		2109 MATTHEWS AVE		BRONX	NY	104622600	0.065544824	41
1184724676	BOYLE	MICHELE		276-280 ROBINSON ST		BINGHAMTON	NY	139041659	0.065595084	41
1598077679	BALGURI	SUMANTH		42 W MAIN ST		OWEGO	NY	13827	0.065744086	41
1003992033	BALDEO	PHILIP	ROOPCHAND	125-07 LIBERTY AVENUE		RICHMOND HILL	NY	11419	0.065786641	41
1346268075	EATON	CAROLYN	ANN	501 NEW KARNER RD		ALBANY	NY	122053874	0.065977988	41
1538456918	LANGER	RUTH		1775 YORK AVE	APT 31B	NEW YORK	NY	10128	0.066106557	41
1821639634	KOUEMOU	BEATRICE	MOUGA	85 W BURNSIDE AVE		BRONX	NY	104534015	0.066134204	41
1174521363	STAFF	LAURA	ELLEN	3 WEMBLEY CT	STE 101	ALBANY	NY	122053891	0.066282604	41
1417168873	SASTO	RALPH		55 LONGFELLOW RD		GREAT NECK	NY	110231931	0.066398042	41
1275511560	PORTER	RUSSELL		2000 NORTH VILLIAGE AVE	STE 307	ROCKVILLE CENT	NY	115701001	0.0664696	41
1598856189	CASTON	FREDERICK	E	7 ALICIA CT		STONY BROOK	NY	117903380	0.066471305	41
1447335575	GOLD	MARJI		MMG - FAMILY HEALTH CENTER	360 EAST 19	BRONX	NY	10458	0.066563319	41
1841363579	GILANI	TAJAMMAL	H.	5721 5TH AVE STE A		BROOKLYN	NY	112203853	0.066575806	41
1316985773	ZILBERMAN	ALLA		570 GRAND ST		NEW YORK	NY	100022757	0.066602291	41
1225280589	YANG	LAWRENCE		412 S BROADWAY		HICKSVILLE	NY	118015009	0.066718207	41
1336174457	LORENZETTI	JOSEPH	ANTHONY	28 CAYUGA ST		SENECA FALLS	NY	131481417	0.066733876	41
1841365376	LEVINE	MORTON	W	1821 SCHENECTADY AVE	DR MORTON W	BROOKLYN	NY	11234	0.067005372	41
1003880113	COTTON	SHAWN		112 OLEAN ST	SUITE 220	EAST AURORA	NY	140522540	0.067088544	41
1285914358	PAGE	DOROTHY		200 WESTAGE BUSINESS CTR DR STE 240		FISHKILL	NY	125242268	0.067367345	41
1154648897	GORSLINE	SPENCER		85 HIGH ST		BUFFALO	NY	142031149	0.067741009	41
1215090949	CARCATERRA	JOANN		1436 BROADWAY		HEWLETT	NY	115571405	0.067960225	41
1447755285	DALBEN	GIANA	VIVIAN	2640 MERRICK RD		BELLMORE	NY	117105715	0.068065224	41
1881096329	APPLEWHAITE	JANELLE		20016 HOLLIS AVE		SAINT ALBANS	NY	114121712	0.068185559	41
1396989059	HALLORAN	MARY	KATHARINE	66 PARK STREET		ELIZABETHTOWN	NY	12932	0.068365045	41
1730361437	BREUDER	CHRISTOPH	C	11050 MOUNT BELVEDERE BLVD		FORT DRUM	NY	136025438	0.068513524	41
1417998360	MCELLIGOTT	THOMAS	JOHN	89 GENESEE ST	UNITY HEALT	ROCHESTER	NY	146113201	0.068582667	41
1659598589	RYDER	MICHAEL		1743 N OCEAN AVE		MEDFORD	NY	117632649	0.068971155	41
1528068111	RONQUILLO	JOCELYN		69 S BROADWAY		YONKERS	NY	107014004	0.069413829	41
1215252333	CHRISTENSEN	CATHRYN	MARIE	1824 MADISON AVE		NEW YORK	NY	100353832	0.069656592	41
1164884334	ANSARI	MARIAM		325 ESSJAY RD STE 170		WILLIAMSVILLE	NY	142218243	0.069821812	41
1538522487	JACOBS	ANDREW		5600 SUNRISE HWY		SAYVILLE	NY	117821017	0.070041233	41
1427085216	CAMPBELL	THOMAS	L	777 S CLINTON AVE		ROCHESTER	NY	146201401	0.070047253	41
1710921648	BRAMMER	WERNER	K	7573 STATE ROUTE 54	KEUKA FAMIL	BATH	NY	148109504	0.070560843	41
1578648770	DJEN	SIMON	Z	150 ESSEX ST		NEW YORK	NY	100022301	0.070701784	41
1922036102	OBRECHT	MICHAEL		200 RED CREEK DR	SUITE 100	ROCHESTER	NY	146235264	0.070816733	41
1871528232	BRAUER	DAVID	J.	3435 MAIN ST. MICHAEL HALL	UNIVERSITY	BUFFALO	NY	14214	0.071088724	41
1164419529	KNOTT	ANTHONY	FREDERICK	73 JOHN DRIVE	UPSTAIRS	FARMINGVILLE	NY	117381958	0.071386415	41
1386750206	FERRARA	CATHERINE	L	20 UNQUA RD		MASSAPEQUA	NY	117586727	0.071449691	41
1366684300	ARIENMUGHARE	MARYANNE	O	5100 W TAFT RD		LIVERPOOL	NY	130883807	0.071561994	41
1659450989	GUENTER	DOUGLAS	PAUL	110 W UTICA ST		OSWEGO	NY	131263047	0.071727755	41
1407234362	MCMAHON	JACQUELIN		1000 MONTAUK HWY		WEST ISLIP	NY	117954927	0.072311203	41
1346508991	GALLUCCI	DEREK	ANTHONY	30 N UNION RD STE 102		WILLIAMSVILLE	NY	142215367	0.072987416	41
1265508022	ZAWAHIR	MEEYAPILL		656 72ND ST		BROOKLYN	NY	112092655	0.073128124	41
1265538516	ISLAM	FATEMA	T	321 E ALBANY ST		HERKIMER	NY	133502016	0.073396709	41
1013901966	PASTORE	PATRICIA	A	300 NIAGARA ST	NIAGARA FAM	BUFFALO	NY	142012135	0.073505658	41
1457501447	ORLOVSKIY	ALEKSANDR		3632 NOSTRAND AVE STE 3		BROOKLYN	NY	112295308	0.073524699	41
1144218249	BUDNIKAS	ARUNAS	ALEXSANDR	1134 STATE ROUTE 29	GREENWICH F	GREENWICH	NY	128346107	0.073821371	41
1154344323	JANMUHAMMAD	SHAZIA		1425 PORTLAND AVENUE	WILSON BUIL	ROCHESTER	NY	14621	0.073989043	41
1962466300	TRAVER	DIANE		625 E 137TH ST		BRONX	NY	104543142	0.074438225	41
1962613174	MUNOZ	LIZ	P	82 HOLLAND ST		ROCHESTER	NY	14605	0.074528644	41
1245590231	GENEREUX	MICHAEL		679 MONTAUK HWY		MONTAUK	NY	119545340	0.074663938	41
1326277260	ZEPPIERI	MATTHEW	JAMES	256 E ROUTE 59		NANUET	NY	109542905	0.074816752	41
1053536433	WNUK	VLADIMIR	IGNATIUS	183 NASSAU AVE		BROOKLYN	NY	112226838	0.075396826	41
1740320100	REID	MITZI	ANGELA	941 OCEAN AVE		BROOKLYN	NY	112266715	0.075781284	41
1114936317	BARRY	KAMI	QUINN	76 SOUTHAVEN AVE	SUITE 4	MEDFORD	NY	117633745	0.075816291	41
1124180906	WU	DAREN		30 W MAIN ST	OPEN DOOR F	MOUNT KISCO	NY	105491910	0.075824915	41
1003331851	MCMILLEN	KATIE		495 N MAIN ST		CANANDAIGUA	NY	144241283	0.075886415	41
1932138526	MCGRATH	PATRICK		4 LAND RE WAY	SUITE 100	SPENCERPORT	NY	145591735	0.07629452	41
1649219858	BOCK	STEVEN	JAY	187 E MARKET ST STE 169		RHINEBECK	NY	125721727	0.0763029	41
1619138393	RAMZAN	KASHIF		336 E 86TH ST		NEW YORK	NY	100284615	0.076435505	41
1255867529	OLSEN	STACI		16 BANK ST		BATAVIA	NY	140202250	0.076584022	41
1225288632	HUGELMEYER	ALEXIS		6144 ROUTE 25A	BUILDING C,	WADING RIVER	NY	117922018	0.076606345	41
1831164813	TOMBACK	JULIE		21 E 22ND ST		NEW YORK	NY	100105332	0.076699386	41
1730215294	ELMALEH	REBECCA		25 5TH AVE	1B	NEW YORK	NY	100034307	0.07670972	41
1750365177	HAWTHORNE	HORACE	A	101 S BERGEN PL	LONG ISLAND	FREEPORT	NY	115203528	0.076928417	41
1538320494	AVANY	LUCIA	V	2960 OCEAN AVE	3RD FLOOR	BROOKLYN	NY	112353202	0.0771638	41
1558431742	TOWNSEND	JANET	M	MMG - WILLIAMSBRIDGE	3448 BOSTON	BRONX	NY	10469	0.07745311	41
1972582807	LUKASZEWICZ	JOHN	E	19 TOWNLINE RD		FORT EDWARD	NY	128284026	0.077550379	41
1912981317	HALPER	NICHOLAS		55 MAPLE AVE STE 102		ROCKVILLE CENT	NY	115704267	0.077580408	41
1669466843	EBERL	MARGARET	M	130 LAKEFRONT BLVD		BUFFALO	NY	14202	0.077875354	41
1346281813	LOPEZ	ERNESTO	M	4290 BROADWAY	SUITE 2-S	NEW YORK	NY	100333732	0.077935204	41
1912972423	FISH	KENNETH	J	3 BRIDGE STREET	SUITE 3	CARTHAGE	NY	13619	0.078144322	41
1649270877	LYNCH	GINA		300 CADMAN PLZ W		BROOKLYN	NY	112012701	0.078151149	41
1487629515	EGGLESTON	GARY	EUGENE	138 E MAIN ST		WESTFIELD	NY	147871121	0.078248499	41
1790884666	KOSS	LAWRENCE		3045 EAST AVE	LIFETIME HE	CENTRAL SQUARE	NY	130369502	0.0782893	41
1154381317	HUGHES	THOMAS		64 DAVISON CT		LOCKPORT	NY	140945370	0.078628449	41
1487614020	KELLY	BENSON	J	412 STATE ROUTE 37		AKWESASNE	NY	136553109	0.078679838	41
1629060603	BOYLE	SEAN	PATRICK	8 HULBERT ST STE A		AUBURN	NY	130213481	0.078779232	41
1093975237	CRUZ-TOLENTIN	MINNIE SH	L	7980 STATE ROUTE 12		BARNEVELD	NY	133042536	0.078802059	41
1023138310	CARPINIELLO	MICHAEL	J	81 SEYMOUR AVE		STATEN ISLAND	NY	103022041	0.078985988	41
1235184946	NESS	DAVID	ARTHUR	23 ONTARIO STREET		HONEOYE FALLS	NY	14472	0.079659436	41
1811341522	WILSON	JESSICA	ANN	155 MAIN ST		BREWSTER	NY	105091521	0.080137689	41
1053743898	ASUQUO	J	FRANCIS	127 NORTH ST		BATAVIA	NY	140201631	0.080607902	41
1811254469	ESPANA	JORGE	MARTIN	5 GRACE CHURCH ST		PORT CHESTER	NY	105734911	0.080608503	41
1942230727	HATTORI	MUNEO		15 W 44TH ST	10TH FLOOR	NEW YORK	NY	100366611	0.080817225	41
1720433345	KONG	JERRY		919 WESTFALL RD STE 100		ROCHESTER	NY	146182628	0.080867668	41
1376570952	HARKISOON	SHANTIE	DEVI	707 E MAIN ST		MIDDLETOWN	NY	109402650	0.080968212	41
1437561842	LEVY	VIVIAN		147 BEACH RD STE A		WESTHAMPTON BE	NY	11978	0.081128589	41
1790877827	BELZ	DANIEL		345 W 42ND ST		NEW YORK	NY	100366982	0.08123468	41
1518117977	CHAUDHRY	SHAZIA	ANWAR	417 TRENTON AVE		UTICA	NY	135021613	0.081382277	41
1972597516	DAVIS	HARRY	A	75 PARK ST	ELIZABETHTO	ELIZABETHTOWN	NY	12932	0.081628029	41
1598117160	BHAGAT	ADITI		510 HICKSVILLE RD		MASSAPEQUA	NY	117581203	0.081661711	41
1225164627	RISKO	RICHARD	T	2929 JERUSALEM AVE		WANTAGH	NY	117932020	0.081953076	41
1548348782	ROBERTSON	VIRGINIA	ELIZABETH	726 BROADWAY	NYU SHC ROO	NEW YORK	NY	10003	0.081990002	41
1144457656	NIELDS	EMILY	PURPLE RH	8240 CAZENOVIA RD	STE 60	MANLIUS	NY	131048813	0.082153547	41
1902910482	TALLMAN	JACOB	M	118 MAIN ST		MOUNT MORRIS	NY	145101218	0.082203553	41
1689665515	DINAPOLI	ARTHUR	ANTHONY	9 ELWYN LN		WOODSTOCK	NY	124981301	0.082537066	41
1881774610	PALADINE	HEATHER	LYNN	610 W 158TH ST		NEW YORK	NY	100327104	0.082750742	41
1891082269	MASTRONARDI	THERESA	MARIE	147 LAKE ST		NEWBURGH	NY	125505263	0.082900621	41
1154316172	ECKEL	REBECCA	R	132 MACARTHUR AVE		COBLESKILL	NY	120433603	0.08305753	41
1861426413	SULLIVAN	JAY	FREDERICK	4882B NORTH JEFFERSON STREET		PULASKI	NY	13142	0.083059112	41
1144516865	PATEL	MIHIR		75 WASHINGTON ST		HEMPSTEAD	NY	115504028	0.08309939	41
1922306596	TRISTER	RENATA		888 OLD COUNTRY RD		PLAINVIEW	NY	118034914	0.083153267	41
1518126655	HALPER	TODD	ADAM	55 MAPLE AVE STE 102		ROCKVILLE CENT	NY	115704267	0.083166661	41
1073532115	NANDI	KUMARIE	SESNARINE	4377 BRONX BLVD		BRONX	NY	104661397	0.083315608	41
1215957832	MOON	TIMOTHY	W	173 E MAIN ST		GOUVERNEUR	NY	136421510	0.083378919	41
1124674957	BENOIT	JESSICA	LEE	5010 NY-30		AMSTERDAM	NY	12010	0.08354939	41
1033554621	NILAND	BRIANA		30 N UNION RD	STE 102	WILLIAMSVILLE	NY	142215367	0.08358268	41
1184703373	BENNETT	WILLIAM		70 W MAIN ST		OYSTER BAY	NY	117712211	0.083887362	41
1710120449	BADILLO	DIANA		8956 162ND ST		JAMAICA	NY	114325072	0.083968937	41
1699771295	DOMBEK-LANG	TERESA	V	77 W. BARNEY ST.		GOUVERNEUR	NY	13642	0.08424827	41
1639129158	SABIA	JOHN		11 CRUM ELBOW RD		HYDE PARK	NY	125382852	0.08451606	41
1407005556	YANG	NANCY		364 86TH ST		BROOKLYN	NY	112095002	0.084652017	41
1730135963	SILCOFF	HOWARD		5 EVERGREEN STREET		DRYDEN	NY	13053	0.084706933	41
1386695492	BAUTISTA	ORLANDO	VIC	227 MOUNT PLEASANT RD		HAUPPAUGE	NY	117882709	0.084763747	41
1790120822	CHARLES	CATHY-ANN	MARIA	6 HEALTHY WAY		ELLENVILLE	NY	124285612	0.084957266	41
1093723264	BORDOWITZ	RICHARD	A.	29 NORTH HAMILTON	HUDSON RIVE	POUGHKEEPSIE	NY	12601	0.084979585	41
1477532828	MARJI	LUAY	S	131 PARK AVE		YONKERS	NY	107032996	0.085030513	41
1144597527	FERNANDEZ	ALLAN	M.	35 FELTERS ROAD	BUILDING 8	BINGHAMTON	NY	13903	0.085219238	41
1386056786	DROPKIN	JARED		52 W 8TH ST		NEW YORK	NY	100119092	0.085381031	41
1760580088	DESAI	SAILI		284 PULASKI RD		GREENLAWN	NY	117401602	0.085676334	41
1538130075	GREEN	THOMAS	ARLIS	1860 US ROUTE 20		CAZENOVIA	NY	130359647	0.0856973	41
1679707194	LAURENT	BROOKSHIE		NORTHERN BOULEVARD		OLD WESTBURY	NY	115688000	0.085823587	41
1912081845	MASON	APPLETON		2 CLARA BARTON DR	SUITE 201	ALBANY	NY	122083472	0.08591868	41
1396738589	MORROW	CHERYL	BRUNACCI	50 LAKEFRONT BLVD	SUITE 130	BUFFALO	NY	142024345	0.086275944	41
1750524625	QAQISH	SAED		1200 ROUTE 300		NEWBURGH	NY	125505003	0.086351693	41
1467414490	RUBINEAU	ANGELA	JOAN	110 HO PLAZA	C/O SONYA D	ITHACA	NY	14853	0.086598334	41
1366403172	SGAMBATI	STEPHEN		202 S CENTRAL AVE		MECHANICVILLE	NY	121183530	0.086880012	41
1649565292	KHAN	BOBBY		15 CANANDAIGUA ST		SHORTSVILLE	NY	145489763	0.086884803	41
1366938425	ANDERSON	YASKIRA		1610 DEKALB AVE		BROOKLYN	NY	112374190	0.086933307	41
1316152218	KAPLAN	TERRY	G.	107 W 4TH ST		MOUNT VERNON	NY	105504002	0.087105214	41
1144251729	SETHNA	MARK		60 SPRUCE ST		HICKSVILLE	NY	118013233	0.087155855	41
1831585132	STEWARD	RICHARD		327 BEACH 19TH ST		FAR ROCKAWAY	NY	11691	0.087206151	41
1295919801	JANDA	BOBBY		1980 CROMPOND RD		CORTLANDT MANO	NY	105674144	0.087257473	41
1326488347	TILLMAN	ABIGAIL		4101 MEDICAL CENTER DR		FAYETTEVILLE	NY	130666600	0.087326694	41
1215938279	AUBEL	DAWN		CAPNA 595 MADISON AVENUE	SUITE 1200	NEW YORK	NY	10022	0.087566748	41
1336526805	EMERY	ZACK	STEVEN	939 ROUTE 146 STE 700		CLIFTON PARK	NY	120653662	0.087714414	41
1922091685	RAHMAN	QAMRUNNIS		300 TWO MILE CREEK RD		TONAWANDA	NY	141506618	0.087819646	41
1245526664	FORSEA	MONIQUE		165 MAIN ST		OSSINING	NY	105624702	0.08787251	41
1588819734	TARALA	JAMES	L	4939 BRITTONFIELD PKWY	SUITE 101	EAST SYRACUSE	NY	130579208	0.08846564	41
1306161492	MEKHOUBAD	SHAHRAM		484 TEMPLE HILL RD	SUITE 104	NEW WINDSOR	NY	125535557	0.088678263	41
1225056294	ZINKAND	HEIDI		322 LAKE AVE		ROCHESTER	NY	146081017	0.088733801	41
1568995959	AKHTAR	ZUFISHAN		2183A RALPH AVE		BROOKLYN	NY	112345405	0.088943299	41
1659317956	PHILLIPS	JEDAN		181 N BELLE MEAD RD		EAST SETAUKET	NY	117333495	0.088960284	41
1154300945	CHRISTENSON	JEFFREY	D	55 E GENESEE ST		BALDWINSVILLE	NY	130272619	0.088961642	41
1992792915	VACCARI	MARIA	E	220 E MAIN ST		EAST ISLIP	NY	117302734	0.089144581	41
1588658926	COOKE	RANDOLPH	B	596 5TH AVE		OWEGO	NY	138271629	0.089235757	41
1942611777	CANNON	SUZANNE		23 ONTARIO ST		HONEOYE FALLS	NY	144721149	0.089561963	41
1356722243	RAST	KATHERINE		7325 COMMUNITY DR		LIMA	NY	14485	0.089576779	41
1699208454	MARTIROSIAN	RICHARD	M	155 CRYSTAL RUN RD		MIDDLETOWN	NY	109414057	0.090322393	41
1225115769	SHAKARJIAN	JO-ANN		913 E TREMONT AVE	SUITE B	BRONX	NY	104604301	0.090536062	41
1386868537	CLARKE	JOHN	DEIGHTON	173 MINEOLA BLVD	SUITE 101	MINEOLA	NY	115012528	0.090628182	41
1164199428	CARR	JESSICA	DALE	905 HANSHAW RD STE C		ITHACA	NY	148501549	0.090689761	41
1912262890	MAHAPATRA	ANGANA		725 IRVING AVE STE 311		SYRACUSE	NY	132101685	0.090899433	41
1598815771	SHAPIRO	STANLEY	GORDON	103 FIRESTONE CIRCLE		ROSLYN	NY	11576	0.091026684	41
1730342973	SANCHEZ-SPEAC	ELISSA		1501 EAST AVE	SUITE 105	ROCHESTER	NY	146101657	0.091210574	41
1811151160	RAZA	SHAFI		112 W MAIN ST		ALLEGANY	NY	147061204	0.091466653	41
1891733713	DELERME-PAGAN	CATHY		321 PENNSYLVANIA AVE	SUITE 1	BROOKLYN	NY	112072427	0.091490489	41
1295268522	KAUR	HARJIT		85 HIGH ST		BUFFALO	NY	142031194	0.091581673	41
1225564172	GUO	UTA		518 E 20TH ST		NEW YORK	NY	100098330	0.091687054	41
1427149988	SHEPHERD	STEVEN	WILLIAM	286 PATCHOGUE YAPHANK RD		EAST PATCHOGUE	NY	117724861	0.091712619	41
1316951031	BEATY	ROBERT	H	100 BROAD ST		GLENS FALLS	NY	128014349	0.091740994	41
1609979038	HATTON	ELIZABETH	ROSE	646 N FRENCH ROAD	SUITE 3	AMHERST	NY	14228	0.091970566	41
1851476972	HUANG	HUI-LI		MMG - GRAND CONCOURSE	2532 GRAND	BRONX	NY	10458	0.092091739	41
1912995978	HURLEY	ROSEMARIE		4077 STATE ROUTE 281		CORTLAND	NY	130451637	0.092105911	41
1720069826	BALSAMO	DONATO	MICHAEL	197 BROADWAY		AMITYVILLE	NY	117012703	0.092594994	41
1184884587	GROVER	ADITI		1345 RXR PLZ FL 13		UNIONDALE	NY	115561301	0.093110701	41
1003900440	PETRIE	DAVID		3946 ONEIDA ST.		NEW HARTFORD	NY	13413	0.093357942	41
1760420772	FALKOVSKY	ALEXANDER	A	10 E MERRICK RD	STE 306	VALLEY STREAM	NY	115805800	0.093913759	41
1396164869	QUAN	MI TU		5828 99TH ST		CORONA	NY	11368	0.094035002	41
1669451498	CARUANA	JOSEPH	ANGELO	7318 13TH AVE		BROOKLYN	NY	112282011	0.094196744	41
1447259841	KATSMAN	TATYANA		3974 AMBOY RD STE 302		STATEN ISLAND	NY	103082414	0.094359177	41
1043212475	DORCELY	MARIE	THERESE	210 MONTROSE AVE		BROOKLYN	NY	112062707	0.094798815	41
1831166206	GUPTA	BRIJENDRA	KUMAR	6713 LINCOLN AVENUE		LOCKPORT	NY	14094	0.095053608	41
1437239951	LUTHRA	VINAY	J	1111 ELMWOOD AVE		ROCHESTER	NY	146203005	0.095089372	41
1396777199	FINGERGUT	JUDY		181 BELLE MEAD RD	SUITE 2	EAST SETAUKET	NY	117333495	0.095212084	41
1861678278	KRAJA	SELATIN		7 REMSEN ST	1ST FLOOR	STATEN ISLAND	NY	103044117	0.095358855	41
1952389470	CASTIGLIA	CAROLYN	M.	4042A AUSTIN BLVD		ISLAND PARK	NY	115581226	0.095363472	41
1659783587	ULIANO	MARIA	A	137 WILLIS AVE STE 110		MINEOLA	NY	115012670	0.095375266	41
1821522442	BIAN	RACHEL		55 BARRETT DR STE 100		WEBSTER	NY	145804516	0.095473504	41
1033461371	NARAYANAN	DEEVYA	L	25 CENTRAL PARK RD		PLAINVIEW	NY	118032001	0.095514657	41
1912954819	BROWNE	DESMOND		778 WASHINGTON AVE		BROOKLYN	NY	112384505	0.095757021	41
1336162502	DEVINE	MATHEW	J	777 CLINTON AVE S	SUITE 400	ROCHESTER	NY	146201401	0.096096019	41
1255483574	HERSHFELD	ALVIN	T	15640 CROSSBAY BLVD		HOWARD BEACH	NY	114142745	0.096101385	41
1578568150	CAMPBELL	LORNE	R	40 ARCH ST		JOHNSON CITY	NY	137902102	0.096120261	41
1407896152	DEMPSEY	GEORGE	PIERRE	200 PANTIGO PL	SUITE I	EAST HAMPTON	NY	119375920	0.097370883	41
1700179827	LUGO	ROBERT		462 GRIDER ST	SUNY CLINIC	BUFFALO	NY	142153021	0.097926139	41
1235222142	COOPERMAN	PAUL	A	30 FRANKLIN AVE		FRANKLIN SQUAR	NY	110102527	0.097943963	41
1558354274	DIMARCO	TRACIE	L	4068 ALBANY POST RD		HYDE PARK	NY	125383900	0.09808836	41
1154784890	RAGAZ	NINA		1824 MADISON AVE		NEW YORK	NY	100353832	0.098391887	41
1427395672	JEAN-JACQUES	LAMERCIE	MONARE	625 E FORDHAM RD		BRONX	NY	104585049	0.099148522	41
1861460214	KOLISETTI	RAJA		107 PROSPECT ST		ATTICA	NY	140111149	0.099163312	41
1154322469	GRACE	AMY		140 BURWELL ST		LITTLE FALLS	NY	133651725	0.099431643	41
1649251489	SHAMBO	ROGER	BRIAN	14214 CHURCH STREET		HARRISVILLE	NY	136482906	0.099636889	41
1396786299	BANK	JOHN		3379 CHILI AVE	SUITE 100	ROCHESTER	NY	146245325	0.09964148	41
1750627519	AYENI	ENIOLA	TEJU	1276 FULTON AVE		BRONX	NY	104563402	0.099788266	41
1912943812	HERBERT	BASYA	V	360 EAST AVE STE 3	HUTHER HEAL	ROCHESTER	NY	146042638	0.099851891	41
1194753921	WEIDNER	DONALD	R	7573 STATE ROUTE 54		BATH	NY	148109504	0.100141216	41
1336164235	PEARL	SHERYL	ANN	45 MAIN ST	SUITE 408	BROOKLYN	NY	112011000	0.100218934	41
1164525457	MOCKLER	GRETCHEN	L	STONY BROOK FAMILY MEDICINE	HSC L4 ROOM	STONY BROOK	NY	117940001	0.100555836	41
1720054380	HUGHES	GEORGE	B.	333 KINGSLEY RD		BURNT HILLS	NY	120279509	0.100560307	41
1730491838	BOBER	WOJCIECH		1000 MONTAUK HWY		WEST ISLIP	NY	117954927	0.10074606	41
1154826568	DEGROAT	KATHRYN		66 MIDDLEBUSH RD STE 302		WAPPINGERS FAL	NY	125904076	0.100751921	41
1679120612	MICHEL	GERTHY		630 W 168TH ST		NEW YORK	NY	100323725	0.100825541	41
1265501548	ORKIN	TRACY	S	16 DEGRANDPRE WAY	SUITE 300	PLATTSBURGH	NY	129016451	0.100845257	41
1184843138	WANDS	ANN		325 ESSJAY RD		WILLIAMSVILLE	NY	142218243	0.100866491	41
1396712006	KENNY	DANIELE	J	1312 MIDDLE COUNTRY ROAD		SELDEN	NY	11784	0.10096619	41
1285919068	YIN	XIAOQIN	SARAH	13620 38TH AVE STE 6F		FLUSHING	NY	113544263	0.101015893	41
1962582114	FOXMAN	PATRICIA	A	475 WHITE PALINS RD	STE 27	EAST CHESTER	NY	10709	0.101713462	41
1962585919	WIN	HLA-PE		10 ROSS CIRCLE		POUGHKEEPSIE	NY	126011078	0.101886639	41
1053496372	LOVE	MICHELLE	H	81 WEST 115TH STREET	HELEN B ATK	NEW YORK	NY	10026	0.10207782	41
1174955140	BERNALES	ROBERT	G	1600 STEWART AVE		WESTBURY	NY	115906696	0.10211069	41
1932171535	MONETTI	HENRY	JOHN	2500 NESCONSET HWY	BLDG 7D	STONY BROOK	NY	117902555	0.102346066	41
1750649240	RAZZAQ-AHMED	SEBEEN		295 E MEADOW AVE		EAST MEADOW	NY	115542937	0.102463632	41
1538414982	KUMAR	MANISH		25012 HILLSIDE AVE	SUITE B	BELLEROSE	NY	114262100	0.103433278	41
1689013328	DUARTE	ROSSY	E.	1 HEALTHY WAY	PHYSCIAN BI	OCEANSIDE	NY	115721551	0.103688509	41
1649589870	DOUS	SAFWAT		374 STOCKHOLM ST	WYCKOFF HEI	BROOKLYN	NY	112374006	0.103811726	41
1073701447	BAJWA	TANVEER	AKHTAR	160 HOWELLS RD		BAY SHORE	NY	117065320	0.103816223	41
1275574204	DALY	JANINE		500 ISLAND COTTAGE RD		ROCHESTER	NY	146122308	0.103886467	41
1659683639	LEWIS	KAMICA	LYNN	133-03 JAMAICA AVENUE		JAMAICA	NY	11418	0.103962823	41
1427042571	O'BRIEN	ALISON	THERESA	460 ANDES RD		DELHI	NY	137537443	0.104154755	41
1649699117	SHREYARTHI	SHOWNAK		40 ARCH ST		JOHNSON CITY	NY	137902102	0.104172946	41
1801204698	MIRER	ROBERT		13 LAURIE PL		GLEN COVE	NY	115423307	0.104248409	41
1417954058	ARAM	JAMES	PETER	785 HOOSICK RD		TROY	NY	121806646	0.104311637	41
1770578940	KWIATKOWSKI	DAVID	E	42 W MAIN ST		OWEGO	NY	138271578	0.104318782	41
1568456424	GRISWOLD	KIM	S	155 LAWN AVE	NORTHWEST B	BUFFALO	NY	14207	0.104472926	41
1689613564	ADEYANJU	OLUFUNMIL	OLAJUMOKE	675 NEREID AVE	OPTIMUM FAM	BRONX	NY	104701514	0.104522762	41
1679641617	VANHUSEN	MARK	JOHN	8100 OSWEGO ROAD	SUITE 220	LIVERPOOL	NY	13090	0.104653473	41
1275793440	KIRIAKIDI	KIRA	O	470 LONG POND RD		ROCHESTER	NY	146123057	0.104669144	41
1013993971	PISCIOTTO	A	JOSEPH	1000 FRANKLIN AVE		GARDEN CITY	NY	115302926	0.104879817	41
1831181981	DAVID	JOSE	M.	1 ALTON RD		ALBANY	NY	122034253	0.104955462	41
1407869993	CHAN	PAUL	K	13347 SANFORD AVE APT 5B		FLUSHING	NY	113555813	0.105100808	41
1255727277	LIANG	PETER		584 FOREST AVE		STATEN ISLAND	NY	10310	0.105139251	41
1013948231	FEINSTEIN	RALPH	STEVEN	526 ALTAMONT AVE		SCHENECTADY	NY	123031039	0.105455057	41
1528222155	JONES	ANNE	C	110 HO PLZ	GANNETT HEA	ITHACA	NY	148533102	0.105537721	41
1134348196	BHANDARI	JACQUELIN	E J	40 ARCH ST		JOHNSON CITY	NY	137902102	0.105744483	41
1205274727	CHEN-ILLAMOS	MICHAEL	FRANKLIN	165 MAIN ST		OSSINING	NY	105624702	0.105974857	41
1629050281	GARDNER	TINA	MARIE	900 WASHINGTON RD	KELLER ARMY	WEST POINT	NY	109961109	0.106090494	41
1962498477	PLEENER	LARRY	JEFFREY	1836 BELLMORE AVE		NORTH BELLMORE	NY	117105554	0.106256233	41
1801834577	ROHR	GABRIELA		20118 HILLSIDE AVE		HOLLIS	NY	11423	0.106812555	41
1033175930	TAN	EDUARDO	ALPAY	511 S MAIN ST		NORTH SYRACUSE	NY	132122813	0.106955584	41
1164482097	OKLANDER	RAISA		1720E 14TH ST M-2		BROOKLYN	NY	112292088	0.107129233	41
1114424249	O'KEEFFE	HEATHER		16 OLD ROCK CITY RD		RHINEBECK	NY	125723423	0.107175236	41
1467421305	KUNTZ	BRUCE	L.	1780 HANSHAW RD		ITHACA	NY	148509105	0.10718518	41
1194726125	LEWIS	KATHLEEN	ELIZABETH	1302 E MAIN ST		ENDICOTT	NY	137605430	0.107185355	41
1891977500	RADJIESKI	JOAN	M.	55 E 124TH ST		NEW YORK	NY	100351815	0.107527229	41
1093768459	GREENWELL	STEVEN	ARTHUR	ROUTE 9D		CASTLE POINT	NY	12511	0.107710652	41
1790004455	TAYLOR	ADIA	KAMALI	860 MAIN RD		CORFU	NY	140369753	0.107970094	41
1134410640	HEIM	JACQUELIN	MARIE	1616 KENSINGTON AVE		BUFFALO	NY	142151433	0.108053908	41
1487817011	HAMID	MOHAMMED	A	396 BROADWAY	MID HUDSON	KINGSTON	NY	124014626	0.108070572	41
1770635823	NESOFF	AARON		5115 BEACH CHANNEL DR		FAR ROCKAWAY	NY	116911042	0.108120803	41
1992780845	D'SOUZA	DAVID	JOSEPH	317 E 17TH ST		NEW YORK	NY	100033804	0.10838083	41
1508046632	YOUSSEF	HANNI GEO		241 NORTH RD		POUGHKEEPSIE	NY	126011154	0.108494049	41
1811960446	CHAN	YEOMAN	KIN-LUNG	41 BRUNSWICK ST FL 1		STATEN ISLAND	NY	103146017	0.10861635	41
1164450136	GENOVESE	LEONARD	DANIEL	1310 84TH ST		BROOKLYN	NY	112283000	0.109435709	41
1659725992	SEIFFERT	MATTHEW		6 HEALTHY WAY		ELLENVILLE	NY	124285612	0.10956938	41
1841644226	PARK	GLORIA	K	888 OLD COUNTRY RD		PLAINVIEW	NY	118034914	0.109649117	41
1861787236	BRILL	SARAH	ANNE	35 SHRUBLAND RD APT 16		SOUTHAMPTON	NY	119683102	0.109712194	41
1376587246	PAIKIN	MIKHAIL		288 SAND LN		STATEN ISLAND	NY	103054512	0.109840624	41
1871523159	MCLELLAN	SHANNON		26 MORNINGSIDE PARK		ROCHESTER	NY	146073016	0.109850741	41
1508820689	MONTERA	MARK	ANTHONY	1561 RTE 9W		LAKE KATRINE	NY	124495410	0.110006418	41
1518932318	VAIDYA	MINAL	SUDHIR	127 S BROADWAY		YONKERS	NY	107014006	0.110053261	41
1225204324	KANE	SUSAN	INA	2280 GRAND AVE	SUITE 208	BALDWIN	NY	115103164	0.110064495	41
1952585945	YANNETTI	KRISTIN	N	279 TROY RD	FAMILY MEDI	RENSSELAER	NY	121449499	0.110191476	41
1528132594	MONSEF	RONAN		202 FALLWOOD PKWY		FARMINGDALE	NY	117354929	0.110229739	41
1437312790	MARSHALL	VERNE	MONROE	1053 LOCHLAND ROAD		GENEVA	NY	14456	0.110325751	41
1437157609	PALAZZO	RONALD	G	3671 SOUTHWESTERN BLVD	SUITE 109	ORCHARD PARK	NY	141271752	0.11061379	41
1578084075	FLUMAN	ALISON	E	110 W 6TH ST		OSWEGO	NY	131262507	0.110920072	41
1235225756	TSAI	AUSTIN		4104 MEDICAL CENTER DR		FAYETTEVILLE	NY	130666635	0.111177948	41
1144406356	MARCHETTI	PETER	M	55 SOUTHDOWN RD		HUNTINGTON	NY	117432551	0.111519127	41
1417158023	SULANGI-LOREN	SHERYL	RIVERA	155 CRYSTAL RUN RD		MIDDLETOWN	NY	109414028	0.111717978	41
1992185649	CANEDO	ANGELO	PATRICK	8900 VAN WYCK EXPY		RICHMOND HILL	NY	114182832	0.111969336	41
1871751925	MAIER	CRAIG	A	250 DELAWARE AVE		DELMAR	NY	120541420	0.111979085	41
1326277658	MEDARD	FRANTZ		4904 19TH AVE		ASTORIA	NY	111051002	0.112493129	41
1679577647	COSTLEY	ELIZABETH	M	360 WASHINGTON AVE		KINGSTON	NY	124013702	0.11249397	41
1093701617	MULLER	SUSAN		119 LAWRENCE ST		SARATOGA SPRIN	NY	128661346	0.112624627	41
1124354907	MOLNAR	RENE		56 ORCHARD RD		EAST PATCHOGUE	NY	117725509	0.112704243	41
1245409739	RUSSELL	CATHRYN	LOUISE	198 E 121ST ST FL 5		NEW YORK	NY	100353523	0.112715828	41
1679833610	CIRCELLI	KARISHMA		1256 CULVER AVE		UTICA	NY	135014253	0.113214308	41
1538102850	SEVERSON	AMY	MARIE	5430 MAIN ST	EGEA MEDICA	WILLIAMSVILLE	NY	142216648	0.113235804	41
1497095285	GAUR	VICTOR	KUMAR	114 W 17TH ST		NEW YORK	NY	100115433	0.113315165	41
1447355102	TORRES	JANETTE		1070 SOUTHERN BLVD		BRONX	NY	104592417	0.113530891	41
1700198512	LAZALA	DAVID		1276 FULTON AVE		BRONX	NY	104563402	0.113930299	41
1770018111	ALI	NABEEL		3030 WESTCHESTER AVE		PURCHASE	NY	105772574	0.114093272	41
1154371987	GROGAN	JOSEPH	W	1 ATWELL RD		COOPERSTOWN	NY	133261301	0.114212171	41
1538522008	BOOTH	RACHELLE		30 N UNION RD STE 102		WILLIAMSVILLE	NY	142215367	0.11423371	41
1699940940	FERNAAYS	MATTHEW	M	860 MAIN RD		CORFU	NY	140369753	0.114696256	41
1568486793	KLEIN	ARTHUR	D	90 E MAIN ST		WASHINGTONVILL	NY	109921213	0.114851741	41
1316192958	SALIB	NABIL		11620 QUEENS BLVD		FOREST HILLS	NY	113757055	0.114963386	41
1003989492	SHAH	PANNA		504 MEDFORD AVE		PATCHOGUE	NY	117721321	0.115092033	41
1164520391	JOHNSON	CHARLES		949 COLUMBIA ST		HUDSON	NY	125342624	0.115309783	41
1639181639	ROSADO	ZULMA		888 PULASKI HWY	HUDSON RIVE	GOSHEN	NY	109246034	0.115466853	41
1437178332	VITT	EAMONN		280 HENRY ST	BETANCES HE	NY	NY	10002	0.116020299	41
1730614843	DONOHUE	CAROLINE	RB	601 ELMWOOD AVENUE		ROCHESTER	NY	14642	0.116606125	41
1811154719	SLEZINGER	ANELE		1301 SOUTHERN BLVD 2ND FLOOR		BRONX	NY	10459	0.116846191	41
1952708364	ELLIS	ELLEN		67 PARK AVE	#12B	NEW YORK	NY	100162557	0.116965515	41
1326122185	MARSHALL	ROBERT		4164 ROUTE 2		CROPSEYVILLE	NY	12052	0.117133526	41
1962766352	GEORGE	MALINI	S	1991 MARCUS AVE, 2ND FLOOR		NEW HYDE PARK	NY	11042	0.117457225	41
1578598843	PATEL	REKHA	S	415 HOOPER ROAD	ENDWELL FAM	ENDWELL	NY	137603698	0.117464733	41
1093045411	TAUQEER	AYESHA		375 SEGUINE AVE		STATEN ISLAND	NY	103093932	0.117493572	41
1376529651	SCOTT	NORMAN	BRUCE	9732 STATE ROUTE 12		COPENHAGEN	NY	136262906	0.117509766	41
1174810436	DEGAETANO	PHILIP	D	1000 MONTAUK HWY		WEST ISLIP	NY	117954927	0.117755597	41
1942696075	MOSES	AYO		440 SOUTH RIVERSIDE AVENUE	CAREMOUNT M	CROTON ON HUDS	NY	10520	0.118256162	41
1215920814	WHITE	MERRITT	B	386 MONTAUK HGWY	STE 5	WAINSCOTT	NY	11975	0.118623498	41
1922013325	HODO	LAURA	NELL	KRAVIS CHILDREN'S HOSPITAL	1184 5TH AV	NEW YORK	NY	10029	0.118776833	41
1013979293	SOLIMAN	NASIER	B	137 HELENA AVE		YONKERS	NY	107103024	0.118946512	41
1689723314	ESKANAZY	HOWARD	MICHAEL	95 CRYSTAL RUN RD		MIDDLETOWN	NY	109417001	0.118991861	41
1952467060	GRILL	ALISSA	MICHELLE	10 FRANKLIN BLVD	SUITE #102	LONG BEACH	NY	115614501	0.119002443	41
1982675278	MANFREDI	DAVID	CHRISTOPH	5415 W GENESEE ST	SUITE 301	CAMILLUS	NY	130312162	0.119058505	41
1285876961	RIEPER	LEIGH	ALEXANDRA	6 HENRY ST	HUDSON RIVE	BEACON	NY	125083058	0.119095564	41
1215020011	SHAH	MAHENDRA	G.	1866 WADING RIVER MANOR ROAD		WADING RIVER	NY	11792	0.119185677	41
1437257086	LOBACZ	FRANK	M	10 BRENTWOOD RD		BAY SHORE	NY	117068011	0.119393516	41
1821122938	BURWELL	EDWIN	RAMON	266 W 145TH ST		NEW YORK	NY	100394104	0.119730582	41
1023259983	JOSLIN	EMILY	HSU	120 HOBART ST		UTICA	NY	135014308	0.120309734	41
1154852010	VAZQUEZ ESCAL	ALAN	CHRISTOPH	500 W MAIN ST		BABYLON	NY	117023027	0.120489089	41
1881659845	KENNEDY	RICHARD	GORDON	1835 FAIRPORT NINE MILE POINT RD	STE 100	PENFIELD	NY	145261903	0.120555539	41
1033298906	STREETE SMALL	SOPHIA		11513A MERRICK BLVD		JAMAICA	NY	114341851	0.120615638	41
1255314456	SYMONS	NICOLE	L	325 ESSJAY RD	SUITE 110	WILLIAMSVILLE	NY	14221	0.120837615	41
1609164334	FLANAGAN	BRENAINN	MAIRTIN	12 BURR AVE		NORTHPORT	NY	117681927	0.12085834	41
1225187164	GOOLDY	SAMUEL	K	1 OXFORD RD	SUITE 304	NEW HARTFORD	NY	134132651	0.12090917	41
1871760033	OSIME	FAITH	ORITSEMAT	2422 MATTHEWS AVE		BRONX	NY	104679212	0.121304082	41
1225035876	LAMPERT	ALAN	R	325 MAIN ST		NORTHPORT	NY	117681790	0.121580956	41
1548232093	MESSINEO	MARC		200A W MAIN ST STE 103		BABYLON	NY	117023434	0.121775296	41
1336198639	TYLER	RYAN	E	1575 WASHINGTON ST		WATERTOWN	NY	136019367	0.122004172	41
1538244231	IONESCU	DANITA		365 BROADWAY		AMITYVILLE	NY	117012716	0.122223113	41
1932367984	BROOK	JOSEPH	NMI	16705 12TH AVE		WHITESTONE	NY	113572262	0.122340582	41
1043286032	SHERWIN	CARL	P	155 FINNEY BLVD		MALONE	NY	12953	0.122434227	41
1003178732	PAUL	ALLISON	KATHLEEN	1 FORDHAM PLZ FL 5		BRONX	NY	104585871	0.122581544	41
1447234604	MAYLE	FRANCIS	C	2044 ROUTE 32	SUITE 4	MODENA	NY	12548	0.122592467	41
1992363550	SICILIA	JONATHAN	JOSEPH	4939 BRITTONFIELD PKWY STE 101		EAST SYRACUSE	NY	130579208	0.122623936	41
1831379783	KEATING	CATHERINE	IMPASTATO	23 CENTRAL ST		MORAVIA	NY	131183427	0.122845349	41
1982772216	SADIKOT	SHABBIR		175 JERICHO TPKE	SUITE 220	SYOSSET	NY	117914532	0.122863036	41
1285628149	LOOMIS	DIANNE	M	430 NIAGARA ST	UBMD AT LAK	BUFFALO	NY	142011886	0.122881571	41
1104169291	SUH	CHRISTINE	Y	731 WHITE PLAINS RD		BRONX	NY	104732631	0.12297914	41
1558397752	YOSHA	ASSAF		55 BARRETT DR		WEBSTER	NY	145802927	0.123400608	41
1750580148	SANTIAGO	JEANINE		124 SMITHTOWN RD		FISHKILL	NY	125242452	0.123432613	41
1750426193	GELB	PHYLLIS		139 FULTON ST RM 700		NEW YORK	NY	100382533	0.123563226	41
1801022751	WILLIAMS	KERAH		1727 AMSTERDAM AVE		NEW YORK	NY	100314611	0.123903494	41
1033520341	SHERIFF	ADNAAN	FUAD	6000 N BAILEY AVE STE 1D		AMHERST	NY	142265138	0.123954524	41
1649355777	ROSEN	ZACHARY	B	MMG - FAMILY HEALTH CENTER	360 EAST 19	BRONX	NY	10458	0.123964106	41
1457769267	NAGRARE	NUPUR		100 HORWOOD PL		OGDENSBURG	NY	13669	0.124273535	41
1982986659	GOMEZ GOMEZ	VERONICA	DEL CARME	1280 DEKALB AVE		BROOKLYN	NY	112213204	0.124496368	41
1740376615	DARLOW	LLOYD	A	209 W STATE ST		ITHACA	NY	148505429	0.124729369	41
1760572747	INGARRA	THOMAS	SALVADORE	40 HURLEY AVE	SUITE 12	KINGSTON	NY	124013739	0.124875535	41
1821032715	VERME	THOMAS	B	150 VAN BUREN ST		NEWARK	NY	145131238	0.124907684	41
1871500777	LAM	HAO		155 CRYSTAL RUN RD		MIDDLETOWN	NY	109414028	0.125188219	41
1932271509	OZCAN	ISMAIL		2762 MILBURN AVE		BALDWIN	NY	115104117	0.125367343	41
1427045665	MILLS	WILLIAM	FOWLER	500 MAIN STREET		OLEAN	NY	14760	0.125752932	41
1003986290	GORSKI	VICTORIA	A	MMG - FAMILY HEALTH CENTER	360 EAST 19	BRONX	NY	10458	0.125796871	41
1255397204	AIELLO	TIFFANY		190 CLINTON ST		AVON	NY	144141414	0.125847194	41
1346242690	NUSSBAUM	JACK	Z	388 HAWKINS AVE	STE 1	LAKE RONKONKOM	NY	117794280	0.126076113	41
1942322698	MUELLER	LINDA	GRETEL	726 BROADWAY	4TH FLOOR	NEW YORK	NY	100039502	0.126244558	41
1003880691	BECKER	MARK	A	1036 COMMACK RD		DIX HILLS	NY	117468210	0.126249451	41
1538141601	COPPENS	THOMAS	B	3 IRONGATE CENTER		GLENS FALLS	NY	128013471	0.126303763	41
1649264698	HARRO	BRUCE		92 BROAD ST		SCHUYLERVILLE	NY	128711301	0.126325415	41
1487879748	HERSZENSON	DAVID	SCOTT	871 PROSPECT AVE		BRONX	NY	104593913	0.12655687	41
1063436210	BORGHI-CAVALL	CHRISTINE	C	945 E HENRIETTA RD		ROCHESTER	NY	146231419	0.126563812	41
1912451337	NALLU	SIREESHA		101 SAINT ANDREWS LN		GLEN COVE	NY	115422254	0.126666599	41
1518947837	SALERNO	AMY	ROBBINS	39 SMITH AVE		MOUNT KISCO	NY	105492838	0.12668745	41
1194105817	SARFARAZ	ANAM		1991 MARCUS AVE	2ND FLOOR	NEW HYDE PARK	NY	110422057	0.1267476	41
1265560411	ZOGHLIN	LEON	N	1132 WEST AVE		HILTON	NY	144689101	0.126838584	41
1285991596	RAJUPET	SRITHA		181 N BELLE MEAD RD STE 2		EAST SETAUKET	NY	117333495	0.126885146	41
1114955952	CHAISE	JOEL	MICHAEL	2393 CENTRAL PARK AVE		YONKERS	NY	107101215	0.127050051	41
1003104712	TITUS	JENNIFER	LYLES	435 N MAIN ST		SOUTHAMPTON	NY	119682805	0.127139315	41
1639525884	GREEN	JUSTIN	M	3950 E ROBINSON RD STE 207		W AMHERST	NY	142282044	0.127150646	41
1912992785	HANNA	EMAD	S.	196 MERRICK RD		OCEANSIDE	NY	115721420	0.127491168	41
1467624494	OCONNOR	BRANDON		1 HATFIELD LN STE 2B		GOSHEN	NY	10924	0.127621982	41
1992055750	NAZIR	TABASUM		79 VANDENBURGH AVE		TROY	NY	121806024	0.127707033	41
1952329591	POWERS	CATHERINE	ELAINE	17 SHERMAN ST	SUITE 2100	JAMESTOWN	NY	147017080	0.127836357	41
1477524544	HUDSON	CLAUDIA		726 BROADWAY FL 4		NEW YORK	NY	100039580	0.127988181	41
1831288216	CHAGNON	DENIS		1927 SARANAC AVE	SUITE 100	LAKE PLACID	NY	129461112	0.128025683	41
1659353027	CUNNINGHAM	DAVID	JOHN	3 IRONGATE CENTER		GLENS FALLS	NY	128013471	0.128089804	41
1235158056	BROWN	MELISSA	I	1160 CHILI AVENUE, SUITE 200	DELPHI HEAL	ROCHESTER	NY	146243035	0.128133968	41
1003158759	LEE	JENNIFER	YANG	21116 UNION TPKE		BAYSIDE	NY	113643241	0.128290791	41
1780707125	FISHER	GEORGE	COSTA	2233 33RD ST		ASTORIA	NY	111052402	0.128413865	41
1992773915	BROWN WILLIAM	CHRISTINE		682 UNION AVE	LONG ISLAND	WESTBURY	NY	115903552	0.128509224	41
1740304591	SHAFFER	CAITLIN	STETSON J	430 E 63RD ST		NEW YORK	NY	100657918	0.129392031	41
1477991396	REFKIN	JULIE		2832 LINDEN BLVD	ADVANTAGECA	BROOKLYN	NY	11208	0.129477961	41
1174664858	RUSSO	ROCCO		127 MAIN ST		HIGHLAND FALLS	NY	109284019	0.12952442	41
1477683431	ANEKE	LUKE	N.	2115 TIEBOUT AVE		BRONX	NY	104573149	0.129577922	41
1255425567	HAYES	ROBERT	BASIL	25 E MAIN ST		AVON	NY	144141436	0.129661493	41
1942331970	KARIM	SALEEM	HAJI ABDU	1140 E 224TH ST		BRONX	NY	104665835	0.129718975	41
1083617112	PALAT	SUJATHA	KONNANATH	1STADIUM RD,STUDENT HEALTH SERVICE, STONYBROOK UNIV		STONY BROOK	NY	117943191	0.129722773	41
1225053580	SALOB	LAWRENCE		350 MOTOR PKWY	SUITE 309	HAUPPAUGE	NY	117885101	0.129757354	41
1134488158	O'BRIEN SCARC	ABIGAIL	CLARE	300 BAY SHORE RD		BABYLON	NY	117032823	0.129913689	41
1013925411	SILVERS	FRED		309 LAFAYETTE AVE		BROOKLYN	NY	11238	0.129973872	41
1699739862	WEISER	JONATHAN		478 E 9TH ST		BROOKLYN	NY	112185200	0.130529522	41
1588989990	TORESDAHL	BRETT	G	535 E 70TH ST		NEW YORK	NY	100214823	0.130605268	41
1194775320	GINDINA	GALINA		909 STRAWBERRY LN	SFHC	CLAYTON	NY	13624	0.131039221	41
1164910667	JALAL	HAMZA		1231 DEER PARK AVE		NORTH BABYLON	NY	117033104	0.131186796	41
1952313363	GASPAR	VLADIMIR		601 ELMWOOD AVE	BOX 278980	ROCHESTER	NY	146420001	0.131216251	41
1518959204	DRISCOLL	DANIEL	J.	66 JOHNSON HILL RD		LISLE	NY	137971403	0.131376126	41
1508260571	ENGLISH	JACQUELYN	E	151 HERRICKS RD STE 102		GARDEN CITY PA	NY	110405200	0.131808167	41
1205323359	VYAS	AMAR		1300 ROANOKE AVE		RIVERHEAD	NY	11901	0.131970175	41
1083820252	KOROGLUYEV	MIKHAIL	YURYEVICH	164 BRIGHTON 11TH ST		BROOKLYN	NY	11235	0.132498638	41
1093247926	WRIGHT	TREMAINE	JAMAR	154 WADSWORTH AVE		NEW YORK	NY	10033	0.132599295	41
1083642896	WEEKS	JOHN	CARNES	70 ONEIL ST		KINGSTON	NY	124013510	0.132748389	41
1043381429	RAINONE	FRANCINE		1205 TROY SCHENECTADY RD STE 101		LATHAM	NY	121101074	0.132881784	41
1477636389	SEHATI	FARZIN		6902 AUSTIN ST FL 3		FOREST HILLS	NY	113754233	0.133054821	41
1093109522	YUAN	KENNETH		2201 HEMPSTEAD TPKE		EAST MEADOW	NY	11554	0.133063431	41
1417983560	SEEGER	KIM		6734 ROUTE 9		RHINEBECK	NY	125723724	0.133130382	41
1720193691	SUTTON	IRA		2 OVERHILL RD	SUITE 225	SCARSDALE	NY	105835323	0.133217807	41
1831354182	HUYNH	THUCDOAN		408 JAY ST FL 4		BROOKLYN	NY	112015150	0.133224052	41
1770571101	ANDERSON	SUZANNE	KOCHWESER	4435 SENECA RD		TRUMANSBURG	NY	148869201	0.133322099	41
1326093329	FLATTAU	ANNA		3544 JEROME AVE		BRONX	NY	104671005	0.133343779	41
1104862291	DAVIS	GEORGE	F	358 MOUNTAIN VIEW RD		COPAKE	NY	125161239	0.13343893	41
1417987538	CAMACHO	ALICIA		200 E MAIN ST		PATCHOGUE	NY	117723159	0.133543836	41
1699776294	TAYLOR	CAROL	P	21 MAPLE AVE		WARWICK	NY	109901026	0.133690812	41
1356895049	COSTIGAN	MEGHAN	MARIE	6 BROMPTON RD		MERRICK	NY	115661523	0.133751615	41
1821518135	MARSH	AMANDA		4949 HARLEM RD		AMHERST	NY	142262500	0.134692534	41
1891115390	PENA	PAUL		503 S BROADWAY STE 210		YONKERS	NY	107056202	0.134801348	41
1669730057	WEBER	CAITLIN	ELIZABETH	1824 MADISON AVE		NEW YORK	NY	100353832	0.13492137	41
1881759355	MALIN	JULIA		418 GEYSER RD	#14	BALLSTON SPA	NY	120206002	0.135354811	41
1396230652	ZALEWSKI	ASHLEY	F	4939 BRITTONFIELD PKWY STE 101		EAST SYRACUSE	NY	130579208	0.135496957	41
1316101124	CHAVEZ	DORIS	MARILU	1436 WILLIAMSBRIDGE RD		BRONX	NY	104612507	0.135535495	41
1447636253	SPERA	MATTEO		215 ROCKAWAY TPKE		LAWRENCE	NY	11559	0.136094026	41
1609181486	HAEN	MARK	ALLEN	103 PRIMROSE LN		EAST AMHERST	NY	140511249	0.136130166	41
1760658512	LUBINGA	ESTHER		20 CANALVIEW MALL		FULTON	NY	130691735	0.136176496	41
1962488601	CARLBERG	JEFFREY	H	783 FRANKLIN ST		SKANEATELES	NY	131529313	0.136510932	41
1508353517	KIRVALIDZE	MARIAM		1033 NORTHERN BLVD		ROSLYN	NY	115761502	0.136685451	41
1295839231	LOKETCH	DONNA	LYNN	222 ROUTE 59		SUFFERN	NY	10901	0.136710606	41
1366492183	JOHNSON	CHARMAINE	S	260 W SUNRISE HWY	SUITE 200	VALLEY STREAM	NY	115811011	0.136738762	41
1710137344	CHOPRA	SANJIV		3231 STEINWAY ST		ASTORIA	NY	111034005	0.136874839	41
1396851119	TALLANDINI CO	NICOLETTA		608 N GEORGE ST		ROME	NY	134404159	0.136883323	41
1538692363	TIERNEY	JAMES		68 PECONIC BAY AVE		SOUTHAMPTON	NY	119681241	0.1369924	41
1831184092	SASS	PAMELA		840 LEFFERTS AVE		BROOKLYN	NY	112031301	0.137031935	41
1134387079	NAPOLITANO	DANIEL	LOUIS	94-98 MANHATTAN AVENUE		BROOKLYN	NY	112062505	0.137136283	41
1992116404	WIGHT	ANDREW		3 CURTIS RD		VERNON	NY	134763607	0.137179885	41
1639468929	URSITTI	KRISTINA		1 FAMILY PRACTICE DR		KINGSTON	NY	124016449	0.13718118	41
1699865618	HUI	RAYMOND	C	389 E MAIN ST		MIDDLETOWN	NY	109403420	0.137220141	41
1417374414	BHAMBRI	ANKUR		37 WEST 23RD STREEET		NEW YORK	NY	10010	0.13723587	41
1316258775	BUTNER	JENNA		13405 ROCKAWAY BLVD		SOUTH OZONE PA	NY	114203020	0.137356269	41
1326459496	XU	JING		8708 JUSTICE AVE APT 1E		ELMHURST	NY	113734576	0.137533492	41
1417999764	JABER	RAJA		2500 NESCONSET HWY	BLD 16	STONY BROOK	NY	117902555	0.137555977	41
1376651083	DALY	CELINE MA		6549 HARDSCRABBLE ROAD		KILL BUCK	NY	14748	0.137875602	41
1447339221	WRIGHT	MOLLY	KATHRYN	589 3RD AVENUE		NEW YORK	NY	10016	0.138095187	41
1497071559	SINGH	LISA		610 W 158TH ST		NEW YORK	NY	100327104	0.138128896	41
1609958305	LEERS	ELLA		1790 BROADWAY STE 1802		NEW YORK	NY	100191471	0.138133519	41
1336315100	SARWER	WAFIA		84 E. STATE ST.	ST. MARY'S	GLOVERSVILLE	NY	12078	0.138242274	41
1720064470	CARLBERG	MARYBETH	H	783 FRANKLIN ST		SKANEATELES	NY	131529313	0.13847023	41
1639358146	SAN	MON MON	MYINT	5616 6TH AVE		BROOKLYN	NY	112203419	0.139550375	41
1689841512	PLATIS	DIMITRIS		5645 MAIN ST	DEPARTMENT	FLUSHING	NY	113555045	0.139715911	41
1174592836	PICHKAR	RIMMA		170 AVENUE S		BROOKLYN	NY	112232633	0.139803615	41
1396770459	GLEASON	FRANCIS X		9 BROOKSITE DR		SMITHTOWN	NY	117873400	0.140462103	41
1245490408	KOKOT	IRENA		8411 SENECA TPKE		NEW HARTFORD	NY	134134912	0.140706946	41
1629074638	GRECO-TARTAGL	GINA		225 VETERANS RD STE 102		YORKTOWN HEIGH	NY	105984437	0.140897031	41
1255392650	PARIS	SAMUEL		5100 W TAFT RD		LIVERPOOL	NY	130883807	0.141092761	41
1528161338	DEJESUS	MICHAEL		7980 STATE ROUTE 12		BARNEVELD	NY	133042536	0.141506415	41
1629263397	MELNYCHUK	ELIZABETH	MARIA	357 MAIN ST		ARMONK	NY	10504	0.14182557	41
1790943918	KNOWLES	TERRY	HOWLAND	50 LEROY ST		POTSDAM	NY	136761786	0.141915911	41
1346439031	GALSTIAN	EVA		150 BROADWAY 1702		NEW YORK	NY	100384400	0.142015402	41
1962896464	AUTEN	MEGHAN	JO	465 COLUMBUS AVE STE 370		VALHALLA	NY	10595	0.142029179	41
1972899714	STONE	TONIANN	MARIE	34 3RD AVE	SUITE #129	NEW YORK	NY	100035504	0.142169318	41
1356367098	CUMMINGS	KRISTINA	M	230 STEUBEN STREET		MONTOUR FALLS	NY	14865	0.142186355	41
1235518978	CHARLES	SHERISSA		3080 ATLANTIC AVE		BROOKLYN	NY	112081268	0.142412257	41
1689619975	DOVNARSKY	DAVID		13303 JAMAICA AVE		RICHMOND HILL	NY	114182618	0.142714716	41
1275525032	LAMMERS	JONATHON	V	16 E MAIN ST		CLIFTON SPRING	NY	14432	0.143005813	41
1902451800	ALANAZI	MOHAMMED	SALEH	1650 GRAND CONCOURSE		BRONX	NY	104577606	0.143054913	41
1205856564	HARTMAN	SCOTT	GREGORY	55 BARRETT DR	STE 100	WEBSTER	NY	14580	0.143143371	41
1851650139	SAVLA	DAVEN	JADAVJI	200 HARBORSIDE DR STE 101		SCHENECTADY	NY	123051020	0.143213941	41
1346438157	GUGINO	STACEY	SHANNON	1150 YOUNGS RD		WILLIAMSVILLE	NY	142218053	0.143357345	41
1447252663	ENOCH	DONALD	CHRISTOPH	334 UNDERHILL AVE	STE 5A	YORKTOWN HEIGH	NY	105984556	0.143584733	41
1033318449	NAPOLITANO	BLAISE	C.	34 COMMERCE AVE		RIVERHEAD	NY	119013118	0.143761214	41
1821491838	NGO	HONG DANH		201 E 65TH ST		NEW YORK	NY	100656701	0.143935	41
1205820313	CHAPMAN	JAY	W	61 DELANO ST		PULASKI	NY	131421400	0.144043631	41
1114906732	FREEMAN	GARY	M	4820 W TAFT RD	STE 215	LIVERPOOL	NY	130882800	0.144231216	41
1770581993	ZORICH	DANIEL	W	7300 PORTER RD		NIAGARA FALLS	NY	143045705	0.144313247	41
1851457477	CONSIGLIERE	GINO	A	7 MEDICAL DR STE A		PORT JEFFERSON	NY	117761593	0.144390503	41
1093024887	BRODY	AMBER	MICHELLE	1890 PALMER AVENUE	STE 304	LARCHMONT	NY	105383031	0.14454416	41
1255436945	SCHECHTER	MARC		1181 OLD COUNTRY RD	SUITE 3	PLAINVIEW	NY	118035018	0.144599347	41
1881677748	NAHAS	CHRISTIAN	SHERIF	3 CALIFORNIA PL S		ISLAND PARK	NY	115582216	0.144799268	41
1285862011	AREECKAL	SUSAN	V	30 HAGEN DR	SUITE 320	ROCHESTER	NY	146252658	0.144866976	41
1871662932	HARDEN	KEITH		1676 SUNSET AVE	URGENT CARE	UTICA	NY	135025416	0.144993935	41
1720207400	TONG	PATRICK-J	MAHER	47 W 89TH ST	2B	NEW YORK	NY	100242023	0.145125207	41
1295782399	NISSIEM	HANY	G	6565 FOURTH SECTION RD	SUITE 300	BROCKPORT	NY	144202416	0.145260009	41
1992037196	ZAHTILA	TARA		25 CENTRAL PARK RD		PLAINVIEW	NY	118032001	0.145321551	41
1861539843	NOCELLA	RICHARD	ANDREW	301 N WASHINGTON ST STE 2300		HERKIMER	NY	133502907	0.145355247	41
1912908203	FRIEDELL	BENJAMIN		1 FOX CARE DR	SUITE 308	ONEONTA	NY	138202086	0.145699197	41
1679950273	ESPINOZA	MICHELLE		8900 VAN WYCK EXPY		JAMAICA	NY	114182832	0.145895278	41
1194875823	URBANO	HERNAN	ANTONIO	123 BOERUM ST	1ST FLOOR	BROOKLYN	NY	112062636	0.146236626	41
1669451142	FORD	PATRICIA	A	460 SARATOGA RD		SCOTIA	NY	123025219	0.146440334	41
1104088350	ROBERT	JOYCE		16 E 16TH ST		NEW YORK	NY	100033105	0.146569159	41
1114978103	TRIPATHY	ANIL	K	164 NEWCASTLE DR		WILLIAMSVILLE	NY	142211991	0.146683314	41
1639531122	JONES	DONIQUE	DAVID	2146 BARTOW AVE		BRONX	NY	104754629	0.147704465	41
1093794828	WANG	FEI		13235 41ST RD	SUITE 2C	FLUSHING	NY	113554113	0.148097618	41
1447419189	HONG	JIA		4235 MAIN STREET SUITE 3K		FLUSHING	NY	11355	0.148642481	41
1912072505	ASHLEY	JOSEPH		7104 FORT HAMILTON PKWY		BROOKLYN	NY	112281106	0.148873133	41
1710068721	CASIMIR	CARL		432 LINDEN BLVD		BROOKLYN	NY	11203	0.149198105	41
1336148527	ARCATI	ANTHONY		530 HICKSVILLE RD		BETHPAGE	NY	117143415	0.149564644	41
1669547667	GUTNIK	IRINA		1616 VOORHIES AVE STE A		BROOKLYN	NY	112353914	0.149778103	41
1396837191	PATEL	RAJESH	J	2106 GRAND CONCOURSE		BRONX	NY	10457	0.149891751	41
1215987862	VALOW-PICAREL	LISA	MARIE	505 ROUTE 208	SUITE 15	MONROE	NY	109501608	0.150547105	41
1376758748	ENG	COLLEEN	S	519 W 114TH ST	COLUMBIA HE	NEW YORK	NY	100277036	0.150565419	41
1245408624	DANVERS	CHARMAINE		760 BROADWAY		BROOKLYN	NY	112065317	0.150819078	41
1245378215	PICCA	JOSEPH	A.	23 ONTARIO ST		HONEOYE FALLS	NY	144721149	0.150900921	41
1548209943	MADDINENI	DURGA		4543 43RD ST		SUNNYSIDE	NY	111042609	0.151006471	41
1316458979	HARRISON	SARA		1 FOXCARE DR STE 308		ONEONTA	NY	138202086	0.151070508	41
1407831241	LAMBERT	ERIKA	C	304 GENESEE STREET		CHITTENANGO	NY	130371707	0.1511689	41
1427103712	MAJEED	MIAN		8750 TRANSIT RD STE 110		EAST AMHERST	NY	140512610	0.151183685	41
1487630190	SOCASH	THOMAS	J	114 S SHORE RD		OLD FORGE	NY	134203500	0.151267853	41
1194011338	SAINT-LOUIS	FRANTZ FI		745 NOSTRAND AVE		BROOKLYN	NY	112164211	0.151268053	41
1376958850	STERLING	DARYA		16 STATION RD		BELLPORT	NY	117132449	0.151477108	41
1194783415	COLE	ROBERT	E	1425 PORTLAND AVE	WILSON BLDG	ROCHESTER	NY	146212064	0.151737998	41
1124031778	SULEY	ELHAN	A	157 GREENPOINT AVE		BROOKLYN	NY	112227099	0.151816957	41
1669578985	LIVRIERI	NICHOLAS		321 MIDDLE COUNTRY ROAD		SMITHTOWN	NY	11787	0.151846782	41
1619980851	MENSAH	SAMUEL	KWAME	58 E KINGSBRIDGE RD		BRONX	NY	104687517	0.15193109	41
1164494613	MATTIMOE	DEREK	NOEL	2500 NESCONSET HWY	BLDG 7D	STONY BROOK	NY	117902555	0.152054471	41
1114284742	SURTI	AARTI	BHUPENDRA	455 SUTTER AVE		BROOKLYN	NY	11212	0.152303488	41
1144282757	BASELLO	GINA	M	133-03 JAMAICA AVENUE		RICHMOND HILL	NY	11418	0.152883415	41
1336245356	FRANCIS	CHARLES	JEROME	9114 FLATLANDS AVE		BROOKLYN	NY	112363617	0.152928116	41
1467493494	JAGUST	MARK	J	2835 MIDDLE COUNTRY RD		LAKE GROVE	NY	117552105	0.153341816	41
1942336631	HOWARD	JAMES	LEWIS	124 COLUMBIA HTS		BROOKLYN	NY	112011600	0.153660941	41
1639284425	KAPOOR	URMIL		358 N BROADWAY		SLEEPY HOLLOW	NY	105912322	0.154064006	41
1740661974	MINHAS	OSMAAN		38 CONCORD RD		MONTICELLO	NY	127013210	0.154373021	41
1487746442	ECKLUND	CORY	RAY	200 NORTH ST STE 101		GENEVA	NY	144561561	0.154704511	41
1811343221	MACINTYRE	AMELIA		13303 JAMAICA AVE		JAMAICA	NY	114182618	0.154708591	41
1225070063	SHEFLIN	KAREN	M	NORTHERN BLVD	ACADEMIC HE	OLD WESTBURY	NY	115688000	0.154732004	41
1265607949	DESAI	KRISHNA	MAHESH	610 W 158TH ST		NEW YORK	NY	100327104	0.154839136	41
1588961494	SANCHEZ	MARTA		1 FAMILY PRACTICE DR		KINGSTON	NY	124016449	0.154869626	41
1225124704	BARBAZAN SILV	JOSE		1111 PARK AVENUE		NEW YORK	NY	101281234	0.154917707	41
1730415738	BORGE-JANANIA	ANA	P	45 LIBERTY ST STE 3		BATAVIA	NY	14020	0.155338517	41
1558650663	MOORE	JILLIAN	G	10 S POINTE LNDG	SUITE 250	ROCHESTER	NY	146063481	0.155342855	41
1386601557	HE	FUFU		1508 AVENUE U		BROOKLYN	NY	112293808	0.155751861	41
1528108404	LEE	BERNARD	W	MMC PALLIATIVE CARE SERVICE	111 EAST 21	BRONX	NY	10467	0.155764964	41
1003859331	PEACOCK BIRSE	JAMA	LORYNN	68 WEST AVE STE 3		SARATOGA SPRIN	NY	128666044	0.155826359	41
1770526097	PLUMB	LAURENCE	ROGER	5037 LAKE SHORE RD		HAMBURG	NY	140755720	0.155961898	41
1033132139	LUCCHESI	ALLISON	R	26 NORTH FRONT STREET		NEW PALTZ	NY	12561	0.156394878	41
1720068430	GIGANTE	JOSEPH		373 SUNRISE HWY		WEST BABYLON	NY	117045912	0.156695304	41
1154556637	MATHEWS	PREMILA	MARIA	90 S BEDFORD RD		MOUNT KISCO	NY	105493412	0.156904797	41
1477587608	HOOLIHAN	EUNICE	E.	6 HENRY ST	HUDSON RIVE	BEACON	NY	125083058	0.158626478	41
1003897414	THANDLA	SUSHAMA	KOTMIRE	987 R C HOAG DR		SALAMANCA	NY	147791365	0.158668156	41
1508889783	GREEN	NANCY	M	340 ARNETT BLVD		ROCHESTER	NY	146191147	0.158709456	41
1114937968	ST LOUIS	EMMANUEL		905 UNIONDALE AVE		UNIONDALE	NY	115533235	0.158840792	41
1518993153	POPE	RONALD	J	146 JEFFERSON HTS		CATSKILL	NY	124141215	0.158918817	41
1871551333	EBARB	RAYMOND	L	213 MONTAUK HWY		WEST SAYVILLE	NY	117961800	0.158968551	41
1447647607	SAYEGH	FADI	H	127 S BROADWAY		YONKERS	NY	10701	0.159136267	41
1134308471	KERBLESKI	JOSEPH	F	368 BROADWAY STE 202		KINGSTON	NY	124015160	0.159298722	41
1780656447	MAFI	ESFANDIAR		1185 SWEET HOME RD		AMHERST	NY	142261018	0.159792886	41
1619352051	RAVINDRAN	LAVANYA		55 GENESEE ST BLDG 3		ROCHESTER	NY	146113201	0.15991462	41
1053463547	VELLIS	PETER	ALEXANDER	1400 WASHINGTON AVE		ALBANY	NY	122221000	0.159953271	41
1306266481	FRAWLEY	ALEAN		8900 VAN WYCK EXPY		JAMAICA	NY	114182832	0.160112472	41
1982708442	WORRELL	TREVOR	R	60 E 40TH ST		BROOKLYN	NY	112032911	0.160305528	41
1396240156	EGU	ERNEST	SETH	305 E 161ST ST		BRONX	NY	104513535	0.16040259	41
1396982252	WHITE-FRICKER	ELIZABETH	POST	386 MONTAUK HWY	SUITE 5	WAINSCOTT	NY	119752000	0.16077423	41
1740203884	DYER	MARY	ELLEN	1-3 HENRY W DUBOIS DR	SUITE 1	NEW PALTZ	NY	125611420	0.160873728	41
1891714630	MUMFORD	JAMES		16 E 16TH ST		NEW YORK	NY	100033105	0.160935481	41
1790767572	BRAZA	MARY	E	212 E 106TH ST		NEW YORK	NY	100294007	0.161219327	41
1477960383	KAMINIAR	LIOUDMILA		15 S MAIN ST STE 250		JAMESTOWN	NY	147016627	0.161229003	41
1124100706	CHANDLER	ARTHUR		211 HURLEY AVE		KINGSTON	NY	124012400	0.161254983	41
1881778694	JUSTA	SHELLEY		1783 ROUTE 9	SUITE 202	HALFMOON	NY	120652409	0.161632573	41
1033731336	ELIJAH	FELIX	TEMITOPE	150 EILEEN WAY UNIT 1		SYOSSET	NY	117915313	0.161912371	41
1992093827	NUNZIATO-GHOB	DEBORAH	ANNE	600 MAMARONECK AVE		HARRISON	NY	105281635	0.161986007	41
1548233679	ZABELNY	LISA	MARIE	1425 PORTLAND AVE	WILSON BUIL	ROCHESTER	NY	146213095	0.162065027	41
1891758371	MCCLOY	SANDRA	ARLENE	80 E MAIN ST	STE 104	CANTON	NY	136171450	0.162531512	41
1467451120	GREENBERG	MAURY	J	2500 NESCONSET HWY	BLDG 6D	STONY BROOK	NY	117902555	0.162695508	41
1588739593	BLAIR	MARIE		600 NORTHERN BOULEVARD SUITE 109		GREAT NECK	NY	11021	0.162734781	41
1588866271	LEE	HYUN JOON		2 OVERHILL RD STE 260		SCARSDALE	NY	10583	0.163129853	41
1215994546	HOLMES	GRACE	D	55 CALVARY DR		NORWICH	NY	138151032	0.163425342	41
1831623701	KABIR	SUMAIYA	YASMIN	777 CLINTON AVE S		ROCHESTER	NY	146201448	0.163981469	41
1861924680	HOFFMAN	JILL	DIANNE GE	3068 ROUTE 9W STE 200		NEW WINDSOR	NY	125537663	0.16430288	41
1437187655	EMERSON	DREW	T	3509 THOMAS DR	SUITE 4	LAKEVILLE	NY	144809758	0.164535877	41
1003819053	LACLAIR	THOMAS	J	436 HINSDALE RD		CAMILLUS	NY	130311648	0.164717523	41
1023302007	MATHES	NICOLE	PAOLA	100 HAVEN AVE	SUITE 27C	NEW YORK	NY	100322645	0.164841834	41
1568742914	BERLIN	CAROL	THUYTIEN	209 WEST STATE STREET		ITHACA	NY	14850	0.164964915	41
1568678316	SOM	SANTANU		3117 MILITARY RD STE 1		NIAGARA FALLS	NY	14304	0.165108631	41
1013238591	LOUKA	MAGDA	F	1050 CLOVE ROAD		STATEN ISLAND	NY	10301	0.165606741	41
1356399844	RUSH	JACK	D	909 STRAWBERRY LN		CLAYTON	NY	136241409	0.165634742	41
1881847598	CHASE	BRIAN		350 PARRISH ST		CANANDAIGUA	NY	144241731	0.165646413	41
1952448862	SAVOY	SHARI-ANN		1890 PALMER AVE STE 304		LARCHMONT	NY	105383031	0.166116479	41
1174026728	CLARKE	KIEL		6950 WILLIAMS RD		NIAGARA FALLS	NY	143043025	0.166127846	41
1629023395	BANK	MARGARET	S	23 ONTARIO STREET		HONEOYE FALLS	NY	14472	0.166234991	41
1306804190	HALLIGAN	SEAN	B	145 FOREST AVE		STATEN ISLAND	NY	103012715	0.166261797	41
1033131883	WALSH	JOHN	STEPHEN	369 EAST MAIN STREET	SUITE 3	EAST ISLIP	NY	11730	0.166473599	41
1649322926	STEINBERG-MIT	RICKI	ELLYN	57 W 57TH ST STE 601		NEW YORK	NY	100192802	0.166784282	41
1730522541	THANT	AUNG	KO KO	1021 BROADWAY ST		BUFFALO	NY	142121460	0.166984478	41
1790825594	NISCHAL	ARCHANA		608A JERICHO TPKE		NEW HYDE PARK	NY	110404512	0.167051406	41
1174656011	CHANDRASEKHAR	SREEDEVI	T.N.	630 1ST AVE APT 6B		NEW YORK	NY	100163786	0.16706468	41
1871732339	EDMOND-BUCKNO	MARCIA	MARIE	450 CLARKSON AVE # 67		BROOKLYN	NY	112032056	0.167192155	41
1427168004	OLIVA	ANTHONY	F	409 FOSTER AVE		ELMIRA	NY	149052229	0.167253006	41
1164803102	AUGUSTINE	NICHOLAS	J.	4939 BRITTONFIELD PKWY STE 101		EAST SYRACUSE	NY	130579208	0.167272301	41
1639550460	SIEGENTHALER	MICHAEL		7137 MT PLEASANT RD		CANASTOTA	NY	13032	0.167455299	41
1962762062	BARCIA	TARA	CHRISTINE	34 E MONTAUK HWY STE 4		HAMPTON BAYS	NY	119461866	0.167944586	41
1689601601	HOWE	PAUL	Q	809 RIDGE RD E		ROCHESTER	NY	146211710	0.168033737	41
1831157577	ZAKARIA	SARAH	FAHEEM	10414 113TH ST FL 1		SOUTH RICHMOND	NY	114192506	0.168197558	41
1396856977	GRADY	LAURA	JANE	5616 6TH AVE		BROOKLYN	NY	112203419	0.168389159	41
1679079941	SCHLAUCH	AMY		645 10TH AVE		NEW YORK	NY	100362904	0.168491504	41
1639514532	BESONG	DENNIS	TAMBE	34 COMMERCE AVE STE 1		RIVERHEAD	NY	119013118	0.168694583	41
1023304623	GASPARRO	DONNA	M	6934 WILLIAMS RD STE 500		NIAGARA FALLS	NY	143043084	0.168850064	41
1891753000	AHSAN	MOHAMMAD	N	9002 QUEENS BLVD		ELMHURST	NY	113734941	0.169264484	41
1609212190	NARINE	TRICIA		10229 QUEENS BLVD	ATTN: CREDE	FOREST HILLS	NY	113753258	0.169417284	41
1619088812	OJUGBELI	DIANE	SOPHIA	304 GENESEE ST		CHITTENANGO	NY	130370001	0.169700314	41
1023059334	MCCAULEY	MAURA	C	4435 SENECA RD		TRUMANSBURG	NY	148869201	0.169757144	41
1932271202	EMENY	MYRIA		571 STATE ROUTE 143		WESTERLO	NY	12193	0.169830886	41
1699783548	GERACI	VINCENT	THOMAS	1501 STONY BROOK RD		STONY BROOK	NY	117902212	0.169903628	41
1073992350	ISAACSOHN	LEE	ASAF	198 E 121ST ST FL 5		NEW YORK	NY	10035	0.169941691	41
1275593600	LODOLCE	JAMES	G	4101 MEDICAL CENTER DR		FAYETTEVILLE	NY	130666610	0.17006898	41
1841427598	SILVER	THEODORE	A	152 MAYA CIR		CENTRAL ISLIP	NY	117224542	0.170154034	41
1821225632	GERMAIN	ANNELIESE		230 W 17TH ST		NEW YORK	NY	100115325	0.170256713	41
1659317980	STEPHENS	MICHEAL	D	110 W UTICA ST		OSWEGO	NY	131263057	0.170511837	41
1023469319	ESTERSON	AARON		828 STATE ROUTE 11		CHAMPLAIN	NY	129194966	0.171139578	41
1407080781	MCLENDON	LUCIA		1824 MADISON AVE		NEW YORK	NY	100353832	0.171390874	41
1275603474	PAIGE	JOQUETTA	D	726 BROADWAY FL 4		NEW YORK	NY	100039580	0.171416434	41
1629153739	PORTNOY	DARIN	A	MMG - FAMILY HEALTH CENTER	360 EAST 19	BRONX	NY	10458	0.171445535	41
1437616448	GREENBERG	ALISON		564 NIAGARA ST BLDG 2		BUFFALO	NY	142011108	0.171818482	41
1558700757	DWAMENA	AFARI		1824 MADISON AVE FL 5		NEW YORK	NY	100353832	0.172016008	41
1407817398	AJAH	ONYEMACHI	GEORGE	111-02 FARMERS BLVD		SAINT ALBANS	NY	114122328	0.172017183	41
1457372526	TSIRLIN	MARAT		401 OCEAN VIEW AVE		BROOKLYN	NY	112356828	0.172165424	41
1295710358	DUFFY	JOHN	SPARROW	49 LAWRENCE AVE		POTSDAM	NY	13676	0.172300942	41
1205280245	KOCHHAR	UPASANA		1091 MAIN STREET	301	WILLIAMSVILLE	NY	14209	0.172319381	41
1104901057	DIMARTINO	JOHN	ROBERT	747 N BROADWAY		MASSAPEQUA	NY	117582395	0.17235471	41
1386605848	WIGHT	JOHN	A	3 CURTIS ROAD		VERNON	NY	13476	0.17300975	41
1265521801	SAYERS	PETER	MAYO	17 MILLER DRIVE		CROWN POINT	NY	129280250	0.173339539	41
1427008663	WOODLEY	WALTER		1 FAMILY PRACTICE DR		KINGSTON	NY	124016449	0.173431105	41
1558346049	ROBINSON	DONALD	W	3969 LEGION DR		HAMBURG	NY	140753709	0.173439346	41
1518033943	SZALYGA	JOHN	L.	121 DEKALB AVE	FAMILY PRAC	BROOKLYN	NY	112015425	0.173558709	41
1255320800	STRONGWATER	RICHARD		180 MARBLE AVE		PLEASANTVILLE	NY	105703424	0.173567389	41
1427270347	NOLTE	ANNE	L	15 E 40TH ST	SUITE 101	NEW YORK	NY	100160401	0.173665603	41
1780775338	KING	RICHARD	W	206 ROUTE 303		VALLEY COTTAGE	NY	109892019	0.173669848	41
1578505392	URIBE	ALEJANDRA	M	71 METROPOLITAN OVAL	BORO MEDICA	BRONX	NY	104626402	0.173956916	41
1508947540	FUCITO	CHRISTOPH	DANIEL	1336 CEDAR ST		ELMIRA	NY	149042951	0.174048637	41
1306911136	INGRASSIA	JOSEPH	THOMAS	36 COLLEGE AVE		NANUET	NY	109543093	0.174049579	41
1104099126	PERELSON	ALLEN	MARK	250 W 75TH ST APT 1D		NEW YORK	NY	100231728	0.174100591	41
1821329533	CHEN	XUE YI		6906 18TH AVE	SUITE 1	BROOKLYN	NY	112045048	0.174209019	41
1598129868	ONUORAH	KENNETH		602 IVY ST		ELMIRA	NY	149051646	0.174267429	41
1528035805	GRUBIN	CINDY	CELESTE	15905 UNION TPKE		FRESH MEADOWS	NY	113661950	0.17484786	41
1639271810	PERILLI	GAETANO		3004 ROBERTS AVE		BRONX	NY	10461	0.174918255	41
1720252927	WOOTAN	GEORGE	ALLEN	4379 ROUTE 28A		WEST SHOKAN	NY	124945110	0.175030474	41
1558432260	QADRI	SYED	S	26701 HILLSIDE AVE		FLORAL PARK	NY	110041743	0.175230745	41
1508023037	HENKE	CARLA	R	1021 BROADWAY ST		BUFFALO	NY	142121460	0.175301688	41
1912168022	WHEELER	AUBREY	GARRISON	159 MARGARET ST STE 101		PLATTSBURGH	NY	129011874	0.175350695	41
1306152921	KINDO-DIOUF	AZETTA		2369 2ND AVE		NEW YORK	NY	100353108	0.17569376	41
1962459008	SAMUDRALA	BABURAO	N	460 ANDES RD	PHYSICIANS	DELHI	NY	137537407	0.175754258	41
1780675876	CURINGTON	JOHN	GIBSON	1790 BROADWAY	SUITE 1802	NEW YORK	NY	100191412	0.175999083	41
1376819789	SINGH	NOREEN		230 W 17TH ST		NEW YORK	NY	100115325	0.176009647	41
1619040607	DUNNDER LEACO	GLORIA		3096 51ST ST		WOODSIDE	NY	113771457	0.176098192	41
1457385650	UPPAL	ISHTPREET	KAUR	6317 4TH AVE		BROOKLYN	NY	112204922	0.176375	41
1457362014	CHOU	RICK	HAN	211 89TH ST		BROOKLYN	NY	112095611	0.176491542	41
1609873868	ADONAI	CHISARA		PO BOX 742	FIRST FLOOR	TROY	NY	121810742	0.176611305	41
1063596823	DOUCET	CHRISTINE	MARIE	130 MEDFORD AVE		PATCHOGUE	NY	117721206	0.176618825	41
1518491836	TRAN	KIM		2157 MAIN ST		BUFFALO	NY	142142648	0.177018337	41
1629041504	MAR-CHAN	CHERRY		41 BRUNSWICK ST FL 1		STATEN ISLAND	NY	103146017	0.177263529	41
1255392270	PARKE	ROBERT	G	4101 MEDICAL CENTER DR		FAYETTEVILLE	NY	130666610	0.177677102	41
1932427127	HAMAD	KAREEM		120 HOBART ST		UTICA	NY	135014308	0.177916847	41
1760484687	KANG	BYUNG	C.	38-34 PARSONS BLVD.	SUITE # 1A	FLUSHING	NY	11354	0.178059947	41
1033265244	ESPOSITO	TERESA		848 HICKSVILLE RD		MASSAPEQUA	NY	117581210	0.1781262	41
1053654764	STRANGAS	YORGOS		610 W 158TH ST		NEW YORK	NY	100327104	0.178138946	41
1184698813	GRAVES	DARYL	WESLEY	12 N 7TH AVE		MOUNT VERNON	NY	105502026	0.178168046	41
1770964967	QAMAR	WAFA		1729 BURRSTONE RD		NEW HARTFORD	NY	134131001	0.178287038	41
1568691236	PATEL	SURAG	S	300 RED CREEK DR STE 200		ROCHESTER	NY	146234283	0.178491633	41
1366452278	TERRANOVA	LORETTA		97 AMITY ST FL 4		BROOKLYN	NY	112016004	0.178575257	41
1790909372	CHO	KARIS		489 5TH AVE	3RD FLOOR	NEW YORK	NY	100176109	0.178736003	41
1528032695	MCMAHON	KEVIN	CHRISTOPH	112 OLEAN ST	SUITE 220	EAST AURORA	NY	140522540	0.178794736	41
1629413075	HAUSLER	THEODORE	SCOTT	47 NEW SCOTLAND AVE	DEPT OF FAM	ALBANY	NY	122083412	0.178852706	41
1699711929	YAMBO	EDWARDO	MARTH	60 E INDUSTRY CT		DEER PARK	NY	117294728	0.179172473	41
1891180956	HONG	ALICE		5 PENN PLZ		NEW YORK	NY	10001	0.179427462	41
1831718717	CHU	BRYCE	TINLEY	169 RIVERSIDE DR		BINGHAMTON	NY	139054246	0.179493543	41
1306179833	YIA	MARY CHRI	TECSON	101 PENNSYLVANIA AVENUE		BROOKLYN	NY	112072428	0.179575075	41
1578625737	NGAI	YI		13338 41ST RD	SUITE CO-3	FLUSHING	NY	113553697	0.179594429	41
1942295720	SOKOLSKY	LAWRENCE		196 MERRICK RD		OCEANSIDE	NY	115721420	0.18014322	41
1790799435	BUSCH	HARRIET		6223 STATE RTE 9		CHESTERTOWN	NY	12817	0.180221731	41
1063827384	RAZA	RIVKAH		130 MEDFORD AVE		PATCHOGUE	NY	117721206	0.180278644	41
1518151927	SCARABINO	KARISSA		990 STATE ROUTE 67	SUITE 101	BALLSTON SPA	NY	120203603	0.180565491	41
1346432077	POLAK	ILONA	KATARZYNA	34 BAY ST # 103		SAG HARBOR	NY	119633104	0.18068445	41
1679062061	LIANG	RUIJING		1300 ROANOKE AVE		RIVERHEAD	NY	119012031	0.180781549	41
1104074335	GALARNEAU	JASON		350 PARRISH ST		CANANDAIGUA	NY	144241731	0.181122801	41
1649666207	MAQSOOD	SYED		2201 HEMPSTEAD TURNPIKE	NASSAU HEAL	EAST MEADOWS	NY	11554	0.181183128	41
1184852840	HARDING	ELIZABETH	M	184 BARTON ST		BUFFALO	NY	142131573	0.181349441	41
1639475767	LOWE	DANIEL	V	8615 QUEENS BLVD		ELMHURST	NY	113734427	0.18143786	41
1497794366	KRAMSKIY	TAMARA		1840 E 13TH ST	SUITE B	BROOKLYN	NY	112292851	0.182085615	41
1811077886	MURRAY	JAMES	JOSEPH	377 CHURCH ST		SARATOGA SPRIN	NY	128668641	0.182176762	41
1902114846	JEAN-JACQUES	MARIE LAU		1500 N JAMES ST		ROME	NY	134402844	0.182194606	41
1447332085	VINARSKAYA	MARINA		2000 KINGS HWY	SUITE C	BROOKLYN	NY	112291445	0.182530873	41
1508943317	KELLY	JAMES	THOMAS	70 N COUNTRY RD	SUITE 105	PORT JEFFERSON	NY	117772161	0.182815052	41
1558465237	YAVOREK	VINCENT	MARK	10 MAPLE AVE		BLOOMFIELD	NY	144699312	0.182816425	41
1497046072	HIPKENS	SARAH		16 E 16TH ST		NEW YORK	NY	100033105	0.183025002	41
1518498765	MCLEAN	CAMERON		127 NORTH ST		BATAVIA	NY	140201631	0.18304145	41
1932113669	BORGOS	WILLIAM	M	161 CAREY RD		QUEENSBURY	NY	128047821	0.183086175	41
1780645739	MEMON	MUSHTAQ		1050 CLOVE RD		STATEN ISLAND	NY	103013627	0.183338801	41
1396749669	BATEMAN	LEWIS	LEE	125 OAKLAND AVE SUITE 205	MATHER PRIM	PORT JEFFERSON	NY	11777	0.18353837	41
1194163394	PERALTA	RAQUEL	MARIA	111 E 210TH ST		BRONX	NY	104672401	0.183583994	41
1033228986	LAFLAIR	TRACY	LYNN	1107 LINDEN ST		OGDENSBURG	NY	136694496	0.183995369	41
1992962112	FKIARAS	JOHN		2070 42ND ST		ASTORIA	NY	111051224	0.184157894	41
1578824769	HOOGEWERFF	LAUREN	COLELLO	230 W 17TH ST		NEW YORK	NY	100115325	0.184171868	41
1043223738	WARD	MICHAEL	FRANCIS	1276 FULTON AVE		BRONX	NY	104563402	0.184232519	41
1619969177	FATIHA	JACK		709 AVENUE U		BROOKLYN	NY	112234133	0.184944832	41
1710058821	MINHAS	SEEMA	J	26701 HILLSIDE AVE		FLORAL PARK	NY	110041743	0.185091725	41
1851642375	MOHAN	RAJANI		2398 BROADWAY		NEW YORK	NY	100241703	0.185185408	41
1114928413	FORLANO	WILLIAM	H	119 HOLLAND CIRCLE DR		AMSTERDAM	NY	120107550	0.185190772	41
1609296383	ALAM	PIYAL		90 S RIDGE ST STE UL-1		RYE BROOK	NY	105732855	0.185289259	41
1407918675	COSTAS-KATZ	CARMEN	SILVIA	625 E FORDHAM RD		BRONX	NY	104585049	0.185482805	41
1063945798	ISENBURG	DANIELLE		1240 ULSTER AVE STE 104		KINGSTON	NY	124011517	0.185673204	41
1063492064	WALTER	LONNY	G	400 INTERNATIONAL DR.		WILLIAMSVILLE	NY	14221	0.186390794	41
1649235516	TAVARES	ROSAANABE	RENAUD	682 UNION AVE		WESTBURY	NY	115903552	0.186809553	41
1194741819	JOHN	DAVID	HENRY	1167 NOSTRAND AVE	BROOKLYN	BROOKLYN	NY	112255417	0.186830487	41
1649289968	COGAN	FREDRIC		176 TULIP AVE		FLORAL PARK	NY	110012838	0.187195415	41
1477514396	FISCHER	WILLIAM	X	2 EMPIRE DR	SUITE 100	RENSSELAER	NY	121445730	0.187252296	41
1497858989	CHOLAKIAN	SIRANUSH	KAPRIEL	6406 FITCHETT ST		REGO PARK	NY	113745049	0.187337871	41
1972535771	MARTINEZ	VIRGINIA		1749A GRAND CONCOURSE	OFC A	BRONX	NY	104538202	0.187503708	41
1447409438	SINNOTT	CATHERINE	JOANNA	800 POLY PL		BROOKLYN	NY	112097104	0.188072857	41
1760421127	WENACUR	RUSSELL		200 NORTHERN DR		TROY	NY	121821821	0.188240129	41
1447581178	WHITE	VERA-ELLE	FRANCES	82 INLETVIEW PATH		EAST MORICHES	NY	11940	0.188327142	41
1568709244	AGARWAL	ANUBHAV		1 HEALTHY WAY		OCEANSIDE	NY	115721551	0.188524974	41
1992781207	PEFF	PETER	JOSEPH	35 GILBERT ST		CAMBRIDGE	NY	128162618	0.188600097	41
1366423055	SUNGA	ANNETTE	YAMBAO	ELM AND CARLTON ST		BUFFALO	NY	142630001	0.188852121	41
1679674907	HAAS	DOUGLAS	L	30 S MAIN ST		DOLGEVILLE	NY	133291318	0.188956924	41
1730591082	GREER	GRACE	LOUISE	1 HEALTHY WAY		OCEANSIDE	NY	115721551	0.189813733	41
1255341418	FRANK	MELANIE		243 BOYLE RD		SELDEN	NY	11784	0.189822881	41
1922071372	FALLIS	ANDREW	J	55 E 34TH ST FL 1		NEW YORK	NY	100164337	0.19001256	41
1952361354	MCCONN	MARK	A	4117 MEDICAL CENTER DR	POD C	FAYETTEVILLE	NY	130666600	0.190058672	41
1912908187	GUTIERREZ	SANDRA	M	172 LAKEVIEW AVE		ORCHARD PARK	NY	141271026	0.190258112	41
1679708234	KHANAL	KRISHNA	PRASAD	2094 ALBANY POST RD	BUILDING #	MONTROSE	NY	105481454	0.190414926	41
1407906969	TAGLIAGAMBE	MARIO	FRANCIS	32 HYATT AVE		YONKERS	NY	107044311	0.190786748	41
1982027983	AXELROD	MIRIAM		371 BRICKMAN RD		HURLEYVILLE	NY	127476001	0.190944087	41
1336641810	CAMPANILE	MARIA	JEAN	12 EAST 52ND STREET 4TH FLOOR		NEW YORK	NY	10022	0.191059678	41
1366510620	HALTRECHT	MARK	HARRIS	215 ROCKAWAY TPKE		LAWRENCE	NY	115591216	0.191278173	41
1780678169	GODDARD	BRYAN	L	2524 ROUTE 9W		RAVENA	NY	121432804	0.19141266	41
1689012650	RICHARDSON	DAWN	C	4101 MEDICAL CENTER DR		FAYETTEVILLE	NY	130666600	0.191596394	41
1962598490	GARFINKEL	ABRAHAM	G.	15 HAMILTON AVE		MONTICELLO	NY	127011319	0.191675943	41
1023495561	LALL	ALISHA		725 ORCHARD PARK RD STE A		WEST SENECA	NY	142243352	0.191745021	41
1154526531	KARANTONI	OLGA		754 LEXINGTON AVE	KINGSBORO A	BROOKLYN	NY	11221	0.191871638	41
1992319016	GLASER	SARAH		30 W 24TH ST		NEW YORK	NY	100103207	0.191925538	41
1699194159	MEHTA	ADITYA		40 ARCH ST		JOHNSON CITY	NY	137902102	0.192058549	41
1245489459	HAMLIN	SHERROD	MARIAN	2745 W. RIDGE ROAD		ROCHESTER	NY	146263038	0.192150482	41
1548694862	RAMCHANDRAN	APARNA		2666 W STATE ST		OLEAN	NY	147601825	0.192605128	41
1861888018	FANTO	DANIELA		30 BROAD ST FL 45		NEW YORK	NY	100042942	0.192915972	41
1831144690	MCRAE	MAUREEN	DERMODY	601 ELMWOOD AVE # 687		ROCHESTER	NY	146429799	0.192960696	41
1851344790	RODRIGUEZ	ARIEL		9000 SHORE RD		BROOKLYN	NY	112095449	0.193024444	41
1457496838	FARLEY	MARGARITA		1400 WASHINGTON AVE		ALBANY	NY	122220100	0.193088048	41
1346445194	PRICE	MARC	DAVID	2388 ROUTE 9	SUITE 200	MECHANICVILLE	NY	121183433	0.193264719	41
1609221829	DE LOS SANTOS	YULIANA	ANTONIA	2 PARK AVE		YONKERS	NY	107033402	0.193330406	41
1366612863	CHAVEZ CAREY	JOSEPH	CHARLES	475 STATE ROUTE 17M		MONROE	NY	109504169	0.193428849	41
1548428675	WANG	CHESTER		585 MERRICK RD		LYNBROOK	NY	115632311	0.193568437	41
1306016753	RAZZAQ	MAHREEN	ABDUL	4 FULLER ST		ALEXANDRIA BAY	NY	136071316	0.193722416	41
1245269661	ROBB	STEPHEN	SARGENT	630 BAY RD		WEBSTER	NY	145801241	0.19399487	41
1255349692	DESANTI-SISKA	LARA	ANNE	386 MONTAUK HWY	SUITE 5	WAINSCOTT	NY	11975	0.194021152	41
1194070904	FAKHOURY	WAEL		1200 ROUTE 300		NEWBURGH	NY	125505003	0.194055426	41
1013906569	BETRO SHKANE	JULIE		120 HOBART ST		UTICA	NY	135014308	0.194142878	41
1497709737	CURTIN	DANIEL		2870 STATE ROUTE 21		WAYLAND	NY	145729709	0.194310066	41
1841235033	UDO	EMEFRE	OSCAR-AMA	583 EASTERN PKWY	FIRST FLOOR	BROOKLYN	NY	112164661	0.194323305	41
1871971549	SAYMEH	NADA		233 NOSTRAND AVE		BROOKLYN	NY	11205	0.194400367	41
1174880017	HOAG	ANDREA	DENISE	179 RIVER ST		ONEONTA	NY	138202239	0.194424919	41
1356335434	KARP	MICHAEL	ELLIOT	1855 UNION BLVD		BAY SHORE	NY	117067949	0.194490282	41
1902904709	SULTANA	SHARMEEN		1414 NEWKIRK AVE		BROOKLYN	NY	112266599	0.19457834	41
1396739603	CORTIJO	AMARILYS		130 W TREMONT AVE		BRONX	NY	104535436	0.194654614	41
1851366686	SUTTON	MALA	V	130 CENTERWAY		CORNING	NY	14830	0.194957312	41
1568445245	WALSH	MICHAEL	KEVIN	3946 ONEIDA ST		NEW HARTFORD	NY	134139702	0.194971496	41
1376854646	VACHON	CARY		3757 CARMAN RD	SUITE 100	SCHENECTADY	NY	123035438	0.195326764	41
1033435128	MATZA	BRENT		225 W 23RD ST		NEW YORK	NY	100112300	0.195536757	41
1104083567	SACHER	MANDY	LAUREN	135 N 7TH ST		BROOKLYN	NY	112492921	0.195611165	41
1386819662	WIGHTMAN	CHRISTIAN		61 STATE STREET		NUNDA	NY	145179785	0.19565562	41
1134297583	IGNACIO	ADELFINO		1095 FLATBUSH AVE		BROOKLYN	NY	112266141	0.195722979	41
1881910636	GORNY	ALEXANDER		1 HEALTHY WAY		OCEANSIDE	NY	115721551	0.19624004	41
1629272810	KORNI	ROOPA	M	2450 W RIDGE RD	STE 202	ROCHESTER	NY	146263037	0.19659029	41
1437467123	LI	YANLUN		226 CLINTON ST		HEMPSTEAD	NY	115502614	0.197023301	41
1942613344	WALKER	LISHAN	JHANEALLE	10 S POINTE LNDG STE 210		ROCHESTER	NY	146063481	0.19720352	41
1083620215	SIMONS	DAVID	BENJAMIN	2 CRESTVIEW TER		MONSEY	NY	109521901	0.197225792	41
1184829871	JORDAN	WILLIAM	B	360 E 193RD ST		BRONX	NY	104584710	0.197367766	41
1053429167	MOYSIK	LYUBOV		3000 OCEAN PKWY STE L1		BROOKLYN	NY	112358344	0.197642962	41
1942534581	TYLER	CHAD	P	1491 SHERIDAN DR		TONAWANDA	NY	142171234	0.198383117	41
1437250032	CAHILL	RYAN	M.	1400 DEER PARK AVENUE	SUITE 2	NORTH BABYLON	NY	11703	0.199027896	41
1669835930	MASH	ARTHUR		1000 YOUNGS RD STE 101		WILLIAMSVILLE	NY	142212644	0.199429584	41
1477973451	LIN	KELVIN		1901 1ST AVE		NEW YORK	NY	100297494	0.199578089	41
1134116387	RACANIELLO	ANNETTE	F	1 ANDIRON LN		BROOKHAVEN	NY	117190078	0.199938214	41
1306884903	GIRALDO	JAIME	A	3160 21ST ST		LONG ISLAND CI	NY	111064520	0.200118524	41
1508844929	DYGERT	STEPHEN	L	25 EVERGREEN ST		AFTON	NY	137302129	0.200440698	41
1619305919	COICOU	CAROLINE		450 CLARKSON AVE		BROOKLYN	NY	112032012	0.20049849	41
1982847331	STREICHER	JAMIE	FLAVIA	5007 TRANSIT RD		DEPEW	NY	140434617	0.200892599	41
1477847085	TAM	KAREN	MELISSA	728 N MAIN ST		NEW SQUARE	NY	109778916	0.200907362	41
1730491317	GRAKOV	STOYAN		75 BEEKMAN ST		PLATTSBURGH	NY	129011438	0.200915646	41
1518908045	WILSON	JAMES	HENRY	2500 PONDVIEW	SUITE 204	CASTLETON	NY	120339584	0.201057582	41
1194777391	BAYER	WILLIAM	H	924 JEFFERSON AVE		ROCHESTER	NY	146113702	0.201314308	41
1154581692	BRILLIANT	RACHELLE		101 JORDAN RD	SUITE 104	TROY	NY	121808343	0.201758626	41
1588196323	GU	QIAN		14015 SANFORD AVE		FLUSHING	NY	113552686	0.201932734	41
1609978253	SHAH	KRUPA		1000 SOUTH AVE # 58		ROCHESTER	NY	146202733	0.202002148	41
1881697423	COSTLEY	SCOTT	J	1089 RT 32		ROSENDALE	NY	12472	0.202158699	41
1851388102	KINNEY	SHARLENE	M	786 WHIG ST		NEWARK VALLEY	NY	13811	0.202194193	41
1922440163	HANIF	KOMAL		154 N 7TH ST		BROOKLYN	NY	112492910	0.202292441	41
1427308980	CUNNINGHAM	DANIEL	JOSEPH ED	624 MCCLELLAN ST STE 101		SCHENECTADY	NY	123041020	0.202631422	41
1053644179	RYAN	ELIZABETH	BOGEL	23 CENTRAL ST		MORAVIA	NY	131187709	0.202772903	41
1104971589	ALAM	TASBIRUL	MOHAMMED	3728 77TH ST		JACKSON HEIGHT	NY	113726630	0.203481415	41
1396893004	BRASELMANN	PETER	A	600 ROE AVE		ELMIRA	NY	149051629	0.203861437	41
1760871693	BERNSTEIN	FREDERICK	NATHAN	594 ROUTE 216		STORMVILLE	NY	125825151	0.204053389	41
1326456088	POCHETUHEN	KERILL		1305 KINGS HWY		BROOKLYN	NY	112291903	0.204076706	41
1861564742	NEWMAN	LISA		500 5TH AVE		OWEGO	NY	138271620	0.204221928	41
1639162365	SHERIDAN	BERNADETT	LIZINA	1222 E 96TH ST		BROOKLYN	NY	112363903	0.204336187	41
1588046775	HARTRIDGE	CAROLINE	LUCILLE	101 HOSPITAL RD		PATCHOGUE	NY	117724870	0.204657405	41
1225178932	ZAFAR	NAUREEN		210 WESTCHESTER AVE		WHITE PLAINS	NY	106042901	0.204813621	41
1114904661	BEAUCHAMP	DONALD	P	7400 18TH AVE		BROOKLYN	NY	112045612	0.205010554	41
1497125926	MYSORE	NAVYA	MOHAN	408 W 14TH ST	SUITE 201	NEW YORK	NY	100141042	0.205030091	41
1558868257	POWELL	LUKE	D	610 W 158TH ST		NEW YORK	NY	10032	0.205132862	41
1386936359	NEGHASSI	DANIEL	HABTE MAR	2 PARK AVE		YONKERS	NY	107033402	0.205198003	41
1386831659	THOMAS	ERWIN	DALE	3726 JUNCTION BLVD		CORONA	NY	113681741	0.205298478	41
1023001245	MULLEN	GREGORY		1290 UPPER FRONT ST		BINGHAMTON	NY	139011043	0.206077044	41
1831234442	MANCUSO	EUGENE	JOHN	2915 AVENUE S		BROOKLYN	NY	112292544	0.206344186	41
1982045498	CARROLL	KATHERINE		52 W 8TH ST		NEW YORK	NY	100119092	0.206555491	41
1558362640	WERNER	KENNETH	I	120 HOBART ST		UTICA	NY	135014308	0.20658198	41
1912210568	HAQQIE	MEHREEN		4101 30TH AVE		ASTORIA	NY	111032908	0.206658563	41
1659325082	NESS	MARY KAY		23 ONTARIO STREET		HONEOYE FALLS	NY	14472	0.207044673	41
1447269584	BRUSIE	LESLIE	JEAN	942 ROUTE 376	SUITE 16	WAPPINGERS FAL	NY	12590	0.207244457	41
1154364511	STEIN	NATHAN		333 E SHORE RD	SUITE 208	MANHASSET	NY	110302900	0.207520926	41
1992072482	ST. LEGER	DANIELLE		874 FLATBUSH AVE		BROOKLYN	NY	112263102	0.207754151	41
1174703516	JAMES	TARIKA	SHAREEN	380 NASSAU RD		ROOSEVELT	NY	115751343	0.207907043	41
1275611790	TAHIR	MUHAMMAD		153 4TH AVE		BROOKLYN	NY	112173108	0.207932177	41
1689100935	KELLY	TYLER		101 DATES DR		ITHACA	NY	148501342	0.207952683	41
1710937297	WASSERMAN	DEVORAH	A	180 WASHINGTON AVENUE EXT		ALBANY	NY	122035347	0.207953576	41
1932410024	HOURIZADEH	JOSHUA	BENJAMIN	8712 4TH AVE		BROOKLYN	NY	112095110	0.207956815	41
1750310058	SHPOLYANSKY	DEBORA	DAVIDOVNA	262 E 174TH ST		BRONX	NY	104577152	0.208105684	41
1144278474	ASHDOWN	ADRIAN		6279 SOUTH HORNELL RD	STE B	HORNELL	NY	148439030	0.208394617	41
1417124215	LIN	SHARON		1824 MADISON AVE		NEW YORK	NY	100353832	0.208433542	41
1417987694	TOTA-THURN	CATHERINE		30 N UNION RD		WILLIAMSVILLE	NY	142215367	0.208685573	41
1558859132	MEOTTI	THERESA	HELENE	135 N 7TH ST		BROOKLYN	NY	112492927	0.208891476	41
1326032269	HARRISON	AARON	I	109 BAKER AVE	BASSETT HEA	MIDDLEBURGH	NY	12122	0.209342884	41
1659309599	LAWRENCE	DENISE	ANTOINETT	600 MCCLELLAN ST	MSGR KEANE	SCHENECTADY	NY	123041009	0.209344478	41
1013361906	SHEIKH	MD		1650 GRAND CONCOURSE		BRONX	NY	104577606	0.209351728	41
1902828163	RUGGIERO	GEORGE	RICHARD	54 WOODVILLE RD		SHOREHAM	NY	117861331	0.209811429	41
1386011666	HARDING	MARK		1 BROADWAY		MENANDS	NY	122042738	0.209852378	41
1164653010	JULIEN-BANICA	JEHANNE		155 CRYSTAL RUN RD		MIDDLETOWN	NY	109414028	0.209944406	41
1528265501	MEYER	CHARLES	PHILIP	3226 WILKINS RD		ITHACA	NY	148509568	0.210014851	41
1548441298	AGRAPIDES-ROM	ALICIA	MARIE	55 MIDLAND AVE		STATEN ISLAND	NY	103062427	0.210046484	41
1114920360	SHAH	KULSOOM		1 STADIUM RD,STUDENT HEALTH CENTER,STONYBROOK UNIV		STONY BROOK	NY	117940001	0.210188484	41
1972682839	BARATT	OLGA		150 CORBIN PL APT 6T		BROOKLYN	NY	112354877	0.210420098	41
1346221678	GROSMAN	SVETLANA		900 AVENUE H		BROOKLYN	NY	112302848	0.21087364	41
1710064761	FELICIANO	DEBBIE		104 FOREST AVE		GLEN COVE	NY	115422015	0.211086915	41
1477993020	MILLER	LAURENCE	R	1276 FULTON AVE		BRONX	NY	104563402	0.211503685	41
1275891608	SCHIFF	EUGENE	CHARLES	731 WHITE PLAINS RD		BRONX	NY	104732631	0.211962969	41
1619322476	BAFFOUR-AWUAH	NANA YAA	ANIMA	152 ISLIP AVE STE 22		ISLIP	NY	117513225	0.211980316	41
1750499901	ZHAO	QIUQU		5008 7TH AVE		BROOKLYN	NY	112202167	0.212041022	41
1538666300	MODUPE	OLUWATOYI	ADEKITAN	16 GUION PLACE		NEW ROCHELLE	NY	10801	0.212360076	41
1629567540	SYED	FATIMA		1302 E MAIN ST		ENDICOTT	NY	137605430	0.212377978	41
1992719520	RUGGE	JOHN	K	6223 STATE ROUTE 9		CHESTERTOWN	NY	128170747	0.212655359	41
1902909476	SHERIDAN	MICHAEL	M	4988 STATE HIGHWAY 30	AMSTERDAM M	AMSTERDAM	NY	120107520	0.212806729	41
1487649257	JAIN	SUNITA	K.	196 MERRICK RD		OCEANSIDE	NY	115721420	0.213006165	41
1720173081	HANNA	THOMAS	ANDREW	5856 SCENIC AVE		MEXICO	NY	131143013	0.213135164	41
1801952379	WINTER	ERIN	ANN	2508 WESTERN AVE		ALTAMONT	NY	120099485	0.213295825	41
1407868821	SCHNEIR	JEROME	A	15 TOILSOME LN		EAST HAMPTON	NY	119372469	0.213333499	41
1104080811	FLORES	ZOILA	Z.	100 HOSPITAL RD		EAST PATCHOGUE	NY	117728809	0.213347064	41
1992706402	DETWEILER	ALLAN	SCOTT	271 DOUGHTY BLVD		INWOOD	NY	110962135	0.213347381	41
1649598731	MIKHEYEV	VYACHESLA		1167 NOSTRAND AVE		BROOKLYN	NY	112255417	0.21354597	41
1154366474	PIPIA	AMBROSE		15706 SANFORD AVE		FLUSHING	NY	113551126	0.213778331	41
1093957342	COSTELLO	THOMAS	E	126 E MAIN ST STE 1		EAST ISLIP	NY	117302600	0.213795293	41
1306930136	GOYAL	PRATIMA		1869 BRENTWOOD RD		BRENTWOOD	NY	117174625	0.213900591	41
1881655215	COLVIN	JULIE	Y	4101 MEDICAL CENTER DR		FAYETTEVILLE	NY	130666610	0.214014378	41
1326279753	LIN	KUNG-CHIN		3808 UNION ST STE 3L		FLUSHING	NY	113545670	0.214142967	41
1265551501	KADIANAKIS	KIKI		4604 31ST AVE	SUITE B	LONG ISLAND CI	NY	111031842	0.214168013	41
1245237098	FARRON	ROBERT		2240 MOTT AVE		FAR ROCKAWAY	NY	116913070	0.21488682	41
1720221229	OGORCHOCK-CON	JESSICA	E	4855 CAMP RD	SUITE 100	HAMBURG	NY	140752600	0.215029265	41
1831152297	PALMATEER	DANIEL	RICHARD	80 E MAIN ST - SUITE 104		CANTON	NY	136171403	0.21519177	41
1093817082	BLACK	HARVEY	E	5813 EAST SEYMOUR ST		CICERO	NY	13039	0.215530378	41
1215926977	RASMUSSEN	HEIDI	JANE	1205 TROY SCHENECTADY RD STE 101		LATHAM	NY	121101074	0.215753927	41
1376519231	COHEN	LARRY	E	2017 63RD ST		BROOKLYN	NY	112043071	0.215774343	41
1699731588	CAPARASO	DARREN	M	3900 N BUFFALO ST		ORCHARD PARK	NY	141271842	0.215888073	41
1679713390	ROBINSON	JONNIE	M.	2238 5TH AVE		NEW YORK	NY	100372127	0.21589963	41
1952344608	RAHMAN	SYED		89-12 WOODHAVEN BLVD		WOODHAVEN	NY	11421	0.215953494	41
1477663243	PARROTTA	RITCHIE	J	9 W SAND LAKE RD		WYNANTSKILL	NY	121987954	0.216027809	41
1891074936	CARLSON	JOSHUA		600 MCCLELLAN ST		SCHENECTADY	NY	123041009	0.216087483	41
1336173608	VIGNA	LAUREN	RENEE	222 ROUTE 299.		HIGHLAND	NY	12528	0.216225342	41
1922183052	YOUNGE	RICHARD	G	610 WEST 158TH ST	FAMILY MEDI	NEW YORK	NY	100327104	0.216246519	41
1972957769	DWORSKY	BRYAN	WILLIAM	2524 ROUTE 9W		RAVENA	NY	121432804	0.216254578	41
1427460252	SUAREZ	DIEGO		773-775 9TH AVE		NEW YORK	NY	10019	0.216397418	41
1720059298	MAUER	MARK	WILLIAM	123 CONHOCTON ST STE 101		CORNING	NY	148302959	0.216424995	41
1609857200	CASTILLO	MARLON	FIDEL	11050 MOUNT BELVEDERE BLVD	USA MEDDAC	FORT DRUM	NY	136025438	0.216667215	41
1780623678	VALENZUELA	ERICKA	MARIA	76 BONIFACE DR STE 1		PINE BUSH	NY	125664611	0.217033215	41
1346494655	MCNANY	ELIZABETH	HUMPHREY	4104 MEDICAL CENTER DR	SUITE 104	FAYETTEVILLE	NY	130666635	0.217126074	41
1134649486	JOHNSON	HEATHER	J	3 IRONGATE CTR		GLENS FALLS	NY	128013471	0.217305882	41
1467452441	ABESS	GERARD	F	3 IRONGATE CENTER		GLENS FALLS	NY	128013471	0.217347924	41
1902339583	SARIN	DHRUV		1276 FULTON AVE		BRONX	NY	104563402	0.217385371	41
1811255169	GERSTMAN	LESLIE	HOPE	580 BROADWAY		NEW YORK	NY	100123223	0.217543442	41
1588003222	ASUMEN	MARITESS	FIEL	501 10TH ST	LOWER LEVEL	NIAGARA FALLS	NY	143011800	0.217553219	41
1447384870	BLANCO	TERESA	F.	10401 ROOSEVELT AVE		CORONA	NY	113682327	0.217681541	41
1588764484	CHOI	MIKE	JOON	2517 VESTAL PKWY E		VESTAL	NY	138502020	0.217681819	41
1902996093	GIRALDO	NELSON	RAFAEL	10 BRENTWOOD RD		BAY SHORE	NY	11706	0.217700419	41
1164743308	CHANG	LISA		4101 30TH AVE		ASTORIA	NY	111032908	0.217721765	41
1619946548	NADAL	EVAN	C	34 COMMERCE DR	SUITE 1	RIVERHEAD	NY	119013118	0.217744242	41
1285824771	FRASCA	MASSIMILI		465 SMITHTOWN BLVD	NORTH SHORE	NESCONSET	NY	117672421	0.217964746	41
1881667764	CORVALAN-SCHM	ENRIQUE		2891 ROUTE 22		PATTERSON	NY	125632228	0.217979589	41
1710933619	SAHAF	ASHRAF	M	6030 EDWARD AVENUE		NEWFANE	NY	141081009	0.217981905	41
1598256190	RIVERA	MATTHEW	THOMAS	322 LAKE AVE		ROCHESTER	NY	146081162	0.218107311	41
1649237496	NIGHTINGALE	LUKE		1111 HUDSON AVE		STILLWATER	NY	121703439	0.218303617	41
1942220223	PERRY	JOHN	S	415 HOOPER RD	ENDWELL FAM	ENDWELL	NY	137603648	0.218375621	41
1396078127	CHEN	HELEN	H	136-36 39TH AVE.	5TH FLOOR	FLUSHING	NY	113545576	0.218464751	41
1043470149	JAFFE	KENNETH		2227 TURNPIKE RD		EAST MEREDITH	NY	137571236	0.218849854	41
1487759270	PERREAULT	PAUL	R	2497 STATE HIGHWAY 30		MAYFIELD	NY	121173495	0.218850934	41
1093776445	NOVELLI	DAVID	J	256 CENTER RD		WEST SENECA	NY	142241947	0.218867626	41
1295827798	LOUIS	JOSEPH	ANDRE	3414 CHURCH AVE	CARRIBEAN A	BROOKLYN	NY	112032714	0.218886553	41
1285629030	ALCASABAS	AURENE	DELA CRUZ	45 ROSE AVE		PATCHOGUE	NY	117722825	0.218891888	41
1992718209	DAMINENI	SAILAJA		111-20 MERRICK BLVD		ST. ALBANS	NY	11433	0.219085346	41
1467846840	MCGREGOR	ASHLEIGH		210 WESTCHESTER AVE		WHITE PLAINS	NY	106042901	0.219133901	41
1093730020	GREWAL	HARMINDER		800 IRVING AVE	WOMEN'S HEA	SYRACUSE	NY	132102716	0.219420165	41
1922531557	BU	JINGNAN		777 CLINTON AVE S	HIGHLAND FA	ROCHESTER	NY	146201448	0.219571346	41
1710911268	BEG	MIRZA	M	521 EAST AVE		LOCKPORT	NY	140943201	0.219670895	41
1457392482	TRAN	VU	Q	1770 LONG POND RD	SUITE 201	ROCHESTER	NY	146064057	0.219890914	41
1417246521	RODRIGUES	NATERCIA		454 E BROAD ST	SUITE 100	ROCHESTER	NY	146071724	0.219983535	41
1275500480	CHENG	HUAXU		1050 CLOVE RD		STATEN ISLAND	NY	103013627	0.220148618	41
1982610028	KHALID	NAZNEEN		21838 HILLSIDE AVE		QUEENS VILLAGE	NY	114271916	0.220173835	41
1104804715	ZELENKO	VLADIMIR		6 GARFIELD RD UNIT 1		MONROE	NY	109505845	0.220234616	41
1346370293	O'CONNELL	DANIEL	B	360 E 193RD ST	MMG FAMILY	BRONX	NY	104584710	0.220693055	41
1164498515	OSMANI	ATAUL	HOQUE MOH	20 ARLINGTON PLACE	#1ST PLACE	BROOKLYN	NY	11216	0.220977813	41
1295122513	MARQUEZ	CRYSTAL	M	450 CLARKSON AVE # MSC67		BROOKLYN	NY	112032012	0.220985187	41
1861574170	REYNOLDS	JOAN		27 FRANKLIN ST		SPRINGVILLE	NY	141411314	0.221316837	41
1346201068	MEROLA-MCCONN	SUSAN	L	4117 MEDICAL CENTER DR	POD C	FAYETTEVILLE	NY	130666600	0.22154548	41
1164757670	SMITH	BRIAN	SCOTT	55 MOHAWK ST	SUITE 201	COHOES	NY	120472600	0.221773859	41
1265460638	SUBRAMANIAN	PADMANABA		5925 KISSENA BLVD		FLUSHING	NY	113555547	0.221819065	41
1972759207	CHERNENKO	ALLA		1000 MONTAUK HWY		WEST ISLIP	NY	117954927	0.221840341	41
1811342074	MORRISON	AMANDA		2135 BUFFALO RD		ROCHESTER	NY	146241507	0.221848857	41
1659308419	THOMPSON	C	SCOTT	1100 LONG POND ROAD	SUITE 250	ROCHESTER	NY	14626	0.221991331	41
1669439501	RAO	JADOW		624 RIVER RD	SUITE 1	NORTH TONAWAND	NY	141206563	0.222007681	41
1417142324	YALDEN	LAURALEE		336 E 86TH ST		NEW YORK	NY	100284615	0.222030156	41
1235587247	THAKUR	SMRITI		1302 E MAIN ST		ENDICOTT	NY	137605430	0.222112998	41
1932184397	RISTOFF	KIME	J	5700 W GENESEE ST		CAMILLUS	NY	130313200	0.222124446	41
1891114930	ALBERTS	LARA		400 BROADWAY		NEW YORK	NY	100133698	0.223258522	41
1306042866	CIEPLENSKY	DAWN	CAROL	141 E 55TH ST	SUITE 7B	NEW YORK	NY	100224030	0.223332049	41
1740628791	UNDERHILL	HEATHER	NICOLE	571 SAINT JOSEPHS BLVD FL 2		ELMIRA	NY	149013230	0.223821655	41
1487757753	SPEARS	JAMES	M	610 W 158TH ST		NEW YORK	NY	10032	0.223867082	41
1639379126	BENITO	MARYELLEN	VERSOZA	200 PANTIGO PL	SUITE I	EAST HAMPTON	NY	119375920	0.223879168	41
1164400248	FRAME	PAUL		6131 BIG TREE RD	CONESUS LAK	LIVONIA	NY	144879608	0.224007556	41
1992731475	ROMANICK	DEAN	D	4400 LAKEVILLE RD		GENESEO	NY	144549762	0.224444341	41
1497275739	MALIPHOL	AMANDA		155 LAWN AVE		BUFFALO	NY	142071816	0.225082039	41
1205073483	STOBNICKE	PAUL	PETER	504 WINKWORTH PKWY		SYRACUSE	NY	132151554	0.225114109	41
1316182504	ADELMAN	JILL	S	100 BROAD ST		GLENS FALLS	NY	128014349	0.225502152	41
1861875437	MORIN	JOCELYN		3045 JOHN TRUSH JR BLVD STE 1		CAZENOVIA	NY	130359557	0.22565436	41
1114197910	FRANCIN	FRANCIS	M.	680 MAIN ST	SUITE2	PORT JEFFERSON	NY	117772203	0.226053415	41
1598727554	ALLEY	JOHN	A	28 1/2 E MAIN ST		MARCELLUS	NY	131081226	0.226108899	41
1306807144	CRENESSE	ANNE	J	186 JORALEMON ST		BROOKLYN	NY	112014356	0.226249296	41
1477651065	SCHINDER	HARRY	J	1 SCHOOL ST		GLEN COVE	NY	115422545	0.226285262	41
1811929078	STOCKMAN	DOUGLAS	L	777 CLINTON AVE S		ROCHESTER	NY	146201401	0.226786069	41
1992880348	CAULFIELD	PATRICK	F	2524 ROUTE 9W		RAVENA	NY	12413	0.227018445	41
1447418819	CROPP	MICHAEL	WALTER	511 FARBER LAKES DR		WILLIAMSVILLE	NY	142215779	0.22747435	41
1629584610	MILLER	ERIN	ELIZABETH	319 CENTRAL AVE STE B		DUNKIRK	NY	14048	0.227576891	41
1851610950	RIEDESEL	JEREMY	MARTIN	95 E CHAUTAUQUA ST		MAYVILLE	NY	147570168	0.22762953	41
1609941020	HAMAOUI	ABRAHAM		234 E 149TH ST		BRONX	NY	104515504	0.227638769	41
1013955285	KLEBANOV	IRINA		1517 VOORHIES AVE		BROOKLYN	NY	112353970	0.227979663	41
1871724351	NUSSBAUM	YEHUDA	L	2350 RIDGEWAY AVE	SUITE B	ROCHESTER	NY	146264127	0.227980211	41
1770739716	KIM	RYAN		600 WESTAGE BUSINESS CTR DR		FISHKILL	NY	125242281	0.228041395	41
1467400572	WONG	CHUI FAN		470 E FORDHAM RD		BRONX	NY	104585108	0.228750822	41
1255304531	EHRLICH	MARTIN	HENRY	2500 NESCONSET HWY	BLDG 7D	STONY BROOK	NY	117902555	0.229053931	41
1083616866	SCHILLER	ROBERT		16 E 16TH ST		NEW YORK	NY	100033105	0.22916896	41
1417187345	GEEVARGHESE	GEEJO		843 HUTCHINSON RIVER PARKWAY		BRONX	NY	10465	0.229214487	41
1720131774	GAMZIUKAS	ALGIRDAS	---------	40 LAKEWOOD PKWY		SNYDER	NY	142264001	0.229328144	41
1770510471	JAEGER	JEAN	ANN	2400 ROUTE 9		HUDSON	NY	125344725	0.229374358	41
1518982982	KLAUSNER	ERIC	G	4104 STATE HIGHWAY 30		AMSTERDAM	NY	120106202	0.229576069	41
1619001641	AMBIS	DOROTHY	P	208 TEXAS LN		ITHACA	NY	148501757	0.230045922	41
1750360368	GALLO	DAWN	MARIE	2352 RALPH AVE		BROOKLYN	NY	112345515	0.230258068	41
1285895714	RUTTER	ANN	ELIZABETH	391 MYRTLE AVE STE 4A		ALBANY	NY	122083797	0.23028269	41
1043449127	ROSATO	ELIZABETH	A	4417 VESTAL PARKWAY EAST		VESTAL	NY	138503556	0.23028672	41
1588076582	RHODEN	DIANE	MARIE	280 HENRY ST		NEW YORK	NY	100024816	0.230529551	41
1750349502	MALLIN	KIMBERLY	A	411 VAN BRUNT ST		BROOKLYN	NY	11231	0.230536681	41
1184673196	BERNSTEIN	RICHARD	K	1160 GREACEN POINT ROAD		MAMARONECK	NY	105434696	0.2305569	41
1811244064	CHIRUVOLU	RENU		25 HUDSON ST		NEW YORK	NY	100133802	0.230574685	41
1558625814	CLERVIL	ANDERSEN		11002 194TH ST		SAINT ALBANS	NY	114122029	0.230635072	41
1578505236	ERNEY	TRACY	A	4383 ROUTE 23		CAIRO	NY	124132645	0.230778062	41
1750601779	OHIRA	MASASHI		3379 CHILI AVE STE 100		ROCHESTER	NY	146245367	0.230778549	41
1902120942	BRANDON	ROBERT	HARRISON	470 E FORDHAM RD		BRONX	NY	104585108	0.230980275	41
1801029046	SONNAD	SHANTALA		1100 ROUTE 55 STE 101		LAGRANGEVILLE	NY	12540	0.231008328	41
1386723716	FRANCIS	GENINE	M	152 ISLIP AVE	STE 22	ISLIP	NY	117513225	0.231125584	41
1083107171	MORRISON	SHANIA		210 WESTCHESTER AVE		WHITE PLAINS	NY	10604	0.231168913	41
1962489716	CHARLES	JOHN	A	4631 ONONDAGA BLVD		SYRACUSE	NY	132193301	0.231377307	41
1093842122	KERSTETTER	SCOTT		215 E 95TH ST	2ND FL	NEW YORK	NY	101284077	0.231519483	41
1619173614	GOMEZ DEL CAR	JIMENA	MARIA	6714 4TH AVE	PARK RIDGE	BROOKLYN	NY	11220	0.231570289	41
1235120296	MAHONEY	MARTIN	CHRISTOPH	ELM AND CARLTON STREETS		BUFFALO	NY	142630001	0.231584561	41
1093726523	MOOSE	RICHARD	E	DECKER STUDENT HEALTH SERVICES CENTER	4400 VESTAL	BINGHAMTON	NY	13902	0.231863813	41
1427046853	COOKE	JOHN	DAVID	4435 SENECA RD		TRUMANSBURG	NY	148869201	0.231966192	41
1700052933	CARDONA	ERICA	MARIE	116 FIFTH AVE		PELHAM	NY	108031504	0.232082316	41
1548288988	DESIMONE	JOHN	P	475 IRVING AVE	STE 300	SYRACUSE	NY	132101528	0.232410453	41
1275062481	GALLO	JULIE	LYNNE	3379 CHILI AVE STE 100		ROCHESTER	NY	146245367	0.232506495	41
1124552476	MUHAMMAD	ATIF		3414 CHURCH AVE		BROOKLYN	NY	112032714	0.23261443	41
1992790976	KIM	ANDREW	S	13710 FRANKLIN AVE	SUITE #L-1	FLUSHING	NY	113553842	0.232751351	41
1588643423	KEENEN	CHARLES	H	37 W GARDEN ST	SUITE 102	AUBURN	NY	130212662	0.232769146	41
1174598387	TUTTLE	DONNA		3040 BROADWAY		SCHENECTADY	NY	123062102	0.233262937	41
1275537250	BALDWIN	TODD	E	1561 ROUTE 9W		LAKE KATRINE	NY	124495410	0.23339359	41
1104807247	SCHLAEN	BRENDA	R	1290 UPPER FRONT ST	UNITED MEDI	BINGHAMTON	NY	13901	0.233479031	41
1417914029	COHEN	SCOTT	A	1 ATWELL RD		COOPERSTOWN	NY	133261301	0.233533551	41
1942261540	PEZZULO	JOHN		112 CHARLTON RD		BALLSTON LAKE	NY	120192547	0.233650456	41
1801922919	OSHAE	MARNE		4 SANCTUARY DR # 2		ITHACA	NY	148501976	0.233809582	41
1770802399	LAMARRE	WINNIFRED		546 EASTERN PKWY		BROOKLYN	NY	112251604	0.233859095	41
1851736854	JACOB	NOBLE	KURIAN	2 MEDICAL PARK DR STE 5		WEST NYACK	NY	109941966	0.23409456	41
1154418044	CERQUEIRA RYO	PAULA	MARIA	600 NORTHERN BOULEVARD		BROOKVILLE	NY	115681214	0.234281206	41
1679518237	OVSHAEV	SAMIRA		8717 21ST AVE	SUITE 1C	BROOKLYN	NY	112144951	0.234694298	41
1255497707	KILBY	KIMBERLY	ANN	25 HACKETT BLVD # MC133		ALBANY	NY	12209	0.234699056	41
1639433394	LEONG	MARTHA		155 LAWN AVE		BUFFALO	NY	142071816	0.234721755	41
1205889201	CARNARU	MIRELA		5025 65TH ST		WOODSIDE	NY	113775810	0.234820468	41
1720047830	FLAUM	THEODORE	B	NORTHERN BLVD	ACADEMIC HE	OLD WESTBURY	NY	115688000	0.234918008	41
1063446045	STOREY	JACQUELIN	M	255 E 98TH ST		BROOKLYN	NY	112128817	0.234946737	41
1407965510	MCGUIRE	JOHN	FRANCIS	53 W MAIN ST		VICTOR	NY	145641106	0.234996756	41
1841266475	ZIMMERMAN	JONATHAN	LANDIS	1001 BROADWAY STE 223		ESOPUS	NY	124292500	0.235325893	41
1518214543	LOMELI	VICTOR	A.	17 LORIJEAN LN		EAST NORTHPORT	NY	117314009	0.235345458	41
1114188109	SIDDIQUI	AYESHA		610 W 158TH ST		NEW YORK	NY	100327104	0.235627938	41
1548777808	ROAE	DAVID	KEITH	PO BOX 153		BELMONT	NY	148130153	0.235977309	41
1528130242	SFERRAZZA	RIO	A	6418 MYRTLE AVE		GLENDALE	NY	113856203	0.235983152	41
1659554111	BOJJA	LAVANYA		800 IRVING AVE		SYRACUSE	NY	132102716	0.236130902	41
1144273004	LIN FU	GRACIE	MIN-MEI	6636 MAIN ST	SUITE 1	WILLIAMSVILLE	NY	142215967	0.236445372	41
1558364885	RANCIER	DANIEL	B	5586 LEGIONNAIRE DR STE 1		CICERO	NY	130393504	0.236866195	41
1760439103	QUIBAN	AMBROSIO	M.	500 W 180TH ST		NEW YORK	NY	100335905	0.237105754	41
1184651770	ROBERTSON	JOHN	S	3946 ONEIDA ST		NEW HARTFORD	NY	134139702	0.237129839	41
1275589442	OBRIEN	RICHARD	LEE	99 EAST STATE STREET		GLOVERSVILLE	NY	120780100	0.237563944	41
1851305064	FEDERICO	CARMEN	J	311 GREEN ST		SYRACUSE	NY	132032911	0.237756883	41
1376561910	LONG	JEFFREY	CLARKE	35 LYON ST		NAPLES	NY	145129707	0.238012672	41
1417928987	OEFFINGER	KEVIN	C	1275 YORK AVE		NEW YORK	NY	100216007	0.238054674	41
1831546365	BATEY	TYLER		1900 EMPIRE BLVD STE 100		WEBSTER	NY	145801934	0.238231701	41
1164746970	JOSE	NEETU	OLIAPURAM	215 E 95TH ST		NEW YORK	NY	101284077	0.238247614	41
1982895488	NAGY	JULIUS	IULIU	1111 ELMWOOD AVE		ROCHESTER	NY	146203005	0.238317961	41
1982628574	VARALLO	NICHOLAS		670 DAVISON ROAD		LOCKPORT	NY	140945338	0.238343407	41
1013352228	CARLE	CHRISTINE	MARIE	2299 ROUTE 9		MECHANICVILLE	NY	121183023	0.238769964	41
1528258886	KEI	YAT	KIM	28-47 JORDAN STREET		FLUSHING	NY	11358	0.239148032	41
1508866195	STEKLOVA	OLGA		21111 NORTHERN BLVD		BAYSIDE	NY	113613241	0.239637059	41
1881295558	MALIK	MAMOON		90 MENANDS RD		ALBANY	NY	122041400	0.239647873	41
1558353342	KNOWLES	ALLEN		535 MAIN ST		OLEAN	NY	147601513	0.239838706	41
1417976176	GOMEZ	BRENDA		625 E FORDHAM RD		BRONX	NY	104585049	0.240160612	41
1538210018	SPINNATO	THOMAS		280 UNION AVE		HOLBROOK	NY	117411822	0.240197884	41
1265659197	ALVES	JOHN	WITHERSPO	200 MADISON AVE	SUITE 2B	ELMIRA	NY	149013218	0.240228781	41
1699942441	SINGH	MANORANJA		155 CRYSTAL RUN RD		MIDDLETOWN	NY	10941	0.240271198	41
1356704670	BELLE	HEATHER		685 WHITE PLAINS RD		EASTCHESTER	NY	107095545	0.240374044	41
1417948191	VENCI	NICOLAS	A	45 WEBSTER COMMONS BLVD	SUITE 200	WEBSTER	NY	145803813	0.240481619	41
1972911352	AUNG	NAY LINN		2209 GENESEE ST		UTICA	NY	13501	0.241393149	41
1295268951	SHAPIRO	LISA	NICOLE	101 SAINT ANDREWS LN		GLEN COVE	NY	115422254	0.241517383	41
1902807407	WEINRAUB	JENNIFER		318 S ALBANY ST	BEECHTREE C	ITHACA	NY	148505406	0.241643339	41
1497861843	PERSAUD-MANCU	ARETHA	NANDA	150 BROADHOLLOW RD STE 311		MELVILLE	NY	117474901	0.24174553	41
1306294699	EDWARDS	OLAYINKA		184 BARTON ST		BUFFALO	NY	142131573	0.242093437	41
1104974039	GLUPCZYNSKI	DEBORAH		1824 MADISON AVE		NEW YORK	NY	100353832	0.242412058	41
1356510853	YUN	JONGOK		1 PENN PLZ		NEW YORK	NY	101190002	0.24241693	41
1477789667	BLACHER	ERIC	DAVID	350 S BROADWAY		HICKSVILLE	NY	118015006	0.242430625	41
1124100938	HARE	HUGH		100 BROAD ST		GLENS FALLS	NY	128014349	0.242431294	41
1205890068	YOHAI	JOEL		101 HARRIET DR		SYOSSET	NY	117915108	0.242582342	41
1447646369	GAGNIER	ELIZABETH	K	4 LAND RE WAY STE 100		SPENCERPORT	NY	14559	0.242615604	41
1942520424	COX	KATHERINE	A	3160 21ST ST	ASTORIA	NEW YORK	NY	111064520	0.24314636	41
1912344755	SCHNEID	PEREL		2 CENTEROCK RD		WEST NYACK	NY	109942215	0.243660005	41
1447243720	ROSENTHAL	THOMAS	C	1315 JEFFERSON AVE		BUFFALO	NY	142082102	0.244013355	41
1174010425	WANG	JIANG		CBWCHC 136-26 37TH AVENUE		FLUSHING	NY	11354	0.244204331	41
1669604633	YAO	PIN MEI		13338 41ST RD STE 2G		FLUSHING	NY	113553662	0.244282698	41
1801850300	KOVACHEVICH	THOMAS		9 WHITE ST		NEW YORK	NY	100132459	0.244564252	41
1619476157	GOTAY	ANA	ELIZABETH	754 E 151ST ST		BRONX	NY	104553267	0.244909797	41
1336375229	FAROOQI	MUSHAHID	A	121-08 HILLSIDE AVENUE		RICHMOND HILL	NY	11418	0.244927734	41
1720439417	AL IKHWAN	MAHDI		1276 FULTON AVE	4TH FLOOR F	BRONX	NY	104563402	0.24514273	41
1235325648	ZAI	MUZAFFAR		12415 JAMAICA AVE		RICHMOND HILL	NY	114182649	0.245210427	41
1851392856	HERNANDEZ	JUANA	EVANGELIS	5616 6TH AVE		BROOKLYN	NY	11220	0.245241167	41
1174773592	BOYD	KIMBERLY	KRISTINE	319 LAFAYETTE ST # 151		NEW YORK	NY	10012	0.245544478	41
1225088248	KEO	NARON	I	16 CLIFTON STREET		UNADILLA	NY	138491301	0.245706755	41
1083602221	MATTERN	CHERYL	C	3007 ONEIDA ST		SAUQUOIT	NY	134562917	0.246281402	41
1649273202	DECKER	LAURA	J	16 W BRIDGE ST		SAUGERTIES	NY	124771415	0.24634599	41
1790286268	SOMSOOK	CHRISTOPH		521 EAST AVE		LOCKPORT	NY	140943201	0.247463861	41
1104890565	ALLEN	MARCELLA		55 E 34TH STREET		NEW YORK	NY	100164337	0.248056377	41
1245211416	MARTIN	MAURICE	JOSEPH	1824 MADISON AVE		NEW YORK	NY	100353832	0.248226967	41
1023275161	SAXENA	PARUL		1200 FAIRWAY 7		MACEDON	NY	14502	0.24835856	41
1912050238	HYSON	CHRISTOPH	P	29 CHURCH ST		LAKE PLACID	NY	129461805	0.248557914	41
1558359786	AMNOTT	CRAIG	JAMES	1200 STATE ROUTE 208	STE 13	MONROE	NY	109504648	0.249042988	41
1609842228	JONES	CAROLINE	JANE	127 S BROADWAY		YONKERS	NY	107014006	0.249259661	41
1346246428	STILLMAN	ELWIN	L	7785 N STATE ST	STE 330	LOWVILLE	NY	133671229	0.249412096	41
1447321658	RIZZO	NICHOLAS	RONALD	233 7TH ST	SUITE 101	GARDEN CITY	NY	115305747	0.249483318	41
1083927925	LARUSSO	ELAINA	J	470 E FORDHAM RD		BRONX	NY	104585108	0.249890776	41
1588751093	CHIN	JERRY		1120 LITTLE EAST NECK RD		WEST BABYLON	NY	117042417	0.250202384	41
1679005326	MORALES	KRISTA	NICOLE	939 ROUTE 146 STE 700		CLIFTON PARK	NY	120653662	0.250397427	41
1649413287	JOHNSON	ROBERTA	MAY	249 RT. 11 A		NEDROW	NY	131204500	0.250474197	41
1538128764	MENDONZA	LISA	M	2914 ELMWOOD AVE		KENMORE	NY	142171332	0.250644378	41
1518963941	MAYER	WILLIAM	D	3768 ST HWY 30		BROADALBIN	NY	12025	0.250655439	41
1841573581	YOUSUF	MD ABDULL		2459 MERRICK RD		BELLMORE	NY	117105703	0.250907307	41
1154583011	OSTROY	PAUL	ROBERT	259 N MIDDLETOWN RD		NANUET	NY	109541220	0.251418984	41
1831273911	STEINBERG	JOSHUA	D.	40 ARCH ST		JOHNSON CITY	NY	137902102	0.251498963	41
1578578431	LAMBERT	FREDERICK	BARRY	7520 ASTORIA BLVD	VNSNY HOSPI	EAST ELMHURST	NY	113701138	0.251603871	41
1841506904	LACARRUBBA	SARAH	ANNE	14 W 14TH ST		NEW YORK	NY	100117524	0.251849745	41
1790120400	WILSON	SCOTT		118 MAIN ST		MOUNT MORRIS	NY	145101218	0.25192044	41
1609982529	ANREDER	LEWIS	SETH	33 MONTAUK HIGHWAY		QUOGUE	NY	11959	0.25200373	41
1023413747	CHEN	ZU	YU	13739 45TH AVE		FLUSHING	NY	113554094	0.252457221	41
1952616724	KADIYALA	SRILAKSHM		930 GRAND CONCOURSE	APT #10E	BRONX	NY	104512705	0.252604072	41
1750472528	BONANNO	RICHARD	JOSEPH	1869 BRENTWOOD RD		BRENTWOOD	NY	117174625	0.252648788	41
1346221546	WEBER	HARVEY		530 HICKSVILLE RD		BETHPAGE	NY	117143415	0.252718692	41
1154356996	CUMMINGS	DEANN	LYNN	4104 MEDICAL CENTER DR	SUITE 104	FAYETTEVILLE	NY	130666635	0.252871553	41
1598151607	HAYRE	SATINDERJ		321 CROSSWAYS PARK DR		WOODBURY	NY	117972066	0.252940452	41
1376578724	DESANTIS	KIMBERLY	M	415 HOOPER RD	ENDWELL FAM	ENDWELL	NY	137603646	0.2538539	41
1356434310	LODHA	SMITA		9606 NORTHERN BLVD		CORONA	NY	113681046	0.254256203	41
1134459597	THIN	CHO	CHO	6317 4TH AVE		BROOKLYN	NY	112204922	0.254288235	41
1669676110	TIBURCIO	JOSE	FRANK	1276 FULTON AVE # 3F		BRONX	NY	104563402	0.254463599	41
1518386200	WOZ	SHAULA		1835 FAIRPORT NINE MILE POINT RD STE 100		PENFIELD	NY	145261903	0.254492626	41
1982098539	PUNN	RAJIV	KUMAR	355 MAIN ST STE 103		ARMONK	NY	10504	0.254577979	41
1356313787	SMITH	DAVID	W	9 ELM ST		PERU	NY	129722812	0.255223374	41
1871578872	KHANDROS	SVETLANA		2467 OCEAN AVE	SUITE C	BROOKLYN	NY	112293969	0.255332515	41
1528662400	ABDALLAH	HIGER		240 MEETING HOUSE LN		SOUTHAMPTON	NY	119685090	0.255356548	41
1922059344	SCHISKIE	MELISSA		11 CRUM ELBOW RD		HYDE PARK	NY	125382852	0.255680315	41
1144457938	MOSKOWITZ	MICHAEL	SCOTT	2053 BELLMORE AVE		BELLMORE	NY	117105603	0.255785152	41
1194950733	MERKAND	IRSHAD	A	4425 OLD RIDGE RD		WILLIAMSON	NY	14589	0.255805898	41
1316328776	DORMANDY	DAVID	JOHN	325 ESSJAY RD		WILLIAMSVILLE	NY	14221	0.255861096	41
1275023020	HARTWICK	SALLY		25 EVERGREEN ST		AFTON	NY	137302129	0.25599605	41
1518327865	VAGHASIA	MIRAL		589 3RD AVE		NEW YORK	NY	100162711	0.256023315	41
1366544686	DOMINGUEZ-RAF	CARMEN	M	610 W 158TH ST		NEW YORK	NY	10032	0.256311482	41
1679591564	STANILOIU	MARIA		9610 METROPOLITAN AVE		FOREST HILLS	NY	113756625	0.256544065	41
1720077563	ZANG	KATHERINE	HEISS	110 HO PLAZA	GANNETT HEA	ITHACA	NY	14853	0.256617133	41
1669566352	CIRIGLIANO	PETER	JOSEPH	123 SOUTH CHURCH ST.		GOSHEN	NY	10924	0.25662478	41
1063462356	PACINO	JAMES	R	8745 LAKE ST RD	STE 1	LEROY	NY	14482	0.256782758	41
1275586158	CHANDANI	SURESH		66 MIDDLEBUSH RD	SUITE 202	WAPPINGERS FAL	NY	125904098	0.256782956	41
1821253857	BREWER	DEAN	MARK	400 N MAIN ST		WARSAW	NY	145691025	0.257116558	41
1235132655	HAFNER	KARL	FREDERICK	98 N 2ND ST		FULTON	NY	130691254	0.257184068	41
1376622662	GOTTLOCK	ROBBINS	L	222 W 14TH ST		NEW YORK	NY	100117200	0.257328767	41
1407113319	GRABER	JOYCE	F	8 OLD FIELD LN		GREAT NECK	NY	110201305	0.257370399	41
1750490314	SVENSSON	KENNETH	BARRY	46 N BROADWAY		NYACK	NY	109602623	0.257461599	41
1295728731	ZHUKOVSKI	DMITRY		4766B BEDFORD AVE		BROOKLYN	NY	112352606	0.257479614	41
1013092006	PILOSOV	DANIEL	ROBERT	85 W BURNSIDE AVE		BRONX	NY	104534015	0.257578012	41
1164800934	BALCENIUK	LINDSAY		55 BARRETT DR STE 100		WEBSTER	NY	14580	0.257715957	41
1659605186	AGASHIWALA	RAJIV	MAHESH	2265 3RD AVE		NEW YORK	NY	100352231	0.257830663	41
1790982478	CUMMINGS	WALTER	DONALD	119 HOLLAND CIRCLE DR		AMSTERDAM	NY	120107550	0.257870184	41
1053378612	OKONKWO	AMOGECHUK	N	819 S SALINA ST		SYRACUSE	NY	132023536	0.258222935	41
1588640296	WEBSTER	MARK	C	114 S SHORE RD		OLD FORGE	NY	134203500	0.258261231	41
1922007400	SINCHAK	JOSEPH	R.	48 ERIE BLVD	ST. MARY'S	CANAJOHARIE	NY	133171133	0.258317637	41
1396326500	LACKEY	MEYGAN	J	1824 MADISON AVE FL 5		NEW YORK	NY	100353832	0.258371987	41
1891859781	LAUCHANGCO	ANGELINA	VENTURA	155 E 47TH ST	1A	NEW YORK	NY	100172009	0.258389275	41
1578596045	GRIGORIAN	ALEXANDRE		4014 BOSTON RD		BRONX	NY	104751120	0.258510548	41
1124030069	STRAUS	LISA	ANN	3360 ROUTE 343	HUDSON RIVE	AMENIA	NY	125015619	0.258574004	41
1598785537	MURPHY	CHRISTOPH	J.	624 MCCLELLAN ST	SUITE 101	SCHENECTADY	NY	123041020	0.258891351	41
1861489312	REESE	ANDREW	B	369 E MAIN ST		WATERLOO	NY	131651654	0.25905817	41
1053522268	MCNEIL	CARRIE	L	213 MAIN STREET	SALEM FAMIL	SALEM	NY	12865	0.259135374	41
1760759476	SOUSA	ELIZABETH	N.	130, LAKE SHORE DRIVE		PLEASANTVILLE	NY	10570	0.259443083	41
1619906245	HEYMANN	KARL	MICHAEL	6734 ROUTE 9		RHINEBECK	NY	125723724	0.259813815	41
1093007361	ORKIN	ALANA	ROSE	8605 FLATLANDS AVE		BROOKLYN	NY	11236	0.260192677	41
1558383489	TEPER	DIANA		8622 BAY PKWY		BROOKLYN	NY	112144168	0.260229872	41
1407847114	BELL	DAVID	S	77 S MAIN ST		LYNDONVILLE	NY	140989771	0.260262302	41
1851821177	BARABASH	LESLIANNE		3 FELIX PL		AMITY HARBOR	NY	117014119	0.260532362	41
1851456883	DWIVEDI	JAGANNATH	PRASAD	158 BROADWAY		BROOKLYN	NY	11211	0.260925408	41
1396727749	BLACK	CHRISTOPH	PHILIP	18983 US ROUTE 11		WATERTOWN	NY	136015320	0.260942463	41
1154343614	FOY	BRIDGET		279 MAIN ST	SUITE 102	NEW PALTZ	NY	125611623	0.26104161	41
1760972418	MATOTT	MEGAN		20 CHAPEL ST		SHERBURNE	NY	134609753	0.261057749	41
1518025105	GELMAN	GALINA	L.	129-A WEST END AVE		BROOKLYN	NY	11235	0.261175043	41
1811956493	NOVAK	SUE-ANN	ELIZABETH	3173 CHILI AVE	SUITE 400	ROCHESTER	NY	146245400	0.261619252	41
1043699762	VIJAYAKUMAR	NANDINI		794 UNION ST		BROOKLYN	NY	11215	0.261858333	41
1225187743	DENNO	MATTHEW	L.	26 NORTH FRONT STREET		NEW PALTZ	NY	12561	0.261896528	41
1750325320	LOVE	ROBERT	F	3 IRONGATE CENTER		GLENS FALLS	NY	128013471	0.262147805	41
1235456955	LAVENDER	REBECCA	TYSON	454 E BROAD ST	SUITE 100	ROCHESTER	NY	146071724	0.262271164	41
1659682441	ARORA	NITIN		107 PROSPECT ST		ATTICA	NY	140111149	0.262601624	41
1790892644	VAN GORDER	SCOTT	C.	10 GEORGE ST		OSWEGO	NY	131263276	0.262677391	41
1982866521	RUIZ	ANGEL		1065 SOUTHERN BLVD		BRONX	NY	104592417	0.262778892	41
1932553369	DRUMMOND	RACHEL		145 SAWKILL RD		KINGSTON	NY	124011226	0.262834942	41
1982985610	LEE	SOPHIA	YUNGWEN	13617 39TH AVE	4TH FLOOR S	FLUSHING	NY	113545504	0.262852362	41
1871604025	LOWELL	JONATHAN		130 PARK STREET		MALONE	NY	12953	0.263203298	41
1053530592	DURLAND	BROOKE	DICKINSON	117 LOMB MEMORIAL DR		ROCHESTER	NY	146235608	0.263577132	41
1073937843	MILLER	JOYCE		444 E 75TH ST	SUITE 4H	NEW YORK	NY	100213456	0.263609019	41
1912949082	SHEEHAN	BRENDA		172 AMSTERDAM AVE		NEW YORK	NY	100235034	0.263860475	41
1013295047	SEEPANA	VIJAYA		4101 MEDICAL CENTER DR		FAYETTEVILLE	NY	130666600	0.263924313	41
1144380114	RODRIGUEZ-OSP	JOSE	IGNACIO	8 MAPLE AVE		BAY SHORE	NY	117068722	0.264091549	41
1679868673	WIENER	HERBERT		5 AMHERST ROAD		GREAT NECK	NY	11021	0.264240861	41
1073790580	JEMIOLO	KRISTEN	PATRICIA	75 RAYMOND AVE		POUGHKEEPSIE	NY	12603	0.264403069	41
1497114862	JEAN	CATRINA		685 WHITE PLAINS RD		EASTCHESTER	NY	107095545	0.264782669	41
1336231844	BEVILACQUA	LISA	R	1882 NEW SCOTLAND RD STE 200		SLINGERLANDS	NY	121593627	0.265026083	41
1366571374	ROUGEUX	MICHELLE	L.	115 LIBERTY ST		BATH	NY	148101508	0.265086807	41
1346614237	PERRAPATO	TRACY	H	3671 SOUTHWESTERN BOULEVARD	SUITE 101	ORCHARD PARK	NY	141271752	0.265648135	41
1295047587	GENEROSO	LEONILA	E.	5 PETER COOPER RD.	#5A	NEW YORK	NY	10010	0.265694522	41
1568654895	HOHMANN	LYNDA	MARLENE K	30 CENTURY HILL DR	BLUESHIELD	LATHAM	NY	121102116	0.265725059	41
1467437707	LIVITZ	INNA		2631 MERRICK RD	SUITE 300	BELLMORE	NY	117105730	0.265747286	41
1710062823	LANDANNO	CLEMENT	R	400 WESTAGE BUSINESS CENTER DRIVE	SUITE 400	FISHKILL	NY	12524	0.265819868	41
1417168626	KRANZ	PEBBLE	M	625 PANORAMA TRL STE 2220		ROCHESTER	NY	146252431	0.266278036	41
1376569707	DIC	JOSEPH		2005 DEER PARK AVE	SUITE D	DEER PARK	NY	117292700	0.26643915	41
1851307185	CRICCHIO	FRANK	PETER	971 ROUTE 45	STE 204	POMONA	NY	109703500	0.266511069	41
1255520946	ELDREDGE	DANIEL	J	3044 ROUTE 50		SARATOGA SPRIN	NY	128662906	0.266816016	41
1689655698	CASTER	CHESTER	NICHOLAS	1772 HELDERBERG TRL		BERNE	NY	120232709	0.266952552	41
1659392215	STAMBERG	ERIC	B	334 PLAZA RD		KINGSTON	NY	124012975	0.267287501	41
1003942871	CHITRAKAR	TARA	DEVI	124 COLUMBIA HTS		BROOKLYN	NY	112011600	0.267288968	41
1649256199	CLARKE	RONALD	J	6950 WILLIAMS ROAD		NIAGARA FALLS	NY	14304	0.267605763	41
1821223769	CHU	KEITH		2079 FOREST AVE		STATEN ISLAND	NY	103031865	0.267637705	41
1134433717	SHARP	ELISABETE		53 W MAIN ST		VICTOR	NY	145641198	0.267746089	41
1245413806	SINGIRI	ARCHANA		2358 CROTONA AVE		BRONX	NY	104588571	0.268422385	41
1003124165	PYATOV	YELENA		27005 76TH AVE	DEPARTMENT	NEW HYDE PARK	NY	110401402	0.268530415	41
1851442560	FEDNARD	SABINE	M	3080 21ST ST	2ND FL.	ASTORIA	NY	111023671	0.268656562	41
1891718862	COSTA	PATRICK	J	701 SENECA ST STE 646C		BUFFALO	NY	142101351	0.269175576	41
1619405933	GUPTA	KUNAL		279 MAIN ST		NEW PALTZ	NY	125611623	0.269361805	41
1083608418	WEHR	MATTHEW	D	138 E MAIN ST		WESTFIELD	NY	147871121	0.269717532	41
1649220740	WHYTE-CONNELL	STACEY	ELIZABETH	155 CRYSTAL RUN RD		MIDDLETOWN	NY	109414028	0.269866312	41
1104883727	HOLMES	THOMAS	R	55 CALVARY DR		NORWICH	NY	138151032	0.269909337	41
1356791537	GASS	JORDAN	JOSEPH	11050 MOUNT BELVEDERE BLVD		FORT DRUM	NY	136025438	0.270200952	41
1750384020	BECKMAN	KAREN	E	4939 BRITTONFIELD PARKWAY		EAST SYRACUSE	NY	13057	0.270357466	41
1811387830	CAINE	RAVILYA		1276 FULTON AVE		BRONX	NY	104563402	0.270713827	41
1710972013	PARKER	RICHARD	LEE	25 PARK AVENUE		COHOCTON	NY	148269401	0.270722062	41
1871936534	THOMAS	REENA		833 MANHATTAN AVE		BROOKLYN	NY	11222	0.27101452	41
1134173669	ELLSWEIG	BRUCE	ALAN	61 EMERALD PL		ROCK HILL	NY	127756049	0.271081014	41
1003173022	BARNES	ANGELA		2875 UNION RD	SUITE 8	CHEEKTOWAGA	NY	142271470	0.272084764	41
1750510848	WELCH	JOHN	C	105 RIDGEHAVEN DR		VESTAL	NY	138502640	0.27222202	41
1063407583	VERKLEEREN	ERICA	WOLFF	15 COMMUNITY DR		ADDISON	NY	148011140	0.272386154	41
1497744049	PICCIRILLI	DORA		180 MARBLE AVE		PLEASANTVILLE	NY	105703424	0.272439193	41
1033604897	PERINPANATHAN	ZANGEETHA		121 DEKALB AVE		BROOKLYN	NY	112015425	0.272526591	41
1700889573	HENDRICKS	ORVILLE		20 LOSSON RD	STE 105	CHEEKTOWAGA	NY	142272379	0.272594075	41
1639176571	BAKER	LISA	A	180 E PULASKI RD		HUNTINGTON STA	NY	117461915	0.27267156	41
1609934025	AHN	DOUGLAS		6 RHOADS DR.		UTICA	NY	13502	0.272678376	41
1548421399	MALIK	SALWAT		535 MAIN ST STE 1		OLEAN	NY	147601593	0.272886681	41
1699737700	SCIORTINO	SUSAN	LEE	2800 VICTORY BLVD	THE COLLEGE	STATEN ISLAND	NY	10314	0.273120486	41
1194718486	SINGH	RANJIT		462 GRIDER ST		BUFFALO	NY	142153021	0.273323437	41
1457339756	EDINGER	JAMES	E	57 STATE ST		TULLY	NY	131593218	0.273502445	41
1871507921	SCHIOWITZ	EMANUEL		1701 59TH ST		BROOKLYN	NY	112042254	0.273917264	41
1083671325	ZIEGLER	SHARON	L	209 W STATE ST	ATTN: BOB B	ITHACA	NY	148505429	0.274315736	41
1831401413	FLAHERTY	DEBBIE	LEAH	6 MEDICAL PARK DR	SUITE 206	MALTA	NY	120205051	0.274582438	41
1962586727	ORSI	RICHARD		4164 ROUTE 2		CROPSEYVILLE	NY	12052	0.274704994	41
1750617239	RALI	MAYUR	S	1869 BRENTWOOD ROAD		BRENTWOOD	NY	11717	0.274879811	41
1811038532	COHEN	BARRY		132 CROSBY ST FL 2		NEW YORK	NY	100123363	0.275090402	41
1992935985	LILANI	RIZWANA		462 GRIDER ST		BUFFALO	NY	142153021	0.275441783	41
1780638676	CASTELLANA	LANCE		71 PROSPECT AVE	SUITE 210	HUDSON	NY	125342907	0.275476001	41
1487674115	KELLY	FRANCIS	WILLIAM	2261 STATE ROUTE 19 N		WARSAW	NY	145699334	0.275516419	41
1003020041	GRIFA	MARGARET		1100 LONG POND RD	SUITE 250	ROCHESTER	NY	146261177	0.276164868	41
1518258235	KERZUMA	ELINA		154 N 7TH ST		BROOKLYN	NY	112492910	0.276382521	41
1962484121	SORIN	SERGEY		126 UPPER PINEKILL RD		WESTBROOKVILLE	NY	12785	0.276413527	41
1538251012	NORTH	CATHERINE	M	5100 W TAFT RD	SUITE 1C	LIVERPOOL	NY	130883807	0.276533205	41
1396718383	HUBICKI	WALTER	W.	77 COUNTY ROUTE 26A		GREENVILLE	NY	120833921	0.276693043	41
1386601359	RAHMAN	SULTANA	YASMIN	31 OAK ST	SUITE # 3	PATCHOGUE	NY	117722841	0.276697524	41
1861645707	AVERION	ROSARIO	DEMESA	1200 EAST AND WEST RD		WEST SENECA	NY	14224	0.276709658	41
1396180899	DAR	SONIA		2350 RIDGEWAY AVE	STE A	ROCHESTER	NY	146264127	0.276868062	41
1992776934	WESTENBERGER	JANET	B.	3875 N BUFFALO ST		ORCHARD PARK	NY	141271839	0.277496599	41
1659398097	VIOLA	THERESA	M	2125 RIVER RD	SUITE 202	SCHENECTADY	NY	123091135	0.277801412	41
1902388911	OFORI-AMPOMAH	CHARLES		1017 BURKE AVE		BRONX	NY	104693803	0.277808147	41
1841479458	NELSON	ALAN	J	898 OYSTER BAY RD		EAST NORWICH	NY	117321051	0.277830501	41
1861620791	MONGAL	LUCRETIA	S	1551 RICHMOND RD	UNIT 1A	STATEN ISLAND	NY	103042313	0.277926591	41
1366891632	SPRAGUE	MALLORY		49 LAWRENCE AVE		POTSDAM	NY	136761889	0.278394298	41
1053793273	AKINTUNDE	KRISTIE	ABIMBOLA	1276 FULTON AVE		BRONX	NY	104563402	0.278450244	41
1427027895	LEWIS	CLEMENTIN	JOVIONO	4979 HARLEM RD		AMHERST	NY	142262547	0.278746642	41
1396945903	MEKA	RAJANA		855 STATE ROUTE 17M		MONROE	NY	109501600	0.278795905	41
1700956992	POLISAR	MARK	J	MMG - WILLIAMSBRIDGE	3448 BOSTON	BRONX	NY	10469	0.278892195	41
1578116927	JACOBS	PAMELA	JOANN	77 WESTWOOD RD		LANCASTER	NY	140869522	0.278973448	41
1669876512	HERSH	ZAHAVA		327 BEACH 19TH ST		FAR ROCKAWAY	NY	116914423	0.279017957	41
1134674443	LE	VY		1930 PRE EMPTION RD		PENN YAN	NY	145279641	0.279205359	41
1659399095	MANYON	ANDREA		2465 SHERIDAN DR		TONAWANDA	NY	141509407	0.279408383	41
1265824684	CARROLL	DANIELLE	M	8906 135TH ST	SUITE 3D	JAMAICA	NY	114182821	0.279436439	41
1275029993	CHANDRA	UNJALI		2200 MAIN ST		BUFFALO	NY	142142635	0.279548995	41
1750955944	DINEEN	MICHAEL	L	728 N MAIN ST		NEW SQUARE	NY	109778916	0.279628842	41
1548221567	PEREZ	ANDREA		1469 BEACH AVE		BRONX	NY	104603630	0.279640853	41
1124062393	SCHERPIRRO	JODI	HELENE	986 SUNRISE HIGHWAY		NORTH BABYLON	NY	11703	0.279843623	41
1205837077	KNAPP	GEORGE	STERLING	520 MAPLE AVE		SARATOGA SPRIN	NY	128665509	0.280306488	41
1194810820	DENZIEN	DARLENE		303 MAIN ST		BINGHAMTON	NY	139052524	0.280545371	41
1154653822	RAPPING	LOWELL	STEWART	61 FURNACE DRIVE		CORTLANDT MANO	NY	105671254	0.280581349	41
1083929525	JUARBE-RAMOS	IVANNETTE		530 W 236TH ST	STE 1D	BRONX	NY	104631748	0.280750886	41
1982925491	TIBBENS-SCALZ	JENNIFER		1200 FAIRWAY 7		MACEDON	NY	145029392	0.280984245	41
1144757972	JOSEPH	JESSY		1053 SAW MILL RIVER RD	SUITE LL1	ARDSLEY	NY	105021048	0.280991923	41
1538422076	SANDLER	BRYAN		3170 WEST ST STE 222		CANANDAIGUA	NY	144241786	0.28126793	41
1013968569	JOSEFSKI	MARK		1 FAMILY PRACTICE DR		KINGSTON	NY	124016449	0.281284905	41
1700264405	TORRES	LYDIA	DENISE	150 55TH ST		BROOKLYN	NY	112202508	0.281338581	41
1699877910	KLINK	KATHLEEN	A	610 W 158TH ST		NEW YORK	NY	10032	0.281437375	41
1861415838	BROWN	ELIZABETH	J	777 CLINTON AVE S		ROCHESTER	NY	146201401	0.281773338	41
1356368146	LEANZA	FRANCESCO		16 E 16TH ST		NEW YORK	NY	100033105	0.281972659	41
1134429152	SANDERS	BRUCE	TODD	45 FOSTER RD		HOPEWELL JUNCT	NY	125336123	0.282196954	41
1699925313	SKYERS	PRINCESS	ROSE	288 FLATBUSH AVE		BROOKLYN	NY	112172812	0.282211879	41
1346629169	WITTHAUER	TABITHA		5030 BROADWAY		NEW YORK	NY	100341609	0.283375794	41
1437582988	EKANADHAM	HIMABINDU		3448 BOSTON RD		BRONX	NY	104692512	0.283554956	41
1013017193	PATEL	NEELA	K	21408 HILLSIDE AVE	FIRST FLOOR	QUEENS VILLAGE	NY	114271808	0.283570316	41
1134549850	KIERAN	ANNE	E.	284 PULASKI RD		GREENLAWN	NY	117401602	0.283748323	41
1730235037	CROUCH	BINDY		8900 VAN WYCK EXPY		JAMAICA	NY	114182897	0.283821907	41
1912164450	CHERIAN	SHOBA	ANNE	1276 FULTON AVE		BRONX	NY	104563402	0.283828034	41
1629006341	ENGEL	VICTORIA	ANN	70 ONEIL ST		KINGSTON	NY	124013510	0.283881283	41
1104824705	NEWMAN	DAVID	MICHAEL	16 BANK ST		BATAVIA	NY	140202250	0.283958019	41
1205363322	BALOCH	SARMAD		135 N UNION ST		OLEAN	NY	147602736	0.284162827	41
1407827462	BURCHELL	RANDALL	LAWRENCE	3044 ROUTE 50		SARATOGA SPRIN	NY	128661143	0.284191047	41
1205895059	HINKLEY	DEBORAH	ANN	SENIOR MEDICAL OFFICER	USS THEODOR	FPO AE	NY	95992871	0.284389606	41
1396803920	SKOLAS	FRANCESCA	N	1500 PELHAM PKWY SOUTH	AHRC HEALTH	BRONX	NY	10461	0.284538016	41
1427461417	LUE	CHAD		1515 SOUTHERN BLVD		BRONX	NY	104605980	0.285160227	41
1407856180	MATHAI	RINY		30 SOUTH BROADWAY		YONKERS	NY	10701	0.285415722	41
1457330623	VAKANTE-JANKO	DIANA		3675 SOUTHWESTERN BLVD		ORCHARD PARK	NY	141271732	0.285449342	41
1457395238	NARALA	KARUNA		2497 STATE HIGHWAY 30		GLOVERSVILLE	NY	12078	0.285506207	41
1659876449	PERRY	LAUREN	MICHELLE	2381 FREDERICK DOUGLASS BLVD		NEW YORK	NY	100271822	0.285593181	41
1316070790	DUBBERSTEIN	JOHN	CARL	111 MALTESE DRIVE	MIDDLETOWN	MIDDLETOWN	NY	109402115	0.28561231	41
1326081001	HERSH	JERRY		VICENZA HEALTH CLINIC	VICENZA HEA	APO AE	NY	96300016	0.285771863	41
1285605766	MCCLINTIC	WILLIAM	RIDGE	1243 PENNSYLVANIA AVE		PINE CITY	NY	148719230	0.285795744	41
1205924974	SHAH	SUDHA	R	3860 KINGS HWY		BROOKLYN	NY	112342907	0.285874621	41
1881786184	SHEINKERMAN	BORIS	Z	8340 WOODHAVEN BLVD		GLENDALE	NY	113857824	0.285884284	41
1205020245	GEMBUSIA	KEITH	A	401 N. 8TH ST.		OLEAN	NY	14760	0.285979509	41
1407883457	PLANSKY	BERNARD	JOSEPH	61F MONROE AVE.		PITTSFORD	NY	14534	0.286068027	41
1104864594	YURFELD	SOFYA		2079 E 24TH ST		BROOKLYN	NY	112292421	0.286068347	41
1437311487	QURESHI	MUHAMMAD	U	769 COMMACK RD		BRENTWOOD	NY	117177407	0.28666547	41
1639584972	LEE	JUYEON		489 5TH AVE		NEW YORK	NY	100176109	0.286692658	41
1609097526	COLLINS	REBECCA		80 BEEKMAN AVE		SLEEPY HOLLOW	NY	105912503	0.286703183	41
1043389539	ZAKHAROV	IGOR		2748 OCEAN AVE	FL 7	BROOKLYN	NY	112294708	0.287549274	41
1598006595	KAPLAN	BENJAMIN	ALEXANDER	215 E 95TH ST		NEW YORK	NY	101284077	0.287759129	41
1740574383	FEDERICO	MICHAEL	TODD	415 HOOPER RD		ENDWELL	NY	137603646	0.287840197	41
1386672368	DONNELLY	PAUL	THOMAS	104 S PORTER ST		WATKINS GLEN	NY	148911622	0.288050511	41
1295724508	URMAN	SIMON	G.	561 E 3RD ST		BROOKLYN	NY	112184505	0.288921955	41
1659534543	SHAH	SAPNA		12506 101ST AVE		SOUTH RICHMOND	NY	11419	0.289058014	41
1922334523	RAGUSA	MICHAEL	JOSEPH	941 ESCARPMENT DR		LEWISTON	NY	140922021	0.289180798	41
1275624660	SACHDEV	RAJVEER		6 MEDICAL PARK DR	SUITE 4	POMONA	NY	109703525	0.289285938	41
1669427589	NAGALLA	RAJESWARA		131 EAST AVE		LOCKPORT	NY	140943838	0.289355817	41
1942645924	NISHAT	ARSHIA		81 S BROADWAY		YONKERS	NY	107014004	0.289436893	41
1295793933	ALTSTEIN	SAMUEL		202 W 23RD ST		NEW YORK	NY	100112301	0.289516778	41
1467999425	GARDNER	ADAM	STONE	USAMEDDAC 11050 MOUNT BELVEDERE BLVD		FORT DRUM	NY	136025004	0.289954554	41
1811971245	JOHNSON	CINDY	SWAN	1259 FISHER AVE		CORTLAND	NY	130451012	0.289983067	41
1386088169	DMOCHOWSKA	JOLANTA		NYU LANGONE MEDICAL	934 MANHATT	BROOKLYN	NY	11222	0.290164806	41
1578529590	VALERIO	RUBI	MODESTO	1067 OGDEN AVE		BRONX	NY	10452	0.290277858	41
1407965346	HEPPARD	BRIAN		1500 PORTLAND AVE		ROCHESTER	NY	146213065	0.2902901	41
1245253418	GERWIG	TODD	E	465 WESTFALL RD		ROCHESTER	NY	146204645	0.29062425	41
1417062241	DOBUSHAK	WALTER	STEPHEN	130 KRUM RD	POB 720	KERHONKSON	NY	12446	0.290649446	41
1063678910	ROTKOWITZ	LOUIS	PHILIP	104-20 QUEENS BLVD	APT. 12M	FOREST HILLS	NY	113753633	0.290934908	41
1316005895	JENKINS	MARY	DALE	366 N BROADWAY	SUITE 305	JERICHO	NY	117532025	0.291185791	41
1962451666	SLATER	MICHAEL	D	656 N FRENCH RD STE 4		AMHERST	NY	142282104	0.291385323	41
1801965371	PERSAUD	DEVICKA		11512 LIBERTY AVE		SOUTH RICHMOND	NY	114191902	0.291448176	41
1932147147	HIRSCH	ANDREW		30 HATFIELD LN	SUITE 101	GOSHEN	NY	109246766	0.291664895	41
1083839542	VIGORITO	ANITA		5 JOHNSON RD		LATHAM	NY	121103096	0.292311538	41
1316309198	REINHEIMER	HOWARD	STEPHEN	203 OLD MILITARY RD		LAKE PLACID	NY	129461738	0.29265353	41
1316104086	SALAMATBAD	MICHAEL		212 MIDDLE NECK RD	SUITE 7	GREAT NECK	NY	110211136	0.292755925	41
1184691842	PALMIERI	SUZANNE		2537 ROUTE 9		MALTA	NY	12020	0.2928837	41
1932147410	PACKIANATHAN	EMMANUEL		154 CAZENOVIA ST		BUFFALO	NY	142102436	0.293048387	41
1144588252	CABRERA	MAEGAN	BOULERICE	159 MARGARET ST	SUITE 100	PLATTSBURGH	NY	129011893	0.293130269	41
1689839979	SHPITALNIK	LARISA		3544 JEROME AVE		BRONX	NY	10467	0.293208669	41
1699301689	PETROSINO	CHRIS		11 FRANKLIN PL		WOODMERE	NY	115981216	0.293273805	41
1588674329	JAEGER	MICHAEL	G	125 HARRY HOWARD AVE	FIREMENS NU	HUDSON	NY	125341601	0.293546389	41
1598778185	WAY	DANIEL	G	100 PARK ST		GLENS FALLS	NY	128014413	0.29383344	41
1821060237	GRANNUM	EDITH		1815 CLINTON AVE S STE 330		ROCHESTER	NY	146185717	0.293946147	41
1780022798	SHAUGHNESSY	MEGHAN	D	500 ISLAND COTTAGE RD		ROCHESTER	NY	146122308	0.293997668	41
1679610471	GREENIDGE	ANTHONY		8900 VAN WYCK EXPY		JAMAICA	NY	114182897	0.294155896	41
1265432736	VENTRUDO	STEVEN	L	97 ROUTE 303		TAPPAN	NY	109832514	0.294245804	41
1649229055	CARPENTIERI	KYM	M.	16 STATION RD	SUITE 5-6	BELLPORT	NY	117132449	0.294437425	41
1194744854	BENNETT	LOUISE	B	322 LAKE AVE		ROCHESTER	NY	146081017	0.294549586	41
1376500157	HALSDORFER	ANDREW	W	325 ESSJAY RD	SUITE110	WILLIAMSVILLE	NY	142218243	0.294570009	41
1740625631	STA. MARIA	JACLYN AN	NUNEZ	2 CENTEROCK RD		WEST NYACK	NY	109942215	0.294714973	41
1659791093	ZIMBLER	JODI		777 LARKFIELD RD		COMMACK	NY	117253136	0.294798048	41
1881837201	CARLINO	RICHARD	F	233 7TH ST		GARDEN CITY	NY	115305747	0.29515432	41
1477141737	WILLIAMSON	SHAUNA		673 E 137TH ST APT 6A		BRONX	NY	104543332	0.295181979	41
1417377995	CASIMIR	CARL	ALAIN	432 LINDEN BLVD		BROOKLYN	NY	112032818	0.295413184	41
1992778674	SUNDAY	BONNIE		3065 SOUTHWESTERN BLVD	SUITE 100	ORCHARD PARK	NY	141271239	0.29549168	41
1528300944	YOUNG	ABRAHAM		3360 ROUTE 343	HUDSON RIVE	AMENIA	NY	125015619	0.295519794	41
1336454602	HEINEGG	JENNIFER	M	1890 PALMER AVE STE 304		LARCHMONT	NY	105383031	0.295633718	41
1851475487	BODROGI	ANITA	M	74 MARGARET ST		PLATTSBURGH	NY	129012925	0.295881404	41
1447630785	FAROOQ	KHURRAM		42084 STATE HIGHWAY 28		MARGARETVILLE	NY	12455	0.296156109	41
1801235288	DESMARAIS	VANESSA		66 PARK STREET	ELIZABETHTR	ELIZABETHTOWN	NY	129320277	0.296231188	41
1851546097	KARAM-BAYOUMI	RANIA		227 RIDGE ROAD		LACKAWANNA	NY	14218	0.296422738	41
1740860766	KOH	DARBY	Y.	7 WYNGATE PL		GREAT NECK	NY	110212520	0.296632478	41
1992899439	CAVALLARO	DIANE		3946 ONEIDA ST.		NEW HARTFORD	NY	13413	0.296723231	41
1225682545	JOSEPH	LOLITHA		77 JACKSON AVE		SCARSDALE	NY	105833140	0.29676376	41
1720593999	NERVINA	TIMOTHY	JAMES	2134 PENFIELD RD		PENFIELD	NY	145261736	0.296974235	41
1316047434	JOHNSON STUBE	GENEVIEVE		470 LONG POND RD		ROCHESTER	NY	146123057	0.297014625	41
1942261177	NEPOLA	NEIL	N	217 ROSE AVE		STATEN ISLAND	NY	10306	0.297339695	41
1548242290	EVANS	ROBERT	LAPP	3 IRONGATE CENTER		GLENS FALLS	NY	128013471	0.297591168	41
1629064787	MANDELBAUM	JOEL		211 HURLEY AVE		KINGSTON	NY	124012400	0.297644645	41
1376798520	WOJTASIEWICZ	AGATA		8278 WILLETT PARKWAY	2ND FLOOR	BALDWINSVILLE	NY	13027	0.297718737	41
1366763872	RAY	AMANDA		61 DELANO ST	NORTHERN OS	PULASKI	NY	131421400	0.298090842	41
1992867055	YUEN	THOMAS		5 GRACE CHURCH ST	OPEN DOOR F	PORT CHESTER	NY	105734911	0.298180314	41
1083708697	HIGGINS	JAMES	ANDREW	11 CARLETON AVE		EAST ISLIP	NY	117302108	0.298212069	41
1649242744	BEANE	JOCELYN	C	214 CHURCH ST		CARTHAGE	NY	136191212	0.298566552	41
1093073348	KHAYLOMSKY	SINEM		101 S BERGEN PL		FREEPORT	NY	115203528	0.298870543	41
1063441608	NANYONGA	ALICE	TABISA	68 E 161ST ST		BRONX	NY	104512207	0.298969962	41
1356760342	CALLINAN	NORA		391 MYRTLE AVE	SUITE 4A	ALBANY	NY	122083835	0.29903235	41
1548640865	STABILE	TIFFANY		536 MINEOLA AVE		CARLE PLACE	NY	115141716	0.299038287	41
1649683830	MENDOZA	ROSA	M.	610 W 158TH ST		NEW YORK	NY	100327104	0.299230083	41
1629041868	SIEGEL	LORETTA	MARY	154 FOREST AVE		GLEN COVE	NY	11542	0.299368414	41
1972795771	MALIK	KHALID	SAEED	1461 KENSINGTON AVE		BUFFALO	NY	142151436	0.299446562	41
1346217130	HALL	ALEXANDRA		CORNELL UNIVERSITY HEALTH SERVICES	HO PLAZA	ITHACA	NY	148533101	0.299552676	41
1134277155	PATEL	DIPEN	K	1050 CLOVE RD		STATEN ISLAND	NY	103013627	0.299989124	41
1235196320	SAYEGH	OSAMA	ELIAS	69 S BROADWAY		YONKERS	NY	107014004	0.30000884	41
1235364217	CANFIELD	MARTA		15 COMMUNITY DR		ADDISON	NY	148011140	0.300496034	41
1952375297	MENY	HOWARD	T	7785 N STATE ST		LOWVILLE	NY	133671229	0.300906347	41
1932122900	HARRIS	LEWANZA	M	610 W 158TH ST		NEW YORK	NY	100327104	0.301001283	41
1346775640	HILL	ELENA		1276 FULTON AVE FL 1		BRONX	NY	104563402	0.301004677	41
1205823705	HOLMES	KATHERINE		40 ARCH ST		JOHNSON CITY	NY	137902102	0.301326743	41
1770816597	SULAIMAN	RAMEZ	AHMAD	408 77TH ST APT A3		BROOKLYN	NY	112093228	0.301347105	41
1487041554	HAQUE	SEEAM		7049 AUSTIN ST		FOREST HILLS	NY	11375	0.302093909	41
1659308492	KELLY	GERALD		181 N BELLE MEAD RD		EAST SETAUKET	NY	117333495	0.302571353	41
1366732570	KARIBANDI	KARTHIK		461 PARK AVE S FL 9		NEW YORK	NY	100167570	0.302639596	41
1609166065	BROWN	NIAMBI		181 BELLE MEADE ROAD	SUITE 2 DEP	EAST SETAUKET	NY	11733	0.30266246	41
1114004371	HAYES	MICHAEL	F.	4417 VESTAL PKWY E		VESTAL	NY	138503556	0.302672876	41
1275584294	BUSCHATZKE	RICHARD	M	160 BROAD ST		HAMILTON	NY	133469575	0.302851552	41
1609868025	DORR	JOHN		1 FOX CARE DR	SUITE 308	ONEONTA	NY	138202086	0.302947655	41
1497095707	ANWAR	TAHIR	M	77 WEST BARNEY STREET		GOUVERNEUR	NY	136171040	0.303313003	41
1891792503	BRENNAN	TRACEY	LYNN	294 GRAND AVE		SARATOGA SPRIN	NY	128665944	0.303313164	41
1891159257	OH	CHRISTOPH		730 BROOK AVE		BRONX	NY	104551333	0.303991204	41
1124179502	RASCHARD	ROBIN		85 W BURNSIDE AVE	MORRIS HEIG	BRONX	NY	104534015	0.304183849	41
1619299526	PANTALEO	NICHOLAS	LUKE	13303 JAMAICA AVE		JAMAICA	NY	114182618	0.304392921	41
1164715397	HODZIC	EMIR		114 SOUTH SHORE ROAD		OLD FORGE	NY	13420	0.304527378	41
1861481921	WILLIAMS	CATHERINE	LOUISE	7785 N STATE ST	SUITE 330	LOWVILLE	NY	133671229	0.304635825	41
1023336229	SCHUG	MOLLY		1256 CULVER AVE		UTICA	NY	135014253	0.304664084	41
1295720852	LEE	PEN	FA	131 PARK AVE		YONKERS	NY	107032996	0.304669935	41
1548220775	BARCOMB	ALAN	JAMES	41 MAIN ST		OAKFIELD	NY	141251014	0.304951336	41
1700299617	ROZENBERG	HARLAN	MATTHEW	241 NORTH RD		POUGHKEEPSIE	NY	126011154	0.305022184	41
1790043446	WALCOTT	CHARLES	CHRISTOPH	40 ARCH ST		JOHNSON CITY	NY	137902102	0.305168238	41
1487668968	STRATTON	JENNIFER	L	161 CAREY RD		QUEENSBURY	NY	128047821	0.305293838	41
1821416629	BUSHMAN	CARLY		3276 HEMPSTEAD TPKE		LEVITTOWN	NY	117561345	0.305692934	41
1831421098	BELKINA	IRINA		1901 1ST AVE # 6C1		NEW YORK	NY	100297404	0.30581129	41
1629485305	ATTARD	JOEL		951 MERRICK AVE		MERRICK	NY	115661001	0.306200098	41
1306332739	MERINO HERRER	JORGE	SEBASTIAN	1650 GRAND CONCOURSE		BRONX	NY	104577606	0.306279133	41
1679660062	MCDONALD	ROBERT	WEBB	44 WINDING CREEK LANE		ROCHESTER	NY	146251275	0.306518885	41
1639199797	CARROLL	JENNIFER		322 LAKE AVE		ROCHESTER	NY	146081017	0.306602985	41
1487656740	ROSALES	MANUEL	R	388 HAWKINS AVE	STE 1	LAKE RONKONKOM	NY	117794280	0.306764557	41
1649295254	BACK	EPHRAIM	E	101 ADIRONDACK DR STE 2		TICONDEROGA	NY	128839334	0.307422992	41
1144391889	ROBILLARD	KRISTEN	E	415 E MAIN ST		ENDICOTT	NY	137604925	0.307777263	41
1518126614	ROSENFELD	BORIS	E.	285 SILLS RD STE H		EAST PATCHOGUE	NY	117724869	0.307868224	41
1992758270	WHITE	JASON	F.	53-59 PUBLIC SQUARE SUITE 301	WATERTOWN I	WATERTOWN	NY	13601	0.308591089	41
1447260740	HALUSKA	JOSEPH		244 WEST WATER ST	SUITE 104	ELMIRA	NY	149012926	0.308793769	41
1710906888	ELINOFF	VICTOR	A	415 HOOPER ROAD	ENDWELL FAM	ENDWELL	NY	137603698	0.309231834	41
1861456758	CONLEY	CHARLENE	L	5879 SNYDER DR		LOCKPORT	NY	140949497	0.309548709	41
1598744690	AMEDURE	AMY	JEANNE BR	14 BRISTOL LN		ELLICOTTVILLE	NY	14731	0.309682475	41
1295113041	CUMMINGS	RYAN	MARY	777 CLINTON AVE S		ROCHESTER	NY	146201448	0.309828859	41
1629427125	FERNANDEZ	VANESSA	ENEGILDA	1727 AMSTERDAM AVE FL 4		NEW YORK	NY	100314611	0.309859411	41
1790882009	LAWES	KEITH	ANTHONY	470 E FORDHAM ROAD		BRONX	NY	104585108	0.309996035	41
1407958713	SCHARF	MOLLY	PARIETTI	7325 COMMUNITY DR		LIMA	NY	14485	0.310021275	41
1548249832	CIMATO	DOMINIC	A	295 ESSJAY RD		WILLIAMSVILLE	NY	142218216	0.31008175	41
1215157235	SLINGERLAND	DAVID	TUCKER	3767 MAIN ST		WARRENSBURG	NY	128851890	0.310144299	41
1417925553	REDDI	VIJAYA		2015 GRAND CONCOURSE		BRONX	NY	104534303	0.310146696	41
1609296417	EYSAMAN-WALKE	JILL		2625 HARLEM ROAD	SUITE 120	CHEEKTOWAGA	NY	142254018	0.31057309	41
1225559511	LEUBNER	ASHLEY	E	3170 WEST ST STE 100		CANANDAIGUA	NY	144241712	0.310924149	41
1265480073	KHAN	MAHMOOD	A	5032 STATE HIGHWAY 30	MEDICAL PLA	AMSTERDAM	NY	120107534	0.311258843	41
1659360659	ELWELL	BRUCE	R	7980 STATE ROUTE 12		BARNEVELD	NY	133042536	0.311487072	41
1124477484	GUELZOW	MARK	WILLIAM	4101 MEDICAL CENTER DR STE 1C		FAYETTEVILLE	NY	130666600	0.311620055	41
1427071125	KASULKE	ROBERT	JOHN	270 CLINTON ST		WATERTOWN	NY	136013620	0.311771108	41
1629199682	SCHACHTER	MICHAEL	BEN	2 EXECUTIVE BLVD	SUITE 202	SUFFERN	NY	109014164	0.312408186	41
1629020227	KOZAK	CYRIL		1 COOLEY HTS		DELANSON	NY	120532442	0.312520236	41
1144548942	KEEGAN	NANCY	PATRICIA	200 PANTIGO PL	SUITE I	EAST HAMPTON	NY	119375920	0.31323342	41
1174629422	PATIL	MANGALA		35 RIVERSIDE DR.		UTICA	NY	13502	0.313276161	41
1073575189	CAPONE	HARRY	E	7137 MT PLEASANT RD		CANASTOTA	NY	130325024	0.313327014	41
1902892482	TRIANA	TED	J	311 GREEN ST		SYRACUSE	NY	132032911	0.313400079	41
1144258591	DEBEVOISE	SUSAN		181 N BELLE MEAD RD		EAST SETAUKET	NY	117333495	0.313506642	41
1407881832	BOWLING	BRUCE	T	415 HOOPER RD	ENDWELL FAM	ENDWELL	NY	137603698	0.313574782	41
1407916067	WHITLEY	SUSAN	D	MMC - DEPT. OF MEDICINE	111 EAST 21	BRONX	NY	10467	0.313613729	41
1730738733	LOMONGSOD	ALEXA	C	17 BRISTOL ST		BROOKLYN	NY	112125629	0.31361543	41
1598710295	ZYSMAN	JULES		23 ONTARIO STREET		HONEOYE FALLS	NY	14472	0.313720287	41
1063760189	HARVEY	JOSEPH	M	1670 HOPKINS RD		GETZVILLE	NY	140681163	0.313729785	41
1366892846	BURNETT	JOHN	JAMES	830 WASHINGTON ST		WATERTOWN	NY	136014034	0.313880753	41
1144541343	DURINKA	JOEL	B	500 SENECA ST APT 4-22		BUFFALO	NY	142041990	0.314258953	41
1104060870	LINEMAN	ERIN	M	809 E RIDGE RD		ROCHESTER	NY	146211710	0.314596029	41
1003818477	LEE	ALLEN	L	433 72ND ST		BROOKLYN	NY	112091604	0.314768743	41
1780110049	SIMPSON	JANE		507 MAIN ST		JOHNSON CITY	NY	137901810	0.314910581	41
1770553737	KAFA	AMMAR		181 MAPLE ST		MASSENA	NY	136621012	0.314940256	41
1821025669	REIDY	JILL	O	3350 BROWN RD		CALEDONIA	NY	144239534	0.315036031	41
1700177417	ALLAN	SCOTT		5100 WEST TAFT ROAD.	SUITE 1C	LIVERPOOL	NY	13088	0.315047838	41
1548408321	BERTIE	JAMES	STEPHEN	3217 BAYSWATER CT		FAR ROCKAWAY	NY	116911605	0.31507624	41
1124026026	CORONA	ANTONIO	P	1 RANCH LN		LEVITTOWN	NY	117564601	0.315698147	41
1245364710	XU	XINQI		94-29 59TH AVENUE		ELMHURST	NY	113735075	0.31581954	41
1457432171	BLOOM	SCOTT	PHILLIP	99 JERICHO TPKE	SUITE 206	JERICHO	NY	117531073	0.316237133	41
1043425937	MCPHEE	CATHERINE	C.A.	167 SULLYS TRL	STE 100	PITTSFORD	NY	145344567	0.316363194	41
1144292608	LITTS	WARREN	C	3044 ROUTE 50		SARATOGA SPRIN	NY	128663073	0.316883544	41
1114015633	MAGGIULLI	MICHAEL	J	16 BANK ST		BATAVIA	NY	140202250	0.317013749	41
1144674334	LEEDS	REBECCA		610 W 158TH ST		NEW YORK	NY	100327104	0.317690465	41
1285721662	CLEMENTS	JERRY	EUGENE	30 5TH AVE	1E	NEW YORK	NY	100118859	0.317841275	41
1659322154	WIKE	JEFFREY	WILLIAM	5566 JORDAN RD		ELBRIDGE	NY	130609617	0.318103718	41
1407892144	AGUSTIN	ERIE	T	5718 WOODSIDE AVE FL 2		WOODSIDE	NY	113773415	0.3182066	41
1770678021	JANAS	NODAR		3501 202ND ST		BAYSIDE	NY	113611117	0.318233839	41
1447665732	HANEY	RICHARD	ZACHARY	11050 MOUNT BELVEDERE BLVD		FORT DRUM	NY	136025438	0.318292919	41
1104845155	SADIQUE	IFFAT	APA	16806 HILLSIDE AVE		JAMAICA	NY	114324341	0.318391546	41
1457321523	BASS	LEWIS		1 DAKOTA DR STE 210-212		NEW HYDE PARK	NY	110421135	0.318424828	41
1689767204	ISCHIA	BEVERLY	GENE	37 MAIN ST.		WHITESBORO	NY	13492	0.318812548	41
1013011006	RACINE	MAURICE	A	481 ROUTE 11		CHAMPLAIN	NY	129194819	0.318817116	41
1407878275	HECKLER	DAVID	M	266 MIDDLE COUNTRY ROAD		CORAM	NY	11727	0.318987929	41
1336237601	DUNKERLEY	GARY	R.	624 MCCLELLAN STREET	SUITE 101	SCHENECTADY	NY	123041020	0.319228044	41
1093925109	GALILOVA	LADA		5115 BEACH CHANNEL DR		FAR ROCKAWAY	NY	116911042	0.319245807	41
1922052166	ATTARDO	CIRO		1460 ROUTE 17M		CHESTER	NY	109181054	0.319310915	41
1972527711	WERNS	ELIZABETH	ANN	79 MIDDLEVILLE RD		NORTHPORT	NY	117682200	0.319363266	41
1245561778	COWDERY	TODD		1790 BROADWAY STE 1802		NEW YORK	NY	100191471	0.319419001	41
1093040115	KLOBOCISTA	OMAR		220 VICTORY BLVD		STATEN ISLAND	NY	103012919	0.319828381	41
1417942582	OSBORN	KYLE	THOMAS	701 SENECA ST STE 646C		BUFFALO	NY	142101351	0.319983882	41
1396939518	UKKADAM	SREELATHA		107 PROSPECT ST		ATTICA	NY	140111149	0.320453639	41
1659805026	PIAZZA	NINA		322 LAKE AVE		ROCHESTER	NY	146081162	0.320626855	41
1679816383	HINCHCLIFFE	NATALIE		70 MAPLE AVE		SMITHTOWN	NY	117873502	0.320763938	41
1902061146	BARASCH	DAPHNA-RA		137 WILLIS AVE		MINEOLA	NY	115012677	0.320872672	41
1144752320	WARREN	MARY	ABIGAIL	622 W 168TH ST		NEW YORK	NY	100323720	0.320933939	41
1861505638	FENTON	SEAN		251 RICHMOND HILL RD		STATEN ISLAND	NY	103145906	0.321145009	41
1700224359	KRAYDMAN	JULIETTE		270 HUNTINGTON AVENUE		HUNTINGTON	NY	11743	0.32114911	41
1437258134	MUKHTAR	MOHAMMAD	JAWAD	178 SUNRISE HWY		ROCKVILLE CENT	NY	115704704	0.321211708	41
1265852628	PARKS	CONOR		1300 ROANOKE AVE		RIVERHEAD	NY	119012031	0.321314399	41
1124117189	WU	JAMES	YONG ZHEN	732 SMITHTOWN BYPASS	SUITE A51	SMITHTOWN	NY	11787	0.321327885	41
1760893440	GENESTE	LYNE		201 EAST 65TH STREET		NEW YORK	NY	10065	0.321812222	41
1740546746	HEETDERKS	GERRIT	W	4435 SENECA RD		TRUMANSBURG	NY	148869201	0.322159346	41
1841223096	WAT	JOHN	M	7785 N STATE ST FL 3		LOWVILLE	NY	133671229	0.322183594	41
1376513739	NOEL	MAX		2366 DUTCH BROADWAY		ELMONT	NY	110033508	0.322220159	41
1619921194	YALE	SANDRA		2608 GRAND ISLAND BLVD		GRAND ISLAND	NY	14072	0.322551409	41
1336281823	SHAH	NEEL		1575 WASHINGTON ST		WATERTOWN	NY	136019371	0.322695736	41
1104810944	DEPNER	CHRISTOPH	R	12 MARTIN ST		WELLSVILLE	NY	148951057	0.323318263	41
1871867333	CHANDY	MARY	ANN	1727 AMSTERDAM AVE		NEW YORK	NY	100314611	0.323368547	41
1346274966	SAYEGH	RICKY		909 MIDLAND AVE		YONKERS	NY	107041092	0.323408894	41
1114921947	CAVALIERI	MORRIS	M	7020 ERIE RD		DERBY	NY	140479306	0.323581736	41
1285925735	PAL	HARIKA	KONDAVEET	126 5TH AVE FL 2		NEW YORK	NY	100115631	0.323652101	41
1376922369	RAIMONDI	AUBREY		408 W 14TH ST STE 201		NEW YORK	NY	100141042	0.323770033	41
1558854349	GURUNG	YASHUDA		326 S PEARL ST		ALBANY	NY	122021914	0.323808446	41
1790006294	LOOMIS	JAMES	A.	5100 W TAFT RD	SUITE 1D	LIVERPOOL	NY	130883807	0.323813676	41
1235524794	KIRKPATRICK	KELLY	BRANT	1824 MADISON AVE	5TH FLOOR	NEW YORK CITY	NY	10035	0.323844744	41
1164449161	TUGETMAN	MICHAEL	A	359 N CENTRAL AVE		HARTSDALE	NY	105301811	0.324225619	41
1790860492	GAIR	BRIAN	H	18 ASHFORD AVENUE	SUITE 3W	DOBBS FERRY	NY	10522	0.32434716	41
1922017805	KEARNS STANLE	MARGARET		899 PARK AVENUE		NEW YORK	NY	10075	0.324578368	41
1760443618	KATZ	MICHAEL	S	2 EMPIRE DR	SUITE 100	RENSSELAER	NY	121445730	0.324679701	41
1528398062	GBUR	MARIA	STEPHANIE	360 E 193RD ST		BRONX	NY	104584710	0.324718817	41
1124468350	AHRAM	HAYA		1065 SOUTHERN BLVD		BRONX	NY	104592417	0.325082514	41
1245761642	FAULKNHAM	KRISTINE		436 HINSDALE RD		CAMILLUS	NY	130311648	0.3251274	41
1033199724	SAVINO	LEONARD	P	373 SUNRISE HWY		WEST BABYLON	NY	117045912	0.325268429	41
1164420378	REUBENS	HAROLD	V	7300 PORTER RD		NIAGARA FALLS	NY	143045705	0.325342396	41
1700010618	SOLOMON	MERYL	LEVEY	272 W 107TH ST APT 18B		NEW YORK	NY	100257835	0.325749359	41
1710196803	LI	CATHY	C.	7707B AQUATIC DR.		ARVERNE	NY	11692	0.325877202	41
1457326399	MERRITT	PATRICIA		3040 BROADWAY		SCHENECTADY	NY	123062102	0.326017439	41
1174659569	STEPHENSON	MAXINE	A	208 HALF HOLLOW RD		DIX HILLS	NY	11746	0.326069593	41
1982687901	RODRIGUEZ-BET	LUIS	FRANCISCO	42 GRISWOLD ST		WALTON	NY	138561338	0.326157003	41
1427030675	ROSENBERG	SHARON	M.	155 CRYSTAL RUN RD		MIDDLETOWN	NY	109414028	0.326200268	41
1730190570	WISE	MARY	CLAIRE	4138 W HENRIETTA RD		ROCHESTER	NY	146235224	0.32668353	41
1730256942	GLICK	MYRON	LYNN	184 BARTON ST		BUFFALO	NY	142131573	0.326984157	41
1669545661	ISSACK	JOSHUA	P	16 E 16TH ST		NEW YORK	NY	100033105	0.326999228	41
1952456808	JORDAN	MICHAEL	ROBERT	325 ESSJAY RD		WILLIAMSVILLE	NY	142218243	0.327010061	41
1942591664	NELSON	JACOB	REED	1650 CHAMPLIN AVE		NEW HARTFORD	NY	134131069	0.327164241	41
1578522926	FLAKS	ETHAN	G	5100 W TAFT RD	SUITE 1D	LIVERPOOL	NY	130883807	0.327169127	41
1720073976	AKIVIS	ALLA		445 LENOX RD		BROOKLYN	NY	112032017	0.327178975	41
1467453498	JONES	TIMOTHY		7320 ACADEMY ST		WHITNEY POINT	NY	13862	0.327793335	41
1851680581	NGUYEN	QUANG		5616 6TH AVE		BROOKLYN	NY	112203419	0.328189828	41
1083881411	TZOUMAS	VASILIOS		160 ROBINSON ST		BINGHAMTON	NY	139041842	0.328241378	41
1225047772	SCHECHTER	JADE		64 BLEECKER ST # 151		NEW YORK	NY	100122410	0.328287774	41
1144297045	DIMARIA	FRANCINE	PIERNA	2090 DEER PARK AVE		DEER PARK	NY	117292129	0.328330177	41
1184665929	BOLLHOFER	WILLIAM	J.	1350 DEER PARK AVE		NORTH BABYLON	NY	117031619	0.328547494	41
1457377830	KOSMAS	ELENI		5586 LEGIONNAIRE DR STE 2		CICERO	NY	130393504	0.328549643	41
1740317239	LAWRENCE	LESLIE	STEPHEN	110 8TH STREET	ACADEMY HAL	TROY	NY	12180	0.328644138	41
1801857222	RICKER	KERRY	ELIZABETH	1270 BELMONT AVE		SCHENECTADY	NY	123082104	0.328669194	41
1265726004	OSTRANDER	GEOFFREY	P	213 STATE ROUTE 245		RUSHVILLE	NY	145449603	0.328928116	41
1114244738	RANALETTA	MONICA		2212 PENFIELD RD	SUITE 100	PENFIELD	NY	145261756	0.328946497	41
1649360009	AITKEN	GERI	L	711 TROY SCHENECTADY RD STE 104		LATHAM	NY	121102454	0.329021509	41
1740686351	SHAHAM	LIBBAT-TZ	IDIT	8900 VAN WYCK EXPY	DEPT OF FAM	JAMAICA	NY	114182832	0.329288018	41
1942272653	ALEXANDER	JAMES	ARTHUR	300 RED CREEK DR	STE 200	ROCHESTER	NY	146234283	0.329571323	41
1396768578	MCINTOSH	KENYA	P	301 WEST AVE		ALBION	NY	144111522	0.329811213	41
1447218532	JACOBS	STEVEN	ANDREW	560 MERRICK RD		ROCKVILLE CENT	NY	115705445	0.329884429	41
1548283518	WILCOX	ERIC		181 LOMB MEMORIAL DR		ROCHESTER	NY	146235608	0.330051507	41
1538199369	THEOTOKATOS	LINDA		5430 MAIN ST		WILLIAMSVILLE	NY	142216648	0.330158386	41
1205944006	LANDGRAF	SUSAN	MARGARET	15 CANANDAIGUA ST		SHORTSVILLE	NY	145489763	0.330567212	41
1558372086	HEALEY	GREGORY		25 PARK ST		CANTON	NY	136171265	0.330634735	41
1477947711	KHAN	NASIMULLA		2020 CORTELYOU RD		BROOKLYN	NY	112265904	0.330673911	41
1154679090	YUN	DAVID	KIN	6142 186TH ST STE 652		FRESH MEADOWS	NY	113652711	0.330687135	41
1326452186	SAYEGH	JAMES		301 N MAIN ST STE 2		NEW CITY	NY	109564021	0.330714495	41
1851886451	HAWA	SALAM		101 ADIRONDACK DR STE 2		TICONDEROGA	NY	128839334	0.33087389	41
1013918879	SWETZ	MARK	EDWARD	3065 SOUTHWESTERN BLVD	SUITE 206	ORCHARD PARK	NY	141271239	0.330904098	41
1609898469	ADLER	LAWRENCE	A	355 W 52ND ST	7TH FLOOR	NEW YORK	NY	100196239	0.330904952	41
1952392904	VECCHIO	PAULA		6 HAMPDEN PL		UTICA	NY	135025631	0.330910224	41
1518128941	TANGSUAN	KANOKPORN		1600 DEER PARK AVE	SUITE F	DEER PARK	NY	117295208	0.330968268	41
1043252604	MCHYMAN	CAROLYNE		2750 MERRICK RD		BELLMORE	NY	117105720	0.330968841	41
1578795266	NAGAPAGA	MADHAVI	LATHA	930 GRAND CONCOURSE	APT 2G	BRONX	NY	10451	0.330997285	41
1932544210	PARIKH	KRUTI	S	731 WHITE PLAINS RD		BRONX	NY	104732631	0.331011454	41
1588813752	SULIKOWSKI	ANGELINA		100 HIGH ST		BUFFALO	NY	142031126	0.331036101	41
1497862213	COLE-HOOVER	GWENDOLYN		222 RICHMOND AVE	WESTERN NY	BATAVIA	NY	140201227	0.331263386	41
1326234402	JULIAN	JOSEPHINE	DWINTARTI	5116 74TH ST		ELMHURST	NY	113734107	0.331407346	41
1730534983	ILMUDEEN	JAFEEN		186 JORALEMON ST		BROOKLYN	NY	112014356	0.331596955	41
1467881268	INSUMRAN	CRISTINA		235 PORT RICHMOND AVE		STATEN ISLAND	NY	103021701	0.331714753	41
1437553385	RASHIDOV	UMED		1305 KINGS HWY		BROOKLYN	NY	112291903	0.331775669	41
1528020898	CICILLINE	MICHELLE	SUSAN	200 RED CREEK DR	SUITE 100	ROCHESTER	NY	146235264	0.331942453	41
1669835724	POTTER	JOSHUA		147 BEACH RD		WESTHAMPTON BE	NY	119781733	0.332158991	41
1740202597	LAYTON	BRADLEY	W	2 TERRITORY RD		ONEIDA	NY	134219304	0.332284501	41
1891058996	ROY	DEVJIT		160 N MIDLAND AVE		NYACK	NY	10960	0.33264665	41
1417957481	GILLESPIE	GINGER		113 E 13TH ST		NEW YORK	NY	100035388	0.333108226	41
1295201424	CHESNY	YENTE		1122 CHESTNUT AVE		BROOKLYN	NY	112305844	0.333196708	41
1376969576	DEBARROS	STACY	ALLISON	4010 FORLEY ST		ELMHURST	NY	113731427	0.33339613	41
1518071463	ADAMS	MICHAEL	E	1299 ROUTE 9		GANSEVOORT	NY	128311560	0.333695694	41
1316998131	HASWELL	DAVID	P	20 CHAPEL ST		SHERBURNE	NY	134609753	0.333787433	41
1417521980	GRADY	JENNA		711 TROY SCHENECTADY RD STE 201		LATHAM	NY	121102482	0.333802788	41
1366679862	CHANG	ROSLYN		301 PROSPECT AVE	HOSPITAL IN	SYRACUSE	NY	132031807	0.333973097	41
1861471500	SCINTA	WENDY	M	8112 CAZENOVIA RD		MANLIUS	NY	131049780	0.334096714	41
1881912293	LAURENT	YVENALIE		1 FAMILY PRACTICE DR		KINGSTON	NY	124016449	0.334189986	41
1972846368	DHAWAN	NIDHI		151 ELMVIEW AVE		HAMBURG	NY	140753762	0.334528495	41
1952783045	BARNABY	KIMBERLY		601 PORTION RD STE 2		LAKE RONKONKOM	NY	117794585	0.334535363	41
1346206950	CLARKE	FRED		20016 HOLLIS AVENUE		JAMAICA	NY	11412	0.334593841	41
1952334591	PANINI	ARUNA	S	61 EMERALD PL		ROCK HILL	NY	127756049	0.33478367	41
1639618341	MATHIS	SARAH	EVAN	3980A SHERIDAN DR STE 200		AMHERST	NY	142261741	0.334927383	41
1699730580	HORN	KELLY		90-04 161ST STREET	5TH FLOOR	JAMAICA	NY	114326103	0.334937377	41
1396708657	PADAMADAN	HOSI		315 W 57TH ST		NEW YORK	NY	10019	0.335042438	41
1487782629	TARKHANOV	NIKOLAY		15 ROME AVE		STATEN ISLAND	NY	103044317	0.335074748	41
1538367263	ENECILLA	MIGNON	AVENDANO	200 NORTH ST STE 102		GENEVA	NY	144561561	0.335113698	41
1316951072	HICKS	JAMES	C	100 BROAD ST		GLENS FALLS	NY	128014349	0.335156308	41
1831329911	MAYES-BEASLY	WENDY		5344 SACANDAGA ROAD		GALWAY	NY	120740190	0.335345724	41
1801275078	SCHOENEMAN	BROGAN		830 WASHINGTON ST		WATERTOWN	NY	13601	0.335455259	41
1518928290	HUGHES	THOMAS	FRANCIS	2701 TRANSIT RD	SUITE 143	ELMA	NY	140599032	0.335700941	41
1497831721	KING	CHARLES	BENJAMIN	430 EAST MAIN STREET		BATAVIA	NY	14020	0.335878577	41
1194814574	ELLIOTT	REBECCA		1499 NEW SCOTLAND RD		SLINGERLANDS	NY	121599209	0.336338499	41
1740347046	LUCAS	CHARLES	CLEMENT	2039 PALMER AVE	SUITE 103	LARCHMONT	NY	105382483	0.336551725	41
1104028067	TENG	RUI ER		6805 FORT HAMILTON PKWY FL 1		BROOKLYN	NY	112195856	0.336675152	41
1831642941	THAKOR	SAHEEN		2260 LAKE AVE		ROCHESTER	NY	146125758	0.336702367	41
1043287006	JURASITS	ERIKA	M	170 N COUNTRY RD STE 2		PORT JEFFERSON	NY	117772606	0.336716335	41
1912908005	DELORME	ROBERT	W	164 BROAD ST		HAMILTON	NY	133469575	0.336766804	41
1871850230	ESPINOSA	CRISTINE	MARIA	1044 STATE ST		SCHENECTADY	NY	123071508	0.336880588	41
1528057767	ZIMMERMAN	THOMAS		656 N.WELLWOOD AVENUE		LINDENHURST	NY	11757	0.337226937	41
1871553669	CINCOTTA	ARMAND	J	5100 W TAFT RD	SUITE 1P	LIVERPOOL	NY	130883807	0.337374743	41
1982831491	DOYEN	CHELSEA		5100 W TAFT RD	SUITE 2T	LIVERPOOL	NY	130883807	0.33763558	41
1760472575	LEE	DEBORA		321 E ALBANY ST		HERKIMER	NY	133502016	0.337701801	41
1124342878	RECKREY	JENNIFER	MARGARET	1 GUSTAVE L LEVY PL		NEW YORK	NY	100296504	0.337860999	41
1952683401	REED	ELIZABETH	BLAIR	1826 ARTHUR AVE		BRONX	NY	104576601	0.337944741	41
1508267485	DAVYDOVA	YELENA		800 CORTELYOU RD		BROOKLYN	NY	112185243	0.33797379	41
1558865618	HOYSON	MITCHELL		300 RED CREEK DR STE 200		ROCHESTER	NY	146234283	0.338006033	41
1801233135	FULEKI	KEITH	STEPHEN	301 WEST AVE		ALBION	NY	144111522	0.338333399	41
1851685572	MURAK	STEPHEN	A	5290 MILITARY RD STE 10A&B		LEWISTON	NY	140921953	0.338523763	41
1518256817	PINNAMANENI	SUSRUTH		279 MAIN ST		NEW PALTZ	NY	125611623	0.338537737	41
1619928843	ERNEY	STANLEY	LEONARD	40 ARCH ST	JOHNSON CIT	JOHNSON CITY	NY	13790	0.338539322	41
1073994968	GRIMSHAW	ASHLEY		49 LAWRENCE AVE		POTSDAM	NY	13676	0.338781645	41
1598914327	GERONIMO	CHRISTINE		225 MIDDLE COUNTRY RD	SUITE 3	MIDDLE ISLAND	NY	119532553	0.338798333	41
1437435047	ROBLES	JUAN	CARLOS	1 FORDHAM PLZ	5TH FLOOR	BRONX	NY	104585871	0.33885514	41
1164457958	BELDING	ALFRED	P	9 BROOKSITE DR		SMITHTOWN	NY	117873400	0.338926605	41
1114910874	LAWLESS	JAMES	FRANCIS	436 HINSDALE RD		CAMILLUS	NY	130311648	0.339645182	41
1386024545	ORTEGA	ANDRES		55 E 34TH ST FL 5		NEW YORK	NY	100164337	0.339933633	41
1013395797	BEJAR	MICHELLE		130 W TREMONT AVE		BRONX	NY	104535436	0.340351688	41
1679992135	PROCOPIO	MATTHEW		436 HINSDALE RD		CAMILLUS	NY	130311648	0.340733349	41
1922082197	MITCHELL	MICHAEL	D	51 GLASGOW AVE.		JAMESTOWN	NY	14701	0.340833468	41
1003809393	KOWALSKI	PETER	F	850 HOPKINS RD		WILLIAMSVILLE	NY	142211729	0.340855429	41
1366755324	POWELL	SOVAN		147 LAKE ST		NEWBURGH	NY	125505263	0.341017679	41
1962815951	TENORIO	MICHELLE		301 PROSPECT AVE		SYRACUSE	NY	132031807	0.34129765	41
1740485622	DESAI	NAUKA	BIPIN	547 SAW MILL RIVER RD # 1D4		ARDSLEY	NY	105022143	0.341298558	41
1881778637	RYAN	JEFFREY		411 NEW KARNER RD		ALBANY	NY	122053809	0.341520229	41
1659346815	VENIKOVA	GALINA		1009 BRIGHTON BEACH AVE		BROOKLYN	NY	112355659	0.342138767	41
1659385284	SCHWERMAN	JOSEPH	J	24 FAIRFIELD AVENUE		SCHROON LAKE	NY	128700292	0.342645616	41
1376617936	DRUMMOND	DANA	LEONCA	350 ALBERTA DRIVE	SUITE 108	AMHERST	NY	14226	0.343731603	41
1992259451	PRIMM	MEAGHAN		522 S 4TH ST		FULTON	NY	130692946	0.34395321	41
1649585670	BRITTIN	SACHI		645 10TH AVE		NEW YORK	NY	100362904	0.344172953	41
1033144233	PETRILLO	JOHN	M	624 MCCLELLAN STREET	SUITE 101	SCHENECTADY	NY	123041020	0.344305883	41
1629037072	GARCIA	EMILIO		380 NASSAU RD	LONG ISLAND	ROOSEVELT	NY	115751343	0.344409996	41
1962064451	MENSAH-MITCHE	JOANA	EFFIE	1381 WHITE PLAINS RD		BRONX	NY	104624101	0.34449118	41
1962552885	CAPORASO	ANTHONY	M.	101 SAINT ANDREWS LN		GLEN COVE	NY	115422254	0.344673755	41
1639127814	O'KEEFFE	DAVID	A	3900 N BUFFALO ST		ORCHARD PARK	NY	141271842	0.344708023	41
1467848424	BLANDO	MATTHEW		2 ELLINWOOD DR		NEW HARTFORD	NY	134131102	0.344913998	41
1992070312	KOOTA	IVAN	RONALD	337 COLLINS TER		DELHI	NY	137531402	0.344930114	41
1740277623	FIACCO	PAUL	ANTHONY	4939 BRITTONFIELD PKWY		EAST SYRACUSE	NY	130579208	0.345030472	41
1629139209	BREMER	RICHARD	LOUIS	27 NORTH MAIN STREET		AU SABLE FORKS	NY	129120666	0.345060231	41
1023197233	GALAN	JANA		70 W MAIN ST		OYSTER BAY	NY	117712211	0.34533065	41
1588821953	KANG	ELAINE		1879 MADISON AVE		NEW YORK	NY	100352709	0.345381467	41
1720165269	CAPUANO	JOANN		516 MONTAUK HWY		EAST MORICHES	NY	119401225	0.345464145	41
1174621692	ESQUENET	NICOLE	M	393 SAGAMORE AVE		MINEOLA	NY	115011919	0.345499398	41
1265517395	ST. LOUIS	MICHELE		P.S. 8 BRIGGS AVENUE ACADEMY	3010 BRIGGS	BRONX	NY	10458	0.345547341	41
1114168499	THOMAS	JULIE	A.	3670 S BENZING RD		ORCHARD PARK	NY	141271705	0.345563301	41
1922051952	GOSWAMY	ICHCHA		300 BAY SHORE RD		NORTH BABYLON	NY	117032823	0.345670446	41
1376084582	HAWKINS	STEVEN	ALAN	1 ATWELL RD		COOPERSTOWN	NY	133261301	0.345852327	41
1134447329	ELLIS	MARY	KRISTINE	5616 6TH AVE		BROOKLYN	NY	112203419	0.345861786	41
1407857865	OHL	MARK	E	3460 SOUTH ST		MORRISVILLE	NY	134089671	0.34588643	41
1770583759	CALMAN	NEIL		16 E 16TH ST		NEW YORK	NY	100033105	0.345945039	41
1275501108	COLOKA-KUMP	RODIKA		530 WEST 236 ST	SAYEGH & KU	BRONX	NY	10463	0.34608429	41
1477528537	SPILLANE	EILEEN	M	79 NORTH ST	GRANVILLE M	GRANVILLE	NY	128321137	0.346085889	41
1669855235	LOGSDON	MICHAEL	J.	500 ISLAND COTTAGE RD		ROCHESTER	NY	14612	0.346410864	41
1609132687	CAMERON	CHRISTINE	A	100 OHIO ST STE 2		MEDINA	NY	141031191	0.346576641	41
1487048641	GOFT	DMITRY		100 PORT WASHINGTON BLVD		ROSLYN	NY	11576	0.346655626	41
1023498292	BEHARRY-MOHAN	KAVITA		901 SUNRISE HWY		COPIAGUE	NY	117261300	0.3469489	41
1245338029	SHNAYDMAN	RIMMA		396 AVENUE X		BROOKLYN	NY	112236008	0.347186201	41
1821293598	PARENT	COLLEEN	ELIZABETH	4 PALISADES DR STE 150		ALBANY	NY	122051523	0.347397327	41
1881700177	SALOMON	ADRIENNE	L	14 KENNEDY PKWY		CORTLAND	NY	130451435	0.347407194	41
1043630577	ROSENBERG	JESSICA	KATE	165 SMITH ST		BROOKLYN	NY	112016337	0.347532654	41
1457398802	SINANAJ	XHEVAT		1010 CENTRAL PARK AVE		YONKERS	NY	107041044	0.347641407	41
1720507981	MURPHY	SARAH	R	564 NIAGARA ST		BUFFALO	NY	142011108	0.34772725	41
1538573514	MALL	IRAM	J.	1444 WESTERN AVE STE A		ALBANY	NY	122033458	0.34780012	41
1093194631	DOMANOWSKI	SYDNEY		408 N MAIN ST		WARSAW	NY	145691015	0.348040679	41
1639172968	SAARIE	ELIZABETH		4939 BRITTONFIELD PKWY	SUITE 101	EAST YRACUSE	NY	130579208	0.34813558	41
1720243413	AHMED	AZFAR		2 COULTER RD		CLIFTON SPRING	NY	144321122	0.348241968	41
1649634502	CHAUDHRY	HERAA		3946 ONEIDA ST		NEW HARTFORD	NY	134139702	0.348308618	41
1477653046	LUTINSKI	RICHARD	FRANK	5111 N CATHERINE ST		PLATTSBURGH	NY	129013379	0.348398463	41
1215554035	THOMAS	MANJU	KOYAKKATT	111 E 210TH ST		BRONX	NY	104672401	0.348419036	41
1295256584	GIWA-AMU	OBAFEMI	O	99 E STATE ST		GLOVERSVILLE	NY	120781293	0.348827644	41
1720375637	OLAREWAJU	TEMITOPE	OLUWATOSI	4038 WEST RD		CORTLAND	NY	130451842	0.349512419	41
1811976970	CUSTIS	KEVIN	TYRONE	86 E 49TH ST	SUITE A	BROOKLYN	NY	112031901	0.349547141	41
1538588512	PARENTE	LAURA		1 FORDHAM PLZ FL 5		BRONX	NY	104585871	0.349675412	41
1336227529	BERLEY	STEVEN		290 SUNRISE HWY		LINDENHURST	NY	117572520	0.349923448	41
1831553692	CHAN	PAN SAN		20016 HOLLIS AVE		SAINT ALBANS	NY	114121712	0.350182629	41
1588981070	MURRAY	CAROLINA		1436 BROADWAY		HEWLETT	NY	115571405	0.350360295	41
1831379874	SALAWU	HDAYATU		6834 E GENESEE ST		FAYETTEVILLE	NY	130661021	0.350510568	41
1912941410	KANSAS DEVINE	MARIA	NICOLE	314 S MANNING BLVD		ALBANY	NY	122081708	0.350602609	41
1053405498	BLAZEY	WILLIAM	RAYMOND	NORTHERN BLVD	ACADEMIC HE	OLD WESTBURY	NY	115688000	0.350749298	41
1093715575	GREENE	DARIUS	B	4230 HEMPSTEAD TPKE	SUITE 205	BETHPAGE	NY	117145700	0.350886429	41
1699740886	COHEN	RICHARD	SHALETT	52 UTICA ST		HAMILTON	NY	133461108	0.351339021	41
1184645095	ATHYAL	VIDUSH	PHILIP	777 S CLINTON AVE	SUITE 500	ROCHESTER	NY	146201448	0.351837561	41
1497141709	TRAMMEL	DEVAN		147 BEACH RD STE A		WESTHAMPTON BE	NY	119781733	0.351887756	41
1669422028	GIBSON-BERRY	KIMBERLY		3142B MOUNT MORRIS GENESEO RD		MOUNT MORRIS	NY	145109710	0.351892266	41
1972831782	TASADDAQ	AYESHA		60 RED JACKET ST	SUITE 1	DANSVILLE	NY	144370339	0.352232778	41
1316100944	SUTER	MAUREEN	NATALIE	35 E 21ST ST FL 7		NEW YORK	NY	100106212	0.352269839	41
1508807447	BODOUTCHIAN	ANI	A	120 ROUTE 109		WEST BABYLON	NY	117046210	0.352323941	41
1790219996	NOTARO	MAI-LINH		85 HIGH ST		BUFFALO	NY	142031149	0.352459642	41
1063657591	SIDDIQUI	MAJEED		155 LAWN AVE		BUFFALO	NY	142071816	0.352552851	41
1104119338	COONEY	JAMES	THOMAS	3965 SUNSET AVE		SEAFORD	NY	117832010	0.352644525	41
1861624819	OBEROI	SUPRIYA		301 PROSPECT AVE		SYRACUSE	NY	132031807	0.352667308	41
1275820441	REDEYE	VIVIEN		15 MELROY AVE		LACKAWANNA	NY	142181626	0.352917649	41
1457796732	KHAN	NAVAID	M	1 FAMILY PRACTICE DR		KINGSTON	NY	124016449	0.353333659	41
1487758686	HALL	ELIZABETH	K	610 W 158TH ST		NEW YORK	NY	10032	0.353387292	41
1144577834	NOVOTNY	HEATHER	ANN	1336 CEDAR ST		ELMIRA	NY	149042951	0.353512953	41
1538116785	ZAMILUS	GAETAN		825 ROUTE 211 E		MIDDLETOWN	NY	109411443	0.353682863	41
1538189287	CHALOM	MARK	MURAD	1231 CONGRESS ST		OGDENSBURG	NY	136693268	0.353734964	41
1093121220	AHMAD	SHAHLA		34 BENWOOD AVE		BUFFALO	NY	142141761	0.353977793	41
1780983288	NOEL	KIMBERLY	MELANIE	181 BELLEMEADE RD		EAST SETAUKET	NY	117333495	0.354311779	41
1346401635	SILBERLICHT	JONATHAN		SCARSDALE MEDICAL GROUP	600 MAMARON	HARRISON	NY	10528	0.354420167	41
1356590061	NOBLE	MATTHEW		1259 FISHER AVE		CORTLAND	NY	130451012	0.354735288	41
1962866962	WU	LYDIA		268 CANAL ST		NEW YORK	NY	100133599	0.354927048	41
1396717799	SELGRAD	CLAUDIA	J	1555 SUNRISE HIGHWAY	SUITE 6	BAY SHORE	NY	11706	0.355090651	41
1598719106	COLLINS	STEVEN		35 GLEN ST		ALFRED	NY	148021025	0.35529776	41
1891926853	KHAN	NAZNIN		118-11 GUY R BREWER BLVD		JAMAICA	NY	114344006	0.355336771	41
1053376533	ENGLERT	RONALD	S	489 5TH AVE	3RD FLOOR	NEW YORK	NY	100176109	0.355380129	41
1083680656	MURPHY	SUZANNE	M.	624 MCCLELLAN STREET	SUITE G05	SCHENECTADY	NY	123041020	0.355497425	41
1356326193	LINZER	STEVEN	P	30 MERRICK AVE	SUITE 110	EAST MEADOW	NY	115541580	0.355650729	41
[truncated: 3,574 more rows]
