# Supplementary material for: Prevalence and Correlates of COVID-19 Vaccine Information on Family Medicine Practices’ Websites in the United States: Cross-sectional Website Content Analysis
Source: JMIR Form Res. 2022 Nov 17;6(11):e38425. doi: 10.2196/38425 (PMC9671487; doi:10.2196/38425)
Supplement: Multimedia Appendix 1 [file formative_v6i11e38425_app1.zip › NPI datasets/OH_NPI.csv]

NPI	last_name	first_name	middle_name	address_line1	address_line2	city	state	zip	r	target_sample	Comments
1629068499	FAHOURY	RANIA		4411 N HOLLAND SYLVANIA RD	SUITE 201	TOLEDO	OH	436233525	0.000052453	37	Website Found
1336180157	RENTEL	VICTORIA		874 PROPRIETORS RD		WORTHINGTON	OH	430853152	0.000157355	37	Website Found
1235138181	COX	THOMAS	P	7933 HIDDEN VW		HOLLAND	OH	435287918	0.000458698	37	Excluded, permanently closed
1093989345	PERALA	NORMAN	REID	18200 LORAIN AVE		CLEVELAND	OH	441115605	0.000769106	37	Excluded, urgent care only
1285273367	GARRISON	MONA	KAYE	1860 S MAIN ST		BELLEFONTAINE	OH	43311	0.001518402	37	Website Found
1154390300	MENENDEZ	CARLOS	K	5735 MEEKER RD		GREENVILLE	OH	45331	0.001558799	37	Website Found
1437115839	BEAM	BRIAN	B	1740 CLEVELAND RD		WOOSTER	OH	446912204	0.001560451	37	Website Found
1174618995	DEVANS	RICHARD	A	9500 EUCLID AVE		CLEVELAND	OH	44195	0.001631595	37	Excluded, conglomerate listed above
1376522326	IERACI	ADRIAN		9471 MARKET ST STE A		NORTH LIMA	OH	444528702	0.001649142	37	Website Found
1861750069	SIDDIQI	OMAR	MAHMUD	8020 LIBERTY WAY		WEST CHESTER	OH	450692519	0.001771563	37	Website Found
1437558111	KANE	JOHN	M	3909 ORANGE PL STE 2100		BEACHWOOD	OH	441228400	0.001864478	37	Excluded, not primary care
1891950580	TALLA	REKHA		4235 SECOR RD		TOLEDO	OH	436234231	0.002098054	37	Excluded, conglomerate listed above
1679888994	ALEXANDER	VICTORIA	R	5655 HUDSON DR STE 130		HUDSON	OH	442364454	0.002185887	37	Website Found
1174562888	POHLMAN	RONALD		111 HARBERT DR		BEAVERCREEK	OH	454405117	0.002378647	37	Website Found
1851889703	SHAHRIMANYAN	SARAH		55 N CHILLICOTHE RD		AURORA	OH	442028798	0.002451375	37	Website Found
1477566313	MCLAUGHLIN	ANDREW	HUGH	1900 23RD ST		CUYAHOGA FALLS	OH	442231404	0.002848563	37	Excluded, not primary care
1831112119	CAJA	CYNTHIA	L	510 5TH AVE		CHARDON	OH	440241076	0.002889587	37	Website Found
1689149809	WANG	QUAN JAME		1 ELIZABETH PL STE D		DAYTON	OH	454173445	0.003309433	37	Excluded, not primary care
1568442150	WINSCH	JOHN		103 PLAZA DR		SAINT CLAIRSVI	OH	439509773	0.003350559	37	Excluded, website not found
1760486294	BROWN	HAROLD	MORDECAI	2003 W 4TH ST		ONTARIO	OH	449061865	0.003511059	37	Website Found
1093969735	KOPRUCKI	SHAWNA		4694 BELMONT AVE		YOUNGSTOWN	OH	445051012	0.003572754	37	Excluded, conglomerate listed above
1316189301	BARNETT	MARIA		1975 GUILFORD RD		UPPER ARLINGTO	OH	432214300	0.0039743	37	Excluded, conglomerate listed above
1962767855	PEDRICK	JASON		6905 HOSPITAL DR	SUITE 130	DUBLIN	OH	430169600	0.00440881	37	Website Found
1508178773	KROSKY	CATHY		20637 EMERALD PKWY		CLEVELAND	OH	441356023	0.005105797	37	Excluded, military
1447579669	MILLS	CRYSTAL	D	11 JOHN LLOYD EVANS MEMORIAL DR		NELSONVILLE	OH	457642523	0.005153681	37	Excluded, conglomerate listed above
1487914172	DAVIS	MELISSA		543 TAYLOR AVE		COLUMBUS	OH	432031278	0.005291389	37	Website Found
1205935137	HOPPES	DELBERT	A	245 NEAL AVE	SUITE A	MOUNT GILEAD	OH	433389372	0.005430021	37	Excluded, not primary care
1295764280	LUGIBIHL	JAY	RICHARD	29627 ST. RT. 30		HANOVERTON	OH	44423	0.00556116	37	Excluded, website not found
1235177007	BARNES	JAMES	A	2150 MARBLE CLIFF OFFICE PARK		COLUMBUS	OH	432151056	0.005573335	37	Website Found
1902836794	GOSS	GABRIELA	B	6905 HOSPITAL DR STE 130		DUBLIN	OH	430169600	0.005587013	37	Excluded, practice listed above
1659371243	BARMANN	MARY	LOUISE	3020 N MCCORD RD	200	TOLEDO	OH	436151702	0.00559888	37	Website Found
1487804647	DILAURO	MARIE	NANCY	47 E WILSON BRIDGE RD		WORTHINGTON	OH	430852357	0.005620162	37	Excluded, not primary care
1114980547	MCNAUGHTON	DAWN	P	1140 S KNOXVILLE AVE STE A		SAINT MARYS	OH	458852609	0.00571256	37	Website Found
1881699114	WOOLERY	MICHAEL	D	930 BETHESDA DR		ZANESVILLE	OH	437010815	0.006513825	37	Website Found
1689612343	KUNZ	BRADLEY	LEGAN	7100 GRAPHICS WAY	MOUNT CARME	LEWIS CENTER	OH	43030	0.006531092	37	Excluded, conglomerate listed above
1356337398	CROSBY	PETER	DOUGLAS A	44 EXECUTIVE DR		NORWALK	OH	448579566	0.00654961	37	Website Found
1871708446	BAKER	PENNY	DAWNIEL	4879 U.S. 68 SOUTH		WEST LIBERTY	OH	43357	0.006737277	37	Website Found
1376524892	KORNHAUS	R	KIM	4907A DALBEY LANE		BERLIN	OH	44610	0.007010714	37	Excluded, website not found
1275586695	SMITH	SCOTT	E.	88 E MEMORIAL DR		POMEROY	OH	457699569	0.007059923	37	Website Found
1952614851	ADELOLA	OLUBUKOLA	ABIGAIL	4463 STATE ROUTE 66		MINSTER	OH	458658727	0.00803356	37	Excluded, conglomerate listed above
1780682146	SAWVEL	JOHN	WALTER	2510 COMMONS BLVD	SUITE 220	BEAVERCREEK	OH	454313820	0.008155922	37	Website Found
1023308160	CHIRDON	TIMOTHY	BLAIR	18181 PEARL RD STE A104		STRONGSVILLE	OH	441366965	0.00831361	37	Excluded, conglomerate listed above
1417022260	MURPHY DUFFY	CATHLEEN	LOUISE	625 AFRICA RD STE 220		WESTERVILLE	OH	430829830	0.008382922	37	Excluded, conglomerate listed above
1205814472	CHIU	SIN-CHING		4139 N HOLLAND SYLVANIA RD		TOLEDO	OH	436233538	0.008417408	37	Excluded, wrong state
1144338930	FRIESS	ERIC	G	4242 LORAIN AVE	THOMAS F. M	CLEVELAND	OH	441133715	0.008522254	37	Excluded, state run
1811229495	BROOKS	BEVERLY	J	30 W MCCREIGHT AVE	STE 208	SPRINGFIELD	OH	455041853	0.008593354	37	Excluded, conglomerate listed above
1992191092	OLAES	TRICIA		765 N HAMILTON RD STE 255		GAHANNA	OH	432308703	0.008657106	37	Excluded, conglomerate listed above
1821045626	MCHENRY	ERIC	M.	1525 E STROOP RD	SUITE 200	KETTERING	OH	454295065	0.008689337	37	Excluded, conglomerate listed above
1568497220	LINER	SHARON	ANN	2314 AUBURN AVE		CINCINNATI	OH	452192802	0.008948148	37	Excluded, not primary care
1437530896	SEVY	BRADLEY	CARL	1000 VETERANS DR		JACKSON	OH	45640	0.009133077	37	Website Found
1144615121	WALSH	COURTNEY		6 LEXINGTON BLVD		DELAWARE	OH	430151047	0.009353459	37	Excluded, conglomerate listed above
1629070552	DEMARIO	CHARLES	L.	340 RIDGE ROAD	SUITE 1	NEWTON FALLS	OH	44444	0.009486517	37	Website Found
1942292461	GEORGE	SHARON	L	420 SOUTHERN BLVD NW		WARREN	OH	444852537	0.009554624	37	Excluded, website not found
1366447377	FAROOQ	AMJAD		3900 SUNFOREST CT STE 240		TOLEDO	OH	436234481	0.009598107	37	Excluded, conglomerate listed above
1679633705	HOFF	DAVID		85 COMMUNITY RD	SUITE D	TALLMADGE	OH	442782356	0.010077103	37	Excluded, permanently closed
1912987512	STENCEL	MICHAEL	D	2109 CLAREMONT AVE		ASHLAND	OH	448053547	0.010127033	37	Excluded, conglomerate listed above
1811093446	WEINSTEIN	MARLENE	HANA	12201 EUCLID AVE		CLEVELAND	OH	441064310	0.010280872	37	Website Found
1982135414	WHEELER	DEVIN		1 E MAIN ST		NEW CONCORD	OH	437621246	0.010852675	37	Excluded, conglomerate listed above
1619967742	BALES	ROBERT	W	9500 EUCLID AVE	TW4-1	CLEVELAND	OH	441950001	0.01115986	37	Excluded, conglomerate listed above
1679559470	SEFTON	JOHN	C	2510 COMMONS BLVD	SUITE 110	BEAVERCREEK	OH	454313820	0.011493157	37	Excluded, practice listed above
1982768255	AONA	FRANCIS	K	819 N MAIN ST		CLYDE	OH	434101215	0.011602398	37	Excluded, permanently closed
1437382306	JACKSON	EKAETE		754 S CLEVELAND AVE	#300	MOGADORE	OH	442602200	0.011674547	37	Excluded, permanently closed
1720295603	MYERS	MICHAEL	JOHN	111 HARBERT DR		BEAVERCREEK	OH	454405117	0.01182504	37	Excluded, conglomerate listed above
1275520413	DEAN-SCOTT	ROSANNA		143 GOUGLER AVE		KENT	OH	442402401	0.011922813	37	Website Found
1841599370	MOY	JULIANNE		27100 CHARDON RD		RICHMOND HEIGH	OH	441431116	0.012062999	37	Excluded, conglomerate listed above
1528045762	LONG	RICK	L	3578 FISHINGER BLVD		HILLIARD	OH	430267503	0.012633452	37	Excluded, conglomerate listed above
1700226073	JONES	JAMES	MITCHELL	3425 EXECUTIVE PKWY		TOLEDO	OH	436061326	0.012940386	37	Excluded, conglomerate listed above
1659372746	WILSON	PAUL	WESLEY	440 S REYNOLDS RD	STE. B	TOLEDO	OH	436155934	0.013143418	37	Excluded, website not found
1518968452	KOELKER	CYNTHIA	JEANETTE	213 MASSILLON RD		AKRON	OH	443121921	0.013305215	37	Excluded, permanently closed
1346373024	SETH	KIMBERLY	JO	3730 WHIPPLE AVE NW	SUITE 400	CANTON	OH	447184803	0.0140819	37	Excluded, permanently closed
1578686036	TESMOND	ANTHONY	G	2500 W STRUB RD STE 120A		SANDUSKY	OH	448705390	0.014497834	37	Excluded, conglomerate listed above
1427554682	LEDVORA	LAURA		2139 AUBURN AVE STE 235		CINCINNATI	OH	452192906	0.014577359	37	Website Found
1437135175	DIATTE	CHRISTOPH	J	4870 WUNNENBERG WAY		WEST CHESTER	OH	450694863	0.014798425	37	Website Found
1134622541	NELSON	JESSICA	MARIE	402 MAIN ST		WINTERSVILLE	OH	439533740	0.015012542	37	Excluded, website not found
1457597163	YOUNG	JONATHAN	P	540 W CENTRAL AVE		SPRINGBORO	OH	450661110	0.01531369	37	Excluded, permanently closed
1407039936	BERRIMAN-GILL	KATHERINE	ANNE	6780 BUNNELL HILL RD		SPRINGBORO	OH	450669104	0.015646514	37	Excluded, permanently closed
1942288402	MINHAS	IMRAN	T	8006 KINGFISHER LN		WEST CHESTER	OH	450691948	0.015654374	37	Excluded, website not found
1710974027	CORDOVA	JOSEPH	R	1254 YOUNGSTOWN WARREN RD	STE 3A	NILES	OH	444464612	0.015729175	37	Excluded, website not found
1225032063	LAVINDER PUGH	JULIE		200 E STATE ST		ALLIANCE	OH	446014936	0.016017572	37	Website Found
1619947272	RIOCH	SCOTT	A.	1733 WESTERN AVE	SUITE A	FINDLAY	OH	458401346	0.016096392	37	Excluded, website not found
1255377172	HUBBELL	PATRICIA	ANN	500 W CENTRAL AVE		DELAWARE	OH	430151421	0.016314726	37	Excluded, website not found
1720217581	RAJU	BHARAT		2345 PHILADELPHIA DR		DAYTON	OH	454061816	0.016387254	37	Excluded, website not found
1407868086	FREY	MARY	ELIZABETH	3416 COLUMBUS AVE	VA CLINIC	SANDUSKY	OH	448705557	0.016458335	37	Excluded, VA
1447563515	SOORIYAPALAN	NISHANTHI		4071 LEE RD		CLEVELAND	OH	441282100	0.016779216	37	Excluded, conglomerate listed above
1730168659	LEVAN	PATRICIA	A	2500 METROHEALTH DR		CLEVELAND	OH	441091900	0.016805372	37	Website Found
1881668218	SUMMERHILL	WENDY	L	6680 PERIMETER DR		DUBLIN	OH	430168030	0.016926633	37	Website Found
1255743043	LIGHT	TIMOTHY		241 EXECUTIVE DR		MARION	OH	433026307	0.017038487	37	Excluded, conglomerate listed above
1477740157	AGGARWAL	MANU	B	531 S EASTOWN RD		LIMA	OH	458052800	0.017252933	37	Excluded, not primary care
1205845500	HERSHBERGER	VERNON	J	880 MULL AVE STE 100		AKRON	OH	443137522	0.017272486	37	Excluded, not primary care
1497735344	SINSHEIMER	ROBERT	JAY	445 E GRANVILLE RD		WORTHINGTON	OH	430853192	0.017306407	37	Excluded, not primary care
1902800865	SIMMONS	RICHARD	A	107 ROYAL BIRKDALE DR STE A		COLUMBIANA	OH	444088493	0.01768779	37	Excluded, conglomerate listed above
1407967284	SOBOLEWSKI	ERIKA	L	62 CONSERVATORY DR	SUITE B	BARBERTON	OH	442039002	0.018200286	37	Excluded, website not found
1043358096	CASS	CLEANNE		324 WILMINGTON AVENUE		DAYTON	OH	45420	0.018222319	37	Excluded, not primary care
1306069075	DONALDSON	PAUL	STREINER	6225 FRANK AVE NW		NORTH CANTON	OH	447208439	0.018316432	37	Excluded, permanently closed
1376622027	SCHULTZ	JEFFREY	W	442 W HIGH ST STE 3		BRYAN	OH	435061681	0.018368325	37	Excluded, website not found
1073956140	SINGH	HARKIRAN		160 W WILSON BRIDGE RD		WORTHINGTON	OH	430852676	0.018840632	37	Excluded, conglomerate listed above
1407881154	MCKINLEY	CHARLES	TIMOTHY	621 W MAIN ST		MOUNT ORAB	OH	451548265	0.019180475	37	Excluded, conglomerate listed above
1881699635	DELAPP	DENNIS	K	4041 W SYLVANIA AVE	STE 100	TOLEDO	OH	436234465	0.019206924	37	Excluded, not primary care
1861559502	KIM	KYU	HWAN	6557 GRACELY DRIVE		CINCINNATI	OH	45233	0.019470648	37	Excluded, permanently closed
1689960205	BASUNDHRA	SAURABH		3359 KEMP RD	SUITE 250B	BEAVERCREEK	OH	454312565	0.019939817	37	Excluded, conglomerate listed above
1407844749	SANDLUND	KRISTOFER	GIBSON	1215 NEWARK ROAD		ZANESVILLE	OH	437012861	0.019951042	37	Excluded, conglomerate listed above
1215936125	DARAH	GEORGE	N	5700 MONROE ST UNIT 203		SYLVANIA	OH	435602735	0.02018643	37	Website Found
1003194739	HEINTZELMAN	JOHN	ALEX	225 E STATE ROUTE 14		COLUMBIANA	OH	444088490	0.020214998	37	Excluded, conglomerate listed above
1275599748	FILAK	ANDREW	T	3120 BURNET AVE STE 406		CINCINNATI	OH	452293022	0.020458392	37	Website Found
1093277022	WRIGHT	CHELSEA	HUGGINS	2500 METROHEALTH DR		CLEVELAND	OH	441091900	0.020638656	37	Excluded, conglomerate listed above
1962037051	ALEXANDER	REBECCA	SUE	4612 HALLANDALE DR		BATAVIA	OH	451034019	0.021091608	37	Excluded, website not found
1346238326	CAMMOCK	LEONA	M	20 OHLTOWN RD		YOUNGSTOWN	OH	445152331	0.021102311	37	Excluded, website not found
1326039561	HOUG	ADAM	JACOB	1178 PROFESSIONAL DR		VAN WERT	OH	458912461	0.021364708	37	Website Found
1154403954	SORSCHER	JONATHAN	S	4411 MONTGOMERY RD	SUITE 200	CINCINNATI	OH	452123144	0.021393111	37	Excluded, conglomerate listed above
1407240567	FITZGERALD	ALEXANDRA		86 COLUMBUS CIR STE 203		ATHENS	OH	457011371	0.022037402	37	Excluded, conglomerate listed above
1598148389	MARTIN	ERICA		2865 N REYNOLDS RD STE 260		TOLEDO	OH	43615	0.022256324	37	Excluded, conglomerate listed above
1770523185	LONG PRENTICE	ANGELA		9000 N MAIN ST	STE 202	ENGLEWOOD	OH	454151165	0.022373378	37	Excluded, conglomerate listed above
1326093444	WILLIAMSON	JAY	C	55 ARCH ST	SUITE 3A	AKRON	OH	443041423	0.02262102	37	Website Found
1396150009	PIFER	MELISSA	A	128 DEPOT ST		WAUSEON	OH	435671305	0.022710804	37	Excluded, state run
1356338107	STARENCHAK	SCOTT	M	29800 BAINBRIDGE RD		SOLON	OH	441392202	0.022772611	37	Excluded, conglomerate listed above
1235239518	PILLAY	ROOPA		3909 ORANGE PL STE 2100		BEACHWOOD	OH	441228400	0.022804419	37	Excluded, conglomerate listed above
1588658975	LEONARD	STEVEN	EARL	101 COMMERCE PARK DR		WESTERVILLE	OH	430828349	0.02289145	37	Excluded, conglomerate listed above
1629243613	GATTO	BLAISE		3033 KETTERING BLVD	SUITE 100	MORAINE	OH	454391962	0.023061374	37	Excluded, website not found
1215990528	MCEVOY	ROBERT	E	1725 WESTERN AVE	SUITE A	FINDLAY	OH	458401345	0.023933703	37	Website Found
1992788509	EDDY	WILLIAM	S	929 ROBBINS AVE		NILES	OH	444462441	0.02400375	37	Excluded, conglomerate listed above
1760463251	ALBIRINI	ABDULMAWL		800 FOREST AVE	ROOM 6048.1	ZANESVILLE	OH	437012882	0.024194072	37	Excluded, conglomerate listed above
1659395572	MULLEN	JULIE	A	935 STATE ROUTE 28		MILFORD	OH	451501911	0.024394682	37	Excluded, urgent care only
1679598163	KNEISLEY	ROBERT	EDWARD	247 S BURNETT RD	SUITE 210	SPRINGFIELD	OH	455052639	0.024740046	37	Excluded, conglomerate listed above
1699714774	BLOCH	DANIEL	JOE	1905 PARSONS AVE		COLUMBUS	OH	432071933	0.024825994	37	Website Found
1821048901	KOVAC	ROMAN		6200 CLEVELAND AVE		COLUMBUS	OH	432318608	0.025094427	37
1811906548	MUELLER	MATTHEW	CARL	102 WESTCHESTER DR		AUSTINTOWN	OH	445153963	0.025251345	37
1295728475	MACCALLUM	CHARLES	L	5778 DARROW RD	SUITE D	HUDSON	OH	442363808	0.025261325	37
1952346116	CHANG	EDITH		2014 BALTIMORE REYNOLDSBURG RD		REYNOLDSBURG	OH	430683261	0.025353774	37
1518901511	LYND	SEAN		796 OLD STATE ROUTE 74 STE 101		CINCINNATI	OH	452451262	0.025647355	37
1992200711	JARAMILLO	ANDREA		2123 AUBURN AVE STE 235		CINCINNATI	OH	45219	0.025786762	37
1780926881	MESKO	STEPHANIE		5133 RIDGE RD STE 1		WADSWORTH	OH	442818078	0.0262629	37
1508858358	CHASE	JOSEPH	MATTHEW	4465 DARROW RD		STOW	OH	442241854	0.026716955	37
1457888497	PATEL	HITEN	D.	2231 N HIGH ST		COLUMBUS	OH	432011194	0.02693318	37
1164462875	SARIDAKIS	MICHAEL	E	885 W AURORA RD	SUITE 1	SAGAMORE HILLS	OH	440671600	0.026967899	37
1316056526	SCHLAUDECKER	JEFFREY	DAVID	2139 AUBURN AVE		CINCINNATI	OH	452192906	0.027579285	37
1588669642	DUFF	DAVID	L.	210 N MAIN ST		LONDON	OH	431401115	0.027744394	37
1366980559	AWO	BENEDICT		204 PATRICK AVE		URBANA	OH	430782302	0.027777942	37
1871516302	PATEL	VIRENDRA		7451 S MASON MONTGOMERY RD	SUITE C	MASON	OH	450406818	0.027863239	37
1538147871	KLEIN	LINDA	M	7640 SYLVANIA AVE	SUITE K	SYLVANIA	OH	435609729	0.028076496	37
1124172606	CHIDESTER	KARA	E	1975 GUILFORD RD		COLUMBUS	OH	432214300	0.02819575	37
1639130164	DILLER	JONATHAN	F.	1479 N RIVER RD		FREMONT	OH	43420	0.028445857	37
1932363777	SANTA	SHEILA	E	3033 KETTERING BLVD STE 100		MORAINE	OH	454391948	0.028708128	37
1598709669	SHEMENSKI	RONALD		7685 W PORTAGE RIVER SOUTH RD		OAK HARBOR	OH	434499615	0.028945314	37
1609969773	BALKOWIEC	CHRISTOPH	ANTONI	3200 VINE ST	PRIMARY CAR	CINCINNATI	OH	452202213	0.029347385	37
1205933520	HAAS	CHRISTOPH		421 HOME ST		GEORGETOWN	OH	451211407	0.029451718	37
1952834186	FARBER	JACOB	JOSHUA	7589 TYLERS PLACE BLVD		WEST CHESTER	OH	450696308	0.030465372	37
1679051213	HILL	EDWARD	ARTHUR	6104 CEDAR LANE NW		CANTON	OH	44708	0.030751161	37
1699207894	KOH	ISAAC	JOSEPH	2145 N FAIRFIELD RD		BEAVERCREEK	OH	454312580	0.030902369	37
1467443846	DOYLE	HARRY	A.	1400 E 2ND ST		DEFIANCE	OH	435122440	0.030965067	37
1215909791	CASEY	LISA	M.	2745 FORT AMANDA RD		LIMA	OH	458054805	0.03108033	37
1144294307	SAPER	ROBERT	B	1950 RICHMOND RD		LYNDHURST	OH	441243719	0.031185052	37
1326017880	POTOCKI	JOSEPH	A	531 ROBBINS AVE		NILES	OH	444462411	0.031229086	37
1174017305	MCDADE	SEAN		4881 SUGAR MAPLE DR		WRIGHT PATTERS	OH	454335529	0.031278757	37
1821250960	BEETHAM	PORSCHE	D	82424 CADIZ JEWETT ROAD		CADIZ	OH	439079427	0.031306967	37
1477524585	HASHMI	YASMEEN		2760 PARKMAN RD NW		WARREN	OH	444851635	0.031359973	37
1114934825	HUBBARD	DAWN	RENEE	265 PORTAGE TRAIL EXT W	SUITE 200	CUYAHOGA FALLS	OH	442233613	0.03144555	37
1043453194	PICKLE	SARAH	RACHEL	3590 LUCILLE DR		CINCINNATI	OH	452132674	0.031494645	37
1437176286	KITTAKA	HARRY	T	12340 STATE ROUTE 104		WAVERLY	OH	456908968	0.031624313	37
1831339183	KWONG	HELEN		625 AFRICA RD STE 360		WESTERVILLE	OH	430829808	0.031646314	37
1285684282	HERZOG	DELIA	J.	388 DAMASCUS RD	SUITE A	MARYSVILLE	OH	430408507	0.03205363	37
1730316480	ELLIOTT	ELIZABETH	C	11100 EUCLID AVE		CLEVELAND	OH	441061716	0.032081873	37
1316255623	FILARDO	THOMAS	WESLEY	4545 CREEK RD		CINCINNATI	OH	452422803	0.032235267	37
1841678109	OTWORTH	LEONARD	HERBERT	2001 SCIOTO TRL STE 300		PORTSMOUTH	OH	456622845	0.032552423	37
1366492589	DEVILLERS	REBECCA	E	4343 ALL SEASONS DR	STE 220	HILLIARD	OH	430261961	0.032602634	37
1295121036	JOHNS	GLORIA	ANN	26908 DETROIT RD STE 201		WESTLAKE	OH	441452399	0.032662463	37
1548467038	KOCZAB	GABRIELLE	MARIE	3909 ORANGE PL STE 2100		BEACHWOOD	OH	441228400	0.032707452	37
1164003182	COSTLOW	RAQUEL	ALEXANDRA	8401 MARKET ST		BOARDMAN	OH	445126725	0.032935869	37
1104265479	LINDBERG	DANIELLE	KRISTINE	5800 LANDERBROOK DR STE 220		MAYFIELD HEIGH	OH	441244083	0.033337227	37
1215459326	YOUSSEF	DALIA		45 AMBERWOOD PKWY		ASHLAND	OH	448058854	0.033338726	37
1780043430	FUENTES	ASHLEY	CASANDRA	7225 OLD OAK BLVD STE A210		MIDDLEBURG HEI	OH	441303339	0.033378508	37
1841487535	BACHUS	ALICIA	A	8423 MARKET ST	STE 101	BOARDMAN	OH	445126778	0.033434918	37
1700878329	STRIEBEL	MARK	HENRY	3371 KEMP RD		BEAVERCREEK	OH	454312514	0.033618832	37
1568466332	PERE	ANA	ISABEL	2745 FORT AMANDA RD		LIMA	OH	458054805	0.034142741	37
1669795142	MANCINI	JEFFREY	DAVID	4919 RUMPKE RD		CINCINNATI	OH	452451117	0.034219837	37
1760475909	GASE	ANDREW	JAMES	27 ST LAWRENCE DR	SUITE 101	TIFFIN	OH	448838313	0.034275146	37
1679569784	MCCONNELL	THOMAS	J	118 MOREY DR		MARYSVILLE	OH	430401646	0.034287257	37
1851334072	DESAPRI	JAMES	W	1272 W MAIN ST STE 503		NEWARK	OH	430552058	0.034529431	37
1669523346	KIRWIN	MICHAEL		2104 FRONT ST	SUITE B	CUYAHOGA FALLS	OH	442213260	0.034718463	37
1518032085	FOLEY	ANTHONY	ERNEST	300 COLLEGE PARK DRIVE	UNIV OF DAY	DAYTON	OH	454690900	0.034751376	37
1003899204	BURKE	WILLIAM	J	2030 STRINGTOWN RD		GROVE CITY	OH	431233993	0.034873496	37
1154491249	NEWMAN	ROBERT	EUGENE	90 CIC BLVD		WEST UNION	OH	456938024	0.034901686	37
1427286368	REIMER	ASHLEY	NICOLE	7341 EISENHOWER DR		BOARDMAN	OH	445125900	0.035024465	37
1700992278	LUTES	RICHARD	ALAN	5340 E MAIN ST		COLUMBUS	OH	432132574	0.035054748	37
1336252071	GRAESSER	NANCY	L.	7901 DILEY RD	SUITE 200	CANAL WINCHEST	OH	431109612	0.035983855	37
1356317168	SCHROEDER	REBECCA	LYNN	6835 BROADWAY AVE		CLEVELAND	OH	441051313	0.036492935	37
1790280543	PRATT	KELLI	RENEE	4000 MIAMISBURG CENTERVILLE RD		MIAMISBURG	OH	453427615	0.03653226	37
1457336562	URBANCIC	JOHN	MILAN	13221 RAVENNA RD	SUITE 8	CHARDON	OH	440249047	0.036670903	37
1942724554	KWAN	CAROLYN		2259 LAKE AVE		ASHTABULA	OH	440043437	0.037495019	37
1386629632	WHITTINGTON	JOHN	C	1950 MOUNT SAINT MARYS DR		NELSONVILLE	OH	457641280	0.037695621	37
1245217975	BHULLAR	SATINDER	S.	3000 GUERNSEY ST		BELLAIRE	OH	439061540	0.038185906	37
1740436252	PEREZ	LUIS	L.	801 PRO DR STE D1		CELINA	OH	45822	0.038508115	37
1780642900	DAVIS	EDWIN	B.	502 VAN BUREN ST		FOSTORIA	OH	448301533	0.038871821	37
1841249604	MALLAMACI	DAVID		7072 MEARS GATE DR. NW		NORTH CANTON	OH	447208850	0.039498975	37
1790122307	ZAIDI	SAIYID-NA	T	3535 SOUTHERN BLVD		KETTERING	OH	454291221	0.04016549	37
1447206792	BENNETT	ROBERT	J.	6350 GLENWAY AVE	SUITE 205	CINCINNATI	OH	452116378	0.040248428	37
1215225412	ROGERS	ROXANNE	B	348 MILAN AVE	SUITE 2	NORWALK	OH	448571173	0.040321291	37
1093714503	EVANOFF	JOHN	C	1990 COUNTRY RD U		METAMORA	OH	43540	0.040469898	37
1841395860	MAXWELL	MARIA	THERESE	543 TAYLOR AVE		COLUMBUS	OH	432031278	0.040785515	37
1497752133	PARIS	JAMES	STANLEY	2010 E MIDLOTHIAN BLVD	MIDLOTHIAN	YOUNGSTOWN	OH	445022951	0.040913773	37
1033199617	NEGI	LAKSHMAN	S	676 S BROADWAY ST		AKRON	OH	443111059	0.041086583	37
1598157547	MCKENNA	ALEXANDRA		4343 ALL SEASONS DR STE 220		HILLIARD	OH	43026	0.041202459	37
1487655320	GREEN	THOMAS	E	7631 CHEVIOT RD		CINCINNATI	OH	452474012	0.041398697	37
1205877826	SHELTON	PENNY	L.	2131 E STATE ST		ATHENS	OH	457012138	0.041425676	37
1427677830	SHARMA	SHIVANI		8423 MARKET STREET SUITE 101	ST ELIZABET	BOARDMAN	OH	44512	0.04143177	37
1821040007	WICAL	SHELDEN	C	4463 STATE ROUTE 66	MIAMI ERIE	MINSTER	OH	458658727	0.041725947	37
1629162763	COCUMELLI	JOHN	ANTHONY	5193 W BROAD ST STE 200		COLUMBUS	OH	432281695	0.041963122	37
1588740088	CEBUL	FRANK	A	1740 CLEVELAND RD		WOOSTER	OH	446912204	0.042077746	37
1740227636	LAING	TRACEE		494 N GRANGER ST		GRANVILLE	OH	430231327	0.042164004	37
1487752531	STUDEBAKER	MATTHEW	SCOTT	98 MOSIER PKWY		BROOKVILLE	OH	453091750	0.043323569	37
1780704445	BAILEY	DEAN	CHRISTOPH	1250 S WASHINGTON ST		VAN WERT	OH	458912551	0.043367976	37
1871828863	OLSON	DAVID	MATTHEW	855 W MAPLE ST STE 110		HARTVILLE	OH	446327601	0.044258358	37
1891731659	MAURIC	JOHN	M	605 3RD AVE	SUITE D	FREMONT	OH	434203269	0.044354507	37
1164408258	GRAHAM	MICHELLE	L	1781 COUNTRYSIDE DR		LANCASTER	OH	431304056	0.044509823	37
1326033531	BROWN	STUART	K	819 N 1ST ST		DENNISON	OH	446211003	0.045072969	37
1316300452	MOORELAND	CHELSEA	ALYSSE	3433 AGLER RD STE 2800		COLUMBUS	OH	432193389	0.045132103	37
1821009622	BANKO	BRADLEY		16888 HARVARD AVE		CLEVELAND	OH	44128	0.045159312	37
1922264118	MILLS	ALICE	L.	231 ALBERT SABIN WAY		CINCINNATI	OH	452672827	0.045164193	37
1477503464	STEFFEN	TIMOTHY		7175 BEECHMONT AVE		CINCINNATI	OH	452304111	0.045384392	37
1750780029	ELLIOTT	ALISA		915 MICHIGAN ST		SIDNEY	OH	453652401	0.04606854	37
1972508232	LANG	MARK	A	303 E ROYALTON RD	SUITE 204	BROADVIEW HTS	OH	441472591	0.04612188	37
1952380966	GOODWIN-CAPER	FAREEDAH	Z	1950 NILES CORTLAND RD NE	STE 7	WARREN	OH	444841077	0.046341255	37
1205899564	MCCONAGHY	JOHN	R	2231 N HIGH ST		COLUMBUS	OH	432011101	0.046359418	37
1407814452	ALBANI	THOMAS	E.	6715 TIPPECANOE RD	BLDG E, SUI	CANFIELD	OH	444068180	0.046452717	37
1730156621	TURBETT	JAMES	A	9500 MENTOR AVE	SUITE 100	MENTOR	OH	440608713	0.046557612	37
1174905624	BANNON	JOSEPH	M.	51339 NATIONAL RD		SAINT CLAIRSVI	OH	43950	0.047051203	37
1780940353	FOX	COLLEEN	ANNE	111 S GRANT AVE		COLUMBUS	OH	432154701	0.047137088	37
1366424798	CLARK	KATHERINE	A	4172 INDIAN RIPPLE RD STE A		BEAVERCREEK	OH	454403286	0.04725087	37
1902892169	KOSTRZEWSKI	KRZYSZTOF	A	4126 N HOLLAND SYLVANIA RD STE 220		TOLEDO	OH	436233537	0.047363411	37
1265471262	MECKLER	GARY	MITCHELL	174 GRISWOLD ST		DELAWARE	OH	430151743	0.04752779	37
1144309568	KIRILA	PAUL	A	562 N MAIN ST		SPRINGBORO	OH	450669552	0.047690965	37
1669421129	EIDEN	LEAH	CHRISTINE	1740 N PERRY ST	SUITE A	OTTAWA	OH	458751173	0.047818298	37
1184679995	BRUNER	PAUL	J	2500 W STRUB RD	SUITE 230	SANDUSKY	OH	448705390	0.047849346	37
1831194158	GWINN	ROBERT	B	440 BROWNS LN		COSHOCTON	OH	438122044	0.048101952	37
1891102489	VENSIL	SETH		1210 ASHLAND AVE		ZANESVILLE	OH	437012806	0.04812701	37
1366869497	BROM	JACQUELIN		26900 CEDAR RD		BEACHWOOD	OH	441221191	0.048139776	37
1003910621	MORRIS	MATTHEW	G	1761 BEALL AVENUE		WOOSTER	OH	44691	0.048444134	37
1538127246	SARAF	SMITA	ANIL	10196 SPRINGFIELD PIKE		CINCINNATI	OH	452151448	0.048618341	37
1760487599	GLEICK	JEFFREY	B	1989 MIAMISBURG CENTERVILLE RD	SUITE 301	CENTERVILLE	OH	454593859	0.04862939	37
1033102918	BARNETT	ROBERT	E.	1105 RALSTON AVE		DEFIANCE	OH	435121336	0.048699391	37
1316940208	PERKOWSKI	VINCENT	E	3300 BAILEY ST NW	SUITE 102	MASSILLON	OH	446463613	0.048905588	37
1851734479	WILLIAMS	ELAINA	CABRERE	354 W MAIN RD		CONNEAUT	OH	440302043	0.049072651	37
1972614048	ELEY	JAMES	A	62 CONSERVATORY DRIVE	SUITE B	BARBERTON	OH	44203	0.049159438	37
1275544579	ANZALONE	SCOTT	J	225 E MAIN ST		LOGAN	OH	431381305	0.049249453	37
1326055104	GROESBECK	MARCIE	A	50 N MILLER RD		FAIRLAWN	OH	443333702	0.049414148	37
1538276472	KRUPITZER	THOMAS	R.	970 E WASHINGTON ST	STE. 1C	MEDINA	OH	442563332	0.049414164	37
1831125079	FIXLER	DON	S	4803 MONTGOMERY RD STE 114		CINCINNATI	OH	452121153	0.049499297	37
1659512929	POMPUTIUS	WILLIAM	F.	602 NORTH GAY STREET		MOUNT VERNON	OH	430501710	0.049778842	37
1386636710	PERNG	SUSAN	SU-CHI	611 FULTON ST		PORT CLINTON	OH	434522008	0.04985196	37
1063449882	BOYD	CHRISTOPH	D	2109 CLAREMONT AVE		ASHLAND	OH	448053547	0.050305896	37
1497999007	FORD	ELIZABETH	A	5700 MONROE ST UNIT 203		SYLVANIA	OH	435602735	0.050352119	37
1427261791	MCDANIEL	KEVIN	J	9500 EUCLID AVE	WO10	CLEVELAND	OH	441950001	0.050584176	37
1760917447	ABADIE	KATARINA		29800 BAINBRIDGE RD		SOLON	OH	441392202	0.050719516	37
1376524876	CUNNAGIN	CARRIE	A	165 S EDWIN C MOSES BLVD		DAYTON	OH	454028472	0.050800295	37
1124002076	DILLER	PHILIP	MORGAN	11590 CENTURY BLVD		CINCINNATI	OH	452463326	0.050924069	37
1972910263	ZUNENSHINE	JENNIFER		5677 SCIOTO DARBY RD		HILLIARD	OH	430261391	0.051652049	37
1336133487	REITER	ROSEMARY	K	1250 RALSTON AVE	SUITE 204	DEFIANCE	OH	435125311	0.05199975	37
1386741429	THOMAS	MARCIA	J	3371 KEMP RD		BEAVERCREEK	OH	454312514	0.052371419	37
1649250283	HUNTZINGER	DUSTIN	GEORGE	88 MDG/SGHJ	4881 SUGAR	WRIGHT-PATTERS	OH	45433	0.052545496	37
1811997521	KARNES	JULIE	GAY	8062 OVERMAN RD		HILLSBORO	OH	451336389	0.052836908	37
1235444159	SINGAM	DEEPTHI		204 S BELLEVUE AVE		DOVER	OH	446229405	0.053058372	37
1285808527	CLOUD	LISA	ANN	3574 CENTER RD		BRUNSWICK	OH	442123618	0.053097865	37
1699764944	DANG	SON	N	2606 WALES AVE NW	SUITE 200	MASSILLON	OH	446462340	0.053153629	37
1396350138	CREGO-LEE	KELLY		321 NEAL RD		SAINT PARIS	OH	430729305	0.053302575	37
1629197314	ROWLAND	TIMOTHY	E	3578 FISHINGER BLVD		HILLIARD	OH	430267503	0.053487064	37
1528586369	EGLIAN	NICHOLE		4621 BLAINFIELD CT		BATAVIA	OH	45103	0.054241623	37
1184073850	FELLERS	ANDREW		700 S STANFIELD RD STE A		TROY	OH	453732569	0.054321521	37
1366774051	TOMASIC	KELLY		3685 STUTZ DR	STE 101	CANFIELD	OH	444069175	0.05455685	37
1821024175	WALZ	CARL	N	433 W HIGH ST		BRYAN	OH	435061690	0.054749641	37
1437199684	COATES	JOHN	T	209 BRIAR HILL RD	SUITE A	NORTH BALTIMOR	OH	458729504	0.054841098	37
1487640595	JOHNSON	SUSANNA	E	118 MOREY DR		MARYSVILLE	OH	430401646	0.054896062	37
1407806367	SHARP	LAURA		7529 STATE RD		CINCINNATI	OH	452556409	0.055001761	37
1326346164	PINION	SPENCER	WAYNE	420 S REEVES AVE STE B		DOVER	OH	446222162	0.0551801	37
1659663052	WEBER	JENNIFER	J	442 W HIGH ST		BRYAN	OH	435061681	0.056117066	37
1689054223	UGWU	JESSICA	EZINNE	30 E APPLE ST.	SUITE NW 33	DAYTON	OH	45409	0.056279975	37
1538145925	PEYTON	JOSEPH	S	118 E INDIANA AVE		MAUMEE	OH	435372826	0.056281631	37
1710980768	ORTMAN	JOHN	PHILIP	75 HOSPITAL DR	SUITE 350	ATHENS	OH	457012857	0.056331218	37
1164464046	LEHMAN	ERIC	J	121 WESTFIELD DR		ARCHBOLD	OH	435021056	0.05650187	37
1669973665	LAW	TIMOTHY	DEEMER	604 W NORTH AVE		ADA	OH	458101041	0.056639549	37
1659444750	GHANI	RASHEED		3515 BOUDINOT AVE		CINCINNATI	OH	45211	0.056725926	37
1730148099	MULLINS	PENNY	L	8153 MAIN STREET		OLD FORT	OH	44861	0.057350567	37
1316954761	SAUNDERS	MORTON	T	1700 BOETTLER RD STE 200		UNIONTOWN	OH	446857794	0.057656238	37
1033197132	GINTY	JOSEPH	M	1800 GRANVILLE PIKE		LANCASTER	OH	431301043	0.057933487	37
1467412460	RUSS	RONALD	J	5655 HUDSON DR	SUITE 130	HUDSON	OH	442364451	0.058106254	37
1790715050	SCHRECK	EDWARD	WILLIAMS	1111 CHESTNUT ST		NELSONVILLE	OH	457641436	0.058408916	37
1023030947	LOEWENSTINE	VIRGINIA	A	796 CINCINNATI BATAVIA PIKE		CINCINNATI	OH	452451262	0.058887477	37
1386752947	NASR-ANAISSIE	LINA		6645 PRINCETON GLENDALE RD		LIBERTY TWP	OH	450117547	0.058937878	37
1669507505	DAISLEY	SAMUEL	J	149 E MAIN ST	BOX 1117	ANDOVER	OH	440039479	0.059065305	37
1376529453	HOSPEL	THOMAS	G	6955 HOSPITAL DR	MAX SPORTS	DUBLIN	OH	43016	0.059127446	37
1023072584	RABOVSKY	MICHAEL		9500 EUCLID AVE		CLEVELAND	OH	441950001	0.059388606	37
1033166145	DRAVID	SHEELA	N	17951 JEFFERSON PARK RD		CLEVELAND	OH	441308439	0.059633546	37
1386600112	BELL	AMANDA		2365 LAKEVIEW DR	STE C	BEAVERCREEK	OH	454314600	0.059640736	37
1972958072	NOVIN	MATTHEW		15105 ST CLAIR AVE		CLEVELAND	OH	441101111	0.060157113	37
1912012840	DASARATHY	JAIVIDHYA		2500 METROHEALTH DR	MHMC-FAMILY	CLEVELAND	OH	441091900	0.060231258	37
1942264882	ROBINSON	CHERYL	J	1 ELIZABETH PL	SUITE 115	DAYTON	OH	454173445	0.060523758	37
1912092214	CHAPMAN	RICHARD	SAMUEL	1005 BELLEFONTAINE AVE STE 360		LIMA	OH	45804	0.060755928	37
1306137658	MA	FREDERICK		11100 EUCLID AVE	UNIVERSITY	CLEVELAND	OH	441061716	0.060792241	37
1902301062	BAZZI	SAEED	AREF	1155 E MAIN ST		LANCASTER	OH	431304056	0.061200024	37
1134623721	VALANTINE	NEBASI		2500 METROHEALTH DR		CLEVELAND	OH	441091998	0.061456976	37
1790703692	SWICK	SHAWN	M	222 W MAIN ST		WILMINGTON	OH	451772241	0.061586387	37
1710331715	MUNI	NAVIN		1264 WEAVER DRIVE		GRANVILLE	OH	43023	0.062058572	37
1326026444	MARTIN	JAY	W	825 W MARKET ST	SUITE 205	LIMA	OH	458052799	0.06216795	37
1073577755	MAY	ROBERT	K	648 TAYLOR RD		GAHANNA	OH	432303202	0.062406257	37
1295791747	WILLINS	COLETTE		25200 CENTER RIDGE RD	SUITE 2450	WESTLAKE	OH	441454141	0.063010284	37
1265495055	AMOILS	SANDRA		6400 EAST GALBRAITH ROAD		CINCINNATI	OH	45236	0.063321518	37
1629012117	GILL	KALEEM	U	2751 BAY PARK DR	SUITE 303	OREGON	OH	436164921	0.063463496	37
1194397034	COOMBS	SELENA		44 BLAINE AVE		BEDFORD	OH	441462709	0.063552191	37
1245291913	FEDORKO	LADISLAV		1350 W BAGLEY RD		BEREA	OH	440172912	0.063656883	37
1598331068	WATSON	ARIELLE	CLARESE	1051 4TH AVENUE		GALLIPOLIS	OH	456314563	0.063662452	37
1992747240	GARABIS	FRANCISCO	A	849 HARMON AVE		COLUMBUS	OH	432232411	0.064106753	37
1497728497	VU	LYNDA	K	2510 5TH ST	USAF SCHOOL	WPAFB	OH	454337951	0.064138657	37
1376895516	SYFERT	SANDRA	M	4623 WESLEY AVE	SUITE P	CINCINNATI	OH	452122246	0.064269978	37
1639139850	ANDALORO	REBECCA		1402 BOETTLER RD	SUITE C	UNIONTOWN	OH	446859219	0.064908261	37
1326089566	LOY	NANCY		81 E WILSON BRIDGE RD		WORTHINGTON	OH	430852301	0.065045561	37
1013945518	BEACHY	ROCHELE	M	4071 LEE RD	METROHEALTH	CLEVELAND	OH	441282100	0.065198149	37
1679956262	VALENTINE	ANTONY	A	100 JACKSON PIKE		GALLIPOLIS	OH	45631	0.065199461	37
1710066030	MORFORD	JANE	DIANE	1896 SHADY LN		BEAVERCREEK	OH	454322063	0.06522208	37
1245219187	STASIAK	JONI	MARIE	635 LOCUST STREET		MALVERN	OH	44644	0.065247314	37
1194012245	TURKSON	NICOLE	YAMOAH	725 UNIVERSITY BLVD		BEAVERCREEK	OH	453242640	0.065505514	37
1386662682	MORGAN	JEANNETTE	M	1510 COLUMBUS AVE	SUITE 230	WASHINGTON COU	OH	431601899	0.065615404	37
1629243878	EL SAYYAD	MOHAMMAD	MAHMOUD	5705 MONCLOVA RD		MAUMEE	OH	435371875	0.065750525	37
1942382759	STEPHENS	LORRAINE	A	4411 MONTGOMERY RD.	SUITE 200	CINCINNATI	OH	452123144	0.065800262	37
1144261652	MARTINSON	RON	T	4581 COLUMBUS RD		CENTERBURG	OH	430119401	0.065878969	37
1043320070	HOUSTON	THOMAS	P	3773 OLENTANGY RIVER RD		COLUMBUS	OH	432143425	0.065921325	37
1083833925	DEFILIPPO SZU	MELINDA	ANN	2001 E ROYALTON RD		BROADVIEW HTS	OH	44147	0.066082588	37
1649544727	MEYER	MEGAN	LOVELAND	5300 NIKE DR		HILLIARD	OH	430269813	0.066478396	37
1649774449	ROBERTS	DARIAN	LEIGH	605 E OHIO AVE		SEBRING	OH	446721643	0.066499238	37
1740292580	CHOLAK	GEORGE	LOUIS	51339 NATIONAL RD E		SAINT CLAIRSVI	OH	439509119	0.066589505	37
1306848114	KLEIN	MARY	R	18780 BAGLEY RD STE 104		CLEVELAND	OH	441303304	0.066827829	37
1124231154	TROTTER	SHANNON	CAMPBELL	30 W MCCREIGHT AVE	SUITE 110	SPRINGFIELD	OH	455041842	0.067148999	37
1154414837	HOGAN	TIMOTHY	HARVEY	109 NORTH FIRST ST.		OAKWOOD	OH	45873	0.067221879	37
1487187407	HOUSTON	PRESTON		6724 WALES AVE NW		MASSILLON	OH	446469006	0.067529752	37
1356356737	CUEVAS	MARIA LUI	SALVADOR	1050 ISAAC STREETS DR	SUITE 104	OREGON	OH	436163291	0.067750055	37
1790726388	CHUNG	JIN	BAIK	220 E MAIN ST		NEW LEBANON	OH	453451299	0.068495205	37
1407068703	CARISSIMI	RONALD	C	101 COOPER FOSTER PARK RD		AMHERST	OH	440011001	0.069122444	37
1700803699	MARAZON	CHRISTOPH	TODD	1051 4TH AVE		GALLIPOLIS	OH	456311562	0.069311753	37
1760582829	SARIHAN	ALPER		280 RED COACH DR		SPRINGFIELD	OH	455031297	0.069554907	37
1508057738	BRUHL	STEVEN		45 ST LAWRENCE DR		TIFFIN	OH	448838310	0.070346511	37
1215925433	ARING	ANN	MARIE	697 THOMAS LN		COLUMBUS	OH	432143931	0.070524866	37
1447259353	COHEN	JEFFREY	R	132 N MARKET ST		EAST PALESTINE	OH	444132019	0.070720908	37
1417974056	JENTES	JOHN	P	350 HILLCREST DR	SUITE 3	ASHLAND	OH	448054052	0.0707878	37
1740441799	RAPHAEL	PETER	R	495 COOPER RD		WESTERVILLE	OH	430818780	0.070924687	37
1114284411	FAYANJU	OLAOLUWA	OLADIPO	10553 SAINT CLAIR AVE		CLEVELAND	OH	441081973	0.07112416	37
1881694305	GUIBORD	ROBERTA	J	900 W S BOUNDARY ST	BUILDING 3B	PERRYSBURG	OH	435515230	0.071142875	37
1164783254	HERNANDEZ	XEQUIEL		308 HIGHLAND AVE UNIT C		WASHINGTON COU	OH	431601993	0.071465763	37
1215972575	TROMBLEY	MICHAEL	TRAVIS	5232 SOCIALVILLE FOSTER RD		MASON	OH	450409302	0.07159088	37
1275981623	BAKARE	OLUFUNKE		55 N HIGH ST		NEW ALBANY	OH	430547099	0.071724351	37
1316280308	KRAMER	KATHRYN	ELIZABETH	5700 MONROE ST UNIT 203		SYLVANIA	OH	435602735	0.071825267	37
1326028770	WALKER	DAVID	M	725 BUCKLES COURT NORTH	SUITE 100	GAHANNA	OH	43230	0.072009425	37
1376552133	BOSWORTH	MICHAEL	F	7 STINTON LN		MIAMISBURG	OH	453426618	0.072252338	37
1467446146	MESKER	DENNIS	A	308 HIGHLAND AVE UNIT C		WASHINGTON COU	OH	431601993	0.072434228	37
1639401615	BHARDWAJ	AJAY	KUMAR	1053 BELMONT AVE		YOUNGSTOWN	OH	445041007	0.072612326	37
1205942406	HANSEN	ERIC	A	1330 COSHOCTON AVE		MOUNT VERNON	OH	43050	0.072650476	37
1790078723	TORMA	BRIAN	MATTHEW	6905 HOSPITAL DR	SUITE 130	DUBLIN	OH	430169600	0.07316626	37
1710482963	VILLASIN	MICHAEL		2145 N FAIRFIELD RD		BEAVERCREEK	OH	454312580	0.074241915	37
1417059734	FLICKINGER	NANCY	LOUISE	155 5TH STREET NE		BARBERTON	OH	44203	0.074377932	37
1760460356	HOLTZMEIER	BRANT		25651 DETROIT RD STE 304		WESTLAKE	OH	441452415	0.074548532	37
1245692243	MEADE	LINDSAY		388 S MAIN ST STE 201		AKRON	OH	443111035	0.075142082	37
1134105968	HARRIS	MATTHEW	R	1272 W MAIN ST STE 503		NEWARK	OH	430552058	0.075180583	37
1609175496	CHANDA	RAVIKANTH		6730 ROOSEVELT AVE STE 303		MIDDLETOWN	OH	450050017	0.075316566	37
1790770923	PATEL	DARSHANA	G	3909 ORANGE PL STE 2100		BEACHWOOD	OH	441228400	0.075354971	37
1023250073	AFTAB	ZAHRA		3333 GLENDALE AVE		TOLEDO	OH	436142426	0.075591257	37
1245542398	KUBACKI	TIMOTHY		6011 RENAISSANCE PL	#2	TOLEDO	OH	436234720	0.07598901	37
1427040450	MOODY	DOUGLAS	C	11029 MONTGOMERY RD		CINCINNATI	OH	452492306	0.076098654	37
1942835426	ROBBINS	ROXANNE	K	31 S STANFIELD RD STE 301		TROY	OH	453732334	0.076115723	37
1285619239	VERES	ZACHARY	F	4681 MAHONING AVE NW		WARREN	OH	444831418	0.076160668	37
1750644720	SANTER	CAITLYN		805 FARSON ST STE 117		BELPRE	OH	457141000	0.07669446	37
1679792618	POPTIC	JENNIFER		3574 CENTER RD		BRUNSWICK	OH	442123618	0.076986788	37
1396108676	PROKOP	JOHN	FRANCIS	128 E MILLTOWN RD STE 105		WOOSTER	OH	446911276	0.077323418	37
1962639732	WINNER	JONATHAN		909 E WAYNE ST	SUITE 124	CELINA	OH	458223304	0.077551335	37
1487635306	BROWN	DANIEL	T	527 N MERIDIAN RD		YOUNGSTOWN	OH	445091227	0.0776855	37
1194745612	DAVIT	RAJESH		10475 READING RD	STE 405	CINCINNATI	OH	452412563	0.077876089	37
1437138328	PINKERTON	MARK	DAVID	251 N MAIN ST		CEDARVILLE	OH	453148501	0.077945117	37
1306979505	CROTEAU	SUZANNE	THERESE	100 CORRY ST		YELLOW SPRINGS	OH	453871809	0.07800633	37
1760662878	MIDDLETON	MOLLY	CHRISTINE	111 HARBERT DR		DAYTON	OH	454405117	0.07807862	37
1760489322	BOTH	JOHN	CALVIN	5757 MONCLOVA RD	STE 26	MAUMEE	OH	435371863	0.07810394	37
1144290297	KASE	JEFFREY	A	970 E WASHINGTON ST	SUITE 4 B	MEDINA	OH	442563332	0.078279042	37
1639556095	STRIEBEL-WILL	LAURA		2510 COMMONS BLVD STE 110		BEAVERCREEK	OH	454313821	0.078634128	37
1033401435	HOLLAND	WENDY	L	2051 W CENTRAL AVE		TOLEDO	OH	436063948	0.078639562	37
1447479472	RAJ	KELLY	A	18200 LORAIN AVE		CLEVELAND	OH	441115605	0.07888701	37
1992788210	MCMASTER	ANNA	M	1600 E RIVERVIEW AVE	SUITE 101	NAPOLEON	OH	435459805	0.078972519	37
1124446323	ADKINS	MATTHEW	ALLEN	290 E TOWN ST		COLUMBUS	OH	43215	0.079041422	37
1235606328	DOUP	ALLISON	R	1330 COSHOCTON ROAD		MOUNT VERNON	OH	43050	0.079307521	37
1346235710	NADAUD	MARK	CHRISTOPH	22614 W STATE ROUTE 51		GENOA	OH	434301143	0.079389489	37
1043227499	MEYER	LAURA	W	4465 DARROW RD		STOW	OH	442241854	0.079809372	37
1609033661	SINHA	VISMAI	CHOLKERI	3705 OLENTANGY RIVER RD	SUITE 260	COLUMBUS	OH	432143467	0.08004351	37
1467846394	DAVIS	ELIZABETH	ANN	1250 RALSTON AVE STE 104		DEFIANCE	OH	435125308	0.080175213	37
1114251451	MATHUR	DEEPA		3845 ATTUCKS DR		POWELL	OH	430656082	0.080280798	37
1427032952	TRINH	CHANNHU		3371 KEMP RD		BEAVERCREEK	OH	454312514	0.0804764	37
1104280288	SHAFER KLINK	DANE		3574 CENTER RD		BRUNSWICK	OH	442123618	0.080517586	37
1467788083	PARSONS	JEREMY	RAY	88 E MEMORIAL DR		POMEROY	OH	457699569	0.080525403	37
1356629356	RIDGE	SHELLI	A	4403 STATE ROUTE 725	SUITE D	BELLBROOK	OH	453052700	0.080651331	37
1013014679	MASSIE-STORY	MARY	EVELYN	6835 BROADWAY AVE	METROHEALTH	CLEVELAND	OH	441051313	0.080683964	37
1508176389	STANLEY	DAVID	EARL	7765 CRAWLEY DR		DUBLIN	OH	430178820	0.080744138	37
1558799627	KREMPASKY	JAMES		201 OLD BANK RD	STE. 100	MILFORD	OH	451502416	0.080834462	37
1285622043	CHERRY	REBECCA	T	2633 COMMONS BLVD STE 120		BEAVERCREEK	OH	454313827	0.080971992	37
1194793885	CHESNUT	JOY	CRUZ	210 N 7TH ST STE 101		MARIETTA	OH	457502244	0.080973402	37
1629166004	GRANT	GREGORY	STUART	2114 STATE ROUTE 113 E		MILAN	OH	448469483	0.081368574	37
1902987985	KROFINA	MARK	E	2500 METROHEALTH DR	MHMC-FAMILY	CLEVELAND	OH	441091900	0.081408062	37
1285848614	BROCK	DANIEL	J.	8655 MARKET STREET		MENTOR	OH	44060	0.081451569	37
1588753123	STRIEGEL	PETER	G	96 GRAHAM RD	STE B	CUYAHOGA FALLS	OH	442231292	0.081511437	37
1750558797	ROE	SHAUN	E	66840 BELMONT MORRISTOWN RD		BELMONT	OH	437189665	0.081865729	37
1558654020	KING	NATALIE	MARIE	1638 BROADWAY ST		TOLEDO	OH	436093240	0.081904215	37
1154410686	SLEMONS	HOWARD	GEORGE	55 HALL AVE		HUBBARD	OH	444252070	0.081908197	37
1295114387	KIEFER	SAMANTHA	NICHOLE	167 W MAIN RD STE F		CONNEAUT	OH	440302057	0.081957164	37
1023214103	BELL	SUZANNE	L.	1 E NATIONAL RD STE 100		VANDALIA	OH	453772100	0.082228255	37
1588644884	LEONE	LARRY	S	270 PORTLAND WAY S		GALION	OH	44833	0.082475353	37
1144281288	ZNIDARSIC	ROBERT	MARK	510 FIFTH AVE		CHARDON	OH	44024	0.082708681	37
1477617595	CHOY ZANNONI	JEAN	S.	4732 PEARL RD	STE 1	CLEVELAND	OH	441095106	0.082829203	37
1265692057	MASON	HAROLD	CREW	793 W STATE ST		COLUMBUS	OH	432221551	0.083028788	37
1104821503	NEVERAUSKAS	MICHAEL	P	4805 SUDER AVENUE	SUITE A	TOLEDO	OH	436111800	0.083064069	37
1952387169	SMITH	DANIEL	LEE	11 WOODLAKE TRL	SUITE A	MOUNT VERNON	OH	430508113	0.083258877	37
1043644131	QUIGLEY	TONNETTA	LYNN	641 HILL RD N		PICKERINGTON	OH	431479346	0.084029145	37
1497145098	TAZEWELL	LEANDRIA		4242 LORAIN AVE		CLEVELAND	OH	44113	0.084374174	37
1548572977	SHAH	HARDEEPAK		6701 ROCKSIDE RD	SUITE 260	INDEPENDENCE	OH	441312358	0.08477979	37
1346604774	WILLIAMS	AUSTIN	JAMES	6147 STATE ROUTE 122	STE 200	MIDDLETOWN	OH	450055201	0.085060953	37
1982646857	ROEDERSHEIMER	EMILY	N	7720 RIVERS EDGE DRIVE	SUITE121	COLUMBUS	OH	43235	0.085417352	37
1134229644	MEACHAM	MARK	H	4065 CENTER RD STE 220		BRUNSWICK	OH	442125325	0.085485906	37
1699769422	BURRIER	DAVID	J	60881 COUNTY ROAD 9		NEWCOMERSTOWN	OH	438329304	0.085505652	37
1396326385	MRVA	VONNIE		10166 HOBART RD		KIRTLAND	OH	440949706	0.085549232	37
1235196627	SKROBOT	BARRY	J	725 UNIVERSITY BLVD		DAYTON	OH	454350001	0.085561456	37
1801903448	PLATE	DEBORAH	S	400 WABASH AVE		AKRON	OH	443072433	0.085610251	37
1508811951	BROUGHTON	STEPHANIE		10450 NEW HAVEN RD		HARRISON	OH	450302780	0.085690519	37
1275038150	REIMER	SHELBY	MICHAEL	7675 WELLNESS WAY STE 105		WEST CHESTER	OH	450692509	0.085856152	37
1114966488	RUPPEL	DENNIS	FRANKLIN	55 N HIGH ST		NEW ALBANY	OH	430547099	0.085965883	37
1811993801	LINSCOTT	JOSEPH	C	225 STOCKSDALE DR		MARYSVILLE	OH	430405511	0.086572925	37
1447227418	SWARM	TINA	M	500 GYPSY LN	FAMILY PRAC	YOUNGSTOWN	OH	445041315	0.086741896	37
1346454154	MEADOWS	ROCKFORD	JAMES	1005 E RING RD		IRONTON	OH	456389610	0.086778952	37
1982994893	MYERS	KRISTY	LYNN	4444 ARLINGTON RD		UNIONTOWN	OH	446859508	0.087032759	37
1831310770	HANSHAW	AARON	PATRICK	8940 KINGSRIDGE DR	STE 103	DAYTON	OH	454581632	0.087103543	37
1033407333	COLLINS	DOUGLAS	P	2123 AUBURN AVE	SUITE 235	CINCINNATI	OH	452192906	0.08732957	37
1982608642	MAY	CHARLES	BARRY	1550 W 5TH AVE		COLUMBUS	OH	432122495	0.08790862	37
1073004800	DEVORE	NATHAN	MARK	2365 EDISON BLVD		TWINSBURG	OH	440872388	0.087935893	37
1922210228	CARROCCIO	JAMES		6115 EMERALD ST		N RIDGEVILLE	OH	440392047	0.087979784	37
1588189872	WARSI	NADIA	A	4126 N HOLLAND SYLVANIA RD STE 220		TOLEDO	OH	436233537	0.08821403	37
1801896014	COOPER	MARK	W	1103 VILLAGE SQUARE DR	SUITE 100	PERRYSBURG	OH	435511783	0.088219274	37
1952303760	FACEY	WILLIAM		3740 W SYLVANIA AVE	SUITE 100	TOLEDO	OH	436234461	0.088226062	37
1588169122	CIOFFI	CARA		5700 COOPER FOSTER PARK RD W		LORAIN	OH	440534152	0.088533967	37
1497747547	WHITE	JASON		2365 EDISON BLVD STE 100		TWINSBURG	OH	440872389	0.088567657	37
1578561866	VICKERS	LEROY		6540 WINTON RD		CINCINNATI	OH	45224	0.088780666	37
1124523105	MILLER	BRANDON	JOHN	150 HEALTH PARTNERS CIR		MOUNT ORAB	OH	451548610	0.088788775	37
1649626201	BUTTS	DANIEL		6046 WHIPPLE AVE NW		NORTH CANTON	OH	447207616	0.088933178	37
1033100169	CHENG	HSIN	CHAUN	9536 CUNNINGHAM RD		CINCINNATI	OH	452431620	0.08911843	37
1902867351	HERMAN	ROBERT	GEORGE	7956 TYLER BLVD		MENTOR	OH	440604806	0.089317241	37
1982689501	NAIR	SHALINA		920 N HAMILTON RD STE 300		GAHANNA	OH	432301757	0.089796086	37
1679125637	CHANDLER	CHRISTINA	MARIA	39021 SIGNATURE CIRCLE		WILLOUGHBY	OH	44094	0.090101448	37
1881796068	SMITH	JUSTIN	J	19895 DETROIT RD		ROCKY RIVER	OH	441161815	0.090454327	37
1245220284	BOPE	EDWARD	THARPE	697 THOMAS LN		COLUMBUS	OH	432143931	0.090584702	37
1023080116	SAMPSON	SHANE	TIMOTHY	1989 MIAMISBURG CENTERVILLE RD STE 301		CENTERVILLE	OH	454593858	0.090693915	37
1528370384	HUSSAIN	SAADIA		508 DICKSON ST	STE 2	WELLINGTON	OH	440901300	0.090751515	37
1104902824	GLEASON	MICHAEL	RICHEY	212 E COLUMBUS AVE STE 3		BELLEFONTAINE	OH	433112023	0.090789938	37
1255378188	BEISTEL	ANDREW		913 STATE ROUTE 46		COLUMBIANA	OH	444089457	0.090958821	37
1871590786	ROHRS	JONATHAN	E	6855 SPRING VALLEY DR	STE 120	HOLLAND	OH	435288039	0.091328807	37
1588004303	DEIST	DAMIEN		9471 MARKET ST STE A		NORTH LIMA	OH	444528702	0.091624116	37
1932209871	COPPINGER	IMBER	C.	26 E PARK DR STE 105		ATHENS	OH	457015003	0.09189888	37
1508050899	MYERS	TERESA	ANN	4065 CENTER RD	SUITE 220	BRUNSWICK	OH	442122918	0.092283473	37
1043339047	COLEMAN	LUCIA	VIEIRA	430 NEBRASKA AVE		TOLEDO	OH	436048540	0.093097127	37
1841298296	OSBORN	CLAIRE	LAREE	ACTIVATE HEALTHCARE/500 W MULBERRY ST.	SUITE 101	BRYAN	OH	43506	0.093099482	37
1750910147	PRIBULA	MICHAEL		1900 23RD ST		CUYAHOGA FALLS	OH	442231404	0.093243312	37
1558499467	STOTZ	LORI	GREEN	6054 S STATE ROUTE 48		MAINEVILLE	OH	450398280	0.093685721	37
1386893832	POWELL	JESSICA	NICOLE	1248 KINNEYS LN		PORTSMOUTH	OH	45662	0.093734605	37
1538554019	CULLISON	RACHEL	ELENA	401 DEVON PL STE 215		KENT	OH	442406483	0.093921578	37
1447201256	KAUFFMAN	ERICK	ROMAN	2358 PROFESSOR AVE		CLEVELAND	OH	441134630	0.094119212	37
1639276322	KUNAR	MATTHEW	THOMAS	6905 HOSPITAL DR	STE 200	DUBLIN	OH	430169600	0.09420038	37
1770762825	RICE	HELEN	J	2405 N COLUMBUS ST	SUITE 280	LANCASTER	OH	431308185	0.09425977	37
1922253269	ADAMES-MENDEZ	WIDALYS		802 WAYNE ST STE 200		MARIETTA	OH	45750	0.0945844	37
1861427718	KESSLER	DAVID	R	621 E 5TH ST		WAVERLY	OH	456901505	0.094638535	37
1255948667	LASZLO	GRACE		2385 CREEK VIEW PL		GROVE CITY	OH	431231518	0.095109913	37
1417924119	ANKOLKAR	SAMEER	M	450 N HYATT ST	SUITE 202	TIPP CITY	OH	453711433	0.095113346	37
1740446483	HANDYSIDE	EDWARD	RANDOLPH	442 W HIGH ST		BRYAN	OH	435061681	0.095778472	37
1689838526	SANJUAN	CARISSA	ANNE	401 MATTHEW ST		MARIETTA	OH	457501635	0.096588351	37
1558429746	SHELLY	MARION	I	132 GARAU STREET	BLUFFTON PH	BLUFFTON	OH	458170069	0.096605515	37
1972822153	KARHOFF	KATHRYN	L	1725 WESTERN AVE STE A		FINDLAY	OH	45840	0.096717869	37
1255642955	RAINES	JOSHUA	D	251 LEATHERMAN RD		WADSWORTH	OH	442819236	0.09680051	37
1457457921	TUREK	WILLIAM	EDWARD	1251 W BROAD ST		COLUMBUS	OH	432221359	0.097330471	37
1316208374	DEMARS	ALLISON	M	2051 W CENTRAL AVE		TOLEDO	OH	436063948	0.097450237	37
1306849823	GEBHART	RICK	W	505 CORPORATE CENTER DR		VANDALIA	OH	453771167	0.097694899	37
1548265044	ASHER	THOMAS	E	4534 SULGRAVE DR		TOLEDO	OH	436232050	0.097731153	37
1649236464	TARAS	CATHERINE	Y	3780 MEDINA RD	SUITE 250	MEDINA	OH	442569311	0.097815156	37
1184605271	ADAMS	ROBERT	CLARK	1178 PROFESSIONAL DR		VAN WERT	OH	458912461	0.098357714	37
1568401172	LEISRING	JEFFREY	M	4481 SUGAR MAPLE DRIVE		WPAFB	OH	45433	0.098440767	37
1487673711	ADAMS	GEORGE	KENNETH	5172 LEAVITT RD		LORAIN	OH	440532162	0.09847131	37
1427161405	BRAUN	CHAD		2150 MARBLE CLIFF OFFICE PARK		COLUMBUS	OH	432151056	0.098545641	37
1437192952	PARSLEY	DONNA		405 COURTRIGHT DR		PICKERINGTON	OH	431471502	0.098867107	37
1669405213	BADIK	BRYAN	J.	1601 BRIGHAM DR	SUITE 250	PERRYSBURG	OH	435517114	0.099048428	37
1669435731	HEUKER	SONJA	ALEXANDRA	3260 WESTBOURNE DR		CINCINNATI	OH	452485107	0.099301837	37
1154717007	OLIVER	ROBERT		1775 W LEXINGTON	SUITE 100	CINCINNATI	OH	452123589	0.099511634	37
1275532285	BALDWIN	MARY	MARGARET	4411 N HOLLAND SYLVANIA RD STE 201		TOLEDO	OH	436233530	0.09961204	37
1336197474	WHETSTONE	JAMES	WALTER	12135 LANCASTER ST.		MILLERSPORT	OH	430460218	0.099907279	37
1326047069	STOCKWELL	FREDERICK	DAVIS	50 N. PROGRESS DR.		XENIA	OH	45385	0.100129535	37
1447236831	BALL	PATRICK	BRIAN	14395 STATE ROUTE 93		JACKSON	OH	456409360	0.100193102	37
1679835201	HAN	GLORIA		4343 ALL SEASONS DR	SUITE 220	HILLIARD	OH	430261961	0.100331526	37
1598864191	THA	KHIN ZAN		1607 STATE RD	SUITE 6	VERMILION	OH	440899142	0.100356502	37
1508818568	HOTMIRE	DARREL		582 HARMON RD		BLUFFTON	OH	458171069	0.1015	37
1689774085	STANFORTH	SHELLEY	A	67 NUNNER RD		MAINEVILLE	OH	45039	0.10161507	37
1508805680	SCHROER	ERIC	C	3823 TRUEMAN CT		HILLIARD	OH	430262496	0.101627137	37
1053307694	SIMON	MARK	TERRANCE	2300 WALES AVE NW		MASSILLON	OH	446462323	0.101761281	37
1942741129	COLLIER	MICHELLE	BILBAO	160 W WILSON BRIDGE RD STE 100		WORTHINGTON	OH	430852676	0.10239894	37
1326150897	MCKELL	JOSEPH	SCOTT	174 W MAIN ST		CHILLICOTHE	OH	456013106	0.102483145	37
1851484752	BECK	GLENN		470 BACON RD		PAINESVILLE	OH	440774769	0.102596877	37
1578774337	GENNARI	KRISTEN	E	950 W WOOSTER ST		BOWLING GREEN	OH	434022603	0.102729541	37
1528039310	MCCARTHER	DAVID	D	1005 ORCHARD PARK RD		LEXINGTON	OH	449041310	0.102738089	37
1629311311	WESTRICK	DANIELLE	R	1800 E 5TH ST	SUITE 1	DELPHOS	OH	458339180	0.102830851	37
1699168328	LI	SANDI	JINXIAN	401 N EWING ST		LANCASTER	OH	431303372	0.102992723	37
1841253515	DEMARCO	DAVID	JOHN	6480 HARRISON AVENUE	SUITE #302	CINCINNATI	OH	45247	0.103338124	37
1851650477	BRAMLEE	TODD	C	3310 MERCY HEALTH BLVD STE 210		CINCINNATI	OH	452111120	0.103585859	37
1447236922	MELVIN	KELLI	P	3033 KETTERING BLVD	SUITE 100	MORAINE	OH	454391962	0.103867728	37
1700476033	COATES	ALLISON		1320 MERCY DR NW		CANTON	OH	447082614	0.104202952	37
1306874250	SHARROCK	ROBERT	E	442 W HIGH ST		BRYAN	OH	435061681	0.104233463	37
1457469751	STEELE	CARL	W.	619 FULTON ST		PORT CLINTON	OH	434522069	0.104603379	37
1871669705	BORNEMAN	KAREN		2351 EUCLID AVE	SR 153 CLEV	CLEVELAND	OH	44115	0.104738972	37
1598269755	PETERS	ELIZABETH		2123 AUBURN AVE STE 235		CINCINNATI	OH	452192906	0.104914809	37
1083622724	BOLLINS	JOCELYN	F	990 GALLOWAY RD		GALLOWAY	OH	431198293	0.105108915	37
1588133235	APONTE	CHRISTINA	LYNN	5700 COOPER FOSTER PARK RD W		LORAIN	OH	440534152	0.105956356	37
1902957251	RUBIN	BARRY	ALEC	1200 COTTONWOOD DR		LOVELAND	OH	451407601	0.10625163	37
1548224314	COUCH	MARK	A.	235 W. NATIONAL RD		VANDALIA	OH	45377	0.106272113	37
1174624159	DILLON	ANNE	COLLEEN	7502 STATE RD	STE 3310	CINCINNATI	OH	45255	0.106281689	37
1083795850	SHIVAPRASAD	MABBU	GAJAPATHY	LOGAN FAMILY MEDICAL CENTER LLC	2210 TIMBER	BELLEFONTAINE	OH	43311	0.106309979	37
1104836881	HUSTON	GARY	ROBERT	177 WEST ST		CONNEAUT	OH	44030	0.10677827	37
1548267172	ASHCRAFT	WILLIAM	BRENT	1012 E CENTRAL AVE		MIAMISBURG	OH	453422556	0.106993841	37
1083233373	ALI	MADIHA	AMJAD	1044 BELMONT AVE, ST. ELIZABETH YOUNGSTOWN HOSPITAL,		YOUNGSTOWN	OH	445041006	0.107099949	37
1093749913	ROODE	TERRY	DEAN	03920 SOUTHLAND RD.		NEW BREMEN	OH	458690127	0.107109025	37
1568665628	ESMAILI	NEAMA		411 W LOVELAND AVE	SUITE 102	LOVELAND	OH	451402357	0.107201254	37
1255314670	KNIPE	STEPHEN	M	1600 E RIVERVIEW AVE	SUITE 101	NAPOLEON	OH	435459805	0.107366222	37
1619967957	KOTNIK	TRACY	ANN	2859 AARONWOOD AVE NE	UNIT 3	MASSILLON	OH	446462371	0.107691588	37
1598143380	KONKOLY	ANDREA		155 5TH ST NE		BARBERTON	OH	44203	0.107720065	37
1669685004	HETRICK	JENNIFER	ELLEN	885 HIGH ST STE 107		WORTHINGTON	OH	430854158	0.107796091	37
1992877443	BALTES	MATTHEW	D	2500 METROHEALTH DR	MHMC - FAMI	CLEVELAND	OH	441091900	0.107848661	37
1811994387	BORN	DAVID	ERVIN	2000 NEWARK GRANVILLE RD	SUITE 100	GRANVILLE	OH	430239135	0.10814691	37
1871579797	CARRILLO	EDWARD	A	5026 NORTH RIDGE WEST		ASHTABULA	OH	440049508	0.108160452	37
1295923712	AMINU	LIKITA		2500 METROHEALTH DR		CLEVELAND	OH	441091900	0.108195184	37
1467931428	KUBSKA	DANA		29339 EUCLID AVE STE 206		WICKLIFFE	OH	440921985	0.108312849	37
1710986922	CLARK	AARON		920 N HAMILTON RD STE 300		GAHANNA	OH	432301757	0.108694788	37
1376662833	HUFFMAN	MIRANDA	MCCANN	26110 EMERY RD STE 300		WARRENSVILLE H	OH	441285788	0.109007398	37
1770590630	MOORE	JAMES	DAVID	603 MONROE ST		DOVER	OH	446222046	0.109040319	37
1073679247	VANAUKEN	DOUGLAS	P	4242 LORAIN AVE	THOMAS F MC	CLEVELAND	OH	441133715	0.109126506	37
1447262571	NEFF	ROBERT	J	751 STATE ROUTE 664 N		LOGAN	OH	431389250	0.109280061	37
1689709099	AMEGATCHER	KATTIE	YNEZ	1250 W NATIONAL RD STE 400		ENGLEWOOD	OH	453159506	0.10941331	37
1225031420	GIRVIN	DAVID	CLARK	290 PROGRESS DR	SUITE D	BELLEVUE	OH	448119099	0.110036172	37
1164465480	BIHL	ADAM	J	715 RICHLAND MALL		ONTARIO	OH	449063802	0.110414983	37
1912106162	BHALLA	VIVEK		388 S MAIN ST STE 201		AKRON	OH	443111035	0.110458479	37
1013390806	ZHONG	LEON	L.	1 AKRON GENERAL AVE		AKRON	OH	443072432	0.110617149	37
1689646481	WYSOR	JAMES	JEFFERSON	3103 CAMPBELL ST		SANDUSKY	OH	44870	0.111095123	37
1740247279	SWARTZ	JEFFERY	DOUGLAS	4126 N HOLLAND SYLVANIA RD STE 220		TOLEDO	OH	436233537	0.111155199	37
1558409201	MORRISON	KAREN	MARGARET	3773 OLENTANGY RIVER RD		COLUMBUS	OH	432143425	0.111602136	37
1568533677	COTTEN	NANCY	NELLE	1487 N HIGH ST		HILLSBORO	OH	451338496	0.111626117	37
1013971852	HUSAIN	KHURSHID		1245 FOREST HILL DR		MARION	OH	433026529	0.111727036	37
1831192012	FARBER	KENNETH	GARY	7589 TYLERS PLACE BLVD		WEST CHESTER	OH	450696308	0.111778507	37
1548330293	FREIHOFNER	ANTON		595 E BROAD ST	SUITE 300	COLUMBUS	OH	432153934	0.111806541	37
1225024730	PRASAD	SIRIPURAP	R	1805 SINCLAIR AVE		STEUBENVILLE	OH	439533327	0.111869442	37
1396726303	GREGO	GARY	A	1426 NORTH STREET		NAPOLEON	OH	43545	0.11220541	37
1104147545	STIPPA	YURI	A	730 W MARKET ST	EMERGENCY D	LIMA	OH	458014602	0.112419126	37
1518077189	MORRIS	NATHANIEL	L	8 MAIN STREET		COLLEGE CORNER	OH	45003	0.112727628	37
1265893127	UCCHINO	MALLORY	ANN	9471 MARKET ST STE A		NORTH LIMA	OH	444528702	0.112972246	37
1285657098	WITTIG	JAMES	G	100 TIPPETT CT	SUITE 101	SUNBURY	OH	430748572	0.113101291	37
1235254608	LATEEF	HUMAIRA	K	4126 N HOLLAND SYLVANIA RD	STE 140	TOLEDO	OH	43623	0.113157364	37
1801883012	LAWLOR	JOSEPH	CONRAD	3371 KEMP RD		BEAVERCREEK	OH	45431	0.113203203	37
1699979617	BEITER	ELIZABETH	A	7447 WOOSTER PIKE		CINCINNATI	OH	452273895	0.113277562	37
1013975077	VISCOMI	JEFFREY	J	10633 PEARL RD		STRONGSVILLE	OH	441361435	0.113300356	37
1720050693	YOUNG	CY	D	261 W MAIN ST		MT STERLING	OH	431431254	0.113304089	37
1588653190	JENKINS	ERIC	D	200 W LORAIN ST		OBERLIN	OH	440741026	0.113375201	37
1184623878	JOHNSON	RYAN	DOUGLAS	4879 US HIGHWAY 68 S		WEST LIBERTY	OH	433579525	0.113423487	37
1558616094	OSAPAY	IMOLA		155 5TH ST NE		BARBERTON	OH	442033332	0.113459495	37
1205823390	FACEMYER	GREGORY	J	5121 MAHONING AVE		YOUNGSTOWN	OH	445151847	0.113826069	37
1467418202	DONNELLY	JOHN	F	725 UNIVERSITY BLVD		DAYTON	OH	454350001	0.113891689	37
1184604126	PATTERSON	ELIZABETH	WALL	200 N BREIEL BLVD		MIDDLETOWN	OH	450423808	0.114216841	37
1831509819	ALMARAZ	BRITTANY	ANN	2123 AUBURN AVE	SUITE 235	CINCINNATI	OH	45219	0.114443777	37
1750340022	ALDA	RUGEN	M	112 INDEPENDENCE WAY	SUITE 110	CLYDE	OH	434109811	0.114512701	37
1801887989	BACHMANN	GINA	M	10330 SAWMILL PKWY STE 600		POWELL	OH	430657796	0.114701123	37
1649232935	DEMINT	FRANKLIN	D.	11 WARREN DR	POB 646	KINGSTON	OH	456449798	0.114731845	37
1053302471	VANDEHEY	TRICIA	W	1400 E 2ND ST		DEFIANCE	OH	435122440	0.114732985	37
1104822998	DOMINI	LESLIE	JOSEPH	702 COMMERCE DR	STE 160	PERRYSBURG	OH	435515271	0.1150881	37
1992782098	WATERFALL	KIM	W.	5571 CHOWNING WAY		COLUMBUS	OH	432131479	0.115341636	37
1326088238	WALTON	MICHAEL	ERIC	906 N MAIN STREET		ARLINGTON	OH	45814	0.115600269	37
1801995105	LINDES	CONRAD		7225 OLD OAK BLVD	SUITE 210A	MIDDLEBURG HEI	OH	441303339	0.115770678	37
1467459297	RITCHEY	WILLIAM		1250 KENMORE BLVD		AKRON	OH	443141964	0.115903668	37
1639177256	WILLIAMS	JAMES	ANDREW	3409 N HOLLAND SYLVANIA RD		TOLEDO	OH	436151411	0.116136021	37
1184689432	PANTELAS	GUST		6512 WHIPPLE AVE NW		NORTH CANTON	OH	447207340	0.11631527	37
1982630679	VYAS	NEHA	B	8819 COMMONS BLVD STE 100		TWINSBURG	OH	440874102	0.116628764	37
1518194380	WINNER	MICHELLE	LYNN	809 W MAIN ST		COLDWATER	OH	458281656	0.116929287	37
1962631267	DUSSEAU	STEVEN	P	3578 FISHINGER BLVD		HILLIARD	OH	430267503	0.117000652	37
1033602131	WALLACE	RACHEL	MORGAN	4300 ALLEN RD		STOW	OH	442241032	0.11727617	37
1396994463	KAINE	PATRICIA	A	4432 PEARL RD	SUITE #201	CLEVELAND	OH	441094225	0.11740867	37
1104822287	FOX	GARY		1400 E 2ND ST		DEFIANCE	OH	435122440	0.117435348	37
1497861744	NOALL	CAROL	L	510 FIFTH AVENUE		CHARDON	OH	44024	0.117459824	37
1801995907	BIGLOW	KIMBERLY	WAGNER	7225 OLD OAK BLVD	SUITE 210A	MIDDLEBURG HEI	OH	441303339	0.117471949	37
1831174424	BOYCE	VANESSA	KAY	3355 BRIARFIELD BLVD		MAUMEE	OH	435378667	0.11807001	37
1396953956	OZA	AMISH	S	1728 MARION WALDO RD		MARION	OH	433027457	0.118278113	37
1568414142	VASKO	MATTHEW	S	104 DIAMOND DR		ANNA	OH	45302	0.118357144	37
1326076183	BEERS	KENNETH		2200 N LIMESTONE ST		SPRINGFIELD	OH	455032665	0.118384596	37
1295724359	CUMMIN	DAVID	L	751 STATE ROUTE 664 N		LOGAN	OH	431389250	0.11844106	37
1790787786	LAGER-FERMON	JENNIFER		7423 S MASON MONTGOMERY RD	SUITE B	MASON	OH	450407828	0.118458621	37
1619359130	HARTMAN	JENNA		44 EXECUTIVE DR		NORWALK	OH	44857	0.118466994	37
1871600098	HINTZ	MATTHEW	ALLAN	116 E MAIN ST		CARDINGTON	OH	433151170	0.118822476	37
1932200573	TUMBUSH	JOHN	A	15976 E HIGH ST		MIDDLEFIELD	OH	440629474	0.118926715	37
1407883630	CHAMBERS KERS	LAURA	SINDA	2145 N FAIRFIELD RD STE 100		BEAVERCREEK	OH	45431	0.120104199	37
1750324281	WELLER	SAMUEL DA		35 S TWIN ST		WEST JEFFERSON	OH	431621442	0.120135465	37
1447203377	SHENIGO	MARY	A.	5773 IDANA CT		WESTERVILLE	OH	430818932	0.12020641	37
1598253544	CARNAHAN	KEVIN	T	3006 CAMPBELL ST		SANDUSKY	OH	448705381	0.120445506	37
1609816859	PROPHATER	ROBERT		55 ELVA CT		VANDALIA	OH	453771875	0.120508191	37
1487097267	KAMCZA	LAURA	KATHERYN	1400 E 2ND ST		DEFIANCE	OH	435122440	0.120669589	37
1861412108	MASNY	WALTER		16600 W SPRAGUE RD	SUITE 120	MIDDLEBURG HEI	OH	441306318	0.120971454	37
1336533439	CIANI	KARA	LEWNARD	175 W GALBRAITH RD		CINCINNATI	OH	452161015	0.121058629	37
1053392555	DUNMYER	SHELLY	L	3620 COURT DR		ZANESVILLE	OH	437016456	0.121235319	37
1396732426	RICH	DAVID		2959 CANFIELD RD	SUITE 8 & 9	YOUNGSTOWN	OH	445112800	0.121262125	37
1285748806	FRANZ	ROBIN	L	11925 LITHOPOLIS RD NW		CANAL WINCHEST	OH	431109585	0.121687175	37
1174029599	HEIN	WILLIAM		27100 CHARDON RD		RICHMOND HEIGH	OH	44143	0.121816873	37
1508938093	VO	LUONG	VAN	9424 STATE ROUTE 14		STREETSBORO	OH	442415226	0.121887627	37
1710084520	FITCH	ERNESTINE	LOUISE	4859 DOVER CENTER RD	SUITE 10	NORTH OLMSTED	OH	440703184	0.122123959	37
1427019678	MIOTTO	PAUL	VICTOR	39000 CENTER RIDGE RD		NORTH RIDGEVIL	OH	440392742	0.122174652	37
1659378115	SCARPITTI	PATRICK	JOSEPH	2000 NEWARK GRANVILLE RD	SUITE 100	GRANVILLE	OH	430239135	0.122575672	37
1659365252	JENRETTE	MARILYN	SPRAGG	133 WILBUR DR NE		NORTH CANTON	OH	447201641	0.122636149	37
1538377197	CASEY	ANTHONY	M	4100 HORIZONS DR STE 100		COLUMBUS	OH	432205280	0.122655656	37
1982689535	REYNOLDS	PETER	LAWRENCE	725 UNIVERSITY BLVD		FAIRBORN	OH	45324	0.123170953	37
1801451315	NIRUOGI	TEJA SRIN		425 W 5TH ST		EAST LIVERPOOL	OH	439202405	0.123481997	37
1760468268	ZIMMERER	MICHAEL	M	1210 ASHLAND AVE		ZANESVILLE	OH	437012806	0.123548926	37
1467489898	QUINN	THOMAS		555 W SCHROCK RD		WESTERVILLE	OH	430818702	0.123588398	37
1962848218	WOOTEN	LAUREN	LEA	101 E MAIN ST		BARNESVILLE	OH	437131005	0.123642222	37
1013975242	REICHSMAN	ANN	B	3569 RIDGE ROAD		CLEVELAND	OH	441025443	0.123667521	37
1376758136	BACH	SON	M	6394 THORNBERRY CT	SUITE 820	MASON	OH	450407810	0.124124891	37
1154398311	HUENEFELD	SUZETTE	LYNN	27511 HOLIDAY LANE	SUITE #101	PERRYSBURG	OH	43551	0.125198525	37
1144486911	GAMBHIR	PUNEETA		2200 JEFFERSON AVE		TOLEDO	OH	436047101	0.125435474	37
1194939694	WION	EBUNOLUWA	B	2014 BALTIMORE REYNOLDSBURG RD		REYNOLDSBURG	OH	430683261	0.12579249	37
1487234670	DEV	HEENA		8423 MARKET ST STE 101		BOARDMAN	OH	445126778	0.126567599	37
1487648333	LOTTES	ELIZABETH	B	448 CLINTON HEIGHTS AVE		COLUMBUS	OH	432021277	0.126686414	37
1760456867	KUK	LAWRENCE	JOSEPH	520 W LINCOLN AVE	SUITE C	ADA	OH	458109466	0.126720377	37
1689606451	OGLE	BRENT	BURTON	206 S MULBERRY ST	SUITE B	MOUNT VERNON	OH	430503331	0.127174156	37
1487754107	KOROSEC	MARIAN		16030 E HIGH ST		MIDDLEFIELD	OH	440629401	0.127514497	37
1306261193	SAMMON	BRIAN	M	5610 N HAMILTON RD		GAHANNA	OH	432301324	0.127638296	37
1558428227	TENPENNY	SHERRI	JANE	7380 ENGLE RD		MIDDLEBURG HEI	OH	441303429	0.127783399	37
1750368395	WEEKS	BOB	LEE	411 OAK ST		CINCINNATI	OH	452192598	0.128474039	37
1932178316	BERNARDON	MICHAEL	D	8020 LIBERTY WAY		WEST CHESTER	OH	450692519	0.128656787	37
1225474331	HORTON	ARTHUR	MACNEILL	2200 PHILADELPHIA DR	SUITE 441	DAYTON	OH	45406	0.128706518	37
1255836458	BOBOVNYIK	BRITTANY	ANN	3660 STUTZ DR STE 102		CANFIELD	OH	444068149	0.129203633	37
1679816763	LINGAD	MA JESUSA	DIWA	730 W MARKET ST		LIMA	OH	458014602	0.129456889	37
1508353590	IACOB	STEFAN	COSMIN	27 ST LAWRENCE DR STE 103		TIFFIN	OH	448838313	0.1295811	37
1740246073	BARNES	KELLIE	BOYD	1420 E MCMILLAN ST		CINCINNATI	OH	452062225	0.129738015	37
1740475607	GULLATT	THEODORE		411 OAK ST	STERLING ME	CINCINNATI	OH	452192504	0.129867877	37
1487634127	BURKEY	JEFFREY	A	231 CENTER ST		SEVILLE	OH	442738864	0.130247472	37
1902883507	BROWN	DOUGLAS	R	365 S CROWN HILL RD		ORRVILLE	OH	446679527	0.13061518	37
1013111004	NIEMEYER	LEE	E	379 DIXMYTH AVE		CINCINNATI	OH	45220	0.130759164	37
1356562383	SCHOULTIES	DANIEL	L	2222 PHILADELPHIA DR	ADMINISTRAT	DAYTON	OH	454061813	0.130911167	37
1669569547	COLOPY	DANIEL	R.	14 HEALTH DR		CHILLICOTHE	OH	456018604	0.130948926	37
1013918820	VIZY	BARBARA	A	3690 ORANGE PL	SUITE # 230	BEACHWOOD	OH	441224464	0.130966942	37
1093829277	MESSER	WILLIAM		3033 KETTERING BLVD	STE. 100	MORAINE	OH	454391962	0.131225183	37
1801847173	TRYGSTAD	MICHAEL	A	602 W PIKE ST		JACKSON CENTER	OH	453349727	0.131234776	37
1346601242	LOVE	SARAH	MARIE	2170 ANDERSON FERRY RD		CINCINNATI	OH	452383328	0.131354238	37
1437578762	BLOCK	AARON	ROBERT	8401 CLAUDE THOMAS RD STE 21D		FRANKLIN	OH	450051476	0.131789258	37
1881692820	CUNNINGHAM	FRANK	E	2261 PHILADELPHIA DR		DAYTON	OH	454061814	0.131917419	37
1497709893	LIONBERGER	MARGARET	J.	2131 E STATE ST		ATHENS	OH	457012138	0.132002362	37
1679513881	MCDONNELL	HARRY	G	10724 STATE ROUTE 212 NE		BOLIVAR	OH	446128740	0.13244011	37
1346503349	MOORE	DAVID		6282 EDGECREEK LN		COLUMBUS	OH	432317645	0.132501558	37
1265415483	LOCKSHAW	ANDREW	J	296 E MANOR AVE		STRUTHERS	OH	444711545	0.13252395	37
1659406064	BAKER	KELLY	IRGENS	2449 ROSS MILLVILLE RD	SUITE B50	HAMILTON	OH	450138951	0.132872435	37
1801007570	BAQUET-SIMPSO	ALENA	MARIA	2848 W PARK BLVD		SHAKER HEIGHTS	OH	441201811	0.132992942	37
1831562628	NEUFELD	ELLIOT	L	1851 ST RT 56		LONDON	OH	431400740	0.133043128	37
1982108403	MAPLES	SARA	MARIE STI	2123 AUBURN AVE STE 235		CINCINNATI	OH	452192906	0.133370003	37
1679178321	NDA-ACKAH	ETHELEN	V	4960 TAMARACK BLVD		COLUMBUS	OH	432295241	0.134293916	37
1477555076	MEIER	JOHN		1601 BRIGHAM DR	SUITE 250	PERRYSBURG	OH	435517114	0.134330881	37
1902396575	HERMANN	CRAIG	ROBERT	27155 CHARDON RD STE 201		RICHMOND HEIGH	OH	441431166	0.134526982	37
1194174011	GEORGE	SAMIR		2510 SNOWBERRY LN		PEPPER PIKE	OH	441244323	0.134598727	37
1821361510	ERWIN	WILLIAM	A	4717 ELZO LN		KETTERING	OH	454402026	0.134796247	37
1992772172	SOLYMOS	KORNELIA	C	29325 HEALTH CAMPUS DRIVE	SUITE 1	WEST LAKE	OH	44145	0.134866973	37
1225002611	GRIGGS	JESSICA	R	3745 GROVE AVE		LORAIN	OH	440552734	0.135097971	37
1497729222	ISAKOV	TERENCE		5187 MAYFIELD RD	STE 102	LYNDHURST	OH	44124	0.135175772	37
1720082423	BRUSS	MARK	R	900 WATERVILLE MONCLOVA RD	STE A	WATERVILLE	OH	435661169	0.13523357	37
1073907507	GALLAGHER	MAE	TAHIREH	2000 NEWARK GRANVILLE RD STE 100		GRANVILLE	OH	43023	0.135565355	37
1881903656	RAVIKUMAR	LEELMOHAN		998 S DORSET RD STE 301		TROY	OH	453734748	0.136125282	37
1356410641	MAXEY	ANNA	N	3200 VINE ST		CINCINNATI	OH	452202213	0.136274521	37
1194085811	TRUST	PHYLLIS	M	3694 STARRS CENTRE DR		CANFIELD	OH	444069514	0.136299646	37
1730175993	DIGIANNANTONI	ANTHONY	FEDELE	110 S STANFIELD RD		TROY	OH	453732331	0.13642672	37
1467443507	EBY	ROBERT	S.	3425 N BEND RD		CINCINNATI	OH	452397660	0.136472955	37
1619401593	VINCER	CHRISTINA		16761 SOUTHPARK CTR		STRONGSVILLE	OH	441369302	0.136547643	37
1659536761	STUTZMAN	MARK	ALAN	3477 COMMERCE PKWY	SUITE A	WOOSTER	OH	446917126	0.136567335	37
1578559449	HARJU	AARON	CHRISTOPH	450 N HYATT ST	202	TIPP CITY	OH	453711433	0.13668694	37
1467972299	SCHKLAR	AARON		601 IVY GTWY STE 2100		CINCINNATI	OH	452451898	0.136747898	37
1740328590	CANTRELL	JULIE	STERMER	3773 OLENTANGY RIVER RD		COLUMBUS	OH	432143425	0.136842396	37
1245295807	KIRK	PAUL	C	1492 EAST BROAD STREET		COLUMBUS	OH	43205	0.137229584	37
1013165174	O'DEA	JAMES	N	8094 BEECHMONT AVE		CINCINNATI	OH	452553145	0.13723295	37
1366784191	MANDIGA	PALLAVI	R	4845 KNIGHTSBRIDGE BLVD STE 220		COLUMBUS	OH	432142463	0.137487731	37
1104808880	MILLER	JON	E.	4907A DALBEY LANE		BERLIN	OH	44610	0.137700578	37
1700979234	HOUSE	STEPHEN	T	3033 KETTERING BLVD	SUITE 100	MORAINE	OH	454391962	0.138358966	37
1154316719	BREMEN	JANICE	LYNN	750 E PARK AVE		COLUMBIANA	OH	444081448	0.138703733	37
1427057314	BODINE-ZELLER	KRISTEN		5700 MONROE ST UNIT 203		SYLVANIA	OH	435602735	0.138823286	37
1952370108	RIFFELL	DOUGLAS	A	702 N MAIN ST		ARCANUM	OH	453041425	0.138983541	37
1477546364	LOVING	M	LYNN	5350 LAMME RD		MORAINE	OH	454393215	0.139005479	37
1386622785	BEARD	JULIE	CHRISTINE	45 AMBERWOOD PKWY		ASHLAND	OH	448058854	0.13913488	37
1629594502	KAMAL	MAAZ		1 AKRON GENERAL AVE		AKRON	OH	443072432	0.139330059	37
1285873919	THIESSEN LONG	JESSICA	RUTH	100 TIPPETT CT.	SUITE 101	SUNBURY	OH	43074	0.139385675	37
1952747396	MCELRATH	LESLEE	RENEE	1236 WEATHERVANE LN STE 260		AKRON	OH	443137992	0.139546475	37
1821075730	BALLARD	TIMOTHY	D	4881 SUGAR MAPLE DR	BLDG 830	WRIGHT PATTERS	OH	454335529	0.139689061	37
1538201033	STEINBERGH	ANITA	MIRIAM	550 S CLEVELAND AVE SUITE C		WESTERVILLE	OH	43081	0.139822201	37
1477973303	CHANEY	AMANDA		379 DIXMYTH AVE		CINCINNATI	OH	45220	0.140471175	37
1265521066	AVILES	CHRISTOPH	W	160 N BREIEL BLVD		MIDDLETOWN	OH	450423806	0.140689712	37
1124183702	MANNOS	JOHN		333 2ND ST SE		CANTON	OH	44702	0.141057877	37
1679512164	JONES	MARILYN		1 E NATIONAL RD STE 100		VANDALIA	OH	453772100	0.141716423	37
1164505822	FOLIANO	LAURA		1010 WOODMAN DR		DAYTON	OH	454321400	0.141724024	37
1427011956	THEWES	KATHERINE		477 COOPER RD STE 300		WESTERVILLE	OH	430818057	0.141920182	37
1518934173	RICHMAN	STEVEN	A	330 BROADWAY ST E		CUYAHOGA FALLS	OH	442213312	0.142295088	37
1114961117	OGLE	RICHARD	B	206 S MULBERRY ST		MOUNT VERNON	OH	430503331	0.142322138	37
1700848496	RUSCHULTE	AMY	R.	3425 N BEND RD		CINCINNATI	OH	452397660	0.142865717	37
1225413057	BINKLEY	MOLLY		6535 SNIDER RD		LOVELAND	OH	45140	0.142951878	37
1518920818	COSIANO	FRANK	A	1725 WESTERN AVE	SUITE A	FINDLAY	OH	458401345	0.14356415	37
1538164868	VIROSTKO	DOUGLAS	J	440 BROWNS LN		COSHOCTON	OH	438122044	0.143678902	37
1306442389	PIERCE	PAMELA	LYMN	648 N MARKET ST		LISBON	OH	444321018	0.143817738	37
1427026616	MERKEL	STEVEN	J	98 STATE ST		PROCTORVILLE	OH	456698163	0.143895393	37
1821423724	BRAR	AMINA		601 CLEVELAND AVE NW		CANTON	OH	447021836	0.143986846	37
1720441082	HEINZ	GARRETT	RANDOLPH	1125 YARD ST STE 250		GRANDVIEW HEIG	OH	43212	0.144614636	37
1881633386	BRAMMER	PAUL		2350 MIAMI VALLEY DRIVE	SUITE 530	CENTERVILLE	OH	454592786	0.14501513	37
1942595707	SILVERSTINE	RYAN	JAMES	3909 ORANGE PL	SUITE 2100	BEACHWOOD	OH	441224478	0.145085994	37
1417268301	NADELLA	SOUMYA		6661 CLYO RD		CENTERVILLE	OH	454592702	0.145100482	37
1801862586	CORPUS	JAMES	THOMAS	25200 CENTER RIDGE RD	#3500	WESTLAKE	OH	44145	0.145328516	37
1679539498	BLACKBURN	JEFFERY	B	1001 XENIA AVE		YELLOW SPRINGS	OH	45387	0.145509	37
1700879764	POND	ALLISON	L	19900 STATE ROUTE 739		MARYSVILLE	OH	430404304	0.145566527	37
1124414503	HIREKHAN	OMKAR	RAVICHAND	285 E STATE ST STE 670	MEDICAL EDU	COLUMBUS	OH	432154360	0.145569742	37
1275523599	ZACOUR	TODD	A	4880 S MAIN ST	SUITE 4	AKRON	OH	443194474	0.146002599	37
1801139654	CAMINO	JANICE		8054 DARROW RD STE 1		TWINSBURG	OH	440872381	0.146122978	37
1699773259	MORRISON	RUSSELL	ALLAN	MIDLOTHIAN MEDICAL CENTER	2010 EAST M	YOUNGSTOWN	OH	445022951	0.146243207	37
1063656007	ABRO	MUDASIR	ANWAR	6420 HILLTOP TRAIL DR		NEW ALBANY	OH	430545018	0.146281364	37
1649372855	ALLGEYER	DEANNA	MARIE	6551 CENTERVILLE BUSINESS PKWY STE 100		DAYTON	OH	454592696	0.146421693	37
1447250774	DILLER	CHERI	JAN	20311 PEMBERVILLE RD	SUITE B	PEMBERVILLE	OH	434509413	0.146509727	37
1245233766	FISCO	JAMES	R	70 REMICK BLVD		SPRINGBORO	OH	450669168	0.146621578	37
1043298250	FISHER	PHILLIP	H	7640 W. SYLVANIA	SUITE K	SYLVANIA	OH	43560	0.146747134	37
1750499372	EBERLEIN	DAVID	A	18200 LORAIN AVE	CENTER FOR	CLEVELAND	OH	441115605	0.146879087	37
1245206853	ZACOUR	KEVIN	A	267 CENTER ST		SEVILLE	OH	442738864	0.146901901	37
1083657407	SEIPLE	CLAYTON	W	5655 HUDSON DR STE 130		HUDSON	OH	442364454	0.147403392	37
1942649108	GAHMAN	JAMES	WORTHY	6227 DONEGAN WAY		DUBLIN	OH	430166172	0.147585704	37
1437506425	MAKINO	KELLY	MARIE	6835 BROADWAY AVE		CLEVELAND	OH	441051313	0.147814863	37
1932202710	RIDDLE	KEVIN	LEE	2717 MIAMISBURG-CENTERVILLE RD	SUITE 211	DAYTON	OH	454593797	0.14798128	37
1629278601	SILVER	JENNIFER	A	3121 W BROAD ST		COLUMBUS	OH	432041306	0.148297363	37
1114313376	PEARSON	E. KERRY		1039 HASKINS RD UNIT A		BOWLING GREEN	OH	434029066	0.148458361	37
1275875734	OWEN	SCOTT	H	16761 SOUTHPARK CTR		STRONGSVILLE	OH	441369302	0.148479049	37
1790851558	KEATING	ROBERT	JOSEPH	18820 BAGLEY RD	#102	CLEVELAND	OH	441303325	0.148731885	37
1124197793	GALLAGHER	JESSICA	D	888 DAYTON ST UNIT 106		YELLOW SPRINGS	OH	453871778	0.149346854	37
1891741872	LJUNGREN	WARREN	R	111 HARBERT DR		BEAVERCREEK	OH	454405117	0.149616703	37
1457355083	BASHOR	KENDRICK	B	96 GRAHAM RD	SUITE B	CUYAHOGA FALLS	OH	442231205	0.149760033	37
1003826819	MIRHAIDARI	MOSTAFA		3515 MASSILLON RD STE 250		UNIONTOWN	OH	44685	0.149815926	37
1538109764	SMITH	CYNTHIA	R.	55 ELVA CT		VANDALIA	OH	453771875	0.149992969	37
1780096081	GHANEM	ABDUL-RHE		4461 STATE ROUTE 159 STE A		CHILLICOTHE	OH	456016000	0.150039997	37
1689663130	GILLESPIE	HAROLD	A	313 NORTH DR		SOMERSET	OH	437839555	0.150246822	37
1568468569	LONGSDORF	KATHERINE	ANNE	2111 CLAREMONT AVE		ASHLAND	OH	448053547	0.150642441	37
1194708883	HOWER	OLIVIA	C	1120 POLARIS PKWY STE 110		COLUMBUS	OH	432404042	0.150656645	37
1912199035	DAVIDSON	RAYMOND	LEE	4867 RUMPKE RD		CINCINNATI	OH	45245	0.150990801	37
1811334147	JERGOVICH	BRITTNEY		9480 ROSEMONT DR STE 100		STREETSBORO	OH	442414569	0.151361039	37
1972584175	ROHRS	RITA	A	1400 E 2ND ST		DEFIANCE	OH	435122440	0.151624895	37
1538151642	CACERES	MAURICIO	H	11140 MONTGOMERY RD STE 2500		CINCINNATI	OH	452492309	0.151739293	37
1023031846	RIZZARDI	ROGER	N	1010 WOODMAN DR		DAYTON	OH	454321400	0.151836001	37
1831169333	NOBILIO-VICAR	DEBORAH	ANNE	10325 DEWHURST RD		ELYRIA	OH	440358403	0.15187735	37
1902883382	SMITH	DONALD	PHILLIP	103 N PENNINGTON ST		SYCAMORE	OH	448829408	0.152233623	37
1992804363	LASH	DAVID	CHASE	7225 OLD OAK BLVD	SUITE 210A	MIDDLEBURG HEI	OH	441303339	0.152710635	37
1144858598	BRUMBAUGH	RENEE		1044 BELMONT AVE		YOUNGSTOWN	OH	445041006	0.152932084	37
1548238371	COLUMBER	HEATHER	ELAINE	1713 MARION MOUNT GILEAD RD	SUITE 108	MARION	OH	433027867	0.153160014	37
1801806047	LITTMANN	PHILLIP	EDWARD	2541 PANTHER DR NE		NEW LEXINGTON	OH	437649081	0.153263327	37
1962440198	MANSFIELD	WILMA	A.	88 E MEMORIAL DR		POMEROY	OH	457699569	0.153440625	37
1720052517	MEYER	STEPHEN	E	1607 STATE ROUTE 60	STE 6	VERMILION	OH	44089	0.153552354	37
1174648992	SHARMA	SUMAN		1049 WESTERN AVE		CHILLICOTHE	OH	456011104	0.153938833	37
1467471276	HAY	CHARLES	TERRILL	214 ELM STREET		LONDON	OH	43140	0.153944942	37
1164557575	HARDACRE	SUZANNE	RUTH	10 N LOCUST ST STE D		OXFORD	OH	450561182	0.154076785	37
1801895800	RIMEDIO	NICHOLAS	V	38 MUNROE FALLS AVE		MUNROE FALLS	OH	442621538	0.154391571	37
1154373561	KOLLENGODE	SIVARAM		1210 CLARK ST		CAMBRIDGE	OH	437259611	0.154571933	37
1912017583	HOKE	JASON	A	10 N LOCUST ST	SUITE D	OXFORD	OH	450561192	0.154643441	37
1215357991	ROSE	MIRANDA	ELIZABETH	4860 FRANK AVE NW		NORTH CANTON	OH	447207426	0.154832112	37
1750366035	ANDERSON	BERNADETT	R	6096 E MAIN ST	SUITE 102	COLUMBUS	OH	432134302	0.155053015	37
1558685206	CHIRICA	FLORENTIN		2702 NAVARRE AVE	SUITE 206	OREGON	OH	436163223	0.155071922	37
1417067927	COWDEN	DEBORAH	R.	CHALMER P WYLIE VA AMBULATORY CARE CENTER	420 NORTH J	COLUMBUS	OH	43219	0.155120738	37
1982953030	TUGAOEN	MELANIE		355 E CAMPUS VIEW BLVD	SUITE 180	COLUMBUS	OH	432354825	0.155182995	37
1861819153	KIM	SUSIE		2200 JEFFERSON AVE		TOLEDO	OH	436047101	0.155518809	37
1013970326	BOMBER	JEFFREY	W	1725 WESTERN AVE	SUITE A	FINDLAY	OH	458401345	0.155881415	37
1053686683	GROSSMANN	ROBERT	T	7073 CLYO RD		CENTERVILLE	OH	454594816	0.155936914	37
1538113253	TABORA	EMMANUEL	JUANE	525 N EASTOWN RD	SUITE A	LIMA	OH	458072268	0.155947558	37
1356404099	GLOVER	MELVIN	E.	8819 COMMONS BLVD	SUITE 100	TWINSBURG	OH	44087	0.155955963	37
1730435975	BAGWELL	BRIANNE		2370 SOUTHEAST BLVD		SALEM	OH	444603418	0.156086864	37
1669773271	HOLDREN	DEANNA	S	1 E MAIN ST		NEW CONCORD	OH	437621246	0.156230122	37
1447225909	GHARAKHANIAN	VAHE		2511 OAKSTONE DR		COLUMBUS	OH	432317612	0.156268284	37
1952408957	WILSON	AARON	L	122 COLUMBUS RD	AMERICAN HE	FREDERICKTOWN	OH	430191266	0.156479878	37
1245204106	DOROBEK	ANN	MARIE	9500 EUCLID AVE		CLEVELAND	OH	441950001	0.157138506	37
1851367759	MASTERNICK	TRINETTA	DAWN	1011 BOARDMAN CANFIELD RD		YOUNGSTOWN	OH	445124226	0.157432633	37
1629075320	HARVEY	ROY	E	622 E ELM ST		UNION CITY	OH	453901722	0.157575967	37
1699722702	PLONA	RANDY	PETER	960 CLAGUE RD STE 1100B		WESTLAKE	OH	441451590	0.157628503	37
1992781538	LANDRY	NICHOLAS	VITO	1354 JACKSON PIKE		GALLIPOLIS	OH	456312601	0.157986251	37
1003819202	AYERS	JEFFREY	M	1155 E MAIN ST		LANCASTER	OH	431304056	0.158101807	37
1134197841	ZUBRICKY	CANDACE	FOLLEY	25200 CENTER RIDGE RD	SUITE 2000	WESTLAKE	OH	441454141	0.158112233	37
1770551996	HUBBARD	CAROL	JEAN	1101 SUMMIT RD		CINCINNATI	OH	452372621	0.158137142	37
1891061495	TROUT	ANDREW	C	765 N HAMILTON RD	STE. 255	GAHANNA	OH	432308703	0.158157485	37
1477642130	PAVLICA	MARY	L	270 E STATE ST STE 240		ALLIANCE	OH	446014369	0.158262792	37
1912064528	JANOLO	OLIVER	L	975 N MAIN ST		AKRON	OH	443101456	0.15850708	37
1194781666	DADDABBO	ANNA	MARIE	3120 BURNET AVE		CINCINNATI	OH	452293091	0.159180124	37
1407859689	MCCREERY	JERRY	D	4879 US HIGHWAY 68 S		WEST LIBERTY	OH	433579525	0.159239436	37
1831120682	MINICH	DIANE	M	86 CONSERVATORY DR	SUITE B	BARBERTON	OH	442034289	0.159372789	37
1033179163	FRYXELL	ERIC	ELLIS	1180 E MAIN ST		COLUMBUS	OH	432051902	0.159479462	37
1467434993	NOBLE	GREGORY		10675A LOVELAND MADEIRA RD		LOVELAND	OH	451408965	0.159826534	37
1225073539	BEYLINSON	ALEXANDER		7350 INDUSTRIAL PARK BLVD		MENTOR	OH	440605318	0.159973605	37
1417957960	HENSEL	MARGARET	S	750 CHESTNUT ST		GREENVILLE	OH	453311312	0.160230717	37
1679078406	WENZELL	PHILLIP	JOSHUA	500 LINCOLN PARK BLVD STE 220		KETTERING	OH	454296404	0.160283323	37
1336123124	EVAN	MICHAEL	BOGAN	6615 CLINGAN ROAD	SUITE A	POLAND	OH	445144202	0.160308389	37
1093247348	MULLINS	WESTLEY	CAMERON	9085 SOUTHERN ST STE 150		ORIENT	OH	431469360	0.160448547	37
1891773255	SPITTLER	ROBERT	P	4465 DARROW RD		STOW	OH	442241884	0.160626929	37
1326150780	HENNING	JANELLE	L	11851 DETROIT AVE		LAKEWOOD	OH	441073016	0.160831497	37
1730614322	NEMETH	VALERIE		1607 STATE RD STE 6		VERMILION	OH	440899142	0.161154921	37
1649248840	HILLYER	MARK	ANDREW	10724 STATE ROUTE 212 NE		BOLIVAR	OH	446128740	0.161369165	37
1003865965	BROPHY	ROBERT	PAUL	2600 SIXTH STREET	AULTMAN HOS	CANTON	OH	44710	0.161565901	37
1477539583	KNIGHT	NANCY	W	3301 BEEKMAN STREET	MILLVALE HE	CINCINNATI	OH	452251205	0.162144936	37
1932166345	MCNAMARA	BONNIE	L	1005 BELLEFONTAINE AVE STE 300		LIMA	OH	458042881	0.162371863	37
1225014830	MARGOLIS	CHARLES	FRANK	305 CRESCENT AVE	UNIVERSITY	CINCINNATI	OH	452154406	0.162467365	37
1912187071	NIELSEN	PAUL	ROBERT	128 E MILLTOWN RD	SUITE 105	WOOSTER	OH	446916109	0.163055495	37
1053524272	SOTO	CARMEN	ELIZABETH	4761 HIGBEE AVE NW	COMMUNITY H	CANTON	OH	447182551	0.163305302	37
1780790790	COOK	MATTHEW	D.	3636 BROADWAY		GROVE CITY	OH	431232202	0.163454363	37
1417337007	BODALIA	KRYSTINA		6939 COX RD STE 360		LIBERTY TOWNSH	OH	45069	0.163677854	37
1316921067	STEVENS	JEWEL	A	300 BUSINESS PARKWAY		CARLISLE	OH	45005	0.163702098	37
1891740999	SPERLING	DAVID	M	55 ARCH ST	SUITE 3A	AKRON	OH	443041423	0.163927923	37
1174609754	BLACK	TINA	M	850 COLUMBIA RD		WESTLAKE	OH	441451493	0.164037315	37
1356304604	DULL	PAMELA	A.	399 EAST MAIN STREET		NEWARK	OH	43055	0.164527035	37
1285676239	MATHEWS	JACK		555 W SCHROCK RD	A	WESTERVILLE	OH	430818702	0.164529903	37
1508869025	FOSTER	JAMES	E	68 DARST RD		BEAVERCREEK	OH	454403442	0.164631479	37
1134105729	MYERS	DOUGLAS		4063 N POINTE DR	SUITE B	ZANESVILLE	OH	437017647	0.165430516	37
1033187075	BOTTAR	PETER		50 OAK KNOLL DR.		HUBBARD	OH	444252198	0.165509608	37
1053331009	BEEBE	NATHAN	L	333 CONOVER DR	SUITE E	FRANKLIN	OH	450051900	0.165574681	37
1790042224	TIPTON	APRIL	LEANN	1180 N COURT ST		CIRCLEVILLE	OH	431131397	0.165668465	37
1730473257	STOVER	AMANDA	RENO	11925 LITHOPOLIS RD NW		CANAL WINCHEST	OH	431109585	0.166150351	37
1457548653	SENTHILKUMAR	HEMALATHA		2500 METROHEALTH DR		CLEVELAND	OH	441091900	0.16616865	37
1396701926	WEBER	STEVEN	RAYMOND	849 CHERRY ST		BLANCHESTER	OH	451071315	0.1669446	37
1750344016	WOOD	JOEL	CHRISTOPH	240 MARKET ST STE A		NEW ALBANY	OH	430547094	0.167110977	37
1619958121	MUMMA	PAUL	D	721 CHINA ST		CROOKSVILLE	OH	437311123	0.167490394	37
1346235728	GAYNIER	CHRISTINE	RENEE	582 N CABLE RD		LIMA	OH	458052133	0.167674949	37
1568968188	SUTULA	ALEXANDRA	ANN	50 N WILSON RD		COLUMBUS	OH	432041214	0.16778401	37
1922094994	VALKO	WILLIAM	JOSEPH	88 MEDICAL GROUP	4881 SUGAR	WRIGHT-PATTERS	OH	454335529	0.168980037	37
1447362066	BOWERSOX	HAROLD	JONATHAN	9500 MENTOR AVE	SUITE 360	MENTOR	OH	440608713	0.169443495	37
1811315344	EAKINS	MICHELLE		5275 STATE ROUTE 122 STE 100		FRANKLIN	OH	450059617	0.1694602	37
1427029248	ESTERLE	LISA	M	807 E WASHINGTON ST	STUIE 150	MEDINA	OH	442563338	0.169852514	37
1801879739	RIGHI	SUSAN	PATRICIA	2 HEALTH CENTER DR		ATHENS	OH	457012907	0.170052794	37
1710115993	GARRISON	JORDAN	LEIGH	246 PARKS HALL		ATHENS	OH	45701	0.170476298	37
1033472386	AHMAD	MOHAMMED	F.	11716 DETROIT AVE		LAKEWOOD	OH	441073002	0.170612594	37
1194112706	HIRTH	NICHOLAS	SCOTT	825 N MAIN ST STE 140		SPRINGBORO	OH	450662100	0.170978193	37
1548387368	DARDIR	NOHA	S	17406 ROYALTON RD		STRONGSVILLE	OH	441365151	0.171300826	37
1346245388	LOZOWSKI	BRENDA	K	440 BROWNS LN		COSHOCTON	OH	438122044	0.171905958	37
1639163330	WEIL	RICHARD	MARK	133 WILBUR DR NE		NORTH CANTON	OH	447201641	0.172049081	37
1194953976	BAKER-HORN	JORDAN	NEFF	7515 FREDLE DR		CONCORD TOWNSH	OH	440779406	0.172197716	37
1174598262	FOY	RICHARD	R.	4435 AICHOLTZ RD	STE. 200	CINCINNATI	OH	452451690	0.172239684	37
1871583823	HUDAK	CHRISTINE	D	444 N MAIN ST		AKRON	OH	443103110	0.172865474	37
1811972532	FOUTS	DONALD	ALBERT	27 WALNUT ST		ASHVILLE	OH	431031535	0.17287895	37
1134196355	KIESLER	HERMAN	JOSEPH	1295 KEMPER MEADOW DR		CINCINNATI	OH	452401633	0.172894958	37
1720253438	BADIK	MICHAEL	D	455 W 4TH ST	SUITE 100	FOSTORIA	OH	448301849	0.173003285	37
1225071871	SEIFERT	KELLY	J	1500 E 17TH AVE		COLUMBUS	OH	432191002	0.173276432	37
1730524448	EBETINO	MEAGHAN	FRANCES	1900 COMPOSITE DR		KETTERING	OH	454201475	0.173446784	37
1356479646	KISER	DONALD	RAYMOND	1001 PIKE ST	SUITE 3	MARIETTA	OH	457503515	0.173510108	37
1558894071	CORPUZ	MARIA LUI	DARADAR	3333 GLENDALE AVE		TOLEDO	OH	436142426	0.173699805	37
1265676290	DESA	HANDEL	G	6005 MONCLOVA RD	SUITE # 220	MAUMEE	OH	435371864	0.17386136	37
1265484380	MAXIMO	ZOSIMO		1200 CLARK ST		CAMBRIDGE	OH	437259611	0.174479649	37
1063518371	LASSALETTA	MARGARITA		185 WADSWORTH RD	SUITE 2E	WADSWORTH	OH	442818330	0.174494477	37
1912907890	ESPINOZA	NICHOLAS	G	2200 JEFFERSON AVE		TOLEDO	OH	436047101	0.174581148	37
1497154983	DELLIQUADRI	DAVID	ANGELO	116 E LIBERTY ST		GIRARD	OH	444202648	0.175287297	37
1811943822	MULLAPUDI	RAVINDRA		6251 GOOD SAMARITAN WAY	SUITE 210A	HUBER HEIGHTS	OH	454241051	0.175498612	37
1508892811	QUARLES	RUTH	F	2600 STATE ROUTE 5		CORTLAND	OH	444109393	0.175887987	37
1245215094	HEINLEN	LEAH	E	3958 LEAP RD STE 101		HILLIARD	OH	430263107	0.175888972	37
1861044158	GALLAGHER	JULIE	ANN	1176 E HOME RD		SPRINGFIELD	OH	455032726	0.176071799	37
1942538863	MARGOCS	MARY	ELLEN	1740 CLEVELAND RD		WOOSTER	OH	446912204	0.176207085	37
1992791925	MCCULLOUGH	STEVEN	K	202 HILTY DRIVE		PANDORA	OH	458779703	0.176328732	37
1609194588	KANOZA	MARY	KATELIN	4441 FAR HILLS AVE		KETTERING	OH	454292405	0.176377365	37
1811988256	PETRILLA	EUGENE	FRANCIS	223 N MAIN ST		RITTMAN	OH	442701140	0.176702696	37
1689801144	GROVES	MICHELLE	ELIZABETH	3425 N BEND RD		CINCINNATI	OH	452397660	0.176801852	37
1821093881	MEYER	JEROLD	A	20265 EMERY RD		NORTH RANDALL	OH	441284122	0.177405111	37
1912392424	ALFORD	JOHN	M	7500 STATE RD		CINCINNATI	OH	452552439	0.177646686	37
1275506545	NAPLES	ROBERT	F	2249 ELM RD NE		CORTLAND	OH	444109333	0.177810293	37
1326037268	AMOS BOYKIN	CRYSTAL		2555 CREEKWOOD CT		SPRINGFIELD	OH	455044056	0.1779601	37
1528113412	FONDESSY	TERRENCE	MERLE	838 E WOOSTER ST		BOWLING GREEN	OH	434023186	0.178158987	37
1689883860	SOTO	JULIO	CESAR	31 S STANFIELD RD STE 306		TROY	OH	45373	0.178414433	37
1295122422	SUN	JENNIFER	JIA	6096 E MAIN ST STE 112		COLUMBUS	OH	43213	0.178492328	37
1700896016	STINE	WALTER	SCOTT	1020 TRUMP RD NW		CARROLLTON	OH	446158422	0.178525942	37
1801905450	BRIN	MARGARITA		3909 ORANGE PL STE 2100		BEACHWOOD	OH	441228400	0.17852692	37
1295969640	ROBERTSON	WILLIAM	DENNY	970 EAST WASHINGTON ST	SUITE 301	MEDINA	OH	442563332	0.178772789	37
1538169776	SMITH	CINDY	ANN	3033 KETTERING BLVD STE 100		MORAINE	OH	45439	0.178916994	37
1376528661	LOPEZ	SHEREE	L	6096 E MAIN ST	SUITE 102	COLUMBUS	OH	432134302	0.178961267	37
1053388025	LEGG	DUNCAN	ERIC	11925 LITHOPOLIS RD NW		CANAL WINCHEST	OH	431109585	0.179238736	37
1649277039	WILLIAMS	GLENN	R.	5555 CLEVELAND AVE		COLUMBUS	OH	432314048	0.179269766	37
1811560170	BROWN	ARIANA	M	5770 KARL RD STE 400		COLUMBUS	OH	432293675	0.179923951	37
1104097773	RIZK	GEORGE	SAMY	4100 W 3RD ST		DAYTON	OH	454289000	0.180499155	37
1740573567	BURNELL	JEFFREY	SCOTT	660 BEAVER CREEK CIR	# 110	MAUMEE	OH	435371745	0.180537081	37
1770577181	HOLSINGER	BRIAN		9480 ROSEMONT DR	STE 100	STREETSBORO	OH	44241	0.180816946	37
1417043852	VANAALST	JOHN	ANANDA	3333 BURNET AVE	MLC 2020	CINCINNATI	OH	452293026	0.181013202	37
1730337122	LIZARAZO	IVAN	EDUARDO	3909 ORANGE PL STE 2100		BEACHWOOD	OH	441228400	0.181132039	37
1134113194	COVEL	BONITA	B	1267 PARK PLAZA DR		COLUMBUS	OH	43213	0.181169383	37
1912103631	MAIGUR	ANDREW		30 E APPLE ST	SUITE 6250	DAYTON	OH	454092939	0.181313368	37
1295717338	BOWEN	STACY		4126 N HOLLAND SYLVANIA RD	SUITE 220	TOLEDO	OH	436233536	0.181323644	37
1760475560	LAMBROS	JAMES		611 LAKE AVE		ASHTABULA	OH	440043262	0.181468706	37
1821161076	PHELAN-ADAMS	ANNE	LOUISE	718 MCBURNEY DR		LEBANON	OH	450362327	0.181479453	37
1467834218	PATEL	RACHEL	NICOLE	860 BROAD ST		WADSWORTH	OH	442819052	0.18157261	37
1336181262	VONDEREMBSE	CHARLES	G	1728 SCHROCK ROAD		COLUMBUS	OH	432291575	0.181669136	37
1730332909	AL SAIF	ALAA		2859 AARONWOOD AVE NE	STE 3	MASSILLON	OH	446462392	0.181775038	37
1962408385	MCINTEE	MARIE-FRA	MORTON	USAFSAM	2510 5TH ST	WRIGHT PATTERS	OH	45433	0.181862929	37
1235192790	NDIFE	ANITA	NWAMAKA	920 N HAMILTON RD STE 300		GAHANNA	OH	432301757	0.181954759	37
1487606588	NAU	MELISSA		1210 CLARK ST		CAMBRIDGE	OH	437259611	0.182031139	37
1811493794	TANDON	MICHAEL		525 E MARKET ST		AKRON	OH	443041619	0.182164885	37
1629073747	HAMILTON	MICHAEL	E	5 N MAIN ST		ENGLEWOOD	OH	453221326	0.182212501	37
1578554846	RABER	DOUGLAS	LEE	1941 BANEY RD S	ASHLAND FAM	ASHLAND	OH	448054502	0.182213484	37
1699859645	BULEN	KENNETH	A.	400 WABASH AVE		AKRON	OH	443072433	0.182427729	37
1376841635	FACTOR	VIRGINIA	MATEO	401 DEVON PLACE	SUITE 215	KENT	OH	442406483	0.182860816	37
1316189483	CRUSE	LAUREN	M	3425 N BEND RD		CINCINNATI	OH	452397660	0.183013529	37
1326037870	SHAW	SCOTT	DAVID	1100 SALEM AVE		DAYTON	OH	454065144	0.183501009	37
1447320924	KENSINGER	ROBERT		5735 MEEKER RD		GREENVILLE	OH	453311180	0.183697265	37
1598736472	ZAMBRANO	RAUL	HORACIO	1431 WAYNE AVE		DAYTON	OH	454101411	0.183760398	37
1639142177	FAZIO	GAETANO	THOMAS	2665 DERR RD		SPRINGFIELD	OH	455032445	0.18386341	37
1790159333	MARKWELL	HEATHER	MARLENE	7450 S MASON MONTGOMERY RD UNIT 200		MASON	OH	450408080	0.184711033	37
1235632019	ITTY	JULIE	A	555 W SCHROCK RD STE 110		WESTERVILLE	OH	430818739	0.184841108	37
1033182100	WEINSTEIN	CYNTHIA	LINK	525 N CLEVELAND MASSILLON RD	SUITE 203	AKRON	OH	443333360	0.185118133	37
1851479877	BEITER	PATRICK	A	7829 LAUREL AVE		CINCINNATI	OH	452432608	0.185249486	37
1700875317	JONESCO	JOHN	M	5700 COOPER FOSTER PARK RD	CLEVELAND C	LORAIN	OH	44053	0.185267139	37
1649563453	NOGAN	ELISABETH	HYDE	240 MARKET ST	STE A	NEW ALBANY	OH	430547095	0.185300414	37
1518171644	ABROMOWITZ	HERMAN	IRWIN	3033 KETTERING BLVD STE 100	VISITING PH	DAYTON	OH	45439	0.185380001	37
1114981404	DUNCAN	YOLANDA	R. W.	145 WEST AVE		TALLMADGE	OH	442782250	0.185463802	37
1932162294	MCDOUGLE	LEON		543 TAYLOR AVE	2ND FLOOR	COLUMBUS	OH	432031278	0.185622582	37
1720277486	SILK	JON	BERKELEY	450 N HYATT ST	STE 202	TIPP CITY	OH	453711433	0.185692512	37
1053368910	KEPLER	H.	TODD	8638 OLD TROY PIKE STE A		HUBER HEIGHTS	OH	454241051	0.185987432	37
1780973982	FULLER	BRIAN	J	7810 5 MILE RD		CINCINNATI	OH	452302356	0.186238727	37
1225032964	MILLER	MATTHEW	W.	140 FOX RD	SUITE 202	VAN WERT	OH	458912475	0.186427981	37
1417940883	THIRASILPA	PRAMUAN		948 EBERSOLE BLVD		FOSTORIA	OH	448301413	0.186727977	37
1285730077	WEISBROT	ALBERT	J	7451 S MASON MONTGOMERY ROAD	SUITE C	MASON	OH	45040	0.186770011	37
1306876628	AGNEW	SCOTT	M	901 TRAILWOOD DR		YOUNGSTOWN	OH	445125008	0.186811635	37
1518944750	DUSSEAU	PAUL	D	3578 FISHINGER BLVD		HILLIARD	OH	430267503	0.186984426	37
1326004334	BERTSCH	JOHN	PATRICK	34500 CHARDON ROAD	SUITE 6	WILLOUGHBY HIL	OH	44094	0.186999746	37
1619969433	SMIT	LAUREN	C	8701 DARROW RD		TWINSBURG	OH	440872105	0.187028112	37
1811957343	HOUGLAN	TODD	DAVID	9044 CENTER ST		SEVILLE	OH	442738854	0.187120235	37
1013300425	SERVE	MARC	EVAN	1120 POLARIS PKWY STE 200		COLUMBUS	OH	43240	0.18735036	37
1821098419	PAGES	LAZARO	J	2510 COMMONS BLVD	SUITE 160	BEAVERCREEK	OH	454313820	0.187390241	37
1417501172	WIGGINS	DAYANA		930 DIXIE HWY		ROSSFORD	OH	434601333	0.187518898	37
1376171728	BOSAK	SAMANTHA	ALLISON	8423 MARKET ST STE 101		BOARDMAN	OH	445126778	0.187897083	37
1154488419	PENN	MARK	A.	55 ARCH ST STE 3A		AKRON	OH	443041447	0.188609406	37
1962622878	LEISINGER	KEVIN	JEFFREY	11851 DETROIT AVE		LAKEWOOD	OH	441073016	0.188613095	37
1396846861	WILLIAMS-REID	JENNIFER	L	15976 E HIGH ST		MIDDLEFIELD	OH	440629474	0.189019738	37
1629144746	MCKEE	KATHRYN		2555 CREEKWOOD CT		SPRINGFIELD	OH	455044056	0.189505423	37
1902946858	COX	WILLIAM	RANDALL	10550 MONTGOMERY RD	# 12	CINCINNATI	OH	452424498	0.189581699	37
1326265794	TUSSEY	ROCIO	GUADALUPE	10475 READING RD	SUITE 405	CINCINNATI	OH	452412563	0.189664142	37
1407217995	OVERMILLER	HOLLY		44069 MARIETTA RD		CALDWELL	OH	437249124	0.189870702	37
1336346865	SCISM	LORETTA	JANE	784 E MAIN ST		LANCASTER	OH	43130	0.189977761	37
1811953318	WELLER	CHRISTINE	B	1930 N LAKEMAN DR	SUITE 109	BELLBROOK	OH	453051239	0.190078057	37
1063456416	BEACHY	NATHAN	R	4071 LEE RD	METROHEALTH	CLEVELAND	OH	441282100	0.190454655	37
1174985535	YOUSIF	AHMED		2200 JEFFERSON AVE		TOLEDO	OH	436047101	0.190520832	37
1699757096	HOLT	TERESA	MICHELLE	4850 E MAIN ST		COLUMBUS	OH	43213	0.190614856	37
1588628648	COLLAROS	VICTORIA	IRENE	1 NEUMANN WAY	BUILDING 75	CINCINNATI	OH	452151915	0.190743121	37
1982645909	ZIMMERMAN	MICHELLE	R	1930 CROWN PARK CT		COLUMBUS	OH	432352402	0.190749341	37
1538274212	MOLESKY	JOHN	DAVID	935 STATE ROUTE 28		MILFORD	OH	451501957	0.190792336	37
1629006309	KAUFFMAN	ROGER	J	208 W COLUMBUS AVE		BELLEFONTAINE	OH	433111434	0.191160813	37
1275561037	PYLE	SUSAN	K	622 E ELM ST		UNION CITY	OH	453901722	0.191222659	37
1578536199	BRISTOL	REAGAN	EVAN ALBE	3006 CAMPBELL ST		SANDUSKY	OH	448705381	0.191862983	37
1053363101	BATISTE	C.	STEVEN	98 STATE ST		PROCTORVILLE	OH	456698163	0.192059508	37
1679991905	HENN	TRISTAN	ELIZABETH	5778 DARROW RD STE 201		HUDSON	OH	442363808	0.192107119	37
1649213380	KAUFFMAN	DWIGHT	A	120 W SOUTH ST		CAREY	OH	433161253	0.192403974	37
1821001702	HIGLEY	SCOTT	D	1900 23RD ST		CUYAHOGA FALLS	OH	442231404	0.192609118	37
1073753141	JEFFERS	ERIN	DONNELLE	23214 RANCH RD		BEACHWOOD	OH	441221565	0.192675082	37
1376782094	FARRELL	MATTHEW	JAMES	150 W MAIN ST STE C		NEW ALBANY	OH	430549265	0.192945733	37
1407810807	BORT	THADDEUS	MICHAEL	3260 WESTBOURNE DR		CINCINNATI	OH	452485107	0.19310941	37
1578775805	PEDRO	ABRAHAM	O	1120 E BROAD ST		ELYRIA	OH	440356306	0.193110913	37
1215928957	GSELLMAN	ROBERT	M.	4444 ARLINGTON RD		UNIONTOWN	OH	446859508	0.193721985	37
1194821637	LONDON	ALAN	E	9500 EUCLID AVE		CLEVELAND	OH	441950001	0.193865208	37
1902165178	AL SAD	SONDOS	AHMAD	6790 PERIMETER DR STE 200		DUBLIN	OH	430168068	0.194493729	37
1649255753	MORITZ	JOHN	BRADLEY	13221 RAVENNA RD	SUITE 8	CHARDON	OH	440249047	0.194759985	37
1801117601	KOVOLYAN	AMANDA	K	139 GAIUS ST		BUCYRUS	OH	448201508	0.194773636	37
1558853200	GESTRICH	SCOTT	ANDREW	1 AKRON GENERAL AVE		AKRON	OH	44307	0.194774185	37
1538165329	PIERSON	DENNIS	J	1220 E ELM ST	STE 240	LIMA	OH	458042898	0.194980337	37
1801840194	DUNNAN	JAMES	BERNARD	5130 BRADENTON AVE	STE A	DUBLIN	OH	43017	0.195051794	37
1043536113	JENTNER	CECILE		50 N MILLER RD		FAIRLAWN	OH	443333702	0.195106898	37
1275627598	BRANT	GREGORY	CHARLES	4716 N RIDGE RD W		ASHTABULA	OH	440049409	0.195204906	37
1851373286	RIGHTER	ELISABETH	LYNN	2261 PHILADELPHIA DR		DAYTON	OH	454061814	0.195576406	37
1023113693	CHALASANI	PADMAJA		1300 GREENVILLE RD		SAINT MARYS	OH	458852600	0.195688191	37
1922268978	BOOSE	MICHELLE	D.	3333 GLENDALE AVE		TOLEDO	OH	436142426	0.195811138	37
1740574342	GULLY	JONATHAN	THOMAS	212 W SHARON RD		CINCINNATI	OH	452464137	0.196084579	37
1720220650	JONES	ALICIA	MARIE	1611 S GREEN RD STE 65		SOUTH EUCLID	OH	441214129	0.196171179	37
1558324012	TOBIAS	BARBARA		1295 KEMPER MEADOW DR		CINCINNATI	OH	452401633	0.196213896	37
1669625760	YOUSUF	ABDUL	KADER	2555 CREEKWOOD CT		SPRINGFIELD	OH	455044056	0.196265427	37
1871586867	YUAN	JOSES	K H	635 N ERIE ST	RM. 272	TOLEDO	OH	436045317	0.196605524	37
1053548701	ARORA	DIVYA		5610 N HAMILTON RD		GAHANNA	OH	432301324	0.196608873	37
1083269021	MERTENS	LEANNE		2231 N HIGH ST		COLUMBUS	OH	432011194	0.196667612	37
1467679365	HARRIS	PAUL	EDWARD	5193 W BROAD ST		COLUMBUS	OH	432281691	0.196844969	37
1801855853	BENNETT	PAUL	WESLEY	4151 HOOVER RD		GROVE CITY	OH	431233617	0.19712239	37
1790766012	BURNHAM	JOHN	STANLEY	1716 N CROSS ST		DOVER	OH	446221043	0.197247188	37
1700953148	KUHNHENN	ROBERT	MICHAEL	3909 ORANGE PL STE 2100		BEACHWOOD	OH	441228400	0.197966087	37
1023048881	MCINTOSH	G,	ANDREW	3705 MASSILLON RD		UNIONTOWN	OH	446857770	0.19805661	37
1548282155	ADRION	WILLIAM	ROBERT	2514 SUMMIT ST		COLUMBUS	OH	43202	0.198113695	37
1013987049	LYNCH	DAVID	P.	7340 E BROAD ST	STE B	BLACKLICK	OH	430049625	0.198465887	37
1699110635	GHANBARI	YASSI		420 N JAMES RD		COLUMBUS	OH	432191834	0.198569151	37
1154442887	SIEVERS	RICHARD	J	1900 WAYNE AVE		DAYTON	OH	454102133	0.198651076	37
1609088244	KOLARIK	LOUISE		2600 7TH ST SW		CANTON	OH	447101709	0.199645904	37
1265531859	ABDALLAH	GHASSAN	A	7225 OLD OAK BLVD	SUITE 210A	MIDDLEBURG HEI	OH	441303339	0.199768918	37
1467456178	GOVEIA	CRYSTAL	R.	900 WATERVILLE MONCLOVA RD	STE A	WATERVILLE	OH	435661169	0.200031103	37
1184606303	BENNINGTON	GARTH	A	1717 W MAIN ST	SUITE 200	NEWARK	OH	430551347	0.200176432	37
1184601031	LEY	ROBERT	EARL	420 REEVES AVE	SUITE C	DOVER	OH	446222162	0.200282337	37
1922022318	PRACK	AMELIA	SCHRAG	315 CRESTWOOD DR		WILLARD	OH	448901667	0.200556983	37
1801208657	KUO	ROBERT		6131 CAMPUS LN		CINCINNATI	OH	452301601	0.200611244	37
1912128083	PRENGER	ERIC	JOHN	915 WEST MICHIGAN STREET	BUILDING A	SIDNEY	OH	45365	0.200664072	37
1306379342	HASSELHOF	VIKTORIA	MAXIMILIA	110 W HOMESTEAD ST		MEDINA	OH	442563128	0.200807248	37
1194220053	SIDDIQUI	FATIMA	ZEHRA	231 E MAIN ST		LEXINGTON	OH	449041353	0.200820277	37
1275899205	HRUSZKEWYCZ	LAUREN	NICOLE	7423 S MASON MONTGOMERY RD	SUITE B	MASON	OH	450407828	0.200835326	37
1528050226	WELT	IONEL	J.	5742 PARK CENTER CT		TOLEDO	OH	436151480	0.201012449	37
1609108679	KEHRES	DOUGLAS	LUKE	1997 NILES CORTLAND RD SE		WARREN	OH	444843037	0.201252672	37
1124025093	NAVRACRUZ	LISA	CHRISTINE	1530 SAINT CLAIR AVE NE		CLEVELAND	OH	441142004	0.201417999	37
1285692046	FLAMM	MICHAEL	FREDERICK	600 N PICKAWAY ST		CIRCLEVILLE	OH	431132409	0.201915329	37
1144253337	CHRISMAN-KHAW	LEANNE	M	2500 METROHEALTH DR		CLEVELAND	OH	441091900	0.202026297	37
1356430557	HALL	DARRELL	ANDRE	30 S BYRNE RD		TOLEDO	OH	436156211	0.202476188	37
1689677874	FRANK	KEVIN	D	784 E MAIN ST		LANCASTER	OH	431303983	0.202940151	37
1568450609	BOWLING	JOHN	F	03920 SOUTHLAND RD		NEW BREMEN	OH	458699790	0.203151706	37
1851629588	NGUYEN	ANH QUAN	TRAN	4777 E GALBRAITH RD	DEPT. OF SU	CINCINNATI	OH	452362725	0.203176539	37
1124084454	RUFF	MICHAEL	J	360 W CENTRAL AVE		SPRINGBORO	OH	450661106	0.203232466	37
1215933114	FREDRICK	ROBERT	S	2051 W CENTRAL AVE		TOLEDO	OH	436063948	0.203322714	37
1447208343	ZANGMEISTER	JOHN	MARK	11709 LORAIN AVE	FAMILY MEDI	CLEVELAND	OH	44111	0.203420166	37
1336226018	TUCKER	ALLEN		1830 EAST BROAD STREET		COLUMBUS	OH	432032003	0.203591699	37
1598747537	TRUAX	ROBERT	BRADLEY	11100 EUCLID AVENUE		CLEVELAND	OH	44106	0.203745394	37
1174902480	KIRKPATRICK	DUYEN	MY MAI	9500 EUCLID AVE		CLEVELAND	OH	441954804	0.203832313	37
1407174576	BALUSIK	NATHAN	SHANE	900 WATERVILLE MONCLOVA RD	SUITE A	WATERVILLE	OH	435661099	0.203849062	37
1629026505	TURNER	MICHAEL	S	550 MIRABEAU ST		GREENFIELD	OH	451231617	0.203885824	37
1023090834	BATISH	DHARAM	BIR	1100 PENNSYLVANIA AVE		EAST LIVERPOOL	OH	439203539	0.203894187	37
1326080821	NEUHAUSER	JEFFREY	LEE	60 WASHINGTON BLVD		KENTON	OH	433262080	0.203894979	37
1992769327	YANG	YOUAPA	S.	2 SUCCESS BLVD.		PERRY	OH	44081	0.204355538	37
1902124811	MALIK	YASSER		6135 TRUST DR		HOLLAND	OH	435289358	0.204584888	37
1811147911	SINGH	POONAM		9500 EUCLID AVE		CLEVELAND	OH	441950001	0.204934883	37
1326036344	FEDERINKO	SUSAN		4881 SUGAR MAPLE DR	BUILDING 83	WPAFB	OH	454335529	0.205093612	37
1477728186	KHABBAZ	MARAM		3645 STONECREEK BLVD		CINCINNATI	OH	452511468	0.205290807	37
1871561472	LEOPOLD	KENNETH	J	300 E 8TH ST	SUITE 120	MARIETTA	OH	457503379	0.205516387	37
1457540080	PEIFFER	KELLI	LAMBERT	4125 MEDINA RD	SUITE 200B	AKRON	OH	443332483	0.205564518	37
1568458040	JEFFRIES	MARK	S	7740 WASHINGTON VILLAGE DR	SUITE 120	CENTERVILLE	OH	454594056	0.205627693	37
1912950361	MASOOD	NAGHMANA		486 W PERRY ST		TIFFIN	OH	448831902	0.205745396	37
1700010972	PEERZADE	SHARISTHA	I	2014 BALTIMORE REYNOLDSBURG RD		REYNOLDSBURG	OH	430683261	0.205874731	37
1750384277	HEINEMEYER-FO	LISA	K	68 DARST RD		BEAVERCREEK	OH	454403442	0.206134826	37
1396726618	DESIATO	TIMOTHY	PAUL	1716 N CROSS ST		DOVER	OH	446221043	0.206164432	37
1073510855	FRANTZ	GARY	JAMES	248 BLYMYER AVE		MANSFIELD	OH	449032306	0.206239441	37
1669815890	AZHER	SEEMA	A	411 W LOVELAND AVE	SUITE 102	LOVELAND	OH	451402357	0.206244206	37
1467418921	BATEMAN	JOSEPH	NEAL	2123 AUBURN AVE	SUITE 235	CINCINNATI	OH	452192906	0.206870607	37
1821290313	FRANK	MEGAN	E S	4882 E MAIN ST STE 200		COLUMBUS	OH	432133189	0.207036988	37
1609188432	NEILL	JUSTIN		4750 HEMPSTEAD STATION DR		KETTERING	OH	454295164	0.207111093	37
1376573964	WATSON	PEGGY	HALLETT	935 E SNYDER AVE		MONTPELIER	OH	435431251	0.207202281	37
1881698413	BUIS	BRENDA	S	754 S CLEVELAND AVE		MOGADORE	OH	442602205	0.207431878	37
1104105444	SCHILB	MIKAEL	P	216 TRACE DR.		LANCASTER	OH	43130	0.207498884	37
1033882923	CINTRON BURGO	MARILINEY		11841 MASON MONTGOMERY RD		CINCINNATI	OH	452491748	0.20758791	37
1386311611	GROSS	AARION		5555 GLENDALE AVE		TOLEDO	OH	43614	0.208283971	37
1235115270	GEIGER	CHARLES	LEWIS	1970 TAMARACK RD		NEWARK	OH	430551363	0.208660729	37
1942739453	HALE	MEREDITH	ANN	1033 ASHLAND RD STE 205		MANSFIELD	OH	449052156	0.208816034	37
1831187103	FORREST	TODD		119 CLINTON ST		MAUMEE	OH	435372811	0.208959793	37
1568649069	BADIK	JILL	K	455 W 4TH ST	SUITE 100	FOSTORIA	OH	448301849	0.209081768	37
1861446395	KNIGHT	JOHN	P.	90 JACKSON PIKE		GALLIPOLIS	OH	456311560	0.209314511	37
1649350877	MUSCA	ALBERT	A	3665 W 117TH ST		CLEVELAND	OH	44111	0.209681166	37
1295950400	BAZYLEWICZ	VALERIE	LYNNE	106 KAYLEIGH DR		MOUNT ORAB	OH	451547514	0.209811028	37
1144663386	SUN	KRISTINE	K	5130 BRADENTON AVE STE A		DUBLIN	OH	43017	0.209889307	37
1972769743	KINI	VISHWAS		2200 JEFFERSON AVE		TOLEDO	OH	436047101	0.21037288	37
1699854018	SWOPE	SCOTT	R	416 S EAST ST		LEBANON	OH	450362378	0.21063363	37
1598040883	BOND	KASSANDRA	DANIELLE	825 N MAIN ST.	SUITE 140	SPRINGBORO	OH	45066	0.210663727	37
1013924125	KRISHEN	ADARSH	E	444 W EXCHANGE ST		AKRON	OH	443021711	0.21071877	37
1437414851	HESS	NICKLAUS	JAMES	165 S EDWIN C MOSES BLVD		DAYTON	OH	454028472	0.211128795	37
1699955518	HUTCHISON-ULL	KATHERINE	ELIZABETH	86 COLUMBUS CIR	#203	ATHENS	OH	457011371	0.211283465	37
1184611394	SCHWIETERMAN	JAMES	T	8381 STATE ROUTE 119		MARIA STEIN	OH	458609701	0.211392665	37
1194259150	PEPPLE	ALLISON	ELIZABETH	111 E LYNN ST		BOTKINS	OH	453068011	0.21155879	37
1295728764	NAPLES	SANDY	P	6615 CLINGAN RD	SUITE C	POLAND	OH	445142159	0.211659439	37
1225085210	LINN	ROBERT	FRANCIS	1530 NEEDMORE RD STE 200		DAYTON	OH	45414	0.211696828	37
1013974997	BACHTEL	JEFFREY	DALE	182 EAST AVE		TALLMADGE	OH	442782311	0.211792231	37
1922427616	PANNU	AMANDA	A.	2231 N HIGH ST		COLUMBUS	OH	43201	0.21198906	37
1730310673	PERALTA-OLIVI	JOHN	D	55 CENTENNIAL BLVD		CHILLICOTHE	OH	456011187	0.212146995	37
1447202932	SMITH	WILLIAM	T	6000 W CREEK RD	SUITE 10	INDEPENDENCE	OH	441312139	0.212350488	37
1649209438	LOWENTHAL	REBECCA		6835 BROADWAY AVE	METROHEALTH	CLEVELAND	OH	441051313	0.212384735	37
1821056839	CHOI	SUK KON		2422 LAKE AVE		ASHTABULA	OH	440044985	0.21250264	37
1972562486	ANTONELLI-GRE	CAROL	ANN	109 PLAZA DR		SAINT CLAIRSVI	OH	439507713	0.213068093	37
1780941724	CARNELL	ANTHONY	QUINTAIN	4631 RIDGE AVE STE B		CINCINNATI	OH	45209	0.213130509	37
1417931932	TAFELSKI	THOMAS	JAMES	3100 MAIN ST STE 705		MAUMEE	OH	435379867	0.213187657	37
1780786335	DESAI	KALPNA	SATISH	543 TAYLOR AVE		COLUMBUS	OH	432031278	0.213336941	37
1548224504	SEILER	JAMES	F	7211 N MAIN ST	SUITE 1	DAYTON	OH	454152566	0.213727872	37
1609863661	GRAHAM	TIMOTHY	PATRICK	477 COOPER RD STE 300		WESTERVILLE	OH	430818057	0.213879644	37
1215025770	NEFF	ANTHONY		4600 BEECHWOOD RD		CINCINNATI	OH	452441809	0.214122535	37
1588892194	BLACK	MICHAEL	R	98 STATE ST		PROCTORVILLE	OH	456698163	0.214439059	37
1891299160	COCKRILL	STEPHANIE	NORWOOD	10675A LOVELAND MADEIRA RD		LOVELAND	OH	451408965	0.214708327	37
1205851318	REEVES	JULIE	A	3637 MEDINA RD	SUITE 70	MEDINA	OH	442569654	0.214820495	37
1740487123	SAMBOL	PETER	A	450 B WASHINGTON JACKSON RD		EATON	OH	45320	0.214830791	37
1649220096	WURST	TERESA	LYNN	2600 SIXTH STREET SW	AULTMAN HOS	CANTON	OH	44710	0.214840989	37
1760480107	PILLOW	DEBORAH	RAE	16 E MAIN ST	STE 100	ADDYSTON	OH	450012519	0.214963264	37
1285765461	RETTOS	JEAN		86 COLUMBUS CIR	STE 203	ATHENS	OH	457011371	0.215277038	37
1184619454	PRESUTTI	LENARD	G	2ND FLOOR PARKS HALL		ATHENS	OH	45701	0.215504187	37
1447359377	BELOW	RICHARD		25651 DETROIT RD #304		WESTLAKE	OH	44145	0.215615336	37
1447282413	SEGNITZ	HERBERT		614 CENTRAL CENTER		CHILLICOTHE	OH	45601	0.215631504	37
1700383346	LAMMIE	SAMANTHA		260 STETSON ST STE 3200		CINCINNATI	OH	45219	0.215806056	37
1396941043	BALBO	JANE	THERESE	2 HEALTH CENTER DRIVE		ATHENS	OH	45701	0.215995799	37
1285820175	BARILLARE	SHANNON	MARIE	3685 STUTZ DR	STE 101	CANFIELD	OH	444069144	0.216737409	37
1164465837	RATLIFF	JOHN	E	1289 E LIVINGSTON AVE		COLUMBUS	OH	432052838	0.216942131	37
1114210374	HERSHBERGER	KERI	LYNN	ONE HEALTHY PLACE	SUITE 102	PATASKALA	OH	43062	0.217088691	37
1962457572	SHARMA	RANDHIR		41 S HIGH ST	STE 25	COLUMBUS	OH	43215	0.217143781	37
1700225893	ELANGWE	PAUL	N	2751 BAY PARK DR	# 302	OREGON	OH	436164921	0.21759425	37
1003874793	SHENAI	USHA	R	10196 SPRINGFIELD PIKE		CINCINNATI	OH	452151448	0.217920402	37
1700803780	BEDEL	GARY	W	333 CONOVER DR	SUITE E	FRANKLIN	OH	450051900	0.218088969	37
1396279303	RABOVSKY	ANDREW	JARED	11851 DETROIT AVE		LAKEWOOD	OH	441073016	0.218228139	37
1669406179	HAWKER	GREGORY	P	500 BURLINGTON RD		JACKSON	OH	456409360	0.21849591	37
1649231002	SANDOR	JACQUELIN	NAOMI	50 N PROGRESS DR		XENIA	OH	453852666	0.219052436	37
1104978832	AHMAD	MUNIR		2450 N REYNOLDS RD		TOLEDO	OH	436152841	0.219083897	37
1215199401	MERTZ	MARISSA	MAIA	697 THOMAS LN		COLUMBUS	OH	432143931	0.219369742	37
1932100716	SPAGNOLA	NICHOLAS	RAYMOND	998 S DORSET RD	STE 207	TROY	OH	453734753	0.219495374	37
1477744712	ZACK	AMY	MORRISON	26900 CEDAR RD		BEACHWOOD	OH	441221191	0.219561589	37
1003823873	SPEER	LINDA	M	3333 GLENDALE AVE		TOLEDO	OH	436142426	0.219855715	37
1518087881	HERPOLSHEIMER	BRADLEY	CHARLES	5121 FOREST DR STE D		NEW ALBANY	OH	430547102	0.219941676	37
1558350033	SLOCUM	HAROLD	E	319 W LORAIN ST		OBERLIN	OH	440741027	0.219977588	37
1235136029	ROSE	KARL	G	3017 WILMINGTON PIKE		KETTERING	OH	454294001	0.220075323	37
1538276936	FRANKO	ANDREW	PAUL	14600 DETROIT AVE		LAKEWOOD	OH	441074207	0.220159334	37
1083155428	EMERSON	ANDREW		4880 S MAIN ST STE 4		AKRON	OH	443194475	0.220324207	37
1144563685	THOMAS	NATALIE	ANNE	25651 DETROIT RD		WESTLAKE	OH	441452415	0.220600839	37
1407010630	MABUS	MARK	SAMUEL	935 E SNYDER AVE		MONTPELIER	OH	435431251	0.220827993	37
1902852890	EBY	PAUL	JAMES	7010 SPRING MEADOWS W DR		HOLLAND	OH	435288137	0.221297522	37
1477931319	STAGLIANO	VANESSA	JEAN	7232 JUSTIN WAY		MENTOR	OH	440604881	0.221923803	37
1083063796	KNAPKE	MATTHEW	J	555 W SCHROCK RD STE 110		WESTERVILLE	OH	430818739	0.222001187	37
1356838494	LY	PETER	JAMES	1900 S MAIN ST		FINDLAY	OH	458401216	0.222102324	37
1972915908	RINE	SHAUN		1053 BELMONT AVE		YOUNGSTOWN	OH	44504	0.222424225	37
1851377261	RICER	RICK	EDWIN	2123 AUBURN AVE	SUITE 235	CINCINNATI	OH	452192906	0.222546045	37
1508963059	ZULLIGER	LAUREL	A	3823 TRUEMAN CT		HILLIARD	OH	430262496	0.222667229	37
1053501163	ZNIDARSIC	JOSIE	DAWN	9500 EUCLID AVE	SO-10	CLEVELAND	OH	441950001	0.222781026	37
1245271980	FREEDMAN	PAUL	STEVEN	17951 JEFFERSON PARK RD		CLEVELAND	OH	441308439	0.22288034	37
1659452498	GUIRNALDA	LEONARDO		3033 KETTERING BLVD	SUITE 100	MORAINE	OH	454391962	0.223009959	37
1649272444	EMCH	KELLY		5700 MONROE ST UNIT 206		SYLVANIA	OH	435602735	0.223171195	37
1366520785	NAUMOFF	ANDREW	J	830 S MAIN ST		ORRVILLE	OH	446672291	0.223500069	37
1376595728	TREMOULIS	EDWARD	L	915 W MARKET ST		LIMA	OH	458052768	0.223684262	37
1609489442	ROCK	LERICA	E-L	830 S MAIN ST		ORRVILLE	OH	446672291	0.223754869	37
1528161932	CHOUNG	SOUNG	W	6688 RIDGE RD		PARMA	OH	44129	0.223842917	37
1891771184	HASAN	IRSHAD	I	930 DIXIE HWY		ROSSFORD	OH	434601333	0.224069664	37
1699765404	DORMAN	REGINA	M	65 COMMUNITY RD	SUITE C	TALLMADGE	OH	442782357	0.224323881	37
1518929215	NEAL	AMY		3425 N BEND RD		CINCINNATI	OH	452397660	0.22433987	37
1396737425	FREEMAN	STEVEN	D	2865 N REYNOLDS RD	SUITE 260	TOLEDO	OH	436152068	0.22439118	37
1730440314	GONZALES-TOLL	DORA	ISABEL	784 E MAIN ST		LANCASTER	OH	431303983	0.224426925	37
1003883646	ELSHOFF	DANIEL	J	471 MARKER RD		VERSAILLES	OH	453809324	0.22467738	37
1053738096	ABDULRASOOL	MOHAMMAD	ALAA	1425 OAK HILL CT APT 36		TOLEDO	OH	436142549	0.225035767	37
1912935545	NIMETH	BRENT	CHARLES	1220 YAUGER RD		MOUNT VERNON	OH	430509233	0.225102749	37
1831177302	WETHERINGTON	ANTHONY		1275 N HIGH ST		HILLSBORO	OH	451338273	0.225562851	37
1639465586	RAFFOUL	MELANIE	C	1911 OLD FAIRFIELD RD STE 110A		BEAVERCREEK	OH	454322754	0.225757664	37
1730183138	BLACKBURN	JOSEPH	BRUCE	1075 S COURT ST	STE 100	MEDINA	OH	442563836	0.225866916	37
1477505055	WALDRON	LAURA	J	525 N EASTOWN RD		LIMA	OH	458072268	0.226080617	37
1063579712	HANZEL	DAVID	B	206 VINE ST		NEW BOSTON	OH	456624953	0.22650031	37
1982620886	COX	NADINE	ELIZABETH	725 BUCKLES COURT NORTH	SUITE 100	GAHANNA	OH	43230	0.22679245	37
1740220961	LEASE	GENE	A	1250 W NATIONAL RD	SUITE 400	ENGLEWOOD	OH	453159505	0.226897038	37
1619397510	PADUBIDRI	APURVA		500 GYPSY LN		YOUNGSTOWN	OH	445041315	0.226914167	37
1659486876	ADEBAMBO	IFEOLORUN		2500 METROHEALTH DR	MHMC-FAMILY	CLEVELAND	OH	441091900	0.227034862	37
1649261868	SHULTZ	MICHAEL	WILLIAM	315 STRUTHERS LIBERTY RD		CAMPBELL	OH	444051949	0.227080354	37
1760461693	AEBI	MARK	E	1800 GRANVILLE PIKE		LANCASTER	OH	431301043	0.227163323	37
1902834427	LEHMAN	KEITH	J	121 WESTFIELD DR		ARCHBOLD	OH	435021056	0.227909816	37
1255591327	BARNES	JOY	L	3909 WOODLEY RD	SUITE 500	TOLEDO	OH	436061169	0.227938028	37
1225087844	DUMONT	FRANCIS	EMILE	4623 WESLEY AVE	SUITE P	CINCINNATI	OH	452122246	0.227959783	37
1487650271	WIREBAUGH	JEFFREY	FRANK	702 COMMERCE DR	STE 160	PERRYSBURG	OH	435515271	0.228009175	37
1982924619	LEE	TINA	XIANG	2260 MORSE RD		COLUMBUS	OH	432295858	0.228065767	37
1609883313	BLACK	ROSS	R	265 PORTAGE TRAIL EXT W	SUITE 200	CUYAHOGA FALLS	OH	442233613	0.22807475	37
1477536258	LEHNER	THOMAS	S.	1001 LAKESIDE AVE E	SUITE 1000	CLEVELAND	OH	441141158	0.228094107	37
1366544413	DERUBEIS	MICHAEL	ALEX	3529 FORTUNA DR		AKRON	OH	443125282	0.228374055	37
1154317188	WOODRUFF	DAVID	L	161 GARAU ST		BLUFFTON	OH	458171076	0.228614667	37
1538133632	MARSHALL	HOWARD	ELIAS	4860 FRANK RD NW		NORTH CANTON	OH	447207426	0.228932292	37
1811954571	AWALE	OMAR	M	2330 MORSE RD	SUITE A	COLUMBUS	OH	432295804	0.228955944	37
1770099889	KEETON	ANGELA	MARIE	9000 N MAIN ST STE 403		ENGLEWOOD	OH	454151165	0.229025969	37
1578950200	REGULA	VIRGINIA	KATE	MERCY PRIMARY CARE-NORTH CANTON	1413 PORTAG	NORTH CANTON	OH	44720	0.229113581	37
1609995273	WHITE	JENNIFER	NICOLE	11140 MONTGOMERY ROAD	SUITE 2500	MONTGOMERY	OH	45249	0.229141619	37
1225088651	BALLAS	MICHAEL	T	11531 STATE ROUTE 66		MINSTER	OH	458659303	0.2291792	37
1144228131	TIMSON	KATRINA	M	399 E MAIN ST		NEWARK	OH	430556516	0.229296528	37
1922078013	MATOUSEK	MICHELLE	L.	1601 BRIGHAM DR	SUITE 250	PERRYSBURG	OH	435517114	0.230541625	37
1578690764	CHAPPELL	LOUIS	TERRY	122 THURMAN ST		BLUFFTON	OH	458171306	0.230750304	37
1033184833	GRAU	SUSAN	BETH	3130 N COUNTY ROAD 25A		TROY	OH	453731337	0.230826606	37
1396845442	MARSH	LISA	A	9500 EUCLID AVE		CLEVELAND	OH	441950001	0.230842256	37
1376723684	FLOREA	ROBERT	ANDREI	65 HIGHVIEW BLVD		COLUMBUS	OH	432076056	0.23101225	37
1184990368	DEJESUS-ROLEN	JOSE	MIGUEL	1000 VETERANS DR		JACKSON	OH	456409586	0.231055411	37
1982683660	DESMOND	ROBERT	R	838 E WOOSTER ST		BOWLING GREEN	OH	434023186	0.23107744	37
1629031976	ALEXANDER	MICHAEL	JAMES	465 N CLEVELAND AVE		WESTERVILLE	OH	430828081	0.231273137	37
1013097245	REYES	WILFRIDO		3665 W 117TH ST		CLEVELAND	OH	44111	0.231381979	37
1588705537	KELLER	KENNETH	RONALD	2449 ROSS MILLVILLE RD		HAMILTON	OH	450138951	0.231476139	37
1124116637	WILLIAMS	BRIDGET	L	1505 STONECREEK DR S		PICKERINGTON	OH	431479863	0.231492631	37
1003893025	BLOOM	HENRY	R	20620 JOHN CARROLL BLVD	SUITE 208	UNIVERSITY HEI	OH	441184540	0.232045582	37
1811983935	CHRISTIAN	SAMUEL	JOSEPH	478 W MARKET ST		TIFFIN	OH	448832610	0.232064034	37
1295838134	WILEY	TODD	MICHAEL	422 W RIVER ST		ANTWERP	OH	45813	0.232357992	37
1801848338	HUFFMAN	STEPHEN	A	862 BUCKEYE CT		TIPP CITY	OH	453712772	0.232511088	37
1467728402	AYRES	DAVID	S	6320 SR 138		HILLSBORO	OH	451337754	0.232551541	37
1881901916	MACHIREDDY	SEENAMMA		1053 BELMONT AVE		YOUNGSTOWN	OH	445041007	0.232686354	37
1457496663	KREBS	HEIDI	JANE	1036 S VERITY PKWY		MIDDLETOWN	OH	450445513	0.232727453	37
1255496873	GALANG	LAMBERTO	T	1010 W MAIN ST		LOUISVILLE	OH	446411108	0.232942817	37
1518923788	SWISHER	BENJAMIN	JOEL	4465 FULTON DR NW STE 100		CANTON	OH	447182851	0.232949966	37
1750600128	TUBB	MATTHEW	ROBERT	305 CRESCENT AVE		CINCINNATI	OH	452154406	0.232989505	37
1821316787	NIMMO ZABRAMB	MILINDA	S	2200 PHILADELPHIA DR	SUITE 441	DAYTON	OH	45406	0.23301588	37
1891769006	HANSON	RYAN		750 E LONG ST STE 3000		COLUMBUS	OH	432031874	0.233021487	37
1356396147	HUMMEL	RACHEL	L	82 W STREETSBORO ST		HUDSON	OH	44236	0.233043972	37
1578551149	WAID	HARLAN	SAMPLE	125 S CHESTNUT ST		JEFFERSON	OH	440471312	0.233080475	37
1356342240	MORALES	BYRON	B.	885 N SANDUSKY AVE		UPPER SANDUSKY	OH	433511031	0.233346099	37
1326051756	JOHNSON	JAMES	HOWARD	100 HOSPITAL DR		ATHENS	OH	457012301	0.233386457	37
1376520353	ZECHIEL	KRISTY	A	1250 W NATIONAL RD STE 400		ENGLEWOOD	OH	45315	0.233610509	37
1689873127	CONDE	AUTUMN	DAWN	1900 COMPOSITE DR		KETTERING	OH	454201475	0.234355918	37
1568452373	AMLANI	ANITA	K	65 COMMUNITY RD	SUITE C	TALLMADGE	OH	442782357	0.234699818	37
1851366397	FUSCO	JEFFREY	G	4343 ALL SEASONS DR STE 220		HILLIARD	OH	43026	0.235172607	37
1912295338	O'KELLY	BEN	DANIEL	100 JACKSON PIKE		GALLIPOLIS	OH	456311560	0.235319841	37
1609874403	MASON	RAYMOND	GREGORY	128 E MILLTOWN RD	SUITE 205	WOOSTER	OH	446916109	0.23556579	37
1477840239	MARTIN	BRADY	CHRISTOPH	401 N EWING ST		LANCASTER	OH	431303372	0.23606991	37
1669441622	WILLIAMS	DENISE		4881 SUGAR MAPLE DR	88 MDOS/SGO	WRIGHT PAT	OH	454335546	0.236597673	37
1467448001	TAYLOR	SALLY		800 COMPTON RD	# 9204	CINCINNATI	OH	452313826	0.236635422	37
1366756975	POLLOCK	KRISTEN	N	1178 PROFESSIONAL DR		VAN WERT	OH	458912461	0.236649925	37
1770586984	METZ	JOSEPH	M	1958 E US HIGHWAY 36		URBANA	OH	430789799	0.236753613	37
1851895825	GANZHORN	JENNIFER		4461 STATE ROUTE 159 STE A		CHILLICOTHE	OH	456016000	0.236763507	37
1891181772	BEDARD-THOMAS	JULIA	CAMILLE	11100 SPRINGFIELD PIKE		CINCINNATI	OH	452464165	0.236797409	37
1215314125	FONG	TRACY		2261 PHILADELPHIA DRIVE		DAYTON	OH	45406	0.236883684	37
1568480341	VATURI	SHANI		7264 WARREN SHARON RD		BROOKFIELD	OH	444039665	0.237067446	37
1578521795	SCHOETTMER	JOHN	T	269 PORTLAND WAY S		GALION	OH	448332312	0.237308726	37
1538122882	AHMAD	MOHAMMAD		1455 MONTCALM RD		COLUMBUS	OH	432213450	0.237336485	37
1619034337	HAMMES	CHERYL	ANNE	6909 ROYALTON RD	SUITE 104	BRECKSVILLE	OH	441412474	0.237398239	37
1497757454	CROWL	LORI	ANNE	107 ROYAL BIRKDALE DR		COLUMBIANA	OH	44408	0.237470772	37
1700235983	TRAN	HUONG-THA	THY	1250 W NATIONAL RD STE 400		ENGLEWOOD	OH	453159506	0.237791762	37
1912134180	SAREEN	RISHI		11100 EUCLID AVENUE		CLEVELAND	OH	441065047	0.237846401	37
1174552657	HUBBELL	THOMAS	PARK	550 W CENTRAL AVE		DELAWARE	OH	430151421	0.237849453	37
1396783080	WOLF	JACOB	MARVIN	10401 SAWMILL PKWY	SUITE 40	POWELL	OH	430657451	0.238001868	37
1770671232	DONOHOO	JEFFREY		415 HOME ST		GEORGETOWN	OH	451211478	0.238053827	37
1306822457	HICKS	PAUL	C	50 N. WILSON ROAD		COLUMBUS	OH	43204	0.238254042	37
1598743221	COLLACO	JOSEPHINE	FRANCES	1050 ISAAC STREETS DR	SUITE 104	OREGON	OH	436163291	0.238528914	37
1518921352	ECONOMUS	CHRISTOPH	GEORGE	61 TALSMAN DR		CANFIELD	OH	444061207	0.238824223	37
1437480647	HANDEL	JESSICA	LEIGH	1053 BELMONT AVE		YOUNGSTOWN	OH	445041007	0.238971213	37
1528044799	SCHEUFLER	STEVEN	GRANT	6724 WALES AVE NW		MASSILLON	OH	446469006	0.239055164	37
1932102985	ROTHSTEIN	MARK	TERRY	75 HOSPITAL DR	SUITE 350	ATHENS	OH	457012857	0.23915836	37
1134116221	TRAIKOFF	THOMAS	J	9471 MARKET ST	SUITE A	NORTH LIMA	OH	444528702	0.239279501	37
1588152532	GEROW	MARIE	E	5533 MAHONING AVE FL 2		AUSTINTOWN	OH	445152366	0.239495211	37
1407010341	JOYNER	AMINA		2231 N HIGH ST		COLUMBUS	OH	432011101	0.239537854	37
1366436248	MULLENNIX	DIXIE	R	5350 LAMME RD		MORAINE	OH	454393215	0.239693627	37
1194110775	HOGAN	NIGEL		1032 W WAYNE ST		PAULDING	OH	458791545	0.239759088	37
1861709925	BULLER	BRETT		129 WENGER RD N		DALTON	OH	446189056	0.240042625	37
1316357650	MCCLURE	BRITTANY		425 W 5TH ST		EAST LIVERPOOL	OH	439202405	0.240162129	37
1518097625	COOK	STEPHANIE	CAMPBELL	1581 DODD DR STE 301		COLUMBUS	OH	432101257	0.240205081	37
1689600496	ZIRILLE	MICHAEL	J.	292 TOWNSHIP ROAD 1525		PROCTORVILLE	OH	45669	0.240353145	37
1609137694	YONLEY	JESSICA	L	1100 NEAL ZICK RD		WILLARD	OH	448909287	0.240355345	37
1770634149	QUINLIN	TERESA	ELLEN	28 E WATERLOO ST		CANAL WINCHEST	OH	431101138	0.24060379	37
1497066526	MARZEC	ALISA	J.	100 PROGRESSIVE DR		COLUMBUS GROVE	OH	45830	0.240936559	37
1407233364	SEAGREN	BEN		1160 W BROAD ST		COLUMBUS	OH	432221352	0.240997734	37
1992025969	BOYLE	SEAN		2123 AUBURN AVE		CINCINNATI	OH	452192906	0.2413328	37
1033359393	VASHAKMADZE	TAMARA		4850 E MAIN ST		COLUMBUS	OH	432133162	0.241409517	37
1215910526	KEYLOR	HUBERT	K	356 E LINCOLN WAY		LISBON	OH	444321443	0.24148943	37
1205807088	HALASY	CHRISTOPH		280 LOONEY RD	STE 203	PIQUA	OH	453564199	0.241935119	37
1861711509	SUTTER	JOHN	MICHAEL	70 CLAIREDAN DR		POWELL	OH	430657340	0.242001714	37
1902845647	KENNEY	KRISTEN		900 CLUB DR		WESTERVILLE	OH	430814911	0.242051503	37
1730142407	DONNELLY	WALTER	EDMUND	6331 GLENWAY AVENUE		CINCINNATI	OH	45211	0.242172361	37
1740253400	HEYSLINGER	PAUL	GARY	228 MILLER RD		AVON LAKE	OH	44012	0.242190197	37
1407041528	BUTT	SONIA	T	1015 CONANT ST		MAUMEE	OH	435372844	0.24236582	37
1366481095	KUNKEL	ROBERT	L	4411 MONTGOMERY RD	SUITE 200	CINCINNATI	OH	452123187	0.242519523	37
1710983713	DENUNZIO	CHARLES	JULES	45325 STATE ROUTE 78		WOODSFIELD	OH	43793	0.24262183	37
1326483447	TESSIER	DAVID	WILLIAM	1500 E 17TH AVE		COLUMBUS	OH	432191002	0.243061434	37
1790774099	REVOLINSKY	MARY	C	29325 HEALTH CAMPUS DR	STE 2	WESTLAKE	OH	441458201	0.24320069	37
1821098153	LEVISON	LAURI		4411 N HOLLAND SYLVANIA RD	SUITE 201	TOLEDO	OH	436233525	0.243909966	37
1003807231	HORMAN	DERON	L	1134 N MAIN ST STE 1100		BELLEFONTAINE	OH	43311	0.244063987	37
1548247380	HOFFMAN	LARRY	K	7171 ROYALTON RD STE 201		NORTH ROYALTON	OH	441334818	0.244218635	37
1588893960	MUSA	MUHAMAD	H.	3033 STATE RD	SUITE 202	CUYAHOGA FALLS	OH	442233614	0.244382992	37
1699716209	SHONK	RICHARD	FRANCIS	7700 UNIVERSITY CT	SUITE # 310	WEST CHESTER	OH	450696542	0.244390717	37
1376926741	BHATIA	ADITYA	NARAIN	1 AKRON GENERAL AVE		AKRON	OH	443072432	0.244528725	37
1780859843	ANJUM	MAHRAZ		6005 MONCLOVA RD		MAUMEE	OH	435371864	0.244685306	37
1649236662	BLAIR	F WARD		825 N. MAIN ST.	SUITE 140	SPRINGBORO	OH	45066	0.244814324	37
1578567137	RICHMOND	KATHERINE	LILY	405 TALLMADGE RD	STE 120	CUYAHOGA FALLS	OH	442213342	0.244947154	37
1184609950	TRUMP	KRISTIN	J.	290 9TH ST NE		BARBERTON	OH	442033419	0.245082702	37
1780673129	MAUNTEL	WILLIAM	J	741A WESSEL DR		FAIRFIELD	OH	450143611	0.245326392	37
1922001437	HEYD	TIMOTHY	J	416 S EAST ST		LEBANON	OH	450362378	0.245776643	37
1396745170	TARDIO	JERRY	C	853 W BAGLEY RD		BEREA	OH	440172903	0.246021478	37
1356425995	HUSTON	ROBINETTE	JEAN	5130 BRADENTON AVE	SUITE A	DUBLIN	OH	430177557	0.246209795	37
1265480925	NOSS	MICHAEL		311 STRAIGHT ST		CINCINNATI	OH	452191018	0.246327001	37
1538100714	MCANALLEN	CURTIS	MICHAEL	1201 RIVER VALLEY BLVD		LANCASTER	OH	431301653	0.246381361	37
1649250374	BRAMAN	KENNETH	J	1946 TOWN PARK BLVD	#200	UNIONTOWN	OH	446858372	0.246489325	37
1770843393	ARCHINAL	ELIZABETH		3535 GRANGER RD		AKRON	OH	443331538	0.24652197	37
1417944919	BAILEY	BARBARA	JEAN	1587 BOETTLER RD		UNIONTOWN	OH	446857823	0.247092643	37
1700804457	KUHN	JOSEPH	M.	301 SOUTH MAIN STREET	BOX 529	PAYNE	OH	45880	0.247119358	37
1457965733	SPENCE	CLEO	MARIE	3101 W US HIGHWAY 224		TIFFIN	OH	448838305	0.247295936	37
1972507846	EVANS	MARK	H	107 ROYAL BIRKDALE DRIVE		COLUMBIANA	OH	444082914	0.249084293	37
1912935453	MORRIS	WILLIAM	J	3900 E LIVINGSTON AVE		COLUMBUS	OH	432272301	0.249189683	37
1518133776	PERVAIZ	SAJID		1106 COLEGATE DR		MARIETTA	OH	457501323	0.249546351	37
1225339401	RINGLE	KURT	ANTHONY	4661 SAWMILL RD		COLUMBUS	OH	432206123	0.249737314	37
1396109963	WOLTERS	CARA		1205 FAIRINGTON DR		SIDNEY	OH	453658144	0.249909599	37
1639104367	KISSEL	JULIA	M	10276 ALLIANCE RD		BLUE ASH	OH	452424710	0.250627996	37
1720113129	ROESCH	ERICA	MARIE	5700 COOPER FOSTER PARK RD W		LORAIN	OH	440534140	0.250873697	37
1215952262	KRUSEMARK-MIL	JENNIFER		4320 CLEVELAND AVE. SE		CANTON	OH	44707	0.251516618	37
1174798227	YOUNG	COURTNEY	RENEE	216 TRACE DR		LANCASTER	OH	431304151	0.251918858	37
1205806304	MYERS	EDWARD	GLENN	2581 NORTH RD NE		WARREN	OH	444833052	0.252264092	37
1114993326	MOLESKI	JEANETTE	ANN	1320 CORPORATE DR	200	HUDSON	OH	442364442	0.252286577	37
1760654750	GOTSIS	PETER	T	26908 DETROIT RD	SUITE 201	WESTLAKE	OH	441452398	0.252443785	37
1114919958	WITT	ANN	MARIE	2054 SOUTH GREEN ROAD		SOUTH EUCLID	OH	44121	0.252470129	37
1134106974	WATERS	JUDITH	KUCZEK	18181 PEARL RD	B202	STRONGSVILLE	OH	441366949	0.252509081	37
1114924180	BERTANI	ROBERT		3700 PARSONS AVE		COLUMBUS	OH	432074056	0.252566708	37
1275739575	ROGERS	SCOTT	MICHAEL	4850 E MAIN ST		COLUMBUS	OH	432133194	0.252660753	37
1851351431	DORADO	GAPIN	P	7956 TYLER BLVD		MENTOR	OH	440604806	0.252662098	37
1164425344	HANS	SANDRA	L	7589 TYLERS PLACE BLVD		WEST CHESTER	OH	450696308	0.25268817	37
1508252776	RATHOD	SHALEEN		477 COOPER RD STE 300		WESTERVILLE	OH	43081	0.253047654	37
1184042293	BETT	EAN		290 E TOWN ST		COLUMBUS	OH	432154602	0.253154264	37
1114904448	HORSTMAN	ANNA	M	109 SOUTH BROAD ST		KALIDA	OH	45853	0.253408894	37
1447625413	MONTOYA	ALEESHA	M	4421 EASTGATE BLVD STE 300		CINCINNATI	OH	45245	0.253527036	37
1659473858	KUSHNAR	DIANE	MARIE	5264 LEE RD		MAPLE HEIGHTS	OH	441371232	0.253539003	37
1154436665	IM	MARVIN		6425 POST RD STE 102		DUBLIN	OH	430161347	0.253761197	37
1801230982	LAWALL	BRENNAN	MICHAEL	3805 EDWARDS RD STE 360		CINCINNATI	OH	452091934	0.25381594	37
1114077385	SCHLUETER	DAVID	E	9500 KENWOOD RD		CINCINNATI	OH	452426180	0.254162846	37
1720238819	PFLEGHAAR	NICHOLAS	JOHN	140 FOX RD		VAN WERT	OH	458912475	0.254327267	37
1316501067	SHOOP	STEPHANIE		29000 CENTER RIDGE RD STE 150		WESTLAKE	OH	441455219	0.254330472	37
1447286935	BIGGS	SUZANNE	OLIVIA	3821 WALES AVE NW	SUITE A	MASSILLON	OH	446461821	0.254427365	37
1457357113	SAVANOOR	UMA		1220 E ELM ST	SUITE 106	LIMA	OH	458042850	0.254458311	37
1831628957	MARSHALL	BETH	ANN	525 EAST MARKET STREET	SUMMA HEALT	AKRON	OH	443044425	0.254541732	37
1558400408	WELTNER	DANIEL	EUGENE	2510 KEMPERWOOD DR		BLACKLICK	OH	430048665	0.254582439	37
1619263191	HELLER	CHRISTOPH	J	3913 DARROW RD STE 100		STOW	OH	442242621	0.254728154	37
1467633727	AGRA	LOLITA	R	3361 E 55TH ST		CLEVELAND	OH	441271547	0.254763873	37
1447286166	ROWAN	STANLEY	E	442 W HIGH ST		BRYAN	OH	435061681	0.254830287	37
1700868312	MORMAN	RICHARD	T	10675A LOVELAND MADEIRA		LOVELAND	OH	451408965	0.254967574	37
1538168844	PATHROSE	MINI	PETERSON	903 NW WASHINGTON BLVD	SUITE B	HAMILTON	OH	450136386	0.254970439	37
1255403887	CLEM-BADHWAR	ANNA	M	1880 E US HIGHWAY 36		URBANA	OH	430789600	0.255142296	37
1043239544	SHAW	ALLEN	D	60 CAPITAL DR		CHILLICOTHE	OH	456011186	0.255295195	37
1336126101	MATTHEWS	MARK	ALLEN	5147 MANCHESTER RD		AKRON	OH	443193911	0.255309831	37
1245218312	RAO	UPAMAKA	S	7640 SYLVANIA AVE	SUITE L	SYLVANIA	OH	435609729	0.255324571	37
1548267685	VELA	JOHN	F	71 SAINT FRANCIS AVE		TIFFIN	OH	448833413	0.255496483	37
1285675447	HOLLIS	ROBERT	E	4440 RED BANK RD STE 110		CINCINNATI	OH	452272177	0.255528277	37
1609280155	BILLINGTON	ELIZABETH	C.	140 COLEMANS XING STE 210		MARYSVILLE	OH	430407080	0.255643422	37
1184898439	CLAYTON	COLLEEN	ELIZABETH	6701 ROCKSIDE RD STE 260		INDEPENDENCE	OH	441312351	0.255717465	37
1962442962	DIXON	THOMAS	R	1525 E STROOP RD	SUITE 200	KETTERING	OH	454295065	0.255957684	37
1508154279	YEASTED	CHRISTIAN		5533 MAHONING AVE	STE D	AUSTINTOWN	OH	445152366	0.256071153	37
1366429060	VANVALKENBURG	KEVIN	ROBERT	2510 5TH ST	BLDG 20-840	WPAFB	OH	454337951	0.256310129	37
1225585748	AMARNATH	MALATHI		13207 RAVENNA RD		CHARDON	OH	440247032	0.256441452	37
1124024492	HILLARD	MARK	D	4041 W SYLVANIA AVE	STE 100	TOLEDO	OH	436234465	0.256663103	37
1578591145	CUI	LUKE	XUELIANG	109 PLAZA DR		SAINT CLAIRSVI	OH	439507713	0.256740499	37
1013222603	DATLA	SWATHI		3535 SOUTHERN BLVD		KETTERING	OH	454291221	0.256891399	37
1629060868	GREENE	JAMES	EDWARD	100 ARROW SPRINGS BLVD	SUITE 2700	LEBANON	OH	450369864	0.257386424	37
1891788626	ABBOTT	SALLY	A	2701 MOOREFIELD RD		SPRINGFIELD	OH	455028207	0.257493941	37
1730472309	SCHWENDEMAN	ROBERT		7829 LAUREL AVE		CINCINNATI	OH	452432608	0.257597348	37
1174524664	SWANSON	MAURICE	G	20 OVERBROOK DR	UNIT C	MONROE	OH	450503101	0.257690998	37
1518907203	ENGLE	JOHN	R	241 EXECUTIVE DR		MARION	OH	433026307	0.258167262	37
1598863664	JAMES	SHAMA	PAZHACHIR	6540 WINTON RD		CINCINNATI	OH	452241327	0.2582268	37
1215918446	RASOR	TRAVIS	E.	5705 MONCLOVA RD		MAUMEE	OH	435371875	0.258368561	37
1316137581	CONWAY	KATHARINE		725 UNIVERSITY BLVD		DAYTON	OH	454350001	0.259249001	37
1225183239	KUENZIG	PAUL	VICTOR	3206 PLEASANT AVE		HAMILTON	OH	450151743	0.259418262	37
1396794798	LASZLO	PETER		1900 23RD ST		CUYAHOGA FALLS	OH	442231404	0.259457032	37
1154362283	KAGEORGE	DAVID		240 MARKET ST STE A		NEW ALBANY	OH	430547094	0.259468056	37
1871594812	MOUCH	DAVID	E	7631 CHEVIOT RD		CINCINNATI	OH	452474036	0.259478222	37
1316187677	SHANKER	KIRTI		1800 ZOLLINGER RD FL 5		COLUMBUS	OH	432212800	0.259615708	37
1417907320	FISHBAUGH	LARRY	BRENT	220 W PERRY ST		PAULDING	OH	458791452	0.259650188	37
1629227798	WHITELEY	SHEILA	BETH	280 PATTONSVILLE RD		JACKSON	OH	456409452	0.259904054	37
1629104831	ONYENEKE	CHUKA		160 CLEVELAND ST		ELYRIA	OH	440356155	0.260021899	37
1972529444	MIRANDA	DALMACIO	L	8413 LAKE AVE		CLEVELAND	OH	441021909	0.260059137	37
1114921095	WOODARD	KRISTIN	E	7640 SYLVANIA AVE	SUITE K	SYLVANIA	OH	435609729	0.260105167	37
1629067939	VARGHAI	NAYYER	HOMA	26900 CEDAR RD		BEACHWOOD	OH	441221191	0.260374023	37
1194864900	BEYER	JOHN	B	3974 KARL ROAD		COLUMBUS	OH	43224	0.261544882	37
1619947157	GLICKFIELD	WILLIAM	S	3590 BUSENBARK RD STE 400		TRENTON	OH	450679602	0.261642225	37
1144458720	CIERASZYNSKI	LAURA	B	6507 HARRISON AVE UNIT N		CINCINNATI	OH	452472815	0.261759589	37
1124239744	ORZECHOWSKI	JOSEPH	CHESTER	25700 SCIENCE PARK DR STE 120		BEACHWOOD	OH	441227317	0.261801742	37
1013973833	HAMRICH	LYNN	M	55 ARCH ST STE 3A		AKRON	OH	443041447	0.262006172	37
1831125699	ROBSON	CARL	A.	NORWOOD HEALTH CENTER	1468 EAST 5	CLEVELAND	OH	44103	0.262136776	37
1396852059	NOVAK	KEITH		3443 MEDINA RD	#108	MEDINA	OH	442565360	0.262943913	37
1336209923	SANKER	RONALD	JOSEPH	4560 OBERLIN AVENUE	SUITE 3	LORAIN	OH	44053	0.263473509	37
1265844690	JOHNSTON	MATTHEW	BENJAMINE	210 SHARON RD STE D		CIRCLEVILLE	OH	431131498	0.263525417	37
1427134386	SELLER	GREGORY	JAMES	1800 E 5TH ST	SUITE 1	DELPHOS	OH	458339180	0.263730597	37
1528447158	MALLARI	JANSEN	C	730 W MARKET ST		LIMA	OH	45801	0.263956158	37
1770859969	GULLEY	KEVIN	THOMAS	111 S GRANT AVE		COLUMBUS	OH	432154701	0.264170706	37
1588197891	HOLLOWAY	CHRISTOPH	KEITH	3250 MIDDLE URBANA RD		SPRINGFIELD	OH	455029285	0.264275073	37
1396039103	CAPONE	JESSE	LEE	5193 W BROAD ST		COLUMBUS	OH	432281691	0.26445383	37
1811990310	STACEY-ERWIN	KAREN	J.	3404 SYLVANIA AVENUE	ST. ANNE ME	TOLEDO	OH	43623	0.264488674	37
1508023680	TANG	XIAOZHOU		2500 METROHEALTH DR		CLEVELAND	OH	441091900	0.264671568	37
1982709531	BUHARIWALLA	REESHAD	RUSI	1037 CONNEAUT AVE STE 206		BOWLING GREEN	OH	434025300	0.264676858	37
1902970809	PRESSWALA	N	J	15600 MADISON AVE		LAKEWOOD	OH	441075611	0.265169108	37
1306803697	PARKER	DAVID	O.	2790 COLUMBUS RD		GRANVILLE	OH	430231252	0.265364387	37
1104847516	CHAPMAN	DEITRICE	EILEEN	6611 CLYO RD	STE B	DAYTON	OH	454592786	0.265827818	37
1255494019	MONTANARO	DAVID		311 CALDWELL ST		CHILLICOTHE	OH	456013332	0.26589652	37
1316409881	BARTOLETTI	KELSEY	RAE	3855 SHORT ST		SHADYSIDE	OH	439471323	0.266414692	37
1104029917	HEDGE	JOHN	FULTON	3705 OLENTANGY RIVER RD	STE 260	COLUMBUS	OH	432143467	0.266495437	37
1225020878	WILSON	BRADLEY	C	7756 STATE ROUTE 37 E		NEW LEXINGTON	OH	437649512	0.266609467	37
1265446447	BLUMHOF	STEVEN	JOHN	5656 STONE LAKE DR		DAYTON	OH	454296001	0.266620211	37
1104895036	DAVLIN	ERIN	C	212 W SHARON RD		CINCINNATI	OH	452464137	0.267172413	37
1770525727	KITSON	PATRICIA	ANN	605 N CLEVELAND MASSILLON RD		AKRON	OH	443332241	0.267341204	37
1053314278	KUNS	BRETT	ROGER	101 S WASHINGTON ST		CASTALIA	OH	448249262	0.267540768	37
1881253318	WITTKORN	AMBER		3012 GLENMORE AVE STE 104		CINCINNATI	OH	452382258	0.267766521	37
1518927508	GILL	CHERYL	ANNE	8662 N MAIN ST		DAYTON	OH	454151328	0.268321525	37
1285945311	MASHBURN	JEREMY	JAMES	1100 NEAL ZICK RD		WILLARD	OH	448909287	0.268439893	37
1184620015	HUTTNER	JEANINE	S	5300 HARROUN RD	304	SYLVANIA	OH	435602182	0.268690094	37
1780677328	FREYTAG	THOMAS	R	1251 LINCOLN HWY	SUITE 1	WAPAKONETA	OH	458959364	0.269109104	37
1255432217	BROUGH	MICHAEL	BRADLEY	88 MDG	4881 SUGAR	WRIGHT PATTERS	OH	454335529	0.269191283	37
1326468372	ASLAM	SHAHZAD		1 AKRON GENERAL AVE		AKRON	OH	443072432	0.269317548	37
1003887779	JACKSON	GLENNA	S	3780 MEDINA RD	STE. 310	MEDINA	OH	442569311	0.269356201	37
1417921057	BROCKMAN	JAMES	THOMAS	9582 PRINCETON GLENDALE RD		HAMILTON	OH	450119709	0.27014714	37
1962500876	WILLIAMS	VERNON		1460 S HIGH ST		COLUMBUS	OH	432071047	0.270148596	37
1982718813	ALBRIGHT	SCOTT	JASON	275 NORTH BREIEL BLVD		MIDDLETOWN	OH	45042	0.270181985	37
1811910565	BROWN	CORY	A	7337 CARITAS CIR NW STE 100		MASSILLON	OH	446469127	0.270305604	37
1487602389	BARNETT	GEORGE	W	500 E MAIN ST STE 100		COLUMBUS	OH	43215	0.270402775	37
1346296472	SILVA	ARIEL		2260 MORSE RD		COLUMBUS	OH	43229	0.270500997	37
1215982541	DRYER	THOMAS	ADOLPH	5151 MORNING SUN RD	SUITE B	OXFORD	OH	450569545	0.270525276	37
1003873068	MAHRAN	LEWIS	A	1250 W NATIONAL RD	SUITE 400	ENGLEWOOD	OH	453159505	0.270600934	37
1992798086	PALOSKI	WILLIAM	GEORGE	3100 MARKET ST		YOUNGSTOWN	OH	445071821	0.270719113	37
1518161579	MESSER	JENNIFER	A	7829 LAUREL AVE		CINCINNATI	OH	452432608	0.270869699	37
1114924107	CALLAND	ANN	H	625 AFRICA RD STE 220		WESTERVILLE	OH	43082	0.270889701	37
1447536370	JACKSON	KIMBERLY	NICOLE	15655 STATE ROUTE 170 STE H		CALCUTTA	OH	43920	0.271059526	37
1225007016	HOUSE	CHARLES	P	420 W MCPHERSON HWY		CLYDE	OH	434101133	0.271177919	37
1780753707	WILSON	EVERETT	JAN	5900 N MAIN ST		DAYTON	OH	454153150	0.271199395	37
1881695856	REILLY	EUGENE	W	7631 CHEVIOT RD		CINCINNATI	OH	452474036	0.27125059	37
1174731186	DONOFRIO	LORENA	KAY	24 W GREEN DR STE 246		ATHENS	OH	457012974	0.271440233	37
1962928390	TORRES	TAMARA	ELLEN	9500 EUCLID AVE		CLEVELAND	OH	441950001	0.271445495	37
1619955325	GUISINGER	KENT	A	1550 SHERIDAN DR	SUITE 106	LANCASTER	OH	431301381	0.271683259	37
1992030449	GEORGE	AVA	JAHANGIRI	3574 CENTER RD		BRUNSWICK	OH	442123618	0.271790417	37
1265495048	GEERING	TIMOTHY		9313 S MASON MONTGOMERY RD	SUITE 250	MASON	OH	450408008	0.27186928	37
1184729220	KLOPFENSTEIN	LEE		1715 INDIAN WOOD CIR STE OFFICE		MAUMEE	OH	435374055	0.271930951	37
1982797668	BODIE	DAVID	ANDREW	621 FULTON ST		PORT CLINTON	OH	43452	0.272255222	37
1366949539	LONG	KELLY	M	3555 OLENTANGY RIVER RD STE 1080		COLUMBUS	OH	432143984	0.272271455	37
1346636628	BERRY	RICHARD		9500 MENTOR AVE STE 100		MENTOR	OH	44060	0.272285596	37
1578578969	ASHWORTH	MING	E	7545 BEECHMONT AVE		CINCINNATI	OH	452554222	0.272545449	37
1932158391	MASTERSON	KEVIN	JOHN	20455 LORAIN RD	SUITE 102	FAIRVIEW PARK	OH	441262022	0.272627331	37
1477549897	KURZER	SCOTT	A	85 COMMERCE PARK DR		WESTERVILLE	OH	430828348	0.272678543	37
1740250158	CARRIGAN	CATHERINE	G	702 COMMERCE DR	SUITE 160	PERRYSBURG	OH	435515239	0.27281901	37
1659355188	VOSLER	SCOTT	R	450 B WASHINGTON JACKSON RD	SUITE 104	EATON	OH	45320	0.272948055	37
1649356304	SARTAIN	MADELYN	RENEE	6810 PERIMETER DR	STE 100	DUBLIN	OH	43016	0.273214941	37
1720096399	ZILE	RON	ALLEN	1402 N HIGH ST		HILLSBORO	OH	451338514	0.273244579	37
1972553840	HAWES	RONALD	GENE	571 E TURKEYFOOT LAKE RD	STE A	AKRON	OH	443194122	0.273300533	37
1407878507	SOOY	ROBERT	E	935 STATE ROUTE 28		MILFORD	OH	451501911	0.27354349	37
1366421166	ZAKI	NANCY		5 SYCAMORE CREEK DR	SUITE C	SPRINGBORO	OH	450662300	0.273845576	37
1043223860	BEDRICK	TRICIA	N	1860 STATE RD	SUITE F	CUYAHOGA FALLS	OH	442231400	0.273852636	37
1437247715	STONE	MATTHEW	EZRA	74 N BREIEL BLVD		MIDDLETOWN	OH	450423804	0.274169315	37
1518924281	LEONARD	LORI	R.	8819 COMMONS BLVD # 100		TWINSBURG	OH	440872177	0.274816008	37
1609197003	CATAGUE	BELMUND R	YPULONG	2231 N HIGH ST		COLUMBUS	OH	432011101	0.274857901	37
1427128172	STOCK	MICHAEL	R	5935 C WILCOX PLACE		DUBLIN	OH	43016	0.274961124	37
1033179791	MODARELLI	DANIEL	CHRISTOPH	7580 AUBURN ROAD	SUITE 202	CONCORD TWP	OH	440779406	0.274994137	37
1629022173	NIESE	CHRISTINE	M	7595 COUNTY ROAD 236		FINDLAY	OH	458408738	0.275115886	37
1093707705	MCCALLUM	KRISTINE	LEIGH	100 N WALNUT ST		CHILLICOTHE	OH	456012420	0.275292379	37
1588981351	ZITELLI	STEPHEN	M	1775 LEXINGTON AVE		CINCINNATI	OH	45212	0.275306146	37
1578862058	WATTY	VERNON	RYAN	525 N EASTOWN RD	SUITE A	LIMA	OH	458072268	0.275310117	37
1346244787	BILLS	PONCET	COURTLAND	503 5TH ST		BEVERLY	OH	457158916	0.275451061	37
1992202394	NAFZIGER	JACOB	LLOYD	442 W HIGH ST		BRYAN	OH	435061681	0.275561255	37
1003883711	KOMAR	MARK	K.	9500 MENTOR AVE	SUITE 100	MENTOR	OH	440608713	0.276022393	37
1023071453	EID	SAMIA		9313 S MASON MONTGOMERY RD	STE. 250	MASON	OH	450408008	0.276098703	37
1245461599	PRABHU	CHRISTINA		625 AFRICA RD STE 360		WESTERVILLE	OH	43082	0.276128928	37
1740491364	WESTON	MARGUERIT		300 POLARIS PKWY	SUITE 2150	WESTERVILLE	OH	430827989	0.276179677	37
1811995277	SARGENT	CATHERINE	M	2510 COMMONS BLVD	SUITE 220	BEAVERCREEK	OH	454313820	0.276238246	37
1447217542	SIDDIQI	BUSHRA	N	1145 OLENTANGY RIVER RD		COLUMBUS	OH	432123117	0.276331748	37
1053399261	SEVIER	WAYNE	H,	7689 SAGAMORE HILLS BLVD		SAGAMORE HILLS	OH	440672960	0.276417819	37
1427363902	QUON	RAYMOND	CHOCK	920 N HAMILTON RD		GAHANNA	OH	432301757	0.276506645	37
1093210874	GARCIA	JONATHAN	ISAAC	9500 EUCLID AVENUE		CLEVELAND	OH	441931913	0.276596001	37
1356453690	REED	LARRY	C	307 VERNEDALE DR		MOUNT VERNON	OH	430502921	0.276842051	37
1861468597	WINGER	RICHARD	W	8701 OLD TROY PIKE		HUBER HEIGHTS	OH	454241066	0.276942069	37
1346231909	PETROLA	FRANK	J	4232 MALL DRIVE		STEUBENVILLE	OH	439521469	0.277008153	37
1639499577	PALMER	ARTHUR	J.	4885 OLENTANGY RIVER RD STE 1-10		COLUMBUS	OH	432141953	0.277089494	37
1366483521	SWANNER	LARRY		1115 S HAMILTON RD		COLUMBUS	OH	432271311	0.277217169	37
1750332862	JOHN	CALVIN	PETER	210 N MAIN ST		LONDON	OH	431401115	0.277324572	37
1396905584	FORBUSH	CHRISTOPH	MATTHEW	1272 W MAIN ST	SUITE 503	NEWARK	OH	43055	0.277370403	37
1578756169	HINES	ETHAN	WILLIAM	602 W REDSKIN TRL		WAPAKONETA	OH	458959349	0.27762832	37
1154395689	PATEL	KAMINI	P	38 WOODCROFT TRL		DAYTON	OH	454302112	0.277666544	37
1962856302	LAFFERTY	KRISTEN	MARY	2030 STRINGTOWN RD STE 200		GROVE CITY	OH	431233993	0.278544562	37
1336278738	MENDEL	LAWRENCE	HAROLD	1050 FREEWAY DR N		COLUMBUS	OH	432295430	0.278873755	37
1972500494	MICHALAK	DALE	A	874 PROPRIETORS RD		WORTHINGTON	OH	430852668	0.279093047	37
1497745137	HERMAN	GEORGE	A	1007 W AUGLAIZE ST		WAPAKONETA	OH	458951351	0.279511722	37
1730307778	KALPALATHIKA	MRUDULA	P. V.	4100 W 3RD ST		DAYTON	OH	454289000	0.279914323	37
1295294221	CROSBIE COCKR	JOSHUA	DAVID	260 STETSON ST STE 3200		CINCINNATI	OH	452192472	0.280255333	37
1851339725	BERGER	PHILIP	D	55 N HIGH ST		NEW ALBANY	OH	430547099	0.280353713	37
1477655918	RENO	DALE	EDWARD	1005 E TEMPLE ST		WASHINGTON COU	OH	431603600	0.280362476	37
1619928488	LEE-WOOD	RUSSELL	S	51342 NATIONAL RD STE J		SAINT CLAIRSVI	OH	439501700	0.280564811	37
1255821856	DOOLEY	ZACHARY	D	7045 LIGHTHOUSE WAY		PERRYSBURG	OH	43551	0.280584795	37
1194702308	TRUMP	THOMAS	J	3311 TREMONT RD	SUITE 101	COLUMBUS	OH	432212008	0.280752466	37
1578504262	CONRAD	DIANE	K	442 W HIGH ST		BRYAN	OH	435061681	0.280780331	37
1831120252	VEGA	PATRICIA	M	28555 STARBRIGHT BLVD	SUITE B	PERRYSBURG	OH	435515662	0.280867199	37
1003857749	DAVIS	LABRONZ	C	2872 W BROAD ST		COLUMBUS	OH	432042645	0.280933195	37
1053374678	SAXENA	LEILA	JANE	305 CRESCENT AVE		CINCINNATI	OH	452154406	0.280983303	37
1134393408	BRIDGES	KATHLEEN	F.	8000 5 MILE RD	STE. 305	CINCINNATI	OH	452302163	0.281178786	37
1710081096	PETERSON	LISA	M	3667 MARLANE DRIVE		GROVE CITY	OH	43123	0.281381156	37
1710147509	KUENZLI	VALERIE	J	4882 E MAIN ST STE 200		COLUMBUS	OH	432133189	0.281729006	37
1215911680	VANDERHOFF	BRUCE	T	2030 STRINGTOWN RD		GROVE CITY	OH	43123	0.28177577	37
1801873641	MANUEL	MICHAEL	J	100 W PEARL ST		FINDLAY	OH	458401330	0.281851426	37
1649220450	BAXTER	BRIAN	A	1326 E PERKINS AVE		SANDUSKY	OH	448705025	0.282011507	37
1063598837	MORRIS	HEIDI	A	5319 HOAG DR STE 210A		SHEFFIELD VILL	OH	44035	0.282693135	37
1881637460	KERBO	JOHN	D.	4130 DRY RIDGE RD		CINCINNATI	OH	452521914	0.283074164	37
1770579054	KELDERHOUSE I	DR DANIEL		201 S PARK AVE		FREMONT	OH	434202953	0.283199099	37
1679557680	YEE	DENNIS		3388 MANCHESTER RD		AKRON	OH	443191419	0.283575969	37
1194718049	UCCI	JOHN		1049 WESTERN AVE		CHILLICOTHE	OH	456011104	0.284147922	37
1992791016	GRANTHAM	ANNE	SENIOW	571 E TURKEYFOOT LAKE RD	SUITE A	AKRON	OH	443194122	0.284220297	37
1699718916	DEMERS	MARION	C	24 E WHITNEY AVE	SUITE 1	SHELBY	OH	448751246	0.284324829	37
1740535277	GIRDHAR	VIKIL	KUMAR	340 S BROADWAY ST		AKRON	OH	44308	0.2843981	37
1023200284	WILLIAMS	JEROME		8300 HOUGH AVENUE		CLEVELAND	OH	441034247	0.284512317	37
1902887904	LEE	SCOTT	R	5705 MONCLOVA RD		MAUMEE	OH	435371875	0.284649771	37
1598966319	MINAI	BEENA	A	3690 ORANGE PL	230	BEACHWOOD	OH	441224464	0.284655724	37
1578549861	HURLBURT	OMER	C	3913 ROOSEVELT BLVD		MIDDLETOWN	OH	450446674	0.284918228	37
1225563661	RAINBOLT	ELIZABETH	ANN	14601 DETROIT AVE FL 2		LAKEWOOD	OH	44107	0.285075957	37
1215988035	WELCHES	WILLIAM		9500 EUCLID AVE		CLEVELAND	OH	441950001	0.285274232	37
1811961006	FIORINI	WILLIAM	D.	14210 SCOTTSLAWN RD.		MARYSVILLE	OH	430410001	0.285487788	37
1407840556	FINKEN	RANDALL	L	3909 WOODLEY RD	SUITE 500	TOLEDO	OH	436061169	0.285718462	37
1669815502	JUNE	RACHEL	SNYDER	1745 E STROOP RD		KETTERING	OH	454295039	0.285732647	37
1588628234	HEILE	MICHAEL	KENNETH	3248 WESTBOURNE DR		CINCINNATI	OH	452485140	0.285957894	37
1912139833	JULIANO	MELISSA	O	1020 CRICKET LN		MANSFIELD	OH	449064104	0.285971095	37
1134227143	SEIDT	RICHARD	J	41 S HIGH ST STE 25		COLUMBUS	OH	432156113	0.286069056	37
1770505992	BOYLE	BRIAN	JOSEPH	250 W BRIDGE ST		DUBLIN	OH	430172123	0.286369971	37
1376578559	FELDMAN	BRYAN	N	6100 EAST MAIN STREET	SUITE 105	COLUMBUS	OH	432133399	0.286650202	37
1245200658	HORRIGAN	ELIZABETH	A	136 BARES CREEK CT		LOVELAND	OH	451402501	0.286871218	37
1073548921	BEAM	WAYNE	W	457 SHAWNEE LN		CHILLICOTHE	OH	456014145	0.287169798	37
1841265766	WU	YING-TEH		945 W NIMISILA RD		AKRON	OH	44319	0.287511676	37
1881009413	HOUSMAN	JONATHAN	D	2100 W CENTRAL AVE	#200	TOLEDO	OH	436063800	0.287753345	37
1578586095	WOJCIECHOWSKI	EDWARD	JOSEPH	1039 HASKINS RD	SUITE A	BOWLING GREEN	OH	434029065	0.287889627	37
1740713254	MAYRAND	KELSEY		1244 MEADOW BRIDGE DR STE 100		BEAVERCREEK	OH	454346388	0.288125326	37
1952487134	FRIEDMAN	MOLLY		8900 DARROW RD STE H112		TWINSBURG	OH	440876802	0.288260314	37
1740221423	PASSIAS	JOHN		1010 REFUGEE RD	SUITE 310	PICKERINGTON	OH	431479653	0.288416738	37
1093791659	EMERY	CHRISTOPH		808 MAIN ST		HURON	OH	448392542	0.288439712	37
1487240065	LEARN	KIMBERLY	JO	3897 LANTERMAN RD		AUSTINTOWN	OH	445151317	0.288468793	37
1619284171	SCHINNER	JOHN		905 SAHARA TRL		POLAND	OH	445143687	0.288684945	37
1114148376	GENDLER	IRINA	A.	998 S DORSET RD	204	TROY	OH	453734753	0.28877165	37
1710573043	YOUNG	SALLY	ELIZABETH	4478 W US ROUTE 224		FINDLAY	OH	458409367	0.288841302	37
1700870664	SAAD	MICHAEL	W	2142 N COVE BLVD		TOLEDO	OH	436063895	0.289187448	37
1124067202	TURNER	MARSHA	JAYNE	4343 ALL SEASONS DR	STE 220	HILLIARD	OH	430261961	0.289295666	37
1891785614	MEYER	SUE	E	65 COMMUNITY RD	SUITE C	TALLMADGE	OH	442782357	0.289356003	37
1114980463	DUSSEAU	JOSEPH	P	3578 FISHINGER BLVD		HILLIARD	OH	430267503	0.289527159	37
1932124229	COULSON	CHRISTOPH		200 MEDICAL PARK DR SUITE		DOVER	OH	44622	0.289561325	37
1396191979	ROMAR	JOEY		2600 SIXTH ST SW		CANTON	OH	447101702	0.289797966	37
1336146448	FIGEL	JOHN		401 MARKET ST STE 1100		STEUBENVILLE	OH	439522874	0.28984857	37
1093793663	SINGH	SHALINI		5757 MONCLOVA RD	SUITE 11	MAUMEE	OH	435371863	0.289932931	37
1326041245	BIERY	JOHN	C	110 SELHORST DR		OTTAWA	OH	458751561	0.289961899	37
1568425015	TUTTLE	ELIZABETH	S	3807 ATTUCKS DR		POWELL	OH	43065	0.290478829	37
1659357770	GARCIA	EMMA	E	70 REMICK BLVD		SPRINGBORO	OH	450669168	0.290554423	37
1548409592	ALVAREZ	BRIAN	ESPEDIDO	4600 BEECHWOOD RD		CINCINNATI	OH	452441809	0.29057273	37
1578775987	O'NEILL	HUGH	A.	9150 MARKET SQUARE DR	SUITE 201	STREETSBORO	OH	442414571	0.290590672	37
1932455839	HIROKAWA	RIE		2500 METROHEALTH DR		CLEVELAND	OH	441091900	0.290739348	37
1568752236	CACAS	RODEL		12459 E US 22 & STATE ROUTE 3		SABINA	OH	451699083	0.290866939	37
1922114263	HENG	JULIA	ANN	6270 N RIDGE ROAD		MADISON	OH	44057	0.291108323	37
1982673232	BUCCINO	PATSY		24 S STATE ST		GIRARD	OH	444202907	0.291238344	37
1659412880	RISMA	ISIDRO	GLENN	231 ALBERT SABIN WAY		CINCINNATI	OH	452672827	0.291302141	37
1811487564	PALADINO	LAUREN	KATHLEEN	11100 EUCLID AVE		CLEVELAND	OH	441061716	0.291722975	37
1629042155	PATEL	NAYNESH	R	4172 INDIAN RIPPLE RD	SUITE A	DAYTON	OH	454403285	0.291787143	37
1437577129	WIEDEMANN	MICHELLE	LOPEZ	6949 GOOD SAMARITAN DR STE 210		CINCINNATI	OH	452475205	0.291963116	37
1275598518	KOTHARI	SAROJ		4051 LINCOLN WAY E		MASSILLON	OH	446463770	0.29232205	37
1508849217	KILEY	CATHERINE	J	3033 KETTERING BLVD	STE 100	MORAINE	OH	454391962	0.292901224	37
1992092282	MERUGU	GANESH		3333 GLENDALE AVE	GERIATRICS	TOLEDO	OH	436142426	0.292910082	37
1790882876	BERNBLUM	NERIEL	Y.	120 W DUDLEY ST		MAUMEE	OH	43537	0.293159798	37
1124060876	MOYA	DIGNA		5334 MEADOW LANE CT		SHEFFIELD VILL	OH	440351469	0.293235903	37
1013970565	PETRI PICKSTO	BENITA	M	920 N HAMILTON RD	SUITE 300	GAHANNA	OH	432301757	0.293509135	37
1457881880	BITTINGER	ZACHARY		1800 ZOLLINGER RD		COLUMBUS	OH	432212849	0.293836637	37
1063498582	ONUSKO	EDWARD	M	825 W LOCUST ST		WILMINGTON	OH	451772118	0.294196268	37
1962476457	EILERMAN	ANDREW	PAUL	190 S STATE ST	SUITE A	WESTERVILLE	OH	430812200	0.294812698	37
1447568100	EIWEN	REBECCA	DAWN	316 ELLEN AVE		AKRON	OH	443053979	0.294955223	37
1720297211	ABUSHUKUR	MUAWIA		3500 KOLBE RD	PALLIATIVE	LORAIN	OH	440531632	0.295067338	37
1730538323	KRALLMAN COOK	MEGAN		379 DIXMYTH AVE		CINCINNATI	OH	45220	0.29523217	37
1477533826	CAMPBELL	JEREMY		1930 TAMARACK RD		NEWARK	OH	430552303	0.29544155	37
1205846045	LEFTON	DOUGLAS	L	50 N MILLER RD		FAIRLAWN	OH	443333702	0.295542048	37
1083858906	KNIERIEM	DAVID	R	1215 GRASSY LN		ROSSFORD	OH	434601525	0.29568964	37
1154717551	DI	HONGFEI		5187 MAYFIELD RD STE 102		LYNDHURST	OH	44124	0.295724742	37
1457981193	METZ	ALISHA	M	801 PRO DR STE A		CELINA	OH	458223301	0.295776036	37
1194850594	DEGUZMAN	BERNADETT	MONTANTE	30 W MCCREIGHT AVE	STE. 208	SPRINGFIELD	OH	455041842	0.295777468	37
1205822624	FOSS	JOHN	CHARLES	9480 ROSEMONT DR STE 100		STREETSBORO	OH	442414569	0.295844869	37
1306349741	FIFFICK	ALEXA	NICOLE	9500 EUCLID AVE		CLEVELAND	OH	441953993	0.296515546	37
1861028300	PIATT	SUNSHINE		230 MEDICAL CENTER DR		SEAMAN	OH	456798002	0.296654488	37
1063466795	GUPTA	RAJNISH	K	85 COMMERCE PARK DR		WESTERVILLE	OH	430828348	0.296778323	37
1164420402	WEBB	JAMES	W	5320 EAST MAIN ST	SUITE 400	COLUMBUS	OH	43213	0.2971758	37
1265499917	LEE	JOHN		2422 LAKE AVE		ASHTABULA	OH	440044985	0.297352554	37
1235298217	HASMAN	MICHAEL	THOMAS	55 ARCH ST		AKRON	OH	443041423	0.297427117	37
1598793010	SAUBER	MICHAEL	J	442 W HIGH ST		BRYAN	OH	435061681	0.297445956	37
1750375630	WITTENAUER	VENUS	STELLA	1517 N MARKET ST		EAST PALESTINE	OH	444131153	0.297448856	37
1497732952	HANCHER	DOUGLAS	LOWE	212 W SHARON RD		CINCINNATI	OH	452464137	0.297550072	37
1366738825	MARLER	GORDON		6847 N CHESTNUT ST	SUITE 200	RAVENNA	OH	442663929	0.297678301	37
1346537735	STARAITIS	SUZANNE		7225 OLD OAK BLVD	SUITE A210	CLEVELAND	OH	441303339	0.29767964	37
1851394266	MCCLUSKEY	DENNIS	CONNOR	754 S CLEVELAND AVE		MOGADORE	OH	442602205	0.297686869	37
1336247667	KESSLER	BRIAN		2365 EDISON BLVD	SUITE 100	TWINSBURG	OH	440872388	0.29774816	37
1902889439	SCHLOTTERER	WILLIAM	L	1610 CLEVELAND RD	STE. 103	SANDUSKY	OH	448704374	0.297886598	37
1568462158	CONLAN	BARRY	OWEN	3020 N MCCORD RD	200	TOLEDO	OH	436151702	0.298166131	37
1902889827	ZOLLETT	JEFFREY	SLOANE	200 MEDICAL CENTER DR	SUITE 490	MIDDLETOWN	OH	450055182	0.298216539	37
1427519982	DOUGLAS	XAVIER		2123 AUBURN AVE STE 235		CINCINNATI	OH	452192906	0.298217382	37
1235109828	HOGAN	TIMOTHY	J.	265 W UNION ST	SUITE A	ATHENS	OH	45701	0.298405776	37
1851753982	SELLECHIO	MICHAEL	THOMAS	525 E MARKET ST		AKRON	OH	443041619	0.298510961	37
1336281765	BROWN	ROBERTA	ELISE	8300 TYLER BLVD	SUITE 300	MENTOR	OH	440604217	0.298734879	37
1790767358	FITCH	ROBERT	D	3180 E BROAD ST		COLUMBUS	OH	432092055	0.298924507	37
1588764690	GIBBS	THOMAS	ARTHUR	200 E STATE ST FL 3		ALLIANCE	OH	446014936	0.299080958	37
1790917656	THOMSON	DEREK	WYMAN	79 W CENTRAL AVE		CAMDEN	OH	453111007	0.299097042	37
1851378061	BLOSSER	THOMAS	L	655 AFRICA RD		WESTERVILLE	OH	430829808	0.299208771	37
1386607646	BISHOP	MARY	A	100 RIVER VALLEY BLVD		NEW RICHMOND	OH	451578566	0.299337831	37
1811950181	GUTIERREZ	TAMARA	LEA	315 E MAIN ST		ORWELL	OH	440769590	0.299571246	37
1306223060	SWARTZWELDER-	ELIZABETH	RAE	2261 PHILADELPHIA DRIVE	FIVE RIVERS	DAYTON	OH	45406	0.299701531	37
1861438814	BOWMAN	MARJORIE	A	725 UNIVERSITY BLVD		BEAVERCREEK	OH	453242640	0.299722901	37
1235193194	HANEY	KEVIN	MARK	6 LEXINGTON BLVD		DELAWARE	OH	430151047	0.299992298	37
1710978820	RANESES	DANTE	S	5944 COLERAIN AVE		CINCINNATI	OH	452396414	0.300127094	37
1558389098	NICOLETTI	FRANCESCO	G	10025 CLEVELAND AVE S		MAGNOLIA	OH	44643	0.300207656	37
1033372123	TAYLOR	SARAH		300 E 8TH ST STE 120		MARIETTA	OH	457503379	0.300280894	37
1285722017	MARSHALL	JOY	M	13719 LORAIN AVE		CLEVELAND	OH	441113439	0.300527799	37
1730140203	DOOD	STEVEN	B.	12623 ECKEL JUNCTION RD # 2600		PERRYSBURG	OH	435511304	0.301151346	37
1528067139	OHANDLEY	JOHN	G	2150 AGLER RD		COLUMBUS	OH	432244523	0.301495318	37
1578644555	LANGE	TISHANA	R	4845 KNIGHTSBRIDGE BLVD	SUITE 220	COLUMBUS	OH	432142463	0.301508205	37
1225025323	FEHSKENS	MARY	K	6955 PERIMETER LOOP RD		DUBLIN	OH	430168580	0.301513783	37
1508864042	ROSE	BERNARD	J	3017 WILMINGTON PIKE		KETTERING	OH	454294001	0.301550598	37
1841363447	PETZNICK	MATTHEW	C	2500 W STRUB RD	SUITE 230	SANDUSKY	OH	448705390	0.301646487	37
1336104009	TWYMAN	MARLON	DE MARCIE	1152 W THIRD ST		DAYTON	OH	454026812	0.301987793	37
1568457497	ROGERS	ROLLAND	R.	257 BENEDICT AVE		NORWALK	OH	448572715	0.302043536	37
1093765570	RAPP	THOMAS	L	106 N MURRAY HILL RD		COLUMBUS	OH	432281524	0.302116014	37
1982708269	FLOWERS	STEPHANIE	T	3667 MARLANE DRIVE		GROVE CITY	OH	43123	0.302213478	37
1346245289	DODSON	VERNE	HAROLD	1012 E CENTRAL AVE		MIAMISBURG	OH	453422556	0.302242635	37
1699853002	HUTSON	ROBERT	H	830 S MAIN ST		ORRVILLE	OH	446672291	0.302254408	37
1891897252	GOLIAT	STEVEN	JAMES	6571 BRECKSVILLE RD		INDEPENDENCE	OH	441314848	0.30232112	37
1033525589	JOYCE	KIMBRA		6438 WILMINGTON PIKE STE 110		DAYTON	OH	454597021	0.302333801	37
1326030099	MONTAGUE	LAURIE		210 S 2ND ST		HAMILTON	OH	450112811	0.302395058	37
1285621961	LI	JANETTE		305 CRESCENT AVE		CINCINNATI	OH	452154406	0.302539858	37
1902876964	BOBOVNYIK	DENISE	LOUISE	3660 STUTZ DR	STE 102	CANFIELD	OH	444068149	0.302713833	37
1093130403	ABI	SARA		14525 NORTH CHESHIRE STREET		BURTON	OH	440214402	0.303061712	37
1932179272	CARLSON	MELANIE	LYNN	13221 RAVENNA RD	SUITE 8	CHARDON	OH	440249047	0.30308782	37
1881869139	DIEKROGER	JAMES	E	3569 RIDGE RD		CLEVELAND	OH	441025443	0.303191761	37
1164407532	DOUMET	BOUCHRA	S	6175 LEVIS COMMONS BLVD # 104		PERRYSBURG	OH	43551	0.303227043	37
1598755712	PIERCE	JOHN	EDWARD	28555 STARBRIGHT BLVD	SUITE B	PERRYSBURG	OH	435515662	0.303727561	37
1134203680	FLESHMAN	DANIEL		3617 HERITAGE CLUB DR		HILLIARD	OH	430261313	0.303814406	37
1932101151	KINKOPF	EDWARD	J	1989 MIAMISBURG CENTERVILLE RD	STE 301	CENTERVILLE	OH	454593858	0.30426079	37
1336141811	HOYNES	SEAN	D	5133 RIDGE RD # 1		WADSWORTH	OH	442819708	0.304860777	37
1295777159	SMITH	ANGELA		405 COURTRIGHT DRIVE		PICKERINGTON	OH	43147	0.305137551	37
1700129475	SMITH	LEM	MICHAEL	6905 HOSPITAL DR STE 130		DUBLIN	OH	430169600	0.305371226	37
1407853419	SHAIKH	SHAHIDA		420 N JAMES RD		COLUMBUS	OH	432191834	0.305435761	37
1306847223	JONAS	ARTHUR	P.	2633 COMMONS BLVD STE 120		BEAVERCREEK	OH	454313827	0.305513384	37
1184602138	NARRA	BHASKARA	R	3105 S STATE ROUTE 51		ELMORE	OH	434169625	0.306536643	37
1932157435	NUGENT	PAUL	J	4440 RED BANK RD STE 110		CINCINNATI	OH	452272177	0.306795212	37
1386613768	VOLPE	GINA	MARIE	4048 DRESSLER RD NW	SUITE 203	CANTON	OH	447182784	0.306922209	37
1023054178	RAMIREZ MARTI	KARLA		129 W KEMPER RD	SPRINGDALE	SPRINGDALE	OH	452462511	0.307044667	37
1396746285	BERNAT	VIERA		6100 ROCKSIDE WOODS BLVD N	SUITE 425	INDEPENDENCE	OH	441312366	0.307606537	37
1942255781	SUGGS	CASSANDRA		3341 E LIVINGSTON AVE		COLUMBUS	OH	432271949	0.307615434	37
1184617888	WILLKE	THOMAS	JOHN	4125 HAMILTON MIDDLETOWN RD		HAMILTON	OH	450112262	0.307843218	37
1790765386	SHEETS	KIMBERLY	C	225 ELYRIA ST		LODI	OH	44254	0.308166877	37
1326199829	DIETZ	MICHAEL	EDWARD	100 RIVER VALLEY BLVD.		NEW RICHMOND	OH	45157	0.308300767	37
1114013463	HOGAN	PENNY	SUE	1768 W PARK SQ		XENIA	OH	453852667	0.308361234	37
1942267380	BALDAUF	FRANK	M	131 KENSINGTON CIR		LIMA	OH	458043341	0.308520431	37
1154530368	RIVERO	ROWLAND	J.	725 S SHOOP AVE		WAUSEON	OH	435671702	0.309023506	37
1174723951	SERVETAS	DIMITRA		1120 E BROAD ST		ELYRIA	OH	440356306	0.309185726	37
1174938997	SOMMERS	LAINE	D	6551 CENTERVILLE BUSINESS PKWY STE 100		DAYTON	OH	454592696	0.309229281	37
1336530070	MAY	CHARLES		7939 DINES RD		NOVELTY	OH	440729501	0.309288305	37
1851543664	SAFKO	LONNA	LOUISE	9318 STATE ROUTE 14	2ND FLOOR	STREETSBORO	OH	442415224	0.309734055	37
1114947454	DARRAH	THOMAS	E.	130 N DETROIT ST		BELLEFONTAINE	OH	433111464	0.309813732	37
1811482003	SIMON	BETH	ANN	164 E MAIN ST		MOUNT STERLING	OH	431431145	0.310089796	37
1821073651	MARQUES	DAVID	RODRIGO	4850 E MAIN ST		COLUMBUS	OH	43213	0.310636532	37
1407898679	KUMAR	SURENDRA		3929 NAVARRE AVE		OREGON	OH	436163437	0.311266186	37
1982118758	DICKERHOOF	GABRIELLE	BARBARA	2400 WALES AVE NW		MASSILLON	OH	446460804	0.311445853	37
1952397853	WALTERS	DANIEL	HUGH	8859 BROOKSIDE CT	SUITE 101	WEST CHESTER	OH	450697113	0.311680292	37
1003828849	GLORIOSO	JOSEPH	JUDE	106 PLAZA DR		SAINT CLAIRSVI	OH	439508736	0.311714055	37
1982661864	MASON ZIED	DENA	ELISE	10 REMICK BLVD		SPRINGBORO	OH	450669168	0.311873764	37
1538395066	DEVOR	KRISTIN	E	1975 GUILFORD RD		COLUMBUS	OH	432214300	0.312638496	37
1518054337	SESSLAR	CHRISTOPH	JAMES	6627 CENTERVILLE BUSINESS PKWY		CENTERVILLE	OH	454592655	0.312675914	37
1558311043	BILL	JEFFREY	P	6460 HARRISON AVE STE 100		CINCINNATI	OH	452477958	0.312690873	37
1346282365	SIGLOW	JAMES	EDWARD	107 ROYAL BIRKDALE DR	SUITE A	COLUMBIANA	OH	444088493	0.312857122	37
1932106028	SUNSERI	FRANCIS		340 S HOLLYWOOD BLVD		STEUBENVILLE	OH	439522477	0.313086327	37
1750334827	KHAVARI	FERESHTE		120 W. MAIN ST.		NEW WASHINGTON	OH	44854	0.313172591	37
1043310121	ADAMS	JULIE	PLOUTZ	4130 DRY RIDGE RD		CINCINNATI	OH	452521914	0.313398878	37
1306134473	DOMBROSKI	JAMES	WILLIAM	477 COOPER RD STE 300		WESTERVILLE	OH	430818057	0.313515754	37
1154771368	OBA	UCHECHUKW		VAN WERT HEALTH	1250 S WASH	VAN WERT	OH	458912551	0.313893174	37
1649634767	BRAUNEGG	LINDSEY	ANN	551 WASHINGTON ST		CHAGRIN FALLS	OH	440224403	0.314359924	37
1912249269	MEEK	AUSTIN	J	3578 FISHINGER BLVD		HILLIARD	OH	430267503	0.314476824	37
1396783064	ALLSOP	JENNIFER	DIANE	44 EXECUTIVE DR		NORWALK	OH	448579566	0.315096765	37
1023014966	JUSTICE	STEPHEN		1205 FAIRINGTON DR		SIDNEY	OH	453658144	0.315720412	37
1730360991	DIEM	MICHAEL	CRAIG	850 COLUMBIA RD		WESTLAKE	OH	441451493	0.315844624	37
1457995615	TOTH	MICHAEL	JAMES	425 W 5TH ST		EAST LIVERPOOL	OH	439202498	0.316680109	37
1467460956	TUPA	ROBERT	M.	315 E MAIN ST		ORWELL	OH	440769590	0.317637714	37
1356367114	CHAO	JASON		11100 EUCLID AVE		CLEVELAND	OH	441061716	0.317657227	37
1215141858	PATEL	CHINTAN	RAJNI	1203 DELAWARE AVE		MARION	OH	433026419	0.317716774	37
1760400527	MOHAMMED	SHAN	D	11100 EUCLID AVE		CLEVELAND	OH	441061716	0.317766563	37
1730374653	DUMONT	KATHERINE	F	7545 BEECHMONT AVE	SUITE C	CINCINNATI	OH	452554222	0.31803474	37
1902861255	PORTER	TALMAGE	N	979 CONGRESS PARK DRIVE		CENTERVILLE	OH	454594009	0.31808111	37
1184670325	SAMPLES	LYDIA	C.	4350 HAMILTON CLEVES RD		CLEVES	OH	45002	0.318295828	37
1174512438	DANG	THANG	N	6200 WHIPPLE AVE NW	SUITE 200	CANTON	OH	447207624	0.318302789	37
1649261876	EDJE	LOUITO	C	3120 BURNET AVE		CINCINNATI	OH	452293091	0.318316024	37
1316997745	BALLAS	KAREN	A	11531 STATE ROUTE 66		MINSTER	OH	458659303	0.318769177	37
1922210244	LOCKHART	ERIC	R	101 COOPER FOSTER PARK RD		AMHERST	OH	440011001	0.318831349	37
1346406485	BARNES	MATTHEW	GRAHAM	4881 SUGAR MAPLE DR		WRIGHT PATTERS	OH	45433	0.318954857	37
1154721645	WEBB	TIMOTHY		4403 STATE ROUTE 725 STE D		BELLBROOK	OH	453052700	0.319689068	37
1194824672	FRAZER	MARK	EUGENE	1010 SUMMIT DRIVE		MIDDLETOWN	OH	45042	0.319840982	37
1598720393	SCHLONEGER	MARK	R	7211 N MAIN ST	SUITE 1	DAYTON	OH	454152566	0.320523934	37
1710925557	RICH	DEAN		2417 MANCHESTER RD		AKRON	OH	443143522	0.320527978	37
1750367249	ZIMMERMAN	ZANE	WESLEY	1600 E RIVERVIEW AVE		NAPOLEON	OH	435459399	0.320897341	37
1972568053	JERNEJCIC	RANDY	MICHAEL	393 E TOWN ST STE 116		COLUMBUS	OH	432154799	0.320939058	37
1114245289	BARNETT	JESSICA	M	801 OHIO HEALTH BLVD	SUITE 260	DELAWARE	OH	430158900	0.320983661	37
1790051506	CANO	REGINA	ELIZABETH	5 E LIBERTY ST		CINCINNATI	OH	452028202	0.321185725	37
1770552028	VILLANUEVA	ESBERDADO	S	1120 POLARIS PKWY	SUITE 1	COLUMBUS	OH	432404042	0.321599328	37
1922007681	NARDIN	DAVID	WEBSTER	241 PADDOCK CT		DELAWARE	OH	430151370	0.321691176	37
1346232931	CALENDINE	RAELYN	M.	885 N SANDUSKY AVE		UPPER SANDUSKY	OH	433511098	0.322165642	37
1467526970	JEMMY-NOUAFO	ARMELLE	Y	3909 ORANGE PL STE 2400B		BEACHWOOD	OH	441224478	0.322268928	37
1134120132	ORLANG	LAVERN	E	501 JEFFERSON ST		EAST LIVERPOOL	OH	439202837	0.322427578	37
1073510103	OLAYIWOLA	JACQUELIN	NWANDO	543 TAYLOR AVE FL 2		COLUMBUS	OH	432031278	0.322570737	37
1518903095	KOWALEWSKY	ANDREW		3825 TRUEMAN CT		HILLIARD	OH	430262496	0.322797081	37
1538620711	PAVLIQOTI	EMANUELA		8423 MARKET ST STE 101		BOARDMAN	OH	445126778	0.323279452	37
1942344601	TORELLO	LYNNE	ANN	1980 BETHEL RD STE 100		COLUMBUS	OH	432201817	0.323370259	37
1952315905	BROWN	VICKI	JEAN	315 CRESTWOOD DR		WILLARD	OH	448901667	0.324520115	37
1215158597	BUTCHER	MICHAEL	BAIN	3120 BURNET AVE	STE. 406	CINCINNATI	OH	452293091	0.324632792	37
1740255546	MANAHAN	JILL	C	2753 ERIE AVE		CINCINNATI	OH	452082204	0.324721912	37
1497766679	FRITZ	MELINDA	S	800 N CLINTON ST STE B		DEFIANCE	OH	435124611	0.325132546	37
1417040155	CASEY	JENNIFER	LYNN	15105 SAINT CLAIR AVE		CLEVELAND	OH	441103719	0.32519001	37
1073513198	LEPKOWSKI	PHILIP	M	4235 SECOR RD		TOLEDO	OH	436234231	0.325392787	37
1932148160	SHUPERT	JOHN	H	126 N CROSS ST		WEST UNION	OH	456931209	0.325719567	37
1255334462	AILES-FRICK	ANGELA	K	2001 SCIOTO TRL	SUITE 100	PORTSMOUTH	OH	456622845	0.326277011	37
1215224431	CROWE	COLIN	ELIZABETH	2500 METROHEALTH DR		CLEVELAND	OH	441091900	0.326286239	37
1720076532	FRONISTA	HARRY	NMI	6096 BRANDT PIKE		HUBER HEIGHTS	OH	454244015	0.326286738	37
1639153166	VOSLER	JILL	B	450B WASHINGTON JACKSON RD	SUITE 105	EATON	OH	453207600	0.326291307	37
1306832209	MAY	RALPH	NORMAN MA	44 EXECUTIVE DR		NORWALK	OH	448579566	0.326404707	37
1750386173	DURRANI	KHALIDA		2658 W LASKEY RD STE 101		TOLEDO	OH	436133288	0.32643596	37
1720751027	BERTKE	MARIE	LYNN	3525 OLENTANGY RIVER RD STE 5320		COLUMBUS	OH	432143937	0.326747277	37
1073977740	PUTNAM	MICHAEL		2123 AUBURN AVE. TCH FAMILY MEDICINE	SUITE 235	CINCINNATI	OH	45219	0.32687263	37
1114027489	LEMASTER	ELIZABETH		10705 BUTTERNUT RD		CHESTERLAND	OH	440263613	0.326978288	37
1265827133	KNOX	STEPHEN		1210 ASHLAND AVE		ZANESVILLE	OH	437012806	0.328216016	37
1427027531	WALTER	STACEY	L.	31891 STATE ROUTE 93		MC ARTHUR	OH	456519006	0.328278888	37
1063573939	SNYDER	DON	KIMSEY	1030 WEST WAYNE ST		PAULDING	OH	45879	0.328417279	37
1679803290	AL-KAZAZ	AUSTIN	GAHLIB	7630 RIVERS EDGE DR		COLUMBUS	OH	432351329	0.328484663	37
1326534264	CLINE	LAURA		5710 WOOSTER PIKE STE 102		CINCINNATI	OH	452274520	0.328688814	37
1275539165	MATYAS	FLORENCE	BETH	33398 WALKER RD		AVON LAKE	OH	440121496	0.328888142	37
1548345267	QAYUM	ERUM		2880 STELZER RD		COLUMBUS	OH	432193133	0.328961581	37
1790778710	POND	DAVID	W	5130 BLAZER PKWY		DUBLIN	OH	430171339	0.329192995	37
1043217839	LEATHERMAN	SUE	A	2365 INNIS RD		COLUMBUS	OH	43224	0.330091733	37
1407951452	HALLER	MARLA	G	280 PATTONSVILLE RD		JACKSON	OH	456409452	0.330152286	37
1811128077	CONLEY	THOMAS	R.	3006 CAMPBELL ST		SANDUSKY	OH	448705381	0.330217093	37
1679551022	KHOURY	MICHELLE	L	55 PARK AVE		LONDON	OH	431401170	0.33048835	37
1932144649	KHARBAT	PARIS		9500 EUCLID AVE		CLEVELAND	OH	441931913	0.330897852	37
1104492867	GEISER	KAYLEIGH		79 W CENTRAL AVE		CAMDEN	OH	453111007	0.330946288	37
1528061702	BOOSE	ERIC	WILLIAM	6701 ROCKSIDE RD	STE 260	INDEPENDENCE	OH	441312351	0.331715783	37
1154326205	WILLIAMS	CHARLES	ROBERT	401 MATTHEW ST	EMERGENCY D	MARIETTA	OH	457501635	0.331836926	37
1477153617	NEWCOMB	HEATHER		1 MEMORY LN		GARRETTSVILLE	OH	442319443	0.331879248	37
1417956772	BOGGS	MICHAEL	TODD	405 W GRAND AVE		DAYTON	OH	454057538	0.33222793	37
1831279959	OFFUTT	ELLEN	JANN	6976 CONSTITUTION PL		COLUMBUS	OH	432352138	0.332741678	37
1477534006	FRANER	SUZANN	K	2351 STANLEY AVE		DAYTON	OH	454041201	0.332851774	37
1700240199	OVERMIRE	NATHANIEL		231 E MAIN ST		LEXINGTON	OH	449041353	0.332915882	37
1942307731	MOKHTARI	MINA	R	3121 W BROAD ST		COLUMBUS	OH	432041306	0.333127099	37
1851355630	RANDALL	WILLIAM	JOHN	1900 COMPOSITE DRIVE		KETTERING	OH	454201475	0.333132339	37
1639237332	MEIRING	JEFFREY	ALEXANDER	3341 EAST LIVINGSTON	SUITE D	COLUMBUS	OH	432271914	0.333623039	37
1427390905	WALKER	WILLIAM	RYAN	150 TAYLOR STATION RD		COLUMBUS	OH	432134440	0.333718665	37
1215934856	HEIDARI	ZAHRA		1012 E CENTRAL AVE		MIAMISBURG	OH	453422556	0.333953567	37
1033104989	STRONG EBNER	DEBORAH		61 S MARION ST		BLOOMVILLE	OH	448189201	0.334134964	37
1881057727	KEEFE	RENEE	GRACE	1479 N RIVER RD		FREMONT	OH	434209760	0.33456851	37
1215904180	STATHULIS	EVAN	D	725 BUCKLES COURT NORTH	SUITE 100	GAHANNA	OH	43230	0.335185755	37
1356314421	KELLER	RICHARD	RALPH	3103 CAMPBELL ST		SANDUSKY	OH	44870	0.335423431	37
1861480337	NARCELLES	ANDREW	M	7340 E BROAD ST	SUITE B	BLACKLICK	OH	430049625	0.335755008	37
1043314685	JOLLIFF	AMY	S	128 E MILLTOWN RD	SUITE 105	WOOSTER	OH	44691	0.335780676	37
1740273143	YOUNG	BRADFORD		2741 NAVARRE AVE	STE 401	OREGON	OH	436163278	0.336031622	37
1427071166	COSTIN	ARTHUR	B.	130 N DETROIT ST		BELLEFONTAINE	OH	433111464	0.336445779	37
1568479087	EVANS	MARK	ALAN	3567 SCIOTO RUN BLVD		HILLIARD	OH	430263013	0.336446742	37
1558326892	METZGER	HOWARD	MARTIN	6512 WHIPPLE AVE NW		NORTH CANTON	OH	447207340	0.336453133	37
1235184458	FREEMAN	JOSEPH	R.	280 PATTONSVILLE RD		JACKSON	OH	456409452	0.336488119	37
1346701612	WOLF PACHECO	NATASHA		1044 BELMONT AVE		YOUNGSTOWN	OH	445041006	0.336584292	37
1720586423	SHIELDS	DOMINQUE	LACATHERI	211 DONALD DR STE B		FAIRFIELD	OH	450143006	0.33667603	37
1366547382	MERRILL	CHARLES	EDWARD	227 THIRD STREET		MARIETTA	OH	457501323	0.336676303	37
1942512108	BENSON	JILLIAN	M	3535 GRANGER RD		AKRON	OH	443331538	0.33682876	37
1699831198	KNOX	JAMES	D	4885 OLENTANGY RIVER RD STE 1-10		COLUMBUS	OH	432141953	0.336861004	37
1346310455	LEHMAN	BRENT	LAMAR	15988 EAST CHESTNUT STREET		MT EATON	OH	44659	0.33688371	37
1356500805	EICKHOLT	JACINTA	CATHERINE	3224 JARVIS RD		LIMA	OH	458072213	0.336911439	37
1346390150	PFEIFFER	JAY	E	15230 ST RT 309E		KENTON	OH	43326	0.337089908	37
1265449763	FREDRICKS	TODD	ROBERT	265 W UNION STREET	SUITE A	ATHENS	OH	45701	0.33714185	37
1184617409	FISHER	BARRY	A	6438 WILMINGTON PIKE	SUITE 100	DAYTON	OH	454597010	0.337415477	37
1881760411	GIBSON	MERLE	EUGENE	254 BOHANAN DRIVE		VANDALIA	OH	45377	0.337688968	37
1952385965	FRANGOPOULOS	MICHAEL	A	821 MCCARTNEY RD		YOUNGSTOWN	OH	445055000	0.337689501	37
1497259386	EKSTRAND	DYLAN	LOUIS	401 N EWING ST		LANCASTER	OH	431303371	0.338045947	37
1699191585	COFFEY	SARAH		41 S HIGH ST STE 25		COLUMBUS	OH	432156113	0.338322953	37
1750348207	SCHLECHTE	KEITH	E	11100 EUCLID AVE		CLEVELAND	OH	441061716	0.33850197	37
1710068622	BURGIN	DIANE		22750 ROCKSIDE RD STE 210		BEDFORD	OH	441461576	0.338851183	37
1154313203	PRINCE	CLIFTON	JARRETT	401 LINCOLN PARK DRIVE		NEW LEXINGTON	OH	43764	0.338915264	37
1992792105	PICKENS	CYNTHIA	LORRAINE	3033 KETTERING BLVD	SUITE 100	MORAINE	OH	454391962	0.338953393	37
1629078860	SMITH	SAMUEL	VINCENT	17273 STATE ROUTE 104	CHILLICOTHE	CHILLICOTHE	OH	456019718	0.339230769	37
1942385802	WEBB	MICHAEL	D.	4411 MONTGOMERY RD	SUITE 200	CINCINNATI	OH	452123144	0.339232214	37
1952587768	RAMIREZ	MARISSA		7700 UNIVERSITY DR		WEST CHESTER	OH	450692505	0.339309544	37
1972546455	BUSHEK	STEPHEN		1495 MORSE RD		COLUMBUS	OH	432296478	0.339614776	37
1972946903	AJLOUNY	PHILLIP	JAMES	7232 JUSTIN WAY		MENTOR	OH	440604881	0.339781019	37
1336405364	KHAJA	SARA		7423 S MASON-MONTGOMERY ROAD	SUITE B	MASON	OH	450407828	0.340179957	37
1629232574	LACUESTA-KIMM	NANETTE		697 THOMAS LN		COLUMBUS	OH	432143931	0.341496955	37
1144661406	MANGAT	NEIL		600 W 3RD ST		MANSFIELD	OH	449062633	0.341657411	37
1982604880	BROWN	MARK	R	442 STACHLER DR		ST HENRY	OH	458839582	0.341819352	37
1679918510	WILSON	MOLLY	A	285 E STATE ST	SUITE 670	COLUMBUS	OH	432154354	0.341868278	37
1053561993	EVERLY	BRADLEY	PAUL	1900 INDIAN WOOD CIR STE 202B		MAUMEE	OH	43537	0.342130967	37
1699702571	KURIAKOSE	ROSALIE	A	2260 MORSE RD		COLUMBUS	OH	432295858	0.342371016	37
1356333785	GRAYSON	DEBRA	ANN	4677 E MAIN ST		COLUMBUS	OH	432133160	0.342490053	37
1104879873	NUNLIST YOUNG	DONALD	G	3805 EDWARDS RD STE 360		CINCINNATI	OH	452091934	0.342622857	37
1487616751	HEMEYER	EDWARD	JOSEPH	521 N SANDUSKY ST	SUITE A	BELLEVUE	OH	448111180	0.342698703	37
1730442245	ADEPALLI	AMANDA		1160 W BROAD ST		COLUMBUS	OH	432221352	0.34280616	37
1265788178	SUTHAR	CHANCHAL		1 AKRON GENERAL AVE	2ND FLOOR,	AKRON	OH	443072432	0.343546794	37
1194128496	ANKENMAN	ELIZABETH	LUCILLE	31 W ELM ST		CEDARVILLE	OH	453148594	0.343996645	37
1639287287	TYLER	CARL	V	18200 LORAIN AVE	CENTER FOR	CLEVELAND	OH	441115605	0.344054124	37
1851365837	MCCOURT	LAUREL	ANN	3724 CENTER RD		BRUNSWICK	OH	442124400	0.344123173	37
1285164350	SOLARI	CAITLIN	RAE	10208 SAWMILL PKWY		POWELL	OH	430659189	0.34420161	37
1750376687	MURNEN	AMY	DENISE	1451 YAUGER	STE 1E	MOUNT VERNON	OH	43050	0.344230717	37
1114995602	MONTGOMERY	TAMARA	MARIE	320 E. EIGHTH ST.	SUITE 141	MARIETTA	OH	457501656	0.344581548	37
1033127436	DUFFEY	JEFFERY	A	830 AMHERST RD. N.E.	SUITE 201	MASSILLON	OH	44646	0.344924012	37
1740371285	DONOFRIO	MARY	M	1708 SOUTHPOINT DR		CLEVELAND	OH	441091911	0.345212476	37
1669464673	WAGNER	THOMAS		34960 CENTER RIDGE RD		N RIDGEVILLE	OH	440393183	0.345241423	37
1144341280	BLAKE	CHARLES	RICHARD	2776 WHITESPIRE CT		FINDLAY	OH	458408637	0.345266848	37
1174557169	TELLEZ	LUIS	A	3371 KEMP RD		BEAVERCREEK	OH	454312514	0.345691139	37
1710092267	HAAS	GWEN	H	29804 LAKESHORE BLVD		WILLOWICK	OH	44095	0.346132182	37
1043270861	JONES	JACOB	BURL	1178 PROFESSIONAL DR		VAN WERT	OH	458912461	0.346202816	37
1013964931	ROBERTS	RITA	SUE	1735 27TH ST	WALLER BUIL	PORTSMOUTH	OH	456622677	0.346450499	37
1821093774	SLAUGHENHAUPT	JAMES	FRANK	10 REMICK BLVD		SPRINGBORO	OH	450669168	0.34653666	37
1013445527	JOHNSON	CHRISTEN	D	3433 AGLER RD STE 2800		COLUMBUS	OH	432193389	0.346705245	37
1447526504	SPRECHER	DOROTHY	SANFORD	8398 KINSMAN RD		NOVELTY	OH	440729418	0.347307322	37
1952747834	GATHA	HARILAL	G	24546 BEECHMONT CT		BEACHWOOD	OH	441222308	0.347319478	37
1760598072	SACERICH	CHERYL		6990 LINDSAY DR	#3	MENTOR	OH	44060	0.347385875	37
1144632092	MAKISHI	ROBERT		60 CAPITAL DR		CHILLICOTHE	OH	45601	0.347436681	37
1477546976	HORSLEY	CHARLES	D	1470 NORTH BROADWAY	SUITE 110	LEBANON	OH	450361206	0.347989019	37
1407819600	BIROS	KENNETH	J	9164 RUBY RIDGE ST NW		CANAL FULTON	OH	446148795	0.348327252	37
1902995780	BOCHENEK	VIVIAN		6789 RIDGE RD STE 105		PARMA	OH	441295635	0.348430737	37
1104967272	ZAINO	ROBERT	P	765 N HAMILTON RD	STE. 255	GAHANNA	OH	432308703	0.348903688	37
1235339979	YOUNG	NICOLAS	ALEXANDER	25757 LORAIN RD		NORTH OLMSTED	OH	440703327	0.349146418	37
1083613129	RAJARATNAM	SHANTHI		1391 MAIN ST		HAMILTON	OH	450131077	0.349442678	37
1003860008	VALLANGEON	DANA	S	1160 W BROAD ST	LOWER LIGHT	COLUMBUS	OH	432221317	0.349505962	37
1356361620	FURLONG	DENNIS	GERARD	455 W MCPHERSON HWY		CLYDE	OH	434101132	0.349577188	37
1558312496	BELLIN	HOWARD	J	3433 AGLER RD	SUITE 2800	COLUMBUS	OH	432193387	0.349843253	37
1780927863	CASEY	AHMED	NSAIF	3333 GLENDALE AVE	GRADUATE ME	TOLEDO	OH	436142426	0.349855495	37
1750547469	KINTZ	LINDA	LOU	415 BYERS RD STE 300		MIAMISBURG	OH	453423684	0.349924296	37
1316157472	KNICKERBOCKER	KENNETH	LANCE	19900 STATE ROUTE 739		MARYSVILLE	OH	430409256	0.350164556	37
1376986778	FURGASON	CHRISTINE	N	5 E LIBERTY ST		CINCINNATI	OH	452028202	0.350286023	37
1699161893	OZBOLT	JOSHUA		81 E WILSON BRIDGE RD		WORTHINGTON	OH	430852301	0.350286063	37
1003815689	RICH	JASON	L	101 1/2 W. MAIN ST.		AMANDA	OH	431029711	0.35046933	37
1154313369	CLARK	DONALD	LESTER	725 UNIVERSITY BLVD		DAYTON	OH	454350001	0.350539511	37
1548246176	RUCKI	PAMELA	ANN	944 CHERRY ST E		CANAL FULTON	OH	446148669	0.35058674	37
1013957158	WHARTON	DONALD	P.	950 SALEM ST		BROOKVILLE	OH	453098227	0.351385415	37
1326073230	MECHLEY	AMY	REINHOLD	2123 AUBURN AVE	SUITE 235	CINCINNATI	OH	452192906	0.351405424	37
1942760764	DELONG	CAITLIN	NOELLE MC	260 STETSON ST STE 3200		CINCINNATI	OH	452192472	0.352002603	37
1417068776	CARSON	DWIGHT	K.	15201 EUCLID AVE		EAST CLEVELAND	OH	441122803	0.352239414	37
1386994614	BERTANI	LEANNE	MCDONALD	1211 LANGSTON DR		COLUMBUS	OH	432203929	0.352349909	37
1447249677	LEIZMAN	JONATHAN	B	17747 CHILLICOTHE RD	SUITE 100	CHAGRIN FALLS	OH	440234739	0.352373707	37
1215043807	DAVIDSON	ELLIOT	B	400 WABASH AVE	#301	AKRON	OH	443072433	0.352601949	37
1801283577	HUSAIN	FATIMA		2200 JEFFERSON AVE		TOLEDO	OH	436047101	0.352758513	37
1659358588	BALLESTER	PEDRO	A	1405 E MARKET ST		WARREN	OH	444836609	0.35354229	37
1417955428	LINKER	TIMOTHY	JAMES	6860 TYLERSVILLE RD	SUITE 12	MASON	OH	450401236	0.353644152	37
1417939216	HAECKER	KARL	E	4600 LEAP CT		HILLIARD	OH	430263107	0.353778294	37
1689916868	AUCIELLO	STEPHEN	ERNEST	3535 OLENTANGY RIVER RD		COLUMBUS	OH	432143908	0.353849591	37
1740636000	CRAWFORD	REBEKAH		1330 COSHOCTON AVE		MOUNT VERNON	OH	430501440	0.353889106	37
1093793762	MESKER	DAVID	A	9000 N MAIN ST	STE 202	ENGLEWOOD	OH	454151165	0.354467247	37
1649234311	MCCARREN	TIMOTHY	JOHN	6331 GLENWAY AVENUE		CINCINNATI	OH	45211	0.354496651	37
1134358781	WANG	MARGARET		5610 N HAMILTON RD		GAHANNA	OH	432301324	0.354819195	37
1083670350	DAVIS	DENNIS	V	1740 CLEVELAND RD		WOOSTER	OH	446912204	0.355046372	37
1215129721	BARNES	DAVID	P	1215 RIDGEWOOD DR	SUITE B	BOWLING GREEN	OH	434022690	0.355053378	37
1144398074	SIMPSON	RICHARD	BOWERS	49 OHIO AVE		GALLIPOLIS	OH	45631	0.355112228	37
1669471462	MUSSON	ROBERT	A	3618 W MARKET ST	SUITE 102	FAIRLAWN	OH	443332425	0.355120677	37
1811264971	OPARA	OGECHI		1053 BELMONT AVE		YOUNGSTOWN	OH	445041007	0.355240131	37
1639164437	CHADALAWADA	DURGARANI		3130 N COUNTY ROAD 25A		TROY	OH	453731337	0.355292447	37
1154307601	ELLIS	JOHN	ARTHUR	600 N PICKAWAY ST		CIRCLEVILLE	OH	431131447	0.355379593	37
1588628879	GLUNTZ	WILLIAM	A	9313 S MASON MONTGOMERY RD	STE. 250	MASON	OH	450408008	0.355409669	37
1508044082	MURPHY	JOHN	EDWARD	6438 WILMINGTON PIKE	SUITE 110	CENTERVILLE	OH	454597010	0.355421382	37
1790756740	VARNEY	LEROY	BRIAN	2318 E MAIN ST	STE 100	LANCASTER	OH	431309351	0.355502403	37
1093791691	MARINO	VINCENT		107 ROYAL BIRKDALE DR	SUITE A	COLUMBIANA	OH	444088493	0.355508746	37
1558780247	PANNU	NAVRAJ	S.	2231 N HIGH ST		COLUMBUS	OH	43201	0.356119827	37
1861421232	HOPKINS	KEVIN	D	9500 EUCLID AVE		CLEVELAND	OH	441950001	0.356137694	37
1659369577	CUNNINGHAM	MICHAEL	J	1200 PROSPECT STREET	STE 103	SANDUSKY	OH	448704793	0.356162439	37
1811096746	BRILL	DAVID	M	19324 DETROIT RD		ROCKY RIVER	OH	441161802	0.356382033	37
1881019792	COLOPY	BRIAN		300 POLARIS PKWY STE 3000		WESTERVILLE	OH	430827994	0.3565231	37
1821351081	WHETSTONE	JULIE		1945 NEWARK GRANVILLE RD		GRANVILLE	OH	430239169	0.356649182	37
1811154909	SHAFFER	MICHAEL		17853 STATE ROUTE 31 STE B		MARYSVILLE	OH	430408835	0.356709989	37
1497737886	SUAREZ	MICHAEL	ANTHONY	4600 LEAP CT		HILLIARD	OH	430263107	0.357223384	37
1912292590	DOCKRY	MICHELLE	RENEE	605 E OHIO AVE		SEBRING	OH	446721643	0.357358377	37
1992062012	BRANIECKI	MATTHEW	A	3960 E HARBOR RD		PORT CLINTON	OH	434522670	0.357384161	37
1487847935	PRITCHETT	CYNARO		5175 E MAIN ST		COLUMBUS	OH	432132425	0.357471997	37
1871581538	DUSHKOFF	ROBERT	B	800 PIKE ST STE 2	EXPRESS CAR	MARIETTA	OH	457503507	0.357693811	37
1538177365	SANTIAGO	ALEX	REYNOLD	17273 STATE ROUTE 104		CHILLICOTHE	OH	456019718	0.357704367	37
1538423314	DIGENNARO	VICTORIA	M	3239 STATE RD		CUYAHOGA FALLS	OH	442232549	0.358089272	37
1396240065	REBER	MEGAN		525 E MARKET ST		AKRON	OH	443041619	0.358117727	37
1942267125	DEVOL	MARJORIE	DAISY	11 JOHN LLOYD EVANS MEMORIAL DR STE 200		NELSONVILLE	OH	457642523	0.358288909	37
1184623373	DILS	LAWRENCE		2181 W HIGH ST		NEWARK	OH	430558917	0.358503762	37
1770571069	TEAGUE	PHILLIP	CHARLES	126 1/2 N BROADWAY ST		SUGARCREEK	OH	446819384	0.358527673	37
1316065998	DOLLMAN	ALLISON	LUCILLE	2702 NAVARRE AVE STE 302		OREGON	OH	436163224	0.358830672	37
1689917098	SCHRECK	MARIA	ROSE	55 N HIGH ST		NEW ALBANY	OH	430547099	0.358918892	37
1982816294	CARSON	DENNIS	E	1120 E BROAD ST		ELYRIA	OH	440356306	0.359024476	37
1326435405	BISHOP	KORY		525 E MARKET ST	SUMMA HEALT	AKRON	OH	443041619	0.35937451	37
1215961396	MUDD	MARY	ELIZABETH	660 COOPER ROAD	SUITE 800	WESTERVILLE	OH	43081	0.359444994	37
1134191471	KETVERTIS	KARI	MICHELLE	808 S MAIN ST		HURON	OH	44839	0.35963893	37
1659376309	GALANG	LAMBERTO	T	1459 SUPERIOR AVE NE		CANTON	OH	447051964	0.359778022	37
1497047419	PATEL	TEJAL	R	2030 STRINGTOWN RD STE 300		GROVE CITY	OH	43123	0.359873923	37
1225294176	BROWN	DARCI	LAVONNE	1045 CHANNINGWAY DR STE A		FAIRBORN	OH	453249252	0.359966664	37
1700846466	MALEC	AVEN	DAWN	6300 WILSON MILLS RD	W31	MAYFIELD VILLA	OH	441432109	0.360579516	37
1619963865	FAROOQ	SHABANA		2200 JEFFERSON AVE		TOLEDO	OH	436047101	0.360692438	37
1508849647	JEU	JOSEPH	M	3958 LEAP RD STE 101		HILLIARD	OH	430263107	0.361038284	37
1972137099	NORRIS	CASEY		1155 E MAIN ST		LANCASTER	OH	431304056	0.361048742	37
1134182454	JOHNSON	DONALD	D	1725 WESTERN AVE	SUITE A	FINDLAY	OH	458401345	0.361067061	37
1659366870	BELL-WILLIS	ANDREA	RENEE	5971 GOLF CLUB LN		FAIRFIELD TOWN	OH	450118225	0.361130292	37
1639169600	GINGRICH	CURTIS	L	4850 E MAIN ST		COLUMBUS	OH	432133162	0.361213148	37
1225357627	BROWN	JEFFREY	DAVID	2500 METROHEALTH DR		CLEVELAND	OH	441091900	0.361350789	37
1992391809	BETZER	STACY	A	17095 COUNTY RD 87		CECIL	OH	458219632	0.361412032	37
1346241247	LASSITER	JAMES	E	885 N SANDUSKY AVE		UPPER SANDUSKY	OH	433511031	0.361567719	37
1568874816	KIRKPATRICK	GARRETT	L	THE CLEVELAND CLINIC FOUNDATION 9500 EUCLID AVE		CLEVELAND	OH	441954420	0.36182482	37
1316947591	ELLIS	CHRISTINE	D	4525 HOLT RD		SYLVANIA	OH	435609795	0.362089956	37
1487911814	O'BRIEN	LUCY	KATHLEEN	303 E ROYALTON RD		BROADVIEW HEIG	OH	441472591	0.362394226	37
1942478938	PANCHAL	BETHANY	D	2231 N HIGH ST		COLUMBUS	OH	432011101	0.362900671	37
1699139436	BANE	LYNSIE	ACACIA	7901 DILEY RD STE 200		CANAL WINCHEST	OH	431109612	0.363165445	37
1356358444	KUEHNE	LORI	ANN	603 MONROE ST		DOVER	OH	446222046	0.363462712	37
1366531071	KUENTZ	DUANE	C	270 E STATE ST STE 240		ALLIANCE	OH	446014369	0.364131745	37
1841389913	KOMINIAREK	ROBERT	A	450 B WASHINGTON JACKSON RD	SUITE 106	EATON	OH	45320	0.3641452	37
1790246767	JOHNSON	CHELSEA	RENEE	8423 MARKET ST STE 101		BOARDMAN	OH	445126778	0.364329749	37
1851473706	GALBRAITH	JOHN	GRANT	6519 STATE ROUTE 42		MOUNT GILEAD	OH	43338	0.364585797	37
1770582272	SIMON	RICHARD		1272 W MAIN ST	BLDG. 1	NEWARK	OH	430552034	0.364634476	37
1427274976	GRAHAM	SUSAN	JOY	815 NORTHWEST ST	BUILDING B,	BELLEVUE	OH	448111074	0.364962997	37
1760977425	ALONZO	RENE		1791 ALUM CREEK DR		COLUMBUS	OH	432071708	0.365061109	37
1821002775	PARK	KAMI	LEE	12 W CHURCH ST		OXFORD	OH	450561257	0.365200685	37
1154377406	RATH	WILLIAM	E.	3310 MERCY HEALTH BLVD STE 210		CINCINNATI	OH	452111120	0.365242979	37
1366542086	FLORIANO	JON	J	15561 W HIGH ST	HARRINGTON	MIDDLEFIELD	OH	440629454	0.365392357	37
1740252923	LLOYD	JOHN	E.	2405 N COLUMBUS ST	SUITE 200	LANCASTER	OH	431308185	0.365495755	37
1548259310	DAWSON	RANK	ORION	2859 BOUDINOT AVE	STE 305	CINCINNATI	OH	452381608	0.365536088	37
1669429478	DAUFEL	PAMELA		1176 E HOME RD		SPRINGFIELD	OH	455032726	0.365725163	37
1861733073	RAKER	ROBERT	PAUL	176 SEYMOUR PL		GRANVILLE	OH	430231065	0.365731389	37
1841289477	KOEHL	REBECCA	S	741 WESSEL DR		FAIRFIELD	OH	450143611	0.365765967	37
1528044484	BURKE	LISA	L	5700 MONROE ST UNIT 203		SYLVANIA	OH	435602735	0.366042567	37
1841275229	EFAW	BRAD	S	3958 LEAP RD STE 101		HILLIARD	OH	430263107	0.366192365	37
1154310563	HARBERT	KELLY	M	270 E STATE ST STE 240		ALLIANCE	OH	446014369	0.36630507	37
1023039435	SCHAFFER	ROBERT	RANDALL	4100 W 3RD ST		DAYTON	OH	454289000	0.366682659	37
1881125680	HAYES	ABBY		1072 EAGLETON PLZ STE A		LONDON	OH	431409195	0.366764703	37
1326209867	SILVEY	JENNIFER	R	2875 W MARKET ST		FAIRLAWN	OH	443334064	0.367073559	37
1629519483	SCHMIDT	LYDIA	MARIE	1155 E MAIN ST		LANCASTER	OH	431304056	0.367199682	37
1154858611	CAUDILL	DAVID	DWIGHT	2338 N WEST ST		LIMA	OH	458012051	0.36824072	37
1558359034	WEISS	LISA	N	8423 MARKET ST STE 101		BOARDMAN	OH	445126778	0.36862719	37
1578700829	MASTER	BERNARD	F	340 TUCKER DR		WORTHINGTON	OH	430853030	0.368740448	37
1790197135	PATTON	MEIGHAN	JEAN	8819 COMMONS BLVD		TWINSBURG	OH	440874101	0.368822786	37
1669437844	EISENTROUT	TAMMY	LYNN	4048 DRESSLER RD NW	SUITE 203	CANTON	OH	447182784	0.369292524	37
1457378978	MOELL	ANN	T	359 FOREST AVE		DAYTON	OH	454054563	0.369473291	37
1235699679	SMITH	LATOYA	MARIE	2123 AUBURN AVE STE 235		CINCINNATI	OH	452192906	0.369500017	37
1093970758	KRAMER	SUSAN	MARIE	9900 CARVER RD	SUITE # 101	CINCINNATI	OH	452425523	0.369579977	37
1346245776	ASHER	KAREN	L	4041 W SYLVANIA AVE	STE 5	TOLEDO	OH	436234465	0.369607353	37
1487664215	PARISI	EDWARD	J.	50 N MILLER RD		FAIRLAWN	OH	443333702	0.369660152	37
1396728523	LOCKSHAW	DAVID	A	296 E MANOR AVE		STRUTHERS	OH	444711545	0.369683277	37
1275546509	LINNEMANN	THOMAS	M	6801 BRECKSVILLE RD	SUITE 10	INDEPENDENCE	OH	441315032	0.369737289	37
1124588546	SETO	JORDAN		2123 AUBURN AVE STE 340		CINCINNATI	OH	452192906	0.369841502	37
1659311058	HENSON	LOIS	L	1 E NATIONAL RD STE 100		VANDALIA	OH	453772100	0.370075371	37
1578698494	STABILE	MARK	L	149 E MAIN ST	BOX 1117	ANDOVER	OH	440039479	0.370207253	37
1669439063	KRAKER	GARY	LOUIS	1950 NILES CORTLAND RD NE STE 10		WARREN	OH	444841077	0.370271909	37
1568469849	SARAH	AMAL		9313 S MASON MONTGOMERY RD	STE 250	MASON	OH	450408008	0.370880639	37
1083671945	KEYES	WALTER	W	950 E ALEX BELL RD		CENTERVILLE	OH	454592721	0.370891231	37
1508281825	HARBERT	JOSHUA	PAUL	3333 MASSILLON RD STE 102		AKRON	OH	443125982	0.370909364	37
1306883186	PARRISH	JILL	L.	1302 W MAIN ST STE A		LOUISVILLE	OH	446411114	0.370915861	37
1932293115	KIRKWOOD	DAVID	CHARLES	2838 LINDEN AVE	LOWER LEVEL	DAYTON	OH	454103049	0.370951843	37
1477503928	SIMPSON	FREDERICK	R	1103 FAIRINGTON DR STE 100		SIDNEY	OH	453658130	0.371015751	37
1417945981	TROUT	MARK	ANTHONY	870 ORCHARD HILL RD		ZANESVILLE	OH	437011363	0.371631383	37
1356340152	KOMITAU	JASON	JON	30033 CLEMENS RD		WESTLAKE	OH	441451021	0.37169045	37
1013682186	FOUST	COURTNEY		9117 CINCINNATI COLUMBUS RD		WEST CHESTER	OH	450693701	0.371903286	37
1700871084	GOTFRIED	ROBERT	S	465 N CLEVELAND AVE		WESTERVILLE	OH	430828081	0.371925681	37
1659586360	TSALIKOVA	FATIMA	D	625 AFRICA RD STE 340		WESTERVILLE	OH	43082	0.371928104	37
1730479718	CROUCH	BRANDON	JOSEPH	231 E MAIN ST		LEXINGTON	OH	449041353	0.372178905	37
1649353129	ARMACOST	JAMES	OWEN	4100 WEST THIRD	DEPARTMENT	DAYTON	OH	454289000	0.372188519	37
1437265774	WALDBAUM	BASIL	S	8300 TYLER BLVD.		MENTOR	OH	440604328	0.372191543	37
1750304697	RAMEY	JOHN	F	3416 COLUMBUS AVE		SANDUSKY	OH	448705557	0.37227839	37
1568403707	GERON	MICHEAL		140 MORRIS RD		CIRCLEVILLE	OH	431131362	0.373056387	37
1679539035	RALOFSKY	MICHELE		1607 STATE ROUTE 60	SUITE 6	VERMILION	OH	44089	0.373060901	37
1841226727	MACKESSY	JAMES	P	3180 E BROAD ST		COLUMBUS	OH	432092055	0.373484367	37
1962491761	BUTT	SHEHLA	M	2555 CREEKWOOD CT		SPRINGFIELD	OH	455044056	0.373492166	37
1396735296	BURKHARDT	JAMES		200 KIENLE DR		PIQUA	OH	453564120	0.373511707	37
1699874859	MCBURNEY	RICHARD	CLIFFORD	7225 OLD OAK BLVD	SUITE 210A	MIDDLEBURG HEI	OH	441303339	0.373515998	37
1952483463	ROLLINS	ARLEN	JEFFERY	50 BLAINE AVE	SUITE 2300,	BEDFORD	OH	44146	0.373518004	37
1407062045	GARGOM	AISHA	B	160 S TUTTLE RD		SPRINGFIELD	OH	455051553	0.373563583	37
1841303971	KOREN	NATASHA		95 ARCH ST STE 260		AKRON	OH	443042200	0.373937909	37
1932237039	ELLERHORST	JEFFREY	AARON	1296 TOD PL NW		WARREN	OH	444852474	0.374155041	37
1225033962	HOLLIDAY	MICHAEL	B	11590 CENTURY BLVD		CINCINNATI	OH	452463326	0.374302583	37
1477659134	RESNICK	LEE	A	3909 ORANGE PL STE 2100		BEACHWOOD	OH	441228400	0.374306329	37
1104913508	ARMSTRONG	DIANE	LYNN	5150 SANDY LN		FAIRFIELD	OH	450142738	0.374755648	37
1659334910	HALL	KELLY	FLEMING	5005 ARLINGTON CENTRE BLVD		COLUMBUS	OH	432201043	0.375257999	37
1659638617	CARNELL	HILLARY	CAROLINE	4631 RIDGE AVE		CINCINNATI	OH	452091028	0.37529508	37
1821520792	GASKILL	JONATHAN		2145 N FAIRFIELD RD		BEAVERCREEK	OH	454312580	0.375551212	37
1134577067	BLACK	DANE	ALEXANDER	55 CENTENNIAL BLVD		CHILLICOTHE	OH	456011187	0.375571149	37
1295790343	BANKSTON	LAURIE	A	50 N PROGRESS DR		XENIA	OH	453852666	0.375647747	37
1487150249	DUNCAN	GARY	JAMES	697 THOMAS LN		COLUMBUS	OH	432143931	0.376128144	37
1508900739	AMIN	ASHWIN	V	2455 BALYEAT DR		LIMA	OH	458054094	0.376392219	37
1508422767	SOHA	DAVID	PATRICK	1155 E MAIN ST		LANCASTER	OH	431304056	0.376464812	37
1497868475	OLSON	DETTLEFF	ELMER	4100 W 3RD ST		DAYTON	OH	454289000	0.376508415	37
1437151297	VOGEL	DONALD		5700 MONROE ST UNIT 206		SYLVANIA	OH	435602735	0.376776156	37
1720029564	BELL	CLARENCE	A	909 EAST SNYDER AVENUE		MONTPELIER	OH	435431271	0.37677852	37
1952741217	TOURLAS	KONSTANTI		3800 EMBASSY PKWY STE 230		FAIRLAWN	OH	443338409	0.376912646	37
1972999035	THOMPSON	CHARLES	ANTHONY	130 UNIVERSITY DR STE 1100		MARION	OH	433021118	0.377010508	37
1164489712	SEDLMEIER	ADRIENNE	J	28555 STARBRIGHT BLVD	SUITE B	PERRYSBURG	OH	435515662	0.377303766	37
1467438432	TERLECKY	WASYL		1989 MIAMISBURG CENTERVILLE RD	SUITE 301	CENTERVILLE	OH	454593859	0.377643093	37
1841570850	DUNN	THOMAS	JUDSON	825 N. MAIN ST.	SUITE 140	SPRINGBORO	OH	45066	0.378040559	37
1538254495	ELDERBROCK	MARK	D	1740 CLEVELAND RD		WOOSTER	OH	446912204	0.378169773	37
1568467793	MEEKER	LESLEY	ANN	3080 ACKERMAN BLVD	STE 300	KETTERING	OH	454293559	0.378303576	37
1093812687	COVEN	CHARLES	JOSEPH	718 GRAHAM RD		CUYAHOGA FALLS	OH	442211041	0.378482566	37
1285669481	JOHNSON	GREGORY	G	999 N MAIN ST		AKRON	OH	443101456	0.378748583	37
1760639892	COOK	JOSEPH	A	830 AMHERST RD	SUITE 201	MASSILLON	OH	44646	0.378973428	37
1821039900	KOCH	STEPHEN		641 HILL RD N	A	PICKERINGTON	OH	431479346	0.379374715	37
1609956051	FLORES	NORMA	ALVAREZ	55 W COLUMBUS ST		NELSONVILLE	OH	45764	0.379452661	37
1659312205	FERGUSON	HAROLD	ALLEN	450B WASHINGTON JACKSON RD	SUITE 102	EATON	OH	453207600	0.379490859	37
1164678298	STEINECK	BRADY	SCOTT	1302 W MAIN ST	SUITE A	LOUISVILLE	OH	446411114	0.379531669	37
1881684629	CERONE	ANDREA		3239 STATE RD		CUYAHOGA FALLS	OH	442232549	0.379687103	37
1801865449	RAMOS	DOMINGO	S	16600 W SPRAGUE RD	SUITE 120	MIDDLEBURG HEI	OH	441306318	0.379900329	37
1104113620	HAASE	KRISTEN	MICHELLE	2500 METROHEALTH DR	FAMILY PRAC	CLEVELAND	OH	441091900	0.380460942	37
1407097330	DESIATO	LINDSAY	CHRISTINE	9318 STATE ROUTE 14	1ST FLOOR	STREETSBORO	OH	442415224	0.380658554	37
1467445577	WEIHL	JASON	TODD	2030 STRINGTOWN RD		GROVE CITY	OH	431233993	0.381394221	37
1356556781	BAKHRU	RITU		535 OFFICENTER PL	SUITE A	GAHANNA	OH	432305316	0.381577555	37
1831187772	BALDWIN	TANYA	R.	1020 VARLAND AVE		TOLEDO	OH	436053245	0.3815872	37
1477700912	WHITED-WATSON	AMBER	MACKENZIE	2500 METROHEALTH DR		CLEVELAND	OH	441091900	0.38211322	37
1417145053	LACY	KAREN	KAY	4623 WESLEY AVE STE P		CINCINNATI	OH	452122272	0.382181815	37
1215929278	BUNTING	DARRIN	R	1725 COLUMBUS AVE		SANDUSKY	OH	448703546	0.382240806	37
1912945049	RINGWALD	RONALD	ALAN	107 N CANAL ST		SPENCERVILLE	OH	458871121	0.382484838	37
1013129394	BUTREY	CHARLES	M	1480 CENTER RD	SUITE A	AVON	OH	440111239	0.382497056	37
1073126314	BLANCO	STAWA	RAJAB	4900 DELHI RD		CINCINNATI	OH	452385345	0.382690705	37
1770979346	OMERHI	EDWARD	OSHARHIRE	1205 FAIRINGTON DR		SIDNEY	OH	45365	0.382762389	37
1194111997	PANDYA	MONALI		4191 KELNOR DR STE 300		GROVE CITY	OH	431233990	0.382862751	37
1720115538	KLINE	JAMES	MELVIN	581 5TH ST		STRUTHERS	OH	444711847	0.382906739	37
1154429579	ZNIDARSIC	ADOLPH	F.	15621 WATERLOO RD		CLEVELAND	OH	441101657	0.383679455	37
1942405584	GOMEZ	MICHAEL		2500 METROHEALTH DR		CLEVELAND	OH	441091900	0.383838627	37
1972941045	PICKRELL	ERIC	ALAN	2100 W CENTRAL AVE	#200	TOLEDO	OH	436063800	0.384547685	37
1861013591	BRAR	TANVEER	SINGH	1044 BELMONT AVENUE	ST. ELIZABE	YOUNGSTOWN	OH	44504	0.384737571	37
1881677813	MURPHY	LESLIE	ANN	3300 GREENWICH RD	SUITE 8	NORTON	OH	442035780	0.384853917	37
1710958905	AIELLO	RONALD		5533 MAHONING AVE	STE A	AUSTINTOWN	OH	445152366	0.385308704	37
1689674277	GRABENSTETTER	NEIL	FRANCES	6605 CENTER RD		VALLEY CITY	OH	442809748	0.385509942	37
1801820097	GOODNER	ASHA	L	11100 EUCLID AVE		CLEVELAND	OH	441061716	0.385544347	37
1710980685	SUTTER	JOHN	R	3250 MIDDLE URBANA RD		SPRINGFIELD	OH	455029285	0.385610421	37
1740491596	PATEL	KANISHKA	BHALLA	81 E WILSON BRIDGE RD		WORTHINGTON	OH	430852301	0.385617537	37
1790996262	KLAEGE	KAREN	L	621 FULTON ST		PORT CLINTON	OH	434522034	0.385625357	37
1790723997	TALKAR	MICHAEL		4001 CARRICK DR STE 120		MEDINA	OH	442565385	0.385773245	37
1588941710	BURSLEY	CHRISTOPH	B	265 PORTAGE TRAIL EXT W	SUITE 200	CUYAHOGA FALLS	OH	442233613	0.385835851	37
1750777231	DITCHEY	LISA	M	525 EAST MARKET STREET	SUMMA HEALT	AKRON	OH	44309	0.38584201	37
1821356684	LANGEVIN	JESSICA	WHITNEY	1725 WESTERN AVE STE A		FINDLAY	OH	458401390	0.385844509	37
1093737330	ELLIS	BRENDA	RENEE	7271 N MAIN ST	SUITE 3	DAYTON	OH	454152567	0.385981334	37
1770571804	ROBERTSON	JOHN	YEARDLEY	1478 W MAIN ST		NEWARK	OH	430553687	0.386496141	37
1023001203	ISMAIL	SAIRA	BANU	5778 DARROW RD	SUITE D	HUDSON	OH	442363808	0.387141619	37
1003472820	MAY	MAGDELENE	KAY	7500 STATE RD		CINCINNATI	OH	452552439	0.387728833	37
1609432202	KIRK	CARISSA		502 S 2ND ST		RIPLEY	OH	451671306	0.387868956	37
1043891278	KAROQJA	OLSI		18101 LORAIN AVE		CLEVELAND	OH	441115612	0.388210826	37
1871999573	TSENG	EMILY		3745 GROVE AVE		LORAIN	OH	440552734	0.388290276	37
1225396823	ZARATE KOLP	CHRISTINA	ANN	254 CLEVELAND ST	SUITE 101	AMHERST	OH	44001	0.388396366	37
1346223351	PETERS	RAYMOND	FREY	240 ENON RD		ENON	OH	453231024	0.388981184	37
1639699283	WHITE	MYLA	J.	155 5TH ST NE		BARBERTON	OH	442033332	0.389177177	37
1194833509	ROBERTS	ANGELA	LEUNG	5170 BELMONT AVE		YOUNGSTOWN	OH	445051022	0.389595527	37
1023283835	JOHNSTON	JEREMY	M	935 STATE ROUTE 28		MILFORD	OH	451501957	0.389829942	37
1932155645	GOELLER	SCOTT	A	360 W CENTRAL AVE		SPRINGBORO	OH	450661106	0.389853412	37
1457607681	LINDSEY	ROSHAUNA		42 EAST CRESCENTVILLE ROAD		CINCINNATI	OH	452461302	0.389949179	37
1245270552	BRUNICARDI	MARIO	O	6024 HOOVER RD	SUITE A	GROVE CITY	OH	431238133	0.390027153	37
1992791636	LEONE	LOUIS	DOMINICK	320 CENTER ST		CHARDON	OH	440241165	0.390029704	37
1851386064	RAU	THOMAS	M	2838 LINDEN AVE		DAYTON	OH	454103049	0.39067724	37
1659374841	LOPEZ	KARIM	HABIB	4229 PEARL RD	2ND FLOOR	CLEVELAND	OH	441094218	0.390880363	37
1891718052	HARTMAN	RAE	ELIZABETH	210 WILLIAM HOWARD TAFT RD		CINCINNATI	OH	45219	0.391007711	37
1073725396	HITI	FRANK	M	6115 EMERALD ST		N RIDGEVILLE	OH	440392047	0.391127181	37
1366973216	BETHEA	KIMBERLY	BROOKE	10675A LOVELAND MADEIRA RD		LOVELAND	OH	451408965	0.39126176	37
1861088742	MOYER	SHAWNA		204 BLUE QUAIL PL		TRENTON	OH	450679833	0.391428365	37
1043295892	FALVO LANG	JESSICA	L.	6724 WALES AVE NW	SUITE A	MASSILLON	OH	446469006	0.391441792	37
1932107562	LOPEZ	NICHOLAS	M	6855 SPRING VALLEY DR	STE 120	HOLLAND	OH	435288039	0.39149846	37
1831195767	BOSSLET	KENNETH		1205 FAIRINGTON DR		SIDNEY	OH	453658144	0.391641511	37
1669748596	ZIMMERMAN	JAMES	ALLEN	495 S SHOOP AVE		WAUSEON	OH	435671719	0.391942868	37
1437331881	JIAO	XIANGYANG		6905 HOSPITAL DR	SUITE 130	DUBLIN	OH	430169600	0.392367272	37
1104808344	MATUNIS	SUZANNE	F	9403 KENWOOD RD	SUITE C208	CINCINNATI	OH	452426895	0.39238218	37
1932545894	TROBAUGH	KRISTIN	A	3425 EXECUTIVE PKWY STE 101		TOLEDO	OH	436061326	0.392390303	37
1689634727	HAYEK	FATHALLAH		6270 N RIDGE RD		MADISON	OH	440572567	0.39244469	37
1306086640	KELLY	ALLISON	B	3525 OLENTANGY RIVER ROAD	STE. 4330	COLUMBUS	OH	43214	0.392623954	37
1083690507	GICK	JANET	F	140 W MAIN ST		WILMINGTON	OH	451772239	0.393213851	37
1013144161	STAMPS	JAMIE	KRISTEN	444 N CLEVELAND AVE STE 200		WESTERVILLE	OH	430828389	0.39346665	37
1487041497	WING	MARCUS		725 BUCKLES COURT NORTH	SUITE 100	GAHANNA	OH	43230	0.393481684	37
1992233894	BAWER	BARBARA	BARASH	2231 N HIGH ST		COLUMBUS	OH	432011194	0.39357603	37
[truncated: 3,026 more rows]
