# Supplementary material for: Prevalence and Correlates of COVID-19 Vaccine Information on Family Medicine Practices’ Websites in the United States: Cross-sectional Website Content Analysis
Source: JMIR Form Res. 2022 Nov 17;6(11):e38425. doi: 10.2196/38425 (PMC9671487; doi:10.2196/38425)
Supplement: Multimedia Appendix 1 [file formative_v6i11e38425_app1.zip › NPI datasets/OK_NPI.csv]

NPI	last_name	first_name	middle_name	address_line1	address_line2	city	state	zip	r	target_sample
1689716219	FOX	AUDRALAN		5472 MAIN ST STE 101		DEL CITY	OK	731155524	0.0000894945	15
1144397571	CLICK	RUSSELL	CRAIG	3204 MEDICAL PARK DR		SHAWNEE	OK	748045014	0.0013006176	15
1134261639	CARNS	EDWIN		4301 WILSON ST	RACH EMERGE	FORT SILL	OK	735034472	0.0016226475	15
1033435912	DAVIS	KIMBERLY	NICHOLE	3400 E FRANK PHILLIPS BLVD STE 300		BARTLESVILLE	OK	740062439	0.0017425991	15
1356781462	WALKER	JUSTIN		310 2ND AVE SW	SUITE 107-A	MIAMI	OK	743546743	0.0044188793	15
1528239902	PARSCHAUER	SOMMER	LAIRD	744 W 9TH ST		TULSA	OK	741279020	0.0045758551	15
1700850906	WILLIAMSON	PAUL	S.	3330 NW 56TH ST	SUITE 500	OKLAHOMA CITY	OK	731124479	0.0050555249	15
1730129750	CARTER	CHARLES	C	1015 E BROADWAY ST	SUITE 102	ALTUS	OK	735215520	0.0050844341	15
1659394765	JANZEN	DWAYNE	LEE	915 E GARRIOTT RD STE A		ENID	OK	737016153	0.0051662312	15
1487740643	SCHRADER	SABRINA	L	608 NW 9TH ST	SUITE 1100	OKLAHOMA CITY	OK	731021068	0.00572155	15
1356364376	GRELLNER	RANDY	JAMES	1025 E 2ND ST		CUSHING	OK	740234136	0.0068067289	15
1649344839	HOLY	VLADIMIR		2315 PARKVIEW DRIVE		EL RENO	OK	73036	0.0077850008	15
1265921449	PASSMAN	SHAWNA	KAY	2405 W MAIN ST STE A		HENRYETTA	OK	744373893	0.0078630303	15
1427360437	SMITH	JANA	R.	1001 S 41ST ST E		MUSKOGEE	OK	744036253	0.0084351385	15
1164403986	MYERS	LANA	DAWN	2345 SOUTHWEST BLVD		TULSA	OK	741072705	0.0091714854	15
1871069724	GALLEGLY	TEISHA	ALYNN	507 NE 12TH ST		MOORE	OK	731605807	0.0092562567	15
1730175340	WONG	GRAND	FU KWOK	1700 RENAISSANCE BLVD		EDMOND	OK	730133022	0.0094446116	15
1083670566	MILLER	SHAWN	SCARBERRY	19600 E ROSS ST		TAHLEQUAH	OK	744640545	0.0103308237	15
1174606164	MUSILLA	JOHN	S	4411 W GORE BLVD	SUITE A2	LAWTON	OK	73505	0.012219626	15
1336645621	CHONG	ALBERTO	BENJAMIN	8005 E 106TH ST		TULSA	OK	741336600	0.0132304868	15
1104804137	BULLARD	BRANCH	RICKEY	34 SW 89TH ST STE A		OKLAHOMA CITY	OK	731398510	0.0134262857	15
1548360779	ALLEN	ERIN	KELLY	11900 NW EXPRESSWAY		YUKON	OK	730998795	0.0140854004	15
1235130709	ANDERSON	WILLIAM	ROBERT	700 N MAIN		GORE	OK	74435	0.0141188111	15
1972947943	GIBSON	RENAH	T	3517 W OWEN K GARRIOTT RD STE 4		ENID	OK	737034953	0.0146522671	15
1306967088	VANDERGRIFF	CATHLEEN	E	2643 E ALBANY ST APT C		BROKEN ARROW	OK	740144634	0.0154295568	15
1669758496	ALEKSEIEV	SERGII	V	1145 S UTICA AVE	STE 460	TULSA	OK	741044000	0.015531667	15
1952361834	PENDELL	GEORGE	MUMFORD	9001 S 101ST EAST AVE	STE 270	TULSA	OK	741335708	0.0155948	15
1891781845	WOOD	NATHAN	T.	6576 N 30TH ST W		PORTER	OK	744543028	0.0169341215	15
1720428451	SANTOS SACHS	VIVIANE	ELISABETH	1111 S SAINT LOUIS AVE		TULSA	OK	741205440	0.0182648576	15
1942264130	COTTON	JOHN	BERT	1401 E VAN BUREN AVE		MCALESTER	OK	745014245	0.0193781629	15
1982771770	SHINKARENKO	IRINA		7600 S LEWIS AVE		TULSA	OK	741366836	0.0196301146	15
1558322883	SEEFELDT	GERALD		66 CEDAR RIDGE RD		BROKEN ARROW	OK	740111101	0.0197708351	15
1548859812	ORR	RHONDA	FAY	36488 S HIGHWAY 82		VINITA	OK	743017438	0.0203423915	15
1972726834	MEYER	BRUCE	LYNN	1856 E FLYNN ST		ALVA	OK	737173004	0.0205052374	15
1437114758	WARD	MICHAEL	STEVEN	550 W 121ST ST S		GLENPOOL	OK	740338677	0.0207150271	15
1497011563	VANG-CHENG	SAMANTHA	PHOUA	12455 E 100TH ST N STE 190		OWASSO	OK	740554675	0.0209866846	15
1013045913	COFFEY	J	CLIFTON	1900 W 2ND ST	SUITE C	ELK CITY	OK	736444328	0.0217010942	15
1578941928	CRANE	CHRISTOPH		1111 S SAINT LOUIS AVE		TULSA	OK	74120	0.023590981	15
1154857043	MCVAY	DAVID		1705 E 19TH ST STE 302		TULSA	OK	741045410	0.0238075685	15
1598850901	STEVENS	ANDREW		1921 STONECIPHER BOULEVARD		ADA	OK	748203439	0.0242819376	15
1548647118	NGUYEN	NGHIEP		3500 NW 56TH ST STE 100		OKLAHOMA CITY	OK	731124517	0.0243600737	15
1437141793	PRESLAR	PAUL	L	3400 S DOUGLAS BLVD STE 200		OKLAHOMA CITY	OK	73150	0.0244084089	15
1891970570	BRYAN	STEPHANIE	MARIE	HWY 81 & 70		WAURIKA	OK	73573	0.0244231844	15
1184982423	UPTON	LEAH		715 W MAIN ST SUITE S	SUITE S	JENKS	OK	740375440	0.0245461422	15
1730155904	JONES	SUSAN	J	1202 E ROBERT S KERR BLVD		WYNNEWOOD	OK	730987822	0.0246565044	15
1528553153	CRANFORD	MICHAEL	GLEN	1600 W UNIVERSITY BLVD		DURANT	OK	747013094	0.0254117674	15
1336179126	ABELL	ROBERT	D	608 NW 9TH ST	SUITE 1100	OKLAHOMA CITY	OK	731021068	0.0269433865	15
1700127917	AHMAD	MOHSIN		700 24TH AVE NW		NORMAN	OK	730696232	0.0269743111	15
1598765026	HOFFSOMMER	JEFFREY	G	231 S 30TH ST		ENID	OK	737016455	0.0270152833	15
1891923553	CRAWFORD	KRISTOFFE		1441 E 75TH PL		TULSA	OK	741367345	0.0287020481	15
1245214097	ARGANBRIGHT	TERRY	KIM	217 N ILLINOIS ST		WEATHERFORD	OK	730965437	0.0287458934	15
1114123114	PHAM	DANIEL	HOANG	6001 S SOONER RD STE A		OKLAHOMA CITY	OK	731355601	0.0287830136	15
1013579853	GREWAL	GURDEEP	SINGH	900 NE 10TH ST		OKLAHOMA CITY	OK	731045420	0.0297836014	15
1609027622	MALLETT MOORE	TAMALA	ROCHELLE	3739 LEGACY ST		WEATHERFORD	OK	730969746	0.0297847055	15
1285863878	FORBES	JOAQUIN	MAURICIO	1201 W LIBERTY RD		ATOKA	OK	745251639	0.0311369188	15
1982670816	MEFFORD	TRENTON	L	319 E JOSEPHINE AVE		FREDERICK	OK	73542	0.03114192	15
1881653350	ASHLOCK	KIMBERLY		10507 E 91ST ST STE 510		TULSA	OK	74133	0.0329920971	15
1851717755	DIONNE	JULIE	ANN	2345 SOUTHWEST BLVD		TULSA	OK	741072705	0.0332486741	15
1578544086	CRAIN	JERRY	C	1205 W MAIN ST		COLLINSVILLE	OK	740213114	0.0333556323	15
1265467120	FRANKLIN	HELEN		3100 MEDICAL PKWY		CLAREMORE	OK	740171088	0.0336490199	15
1851307607	TAACA	PERRY	THOMS	4334 NW EXPRESSWAY	SUITE 175	OKLAHOMA CITY	OK	731161578	0.0338273887	15
1821301011	BREED	JASON	SCOTT	1205 HEALTH CENTER PKWY	SUITE 100	YUKON	OK	730996396	0.0345093217	15
1225037427	BRUTON	BOBBIE	LEE	3910 E 51ST ST		TULSA	OK	741353606	0.0349516585	15
1710979315	ROBERTS	CHRISS	B	1306 SW 3RD ST		WAGONER	OK	744675518	0.0354648573	15
1881666071	KOONTZ	JOHN	A	10021 S WESTERN AVE		OKLAHOMA CITY	OK	731392927	0.0373056876	15
1154307338	FAULKNER	REBECCA	A	3500 NW 56TH ST	SUITE 100	OKLAHOMA CITY	OK	731124529	0.0397815029	15
1821059478	ROBERTSON	JOHN	A.	700 24TH AVE, NW		OKLAHOMA CITY	OK	73069	0.0408180645	15
1598904526	ZARINTASH	KIOUMARS	(NONE)	900 E 13TH ST	104	GROVE	OK	743442975	0.0409765267	15
1962667592	THOMAS	AMANDA	LYN	2916 N KELLY AVE		EDMOND	OK	730033233	0.0428448688	15
1013112044	ANZALDUA	ALEJANDRO		900 NE 10TH ST	FMC 2102	OKLAHOMA CITY	OK	731045420	0.0428663688	15
1184661977	CRUZAN	JEFFREY	B	5915 W MEMORIAL RD	SUITE 300	OKLAHOMA CITY	OK	731422021	0.043025347	15
1023086188	CURTIS	JANE	L	1202 W FARM RD		STILLWATER	OK	740782000	0.0440679952	15
1104818368	ADAMS	KAREN	S	421 E HARTFORD AVE		PONCA CITY	OK	746011512	0.0443266249	15
1720215064	LONG	JOHN	STEVEN	608 NW 9TH ST	SUITE 1100	OKLAHOMA CITY	OK	731021068	0.0446016323	15
1760417851	LEWIS	KORI	MARIE	1919 E MEMORIAL RD		OKLAHOMA CITY	OK	731311253	0.0446920782	15
1720518095	LONG	CAROLYN	MARIE	13600 E 86TH ST N STE 100		OWASSO	OK	740558732	0.0456781285	15
1497701130	SULLIVAN	CARY	PATRICK	300 N THORNTON ST.		VIAN	OK	749620446	0.0457054791	15
1083141477	DEVIREDDY	NITHIN		900 NE 10TH ST		OKLAHOMA CITY	OK	731045420	0.0457637659	15
1851381875	CAMPBELL	RICHARD		1002 SW 52ND ST		LAWTON	OK	735057840	0.0459324694	15
1205807773	BLUE	BARNEY	E	6922 S WESTERN AVE	SUITE 101	OKLAHOMA CITY	OK	731391811	0.0465127537	15
1164842845	BROWNING	KRISTIN	LEE	14002 E 21ST ST STE 1130		TULSA	OK	741341408	0.0466903369	15
1295727071	LITTLE	SHARON	K	140 W 151ST ST S STE 202		GLENPOOL	OK	740334530	0.0473129768	15
1962470609	ALEXOPULOS	JENNY	J	802 S JACKSON AVE STE 420		TULSA	OK	741279059	0.0474999012	15
1487600086	FRIESE	ATHENA	J	1205 HEALTH CENTER PKWY	STE 100	YUKON	OK	730996396	0.0476471796	15
1972561116	WIGHT	JAMES	FRANCIS	2901 ARLINGTON ST		ADA	OK	748202928	0.0491642752	15
1548237613	SCHWIEBERT	L	PETER	900 NE 10TH ST		OKLAHOMA CITY	OK	731045420	0.0497073392	15
1609859982	LIEBERMAN	LAWRENCE	H	7912 E 31ST CT	SUITE 200	TULSA	OK	741451315	0.051060312	15
1780651679	LHOMMEDIEU	JEFFREY	W	3400 W TECUMSEH RD		NORMAN	OK	730721810	0.0518891369	15
1437492949	KELLY	ANDREW	LOUIS	7858 S OLYMPIA AVE		TULSA	OK	741321857	0.0519746184	15
1649885443	YOUNG	TABITHA	RENA	1011 N BROADWAY ST		POTEAU	OK	749532609	0.0527257389	15
1376526889	REBTOY	LESLIE	J	RR 6 BOX 840		STILWELL	OK	749608703	0.0544510931	15
1659660215	CAREY	STEFFEN	EUGENE	2345 SOUTHWEST BLVD		TULSA	OK	741072705	0.0545728053	15
1801872544	CARR	RONNIE	L	30011 E STATE HIGHWAY 51		COWETA	OK	744297681	0.0548621682	15
1750373494	FOREMAN	TOMMY	DARRELL	7600 S HIGHWAY 69A		MIAMI	OK	743541016	0.0553891771	15
1205814449	OATMAN	MARK	A	154 S MCCORD RD		PONCA CITY	OK	746045885	0.0563460253	15
1265488829	LOCKWOOD	ROBERT	JAMES	1820 COMMONS CIRCLE	SUITE A	YUKON	OK	73099	0.0568247573	15
1609830678	SHOLL	DAVID	S	7912 E 31ST CT	SUITE 200	TULSA	OK	741451315	0.056839712	15
1437180080	COOPER	DREW	K	4334 NW EXPRESSWAY	SUITE 175	OKLAHOMA CITY	OK	731161578	0.0575162559	15
1538364005	KANG	BOBBY	C	2426 W OWEN K GARRIOTT RD		ENID	OK	737035221	0.0583645148	15
1902031347	UMMER	AYRIN	P,	1717A S UTICA		TULSA	OK	74104	0.0587800676	15
1538109236	HARDY	HOMER	DWIGHT	9001 S 101ST EAST AVE	STE 270	TULSA	OK	741335708	0.0594726969	15
1053306571	PAULGER	NANCY	S	1625 GREENBRIAR PL	SUITE 700	OKLAHOMA CITY	OK	731597645	0.0596386185	15
1619243888	BIGHORSE	AMANDA		395200 W 2900 RD		OCHELATA	OK	740512463	0.0598844793	15
1215043435	BLUTH	BRIAN		1315 N WASHINGTON ST		WEATHERFORD	OK	730962443	0.0599863236	15
1093794406	OMSTEAD	KALA	J	9001 S 101ST EAST AVE	STE 270	TULLSA	OK	741335711	0.0619616714	15
1508246570	GILLISPIE	ALLON		3401 W GORE BLVD		LAWTON	OK	735056332	0.0620425795	15
1578670402	BELL	FRANK	WROBERSON	1878 E 15TH ST		TULSA	OK	741044611	0.0624047942	15
1275675662	THOMPSON-MATH	MIRIAM	ELAINE	7530 NW 23RD ST		BETHANY	OK	730084921	0.0632082522	15
1588164040	BEAL	ERICA	ANN	14002 E 21ST ST STE 1130		TULSA	OK	741341408	0.0654251301	15
1336223593	HARRIS	RICHARD	SATIANTY	US HWY 9 WEST	CARNEGIE IN	CARNEGIE	OK	73015	0.0656452817	15
1760500250	GETTYS	PAULA	BELLE	400 OAK STREET		TAFT	OK	744630315	0.0660681217	15
1992935175	KLEPPER	MICHAEL	JAMES	3400 W. TECUMSEH ROAD	SUITE 300	NORMAN	OK	73072	0.0671676477	15
1841252483	HENSLEY	JOHN	ALLISON	600 S MONROE ST	ER DEPT.	ENID	OK	737017211	0.0672187223	15
1619405511	VARUGHESE	AJAY		900 NE 10TH ST		OKLAHOMA CITY	OK	731045420	0.0674405117	15
1629070388	HARRISON	WILLIAM	J	1610 W UNIVERSITY BLVD		DURANT	OK	747013045	0.0675797314	15
1265889307	BASKIN	KAYELEIGH	KELLEY	2002 N COUNCIL AVE		BLANCHARD	OK	730108038	0.0681240545	15
1790199982	BELK	JOHN		1103 W CHEROKEE ST		WAGONER	OK	744674621	0.0688723508	15
1699756957	INGRAM	FRED	M	1205 W MAIN ST		COLLINSVILLE	OK	740213114	0.0694452674	15
1336114461	BELFORD	GUY	PATRICK	310 2ND AVE SW	STE 203	MIAMI	OK	743546743	0.0697626942	15
1548201155	EDWARDS	COY	JOE	1500 E DOWNING ST	SUITE 205	TAHLEQUAH	OK	744643234	0.0707725115	15
1619946126	BARNES	LINDSEY		1 CHOCTAW WAY		TALIHINA	OK	745712022	0.0712761875	15
1437131695	BROCK	RICHARD	D	800 24TH AVE NW		NORMAN	OK	730696314	0.0718860492	15
1578122479	RHOADES	ROBERT	ELI	3500 NW 56TH ST STE 100		OKLAHOMA CITY	OK	731124517	0.0722799935	15
1669458303	CARLEY	JAMES	W	1815 W 6TH AVE		STILLWATER	OK	740744202	0.0723393374	15
1487796199	BARR	STEPHEN	M	4140 W MEMORIAL RD	SUITE 107	OKLAHOMA CITY	OK	731208366	0.072836787	15
1548297617	HODGDEN	JEFFREY	DEAN	6201 N. SANTA FE	SUITE 2010	OKLAHOMA CITY	OK	731187532	0.0731834453	15
1467954933	SEVERNS	ELIZABETH	GRACE	10506 S MEMORIAL DR		TULSA	OK	741336914	0.0731943502	15
1477529535	LUNN	CHARLES		1720 NE 23RD ST		OKLAHOMA CITY	OK	731113324	0.0733078332	15
1174516967	LANDES	MICHAEL	D	401 S 3RD ST		ENID	OK	737015737	0.0736300503	15
1548239379	NOEL	SHARON	ELLEN	1305 E TAFT AVE		SAPULPA	OK	740666033	0.0741016749	15
1972528396	SMITH	KENNETH	R	4913 W RENO AVE		OKLAHOMA CITY	OK	731276339	0.0745096039	15
1326074113	COOK	AUDRA	K	201 N MONTE VISTA ST	SUITE C	ADA	OK	748207213	0.0745862443	15
1316986854	LIVINGSTON	TANYA	L.	1205 HEALTH CENTER PKWY	SUITE 100	YUKON	OK	730996396	0.075622953	15
1871192633	GIBBONS	ANGELA	LYNN	1334 N HARVILLE RD		DUNCAN	OK	735331514	0.075649451	15
1154655157	ANDERSON	KEVIN		2100 W IOWA AVE	SUITE A	CHICKASHA	OK	730182736	0.0758362851	15
1497989248	DEARMAN	ERICA	D	1438 HARDCASTLE BLVD		PURCELL	OK	73080	0.0767971198	15
1831193341	CARTER	WILLIAM	J	925 SE PADDOCK CT		BARTLESVILLE	OK	740067717	0.0769547401	15
1871531707	ANDREWS	ANGELIA	GAYE	205 S PARK LN		ALTUS	OK	735215755	0.0772547694	15
1114182342	SKINNER	TENIA	LADONNA	129 N 3RD AVE STE C		PURCELL	OK	73080	0.0776354978	15
1083663611	DIMICK	SUSAN	M	3317 E MEMORIAL RD	SUITE 103	EDMOND	OK	730137105	0.0778777749	15
1588984777	GHANI	SAIMAH		900 NE 10TH ST		OKLAHOMA CITY	OK	731045420	0.0780998157	15
1700864147	HOWELL	H	SLADE	1001 N COUNTRY CLUB RD		ADA	OK	748202847	0.0782055427	15
1417926809	LOWERY	BRADLEY		1919 S WHEELING AVE	LL 100	TULSA	OK	741045638	0.0783757945	15
1528064805	BRIGGS	PAUL	A.	1009 W FERGUSON AVE		BLACKWELL	OK	746315602	0.0786800268	15
1326467499	GARRISON	DANIEL	MOSES	4301 WILSON ST		FORT SILL	OK	735034472	0.0793099217	15
1558651356	BREWER	ELIZABETH	ARYN	118 W COMMERCIAL ST		BROKEN ARROW	OK	740124011	0.0796576287	15
1710064209	MCMAHAN	MICHAEL	ZANN	800 W 18TH ST STE 100		EDMOND	OK	730133759	0.0808897363	15
1699091553	BRADY	MEAGAN	LEIGH	550 S PEORIA AVE		TULSA	OK	741203820	0.0813292442	15
1417064262	HOLCOMB	WILLIAM	RANDALL	1025 STRAKA TER		OKLAHOMA CITY	OK	731392544	0.0815790836	15
1457387797	PHUNG	CAN	DINH	2417 N CLASSEN BLVD		OKLAHOMA CITY	OK	731065624	0.0817712867	15
1477551323	KOENEN MYERS	H	PETER	2512 NW 41ST ST		OKLAHOMA CITY	OK	731123733	0.0818988416	15
1932776390	BRILLHART-GRE	CASSANDRA		619 N MAIN ST BLDG D		MUSKOGEE	OK	744014431	0.0825609803	15
1093338568	GRESHAM	ASHLEE	NICOLE	900 NE 10TH ST # 2102		OKLAHOMA CITY	OK	731045420	0.0830096268	15
1629483888	SIHOTA	KERMUN		900 NE 10TH ST		OKLAHOMA CITY	OK	731045420	0.083059297	15
1386668358	WINZENREAD	MICHAEL	LEO	16400 N MAY AVE		EDMOND	OK	730138971	0.0832872354	15
1255870465	ESTES	VALERIE	RACHELLE	9228 S MINGO RD		TULSA	OK	741335718	0.0832993598	15
1548305857	BACK	CHRISTOPH		129 N LEE ST.		FORT GIBSON	OK	74434	0.0838047732	15
1316949563	KIRKENDALL	KENAN		1501 MAIN ST		WOODWARD	OK	738013043	0.0850061444	15
1396833083	BANK	DAVID	WILLIAM	1221 COLORADO		ELK CITY	OK	73644	0.0850102501	15
1861791022	BRZOZOWSKI	MICHAEL	JEROME	1102 W MACARTHUR ST		SHAWNEE	OK	748041743	0.0850119498	15
1629009931	MOBLY	LARRY	G	15679 NE 23RD ST		CHOCTAW	OK	730208592	0.0854332066	15
1083887798	NESBIT	WILLIAM	HUGH	3315 E 47TH PL STE 120		TULSA	OK	741352911	0.085973009	15
1992245120	TILLER	GLENNDA		2345 SOUTHWEST BLVD		TULSA	OK	741072705	0.0868251692	15
1568763019	STAFFORD	JACKIE	DEE	6161 S YALE AVE		TULSA	OK	741361902	0.0872762925	15
1154360436	BAKER	DUSTIN	R	7530 NW 23RD ST		BETHANY	OK	730084921	0.0875399807	15
1326350752	SALADIN	ELIZABETH	JANE	15951 LITTLE AXE DR		NORMAN	OK	730269088	0.0878397515	15
1457346199	ISMAIL	SHERIF	S	3201 W GORE BLVD	SUITE 105	LAWTON	OK	735056378	0.0881392416	15
1053495242	GARCIA	DOLLY	RAMIU	1631A EAST HWY 66		EL RENO	OK	73036	0.0884824219	15
1306817887	BROOME	JOSEPH	C	7530 NW 23RD ST		BETHANY	OK	730084921	0.0900314725	15
1295729929	VASSILEVA	IVANKA	A	4411 W GORE BLVD	STE B10	LAWTON	OK	735055977	0.0900411327	15
1891319893	STEELE	CAMERON		3500 NW 56TH ST STE 100		OKLAHOMA CITY	OK	731124517	0.0909193228	15
1134142995	CATES	MAX	GAYLEN	220 SW 89TH	SUITE A	OKLAHOMA CITY	OK	731398857	0.0909591197	15
1639394802	HERNANDEZ	JERRY		1701 S 4TH ST		CLINTON	OK	736012309	0.0925760307	15
1790887529	ROBISON	MELVIN	L	1415 WATTS ST		SAYRE	OK	736621310	0.0926755281	15
1003850132	ALDRICH	ASHLEY	NOEL	505 S MAIN ST		PORTER	OK	744541015	0.0929435231	15
1366570145	DAVIS	MARTIN	JEFFERSON	8136 S MEMORIAL DR		TULSA	OK	741334309	0.0931528015	15
1114347747	MCGHEE	PHILLIP		10914 HEFNER POINTE DR STE 202		OKLAHOMA CITY	OK	731205071	0.0934389048	15
1609308881	BORGSMILLER	MACHAILLE		3315 KETHLEY RD		SHAWNEE	OK	748049638	0.0934854546	15
1417949744	LYNCH	HEATHER	RENE	2701 N ROCKWELL AVE		BETHANY	OK	730085246	0.094172196	15
1629046883	VILLAREAL	ROBERT		2950 S ELM PL	SUITE 160	BROKEN ARROW	OK	740127877	0.0942069432	15
1801838826	MOSES	CHRISTOPH	VINCENT	8222 S. HARVARD		TULSA	OK	741371613	0.0950502186	15
1982678835	TIETZE	PAMELA	HODGES	900 NE 10TH ST		OKLAHOMA CITY	OK	731045420	0.0956626488	15
1942295308	VACLAW	MICHAEL	RYAN	4150 SE ADAMS RD		BARTLESVILLE	OK	741048410	0.0968527399	15
1932542404	WEAKLEY	JENNIFER	RAE	1111 S SAINT LOUIS AVE		TULSA	OK	741205440	0.0986233298	15
1023088440	DUININCK	MITCHELL	W	7501 RIVERSIDE PKWY		TULSA	OK	74136	0.0989203668	15
1568448306	COOK	MELVIN	DEAN	8800 SE 15		MIDWEST CITY	OK	731108001	0.1003954183	15
1164457255	DOWELL	MATTHEW	S	1575 N SANTA FE AVE		EDMOND	OK	730033638	0.1007022923	15
1154564698	PATEL	AMITKUMAR		3315 KETHLEY RD		SHAWNEE	OK	748049638	0.1009986084	15
1073985073	NGHE	XUAN THAO		1 CHOCTAW WAY		TALIHINA	OK	745712022	0.1011689068	15
1205803970	PETERSON	CHERI	A	101 S MOORE AVE		CLAREMORE	OK	740175047	0.1014528857	15
1417942020	ATKINSON	THOMAS	BARCLEY	701 E MAIN ST		JENKS	OK	740374316	0.1017044681	15
1982699096	BROWN	JACK	HOWARD	200 N MAIN ST STE D		SAND SPRINGS	OK	740637650	0.1017274121	15
1285606608	VASCELLARO	GEORGE	A	781 GRAND CASINO BLVD		SHAWNEE	OK	748041005	0.1018723697	15
1396948154	WITTEN	JOE	ALAN	304 S 29TH ST		CHICKASHA	OK	730182501	0.1026593559	15
1376529511	LAWRENCE	GARY	MONROE	1919 E MEMORIAL RD		OKLAHOMA CITY	OK	731311253	0.1032928699	15
1992749121	DJEVALIKIAN	RAFFI		DEWEY BARTLETT & MAIN		HENRYETTA	OK	74437	0.1042217636	15
1902856909	COLLIER	MITCHELL	J	609 E MAIN		LOCUST GROVE	OK	74352	0.1046069502	15
1730174889	HAY	ROBERT	F	3201 W GORE BLVD	STE 101	LAWTON	OK	73505	0.1058196319	15
1750657011	LOSIK	ALEXANDRE		1202 NW ARLINGTON AVE		LAWTON	OK	73505	0.1065827152	15
1568434447	KLINE	KRISTINA	MICHELLE	1111 S SAINT LOUIS AVE		TULSA	OK	741205440	0.10664225	15
1528039419	MOORE	RUTH	E	8131 S MEMORIAL DR	STE 100	TULSA	OK	741334347	0.1073486186	15
1790729895	DIXSON	JAMES	DON	4300 W MEMORIAL RD		OKLAHOMA CITY	OK	731208304	0.1073546387	15
1598774242	STRIPLING	MARGARET	ANN	1101 S BELMONT AVE STE 106		OKMULGEE	OK	744476315	0.1077566851	15
1619907144	SIMPSON	SHEILA	G	6501 S WESTERN AVE	STE A	OKLAHOMA CITY	OK	731391709	0.1084273928	15
1558578492	CRAWFORD	JOANNA	J	1441 E 75TH PL		TULSA	OK	741367345	0.1084579439	15
1457748295	JOHNSON	BRIAN	DOUGLAS	6700 S MACARTHUR BLVD	CAMI/ AAM-3	OKLAHOMA CITY	OK	731696907	0.1092687725	15
1538453865	SONI	SACHIN		1202 NW ARLINGTON AVE		LAWTON	OK	735076537	0.109457871	15
1871577940	ROLLER	DON	R	4720 S HARVARD AVE	SUITE 102	TULSA	OK	741353048	0.1097831131	15
1215477435	KRIEGSMAN	REBEKAH	JEAN MART	3506 W OKMULGEE ST		MUSKOGEE	OK	744015073	0.1098053032	15
1457487217	POK	VISAL		2017 W I 35 FRONTAGE RD	SUITE 190	EDMOND	OK	730138504	0.1098792549	15
1952353427	HABJ-BIK	YNAL		1152 US HIGHWAY 70A	WILSON	WILSON	OK	734631482	0.1109369533	15
1417036104	BURKE	TIFFANY	DAWN	1312 N 1ST AVE		DURANT	OK	747012810	0.1113860077	15
1932588811	SLOAN	ERIN	MARIE	1710 W 3RD ST STE 102		ELK CITY	OK	73644	0.1121374062	15
1063672277	COLLINS	JENNIFER	VENGKATRA	1000 N LEE AVE		OKLAHOMA CITY	OK	731021036	0.112290151	15
1144229469	KOCH	SCOTT	MICHAEL	6600 S YALE AVE STE 700		TULSA	OK	741363360	0.1135690907	15
1699783712	ONARO	NELSON	C	320 E DELAWARE AVE		MCALESTER	OK	745015512	0.1135821292	15
1487625505	NICOLL	DANIEL	LEE	601 E 13TH ST	SUITE C	GROVE	OK	743442989	0.1136031547	15
1982613030	MARTINEZ	MARS	SURBANO	7109 W HEFNER RD	SUITE D	OKLAHOMA CITY	OK	731624534	0.1136890487	15
1063723195	NGUYEN	JOSEPH		1600 SW 119TH ST		OKLAHOMA CITY	OK	731704908	0.1141574667	15
1942254453	O'MEARA	MICHELLE	D	350 S 40TH ST		MUSKOGEE	OK	744014915	0.1144829691	15
1801895024	SCHLECHT	JOSEPH	RAYMOND	2605 W MAIN ST		JENKS	OK	740373429	0.1149190884	15
1811923949	CODER	JAMES	A	705 W OAKLAND ST		BROKEN ARROW	OK	740121656	0.1152015348	15
1316904972	TRAVIS HONEYC	DEBORAH	ANN	1921 STONECIPHER DR		ADA	OK	748203439	0.1152261594	15
1306956156	WHITEHOUSE DO	DENNIS	RAY	415 W GUY AVE		PAULS VALLEY	OK	730753200	0.1152817589	15
1043441256	HUDSON	JOHN	LELAND	200 W 46TH ST N	TULSA DREAM	TULSA	OK	741266675	0.1154252501	15
1588919476	KROUSE	ADAM		2017 W I 35 FRONTAGE RD		EDMOND	OK	730138550	0.1171325096	15
1366423865	PRICE	WILLIAM	BLAINE	5657 E 41ST ST		TULSA	OK	74135	0.1172055724	15
1780676619	PRIEST	JAMES	R	701 LEAHY AVE		PAWHUSKA	OK	740563235	0.1174658207	15
1598705626	KENDRICK	MARY	SUE	2801 SARATOGA ST		SHAWNEE	OK	748041739	0.1179064815	15
1780621052	SUREDDI	KOTESWAR	RAO	1400 BRYAN DR	SUITE 300	DURANT	OK	74702	0.1188846874	15
1700861069	ARMSTRONG	KRIS		12702 E. 86TH ST. NORTH	ARMSTRONG M	OWASSO	OK	74055	0.1191173676	15
1508976051	DENNIS	GREGORY	J	520 S MUSTANG RD		YUKON	OK	730996737	0.1210078328	15
1366510802	CRAIG GOODELL	CHESCA	NICOLE	13310 N EASTERN AVE		OKLAHOMA CITY	OK	731311816	0.1212347765	15
1184682866	CLARK	JONATHAN	SCOTT	1103 DEWEY AVE		POTEAU	OK	749534411	0.1216162015	15
1770535924	AZEEM	MUHAMMAD		1 E CLARK BASS BLVD		MCALESTER	OK	745014209	0.1226991127	15
1972695336	WEBB	DEBRA	MARIE	1515 NE LAWRIE TATUM RD		LAWTON	OK	735073002	0.1230101269	15
1164659983	FOWLER	ZACHARY	ALAN	1717 S UTICA AVE STE A		TULSA	OK	741045346	0.1232981128	15
1073741732	JOSHI	SUJAN		2617 S ELM PL		BROKEN ARROW	OK	740127850	0.1242166013	15
1811189194	FUHRMEISTER	PAUL	KONRAD	21 W CENTRAL AVE		MIAMI	OK	743546815	0.1242312939	15
1205933272	STEWART	JOAN	E	2345 SOUTHWEST BLVD		TULSA	OK	741072705	0.124618542	15
1194839589	CLARKE	MARY		1815 W 6TH AVE		STILLWATER	OK	740744202	0.1249273946	15
1952785537	MITCHELL	LAUREN	ALYSSE	310 2ND AVE SW STE 102		MIAMI	OK	743546708	0.125006232	15
1437359288	GRIFFIN	CHELSEY	DIANE	9101 S TOLEDO AVE STE B		TULSA	OK	741372719	0.1263625054	15
1952916645	SHELL	BRANDI	SUZANNE	2431 SE WASHINGTON BLVD STE B		BARTLESVILLE	OK	740067259	0.12719225	15
1023008653	SMITH	KIRK	M.	4909 SE MILLS AVE		LAWTON	OK	735018705	0.1273801812	15
1780650606	SCHAFER	RYAN	W	800 ISABEL ST		ARDMORE	OK	734015118	0.1274639154	15
1164454518	RIGGS	DEBRA	A.	2701 N ROCKWELL AVE		BETHANY	OK	730085246	0.128457639	15
1124088083	VANSCHOYCK	PATRICK		7912 E 31ST CT	STE 220	TULSA	OK	741451315	0.128662034	15
1972613925	CORBISHLEY	ANDREA	MICHELE	5720 W MEMORIAL RD		OKLAHOMA CITY	OK	731422010	0.1288014074	15
1831400506	WOODALL	MONICA	MAE	698 WESTSIDE DR STE 110		DURANT	OK	747013085	0.129430051	15
1205886744	WINSLOW	CLINTON	ALAN	4300 S SHIELDS BLVD		OKLAHOMA CITY	OK	731292864	0.129929409	15
1932528262	BISHOP	DAVID		608 NW 9TH ST	SUITE 1000	OKLAHOMA CITY	OK	731021068	0.130430962	15
1528388717	VALENTINE	ROBERT	L	1801 E KENOSHA ST		BROKEN ARROW	OK	740122098	0.1307856409	15
1982671483	SOOD	SANJIV		10011 S YALE AVE	SUITE 200	TULSA	OK	741376078	0.1308243769	15
1780675975	DAVIS	JIM	D	2400 PALMER CIR		NORMAN	OK	730696301	0.131159945	15
1427164888	CODER	BRIAN		705 W OAKLAND ST		BROKEN ARROW	OK	740121656	0.1326929341	15
1801203344	MUNI	NIKET		900 NE 10TH ST		OKLAHOMA CITY	OK	731045420	0.1327995975	15
1093701070	CHESBRO	ROBERT	FRANKLIN	715 GRANDVIEW AVE		PAWHUSKA	OK	740563201	0.1330751815	15
1528120987	ELLIOTT	TRENT		301 N FIRST STREET		ALTUS AFB	OK	735235047	0.1346998765	15
1467621813	TAYLOR	JAMES	ROBERT	24481 N 3990 RD		BARTLESVILLE	OK	740060256	0.1349497913	15
1407113780	HOWELL	CLAYTON	SHANE	10506 S MEMORIAL DR		TULSA	OK	741336914	0.1352742613	15
1144585639	ROBY	ALEXANDER	C	5109 VALLEY VIEW DR		DURANT	OK	747017742	0.1376929219	15
1427143429	VALBUENA	RICARDO	MARIANO	1107 WEST MAIN STREET		WILBURTON	OK	74578	0.1380984863	15
1235240045	EK	JONATHAN	RADKOFF	501 N 14TH ST	SUITE DR. J	PERRY	OK	730775021	0.1383294673	15
1023062239	GIROUARD	GAIL	PATRICIA	US HIGHWAY 60 NE		SEILING	OK	73663	0.1384807411	15
1730113788	GORE	JAMIE	LYNN	1611 MAIN ST STE 102		WOODWARD	OK	738013064	0.140471601	15
1659357051	CANNON	GARY		13600 E 86TH ST N	STE 400	OWASSO	OK	740558731	0.1419489477	15
1659363463	DENG	ZEMING		8900 SE 15TH ST		MIDWEST CITY	OK	731108002	0.141979484	15
1386753945	WILSON	VIVIAN	L	12716 N.E. 36TH STREET		OKLAHOMA CITY	OK	73140	0.1427454791	15
1508831447	BOREN	NATHAN	ALTUS	620 ELM AVE	O.U. HEALTH	NORMAN	OK	730193146	0.1430547834	15
1366584252	ANDERSON	RACHEL	LACY	700 24TH AVE NW		NORMAN	OK	730696232	0.1430702462	15
1306818984	ROTHWELL	PAUL	D	7530 NW 23RD ST		BETHANY	OK	730084921	0.1434160704	15
1033258959	MARSH	BRYAN	VANNUEL	13616 E 103RD STREET N	SUITE A	OWASSO	OK	74055	0.1438638601	15
1043287147	MULKEY	LOUIS	EDGAR	1111 S ST LOUIS AVE		TULSA	OK	74120	0.1442253655	15
1487629507	TAYLOR	CYNTHIA	LEIGH	1237 E ALAMEDA		NORMAN	OK	73071	0.1444697437	15
1548614282	HANEY	MATTHEW		7501 RIVERSIDE PKWY		TULSA	OK	741365056	0.1446170384	15
1861470841	MAROUK	COLIN	A	2950 S ELM PL	SUITE 160	BROKEN ARROW	OK	740127877	0.1446193741	15
1467893941	NGUYEN	ERIN	NAGODE	1600 SW 119TH ST		OKLAHOMA CITY	OK	731704908	0.1447656817	15
1184696528	MCCOY	WADE	T	7530 NW 23RD ST		BETHANY	OK	730084921	0.1451976062	15
1538122783	LEWIS	LARRY	D	1401 E VAN BUREN AVE		MCALESTER	OK	745014245	0.1452305387	15
1699750554	HUSER	J	M	3725 LEGACY ST		WEATHERFORD	OK	730965337	0.1458142475	15
1881606002	POPE	WESLEY	EDWARD	2818 NW 32ND ST		NEWCASTLE	OK	730656576	0.1460943446	15
1306979737	MOLINA	MARCO		4221 S WESTERN AVE	SUITE 3030	OKLAHOMA CITY	OK	731093447	0.1464974476	15
1215977814	BROCK	DONALD	THOMAS	412 SE 11TH ST		ANADARKO	OK	730054442	0.1467678175	15
1063736007	CHEN	YI		15679 NE 23RD ST		CHOCTAW	OK	730208592	0.148484265	15
1568967602	GRAFTON	PAMELA	KELLI	1145 S UTICA AVE STE 110		TULSA	OK	741044013	0.1486564992	15
1861464752	LOFGREN	MARTY	MARLON	15951 LITTLE AXE DR		NORMAN	OK	730269088	0.1487536096	15
1356331052	RAY	TRISZA	L	7858 SOUTH OLYMPIA AVENUE		TULSA	OK	74132	0.1498375484	15
1730234139	MCLEMORE	LAURIE	ANN	716 S HIGHWAY 77		NEWKIRK	OK	746477009	0.1499257885	15
1780613109	TURNER	RYAN	RAY	1019 N COUNCIL AVE	SUITE 1	BLANCHARD	OK	730108045	0.150761447	15
1003010869	MCINTOSH	JULIE	R	9429 N 50TH ST W		PORTER	OK	744542749	0.1508341674	15
1104846732	OWENS	JOHNIE	LOUIS	562 S ELLIOTT ST		PRYOR	OK	743616411	0.1512387139	15
1619940152	ROMAN	VINCENT	T	2605 W MAIN ST		JENKS	OK	740373429	0.1520624567	15
1790777035	MOSER	TIMOTHY	J	1212 S DOUGLAS BLVD		MIDWEST CITY	OK	731305213	0.1521991459	15
1831483130	BOSWELL	THOMAS	S	3212 SW 89TH ST	SUITE 100	OKLAHOMA CITY	OK	731597957	0.1525449707	15
1770582868	ATWOOD	LARRY	C	1515 NE LAWRIE TATUM RD		LAWTON	OK	735073002	0.1538608704	15
1407879661	MCCULLOH	THOMAS	W	1104 WALNUT DR		ARDMORE	OK	734012353	0.1539387657	15
1518180520	RENSHAW	CHRISTOPH		1631 A EAST HIGHWAY 66		YUKON	OK	73099	0.1541175796	15
1396195277	LONG	JOHN	PAUL	1921 STONECIPHER DR		ADA	OK	748203439	0.1553094639	15
1356594998	FINLEY	STEVEN	JEROME	2340 E MAIN ST		CUSHING	OK	740232905	0.1559457621	15
1396126041	RUSSELL	JOE		100 S BLISS AVE		TAHLEQUAH	OK	744642512	0.1560065621	15
1205801552	OLAY	MICHAEL	P.	416 W 15TH ST	BLDG 200	EDMOND	OK	730133747	0.1563686184	15
1619124989	FERGUSON	TIFFANY	R	1600 W UNIVERSITY BLVD		DURANT	OK	747013045	0.1564006676	15
1497781207	IVORY	MATHEW	J	2004 N HIGHWAY 81		DUNCAN	OK	735331460	0.1573855147	15
1174582407	LEWIS	REBECCA	C	17611 SOUTH MUSKOGEE AVE		TAHLEQUAH	OK	744640000	0.1576904832	15
1366011199	CHAN	CHRISTOPH		3500 NW 56TH ST STE 100		OKLAHOMA CITY	OK	731124517	0.157730003	15
1275510935	WARREN	WADE		1001 N COUNTRY CLUB RD		ADA	OK	748202847	0.1584427674	15
1912049644	BROWN	TATIANA	VOLKOVA	1202 NW ARLINGTON AVE		LAWTON	OK	735076537	0.158952525	15
1669440590	LAWLER	FRANK	H	900 NE 10TH ST		OKLAHOMA CITY	OK	731045420	0.1592802322	15
1093755266	VILAR-JENSEN	HETLEVIA	R	109 S MAIN ST		WETUMKA	OK	748834015	0.1606513919	15
1356674782	ZACKERY	KATHRYN	S	1125 E CLEVELAND AVE		SAPULPA	OK	740664641	0.1612574287	15
1710143490	DEBOER	BETHANY	MARIE	4021 S WALKER AVE STE 201		OKLAHOMA CITY	OK	73109	0.1612835811	15
1568453918	SERATT	JAMES	MARK	22408 HIGHWAY 51		TAHLEQUAH	OK	744642058	0.1615034645	15
1790892529	ELGIN	DONALD	M	104 LONE OAK CIRCLE		FT. GIBSON	OK	74434	0.1616445189	15
1336447135	HAISLIP	HEIDI	L	1401 W 1ST ST		WEWOKA	OK	748845097	0.1620217842	15
1437190972	ARTHURS	STEPHEN		1100 HOSPITAL CIR		KINGFISHER	OK	737505001	0.1630760576	15
1245381037	HORNSBY	ROBERT	LEE	4301 MOW-WAY ROAD	REYNOLDS AR	FORT SILL	OK	735036300	0.1632332067	15
1598922908	PASCUAL CHAGM	VICTOR	EDUARDO	1401 N 4TH AVE	SUITE 100	PURCELL	OK	730801806	0.1633051346	15
1780610717	OBRIEN	KEVIN	LEE	809 N FINDLAY AVE	SUITE 103	NORMAN	OK	730716412	0.1645552982	15
1043835176	OWENS	THOMAS	PATRICK	900 NE 10TH STREET		OKLAHOMA CITY	OK	731045420	0.16470447	15
1174966048	POJEZNY	ASHLEY	WESSLER	1717 S UTICA AVE STE A		TULSA	OK	741045346	0.1647049748	15
1013263136	HAGGINS	SYDNEY	EVA-MARIE	315 W KANSAS STREET		OKARCHE	OK	73762	0.1647700161	15
1083904841	FOWLER	MATTHEW	BRYAN	701 E MAIN ST		JENKS	OK	740374316	0.1647820031	15
1023322732	BURNETT	SARA	ELAINE	1208 W 15TH ST		EDMOND	OK	730133001	0.1648426452	15
1316359839	SAHAI	PRIYA		13500 S TULSA DR STE 200		OKLAHOMA CITY	OK	731709720	0.1658692398	15
1588656292	RICHARDS	WENDELL	L	114 N HIGHWAY 18		CHANDLER	OK	748341200	0.1659193659	15
1407844491	JONES	CHARLES	TERRY	7807 S WALKER AVE		OKLAHOMA CITY	OK	731399470	0.1672403562	15
1053382218	LOGAN	ELIZABETH		7600 S LEWIS AVE		TULSA	OK	741366836	0.1673800746	15
1952497794	KERN	KENNETH	CLAYTON	103 E MAIN		BEGGS	OK	744210478	0.1674308559	15
1790190486	TRIEU	YOUNG		1111 S SAINT LOUIS AVE		TULSA	OK	741205440	0.168144181	15
1851367999	VU	DAVID		1720 NE 23RD ST		OKLAHOMA CITY	OK	731113324	0.1682798845	15
1205899333	PASZKOWIAK	JAROSLAW	K	4411 W GORE BLVD	STE B1	LAWTON	OK	735055977	0.1688070796	15
1174500946	CHINNICI	JOANNE		2513 TIMBER TER		ADA	OK	748207256	0.169089858	15
1659391464	EVANS	CRAIG	RANDALL	1208 W 15TH ST		EDMOND	OK	730133001	0.169100178	15
1396181905	AFZAL	MOHAMMAD	JAHANZEB	608 NW 9TH STREET	SUITE 1100	OKLAHOMA CITY	OK	73102	0.1691113874	15
1477559268	NATAL	NORMA	IRIS	RR 1 BOX 3060		CLINTON	OK	736019303	0.1691941531	15
1033138284	OCONNOR	HELEN	DIANA	9809 S PENNSYLVANIA AVE	OKLAHOMA CI	OKLAHOMA CITY	OK	731596925	0.1692454029	15
1477668564	FRIESEN	DENNIS	J	1710 W 3RD ST	SUITE 103B	ELK CITY	OK	736445159	0.1693082895	15
1548887029	GILLESPIE	DILLON		1600 W UNIVERSITY BLVD		DURANT	OK	747013094	0.1694365289	15
1275566358	ANDREWS	WESLEY		O S U STUDENT HEALTH SERVICE	1202 W. FAR	STILLWATER	OK	740782036	0.1704454898	15
1306051677	SPRANKELL	ADAM	GRAYMOOR	RR 6 BOX 840	WILMA P. MA	STILWELL	OK	749608703	0.1712746588	15
1881723872	LESTER	JEFFRY	S	104 E SHURDEN INDUSTRIAL BLVD		HENRYETTA	OK	744377323	0.1715403908	15
1629365572	KRAFT	JOEL	JASON	601 E 13TH ST	SUITE G	GROVE	OK	743442989	0.1716659191	15
1164450573	FRANK	ALEXANDER	FREDRICK	8900 SILVER HILL DR		OKLAHOMA CITY	OK	731323316	0.1722079106	15
1265590889	KHAN	JAHANGIR		409 E BROADWAY ST		SAND SPRINGS	OK	740637912	0.17277405	15
1194216176	GRIFFIN	CEDRIC	MICHAEL	4 E CLARK BASS BLVD STE 301		MCALESTER	OK	745014269	0.172885941	15
1972623197	PHELPS	WILLIS	FRANKLIN	6903 E 113TH ST S		BIXBY	OK	740082075	0.1729303315	15
1194723213	FREDERICK	GARY	A.	905 S MAIN ST		SHATTUCK	OK	738589205	0.1731681117	15
1205179215	SMOTHERMON	ZOE	L	1717 S UTICA AVE STE A		TULSA	OK	741045346	0.1731741094	15
1639374697	MADRID	CARLO		900 NE 10TH ST	FMC 2102	OKLAHOMA CITY	OK	731045420	0.173922699	15
1194823468	ENGLES	CRAIG	LAWSON	4221 S WESTERN	SUITE 4035	OKLAHOMA CITY	OK	731093441	0.1743523749	15
1871607903	CARNAHAN	MICHAEL	W	1104 WALNUT DR		ARDMORE	OK	734012353	0.1747945399	15
1255714465	KALRA	ROHAN		1111 S SAINT LOUIS AVE		TULSA	OK	741205440	0.1761240867	15
1952715401	BROUGHTON	KRISTIN		1202 NW ARLINGTON AVE		LAWTON	OK	735076537	0.1762255771	15
1922348036	PARACHA	TAIMUR	IQBAL	900 NE 10TH ST		OKLAHOMA CITY	OK	731045420	0.1776316102	15
1972860617	FITZGERALD	SHAWN	ROBERT	700 24TH AVE NW		NORMAN	OK	730696232	0.1780290353	15
1700851052	PHAM	TRUNG	H	10016 S MINGO RD STE A		TULSA	OK	741335789	0.1783968104	15
1164910592	PHILLIPS	TYLER	REED	3500 NW 56TH ST STE 100		OKLAHOMA CITY	OK	731124517	0.1786805872	15
1043620388	RUMANA	NUSRAT		2900 S TELEPHONE RD		MOORE	OK	731602968	0.1788435491	15
1780767434	WILLIAMS	ANNE		4301 MOW-WAY ROAD	REYNOLDS AR	FORT SILL	OK	735036300	0.17898857	15
1194085985	COCHENOUR	NATALIE	JEAN	1205 HEALTH CENTER PKWY	SUITE 100	YUKON	OK	730996396	0.179029326	15
1104278852	HOILE	ROBIN	LYNN	1600 W UNIVERSITY BLVD		DURANT	OK	747013094	0.1790533951	15
1154311959	HUNTER	CHRISTOPH	CARROLL	2617 S ELM PL		BROKEN ARROW	OK	740127850	0.1793415459	15
1659430163	NICHOLS	REGAN	GANOUNG	6520 E RENO AVE	SUE B	MIDWEST CITY	OK	73110	0.1797463103	15
1598708281	NUNLEY	JOEL	CHRISTOPH	1717 S UTICA AVE STE A		TULSA	OK	74104	0.1800681535	15
1417936337	MCCURRY	MARK	WILLIAM	1103 N SKYLINE DR		STIGLER	OK	744621864	0.1801214619	15
1154394062	DONNELLY	ANDREW	DRISCOLL	619 E MAIN ST		JENKS	OK	740374138	0.1806513086	15
1649249525	MILNER	TRUDY	J	715 GRANDVIEW AVE		PAWHUSKA	OK	740563201	0.1812804701	15
1245489244	DOGAN-BAG	VAHIDE	M	1111 S SAINT LOUIS AVE		TULSA	OK	741205440	0.1812969051	15
1013172683	HOPKINS	LAUREN	CATHLEEN	3500 NW 56TH ST STE 100		OKLAHOMA CITY	OK	731124517	0.1814838895	15
1083708853	PAPPAS	JUANITA		717 NW 56TH ST		OKLAHOMA CITY	OK	731186030	0.1822763873	15
1134189798	JONES	CHARLES	K	1200 S WALNUT ST		PAULS VALLEY	OK	73075	0.1838284299	15
1255395174	TSUEDA	CHRISTOPH	MAKOTO	71 MEDICAL GROUP	527 GOTT RO	VANCE AFB	OK	737055105	0.1839969774	15
1346236726	HARDEN	TROY	L	102 N BROADWAY		CARNEGIE	OK	73015	0.1842318178	15
1366437246	SMITHTON	CORBY	WADE	1921 W 6TH AVE		STILLWATER	OK	740744204	0.1846350958	15
1659358711	HILL	DANIEL	P	1815 W 6TH AVE		STILLWATER	OK	740744202	0.1849254105	15
1265677819	BATTLES	KRISTEN	A	2617 S ELM PL		BROKEN ARROW	OK	74012	0.1854899787	15
1740751445	MAINA	ERNEST	KAARA	3606 M.L.K. JR BLVD		TULSA	OK	74106	0.1862442443	15
1437569373	DAWSON	KRISTIN		3500 NW 56TH ST	SUITE 100	OKLAHOMA CITY	OK	731124529	0.1868854408	15
1992755722	GERBER	JAMES	S	315 W KANSAS AVE		OKARCHE	OK	737620129	0.1872074256	15
1609853175	GEARHART	JOHN	KELLEY	6528 E 101ST ST	STE I	TULSA	OK	741336724	0.1880338896	15
1649343427	DELONG	CHRISTOPH	J	111 N BAILEY ST		PRYOR	OK	743614201	0.1884297245	15
1962464214	CAUTHEN	DON	B.	415 SW 59TH ST		OKLAHOMA CITY	OK	731098303	0.1894959045	15
1841295128	LOVE	VERNON	MICHAEL	1301 NW 40TH ST	SUITE 'A'	LAWTON	OK	735053656	0.1895044028	15
1306960281	JONES	GINA	R.	838 N MOCCASIN ST		SAPULPA	OK	740662514	0.1915592366	15
1083233043	LINSCOTT	ETHAN	HIGHT	1 CHOCTAW WAY		TALIHINA	OK	745712022	0.191687225	15
1558898866	FLYNN	KELSEY	MARIE	1 E CLARK BASS BLVD		MCALESTER	OK	745014209	0.1926216186	15
1861439507	WATERS	EDWIN	C	12455 E 100TH ST N	SUITE 120	OWASSO	OK	740554674	0.1939631329	15
1174903389	PAYNE	KASSANDRA	L	104 WALL ST		POTEAU	OK	74953	0.1943048053	15
1114311354	LETNEY	STEPHANIE	ELISE	1400 W PAWNEE ST		CLEVELAND	OK	740203020	0.1954701507	15
1073573911	ELLIOTT	BOBBY	L	700 24TH AVE NW		NORMAN	OK	730696232	0.195498793	15
1699830638	SEITZ	OLIVER		215 N KANSAS ST		WEATHERFORD	OK	730965443	0.1959089135	15
1649376021	GRAHAM	KENNETH	E.	2345 SOUTHWEST BLVD		TULSA	OK	741072705	0.1963792291	15
1932696937	SLAUGHTER	JOEL		1705 E 19TH ST STE 302		TULSA	OK	741045410	0.1965122536	15
1164755872	MCELYEA	JASON	ADAM	1 E CLARK BASS BLVD		MCALESTER	OK	745014209	0.1969988501	15
1114953437	KOHL	RUSSELL	WADE	803 N FOREMAN ST		VINITA	OK	743011412	0.1971986714	15
1891768289	FORTNER	GARY	DEE	1408 N FLORENCE AVE		CLAREMORE	OK	740173159	0.1973986175	15
1699702712	IRVIN	MICHAEL	J	1001 E JACKSON ST		HUGO	OK	747434225	0.1974422742	15
1689698391	QUIRING	JERRY	M	101 S MOORE AVE		CLAREMORE	OK	740175047	0.1977482891	15
1639363922	BOYCE	DAVID	MELVIN	608 NW 9TH ST STE 1000		OKLAHOMA CITY	OK	731021014	0.1981655058	15
1437642279	WIRGINIS	RACHEL		608 NW 9TH ST STE 1100		OKLAHOMA CITY	OK	731021015	0.1983823805	15
1942280987	FEY	VICTOR	L	90 N 30TH ST	SUITE 1	CLINTON	OK	736013100	0.1986555602	15
1316979768	BIERIG	KIRT	EUGENE	124 N 6TH ST		OKEENE	OK	737639135	0.1987179705	15
1437546140	ELASS	NEDAL	AMIN	701 HIGHWAY 70 E		KINGSTON	OK	734398253	0.1990533831	15
1346208725	TIDWELL	RICHARD	H	2485 N MAIN ST		JAY	OK	743460987	0.1996932301	15
1053601302	LEWIS	GREGORY		7501 RIVERSIDE PKWY		TULSA	OK	741365056	0.1999271788	15
1669450821	CONATSER	KEVIN	C	11601 S WESTERN AVE		OKLAHOMA CITY	OK	731705823	0.2002364207	15
1538199450	BURNER	STEVEN	A.	5201 W MEMORIAL ROAD		OKLAHOMA CITY	OK	73142	0.2011189061	15
1174889448	MILES	JASON	KEITH	1501 N FLORENCE	STE 300	CLAREMORE	OK	740173255	0.2018185548	15
1174810477	JARVIS	THOMAS	ALAN	1600 W UNIVERSITY BLVD		DURANT	OK	747013094	0.2021306009	15
1205810702	WOMACK	CHARLES	ERWIN	11101 HEFNER POINTE DR STE 105		OKLAHOMA CITY	OK	731205054	0.2025292722	15
1295794048	SILER	TIMOTHY	D	1501 SE 19TH		EDMOND	OK	730136618	0.2039245065	15
1780112706	DREIER	ANTON		4400 GRANT BLVD		YUKON	OK	730990037	0.2041693349	15
1417021353	RICE	JOHN	F	116 SW 2ND ST		CHECOTAH	OK	744263602	0.2046307713	15
1538364245	BLISS	THERON	JOSEPH	220 S ELM ST		JENKS	OK	74037	0.2047407097	15
1760610430	KUHN	HOLLY	ANN	1705 E 19TH ST	STE 302	TULSA	OK	741045405	0.2057535663	15
1659344042	EVANS	GENE	H	535 6TH ST		PAWNEE	OK	740582542	0.2057584316	15
1235587627	TIEU	QUINTON		1801 CHUKKA HINA		DURANT	OK	747017117	0.205815713	15
1649346545	WEST	MICHAEL	CURTIS	403 S INDIAN RD		IDABEL	OK	747455458	0.2062217473	15
1619966827	TROW	THOMAS	E	18452 W LAKEWOOD DR		PARK HILL	OK	744512217	0.2071040837	15
1023020641	RICKNER	KYLE	W	11 PALM AVE		YUKON	OK	730995645	0.2074401929	15
1316937220	TIPTON	JOHN	W	1111 S SAINT LOUIS AVE		TULSA	OK	741205440	0.2076381381	15
1881829547	POTTHOFF	BRYAN		14101 N. EASTERN AVE		EDMOND	OK	73013	0.2091035206	15
1447318308	CRUMLEY	MARGARET	RUTH	9117 E 38TH ST		TULSA	OK	741453433	0.2092939057	15
1962470732	SALINAS	ROBERT	C	900 NE 10TH ST		OKLAHOMA CITY	OK	731045420	0.2099314002	15
1447334206	WAKEFIELD	BRENT	ALAN	615 E MAIN ST		JENKS	OK	740374138	0.2103971076	15
1336131242	LITTLE	TONY	A	140 W 151ST ST S STE 202		GLENPOOL	OK	740334530	0.2111040713	15
1053497925	HAHN	DONALD	WAYNE	1717 S UTICA AVE STE A		TULSA	OK	741045346	0.2114352846	15
1720440894	TRAN	QUY	TIEN	111 N POST RD		MIDWEST CITY	OK	731303605	0.2130524396	15
1861550097	VUONG	ANDREW		1500 N GREEN AVE		PURCELL	OK	730801642	0.215068874	15
1538158969	GRAY	BRETT	MCNEIL	900 N OWEN WALTERS BLVD		SALINA	OK	743655003	0.2155444595	15
1952340572	ALLEE	BRIAN	A	105 N INDIAN MERIDIAN RD		PAULS VALLEY	OK	730759236	0.2160147108	15
1477713691	LOBB	KELLEY		950 N PORTER	SUITE 200	NORMAN	OK	730716410	0.2162337984	15
1174563621	CARLILE	THOMAS	J	3916 S SUNNYLANE RD		DEL CITY	OK	731153656	0.2168216175	15
1033353206	RAHIMI	ABDULWALI	SAMAD	100 VALLEY DR		PAULS VALLEY	OK	730756613	0.2179382463	15
1154320901	ABSHERE	CHRISTOPH	WAYNE	6600 S YALE AVE	STE 1400	TULSA	OK	741363310	0.2181429184	15
1700880127	STUTZMAN	BRENDA	R.	579 N BROADWAY AVE		HYDRO	OK	730488425	0.2184031937	15
1922643477	AINSWORTH	DANA		104 E SHURDEN INDUSTRIAL BLVD		HENRYETTA	OK	744377323	0.2190378049	15
1801152368	NELSON	ELIZABETH	M	1501 E 19TH ST		EDMOND	OK	73013	0.2200035766	15
1932347929	SPERLING	ANDREW		1501 N FLORENCE AVE	SUITE 101	CLAREMORE	OK	740173179	0.2204928474	15
1124279328	WILLIAMS	JEFFREY	MICHAEL	1501 N FLORENCE	101	CLAREMORE	OK	74017	0.2207802181	15
1376570887	KAY	TIM	EUGENE	350 S 40TH ST		MUSKOGEE	OK	744014915	0.2208386186	15
1225302649	MAYS	ISRAEL		7858 SOUTH OLYMPIA AVENUE		TULSA	OK	74132	0.2208554438	15
1386690444	UMAKUMARAN	GEETHA		501 E HIGHWAY 33		PERKINS	OK	740594129	0.2217977495	15
1386647428	DALTON	BRYAN	L.	3100 S ELM PL	STE A	BROKEN ARROW	OK	740127950	0.2239200185	15
1427445881	DEAN	ROSELYNN	R	519 S WOODY GUTHRIE ST		OKEMAH	OK	748594645	0.2239290328	15
1205213378	NIELSON	PHILLIP		4502 E 41ST ST	SUITE 2B30	TULSA	OK	741352536	0.2247311814	15
1366880106	SALEEM	ASMA		608 NW 9TH STREET	SUITE 1000	OKLAHOMA CITY	OK	73102	0.2247380331	15
1144845496	BURNETT	JUSTIN		900 NE 10TH ST # 2102		OKLAHOMA CITY	OK	731045420	0.2248794456	15
1609874346	CHOUTEAU	CHARLES	JOSEPH	1121 NEO LOOP		GROVE	OK	743446046	0.2262726828	15
1932175320	RICE	CRAIG	E	620 ELM AVE		NORMAN	OK	730193142	0.2263044637	15
1053377937	WATKINS	STEVEN	K	908 N ROCKFORD RD	SUITE G	ARDMORE	OK	734012540	0.227189907	15
1194806307	MUNITZ	ELAINE	MARIE	4301 MOW-WAY ROAD	REYNOLDS AR	FORT SILL	OK	735036300	0.227383834	15
1669439899	GREGORY	MYRA	ANN	2202 N. BROADWAY		POTEAU	OK	74953	0.2275858117	15
1275519381	COOPER	MARTIN	T	715 N FOREMAN ST		VINITA	OK	743011422	0.2287947928	15
1992071179	ALLEN	STARLA	M	40 HOSPITAL RD		FAIRFAX	OK	746375084	0.2308380032	15
1295840288	PHELPS	CRAIG		1710 W 3RD ST	SUITE 103B	ELK CITY	OK	736445159	0.2313256991	15
1265492417	JACKSON	INGRID	WORRELL	5720 W MEMORIAL RD		OKLAHOMA CITY	OK	731422010	0.23151676	15
1447273461	GIETZEN	MICHAEL	GERARD	562 S ELLIOTT ST		PRYOR	OK	743616411	0.2319841959	15
1396123535	AHMED	SYED	HAMZA	608 NW 9TH ST	SUITE 1000	OKLAHOMA CITY	OK	731021068	0.2328216868	15
1750589651	MILLS	ERIC	STEWART	1600 W UNIVERSITY BLVD		DURANT	OK	747013045	0.2335190485	15
1861605636	DENNIS	SYEACHIA	NYREAHRI	1334 N. LANSING AVE.		TULSA	OK	741065907	0.2347177785	15
1164929774	ROOSTAEYAN	OMID		18503 N PORTLAND AVE		EDMOND	OK	730129149	0.2353251587	15
1134310436	BROWN	DANIEL	ADRIAN	1815 W 6TH AVE		STILLWATER	OK	740744202	0.2354651281	15
1437354479	BILBAO	JUBEL JHU	SULLANO	13420 N PENNSYLVANIA AVE		OKLAHOMA CITY	OK	731209007	0.2360674866	15
1235559451	SOM	SUMIT		2605 SW 119TH ST STE A		OKLAHOMA CITY	OK	731702601	0.2371696859	15
1740476951	BEENE	CHRISTOPH	L	1401 E VAN BUREN AVE		MCALESTER	OK	745014245	0.2385684341	15
1558740639	KHALAF	ANTOINE	MICHAEL	100 MCDOUGAL DR		HOLDENVILLE	OK	748482822	0.2394427444	15
1821418773	JANSSEN	SARAH		940 E 36TH ST N		TULSA	OK	741061953	0.2398279352	15
1811936412	HOWARD	CAROL	J	7501 RIVERSIDE PKWY		TULSA	OK	74136	0.2405711642	15
1740417476	BOGLE	MISTY	MARIE	2002 N COUNCIL AVE		BLANCHARD	OK	730108038	0.24076944	15
1972591980	WIECK	ROBERT	A	1509 S INDIAN RD		WEWOKA	OK	748849781	0.2420463172	15
1649279415	MURPHY	PATRICK	LEE	8414 E 101ST ST		TULSA	OK	741336919	0.2423478417	15
1730171679	FESLER	WILLIAM	L	3400 E FRANK PHILLIPS BLVD STE 300		BARTLESVILLE	OK	740062439	0.244045715	15
1508858853	RAPACZ	JOHN	P	1212 S DOUGLAS BLVD		MIDWEST CITY	OK	731305213	0.2442859156	15
1639275019	PASCHALL	CHRISTOPH		1001 N COUNTRY CLUB RD		ADA	OK	748202847	0.2446298721	15
1972768919	HOLDMAN	DANIEL	J	4150 SE ADAMS RD		BARTLESVILLE	OK	74006	0.2447664366	15
1649627688	FLOURNOY	PAYTON	THOMAS	901 SW GOODYEAR BLVD		LAWTON	OK	735059755	0.2449429092	15
1639211261	GALLARDO	GRACIELA		5101 W MEMORIAL RD		OKLAHOMA CITY	OK	731422018	0.2450619378	15
1154628113	HITES	BETH		105 WALL ST		POTEAU	OK	749534433	0.2452343708	15
1861735482	PETERS	LORI	ANN	717 S HOUSTON AVE		TULSA	OK	741279023	0.2455710276	15
1316906621	THAYER	JAMES		5720 W MEMORIAL RD		OKLAHOMA CITY	OK	731422010	0.2462259253	15
1811974413	COX	JAMIE	WILLIAM	1307 JACKIE RD		DUNCAN	OK	735331566	0.2462332594	15
1720469018	RAMSARAN	NATASHA		1111 S SAINT LOUIS AVE		TULSA	OK	741205440	0.2468332989	15
1154319234	TUOHY	JANICE		805 W COVELL RD	SUITE 200	EDMOND	OK	730032176	0.2468999784	15
1407903644	FINCH	COREY	D	4334 NW EXPRESSWAY	STE 175	OKLAHOMA CITY	OK	731161578	0.2470639936	15
1053348821	PARTON	DENNY	RAY	1322 KLABZUBA		PRAGUE	OK	748641090	0.2477072991	15
1558523415	SEMORE	JENNIFER	JANE	9417 N COUNCIL RD STE 200		OKLAHOMA CITY	OK	731626207	0.2477338189	15
1194110502	MORGAN	COLIN	JEFFREY	6585 S YALE AVE STE 1220		TULSA	OK	741368384	0.2483476853	15
1467568097	DANLEY	TABITHA	D	6201 N SANTA FE AVE	SUITE 2010	OKLAHOMA CITY	OK	731187538	0.2486555391	15
1427021450	DARVIN	KENNETH	TED	1102 W MACARTHUR ST		SHAWNEE	OK	748041743	0.249268192	15
1528006590	KRAFT	MELANIE	SUSAN	4500 S 102ND EAST AVE		TULSA	OK	741464813	0.2499618038	15
1588078331	HINES	MARY	MARGARET	900 NE 10TH ST		OKLAHOMA CITY	OK	731045420	0.2505482762	15
1811096589	ENSZ	LARRY	J	20326 ANTLER FARMS DR		EDMOND	OK	730120633	0.2509422951	15
1730112574	KROEKER	CHERYL	BERNICE	108 W MAIN ST		CHOUTEAU	OK	74337	0.2512489414	15
1770683930	WILSON	XILING	W	9322 E 41ST ST		TULSA	OK	741453721	0.2521840447	15
1235543141	GREWE-NELSON	EMILY	KATHRYN	3316 E 21ST ST STE A		TULSA	OK	741141927	0.252947338	15
1093007023	NGUYEN	BEN	GIA	7300 S WESTERN AVE	SUITE 2	OKLAHOMA CITY	OK	731392002	0.2530664747	15
1548235807	SMITH	WILLIAM	E.	1700 RENAISSANCE BLVD		EDMOND	OK	730133022	0.2539448097	15
1801051370	KING	ROBERT		3500 NW 56TH ST STE 100		OKLAHOMA CITY	OK	731124517	0.2543541767	15
1861434623	CHADWELL	PAMELA		7221 W HEFNER RD		OKLAHOMA CITY	OK	731624505	0.2543762658	15
1679578397	GEREN	JESSE	DEWAYNE	4318 W OKMULGEE ST		MUSKOGEE	OK	744014648	0.2546112604	15
1548288830	ELLIS	JOHN	WESLEY	5100 N BROOKLINE AVE STE 465		OKLAHOMA CITY	OK	731123625	0.2548713681	15
1891708277	WATSON	STEVEN	EDWARD	10617 W COUNTRY DR		OKLAHOMA CITY	OK	731702415	0.2566410123	15
1346227113	DAVIS	MITCHELL	RYAN	1921 STONECIPHER BOULEVARD		ADA	OK	748203439	0.257601726	15
1588646988	PITTMAN	JOHN	R	11220 N ROCKWELL AVE		OKLAHOMA CITY	OK	731622725	0.2580160099	15
1255507919	YANCY	MAX	D.	1211 N SHARTEL AVE		OKLAHOMA CITY	OK	731032400	0.2595824503	15
1295990950	KIRSCH	LEE	ALAN	3212 SW 89TH ST.	SUITE 100	OKLAHOMA CITY	OK	73159	0.25998559	15
1740448620	TAYLOR	JASON	MAX	119 E MAIN ST		NORMAN	OK	730691302	0.2600816829	15
1306886031	BOWLWARE	KEN		7100 S I 35 SERVICE RD	SUITE 7	OKLAHOMA CITY	OK	731492740	0.2602869348	15
1487817698	RIFFE	JASON	LEE	2400 N HIGHWAY 66	STE B	CATOOSA	OK	740153073	0.2603399382	15
1639332042	GORMAN	MICHAEL	DOUGLAS	410 E CHEROKEE ST		WAGONER	OK	744674708	0.2603900331	15
1346738689	VAUGHAN	ALISON		520 S MUSTANG RD		YUKON	OK	730996737	0.2608101188	15
1700263753	MCCASKILL	JOHANNA		7501 S RIVERSIDE PKWY		TULSA	OK	74136	0.261940783	15
1790760171	BAILEY	LEAH	A	RR 6 BOX 840		STILWELL	OK	749608703	0.2623240916	15
1740253129	CRUTCHER	JAMES	EDWARD	1111 S SAINT LOUIS AVE		TULSA	OK	741205440	0.2627982377	15
1417922709	JENKINS	JEFFERY	L.	1401WEST LOCUST	STE 102	STILWELL	OK	749603217	0.2629991147	15
1609858331	HANIGAR	KIMBERLY	K	704 S 8TH ST		MCLOUD	OK	748518633	0.2635712336	15
1629044334	OSBORN	JOHN	CLARK	310 2ND AVE SW	107-B	MIAMI	OK	743546743	0.2636853388	15
1619071164	PRICE	DONNA	J	159 W. 146TH ST	STE 4	GLENPOOL	OK	74033	0.2643964897	15
1861597197	JOHNSTON	DIANE	D.	2822 IRVING ST		MUSKOGEE	OK	744033933	0.2644310339	15
1508218959	ROGERS	CONSTANCE		1205 W MAIN ST		COLLINSVILLE	OK	74021	0.2647737489	15
1417048737	HAAG	MATTHEW	JAMES	2801 NW 23RD ST		OKLAHOMA CITY	OK	731072213	0.2652893096	15
1285600262	KRUEGER	JOHN	TIMOTHY	1111 S SAINT LOUIS AVE		TULSA	OK	741205440	0.2660753696	15
1629122627	TODD	ROBERT	ARNOLD	3560 S BOULEVARD ST		EDMOND	OK	730135413	0.2676123899	15
1831643287	WALDON	ADAM		1 CHOCTAW WAY		TALIHINA	OK	745712022	0.2676354308	15
1518905561	HAYHURST	DRU	W	2701 N ROCKWELL AVE		BETHANY	OK	730085246	0.2677786938	15
1518281377	TUCKER	SEAN	R	924 NW 58TH ST		OKLAHOMA CITY	OK	731185915	0.2680239595	15
1750322459	CHATTERJI	ROBI	P	3201 N VAN BUREN ST	SUITE 400	ENID	OK	737031800	0.2681707401	15
1154353282	BECK	PHILIP	M	5700 ARNOLD ST	72 MDG FLIG	TINKER AFB	OK	731458105	0.2706086637	15
1780797456	BARLOW	MARTHA	MICHELLE	100 S BLISS AVE		TAHLEQUAH	OK	744642512	0.2707922176	15
1851316913	COLPITT	DEBRA	SUE	10512 NORTH 110TH EAST AVENUE	SUITE 300	OWASSO	OK	740556638	0.2709882787	15
1194165258	REED	AMANDA	RENE	31870 E. HWY 51		COWETA	OK	74429	0.2710917342	15
1114923489	SHUART	JEFFREY	ROBERT	115 W BRIDGE AVE		BLACKWELL	OK	746312800	0.2712546495	15
1831176601	FARISH	KENT	G	940 E 36TH ST N		TULSA	OK	741061953	0.2724103365	15
1972031961	BUZZARD	KRISTEN		3500 NW 56TH ST STE 100		OKLAHOMA CITY	OK	731124517	0.2726495523	15
1225256282	MCCOLLOM	BRENDON	DEAN	5201 W MEMORIAL RD		OKLAHOMA CITY	OK	731422004	0.2737529256	15
1104055730	CARROLL	NICK		7912 E. 31ST COURT		TULSA	OK	741451334	0.2737858148	15
1962728477	SANTANA	CASTEL	ALANIZ	111 W POST ROAD	SUITE C	MIDWEST CITY	OK	731303605	0.2746726346	15
1114950219	ANDERSEN	STEEN	B	350 NE 12TH ST		GUYMON	OK	739423624	0.274990006	15
1083879555	ROBINSON	MICHAEL	L.	1505 WATTS ST		SAYRE	OK	736621312	0.2755929023	15
1790700466	BEARD	LOIS	S	2605 S BEECH AVE		BROKEN ARROW	OK	740127304	0.2758305344	15
1144601782	MANI	JEFFREY		608 NW 9TH ST STE 1000		OKLAHOMA CITY	OK	73102	0.2772443873	15
1518125582	VINES	LESLEY	V	2345 SOUTHWEST BLVD		TULSA	OK	741072705	0.277462342	15
1346292976	FLEGEL	ERIC		3345 S HARVARD AVE STE 202		TULSA	OK	741351809	0.2784434707	15
1871568345	MOYER	GARY	P	716 S HWY 77		NEWKIRK	OK	746475525	0.2800940868	15
1992739932	REMINGTON	JASON	DEAN	700 W 7TH AVE	SUITE 104	BRISTOW	OK	740102302	0.2810267537	15
1609846245	MARKERT	GEORGE	CONRAD	2308B W HIGHWAY 66		STROUD	OK	740796729	0.2810341708	15
1659912855	BENNETT	ELIZABETH	ANN	11200 N PORTLAND AVE		OKLAHOMA CITY	OK	731205045	0.2821463879	15
1083721468	BAKER	ROBERT	DUKE	106 COONROD AVE.		MANNFORD	OK	740440830	0.2823052766	15
1255715686	MITCHELL	JUSTIN		200 2ND AVE SW		MIAMI	OK	743546830	0.2835059763	15
1811954589	BLOMGREN	JAMES	K	950 N PORTER	SUITE 300	NORMAN	OK	730716410	0.2839764838	15
1952415366	KONDOS	FRANK	DAVID	8136 S MEMORIAL DR		TULSA	OK	741334309	0.2850751361	15
1861452575	MERCADO	MARIOLGA		10131 S YALE AVE		TULSA	OK	741376002	0.285787231	15
1457679573	WESPETAL	NANCY		7600 S LEWIS AVE		TULSA	OK	741366836	0.2880920974	15
1750352597	GROTHEER	MARTIN	HERMAN	10 S TREATY RD		MIAMI	OK	743545330	0.2885029373	15
1710322268	AJMERI	ARIF		900 NE 10TH ST		OKLAHOMA CITY	OK	731045420	0.2891336834	15
1821008046	STALLCUP	JAMES	WILLIAM	100 S BLISS AVE		TAHLEQUAH	OK	744642512	0.2903782997	15
1659373819	MCINTOSH	BRAD	A.	3330 W OKMULGEE ST		MUSKOGEE	OK	744015069	0.2904040629	15
1316172075	RASHID	SABOOR		900 NE 10TH ST	FMC 2102	OKLAHOMA CITY	OK	731045420	0.2904663781	15
1043205651	SHRECK	GARRICK	LEE	610 S WALNUT ST		STILLWATER	OK	740744222	0.290697347	15
1194720359	BARRETT	REBECCA	LYNN	4221 S WESTERN AVE	SUITE 3030	OKLAHOMA CITY	OK	731093447	0.290699985	15
1104356005	SMATHERS	AARON	MICHAEL	900 NE 10TH ST		OKLAHOMA CITY	OK	731045420	0.2909867248	15
1871564930	RYLANDER	EDWARD	E	7501 RIVERSIDE PKWY		TULSA	OK	74136	0.2910190314	15
1972128635	BROWN	RAECHEL	DENIELLE	900 NE 10TH ST # 2102		OKLAHOMA CITY	OK	731045420	0.2912493051	15
1548202807	CORMAN	MAURICE	E.	63 GOODER SIMPSON BLVD		PIEDMONT	OK	730789215	0.2913426036	15
1568485589	BATTLES	PAUL	EDWARD	562 S ELLIOTT ST		PRYOR	OK	743616411	0.2918858883	15
1699216549	REDMOND	JOSHUA	A	1301 NE 1ST ST		PRYOR	OK	743618850	0.2924190635	15
1952350423	HERNDON	MICHAEL	WAYNE	1919 E MEMORIAL RD		OKLAHOMA CITY	OK	731311253	0.2928100965	15
1003878042	BASS	JAMES	WILLIAM	1800 W. 1ST ST.	SUITE 102	ELK CITY	OK	736442339	0.2934145156	15
1053393827	HENRY	JAYSON	D	500 E ROBINSON ST	SUITE 2200	NORMAN	OK	730716697	0.2935349547	15
1548224710	FOSTER	MICHAEL	C	7912 E 31ST CT	SUITE 100	TULSA	OK	741451315	0.2939136207	15
1003433582	COLLIER	MATTHEW	BRICE	1600 W UNIVERSITY BLVD		DURANT	OK	747013094	0.2940652921	15
1487818449	CAUTHEN	BRETT		701 NE 36TH ST		OKLAHOMA CITY	OK	731057203	0.2948291867	15
1356756860	JONES	ANDREA		900 NE 10TH ST		OKLAHOMA CITY	OK	731045420	0.2951362959	15
1205216157	KRAMER	KATHRYN		2919 S DIVISION ST		GUTHRIE	OK	730446806	0.2964519259	15
1932685955	EAGLE ROAD	LENA	NICOLE	1 CHOCTAW WAY		TALIHINA	OK	745712022	0.2978479091	15
1558330381	RAMSEY	TERROLL		1021 E BRYAN AVE		SAPULPA	OK	740664512	0.2987493716	15
1619352671	KASINCHETTY	RHEVANTH		608 NW 9TH ST	SUITE 1000	OKLAHOMA CITY	OK	731021068	0.2988207872	15
1629275680	SHAH	KANAN	VINAY	1700 RENAISSANCE BLVD		EDMOND	OK	730133022	0.2988210857	15
1609463587	BROADDRICK	JULIE	VANG	11911 S MEMORIAL DR		BIXBY	OK	740082030	0.2991863318	15
1174984421	BENNETT	AARON	LUTHER	2345 SOUTHWEST BLVD		TULSA	OK	741072705	0.2996542166	15
1477578995	HUBANKS	JOHN	M	101 FK BUSTER AVE		CHEYENNE	OK	73628	0.301382024	15
1366411282	MCCLINTOCK	LYNN	A	350 S 40TH ST		MUSKOGEE	OK	744014915	0.3014288169	15
1568439735	LOEMKER	VICKIE	L	900 NE 10TH ST		OKLAHOMA CITY	OK	731045420	0.3018269252	15
1194769703	PARROTT	KENNETH	D	124 N 6TH ST		OKEENE	OK	73763	0.3018555684	15
1982607743	BAIRD	BLAKE	ALLEN	505 N 14TH ST		PERRY	OK	730775000	0.3025516427	15
1649347501	GRUBBS	JOEL	S.	2916 N KELLY AVE		EDMOND	OK	730033233	0.3026272572	15
1114925781	SCHIEBER ANDE	GAYNELL	MARIE	1102 W MACARTHUR ST		SHAWNEE	OK	748041743	0.3027502342	15
1679059406	LOWE	JOSHUA		1 CHOCTAW WAY		TALIHINA	OK	745712022	0.3037408061	15
1861716474	SLOAT	NICHOLAS	ADRIAN	1000 N LEE AVE		OKLAHOMA CITY	OK	731021036	0.3039183031	15
1356506935	BULLOCK	PETER	PAUL	106 S CASTLEROCK LN		MUSTANG	OK	730644586	0.3039393184	15
1568455772	DITTO	STEVEN	WAYNE	4801 SE 15TH ST STE 300		DEL CITY	OK	731153918	0.3042766206	15
1609844703	HIGBEE	PAUL		1919 S WHEELING AVE STE 404		TULSA	OK	74104	0.3044465959	15
1669884987	CORNWELL	JAMES	NELSON	514 PLAZA CT		SAND SPRINGS	OK	74063	0.3051284604	15
1053354563	FERGUSON	DON	KEITH	216 S MAIN ST		LINDSAY	OK	730525634	0.305144007	15
1013397991	MCVEY	CHELSEA	R	1468 N MUSTANG RD		MUSTANG	OK	730647214	0.3058954046	15
1902196728	HANCOCK	WARREN	C	3450 E FRANK PHILLIPS BLVD STE 200		BARTLESVILLE	OK	740062401	0.3065140649	15
1689916850	WALLS	LESLEY	LAFANE	1232 E 25TH ST		TULSA	OK	741142616	0.30685762	15
1811950942	REZAEI	ABOLGHASE	MARCO	4121 W GORE BLVD		LAWTON	OK	735056336	0.3076268627	15
1598725111	ANDERSON	SHAWN	MICHAEL	700 S MAIN ST		GROVE	OK	743442841	0.3080931722	15
1285611160	FORRESTAL	JAMES		830 16TH AVE NW		ARDMORE	OK	734011818	0.308122662	15
1306853874	PATTERSON	KEITH	STACY	10512 NORTH 110TH EAST AVENUE		OWASSO	OK	740556636	0.3082127396	15
1619961943	STURCH	CHRIS	L	1727 CHUCKWA DR	SUITE 500	DURANT	OK	747012151	0.308724973	15
1801090717	MEYER HANNER	MEGAN		300 S MAIN ST		NEWCASTLE	OK	730655403	0.309501053	15
1104910272	TROUTMAN	BARRY	DON	4619 S HARVARD AVE	SUITE 102	TULSA	OK	741352920	0.3101472735	15
1093129090	MONTES	BRANDY		900 NE 10TH ST		OKLAHOMA CITY	OK	731045420	0.3119776139	15
1437152774	MASON	ATHENA	C	3100 S ELM PL	STE A	BROKEN ARROW	OK	740127950	0.3121970423	15
1568558823	THOMPSON	JEFFREY	M	13401 N WESTERN AVE	SUITE 200	OKLAHOMA CITY	OK	731141408	0.312706534	15
1861496275	RAU	ROBERTA	A.	800 W. BOISE CIRCLE STE. 160		BROKEN ARROW	OK	740124932	0.3130417374	15
1912183138	GREUEL	JACOB	V	7501 RIVERSIDE PKWY		TULSA	OK	741365056	0.3132502024	15
1972616647	HOLSEY	ROBERT	D	100 MAIN STREET		BINGER	OK	730090482	0.3133600309	15
1518198233	ORLINO	SEAN ANDR	DE LEON	1401 N 4TH AVE	SUITE 101	PURCELL	OK	730801806	0.3138740213	15
1245524941	LOWRANCE	RICHARD	A	201 S SARA RD STE 200		MUSTANG	OK	73064	0.3139570622	15
1790190148	ELVIR ZELAYA	ROBERTO	ARMANDO	12020 E 31ST ST		TULSA	OK	741462001	0.3143980262	15
1801153754	HILL	JEFFREY	B	7858 SOUTH OLYMPIA AVENUE WEST		TULSA	OK	74132	0.3146115296	15
1417285750	KRATZ	ERIN	REBECCA	2345 SOUTHWEST BLVD		TULSA	OK	741072705	0.3150515497	15
1053757062	NGUYEN	HIEU	CHI	700 24TH AVE NW		NORMAN	OK	730696232	0.315435413	15
1700299286	GALIMA	SAMUEL		4301 WILSON ST		FORT SILL	OK	735034472	0.315671195	15
1396772182	MILLS	TERRY	L	7333 E 121ST ST S		BIXBY	OK	740082654	0.3159130087	15
1073005633	SANCHEZ	CLINTON	CLYDE	1025 STRAKA TER		OKLAHOMA CITY	OK	731392544	0.3164990555	15
1023070679	HADLEY	DAVID	LEWIS	1920 N BROADWAY AVE		SHAWNEE	OK	748043722	0.3167838973	15
1508307448	RUSSELL	GEORGE	WILLIAM	1600 W UNIVERSITY BLVD		DURANT	OK	747013094	0.3174803086	15
1437185667	KLINGER	DONALD		519 E STATE RD		FAIRVIEW	OK	737371458	0.3183762833	15
1700893898	NOLAN	DOUGLAS	CLAYTON	100 S BLISS AVE		TAHLEQUAH	OK	744642512	0.3186841571	15
1346627304	WHITE	EMILY		140 W 151ST ST S STE 202		GLENPOOL	OK	74033	0.319089153	15
1396718326	MAGNUSSON	JUDY	LEE	10021 S WESTERN AVE		OKLAHOMA CITY	OK	731392927	0.3194306057	15
1760453591	STEELE	SUSAN	K	802 S JACKSON AVE STE 420		TULSA	OK	741279059	0.3195944891	15
1053479881	GREEN	JANET	H	1401 E VAN BUREN AVE		MCALESTER	OK	745014245	0.3203059082	15
1780904987	MASON	KRISTIE	MARIE	5606 SW LEE BLVD	SUITE 303	LAWTON	OK	735059688	0.320358135	15
1538280920	CAMPBELL	ELIZABETH	DAWN	817 S ELM PL		BROKEN ARROW	OK	740125369	0.3215065092	15
1598757510	GARNER	JAMES		203 N WEIGLE AVE		WATONGA	OK	737723840	0.3216957503	15
1215145255	HARVEY	CHARLES	FRANCIS	1000 NE 10TH ST		OKLAHOMA CITY	OK	731171299	0.3226175882	15
1831174192	AXELSSON	BOERJE	A.	30011 E STATE HIGHWAY 51		COWETA	OK	744297681	0.322850749	15
1356362073	STOUT	DARREL	L.	1575 N SANTA FE AVE		EDMOND	OK	730033638	0.3229378421	15
1902001258	MOLINA	DANIEL		4913 W RENO AVE		OKLAHOMA CITY	OK	731276339	0.3229800087	15
1740771013	MEANS	DEREK		12455 E 100TH ST N STE 350		OWASSO	OK	740554675	0.3232027471	15
1578509170	KADIVAR	ARYAN	PARKER	916 SW 38TH ST	SUITE D	LAWTON	OK	735057005	0.3238896156	15
1225696305	JAMAL	SERENA	JAFER	900 NE 10TH ST		OKLAHOMA CITY	OK	731045420	0.324362381	15
1043256019	KELLEY	GREGORY	PAUL	13190 NE 23RD ST		CHOCTAW	OK	730208621	0.3248396769	15
1457918062	BECKMAN	MADISON		1111 S SAINT LOUIS AVE		TULSA	OK	741205440	0.3249866899	15
1013911908	COTTON	MARK	W	5610 SW LEE BLVD		LAWTON	OK	735059635	0.3250359662	15
1821060831	SPENCE	WILLIAM	D	7530 NW 23RD ST		BETHANY	OK	730084921	0.3256075319	15
1982666582	KURVINK	KIM	L	1101 E MONROE AVE		MCALESTER	OK	745014815	0.3257321344	15
1073564597	HUTCHINS	STEPHEN	I	301 WANDA ST		MARIETTA	OK	734481229	0.3265828496	15
1306823828	HUEY	WAYNE	A	6 E MAIN ST		TUTTLE	OK	730899171	0.3265833735	15
1730677741	NGUYEN	DENISE		1921 STONECIPHER DR		ADA	OK	748203439	0.3269331257	15
1083646541	WRIGHT	ROBERT	JEFFREY	5050 E KENOSHA		BROKEN ARROW	OK	74014	0.3271668569	15
1942798343	THOMAS	ASHLEY		3500 NW 56TH ST STE 100		OKLAHOMA CITY	OK	731124517	0.3279463641	15
1740805498	BROWN	RONALD	DALE	900 NE 10TH ST # 2102		OKLAHOMA CITY	OK	731045420	0.3285645406	15
1487623294	CROWELL	CHARLES	P	119 W MAIN ST		HOMINY	OK	740351031	0.3286692851	15
1841318771	DUDLEY	JULIE	H	1600 W UNIVERSITY BLVD		DURANT	OK	747013045	0.3289920331	15
1619941754	BROCKBANK	NEAL	ROSS	212 N MAIN ST		FAIRFAX	OK	746373023	0.3290502617	15
1134216575	ROGERS	CHARLES	D	1011 HONOR HEIGHTS DR		MUSKOGEE	OK	744011318	0.3290517634	15
1821528480	NOTTINGHAM	BRAXTON	LANE	5720 W MEMORIAL RD		OKLAHOMA CITY	OK	731422010	0.3315098879	15
1497754261	MILLS	ANDREW	CARLTON	6161 S YALE AVE		TULSA	OK	74136	0.3324953859	15
1578534400	WILLISTON	LAUREL	K	7501 RIVERSIDE PKWY		TULSA	OK	74136	0.3325923231	15
1346470606	REED	MICHAEL	STEVEN	2171 COMMUNITY PL		HARRAH	OK	730451118	0.3341834244	15
1669446225	OSBORN	JAMES	MARK	21 W CENTRAL AVE		MIAMI	OK	743546815	0.3342337517	15
1619919487	TODD	THOMAS	R	4716 W URBANA ST STE 211		BROKEN ARROW	OK	740126157	0.335806885	15
1053315937	LE	JENNY		2611 KELLEY POINTE PKWY		EDMOND	OK	730132994	0.3358590497	15
1659438034	CONLEY	JOHN	DAVID	2 HOSPITAL DRIVE	POB 604	MADILL	OK	734460604	0.3366535708	15
1326054479	MORGAN	THOMAS	JOSEPH	7901 S SHERIDAN RD	SUITE D	TULSA	OK	741338900	0.337198679	15
1174729719	STEELE	CAROLYN	JOY	4415 S HARVARD AVE STE 125		TULSA	OK	741359700	0.3375554352	15
1952784431	JANZ	HUNTER		3401 W GORE BLVD		LAWTON	OK	735056332	0.3380732151	15
1801822895	JAFFREY	FATIMA	Z.	4300 W MEMORIAL RD		OKLAHOMA CITY	OK	731208304	0.338416042	15
1659310928	RIDDLE	DOUGLAS	RYAN	4509 INTEGRIS PKWY STE 200		EDMOND	OK	730348696	0.3384652153	15
1649650649	KENNEDYE	PATRICK	JAMES	2601 SPENCER RD		SPENCER	OK	73084	0.3387215204	15
1982920708	CHEN	BEST		600 S MONROE ST		ENID	OK	737017211	0.3393231832	15
1790009736	LAWRENCE	JEFFREY		2017 W I 35 FRONTAGE RD	STE 170	EDMOND	OK	730138504	0.3397529793	15
1437176062	RONCK	JOHN	W	305 S 5TH ST	WOUND CARE	ENID	OK	737015832	0.3397622711	15
1801107693	STEPHENS	LINH	TRAN	8214 E 111TH PL S UNIT 100		BIXBY	OK	740082452	0.3402583792	15
1770572612	WRIGHT	PAUL	ERIC	608 NW 9TH ST	SUITE 1000	OKLAHOMA CITY	OK	731021068	0.3415793573	15
1104887520	HOWARD	JEFFREY	WAYLAND	9001 S 101ST EAST AVE	STE 270	TULSA	OK	741335708	0.3427717296	15
1295099877	DHALIWAL	SUNDEEP		900 NE 10TH ST		OKLAHOMA CITY	OK	731045420	0.3428565559	15
1275567513	VERAGIWALA	JIGNESH	JAYESH	2919 S DIVISION ST		GUTHRIE	OK	730446806	0.3430721473	15
1801823505	KNOX	JONATHAN	M.	5201 W MEMORIAL RD		OKLAHOMA CITY	OK	731422004	0.3433477903	15
1821072570	ROBBINS	RICK	L.	511 EAST REDWOOD		SALLISAW	OK	74955	0.3433523766	15
1841230349	MILLS	GERALD	PARTICK	3330 NW 56TH ST	SUITE 500	OKLAHOMA CITY	OK	731124479	0.3438293176	15
1619262052	FRENCH	KENT	ANTHONY	9100 N MAY AVE		OKLAHOMA CITY	OK	731204417	0.3439343722	15
1447281753	WARD	TYE		1500 E DOWNING ST	SUITE 214	TAHLEQUAH	OK	744643234	0.3441067014	15
1982668794	OLSON	DARWIN	D	7912 E 31ST CT	SUITE 200	TULSA	OK	741451315	0.34465034	15
1619468378	NGUYEN	NHAN		5200 E INTERSTATE 240 SERVICE RD		OKLAHOMA CITY	OK	731352607	0.3447991867	15
1194112839	CLAYBORN	ASHTON		1 CHOCTAW WAY	MEDICAL STA	TALIHINA	OK	745712022	0.34545215	15
1265891212	ELSE	MATTHEW		12620 S MEMORIAL DR		BIXBY	OK	740082676	0.3461533	15
1538157102	HORANZY	ROBERT	RAYMOND	107 S 3RD ST		DAVIS	OK	730302305	0.3467775995	15
1508802216	GOODWIN CHAMB	SHANNON	BETH	500 BROOKSIDE DR		MADILL	OK	734463643	0.3471445331	15
1275577884	LAGAN	HENRY	D	124 N 6TH ST		OKEENE	OK	73763	0.3474500735	15
1477713378	SINGH	KANWARDEE		1202 NW ARLINGTON AVE		LAWTON	OK	735056537	0.3481902435	15
1336168236	SWEARINGEN	WILLIAM	T	300 S MAIN ST		NEWCASTLE	OK	730655403	0.3487024328	15
1992770796	MITCHELL	CHRISTOPH	MATTHEW	3019 DENVER ST		MUSKOGEE	OK	744015353	0.349436755	15
1700857349	MILLER	RUTH	A.	6135 S 90TH EAST AVE		TULSA	OK	741336365	0.351475076	15
1487614368	JOHNSON	DONALD	F	1201 E BRYAN AVE		SAPULPA	OK	740664617	0.3519553586	15
1568444750	FISHER	CARY	ARDIS	7301 N COMANCHE AVE	SUITE B	WARR ACRES	OK	731326636	0.3519861281	15
1104854876	DILL	STEVEN	LEROY	109 N FAIRLAND ST	SUITE 109	PRYOR	OK	743614203	0.3520618278	15
1487685020	WILLIAMS	TERENCE	MICHAEL	20 E 34TH ST		SAND SPRINGS	OK	740634001	0.352446323	15
1649213299	NEWLAND	WILLIAM		201 S PARK LN		ALTUS	OK	735215733	0.3531441541	15
1629174321	BURLESON	JAMES	E.	10506 S MEMORIAL DR		TULSA	OK	741336914	0.3541789005	15
1043223621	OSBORN	THOMAS	H	100 MCDOUGAL DR		HOLDENVILLE	OK	748482822	0.3542577095	15
1861871501	SWEARINGEN	RICHARD	MATTHEW	900 NE 10TH ST		OKLAHOMA CITY	OK	731045420	0.3543346451	15
1225248453	BHATTARAI	SANJANA	J	1025 STRAKA TER		OKLAHOMA CITY	OK	731392544	0.3555140478	15
1104861616	HAMMOND	MICHAEL	W	3900 W BROADWAY ST		MUSKOGEE	OK	744012145	0.355595974	15
1558890715	SADLER	AMANDA		900 NE 10TH ST		OKLAHOMA CITY	OK	731045420	0.3557921137	15
1649566720	MCAULEY	DEIRDRE	ANN	1015 W WASHBOURNE ST		JAY	OK	743464205	0.3561544625	15
1336361773	WHINERY	ROYAL	BRADLEY	1710 W 3RD ST	SUITE 103	ELK CITY	OK	736445159	0.3571163362	15
1710041280	GOFORTH	THOMAS	FRED	7410 S MACARTHUR BLVD		OKLAHOMA CITY	OK	731696908	0.3571288368	15
1700812450	TENNERY	PAUL	L.	1919 E MEMORIAL RD		OKLAHOMA CITY	OK	731311253	0.3571325021	15
1720513104	HUTCHINSON	CHRISTOPH		1900 W WILLOW RD		ENID	OK	737032441	0.3571484337	15
1154394682	RIDER	BART		2950 S ELM PL	STE 160	BROKEN ARROW	OK	740127877	0.3572631075	15
1811216567	FERRY	MELONIE	DAWN	744 W 9TH ST		TULSA	OK	741279020	0.357674638	15
1336309574	SCEARS	MEGHAN		909 26TH AVE NW		NORMAN	OK	73069	0.357743086	15
1891919270	PHAM	CUONG	C	ONE WILLIAM KEY BLVD		FORT SUPPLY	OK	738410061	0.3593444458	15
1427035419	MATTHEWS	MARCIA	KAY	30 B ST SW		MIAMI	OK	743546808	0.3594870411	15
1558620799	STEGER	BRANDON	DANIEL	1705 E 19TH ST	SUITE 600	TULSA	OK	741045405	0.3600877716	15
1043215965	QUINONES	EVARISTO		4303 PITMAN & THOMAS RD		FORT SILL	OK	73503	0.3602100696	15
1588894331	RAMIREZ	NESSER	QUEJA	3400 S DOUGLAS BLVD	SUITE 200	OKLAHOMA CITY	OK	731501014	0.3602883487	15
1437688587	LUST	OLIVIA	ELIZABETH	900 NE 10TH ST		OKLAHOMA CITY	OK	731045420	0.3605598022	15
1366456881	ANDREW	HEND	F	2950 S ELM PL STE 260		BROKEN ARROW	OK	74012	0.3609862385	15
1952347361	ROSS	DEAN	LANCE	3330 NW 56TH ST STE 305		OKLAHOMA CITY	OK	731124426	0.3611981358	15
1003885583	CROTTY	BRIAN		1919 S WHEELING AVE	LL 100	TULSA	OK	74104	0.3619546529	15
1982603536	RICCITELLI	KEVIN	MARK	304 S 29TH ST		CHICKASHA	OK	730182501	0.3626749862	15
1063462380	JONES	PHILLIP	WAYNE	2149 SW 59TH ST	SUITE NO. 2	OKLAHOMA CITY	OK	731197033	0.3629009357	15
1790745578	SHUNATONA	BAPTISTE		1923 S. UTICA	DT 400	TULSA	OK	74104	0.3633421955	15
1114309606	MOURH	RANDEEP S		900 NE 10TH ST	FMC 2102	OKLAHOMA CITY	OK	731045420	0.3634777546	15
1427431253	KRYLOV	VITALIY		601 E 13TH ST STE C		GROVE	OK	743442962	0.3638707164	15
1023094620	SANDERS	STEVEN	PAUL	1201 HERITAGE CIR		PAWNEE	OK	740583744	0.3654006661	15
1770676280	HIGHTOWER	LAREN	W	28622 E 141ST ST S		COWETA	OK	744297515	0.3655968366	15
1942217336	HINES	MARILYN	LYNNE	1921 STONECIPHER DR		ADA	OK	74820	0.3660263947	15
1669403085	CAIL	JAMES	THOMAS	11808 S MAY AVE		OKLAHOMA CITY	OK	731702560	0.3672516795	15
1720642432	MCGEE	GRETCHEN	ELIZABETH	3500 NW 56TH ST STE 100		OKLAHOMA CITY	OK	731124517	0.3673810453	15
1336239862	STOUT	BILLY	HERMAN	1215 NW 25TH ST		OKLAHOMA CITY	OK	731065629	0.36776177	15
1770998429	JOHNSON	JERIMIAH		1208 W 15TH ST		EDMOND	OK	730133001	0.3681263436	15
1265422281	NEWTON	LETICEA	MARIE	1328 S YORK ST		MUSKOGEE	OK	744037650	0.3682031275	15
1932542891	KO	EUN	HO	10507 E 91ST ST	SUITE 550	TULSA	OK	741335589	0.3682058968	15
1184649584	MANN	MARK	BLAINE	90 N 30TH ST	SUITE 4	CLINTON	OK	736013101	0.3685204137	15
1285695403	KELLEY	MICHELLE		4415 S HARVARD AVE STE 209		TULSA	OK	741352618	0.3690329075	15
1356318919	LEGAKO	RONAL	D	1501 E 19TH ST		EDMOND	OK	730136618	0.3692045106	15
1073554754	WOODRUFF	ROBERT	A	311 W MAIN ST		WILBURTON	OK	745784047	0.3696556545	15
1134197205	PYLES	TRACY	LYNN	1030 E CHERRY		CUSHING	OK	740234102	0.3701756491	15
1396717765	FISHER	DAVID	E	7530 NW 23RD ST		BETHANY	OK	730084921	0.3703235655	15
1235208430	CAO	HIEP	A	1824 KANSAS AVE		WOODWARD	OK	738012912	0.3710896579	15
1932293974	CHESNUT	SHIRLEY		10 S. TREATY		MIAMI	OK	743545330	0.3711137093	15
1952609885	BOST	DEKODA	KOLE	11900 NW EXPRESSWAY		YUKON	OK	73099	0.3715636159	15
1588969711	ROYDER	CLAYTON	HOWARD	5252 N MERIDIAN AVE	SUITE 105	OKLAHOMA CITY	OK	731122178	0.3724674426	15
1417298837	RANK	MARINN		2345 SOUTHWEST BLVD		TULSA	OK	741072705	0.3724721444	15
1578534780	MAYFIELD	CHRISTY	D	10507 EAST 91ST	SUITE 420	TULSA	OK	74133	0.3729166213	15
1649271727	KRIEGER	MICHAEL	D	401 W FOREST LN		HOBART	OK	736511645	0.3730807516	15
1104034958	ROSSON	LANCE	ELLIOTT	1211 N SHARTEL AVE	SUITE 1104	OKLAHOMA CITY	OK	731032400	0.3732246432	15
1104828755	LAMBERT	RAEANNE		10711 E 11TH ST		TULSA	OK	741283200	0.3733080283	15
1568637353	FRENCH	KYLE	BRADLEY	1600 SW 119TH ST		OKLAHOMA CITY	OK	731704908	0.3735280309	15
1235428491	AVULA	VIKAS	R.	921 NE 13TH ST		OKLAHOMA CITY	OK	731045007	0.3737806456	15
1497764328	JORDAN	JANA	L.	100 S BLISS AVE		TAHLEQUAH	OK	744642512	0.3747746597	15
1568483758	SUBERA	LAYNE	EVAN	201 E 2ND ST		SKIATOOK	OK	740701211	0.3751356357	15
1235231069	SINGH	RAYMATTIE		10505 E 91ST ST		TULSA	OK	741335801	0.3753873573	15
1134640162	STACY	LAUREL	ELIZABETH	1030 E CHERRY ST		CUSHING	OK	740234102	0.3754177011	15
1275537516	HOLDER	TIMOTHY	W.	2025 E 71ST STREET		TULSA	OK	741365407	0.3755444793	15
1972502029	FRAZIER	JUDITH	A	4300 W MEMORIAL RD	MERCY HEALT	OKLAHOMA CITY	OK	731208304	0.3784341404	15
1801896709	EMERSON	NOEL	W.	1510 S VIRGINIA AVE		ATOKA	OK	745253246	0.3788081549	15
1285013631	KLUMP	KATHRYN		900 NE 10TH ST		OKLAHOMA CITY	OK	731045420	0.3789832333	15
1225127798	PETERSEN	KRISTY		3517 W OWEN K GARRIOTT RD	SUITE FOUR	ENID	OK	737034952	0.379543605	15
1528322476	PACHECO	ALEJANDRO		205 S PARK LN		ALTUS	OK	735215755	0.3795867788	15
1912240052	HARDY	BRADLEY	DWIGHT	10507 E 91ST ST	SUITE 550	TULSA	OK	741335589	0.3807363037	15
1629091640	FELL	JOHN		562 S ELLIOTT ST		PRYOR	OK	743616411	0.3808675378	15
1548569726	SMITH	LLOYD	NATHAN	1717 S UTICA AVE STE A		TULSA	OK	741045346	0.3812497525	15
1992847461	MORGAN	ANGELA	KRISTINA	1404 E 9TH ST		EDMOND	OK	730345712	0.3822299351	15
1336102532	CARTER	DENNIS	J	1013 DEWEY AVE		POTEAU	OK	749534409	0.382386232	15
1427342757	KAUR	NAVNIDHI		1202 NW ARLINGTON AVE		LAWTON	OK	735076537	0.3825118278	15
1629427430	MOHARRERI	JALAL	SHARIAT	3401 W GORE BLVD		LAWTON	OK	735056332	0.3829590792	15
1972572576	ELLIS	LARRY	L	2345 SOUTHWEST BLVD		TULSA	OK	741072705	0.3863905749	15
1770003006	MUCKELRATH	HALIE		1025 E 2ND ST		CUSHING	OK	740234136	0.3866705202	15
1467411645	MOORE	CRAIG	BEATY	125 NORTH BROADWAY		HOBART	OK	73651	0.386907364	15
1396916540	SANFORD	JOHNSON	W	300 N MARTIN LUTHER KING		LANGSTON	OK	73050	0.3870117363	15
1164586830	HAYS	GARY	LYNN	540 S 30TH ST		CLINTON	OK	736013631	0.3878625875	15
1891791406	HINSHAW	STEVEN	DONALD	110 W BROADWAY AVE		WAURIKA	OK	735732212	0.3885445243	15
1033711031	BOOTENHOFF	SARAH	DENISE	609 W MEMORIAL RD		OKLAHOMA CITY	OK	731142006	0.388923899	15
1780667378	SOUTHWARD	LAUREN	BROOKS	1111 WALNUT DR		ARDMORE	OK	734012354	0.3890506152	15
1659349306	WINN	PETER	A	900 NE 10TH ST		OKLAHOMA CITY	OK	731045420	0.3892693768	15
1285677203	TRAN	JOHN		205 S PARK LN		ALTUS	OK	735215755	0.3895643844	15
1245355544	BURNS	LARRY	ALAN	2453 WILCOX DR		NORMAN	OK	730693956	0.3897855991	15
1104434307	PEDDAPANGA	CHRISTINE	S	608 NW 9TH ST STE 1100		OKLAHOMA CITY	OK	731021015	0.3898248805	15
1538259791	CARNEY	TRACI	LEE	14002 E 21ST ST	SUITE 1130	TULSA	OK	741341412	0.3908586266	15
1871563015	BEYMER	JAMES	R.	612 WEST BYPASS		DRUMRIGHT	OK	740305954	0.3909456615	15
1831288695	MARTIN	WILLIAM	HOBART AL	END OF HIGHWAY 63A		TALIHINA	OK	745711168	0.3919378451	15
1124022140	WELDEN	WILLIAM	L	436 S MUSTANG RD		YUKON	OK	730996754	0.392215423	15
1245260926	ONARECKER	CHEYN	D	608 NW 9TH ST	SUITE 1100	OKLAHOMA CITY	OK	731021068	0.3927041843	15
1902293103	KAMMERZELL	SAMUEL		7501 S RIVERSIDE OKWY		TULSA	OK	741361191	0.3927497814	15
1396786737	FANNING	JANET		416 SW 79TH ST STE 100		OKLAHOMA CITY	OK	731398121	0.3928033171	15
1336137728	WILLIAMS	ROBERT	C	702 W BROADWAY ST		SPIRO	OK	749592430	0.3930290264	15
1316931488	MAY	ANNE	S	2140 S YALE AVE		TULSA	OK	741142122	0.3931067946	15
1255589941	MANSALIS	KATHERINE		3500 NW 56TH ST STE 100		OKLAHOMA CITY	OK	731124517	0.3934301489	15
1649614900	ROBINSON	VALERIE	ELIZABETH	1 CHOCTAW WAY		TALIHINA	OK	745712022	0.3934443148	15
1639517592	SMITH	CHARLES	L	59390 E 288 CT		GROVE	OK	743447735	0.3943132061	15
1356312573	KELLER	SCOTT	A	7501 RIVERSIDE PKWY		TULSA	OK	74136	0.394355497	15
1487726493	MATHEW	SUSAN	VARGHESE	4401 S WESTERN AVE		OKLAHOMA CITY	OK	731093413	0.3946103511	15
1376641316	WILLIS	DIANNA	MARIE	1305 EAST TAFT		SAPULPA	OK	740666033	0.3951611404	15
1063475275	GUPTON	WILLIAM	EDWIN	1401 E VAN BUREN AVE		MCALESTER	OK	745014245	0.395568419	15
1346779816	GONZALEZ	HERMAN		1919 S WHEELING AVE, LOWER LEVEL	BERNSEN MED	TULSA	OK	741045420	0.3967068914	15
1700291358	SHELLEY	JULIE		2603 SW 119TH ST		OKLAHOMA CITY	OK	731702628	0.3978126754	15
1043431208	JONES	MARCELLA	P	701 W BROADWAY ST		SPIRO	OK	749592456	0.3984232728	15
1386955532	AYADPOOR	ALIYEAH		1305 E TAFT AVE		SAPULPA	OK	740666033	0.3994377076	15
1306885934	SCHUMPERT	BILLY	DON	1400 W PAWNEE ST		CLEVELAND	OK	740203020	0.4001004186	15
1417917113	STEPP	ROBERT	G	11101 HEFNER POINTE DR	SUITE 105	OKLAHOMA CITY	OK	731205054	0.4001813333	15
1528123874	WOOD	JAMES	OTHA	303 N RODEO DR		COMANCHE	OK	735291423	0.4003118884	15
1730177734	MICKLE	THEODORE	ARTHUR	921 NE 13TH ST	VA MEDICAL	OKLAHOMA CITY	OK	731045007	0.400554212	15
1154785343	BANKS	JEFFREY		1111 S SAINT LOUIS AVE		TULSA	OK	741205440	0.4006351877	15
1407116270	BULL	GARRY	T	300 N CHEROKEE ST		HENNESSEY	OK	737421106	0.4008611601	15
1023302080	SANTILLANO	SARAH	MARIE	7501 RIVERSIDE PKWY		TULSA	OK	74136	0.4017698548	15
1508961095	NICKELS	TERRY	LEE	2803 SE 44TH ST		OKLAHOMA CITY	OK	731298533	0.4034150114	15
1144261546	SWITZER	SETH	H.	302 N INDEPENDENCE ST STE 700		ENID	OK	737014046	0.4048072749	15
1336415173	BOYD	GEORGE	BRYANT	6565 S YALE AVE	SUITE 1003	TULSA	OK	741368327	0.4052029808	15
1154377125	SMALLWOOD	SHARON	C	100 S BLISS AVE		TAHLEQUAH	OK	744642512	0.4053133928	15
1609099803	HARVEY	ZANE		4913 W RENO AVE		OKLAHOMA CITY	OK	731276339	0.4053807749	15
1437151578	DANSBY	JASON	D.	3330 W OKMULGEE ST		MUSKOGEE	OK	744015069	0.4080323989	15
1952563892	FOWLER	SCOTT	J.	1130 E LANSING ST		BROKEN ARROW	OK	740122429	0.40815414	15
1376572636	SMILEY	CONSTANCE	A.	9100 N MAY AVE		OKLAHOMA CITY	OK	731204417	0.4083566961	15
1548232424	MORSE	ROBERT	MICHAEL	1111 S ST LOUIS AVE		TULSA	OK	74120	0.4089013047	15
1508182619	BUSHMAN	JONATHAN	K	822 W RANDOLPH AVE		ENID	OK	737013834	0.4091330042	15
1952377442	MEASE	DARRELL	ROBERT	659 S. 14TH ST.	BLDG. B	JAY	OK	74346	0.4091367994	15
1629010517	CRANMER	KERRY		3545 NW 58TH ST	STE 750	OKLAHOMA CITY	OK	731124726	0.4094805677	15
1689806259	BROWN	AMANDA	LYNN	7501 RIVERSIDE PKWY		TULSA	OK	741365056	0.4100835563	15
1588681126	RANA	GERALD	D	810 HIGHWAY 2 N		WILBURTON	OK	745783625	0.4110546566	15
1316327570	VO	LOUISE		5915 W MEMORIAL RD STE 300		OKLAHOMA CITY	OK	73142	0.4111173257	15
1427083351	GOMEZ	JOSE	J	601 SE WASHINGTON ST		IDABEL	OK	747453319	0.411302794	15
1841554789	CHASE	AUSTIN		900 NE 10TH ST		OKLAHOMA CITY	OK	731045420	0.412754846	15
1043240203	WERNER	CARLA	A	16400 N MAY AVE		EDMOND	OK	730138971	0.4127732778	15
1447453071	QUY	TYSON		1721 S AIR DEPOT BLVD		MIDWEST CITY	OK	731105103	0.4133726472	15
1376542472	SHULER	KELLY	LYNETTE	1305 E TAFT AVE		SAPULPA	OK	740666033	0.4134624509	15
1972036168	JOHN	NATHAN	BLAKE	608 NW 9TH ST	SUITE 1000	OKLAHOMA CITY	OK	731021068	0.4144919219	15
1760442362	PETTIT	WILLIAM	J	2345 SOUTHWEST BLVD		TULSA	OK	741072705	0.4146964692	15
1669433546	JACKSON	JOHN	CLAUDE	410 E CHEROKEE ST		WAGONER	OK	744674708	0.4147854459	15
1952540403	WHEELER	PAUL	EDWARD	PO BOX 1059		BOISE CITY	OK	739331059	0.4164401271	15
1205802105	WILLIAMS	WESLEY		1636 MIDTOWN PL		MIDWEST CITY	OK	731306347	0.4167737483	15
1063407781	RAMOS	MICHAEL		3811 W GORE BLVD	SUITE 1	LAWTON	OK	73505	0.417279273	15
1710292032	LIAO	KIONG SEN		608 NW 9TH ST	#1100	OKLAHOMA CITY	OK	731021068	0.4175846937	15
1013910264	BRENNAN	CYNTHIA	M	9100 N MAY AVE		OKLAHOMA CITY	OK	731204417	0.4184181906	15
1215970959	SWINNEY	AUDIE	GRANVILLE	28870 SOUTH DEWEY BARTLETT AVE		HENRYETTA	OK	74437	0.4215663753	15
1265407936	DULOWSKI	WOJCIECH	L.	1401 W LOCUST ST	STE. 102	STILWELL	OK	749603217	0.4216871576	15
1679701361	BUSHYHEAD	IAN	DOW	102 S MAIN ST		SAND SPRINGS	OK	74063	0.4223823028	15
1356423784	DELIA	STEVEN	WILLIAM	1111 S SAINT LOUIS AVE		TULSA	OK	741205440	0.422547782	15
1932134806	PRISE	JAMES	G	781 GRAND CASINO BLVD		SHAWNEE	OK	748041005	0.4232160321	15
1295735355	JONES	JEFFREY	R	2821 N VAN BUREN ST STE B		ENID	OK	737031729	0.4233104896	15
1952620767	MILLER	JOHN	ROSS	2345 SOUTHWEST BLVD		TULSA	OK	741072705	0.4233159513	15
1467950519	BRYAN	KIMBERLY		609 W MEMORIAL RD		OKLAHOMA CITY	OK	731142006	0.4238964568	15
1396188413	POURTORKAN	ARVIN		205 S ACADEMY RD		GUTHRIE	OK	730448727	0.4241469882	15
1447791645	OBI	EMMANUEL	U	1011 14TH AVE NW		ARDMORE	OK	734011828	0.4257309462	15
1912974809	WINCHESTER	MARK	DAVID	317 E HIMES ST		NORMAN	OK	730697810	0.4265589367	15
1841356797	SHEPHERD	JAYNA	N	7301 SW 44TH ST STE A		OKLAHOMA CITY	OK	731794309	0.4267327862	15
1497720114	JAMISON	JOSEPH	A.	416 W 15TH ST	BODG 200	EDMOND	OK	730133747	0.426822596	15
1629063409	ANDREWS	ANDREA	SEGUE	1102 W MACARTHUR ST		SHAWNEE	OK	748041743	0.4270063906	15
1417243882	SCHANK	BOB	JOE	1401 SW 34TH ST STE 200		MOORE	OK	731603059	0.4280679577	15
1568474328	BUCHANAN	WILLIAM	LEE	101 S MOORE AVE		CLAREMORE	OK	740175047	0.4287602871	15
1861651580	MEUNIOT	VANESSA	LYDIA	4 E CLARK BASS BLVD STE 301B		MCALESTER	OK	745014284	0.4291135587	15
1174518898	JONES	ROBERT	E	3201 W GORE BLVD	STE 202	LAWTON	OK	73505	0.4303820186	15
1295964823	PRICE	KRISTINA		302 W 2ND ST STE 600		SAND SPRINGS	OK	740636709	0.4304121781	15
1487067047	ZAWI	RAMI		1111 S SAINT LOUIS AVE		TULSA	OK	741205440	0.4311091562	15
1316981848	GALUTIA	YANCY	JON	13600 E 86TH ST N		OWASSO	OK	740558731	0.4314227362	15
1275568115	JENNINGS	BEAU	CHARLES	1551 N 9TH ST		BROKEN ARROW	OK	740128898	0.4323674261	15
1942822531	JACKSON	MORGAN		1111 S SAINT LOUIS AVE		TULSA	OK	741205440	0.4333308388	15
1376611335	HINZ	WESLEY	DEAN	3400 W TECUMSEH RD	SUITE 300	NORMAN	OK	730721810	0.4333821668	15
1760555130	ALDRICH	RYAN	KYLE	3204 MEDICAL PARK DR		SHAWNEE	OK	748045014	0.433458117	15
1689836934	LASES	JUAN		3535 NW 58 ST		OK CITY	OK	73112	0.4337386999	15
1821299868	PRICE	SANFORD		3233 NW 63RD ST	SUITE 104	OKLAHOMA CITY	OK	731163714	0.4353369984	15
1285758904	DENSON	KENT		1921 STONECIPHER DR		ADA	OK	748203439	0.4356704328	15
1053311548	CARPENTER	CARY	LEE	15809 NE 23RD ST		CHOCTAW	OK	730208428	0.4363945739	15
1023505757	MCCALL	BRANT		608 NW 9TH ST STE 1000		OKLAHOMA CITY	OK	731021014	0.4365029751	15
1609173038	KING	BRANDON		700 N MAIN ST		GORE	OK	744352013	0.4365703787	15
1710112370	VADDEMPUDI	VIDYA		1202 NW ARLINGTON AVE		LAWTON	OK	735076537	0.436774635	15
1821407644	KINDERKNECHT	WILLIAM	JOSEPH	4 E. CLARK BASS BLVD.	SUITE 301A	MCALESTER	OK	74501	0.4375707397	15
1932195849	GRIFFIN	GARY	E	1212 S DOUGLAS BLVD	SUITE B	OKLAHOMA CITY	OK	731305259	0.4376831886	15
1669467312	ENGLES	PHYLLIS	PYRUM	1802 RADIO RD		DURANT	OK	747012006	0.4385149011	15
1780665398	MURTY	GANNAVARA	V	1201 E JACKSON ST	HUGO RURAL	HUGO	OK	74743	0.439016619	15
1124094859	ZIELENSKI	BLYTHE	H	3400 FRANK PHILLIPS	SUITE 702	BARTLESVILLE	OK	74006	0.4403050428	15
1821027210	BUNDY	JOHN	MCCALL	520 S MUSTANG RD		YUKON	OK	73099	0.4404590453	15
1881225290	DENSON	NEANS	LYNN	2815 SW 119TH ST		OKLAHOMA CITY	OK	731702605	0.4411003028	15
1528089505	KIMMEL	MICHELLE	DAWN	1201 HERITAGE CIR		PAWNEE	OK	740583744	0.4416065362	15
1689093288	GARDNER	ADAM	D	13401 N WESTERN AVE STE 200		OKLAHOMA CITY	OK	731141410	0.4416379623	15
1336187285	MCCREIGHT	DAWNA		1227 N SANTA FE AVE		MOORE	OK	731601850	0.4418638663	15
1962425983	NUNLEY	OMER	RAYMOND	133 N FAIRLAND ST		PRYOR	OK	743614231	0.4435426483	15
1912170515	MEISSEN	STEPHANIE		6160 S YALE AVE		TULSA	OK	741361930	0.4441232655	15
1417929308	ROTHWELL	DAVID	T	700 NW 7TH ST		OKLAHOMA CITY	OK	731021212	0.444167264	15
1881783678	COX	ALFRED	T	206 E BLUE STARR DR		CLAREMORE	OK	740174223	0.4448667911	15
1164478590	SHORT	MARGO	RENEE	302 N INDEPENDENCE STREET	SUITE 600	ENID	OK	737014025	0.4452433109	15
1700857133	NEWTON	SCOTT	D	16400 N MAY AVE		EDMOND	OK	730138971	0.445394675	15
1134111933	DICKEY	ROBERT	ALLAN	2801 PARKLAWN DR	SUITE 101	MIDWEST CITY	OK	731104211	0.4456193384	15
1538133640	PLUMLEE	GEOFFREY	B	9001 S 101ST EAST AVE	SUITE 270	TULSA	OK	741335708	0.4456335345	15
1588748339	LEWIS	BRIAN	HENRY	615 E MAIN ST		JENKS	OK	740374138	0.4460221894	15
1255562831	LEE	ERIC	SCOTT	610 E 24TH ST		TISHOMINGO	OK	734603245	0.4469417261	15
1770673220	NGUYEN	UYEN		2405 CHADSFORD LN		YUKON	OK	730995140	0.4470079464	15
1174595599	VEAL	MONTE	D	11401 S WESTERN AVE		OKLAHOMA CITY	OK	731705819	0.4470635366	15
1780848168	HOWE	ELLIOTT	HAMPTON	200 WHITE EAGLE DR		PONCA CITY	OK	74601	0.4483498761	15
1215297148	DHALIWAL	SHAWNDEEP		3400 S DOUGLAS BLVD STE 200		OKLAHOMA CITY	OK	731501017	0.4484770482	15
1881859353	STOCKERT	KASSI		1205 HEALTH CENTER PKWY	SUITE 100	YUKON	OK	730996396	0.4486879224	15
1407018088	ELNESER	SARAH	RENAE	701 EAST MAIN STREET		JENKS	OK	740374316	0.4496247603	15
1801393913	MARTIN	NICHOLAS	ALLEN	301 NORTH FIRST ST (BLDG 46)		ALTUS	OK	735235047	0.4497691465	15
1174025795	RUSSELL	SCOTT		700 W 7TH AVE STE 103		BRISTOW	OK	740102302	0.4501940536	15
1811257983	GALLEGOS	LOAHN	KELLEY	5915 W MEMORIAL RD	SUITE 300	OKLAHOMA CITY	OK	731422021	0.4503005899	15
1447434097	HINKLE	BRENT	WYATT	1501 N FLORENCE AVE	STE. 101	CLAREMORE	OK	740173179	0.4512219212	15
1427059963	MOSIER	R.	WAYNE	HWY 63 EAST		TALIHINA	OK	745711215	0.4517955335	15
1255826889	THOMPSON	DUSTIN	ALLEN	1600 W UNIVERSITY BLVD		DURANT	OK	747013094	0.4518310858	15
1023018819	MYERS	MELISSA	B	4705 S 129TH EAST AVE		TULSA	OK	741347005	0.4525088712	15
1548269392	HUNTER	KIM	KATHLEEN	3910 E 51ST ST		TULSA	OK	741353606	0.4528916443	15
1013963115	OWENS	TOMAS		3500 NW 56TH ST	STE 100	OKLAHOMA CITY	OK	731124517	0.4531406408	15
1144846635	ISENBERG	SARANAH		1 CHOCTAW WAY		TALIHINA	OK	745712022	0.4538704252	15
1134160708	CHAN	PETER		1600 SW 119TH ST		OKLAHOMA CITY	OK	731704908	0.4539739007	15
1255322699	PARDUE	VICTORIA	ELAINE	1201 E JACKSON ST		HUGO	OK	747434229	0.454892474	15
1871957696	BEACH	SHAYLEA	DAWN	701 E ROBINSON ST STE 101		NORMAN	OK	730716652	0.4550581763	15
1245223858	CONRAD	GEORGE	THOMAS	1015 W WASHBOURNE ST		JAY	OK	743464205	0.4556673693	15
1093793358	CHANDLER	BRENT	D	11601 S WESTERN AVE		OKLAHOMA CITY	OK	731705823	0.4557972911	15
1902245061	HOPKINS	JEFFREY	ALAN	608 NW 9TH ST	SUITE 1000	OKLAHOMA CITY	OK	731021068	0.4564341258	15
1619203064	JANSSEN	ELLIOT		7501 RIVERSIDE PKWY		TULSA	OK	741365056	0.4573075736	15
1598788515	SMITH	CARL	ROE	700 W 7TH AVE	SUITE 101	BRISTOW	OK	740102302	0.4577647776	15
1245590314	FOXEN	JESSICA	MIKI	1401 SW 34TH ST STE 200		MOORE	OK	731603059	0.4581377602	15
1447241450	SALEEMI	MUZAFFAR	MUEEN	1001 S DOUGLAS BLVD		MIDWEST CITY	OK	731305251	0.4587401531	15
1619210622	LOMIZE	MIKHAIL	ANDREEVIC	1000 N LEE AVE		OKLAHOMA CITY	OK	731021036	0.4594035933	15
1548251788	WYLY	MICHAEL		5077 S YALE AVE		TULSA	OK	741357010	0.4609696658	15
1619009859	DAVIS	BRENT	WADE	315 W. 9 STREET		WELEETKA	OK	748800337	0.461842926	15
1093155111	WALKER	ASHLEY	CAROLINE	310 2ND AVE SW	SUITE 101	MIAMI	OK	743546743	0.4625732831	15
1033204151	FOX	ROBERT	E	101 N MCCRACKEN ST		CHOUTEAU	OK	74337	0.463579843	15
1922183631	HEADRICK	MATTHEW	CLAY	100 S BLISS AVE		TAHLEQUAH	OK	744642512	0.4637962233	15
1588652929	DISALVATORE	GREGORY	PAUL	10502 N 110TH EAST AVE		OWASSO	OK	740556655	0.4638002829	15
1932184280	ANDERSON	JAMES	H.	1202 WEST FARM ROAD		STILLWATER	OK	740782036	0.4649276461	15
1104440247	HOWE	MASON	RAY	3500 NW 56TH ST STE 100		OKLAHOMA CITY	OK	731124517	0.4651796438	15
1912104829	MCGHEE	JONATHAN	EDWARD	7806 E 106TH ST STE 205		TULSA	OK	741336852	0.4654632045	15
1619954682	JOACHIMS	BRIAN		1438 HARDCASTLE BLVD		PURCELL	OK	730808233	0.4655146727	15
1619153574	RIGGS	JILLIAN	ROSS	29719 E 770 RD		WAGONER	OK	744671015	0.4656417526	15
1205839446	JESKE	LEROY	O.	3100 S ELM PL	STE A	BROKEN ARROW	OK	740127950	0.4668204703	15
1558331959	BOLDING	PAT	S.	6600 S YALE AVE	STE 700	TULSA	OK	741363310	0.4678823191	15
1265475735	LYNN	TERESA	J	2011 W BROADWAY AVE		SULPHUR	OK	730864221	0.4683933521	15
1861440455	FALSARELLA	JOHN	KEITH	2901 ARLINGTON ST		ADA	OK	748202928	0.4685740054	15
1093121675	COX	SARAH	ELIZABETH	1060 SW 4TH ST		MOORE	OK	731602494	0.4697128835	15
1962840504	HEISE	WILL	D	15679 NE 23RD ST		CHOCTAW	OK	730208592	0.4699143374	15
1477531747	STANEK	SHEILA	JOANN	1411 W 7TH AVE STE 102		STILLWATER	OK	740744300	0.4704182155	15
1063491801	WILSON	MICHAEL	W	11601 S WESTERN AVE		OKLAHOMA CITY	OK	731705823	0.4705634292	15
1467847921	PACK	VALERIE	MARIE	1921 STONECIPHER DR		ADA	OK	748203439	0.4707294486	15
1114929726	ROBBERSON	JAMES	K	116 E ROBERT S KERR BLVD		WYNNEWOOD	OK	730986621	0.4707662084	15
1295808749	WINDHAM	DEANNA	C	3030 NW EXPRESSWAY STE 200		OKLAHOMA CITY	OK	731125466	0.4709709904	15
1164426193	GORDON	KRISTA		5366 NW CACHE RD STE 6		LAWTON	OK	735053353	0.4713383668	15
1518936152	KELLY	MICHAEL	T	1202 W FARM RD		STILLWATER	OK	740782000	0.4724843118	15
1255718607	KIRK	CALIN		1111 S SAINT LOUIS AVE		TULSA	OK	741205440	0.4725857705	15
1174608319	WOLF	MITCHELL	A	3214 KETHLEY RD		SHAWNEE	OK	748049625	0.472969759	15
1750491874	STRONG	CLINTON	RILEY	1515 W WADE ST		EL RENO	OK	730362325	0.4745655667	15
1831157973	WORKMAN	RUSSELL	L.	3100 MEDICAL PKWY	STE 100	CLAREMORE	OK	740171088	0.4746096542	15
1326026212	SMITH	RICHARD	BRENT	4411 W GORE BLVD	SUITE B5	LAWTON	OK	735055977	0.4749410611	15
1699069906	JORDAN	KRISTEN	DENAE	4913 W RENO AVE		OKLAHOMA CITY	OK	731276339	0.4752941446	15
1548553282	MORGAN	ERIN		7501 RIVERSIDE PKWY		TULSA	OK	741365056	0.4758304062	15
1225332448	SPOOR-BAKER	MALLORY	C.	3958 S HUDSON AVE		TULSA	OK	741355608	0.4759295073	15
1013077130	SAIDI	JOHNAQA		9220 S PENNSYLVANIA AVE STE A		OKLAHOMA CITY	OK	731596909	0.4759628184	15
1528050085	UNDERWOOD	MICHAEL	R.	900 N OWEN WALTERS BLVD		SALINA	OK	743655003	0.4760880375	15
1669531604	WAUGH	WALTER	SCOTT	65 S SAINT BLVD		EDMOND	OK	730343051	0.4761672497	15
1083677892	CEA	CLAUDIA	E	9001 S 101ST EAST AVE	SUITE 370	TULSA	OK	741335708	0.4762094167	15
1740251958	CHAN	LINDA		7600 S LEWIS AVE		TULSA	OK	741366836	0.4765410053	15
1740394881	LOVELL	GARY	D	1102 W MAIN ST		HENRYETTA	OK	744374232	0.4774615874	15
1851066542	MYERS	PAIGE	RYANN	1001 HOSPITAL CIR		KINGFISHER	OK	737505002	0.4791560483	15
1861476269	DOTSON	DAVID	THOMAS	1027 E CHERRY ST		CUSHING	OK	740234101	0.4791963498	15
1720096894	SCHNEIDER	DONNA	L	1323 E DOWNING ST		TAHLEQUAH	OK	744643368	0.4799646905	15
1205060183	JARED	MATTHEW		1000 N LEE AVE	ROOM 4404	OKLAHOMA CITY	OK	731021036	0.4800363711	15
1538454863	STELLMAN	CHRISTOPH	THOMAS	3330 NW 56TH ST	SUITE 220	OKLAHOMA CITY	OK	731124479	0.4802560967	15
1982219697	MORENO	LAURA		1000 SW 44TH ST		OKLAHOMA CITY	OK	731093630	0.4805867544	15
1942395801	RAY	JASON	SCOTT	915 17TH ST		WOODWARD	OK	738012447	0.4806242681	15
1538168505	KRISH	MADHULIKA		4318 W OKMULGEE ST		MUSKOGEE	OK	744014648	0.4810768489	15
1780977009	MCCORKLE	CODY	WILLIAM	1 CHOCTAW WAY		TALIHINA	OK	745712022	0.4814278509	15
1053430512	BROOKS	GREGORY	S.	395200 W 2900 RD		OCHELATA	OK	740512463	0.4822403525	15
1306818703	CHAWLA	JASPAL	S	10001 S WESTERN AVE	SUITE 200	OKLAHOMA CITY	OK	731392997	0.4826651735	15
1033545660	JENNINGS	LAURA	AILEEN	1 E CLARK BASS BLVD		MCALESTER	OK	745014209	0.4836758755	15
1457386518	BOHN	TIM	GERARD	8241 S WALKER AVE	SUITE 100	OKLAHOMA CITY	OK	731399401	0.4837509582	15
1194980888	MEISSEN	JAMES	EDWARD	2950 S ELM PL	SUITE 120	BROKEN ARROW	OK	740127877	0.4838054834	15
1437383825	MENDOZA	YADER		1122 NE 13TH ST # 1200		OKLAHOMA CITY	OK	731171039	0.4839917777	15
1699989509	WELLS	MICHELLE	SHANNON	1111 S SAINT LOUIS AVE		TULSA	OK	741205440	0.4853777767	15
1760477509	DUTOIT	FRANCOIS	J	4411 W GORE BLVD	STE B6	LAWTON	OK	735055977	0.48784848	15
1851735658	RAINWATER	ELIZABETH		900 NE 10TH ST		OKLAHOMA CITY	OK	731045420	0.4884648013	15
1902120934	SAMUEL	JESSE	E	1919 E MEMORIAL RD		OKLAHOMA CITY	OK	731311253	0.4886839155	15
1942218789	LEWIS	REGINA	MARIE	2345 SOUTHWEST BLVD		TULSA	OK	741072705	0.4890052436	15
1780663070	PRICE	LANDON	D	2950 S ELM PL	STE 160	BROKEN ARROW	OK	740127877	0.4901955125	15
1063456242	MORGAN	MICHAEL		4221 S WESTERN AVE	SUITE 3030	OKLAHOMA CITY	OK	731093447	0.4906759278	15
1487002556	GHATA	GEORGE		900 NE 10TH ST		OKLAHOMA CITY	OK	731045420	0.4907586814	15
1639136542	HULSON	TERRILL	DEAN	1208 W 15TH ST		EDMOND	OK	730133001	0.4912679295	15
1659714756	BAILEY	COREY	BRYANT	8115 S MEMORIAL DR		TULSA	OK	741334331	0.4914665546	15
1437296530	TERRELL	RANDY	LEE	2716 W GORE BLVD	SUITE C	LAWTON	OK	735056305	0.4919825455	15
1225487655	MASTERMAN	MARY		2100 W IOWA AVE STE A		CHICKASHA	OK	73018	0.4920906627	15
1730156340	STRINGER	WILLIAM	E	13600 E 86TH ST N STE 400		OWASSO	OK	740558732	0.4930397274	15
1962634535	ABRAHAM	JOHN		1705 E 19TH ST STE 600		TULSA	OK	741045417	0.4934808931	15
1144392804	JENNINGS	GEORGE	M	211 N GRAND AVE		OKMULGEE	OK	744474036	0.4936876784	15
1730528407	SIDHU	RAJAT		900 NE 10TH ST		OKLAHOMA CITY	OK	731045420	0.4937137046	15
1710989702	AMUNDSEN	GERALD	A	206 N MUSTANG MALL TER		MUSTANG	OK	730645135	0.4951257037	15
1144297649	BARRETT	JAMES	R	900 NE 10TH ST		OKLAHOMA CITY	OK	731045420	0.496147726	15
1295742039	LO	PATRICK	PUNCHUK	1506 S AGNEW AVE		OK CITY	OK	73108	0.498645894	15
1003336132	KEOPPEL	KELSEY		4509 INTEGRIS PKWY STE 200		EDMOND	OK	730348696	0.4987893074	15
1821090572	DILLOW	DAVID	W	1600 W UNIVERSITY BLVD		DURANT	OK	747013094	0.4988106664	15
1518109727	MCINNIS	ALICE	E	1000 N. LEE	ST. ANTHONY	OKLAHOMA CITY	OK	73104	0.499166467	15
1619922416	WIRTHS	KIMBERLY	M	205 S PARK LN		ALTUS	OK	735215755	0.4992011904	15
1215467055	JONES	KEVIN	ANDREW	9001 S 101ST EAST AVE STE 270		TULSA	OK	741335711	0.4994208522	15
1376605105	THOMPSON	BOBBY	JOE	RR 1 BOX 3060		CLINTON	OK	736019303	0.4999602407	15
1861802712	HUSER	JOHN	MARSHALL	3727 LEGACY		WEATHERFORD	OK	73096	0.5003915869	15
1568089555	BOWMAN	ROBERT	BENJAMIN	1 CHOCTAW WAY		TALIHINA	OK	745712022	0.5004249883	15
1699773572	SALRIN	MICHAEL	EUGENE	1900 GORDON COOPER DR		SHAWNEE	OK	748018603	0.501145784	15
1376636084	BADGETT	BLAKE	ALLEN	211 N ILLINOIS ST		WEATHERFORD	OK	730965437	0.5011853261	15
1952341562	GARVIN	JANET	L	104 WALL ST		POTEAU	OK	749534405	0.5024139665	15
1881773703	GRAHAM	TREVA	JO	1002 NE HIGHWAY 66	STE 2	SAYRE	OK	736629305	0.5041685335	15
1366702169	GAPELEH	ANIA		1202 NW ARLINGTON AVE		LAWTON	OK	735076537	0.5041798705	15
1760484547	MARTENS	ROYCE	GREGORY	207 E TALIAFERRO ST		MADILL	OK	734463410	0.5051234232	15
1194702167	LYTLE	GLENN		3801 W UTICA ST		BROKEN ARROW	OK	740111365	0.5059245375	15
1104072818	MOONEY	PATRICE	ELAINE	501 SE FLOWER MOUND RD		LAWTON	OK	735016388	0.5059276142	15
1275692246	MCMURRY	RUSSELL	KELLY	123 MEDICAL DRIVE		GUYMON	OK	739423606	0.5060872629	15
1649201807	TU	DUC	M	1111 N LEE AVE	SUITE 235	OKLAHOMA CITY	OK	731032600	0.5061828198	15
1902105166	RIMMER	TERRY	ALAN	13401 N WESTERN AVE	SUITE 200	OKLAHOMA CITY	OK	731141408	0.50731194	15
1093229395	HEMBREE	AUTUMN	R	210 W ROBERT ST		POTEAU	OK	749532942	0.5086851663	15
1164419560	BLAKEBURN	ROBERT	VAN	800 FRISCO AVE		CLINTON	OK	736013306	0.5089364757	15
1467490235	RUBERTUS	MARK	TAGUE	1127 S GEORGE NIGH EXPY		MCALESTER	OK	745017143	0.5092714282	15
1124020193	LEE	MICHAEL	A	1708 DELIVERY LANE		DURANT	OK	747013016	0.509594036	15
1659539401	PANE	HILLARY		1245 S UTICA AVE	2W	TULSA	OK	741044214	0.5096516076	15
1760034359	PHAM	NHUNG		8105 NW EXPRESSWAY		OKLAHOMA CITY	OK	731626004	0.5096901332	15
1184601684	FRENIER	RENEE		8414 E 101ST ST		TULSA	OK	741336919	0.5112093503	15
1568560464	SOMMERS	JACK	MILTON	2617 S ELM PL		BROKEN ARROW	OK	740127850	0.511468848	15
1578595955	OGLESBY	RONALD	NELSON	1551 NORTH 9TH STREET		BROKEN ARROW	OK	740128898	0.5119723512	15
1316948656	MONTAGUE	MICHAEL	T	1334 N LANSING AVE		TULSA	OK	741065907	0.5121533845	15
1639119787	CHADEK	RICHARD	F	1202 NW ARLINGTON AVE		LAWTON	OK	735076537	0.5122540023	15
1124286919	GHERE	SCOTT	ANTHONY	7600 S LEWIS AVE		TULSA	OK	74136	0.5126250305	15
1023630738	SMITH	ALYSIA	MOTA	610 N HOY ST		BUFFALO	OK	738348933	0.5132767914	15
1417396516	WOODS	ABBEY		1510 SW 119TH ST		OKLAHOMA CITY	OK	731704930	0.5132984428	15
1023378650	MILLER	KRISTIN		605 SW 27TH ST		EL RENO	OK	730365928	0.5141450579	15
1447416862	GLOVER	MORRIS	SCOTT	1600 W UNIVERSITY BLVD		DURANT	OK	747013045	0.5142631421	15
1336657022	WATTS	BRANDI		1523 W 9TH AVE		STILLWATER	OK	740745469	0.5142775064	15
1629066600	HEBBLETHWAITE	STEVEN		7807 S WALKER AVE		OKLAHOMA CITY	OK	731399470	0.5145533069	15
1063641884	BEESON	CLINTON	W	1717 S UTICA AVE STE A		TULSA	OK	741045346	0.5146376591	15
1023106580	CHAMBERS	PETE	C.	1306 12TH AVE NW		ARDMORE	OK	734011285	0.51550739	15
1114458957	LIPINSKI	CHANG	LIU	527 GOTT RD		ENID	OK	737055103	0.5158940682	15
1790745420	COOPER	THERESA	ANN	10131 S YALE AVE		TULSA	OK	741376002	0.5162960666	15
1720019417	MAIDT	MICHAEL	LINDSAY	701 NE 10TH ST		OKLAHOMA CITY	OK	731045403	0.5164503616	15
1336119247	MATHEWS	GARY		718 AVENUE A		BEAVER	OK	739323101	0.5182913083	15
1669447371	BONDURANT	WILLIAM	L.	416 W 15TH ST		EDMOND	OK	730133747	0.5187478133	15
1174594550	HAKEL	SUSAN	J	3435 NW 56TH ST	SUITE 750	OKLAHOMA CITY	OK	731124448	0.5193639833	15
1265463517	LEE	EDWARD	ALLEN	1401 N 4TH AVE	SUITE 101	PURCELL	OK	730801806	0.5197918026	15
1114920071	ABERNATHY	BOB	R	1200 N GLENN ENGLISH		CORDELL	OK	736322010	0.519915805	15
1790702389	ARANAYDO	LINDA	SUSAN	1313 E 20TH ST		OKMULGEE	OK	744476303	0.5199414815	15
1346347648	BEAUCHAMP	ALISON	KIMBERLY	4301 MOW-WAY ROAD	RACH (ATTN:	FORT SILL	OK	735036300	0.5203047574	15
1649348434	DIXON	THOMAS	ANDREW	506 N CUSTER		WEATHERFORD	OK	73096	0.520739327	15
1154708022	OKONKWO	NZUBE	C	901 N PORTER AVE		NORMAN	OK	73071	0.5209397005	15
1912929324	DENTON	TOM	E	RR 2 BOX 247		STROUD	OK	740799652	0.5211267506	15
1811199029	RENFROW	MARJORIE	M.	921 NE 13TH ST		OKLAHOMA CITY	OK	731045007	0.5222591583	15
1649240037	BRETT	REBECCA	JEANNE	940 E 36TH ST N		TULSA	OK	741061953	0.5233107119	15
1003956624	LOPEZ MEJIA	GERARDO		225 LILAC DR. STE 200		EDMOND	OK	73034	0.5236046349	15
1932631165	ESTRADA	ERIC	ROBERT	527 GOTT RD		ENID	OK	737055103	0.5239157353	15
1184073991	SUHAIL	SABA		100 MCDOUGAL DR		HOLDENVILLE	OK	748482822	0.5239906379	15
1811243009	MUGHAL	AYESHA		800 STANTON L YOUNG BLVD # 8425		OKLAHOMA CITY	OK	731045018	0.5240156197	15
1770669129	REED	PAUL	MICHAEL	1309 N EAST STREET	REED FAMILY	GUYMON	OK	739421827	0.5243873291	15
1295823037	LEMONS	KIMBERLY	RENEE	BLDG 4303 PITMAN & THOMAS		FORT SILL	OK	73503	0.5244703803	15
1962512558	LEGARRETA	JUAN	FELIPE	101 S MOORE AVE		CLAREMORE	OK	740175047	0.5246769951	15
1124114087	LOVELL	ROBERT	L.	401 S WASHITA ST		WETUMKA	OK	748835524	0.5257448268	15
1306843248	PISARIK	PAUL		7858 S OLYMPIA AVE		TULSA	OK	74132	0.5261811011	15
1013988179	SHERMAN	CAROL	MARIE	205 S PARK LN		ALTUS	OK	73521	0.5268383178	15
1891161279	GRAGERT	DANIEL		900 NE 10TH ST		OKLAHOMA CITY	OK	73104	0.5269654088	15
1598027377	TRAN	TUNG MINH	B	8325 NW EXPRESSWAY		OKLAHOMA CITY	OK	731626006	0.5275365135	15
1588264402	SHELTON	DESTINY	L	9809 S PENNSYLVANIA AVE		OKLAHOMA CITY	OK	731596925	0.5275718195	15
1629002761	FLOYD	JEFFREY	D.	609 W MEMORIAL RD		OKLAHOMA CITY	OK	731142006	0.5278345698	15
1497724215	SAPPINGTON	BARCLAY	J	8523 E 11TH SE	SUITE C	TULSA	OK	741127963	0.5280948135	15
1851951115	MORAN	ADAM		3500 NW 56TH ST STE 100		OKLAHOMA CITY	OK	731124517	0.528149619	15
1376064139	FARMER	ROBYN		1202 W. CHEROKEE	SUITE G	WAGONER	OK	74467	0.528523857	15
1346226164	ANDERSON	MICHAEL	TERRY	8800 SE 15		MIDWEST CITY	OK	731108001	0.5293798766	15
1619976750	HROMAS	RICHARD	L	1805 W GARRIOTT RD		ENID	OK	737035526	0.5294212045	15
1497755540	BENNETT	CHRISTY		8803 S 101ST EAST AVE	SUITE 370	TULSA	OK	741335726	0.5297941903	15
1861879918	VANDERWALL	CHELSEA		1705 E 19TH ST STE 302		TULSA	OK	741045410	0.5301957235	15
1629050927	DRAIN	RAY	ANTOINE	105 S BRYANT AVE	SUITE 203	EDMOND	OK	730346399	0.5304301062	15
1295734978	WOODSON	STEPHEN	W	907 NW 5TH ST		STIGLER	OK	744621611	0.5311761324	15
1386099166	MOORE	LAUREN	JENNETTE	1111 S SAINT LOUIS AVE		TULSA	OK	741205440	0.5321476108	15
1083266084	FRENCH	LINDSEY	L	1600 W UNIVERSITY BLVD		DURANT	OK	747013094	0.5326328634	15
1114105640	MCEACHERN	ANDREA	ELLEN	519 E STATE RD		FAIRVIEW	OK	737371458	0.5329187091	15
1851352645	THOMASON	DANNY	EARL	4408 S HARVARD AVE		TULSA	OK	741352615	0.5330184486	15
1861468951	RAMAKRISHNAN	KAYLANAKR		900 NE 10TH ST		OKLAHOMA CITY	OK	731045420	0.5349176459	15
1780624833	PALMER	PHILIP		3500 NW 56TH ST	SUITE 100	OKLAHOMA CITY	OK	731124529	0.5362045581	15
1891082749	WRIGHT	AMANDA	NICOLE	3400 W. TECUMSEH ROAD	SUITE 300	NORMAN	OK	73072	0.5366091079	15
1457701609	DE GASTON	DAVID	EVANS	4801 SE 15TH ST STE 300		DEL CITY	OK	731153918	0.5369868467	15
1477515054	CROSSWHITE	DAVID	C	700 24TH AVE NW		NORMAN	OK	730696232	0.5372648665	15
1093804486	SHELTON	GARRETT		3517 W OWEN K GARRIOTT RD	SUITE FOUR	ENID	OK	737034952	0.5377922121	15
1154390672	GEBETSBERGER	CHARLES		1021 E BRYAN AVE		SAPULPA	OK	740664512	0.5379501179	15
1861482374	BUENDIA	ARSENIO		HWY 56 & 270 JUNCTION		WEWOKA	OK	74884	0.5390617356	15
1760610422	ABRAHAM	REBECCA	BERAN	1111 S SAINT LOUIS AVE		TULSA	OK	741205440	0.5391329255	15
1861788689	MEIER	MEGAN	L	400 N BRYANT AVE		EDMOND	OK	730343206	0.5401277009	15
1861422875	DYCUS	D. SCOTT		320 N SERVICE RD		OKLAHOMA CITY	OK	731604945	0.5412076323	15
1659812477	BARRON	KIMBERLY	DAWNE	2345 SOUTHWEST BLVD	OSU OMM CLI	TULSA	OK	74107	0.541773903	15
1043666142	HANEY	ROBERT	DREW	400 WYANDOTTE AVE	OU DEPT. OF	RAMONA	OK	740613576	0.5420769912	15
1194252775	SHEN	DANIEL	WAY-EN	608 NW 9TH ST STE 1100		OKLAHOMA CITY	OK	731021015	0.5429101985	15
1629565627	HERRMANN	DAVID		402 W MORROW RD		SAND SPRINGS	OK	740636549	0.5438605792	15
1548581853	KAY	TERRY		1705 E 19TH ST	STE 302	TULSA	OK	741045405	0.5449223484	15
1245220144	LOGAN	JASON	A.	7600 S LEWIS AVE		TULSA	OK	741366836	0.5451099214	15
1306831458	CABALLERO	RENATO	M	3201 W GORE BLVD	STE 301	LAWTON	OK	73505	0.5453039005	15
1306845367	ZIMMERMAN	BROOKS	B	1020 N COMMERCE ST		ARDMORE	OK	734013920	0.547396695	15
1427387711	CONNER	AMY	LOUISE	3100 MEDICAL PKWY	STE 100	CLAREMORE	OK	740171088	0.5477045344	15
1972545820	HELTON	RICHARD	J	108 W OHIO		COALGATE	OK	745382827	0.5477430702	15
1932429131	JOHN	TENEY		1202 NW ARLINGTON AVE		LAWTON	OK	735076537	0.5488953383	15
1043226764	GRAHAM	JAMES	I	212 N MAIN ST		FAIRFAX	OK	746373023	0.5491003434	15
1407046220	HERBST	AUNNA	CANNON	1145 S UTICA AVE STE 460		TULSA	OK	74104	0.5492790209	15
1336126077	COSTNER	THOMAS	L	6600 S YALE AVE	SUITE 350	TULSA	OK	741363347	0.549424758	15
1316998024	BARIAS	EMMANUEL		350 NE 12TH ST		GUYMON	OK	739423624	0.5494763649	15
1063505253	HSU	CHI	WAN	2809 NW 31ST		OKLAHOMA CITY	OK	73112	0.5495224365	15
1033252804	KOK	WILLIAM	J	400 E SYCAMORE ST		HOLLIS	OK	735501436	0.5500287244	15
1104478007	BATEMAN	SHAD	T	1600 W UNIVERSITY BLVD		DURANT	OK	747013094	0.5505641818	15
1528352838	HEU	MAY	KOU	900 NE 10TH ST		OKLAHOMA CITY	OK	731045420	0.5509106287	15
1043264732	GOURD	JOHNSON	C	9912 E 21ST ST		TULSA	OK	741291620	0.5510086816	15
1295761096	COX	DEMETRA	G	1324 N HARVILLE RD		DUNCAN	OK	735331514	0.5514817091	15
1205806759	HILL	JASON	LLOYD	1 CHOCTAW WAY		TALIHINA	OK	745712022	0.5515369938	15
1477521128	ZUBIALDE	JOHN	P	900 NE 10TH ST		OKLAHOMA CITY	OK	731045420	0.5516285182	15
1518960756	WOOSTER	DANIEL	K.	3100 S ELM PL	STE A	BROKEN ARROW	OK	740127950	0.5523763055	15
1912497470	FRANTZ	BROOKE	N	4913 W RENO AVE		OKLAHOMA CITY	OK	731276339	0.5529999614	15
1659457703	ANKLESARIA	GAURANGI	MANEK	817 S ELM PL	#104	BROKEN ARROW	OK	740125369	0.5530691783	15
1194724955	BARNES	SHARON	SODANO	13600 E 86TH ST N		OWASSO	OK	740558731	0.5537943396	15
1447299920	TREADWELL	STEPHEN		11053 HIGHWAY 76		HEALDTON	OK	734381721	0.5541902904	15
1083766174	BROWN	RICHARD	DENNIS	1502 OKLAHOMA AVE		WOODWARD	OK	738014357	0.5555201334	15
1316197999	KARNIK	ASHUTOSH	SUNIL	101 W ASH ST		CARNEGIE	OK	730155013	0.5556531812	15
1255348306	SIEMS	AMI	L	1491 HEALTH CENTER PARKWAY		YUKON	OK	730996767	0.5561848458	15
1164418356	DAVE	DEENA		1202 SW 67TH STR	SUITE 2 AND	LAWTON	OK	73505	0.5566536973	15
1275688707	VALENTINE	NATHAN		1025 STRAKA TER		OKLAHOMA CITY	OK	731392544	0.5567567426	15
1790753614	CRAWFORD	STEVEN	A	900 NE 10TH ST		OKLAHOMA CITY	OK	731045420	0.5568066768	15
1861611675	KRISHNAN	PREETHI	SIVARAMA	3330 NW 56TH ST	SUITE 220	OKLAHOMA CITY	OK	731124479	0.5568348991	15
1285799841	KINDELL	GARY	R.	356110 E 930 RD		STROUD	OK	740795184	0.5578175688	15
1164468542	PINAROC	NESTOR	F.	520 S MUSTANG RD		YUKON	OK	730996737	0.5585117142	15
1023336542	HOUSMAN	ABBY	MARIE	2100 W IOWA AVE	SUITE A	CHICKASHA	OK	730182736	0.5586092638	15
1386604239	SHEPLER	ROBERT		101 ROCKEFELLER DR STE 203		MUSKOGEE	OK	744015050	0.5602535799	15
1427081520	CHASTEEN	JEFFREY	EUGENE	7912 E 31ST CT	SUITE 220	TULSA	OK	74145	0.5610185841	15
1053340505	DAWSON	DAVID	WARREN	7 S MICKEY MANTLE DR	SUITE 325	OKLAHOMA CITY	OK	731042458	0.5611603686	15
1912355488	SATYANARAYANA	NEHA		900 NE 10TH ST	FMC 2102	OKLAHOMA CITY	OK	731045420	0.5612974235	15
1982998290	JATALA	SUMMER		1025 STRAKA TER		OKLAHOMA CITY	OK	731392544	0.5617036482	15
1760052062	MACK	SARAH		1600 W UNIVERSITY BLVD		DURANT	OK	747013094	0.562861895	15
1538129739	DAVIS	PATRICIA	INGRID	5700 ARNOLD ST	72 MDG/ SGO	TINKER AFB	OK	731458105	0.5633604483	15
1528202991	MORTON	SHA-RHOND	MICHELLE	9001 S 101ST EAST AVE STE 370		TULSA	OK	741335796	0.5635429679	15
1700891678	CALCOTE	JULIA	IRVINE	101 S MOORE AVE		CLAREMORE	OK	740175047	0.5639998673	15
1366546673	MARTIN	DANIEL	CRAIG	14226 ELM		GLENPOOL	OK	74033	0.564406066	15
1407824501	LAUGHLIN	BRENT	W	1919 S WHEELING AVE STE 404		TULSA	OK	74104	0.5644721592	15
1164409025	LAD	CHANDAN		3218 S 79TH EAST AVE		TULSA	OK	741451316	0.5646261915	15
1902887482	COPPEDGE	MITCHELL	D	2100 W IOWA AVE	SUITE A	CHICKASHA	OK	730182736	0.5660552548	15
1932464500	WILSON	JENNIFER		2345 SOUTHWEST BLVD		TULSA	OK	741072705	0.5662219588	15
1619924875	TRUETT	CASEY		2321 E. 3RD ST.		TULSA	OK	741041831	0.5663688344	15
1073163275	DUDLEY	KATIE	ALLYSE	2100 W IOWA AVE STE A		CHICKASHA	OK	730182736	0.5673252184	15
1447234885	HOWARD	CAROLE	CODER	705 W OAKLAND ST		BROKEN ARROW	OK	740121656	0.5675097292	15
1881783181	SNYDER	HOWARD	THOMAS	330 S 5TH ST	SUITE 202	ENID	OK	737015825	0.5678810084	15
1821473745	OLDHAM	SARA		1600 W UNIVERSITY BLVD		DURANT	OK	747013094	0.5680033432	15
1730706219	STAMBAUGH	SETH	AARON	1600 W UNIVERSITY BLVD		DURANT	OK	747013094	0.5684761487	15
1518025964	RILEY	DONALD	LEON	100 COMMUNITY HEALTH DR.	SUITE 101	EUFALA	OK	74432	0.5689031531	15
1316907397	GRUGAN	MONTY	J	1301 E LINCOLN RD		IDABEL	OK	747457300	0.5689992092	15
1194709790	BREWER	JONATHAN		715 GRANDVIEW AVE		PAWHUSKA	OK	740563201	0.5690543519	15
1982746376	TOTH	STEPHANIE	JAYNE	2801 SARATOGA ST		SHAWNEE	OK	748041739	0.5699124693	15
1407827553	PLACE	CHRISTOPH	L	7501 RIVERSIDE PKWY		TULSA	OK	74136	0.5705379278	15
1801867965	WHITT	LESLIE	JANELLE	4502 E 41 ST	STE 2G12	TULSA	OK	74135	0.5715475974	15
1710989900	COLE	EVAN	D.	6585 S YALE AVE STE 1220		TULSA	OK	741368384	0.5718206785	15
1316960339	MILLS	MARY	KATHLENE	1551 N 9TH ST		BROKEN ARROW	OK	740128898	0.5720336151	15
1720048010	SALYER	THOMAS	W	1302 S LYNN LN		IDABEL	OK	747456860	0.5723828108	15
1508890666	WEBB	TEDDY	E.	5201 W MEMORIAL RD		OKLAHOMA CITY	OK	731422004	0.5728913627	15
1538199443	WYATT	WILLIE	G.	5720 W MEMORIAL RD		OKLAHOMA CITY	OK	731422010	0.5731129705	15
1871937847	JANTZEN	CHARLES	A	915 E GARRIOTT RD	SUITE A	ENID	OK	737016156	0.5734330232	15
1740368752	CHOE	YUNG-HYE		1221 S SUNNYLANE RD		DEL CITY	OK	731153018	0.5740096865	15
1093755803	NAGODE	CORY	D	1600 SW 119TH ST		OKLAHOMA CITY	OK	731704908	0.5744653514	15
1275847303	PERRYMAN	LONNIE	EDWIN	205 S PARK LN		ALTUS	OK	735215755	0.5746295678	15
1114251238	GILL	MATTHEW	TIMMINS	1020 LENAPE DR		NOWATA	OK	740484403	0.574728376	15
1134226749	PARKHURST	WESLEY	E	617 W TRUDGEON ST		HENRYETTA	OK	744374063	0.5755638637	15
1649370032	GREEN	RHONDA	JEAN	415 FAIRVIEW AVE STE 201		PONCA CITY	OK	746011932	0.5759849877	15
1518007848	TAHMOORESZADE	HOOMAN		1111 S SAINT LOUIS AVE		TULSA	OK	741205440	0.5763027196	15
1144228784	HOPKINS	RONALD	R.	210 SW 89TH ST		OKLAHOMA CITY	OK	731398503	0.5764420976	15
1992819197	SANFORD	TIMOTHY	HERBERT	1151 S BELMONT AVE	SUITE 101	OKMULGEE	OK	744476307	0.5766458323	15
1073928594	LUU	PHONG		5404 SW LEE BLVD		LAWTON	OK	735059695	0.5767274571	15
1619469681	JACOB	MARIAN		900 NE 10TH ST # 2102		OKLAHOMA CITY	OK	731045420	0.5767352668	15
1063408656	FAUBION	MITSI	A	109 STANLEY RD		CLAYTON	OK	745360219	0.5770271484	15
1740577279	MEREDITH	STEFANIE	LYNN	1468 N MUSTANG RD		MUSTANG	OK	730647214	0.5775137272	15
1134142482	COHEN	DONALD	E	8125 S WALKER		OKLAHOMA CITY	OK	731399476	0.5778740037	15
1184247900	HOLBEIN	AMBER		900 NE 10TH ST		OKLAHOMA CITY	OK	731045420	0.5783547752	15
1306807011	GIBSON	JEFFREY	LYNN	307A S LOCUST		NOWATA	OK	740483622	0.5791709063	15
1235188723	HO	TONY	QUAN	303 E TAFT AVE	SUITE 3	SAPULPA	OK	740665651	0.5801494241	15
1245227420	DEMOSS	HAROLD	L	1001 S 41ST ST E		MUSKOGEE	OK	744036253	0.5801684636	15
1376746925	BAYLOR	DUSTIN	LEE	2821 N VAN BUREN	SUITE B	ENID	OK	737017273	0.5807485681	15
1932168572	BARRETO	ANGELIQUE		3418 NW 135TH ST		OKLAHOMA CITY	OK	731204009	0.5812077655	15
1285662890	BIORATO	REBECCA	G.	731 E STATE HIGHWAY 152		MUSTANG	OK	730644520	0.5812370174	15
1801156609	JAMES	JENNIFER		1202 NW ARLINGTON AVE		LAWTON	OK	735076537	0.5815947529	15
1437121316	MILLAR	JAMES	STUART	1111 S ST LOUIS AVE		TULSA	OK	74120	0.5817226775	15
1659453645	KOVACS	STEPHEN		13616 E 103RD ST N	STE A	OWASSO	OK	740554586	0.5820047579	15
1104188192	GAMBOA	JESSICA-R		301 N 1ST ST		ALTUS	OK	735235004	0.5820262994	15
1215918792	BELT	JAY	C	1104 E CENTRAL BLVD		ANADARKO	OK	730054400	0.5827012186	15
1447663281	BREEDLOVE	ERIKA		1919 E MEMORIAL RD		OKLAHOMA CITY	OK	731311253	0.5828822975	15
1093075897	DAWLEY	JOSEPH		1202 NW ARLINGTON AVE		LAWTON	OK	735076537	0.5831827566	15
1073803193	CHADWICK-SMIT	AMY	JO	608 NW 9TH ST	SUITE 1100	OKLAHOMA CITY	OK	731021068	0.5832561322	15
1710954367	HAYNES	DOUGLAS	W	1700 RENAISSANCE BLVD		EDMOND	OK	730133022	0.583900932	15
1437478526	AVANT	FIORELLA		1205 HEALTH CENTER PKWY	SUITE 100	YUKON	OK	730996396	0.5845301913	15
1194792747	UNDERHILL	F	KEITH	1501 SE 19TH		EDMOND	OK	730136618	0.5846184537	15
1356381891	HOLLAND	GERRY	P	1000 N LEE AVE		OKLAHOMA CITY	OK	731021036	0.585400428	15
1588631071	SOOD	ALKA	G	10011 S YALE AVE	SUITE 200	TULSA	OK	741376078	0.5854859616	15
1831140193	O'CONNOR	JOHN	THOMAS	301 WANDA ST		MARIETTA	OK	734481229	0.5856120752	15
1689770760	GANN	RON	MITCHLIN	10512 NORTH 110TH EAST AVENUE	SUITE 300	OWASSO	OK	740556638	0.5863689648	15
1770788358	MANNING PLAIN	JOY	ALYSE	201 S SARA ROAD	SUITE 200	MUSTANG	OK	73064	0.5866690332	15
1528052875	STEELBERG	SCHUYLER	TACKETT	19924 E WILDERNESS RD		COOKSON	OK	744272461	0.5876669435	15
1093377095	BAKER	SEAN	KELLY	216 S MAIN ST		LINDSAY	OK	730525634	0.5885097401	15
1427688712	SAVIDGE	EMMA	ROSE	3332 W OKMULGEE ST		MUSKOGEE	OK	744015069	0.5887138511	15
1124096490	CHERRY	LARRY	D	2345 SOUTHWEST BLVD		TULSA	OK	741072705	0.5896516478	15
1518195221	WILCOX	AARON	PAUL	415 FAIRVIEW AVE STE 201		PONCA CITY	OK	746011932	0.591836524	15
1306387907	HITSMAN	MICHAEL		715 N FOREMAN ST		VINITA	OK	743011422	0.591851122	15
1467744656	HARRIS	AMBRIA	KAY	1441 E 75TH PL		TULSA	OK	741367345	0.5919845577	15
1306958889	COX	STEVEN	EARL	905 24TH AVE NW STE C		NORMAN	OK	730696203	0.5921001111	15
1649625286	LARGENT	JANELL		1205 W MAIN ST		COLLINSVILLE	OK	740213114	0.5925340041	15
1093752016	WIEGMAN	DAVID	E	102 S MAIN STREET		SAND SPRINGS	OK	740638507	0.5927560635	15
1093240897	ANAND	KEERTHANA		430 N MONTE VISTA ST		ADA	OK	748204610	0.5928003856	15
1104355114	SMITH	SARAH	ELISE	3500 NW 56TH ST STE 100		OKLAHOMA CITY	OK	731124517	0.5936566487	15
1205463767	SEWANI	RAHIM	RUKNUDIN	19600 E ROSS STREET	PRIMARY CAR	TAHLEQUAH	OK	74464	0.5941203747	15
1194857136	GREEN	LAWRENCE		23507 EAST RIVERVIEW DRIVE		COOKSON	OK	744272471	0.5941962332	15
1518454511	YOON	GRACE		1001 S 41ST ST E		MUSKOGEE	OK	744036253	0.5945312654	15
1306871371	LEBLANC	HELEN	DENISE	608 NW 9TH ST	SUITE 4106	OKLAHOMA CITY	OK	731021068	0.5950069412	15
1124167242	LEINEN	JASON	MATTHEW	3110 SW 89TH ST STE 102C		OKLAHOMA CITY	OK	73159	0.5954309523	15
1073044343	JOHNSON	JASON	DOUGLAS	1921 STONECIPHER DR		ADA	OK	748203439	0.5959512128	15
1649590837	MARSHALL	MELANIE		9417 N COUNCIL RD STE 200		OKLAHOMA CITY	OK	731626207	0.5967778278	15
1518009083	PANDEY	MEENU		900 NE 10TH ST	FMC 2102	OKLAHOMA CITY	OK	731045420	0.596870506	15
1740224955	TALLEY	MICHAEL	R	124 N 6TH ST		OKEENE	OK	73763	0.5970781723	15
1790754281	BROOKS	DONALD	E	1 CHOCTAW WAY		TALIHINA	OK	745712022	0.5973369934	15
1619322211	RODRIGUEZ	HILDA		608 NW 9TH ST	SUITE 1000	OKLAHOMA CITY	OK	73102	0.5979380354	15
1215347216	KHUNTI	AMAR		1111 S SAINT LOUIS AVE		TULSA	OK	741205440	0.5981765434	15
1508306655	ANTHONY	WILLIAM	ANDREW	1815 W 6TH AVE		STILLWATER	OK	740744202	0.5993362277	15
1568504033	MARKLAND	CASEY	L	700 S TELEPHONE RD # 201		MOORE	OK	73160	0.59969029	15
1689650418	ENGLISH	DIANNE	ROSE	1815 W 6TH AVE		STILLWATER	OK	740744202	0.5999234922	15
1982631214	DOUGHARTY	KENT	W.	921 NE 13TH ST		OKLAHOMA CITY	OK	731045007	0.6002488442	15
1164417044	GARLAND	JACKIE		16400 N MAY AVE		EDMOND	OK	730138971	0.6003779781	15
1215960810	STUBBS	KATHY	L	1128 E. CLEVELAND		SAPULPA	OK	74066	0.6010727257	15
1457556474	BURLESON	STEPHANIE	DIANE	11911 S MEMORIAL DR		BIXBY	OK	740082030	0.6012940158	15
1992702724	LEE	TERRY	M.	1610 W UNIVERSITY BLVD		DURANT	OK	747013045	0.6027080131	15
1114965027	BLAND	FRANCIS	ROLLIN	36488 S. HWY. 82	GRAND LAKE	VINITA	OK	74301	0.6037413495	15
1528449642	ALBRIGHT	MATTHEW		301 N 1ST ST # 46		ALTUS	OK	735235004	0.603862278	15
1871561696	HILL	JAN	RUSSELL	1715 N 5TH ST		PONCA CITY	OK	746012763	0.6040720854	15
1326052697	MCCALIP	SHAWNA	KAY	2617 S ELM PL		BROKEN ARROW	OK	740127850	0.6041501358	15
1841238706	SANDERS	FRED	STEVEN	100 MCDOUGAL DR	EMERGENCY D	HOLDENVILLE	OK	748482822	0.6054863867	15
1255318234	KHOURY	STEPHEN	C	1600 W UNIVERSITY BLVD		DURANT	OK	747013094	0.605614973	15
1326087909	AYRES	SARAH	ELIZABETH	105 S BRYANT AVE	SUITE 306	EDMOND	OK	730346399	0.6058429338	15
1043200793	BARNARD	DAVID		527 GOTT RD		ENID	OK	737055103	0.6060741239	15
1356532022	COOKSON	BRIAN	EUGENE	26251 HWY 82 SUITE 1		PARK HILL	OK	74441	0.6063470978	15
1457354201	HARTWIG	MICHAEL	DEAN	505 N 14TH ST		PERRY	OK	730775021	0.6065032313	15
1629669320	GRIMM	KATE	LAUREN	1145 W I 240 SERVICE RD STE F100		OKLAHOMA CITY	OK	731392134	0.6086637939	15
1487623401	WOLF	JOSEPH	E	4415 S HARVARD AVE STE 125		TULSA	OK	741359700	0.6094393859	15
1063890697	ROSS	JEREMY	MICHAEL	333 S 38TH ST STE A		MUSKOGEE	OK	744014937	0.6106317381	15
1770630105	TORRES	ANGELA	M.	815 E 6TH ST		TISHOMINGO	OK	734601800	0.6113075808	15
1811515414	RIPLEY	JULIA	DANIELLE	4411 W GORE BLVD STE B1		LAWTON	OK	735055977	0.6115040745	15
1386608453	KRAUTTER	PAUL	M	7912 E 31ST CT	SUITE 200	TULSA	OK	741451315	0.6128717166	15
1326468281	CONDIE	TIMOTHY		1705 E 19TH ST	SUITE 302	TULSA	OK	74104	0.6133694507	15
1518902550	THOMAS	YVAN		1919 S WHEELING AVE	SUITE 404	TULSA	OK	74104	0.6136907901	15
1063429892	BROWN	JAMES	M	1491 HEALTH CENTER PARKWAY		YUKON	OK	730996767	0.6137528753	15
1841300118	GARCIA	ARNULFO	ALEXANDER	2308 W HIGHWAY 66		STROUD	OK	740796729	0.614399154	15
1669406062	RADER	ROBERT	WILLIAM	1000 N LEE AVE	RM 1921	OKLAHOMA CITY	OK	731021036	0.6147641012	15
1629518295	BORGSMILLER	JACOB		3315 KETHLEY RD		SHAWNEE	OK	748049638	0.6160188232	15
1205157179	DOROUGH	AMANDA		46 E 15TH ST		EDMOND	OK	730134301	0.6160636808	15
1871516898	RING	DAVID	ROY	562 S ELLIOTT ST		PRYOR	OK	743616411	0.6161800137	15
1023057668	RODRIGUEZ	LINDA	M	702 W BROADWAY ST		SPIRO	OK	749592430	0.6166822331	15
1356400139	TURNER	DORIAN	RANDALL	RR 6 BOX 840		STILWELL	OK	749608703	0.6167469372	15
1104082908	JOSEPH	SHEBA	M	10507 E 91ST ST	SUITE 250	TULSA	OK	741335589	0.6167531664	15
1174687529	LEWIS	JONKEETA	ALICE	15951 LITTLE AXE DR		NORMAN	OK	730269088	0.6170567752	15
1003347048	PENICK	ALYSSA		608 NW 9TH ST STE 1100		OKLAHOMA CITY	OK	731021015	0.6194082539	15
1548238694	EDDY	W	STEPHEN	2345 SOUTHWEST BLVD		TULSA	OK	741072705	0.6195310441	15
1780660522	COULTER	MICHELE		10506 S MEMORIAL DR		TULSA	OK	741336914	0.6201111449	15
1801869912	DONER	RICHARD	EARL	6908 E RENO		MIDWEST CITY	OK	73110	0.6218916139	15
1861621492	BEATTY	MEGAN	UTZ	608 NW 9TH ST	SUITE 1100	OKLAHOMA CITY	OK	731021068	0.6238061998	15
1003813825	GRIFFIN	CARL	PATRICK	3555 NW 58TH ST	SUITE 801	OKLAHOMA CITY	OK	731124707	0.6240923133	15
1932543113	ZUCK	LINDSAY	K	100 S BLISS AVE		TAHLEQUAH	OK	744642512	0.6241161216	15
1326180084	KLASSEN	WALTER	RAY	1024 MAIN ST		WOODWARD	OK	738013120	0.6249297516	15
1386148955	MASTERSON	CHELSEA	KOLLER	2345 SOUTHWEST BLVD		TULSA	OK	741072705	0.6252006747	15
1871974550	KHUN-KHUN	JASPREET		1111 S SAINT LOUIS AVE		TULSA	OK	741205440	0.6275249918	15
1528071032	DAVIS	DONA	RAE	620 E OKMULGEE		MUSKOGEE	OK	74403	0.6275736157	15
1699719773	KLABZUBA	JEANIE	L.	5201 W MEMORIAL RD		OKLAHOMA CITY	OK	731422016	0.6277800806	15
1710925680	TYRRELL	MICKEY	R	803 N FOREMAN ST	SUITE 102	VINITA	OK	743011412	0.6278765791	15
1417933185	COFFMAN	DARCI		8414 E 101ST ST		TULSA	OK	741336919	0.6284119574	15
1629332952	NEWTON	TIMOTHY	RYAN	424 N 2ND AVE		DURANT	OK	747014116	0.6284477676	15
1326088048	TETER	CHARLES	MARK	4720 S HARVARD AVE	100	TULSA	OK	74135	0.6289197931	15
1942706833	HAHN	KAYLA	MARIE	527 GOTT RD		ENID	OK	737055103	0.6294050089	15
1730522129	JOHNSON	CHARITY	DAWN	108 LONE OAK CIR		FORT GIBSON	OK	744345001	0.6299959373	15
1619327954	MYCHAK	COLIN		3201 W GORE BLVD STE 104		LAWTON	OK	735056350	0.6301453978	15
1144510223	JUNG-PETERS	SHAUN	S.	1717 S UTICA AVE STE A		TULSA	OK	741045346	0.6304543934	15
1013006394	MATOUSEK	DAVID		330 S 5TH ST STE 302		ENID	OK	737015862	0.6305393142	15
1083724546	DENNIS	LYDIA	J	520 S MUSTANG RD		YUKON	OK	730996737	0.6306632392	15
1548246895	CALLERY	MARK	DAVID	10512 N 110TH EAST AVE	STE 200	OWASSO	OK	740556636	0.6308732343	15
1780646984	SCHOENEWE	COREY	SHAWN	9912 E 21ST ST		TULSA	OK	741291620	0.6312332524	15
1558330035	TING	CANDY	NGIAM	4408 S HARVARD AVE		TULSA	OK	741352615	0.6315363565	15
1417113226	CUPP	DUSTIN		7501 RIVERSIDE PKWY		TULSA	OK	741365056	0.6325622954	15
1326043803	KEMP	RANDALL	LEON	2403 W WRANGLER BLVD	STE A	SEMINOLE	OK	748681917	0.6326353716	15
1285996157	SATHAIAH	MAGESH		4401 S WESTERN AVE		OKLAHOMA CITY	OK	731093413	0.6328244878	15
1740514306	GORDEN GREEN	AMANDA	RUTH	14002 E 21ST ST STE 1130		TULSA	OK	741341408	0.6330427037	15
1962491068	TOBIAS	ROBERT	D	13420 N PENNSYLVANIA AVE		OKLAHOMA CITY	OK	731209007	0.6331466556	15
1972003069	GRANGER	STEPHEN		2345 SOUTHWEST BLVD		TULSA	OK	741072705	0.6339714698	15
1811920663	SMITH	RODERIC	A	1921 STONECIPHER BLVD		ADA	OK	74820	0.6350029668	15
1134101249	LACEFIELD	CARY	L	20826 MAIN ST		HARRAH	OK	730459755	0.6354848559	15
1427088160	EICHMAN	GREGG	J	608 NW 9TH ST	SUITE 1100	OKLAHOMA CITY	OK	731021068	0.6355658479	15
1174985170	TANDBERG-WILL	TAMMY	MAY	410 N M ST		HUGO	OK	747431820	0.6358063843	15
1295779460	LEATHERMAN	JOHN	C	400 WYANDOTTE PL		RAMONA	OK	740613678	0.6369394551	15
1508832205	KING	KENT	THOMAS	200 MELVILLE DR		PAULS VALLEY	OK	730756609	0.6370863587	15
1144216573	CHANDRA	USHA		4411 W GORE BLVD	SUITE A2	LAWTON	OK	73505	0.6372546114	15
1932554961	BARTHOLOMEW	JOANNA		1020 N COMMERCE ST		ARDMORE	OK	734013920	0.6373837798	15
1487948915	BURDEN GREER	KATIE	NICOLE	1921 STONECIPHER BLVD		ADA	OK	74820	0.6383204524	15
1649650862	MOBLEY	RAYMOND	REEVES	608 NW 9TH ST	SUITE 1000	OKLAHOMA CITY	OK	731021068	0.6387767692	15
1962815217	NGUYEN	MAI-THAO		11900 NW EXPRESSWAY		YUKON	OK	73099	0.6395893328	15
1912014374	HARSHMAN	HEATHER	ANNE	8131 S MEMORIAL DR	STE 100	TULSA	OK	741334347	0.6402100784	15
1184889446	ADAMS	JARED	M	1030 E. CHERRY	SUITE 200	CUSHING	OK	740234102	0.6404974915	15
1417922352	WALCHER	RONALD	R	600 E GRAND AVE		TONKAWA	OK	746533545	0.6407794434	15
1700874914	FAIRLIE	GREGORY	WILLIAM	13420 N PENNSYLVANIA AVE		OKLAHOMA CITY	OK	731209007	0.6410270602	15
1487677381	SMITH	STANLEY	JOE	13600 E 86TH ST N	STE 100	OWASSO	OK	740558731	0.6415979926	15
1508959685	CHESSER	WILLIAM	H	527 W 3RD ST		KONAWA	OK	748491415	0.6428586066	15
1205283678	GRIFFIN	TONI		3428 NW CACHE RD		LAWTON	OK	735053846	0.6431617665	15
1932756863	PHILIP	BENITTA	JOHN	4050 W MEMORIAL RD		OKLAHOMA CITY	OK	731208382	0.6434811548	15
1356577365	SLOAT	ROSE ELLE	O'NEIL	10711 E 11TH ST		TULSA	OK	741283200	0.6438650357	15
1053547950	SIZELOVE	AARON	SCOTT	915 E GARRIOTT RD	SUITE B	ENID	OK	737016153	0.6448792222	15
1417301631	FRANKLIN	SHANE	DWAYNE	608 NW 9TH ST	SUITE 1100	OKLAHOMA CITY	OK	73102	0.6451673092	15
1124092960	BECHTOL	ZACHARY	TOWNSEND	1121 NEO LOOP		GROVE	OK	743446046	0.6462871445	15
1295200632	KHALIL	KAMRAN		384 S 33RD ST STE D		MUSKOGEE	OK	744015065	0.646753772	15
1407823982	GILBRETH	JUDITH	MARIE	1330 N HARVILLE RD		DUNCAN	OK	735331514	0.6482666706	15
1336253863	NASR	FAYSAL	LOUTFALLA	4200 W MEMORIAL RD	SUITE 401	OKLAHOMA CITY	OK	731209350	0.6483354693	15
1841679701	MAHANEY	JULIE		900 NE 10TH ST	FMC2102	OKLAHOMA CITY	OK	731045420	0.6486140893	15
1821278698	BALASUNDARAM	PRIYANKHA		1202 NW ARLINGTON AVE		LAWTON	OK	735076537	0.6486177392	15
1942649751	MAGNUSSON	LEIF	ERIC	527 GOTT RD		ENID	OK	737055103	0.6494844964	15
1942274527	HOLLAND	ROGER	P	1 CHOCTAW WAY		TALIHINA	OK	745712022	0.6497959037	15
1720570955	PATEL	ANJALI		1025 STRAKA TER		OKLAHOMA CITY	OK	73139	0.6502840964	15
1104806967	JACKSON	SAMANTHA		415 W FOREST LN		HOBART	OK	736511645	0.650823443	15
1780084228	COOK	DAVID	D	1 CHOCTAW WAY		TALIHINA	OK	745712022	0.6512906592	15
1336239540	WHINERY	MICHAEL	ALBERT	3001 W BLUE STARR DR		CLAREMORE	OK	740172544	0.6516317412	15
1265426241	CRESPO	MANUEL	O	3300 NW EXPRESSWAY		OKLAHOMA CITY	OK	731124418	0.6517133897	15
1275537953	GASTORF	JEFFREY	ALAN	1004 N 19TH AVE	BLDG 2	DURANT	OK	747013016	0.6537511221	15
1972671964	RAMIREZ-ROSSY	CECILIO	RAFAEL	LAWTON INDIAN HOSPITAL	1515 LAWRIE	LAWTON	OK	735073099	0.6547661972	15
1043292493	FAUBION	SHELLY	DAWN	303 SE 4TH ST		MOORE	OK	731606709	0.6548805077	15
1760725584	O'BRIGHT	NICHOLAS	EDWARD	608 NW 9TH ST	SUITE 1000	OKLAHOMA CITY	OK	731021068	0.6550478249	15
1588756951	EIMEN	RONALD	M.	500 CIMARRON DRIVE		MANNFORD	OK	740440323	0.6564281972	15
1275622987	MARCO	SAM		901 SW GOODYEAR BLVD		LAWTON	OK	735059755	0.656613902	15
1023050499	HOKETT	JAMIE	L	205 S PARK LN		ALTUS	OK	735215755	0.6567039302	15
1013996164	OFFERMANN	GAIL	LYNN	735 N. FOREMAN		VINITA	OK	743011422	0.6581115269	15
1033119805	SCHOOLEY	THOMAS	ANDREW	3218 S 79TH EAST AVE		TULSA	OK	741451316	0.658364496	15
1508838038	EGLESTON	STEVEN	ANDREW	1408 N FLORENCE		CLAREMORE	OK	74017	0.6588300302	15
1184607517	BLACK-WICKS	LAURA	MARIE	111 W FORREST AVE STE B		EUFAULA	OK	744323205	0.6589715433	15
1558332676	HOLTE	DOUGLAS	W	817 S ELM PL	SUITE A	BROKEN ARROW	OK	740125369	0.6590120693	15
1871261826	BEREPELE	AJEMINAYA	IMINABO	921 NE 13TH ST		OKLAHOMA CITY	OK	731045007	0.6595495202	15
1427256106	FERRELL	CHARLES	WILLIAM	500 N MAIN ST		HENNESSEY	OK	737421019	0.6597374066	15
1821586884	THOMPSON	GREGORY		2605 W MAIN ST		JENKS	OK	740373429	0.659814372	15
1457398240	HOOVER	PENNY	L	1202 NW ARLINGTON AVE		LAWTON	OK	735076537	0.6602134396	15
1023089331	JENKINS	CHRISTOPH	D	7501 RIVERSIDE PKWY		TULSA	OK	74136	0.6621691411	15
1922233618	ORENDORFF	CHRISTOPH	WILLIAM	1109 E CHEROKEE AVE		SALLISAW	OK	749555035	0.6622356571	15
1760499966	VEAL	DONA	C	3151 EAST RIVER ROAD		NEWKIRK	OK	746470474	0.6631838519	15
1700878378	ALDRIDGE	JACK	STEPHEN	30011 E STATE HIGHWAY 51		COWETA	OK	744297681	0.6631894213	15
1104862978	WILSON	WILLIAM		7301 SW 44TH ST STE A		OKLAHOMA CITY	OK	731794309	0.6634745722	15
1700877040	FLATT	GERALD	WAYNE	603 NE 2ND ST	ROWLAND FLA	ANTLERS	OK	745232636	0.6643897121	15
1760566293	LITWACK	LEWIS	J	7936 US HWY 277		ELGIN	OK	73538	0.6652990387	15
1912081159	SCHOELEN	STEVE	LOUIS	300 BY PASS RD		NEWCASTLE	OK	730656392	0.6655717463	15
1366825234	GALLAGHER	MARIAM		3401 W GORE BLVD		LAWTON	OK	735056332	0.6666058966	15
1104086321	MANKIN	ALICE	JOY	2017 W I 35 FRONTAGE RD STE 150		EDMOND	OK	730138556	0.6668442919	15
1992393771	ROJO	EDGAR		660 PARRINGTON OVAL NORMANOK		NORMAN	OK	730190001	0.6675563989	15
1407051188	DOUGLAS	CHAD	ALLEN	11101 HEFNER POINTE DR STE 105		OKLAHOMA CITY	OK	731205054	0.6678691286	15
1194204180	NWOKOLO	NGOZI	CAROLINE	1515 N CLASSEN BLVD		OKLAHOMA CITY	OK	731066611	0.6679974229	15
1629040456	VAUGHAN	HENRY	DEAN	4334NWEXPRESSWAY 175		OKLAHOMA CITY	OK	731161575	0.6682512675	15
1285737544	JOYCE	DANIEL	JUSTIN	1202 NW ARLINGTON AVE		LAWTON	OK	73507	0.6684195668	15
1831296219	WOODS	WILLIAM	MICHAEL	3450 E FRANK PHILLIPS BLVD STE 300		BARTLESVILLE	OK	740062430	0.6686137853	15
1912906132	SEXTER	SCOTT	HOWARD	6600 S YALE AVE STE 700		TULSA	OK	741363360	0.6687638819	15
1770171787	GARBER	NICOLE	RACHELLE	700 S TELEPHONE RD STE 201		MOORE	OK	731602538	0.6698468121	15
1336193606	SWANSON	DONALD	FREDERICK	3001 W BLUE STARR DR		CLAREMORE	OK	740172544	0.6703343925	15
1154859189	PATTERSON	NATALIE		1900 W 2ND ST STE D		ELK CITY	OK	736444328	0.6710987797	15
1932386588	STENGER	GEORGE	SCOTT	124 N 6TH ST		OKEENE	OK	737639135	0.6716861528	15
1033391370	DULAN	GENEVIEVE		10912 E 14TH ST		TULSA	OK	74128	0.6722947674	15
1972907202	WOLESTON	TAMARA	KEISHA	1111 S SAINT LOUIS AVE		TULSA	OK	741205440	0.6724123292	15
1841245024	CHILDS	CLINTON	R.	1130 E LANSING		BROKEN ARROW	OK	74012	0.6734209972	15
1336280973	MANNING	VALERIE	BLANCHE	2625 SW 119TH ST	SUITE A	OKLAHOMA CITY	OK	731702654	0.6743879517	15
1164603262	JONES	KYLE	TRAVIS	7600 S LEWIS AVE		TULSA	OK	741366836	0.6756499818	15
1437565116	NGO	VU		1 CHOCTAW WAY		TALIHINA	OK	745712022	0.6757275875	15
1992770937	VOLKMANN	ROBERT	MICHAEL	860 RUMSEY ROAD NW		SALEM	OK	973043609	0.6757754254	15
1376703595	KIRBY	SUMMER		921 14TH AVE NW		ARDMORE	OK	734011837	0.6766847967	15
1538266879	GLADWELL	BRIAN		4301 MOW-WAY ROAD	REYNOLDS AR	FORT SILL	OK	735036300	0.6769438669	15
1669891008	HIGHLEY	CHRISTINA		3201 W TECUMSEH RD STE 230		NORMAN	OK	730721820	0.6772866452	15
1558422337	DEMIER	SERGIO	G	2403 W WRANGLER BLVD STE A		SEMINOLE	OK	748681900	0.6780550637	15
1124447792	HERRING	MELISSA	SHANAY	1815 W 6TH AVE		STILLWATER	OK	740744202	0.6785246696	15
1356333140	BERNHARDT	WILLIAM	GENE	2801 PARKLAWN DR	SUITE 101	MIDWEST CITY	OK	731104211	0.6787186031	15
1639162704	THOMPSON	TRACY	L	525 S WILSON ST		VINITA	OK	743014646	0.6789706245	15
1659377174	WARE	SOHPING		407 N HIGHWAY 102		MCLOUD	OK	74851	0.6795970214	15
1932116282	REED	SHANON	LEIGH	9065 HARMONY DRIVE		MIDWEST CITY	OK	731305239	0.6800359258	15
1124094628	RODRIGUEZ	EDGAR		7050 AIR DEPOT BLVD		TINKER AFB	OK	731458716	0.6801585218	15
1215902358	BONIN	THOMAS	CHARLES	109 KERR AVE		POTEAU	OK	749535231	0.6810594623	15
1831164458	LIMBAUGH	MANUEL	CARL	1616 S KELLY AVE		EDMOND	OK	730133651	0.6811455431	15
1063422814	SOTO	SYLVIA		100 S BLISS AVE		TAHLEQUAH	OK	744642512	0.681780137	15
1255318663	MASON	PATRICK		1921 STONECIPHER BOULEVARD		ADA	OK	748203439	0.6825639553	15
1548612922	SAMUEL	ROSHINI	ANN	608 NW 9TH ST	SUITE 1000	OKLAHOMA CITY	OK	731021068	0.6829173396	15
1538111976	CHOW	CHRISTOPH	YAN-CHI	1551 N 9TH ST		BROKEN ARROW	OK	740128898	0.6832909913	15
1609296557	NGUYEN	THAI-HAO		1717 S UTICA AVE STE A		TULSA	OK	741045346	0.6834345798	15
1144627134	TISCHLER	RYAN		7501 RIVERSIDE PKWY		TULSA	OK	741365056	0.6834620785	15
1881955508	BALZER	ERIN		1468 N MUSTANG RD		MUSTANG	OK	730647214	0.6835015969	15
1578853420	JUNG-PETERS	HAE-JEAN		1111 S SAINT LOUIS AVE		TULSA	OK	741205440	0.6836361334	15
1831272319	HUMPHERYS	KELLY	M.	400 WYANDOTTE		RAMONA	OK	740611337	0.6838683475	15
1750313193	SEGUIN	JOHN	E.	1919 E MEMORIAL RD		OKLAHOMA CITY	OK	731311253	0.683871318	15
1245522549	WILLIAMS	PHILLIP	SCOTT	601 E 13TH ST STE H		GROVE	OK	743442962	0.684210942	15
1992044044	LEAL	CHRISTIE	ARNOLD	7939 US HWY 277		ELGIN	OK	73538	0.6853725159	15
1053371435	WESTCOTT	ROBERT	M	409 S MAIN ST		LINDSAY	OK	730526448	0.6856015342	15
1790912707	SCHIPUL	JOHN	JULES	2100 W IOWA AVE	SUITE A	CHICKASHA	OK	730182736	0.6862265648	15
1417929837	TUCKER	SHERRI	A	1208 W 15TH ST		EDMOND	OK	730133001	0.6866224109	15
1336569417	WILLIAMS	LESLIE		201 S SARA RD STE 200		MUSTANG	OK	730644308	0.6866433759	15
1821076126	MASON	MICHAEL	R	1921 STONECIPHER BOULEVARD		ADA	OK	748203439	0.6873355125	15
1790275923	HARRIS	CHRISTOPH	DUNLAP	900 NE 10TH ST		OKLAHOMA CITY	OK	731045420	0.6875791613	15
1326002742	MAYS	STEVEN	SCOTT	4415 S HARVARD AVE	SUITE 202	TULSA	OK	741352620	0.6879046027	15
1710040894	BLACKSTAD	DENNIS	SIDNEY	730 E TAFT AVE		SAPULPA	OK	740665766	0.6880527454	15
1144639840	WILLIAMSON	AUBREY	E	15679 NE 23RD ST		CHOCTAW	OK	730208592	0.6881211576	15
1881687200	LIVINGSTON	PATRICK	G	3400 W TECUMSEH RD	STE 106	NORMAN	OK	730721810	0.6883630262	15
1023058757	ANDERSON	BRADLEY	TODD	28622 E 141ST ST S		COWETA	OK	744297515	0.688508435	15
1396019337	SCHWARZ	KRISTALLE	SCOTT	10914 HEFNER POINTE DR	SUITE 202	OKLAHOMA CITY	OK	731205066	0.688627004	15
1306370390	DAVID	ALEJANDRA	MICAELA	1111 S ST LOUIS AVE		TULSA	OK	74120	0.6888867177	15
1386807618	NGUYEN	KIET	ANH	1928 NW 23RD ST		OKLAHOMA CITY	OK	731061202	0.6891837216	15
1942321195	COOPER	WILLIAM	ALLEN	HWY 69	OKLAHOMA DE	STRINGTOWN	OK	745690220	0.6894425879	15
1013989912	LOFGREN	KATHRYN	J	17109 PRESTWICK CIR		EDMOND	OK	730127407	0.6898659173	15
1821067307	PAULSEN	ROBERT		1919 S WHEELING AVE	LL 100	TULSA	OK	74104	0.6902922097	15
1952720393	KENNEY	SCOTT	ROBERT	400 WYANDOTTE AVE		RAMONA	OK	740613576	0.6906361276	15
1619938693	PARKISON	REID	E.	1609 MISSION RD		EDMOND	OK	730346570	0.6906929946	15
1235102146	KORGAN	DWIGHT	JULIUS	1408 N FLORENCE		CLAREMORE	OK	740173159	0.6913796029	15
1235461583	HARDEN	MONICA	ELAINE	1324 N HARVILLE RD		DUNCAN	OK	735331514	0.6919287903	15
1932326469	BARNES	HEATHER	DIANNE	1205 HEALTH CENTER PKWY	SUITE 100	YUKON	OK	730996396	0.6921186674	15
1710957139	CROUCH	JOHN	RAYMOND	1441 E 75TH PL		TULSA	OK	741367345	0.6922723738	15
1932428661	WATSON	JOEL	ANTHONY	1705 E 19TH ST	SUITE 600	TULSA	OK	741045405	0.6927871936	15
1679518831	ELFRINK	LOUI	DONALD	1111 S ST LOUIS AVE		TULSA	OK	74120	0.692906808	15
1144679952	BANSAL	SHIVENDRA		3315 KETHLEY RD		SHAWNEE	OK	74804	0.6944609041	15
1700887494	LINDSEY	STEPHEN		950 N PORTER AVE	SUITE #300	NORMAN	OK	730716400	0.6944973044	15
1558349969	COLEMAN	PATRICK	BERNARD	3109 NW 63RD ST		OKLAHOMA CITY	OK	731163701	0.6945778703	15
1063705416	EPPERSON	KEVIN	Q	3400 W TECUMSEH RD	SUITE 104	NORMAN	OK	730721810	0.6946206529	15
1861872905	HUTCHINSON	MELANIE	ELIZABETH	1900 W WILLOW RD		ENID	OK	737032441	0.6949612068	15
1659683589	ANDERSON	SERENA		5915 W MEMORIAL RD	SUITE 300	OKLAHOMA CITY	OK	731422021	0.6949801146	15
1255396073	GRIZZLE	JOHN	DALE	5701 N PORTLAND AVE STE 126		OKLAHOMA CITY	OK	731121673	0.6950810816	15
1972519544	SAEED	UMAR		527 WEST THIRD STREET		KONAWA	OK	74849	0.6954184769	15
1114068756	MUNEERAH	AAYSHAH		2915 PINE RIDGE RD		OKLAHOMA CITY	OK	731206111	0.6957384118	15
1396790143	RUFFIN	LARRY	L	1001 S DOUGLAS BLVD		MIDWEST CITY	OK	731305251	0.6963716846	15
1962502575	LANGKAMP	KARL	F.	500 E ROBINSON ST	SUITE #1500	NORMAN	OK	730716697	0.6967879579	15
1215906227	COGGINS	CURTIS		402 W MORROW RD	100	SAND SPRINGS	OK	740636549	0.6970811499	15
1154404648	NGUYEN	YEN DUNG	THI	100 W MAIN ST	SUITE 200	OKLAHOMA CITY	OK	731029024	0.6974003397	15
1679834345	HURST	MELISSA	MARIE	1334 N HARVILLE RD		DUNCAN	OK	735331514	0.697590676	15
1871536862	REEL	PAUL	A	610 E 24TH ST		TISHOMINGO	OK	734603245	0.6979412896	15
1114305828	YAP	JOSHUA		205 E PINE ST		TULSA	OK	741064859	0.6986680262	15
1841843265	WHITE	STEPHANIE	N	3400 NW EXPRESSWAY BLDG C-815		OKLAHOMA CITY	OK	731124493	0.698714733	15
1508950379	RUSSELL	JAMES		308 S MAIN ST		SAPULPA	OK	740664110	0.6991031508	15
1013968619	COMBS	DAVID	LYLE	9001 S 101ST EAST AVE	350	TULSA	OK	741335708	0.7003563483	15
1548365117	GRIFFIN	CARL	N.	6908 E RENO AVE		MIDWEST CITY	OK	731102128	0.7007272601	15
1073670048	SHINKARENKO	ALEX	D.	7600 S LEWIS AVE		TULSA	OK	741366836	0.7027050525	15
1689106858	LENABURG	DIRK	L	1401 N 4TH AVE STE 107		PURCELL	OK	730801806	0.7036494588	15
1972823169	FARAHMAND	FOAD		900 NE 10TH ST		OKLAHOMA CITY	OK	731045420	0.7037109093	15
1780627232	WOODS	BRONWYN		3330 NW 56TH ST	SUITE 220	OKLAHOMA CITY	OK	731124479	0.7049565044	15
1467454769	PROCTOR	HARRELL	DOUGLAS	2515 W ELK AVE		DUNCAN	OK	735331571	0.7050761509	15
1306416607	ROGERS	TAYLOR	CALLI	1600 W UNIVERSITY BLVD		DURANT	OK	747013094	0.7054753735	15
1568773075	GRAHAM	SARAH	CHRISTINE	1705 E 19TH ST STE 302		TULSA	OK	741045410	0.7059486279	15
1194763060	DAVIS	MARC	J	530 N MONTE VISTA ST	SUITE A	ADA	OK	748204675	0.7064439807	15
1548617731	PRATT	KAYLA	R	608 NW 9TH ST	SUITE 1100	OKLAHOMA CITY	OK	73102	0.7069461223	15
1780607952	LUBIN	EDITH	J	350 S 40TH ST		MUSKOGEE	OK	744014915	0.7069599292	15
1841254612	COBBLE	STEPHANIE	W	4500 S 129TH EAST AVE	SUITE 191	TULSA	OK	741345801	0.7073812008	15
1861527509	DAUTENHAHN	PAUL	DEE	10506 S MEMORIAL DR		TULSA	OK	741336914	0.7075798492	15
1578907291	ESKANDER	HAPPY		1202 NW ARLINGTON AVE		LAWTON	OK	735076537	0.7082477504	15
1518980531	MCCAULEY	COLM	PATRICK	1025 E 2ND ST		CUSHING	OK	740234136	0.7083120466	15
1639158355	EVANS	FRANK	J.	1921 W 6TH AVE STE A		STILLWATER	OK	740744204	0.7084351041	15
1265662092	SCHAUF	KYLE	J	601 E 13TH ST	SUITE G	GROVE	OK	743442989	0.7089730253	15
1952388704	DALTON	CHRISTOPH		4415 S HARVARD AVE STE 209		TULSA	OK	741352618	0.7097177988	15
1306876032	TOALSON	THOMAS	W	6201 N SANTA FE AVE	SUITE 2010	OKLAHOMA CITY	OK	731187538	0.7113486006	15
1144252909	NASSAR	WADDAH	N.	7221 W HEFNER RD		OKLAHOMA CITY	OK	731624505	0.7118706823	15
1710477856	MAJOR	RYAN	THOMAS	1401 SW 34TH ST		MOORE	OK	731603059	0.7122467769	15
1134160344	VU	MICHAEL	H	7912 E 31ST CT STE 100		TULSA	OK	741451348	0.7127457162	15
1578539573	FRANKLIN	RACHEL		900 NE 10TH ST		OKLAHOMA CITY	OK	731045420	0.7128004677	15
1881875946	ESTEP	ASHLEY	NICOLE	222 SE DEBELL AVE		BARTLESVILLE	OK	740062305	0.7129578999	15
1881818417	ACKER	MATTHEW	RONALD	7501 RIVERSIDE PKWY		TULSA	OK	74136	0.7131482366	15
1205851235	WANG	SOLEDAD		1125 E CLEVELAND AVE		SAPULPA	OK	740664641	0.7132907979	15
1457978934	BUCK	BAILEY		1600 W UNIVERSITY BLVD		DURANT	OK	747013094	0.714002069	15
1740712348	GREUEL	CHRISTEN	RENEE	1501 N FLORENCE AVE STE 101		CLAREMORE	OK	740173187	0.7145110372	15
1699817205	CARTER	MIRELA		412 SE 11TH ST		ANADARKO	OK	730054442	0.7145171374	15
1407843212	LAYNE	KEITH	R	14800 S WESTERN AVE		MOORE	OK	731707112	0.7148374714	15
1194746776	HARJO	JIM	B	31870 E STATE HIGHWAY 51		COWETA	OK	744297900	0.7156563968	15
1619296670	KING	TIMOTHY	EDWARD	202 ARKANSAS ST		POTEAU	OK	749532920	0.7161259561	15
1437678562	LEACH	MONICA	DAWN	200 WHITE EAGLE DR		PONCA CITY	OK	746018315	0.7163787827	15
1033601810	POURTORKAN	DEREK	JAMES	2916 N KELLY AVE		EDMOND	OK	730033233	0.717720481	15
1730620766	MCGOVERN	KATHLEEN	MARY	30011 E STATE HIGHWAY 51		COWETA	OK	744297681	0.7179845617	15
1538308937	NKOMBENGNONDO	MARCELLE	PAMELA	1111 S SAINT LOUIS AVE		TULSA	OK	741205440	0.7183401509	15
1710206313	LINDSEY	CANDY	LEE SCONY	415 FAIRVIEW AVE	SUITE 201	PONCA CITY	OK	746011929	0.7186569165	15
1033192703	CULP	MARILYN	KAY	9001 S 101ST EAST AVE	STE. 370	TULSA	OK	741335708	0.7187410382	15
1851341218	PUMMILL	DANIEL	A	1261 E TULSA AVE		KANSAS	OK	743477026	0.7188226225	15
1205021169	GUPTA	ROOPALI		16400 N MAY AVE		EDMOND	OK	730138971	0.718996893	15
1710909593	LEE	GARY	ROBERT	7125 S. BRADEN AVE.		TULSA	OK	74136	0.7190620618	15
1639180318	SPENCER	ROBERT	GORDON	203 N WEIGLE AVE		WATONGA	OK	737723840	0.7191539578	15
1154371524	COLLIER	LORA	M	609 E MAIN		LOCUST GROVE	OK	74352	0.7205114945	15
1659538734	ODEN	RYAN	WILLIAM	2007 W BROADWAY AVE		SULPHUR	OK	730864221	0.7212569554	15
1861468548	ADKISSON	JOEL	A	517 S ASPEN AVE		BROKEN ARROW	OK	740122296	0.7214783983	15
1952627069	MILLS	JON	RANDALL	620 S MADISON ST STE 203		ENID	OK	737017270	0.7220275811	15
1841369758	WILBANKS	AARON	PATRICK	1491 HEALTH CENTER PARKWAY		YUKON	OK	730996767	0.7220660791	15
1871566083	BAUGHMAN	DEE	DUANE	1 CHOCTAW WAY		TALIHINA	OK	745712022	0.7229939963	15
1700871399	DUGUID	DALE	F	3401 W GORE BLVD		LAWTON	OK	73505	0.724126906	15
1417988957	HIRSCH	JEFFREY	G	100 W MAIN ST	SUITE 200	OKLAHOMA CITY	OK	731029024	0.7245393403	15
1235748617	LELAND	BROOK	NOEL	3329 NW 22ND ST		OKLAHOMA CITY	OK	731073021	0.7249499069	15
1114967288	EVANS	KENNETH		8821 W 6TH AVE		STILLWATER	OK	740741094	0.7257295333	15
1578563672	HERNDON	CHRISTOPH	M	2515 W ELK AVE		DUNCAN	OK	735331571	0.7260898034	15
1972532281	VERNIER	STEPHEN	L.	8900 SILVER HILL DR		OKLAHOMA CITY	OK	731323316	0.7262513375	15
1437192903	DYE	D.	BRYAN	1401 N 4TH AVE	SUITE 201	PURCELL	OK	730801806	0.7281490042	15
1821433681	COCHRAN	CASEY	L	1900 W WILLOW RD		ENID	OK	737032441	0.7288858051	15
1467469288	BROWN	CURTIS	L	1491 HEALTH CENTER PARKWAY		YUKON	OK	730996767	0.7289607663	15
1619937190	FLYNN	JOHN	WAYNE	406 SE 11TH ST		ANADARKO	OK	730054442	0.7294662519	15
1811989619	SIECK	CHRISTIAN	C.	950 N PORTER AVE	SUITE 300	NORMAN	OK	730716400	0.7294739069	15
1528001518	CAIN	MICHAEL	TERENCE	2401 W MAIN ST		HENRYETTA	OK	744373893	0.7304191639	15
1639287378	BIRDWELL	DARYL	E	4417 W GORE BLVD	SUITE 2	LAWTON	OK	735055978	0.7308591896	15
1326033259	ORME	ANTHONY	LLOYD	505 8TH ST		ELGIN	OK	73538	0.7309812059	15
1053427815	DEAN	ROBERT	WILLIAM	13600 E 86TH ST N	SUITE 400	OWASSO	OK	740558731	0.7313359602	15
1225017270	PHILLIPS	LENARD	B	11601 S WESTERN AVE		OKLAHOMA CITY	OK	731705823	0.7318085524	15
1306039615	JOHNSON	DAVID	A	1025 W. I-35 FROTAGE RAOD		EDMOND	OK	73044	0.7325850906	15
1255306536	SCOTT	RICHARD	D	6600 S YALE AVE	STE 850	TULSA	OK	741363310	0.7329882429	15
1245855493	YOKELL	NATHANIEL	AARON	3500 NW 56TH ST STE 100		OKLAHOMA CITY	OK	731124517	0.7338869366	15
1578674503	ADAMS	ANDREA	MICHELE	550 W 121ST ST S		GLENPOOL	OK	740338677	0.7342723281	15
1407910623	DANIELS	REBECCA	J	200 N BRYANT AVE		EDMOND	OK	730346273	0.7344856494	15
1609220342	FISHER	JACOB		205 S ACADEMY RD		GUTHRIE	OK	730448727	0.734544536	15
1356795660	LE	SIDNEY	THU	3300 NW EXPRESSWAY		OKLAHOMA CITY	OK	731124418	0.7345984912	15
1043296718	COFFMAN	JOSEPH		10506 S MEMORIAL DR		TULSA	OK	74133	0.7346500497	15
1306868534	WALLACE	KACEY	L	2222 W IOWA AVE		CHICKASHA	OK	730182738	0.7364443041	15
1477695864	SPEEGLE	DAVID		1705 RENAISSANCE BLVD	STE 120	EDMOND	OK	730133043	0.7370208333	15
1902030299	WARLICK	PAUL	FRANKLIN	1921 STONECIPHER BLVD		ADA	OK	74820	0.7374292574	15
1740485614	AIKU	IDORENYIN	LESLIE	3201 W GORE BLVD	SUITE 101	LAWTON	OK	73505	0.7384589914	15
1235116013	HARRIS	CURTIS	E	527 W 3RD ST		KONAWA	OK	748491415	0.7385035161	15
1134196207	REILLY	KATHRYN	E	900 NE 10TH ST		OKLAHOMA CITY	OK	731045420	0.7386863826	15
1669790598	CASSADAY	KACIE		301 E WATERLOO RD		EDMOND	OK	730348196	0.738808032	15
1598807216	BORREGO ACOST	JOSE	MARIA	1025 STRAKA TER		OKLAHOMA CITY	OK	731392544	0.739032559	15
1275738148	DAVE	MAYANK	NANDKISHO	5606 SW LEE BLVD	SUITE 202	LAWTON	OK	735059688	0.7390786757	15
1629063102	WILKINS	JANA	L	3400 E FRANK PHILLIPS BLVD	SUITE 401	BARTLESVILLE	OK	740062495	0.7391642731	15
1376525568	SCHAUFELE	JULIE	A	413 W FOREST LN		HOBART	OK	736511645	0.739314963	15
1295911287	LEE	BRIAN	SPENCER	1708 DELIVERY LANE		DURANT	OK	747012292	0.7395330382	15
1346200177	DERINGTON	GAYLE		6711 S YALE AVE	STE 202	TULSA	OK	741363313	0.7399843371	15
1891861449	WOOD	SARAH	EMILEE	615 S BROADWAY		CHECOTAH	OK	74426	0.7411007787	15
1316142359	COBB	ESTER		9800 BROADWAY EXT	SUITE 200	OKLAHOMA CITY	OK	731146303	0.7423284849	15
1033180484	KING	EDWIN	KIM	3212 SW 89TH	SUITE 100	OKLAHOMA CITY	OK	731597907	0.743345044	15
1881635407	STEICHEN	KEVIN		4720 S HARVARD AVE STE 100		TULSA	OK	74135	0.7439647916	15
1730562489	BERGES	CHELSEA		1401 E VAN BUREN AVE		MCALESTER	OK	74501	0.7442905431	15
1386985869	NELSON	TRAVIS	JEREMY	2345 SOUTHWEST BLVD		TULSA	OK	741072705	0.7444563819	15
1073693917	LOOSE	JOHN	C	3201 W GORE BLVD STE 305	MEMORIAL ME	LAWTON	OK	735056350	0.7444965959	15
1255929436	MCCALIP	BRANDY		7017 N ROBINSON AVE		OKLAHOMA CITY	OK	731169044	0.7445653252	15
1164917795	LUDLOW	RYAN	RICHARD	1600 W UNIVERSITY BLVD		DURANT	OK	747013094	0.7452196659	15
1225398084	LE	JAMES	M	5501 N PORTLAND AVE		OKLAHOMA CITY	OK	731122074	0.7454341467	15
1205819570	MCGOURAN	FRANCIS	JAMES	1334 N HARVILLE RD		DUNCAN	OK	735331514	0.7461203103	15
1225144504	CARTER	RICHARD	SCOTT	2308 W HIGHWAY 66		STROUD	OK	740796729	0.746249575	15
1235271719	SAMARA	ILONA	DOBROWOLS	201 S SARA RD	SUITE 200	MUSTANG	OK	730644303	0.7462766379	15
1124046172	KUMAR	LAJU	A	550 S PEORIA AVE		TULSA	OK	741203820	0.7467093047	15
1164421970	DUFFY	KENNETH	MARK	809 NE HIGHWAY 60		SEILING	OK	73663	0.7473696721	15
1043252158	WARRICK	BRADLEY	K	1202 W FARM RD		STILLWATER	OK	740782000	0.7502576354	15
1659695450	GORACKE	HOLLY	A	608 NW 9TH ST	STE 1100	OKLAHOMA CITY	OK	731021068	0.750380779	15
1174562763	BOURNE	CATRINA	F.	1820 COMMONS CIRCLE	SUITE A	YUKON	OK	730999518	0.75044217	15
1780942300	ADANE	TIRSIT		14103 FAIRHILL AVENUE		EDMOND	OK	730131936	0.7504633864	15
1275577264	ROBERTS	DENNIS		5835 S PENNSYLVANIA AVE		OKLAHOMA CITY	OK	731197001	0.7507964139	15
1336117423	KATHURIA	CHITRALEK		10507 E 91ST ST STE 510		TULSA	OK	74133	0.7511538275	15
1467489872	THOMAS	MERRILL	A	46 E 15TH ST		EDMOND	OK	730134301	0.751974597	15
1821071036	GEARY	JAY	ALAN	2440 E 81ST ST		TULSA	OK	741374200	0.7524305637	15
1386849248	PHAM	DAVID		900 NE 10TH ST	FMC 2102	OKLAHOMA CITY	OK	731045420	0.753471909	15
1104186907	MATTINGLY	LISA	A	716 S HIGHWAY 77		NEWKIRK	OK	746477009	0.7536818757	15
1710941752	SHARP	PATRICK		2617 S. ELM PLACE		BROKEN ARROW	OK	740127850	0.7541959061	15
1023090610	RODGERS	MARVIN	DALE	210 SW 89TH ST		OKLAHOMA CITY	OK	731398514	0.7542330854	15
1194807024	LEDBETTER	BRYAN	KENT	11106 S YALE AVE STE 100		TULSA	OK	741377620	0.7543953265	15
1245281187	GOFORTH	GARY	KRIS	8523 E 11TH ST	STE B	TULSA	OK	741127947	0.7547325426	15
1942693023	HOWARD	DYLON	STEWART	301 N MONTE VISTA ST		ADA	OK	748204607	0.7551203755	15
1598089955	MOGAN	MEREDITH	L.	1713B S PEORIA AVE		TULSA	OK	741206801	0.7551650436	15
1154841336	THOMPSON	RYAN	JAMES	4301 WILSON ST		FORT SILL	OK	735034472	0.7551711634	15
1649430737	CAGUIOA-AQUIN	JODILYN	NICOLAS	1000 N LEE AVE	ROOM 4404	OKLAHOMA CITY	OK	731021036	0.7560852225	15
1538168380	KING	LANCE	CARLTON	6600 S YALE AVE	SUITE 950	TULSA	OK	741363347	0.7565411561	15
1154850527	VEDALA	RAGHUVEER		900 NE 10TH ST		OKLAHOMA CITY	OK	731045420	0.7570452233	15
1891723896	DEJARNETT	CLAYTON	DAVID	10512 NORTH 110TH EAST AVENUE		OWASSO	OK	740556638	0.7576754916	15
1497877203	WHITTINGTON	KENNETH	W	5300 NW 123RD ST		OKLAHOMA CITY	OK	731425142	0.7579489596	15
1447258264	NELSON	RALPH	JOSEF	3400 W TECUMSEH RD	SUITE 100	NORMAN	OK	730721810	0.7583509077	15
1306838248	REINHARD	SHERI	L	3400 E FRANK PHILLIPS BLVD	SUITE 702	BARTLESVILLE	OK	740062495	0.7584904413	15
1942251079	DELAUGHTER	HAROLD	ZANE	1307 JACKIE RD		DUNCAN	OK	735331566	0.7586581021	15
1982682936	FREEMAN	DERRICK	V	11601 S WESTERN AVE		OKLAHOMA CITY	OK	731705823	0.7598011716	15
1609857754	ABRAHAM	AKRAM	R.	920 N 8TH ST		HOLLIS	OK	735502026	0.7602703165	15
1164841557	PETERS	COY		1801 E KENOSHA ST		BROKEN ARROW	OK	740122098	0.7605172898	15
1255353611	O'NEILL	PATRICK	J	1150 NORTH HILLS CENTRE		ADA	OK	748201864	0.7605485505	15
1336383322	RAY	RACHEL	BETH	550 S PEORIA AVE		TULSA	OK	741203820	0.7607028628	15
1639153240	TRAN	HUNG		12716 NE 36TH ST		SPENCER	OK	730849103	0.7610176991	15
1508805300	TRUONG	TERRENCE		3500 NW 56TH ST	SUITE 100	OKLAHOMA CITY	OK	731124529	0.7611631368	15
1154580306	MITCHELL	LYNN		4545 N LINCOLN BLVD	SUITE 124	OKLAHOMA CITY	OK	731053418	0.7616593599	15
1235109661	HOLMES	AMY	NICOLE	716 S HWY 77		NEWKIRK	OK	746475525	0.7620137086	15
1609947076	COLLADO	JOSE	FRANCISCO	901 SW GOODYEAR BLVD		LAWTON	OK	735059755	0.7620474174	15
1891716775	STUART	DANNA	K	404 SOUTH MAIN STREET		SHATTUCK	OK	73858	0.7620682096	15
1144330218	PHAM	THUAN	V.	9100 N MAY AVE		OKLAHOMA CITY	OK	731204417	0.762224018	15
1144239229	BERENDS	JENNIFER	L	416 S MAIN		SHATTUCK	OK	738580703	0.7625621193	15
1245380906	SPLINTER	GARTH	L	900 NE 10TH ST		OKLAHOMA CITY	OK	731045420	0.7626397329	15
1700958659	AARON	MICHAEL	E	3743 LEGACY		WEATHERFORD	OK	73096	0.7628566007	15
1275827453	SANDERS	SARAH	LEE	4301 WILSON ST	REYNOLDS AR	FT. SILL	OK	73503	0.7634586933	15
1932426269	PHAM	DANH		1601 SW 89TH ST STE A100		OKLAHOMA CITY	OK	731596357	0.7652180939	15
1609965136	RIVERS	RICHARD		3517 W OWEN K GARRIOTT RD STE 4		ENID	OK	737034953	0.7661560796	15
1003883174	SCHEID	DEWEY	C	900 NE 10TH ST		OKLAHOMA CITY	OK	731045420	0.7667356328	15
1538675624	KRUCKENBERG	ERIN	PAIGE	800 SHARE DR		ALVA	OK	73717	0.7671646684	15
1376653808	BERNHARDT	SAMUEL	CHARLES	6521 S WESTERN AVE		OKLAHOMA CITY	OK	73139	0.7678953674	15
1699153627	LEE	DAVID	WEE	1 CHOCTAW WAY		TALIHINA	OK	745712022	0.7688252222	15
1780788158	ANDERSON	DAVID	ROBERT	4301 MOW-WAY ROAD	REYNOLDS AR	FORT SILL	OK	735036300	0.7693491479	15
1831144658	MEYER	CHRISTOPH	M	530 N MONTE VISTA ST		ADA	OK	748204612	0.7693941983	15
1457792442	SIHOTA	NISCHEA		900 NE 10TH ST		OKLAHOMA CITY	OK	731045420	0.7701273299	15
1205302437	HUNTER	BREK		123 S 9TH ST		CLINTON	OK	736013328	0.7702088462	15
1740621291	GOTCHER	RYAN		1919 E MEMORIAL RD		OKLAHOMA CITY	OK	731311253	0.7702386187	15
1538574066	ALWAZNI	MONTADHER		1202 NW ARLINGTON AVE		LAWTON	OK	735076537	0.7711705881	15
1598717506	BOUNDS	GAYLE	D.	308 WEST CHEROKEE ST		LINDSAY	OK	730522215	0.7716738068	15
1841456647	AGUSTIN	VALENTINA		DEPT 100		TULSA	OK	741820001	0.7717230473	15
1346356862	SANFORD	TRACY	SMITH	1151 S BELMONT AVE	SUITE 101	OKMULGEE	OK	744476307	0.7719873636	15
1215278668	SACILOWSKI	CHRISTOPH	MICHAEL	100 S BLISS AVE		TAHLEQUAH	OK	744642512	0.7720985309	15
1063445930	VARK	LAWRENCE	E	31870 E. HWY 51		COWETA	OK	74429	0.7723253615	15
1023624228	WILLIS	ERIK		900 NE 10TH ST		OKLAHOMA CITY	OK	731045420	0.7724879304	15
1962433748	DICKERSON	CHARLES	WAYNE	1601 BROOKWOOD AVE		DUNCAN	OK	735331360	0.773666432	15
1639177702	FLAHERTY	MICHAEL	W.	905 S MAIN ST		SHATTUCK	OK	738589205	0.7743146297	15
1629055660	JESIOLOWSKI	KEITH	A	8414 E 101ST ST		TULSA	OK	741336919	0.7744125108	15
1285615757	ALLEN	RICHARD	GREEN	1103 W CHEROKEE ST		WAGONER	OK	744674621	0.7752887526	15
1457317497	HANNA	BRYAN	CASEY	1200 W. CHEROKEE ST		WAGONER	OK	74467	0.775660925	15
1104996834	SHAW	B	FRANK	2901 AZALEA PARK DRIVE		MUSKOGEE	OK	74401	0.776603823	15
1770658262	TUMLISON	JOEL	A.	7600 S LEWIS AVE		TULSA	OK	741366836	0.7767985909	15
1275768939	MYRICK	LAURA		900 NE 10TH ST	FMC 2102	OKLAHOMA CITY	OK	731045420	0.7769310348	15
1013321215	WINTER	ROBERT	LEROY	3140 S LEWIS PL		TULSA	OK	741052332	0.7771649537	15
1689606964	BOYLES	ROBERT	LEE	20 E 34TH ST		SAND SPRINGS	OK	740634001	0.7774650351	15
1922449537	HOLLRAH	DAVID	NATHANAEL	12200 ASHFORD DR		YUKON	OK	730998762	0.7777217025	15
1710428958	WALKUP	STORMY	RAY	1302 S LYNN LN		IDABEL	OK	747456860	0.7785765942	15
1245286921	RUSSELL	RENEE	JEAN	1110 NEO LOOP		GROVE	OK	743446046	0.7786901471	15
1457606055	JANG	JAMES	MINSU	1208 W 15TH ST		EDMOND	OK	73013	0.7791095119	15
1649460197	SIMS	JASON	WARNER	1401 W PAWNEE ST		CLEVELAND	OK	740203033	0.7793383579	15
1528067626	CUI	YU		2801 S DOUGLAS BLVD		MIDWEST CITY	OK	731307194	0.779759399	15
1639229198	CALLERY	EARL	MICHAEL	9245 S MINGO RD		TULSA	OK	741335793	0.7798677328	15
1114969037	AUSTIN	STEPHANIE		1211 N SHARTEL AVE	SUITE 900	OKLAHOMA CITY	OK	731032400	0.7807278278	15
1003893967	KOENIG	JOSEPH		13600 E 86TH ST N	STE 400	OWASSO	OK	740558731	0.7818620055	15
1720082266	WOODSON	ALEXA	G	3500 NW 56TH ST	SUITE 100	OKLAHOMA CITY	OK	731124529	0.7818624749	15
1922099860	ROWLAND	TEDDY	RAY	1201 E JACKSON ST		HUGO	OK	747434229	0.7818886264	15
1124189469	HUBBARD	BRET	A	607 S BROADWAY		COWETA	OK	744295000	0.7820057318	15
1326334657	RUMSEY	MATTHEW	CAMERON	715 GRANDVIEW AVE		PAWHUSKA	OK	740563201	0.7822433877	15
1790739019	GERARD	TERRY	R	1600 W UNIVERSITY BLVD		DURANT	OK	747013094	0.7830039751	15
1477639920	BJORNSON	VICTORIA	WILHELM	9912 E 21ST ST		TULSA	OK	741291620	0.7834518616	15
1891172847	ALEX	ANNIE		402 W MORROW RD		SAND SPRINGS	OK	74063	0.7841971767	15
1942299276	GRIM	GLORIA	ANN	900 N OWEN WALTERS BLVD		SALINA	OK	743655003	0.7844580164	15
1225283096	MUMALLAH	HAFIDA	RAKI	1111 S SAINT LOUIS AVE		TULSA	OK	741205440	0.7845836509	15
1154718807	BUSHYHEAD	TIMOTHY		1501 W ROGERS BLVD		SKIATOOK	OK	74070	0.7848168564	15
1376104893	GILLETTE	ERIC	ALLEN	1 CHOCTAW WAY		TALIHINA	OK	745712022	0.7850486449	15
1902878226	SCHMIDT	RICKY	RON	1401 N 4TH	STE 202	PURCELL	OK	730801806	0.7860135621	15
1477525848	MITCHELL	BARRY	J	1616 S KELLY AVE		EDMOND	OK	730133651	0.7863272604	15
1649233321	MUCKALA	KENNETH	A	7912 E 31ST CT	SUITE 100	TULSA	OK	741451315	0.7874568849	15
1275976136	LEDBETTER	MICHAEL	CHASE	1705 E 19TH ST STE 302		TULSA	OK	74104	0.787713468	15
1154861607	BAKER-HANKTON	CHRISTIN		12620 S MEMORIAL DR		BIXBY	OK	740082676	0.7886713449	15
1932586468	BRICKMAN	CAYCI	L	124 N 6TH ST		OKEENE	OK	737639135	0.7887973333	15
1174519771	DAWOD	ABDALLAH	S	304 S PARK LN	SUITE B	ALTUS	OK	735215753	0.7892259237	15
1932131372	SABINE	JEFFREY	L.	2701 N ROCKWELL AVE		BETHANY	OK	73008	0.7896602758	15
1003806704	MIX	ERIC	W	300 ROCKEFELLER DR		MUSKOGEE	OK	744015075	0.7896969653	15
1164459277	DAVIS	JEFFEREY	L	2021 S ELM PLACE		BROKEN ARROW	OK	740127031	0.7897542002	15
1275754780	BUCHOLTZ	MICHELE		1102 W CHEROKEE ST		WAGONER	OK	744674600	0.7923842668	15
1508866344	CHON	AHJA	K.	HWY 56 & 270 JUNCTION		WEWOKA	OK	74884	0.7933232429	15
1487918553	GARRETT	CLAYTON	ANDREW	817 E 6TH ST		TISHOMINGO	OK	73460	0.7933755507	15
1124318985	LUU	HUY	QUOC	1705 E 19TH ST	SUITE 302	TULSA	OK	741045405	0.7937755719	15
1912908088	KEHRBERG	LISA		1610 W UNIVERSITY BLVD		DURANT	OK	747013045	0.7943851425	15
1013971191	MAHAFFEY	ROBERT	M	7912 E 31ST CT	SUITE 200	TULSA	OK	741451315	0.7949777389	15
1881608214	HALLABA	MOHEB	A.	1415 WATTS ST		SAYRE	OK	736621310	0.7950435243	15
1497890115	CROUCH	JASON	MICHAEL	806 MANVEL AVE		CHANDLER	OK	748343858	0.7958528873	15
1457646028	CONRAD	ERICA	LANE	7050 AIR DEPOT BLVD BLDG 1094		TINKER AFB	OK	731458716	0.7959533929	15
1528047511	WEBSTER	DARRIN	L	11601 S WESTERN AVE		OKLAHOMA CITY	OK	731706200	0.7984285768	15
1053623884	UPDIKE	WESLEY		10502 N 110TH EAST AVE		OWASSO	OK	740556655	0.7984335612	15
1922070317	BEVERS	WILLIAM	S	10021 S WESTERN AVE		OKLAHOMA CITY	OK	731392927	0.7985027762	15
1457343881	DIMSKI	ROBERT	C	1212 S DOUGLAS BLVD		MIDWEST CITY	OK	731305213	0.7991425287	15
1043877756	WHITE	ALLISSA	MARIE	3500 NW 56TH ST		OKLAHOMA CITY	OK	731124529	0.8002285295	15
1427089432	GONZALEZ	ROBIN	K	6201 N SANTA FE AVE	SUITE 2010	OKLAHOMA CITY	OK	731187538	0.8004259219	15
1639603137	BIGELOW	SIMONE		1111 S SAINT LOUIS AVE		TULSA	OK	741205440	0.8004421069	15
1326056953	KROMPECHER	CAMILLA	M	1800 W 1ST ST		ELK CITY	OK	736443133	0.8008267459	15
1093021016	ISAAC	AMA		205 S PARK LN	SUITE 210	ALTUS	OK	735215755	0.8008832446	15
1932644002	SANFORD	LAURA	ASHLEY	205 DALLAS STREET	TALIHINA CO	TALIHINA	OK	74571	0.8011194373	15
1487100558	ANDERSON	JESSICA	ONEAL	1610 W UNIVERSITY BLVD		DURANT	OK	74701	0.8014042097	15
1487613170	LEE	KONG	WING	1119 NW 25TH ST		OKLAHOMA CITY	OK	731065646	0.8015895862	15
1619956943	BALL	CURTIS	ERROL	3300 NW EXPRESSWAY		OKLAHOMA CITY	OK	731124418	0.8020779899	15
1730509514	PRESLEY	GABRIEL		550 S PEORIA AVE		TULSA	OK	741203820	0.8030596775	15
1780009969	GOOD	DAVID	H	1202 W. CHEROKEE ST	STE E	WAGONER	OK	74467	0.8036502883	15
1174758932	HAMMAN	TIMA	SUZANNE	3400 S DOUGLAS BLVD	SUITE 200	OKLAHOMA CITY	OK	731501014	0.804519392	15
1841458387	BILAL	SATTI	FAGERI NA	100 VALLEY DR		PAULS VALLEY	OK	730756613	0.8051138678	15
1801890454	PATTON	JERRY	D.	1205 W MAIN ST		COLLINSVILLE	OK	740213114	0.8057926911	15
1629484233	WILSON	MEGAN		2307 GORDON COOPER DR		SHAWNEE	OK	748019007	0.8059823815	15
1700222189	HIGHTOWER	GREGORY		3400 E FRANK PHILLIPS BLVD STE 500		BARTLESVILLE	OK	740062441	0.8061257502	15
1528018942	STEPHENS	ADAM	VAIL	4334 NW EXPRESSWAY	SUITE 175	OKLAHOMA CITY	OK	731161578	0.806488417	15
1710916630	SALIM	SAIMA		7600 S LEWIS AVE		TULSA	OK	741366836	0.8067204006	15
1487944427	BRIDGES	ASHLEY	MARIE	1501 N FLORENCE AVE	STE 101	CLAREMORE	OK	740173179	0.8068408923	15
1033180260	KOSHY	FIJU		921 NE 13TH ST		OKLAHOMA CITY	OK	731045007	0.8073189919	15
1023178332	FIELDS	DANIEL	D	700 WEST 7TH STREET	SUITE 6	BRISTOW	OK	74010	0.8077116431	15
1023004132	SHEA	GERARD	FRANCIS	715 GRANDVIEW AVE		PAWHUSKA	OK	740563201	0.8080772705	15
1861835142	WALSH	JENNY	SCOVILLE	400 WYANDOTTE AVE		RAMONA	OK	740613576	0.8083419864	15
1417982596	BOOTHE	RICHARD	LEE	608 NW 9TH ST	SUITE 1100	OKLAHOMA CITY	OK	731021068	0.8084325529	15
1831394071	RATERMANN	SAMUEL	JAMES	1001 E 18TH ST		GROVE	OK	743442907	0.8092543934	15
1770803660	HILDEBRAND	ASHLEY	A	7501 RIVERSIDE PKWY		TULSA	OK	741365056	0.8103763423	15
1356341457	WATERS	PRESTON	A	2515 W ELK AVE		DUNCAN	OK	735331571	0.8119760853	15
1376535294	PRIBIL	GERALD	F	3450 E FRANK PHILLIPS BLVD STE 300		BARTLESVILLE	OK	740062401	0.8123274691	15
1104154665	CARROLL	BELLA	STERLING	6201 N SANTA FE AVE STE 2010		OKLAHOMA CITY	OK	731187532	0.812358444	15
1215553102	HOWARD	TRENTON	TURNER	900 NE 10TH ST		OKLAHOMA CITY	OK	731045420	0.8123614624	15
1891976957	SAKIRGIL	ENIS		7501 RIVERSIDE PKWY		TULSA	OK	74136	0.8124678074	15
1841211752	MILLER	JAN	ESTES	608 NW 9TH ST	SUITE 1100	OKLAHOMA CITY	OK	731021068	0.8130657015	15
1699215780	HALE	AMANDA	NELINE	1600 W UNIVERSITY BLVD		DURANT	OK	747013094	0.8143088658	15
1184614919	BERRYMAN	BRIAN	K	7912 E 31ST CT STE 200		TULSA	OK	741451334	0.8143671345	15
1538355441	ASIF	JAVARIA		2401 W WRANGLER BLVD		SEMINOLE	OK	748681917	0.8144257976	15
1053348615	SIPES	BILLY	H.	520 S MUSTANG RD		YUKON	OK	730996737	0.8145622191	15
1366496648	NEWEY	MARK	WAYNE	628 4TH STREET		HEALDTON	OK	73438	0.815262841	15
1811213879	PEARISH	LONI	DAWN	1111 S SAINT LOUIS AVE		TULSA	OK	741205440	0.8158836811	15
1801279419	BERNARD	MERCEDEZ		3401 W GORE BLVD		LAWTON	OK	735056332	0.8160557113	15
1285612648	MOTA	FABIO		1921 STONECIPHER DR		ADA	OK	748203439	0.8162800124	15
1821229089	MUSSA	MAHDI		4401 S WESTERN AVE		OKLAHOMA CITY	OK	731093413	0.8169629708	15
1255734778	KIM	JENNIFER		4 E CLARK BASS BLVD STE 300		MCALESTER	OK	745014269	0.8173183644	15
1801892393	PINEGAR	GREGORY	G	921 OKLAHOMA BLVD		ALVA	OK	737172627	0.8184638125	15
1902882749	COOPER	TINA		1921 STONECIPHER BLVD		ADA	OK	74820	0.8185963551	15
1447471255	HENDRIX	MICHAEL	DELL	107 E POST AVE		COALGATE	OK	745383001	0.8193232919	15
1265829485	HOSTETLER	JACOB		1121 NEO LOOP		GROVE	OK	74344	0.819348189	15
1235588286	ELLIS	DANIEL	K	608 NW 9TH ST	STE 1000	OKLAHOMA CITY	OK	73102	0.81994576	15
1619330099	ALEXANDER	JAMIE		1111 S SAINT LOUIS AVE		TULSA	OK	741205440	0.8199740769	15
1760802177	KEATHLY	LAYNE		1205 HEALTH CENTER PKWY STE 100		YUKON	OK	730996396	0.820575389	15
1922046960	DEDEKE	ERIC	M	10914 HEFNER POINTE DR STE 202		OKLAHOMA CITY	OK	731205071	0.8207105761	15
1639101488	BAKER	TRACY	M	1505 E MAIN ST		STIGLER	OK	744622913	0.8212220328	15
1477652352	DENA PAZ	BIENVENID		200 WHITE EAGLE DR		PONCA CITY	OK	74601	0.8226281907	15
1942281688	EVANS	PERRY	WILLIAM	119 S BROADWAY ST		CLEVELAND	OK	740204614	0.8230023327	15
1093195653	THATCHER	BRIAN	EMIL	1205 HEALTH CENTER PKWY STE 100		YUKON	OK	73099	0.8230158537	15
1669410601	FRALEY	GARY	BOB	1025 W I 35 FRONTAGE RD		EDMOND	OK	730347328	0.8242878494	15
1285013730	SOSA	JANELL		900 NE 10TH ST	FMC 2102	OKLAHOMA CITY	OK	73104	0.824313959	15
1003178013	SANDOVAL	ERIC		1111 SOUTH ST.LOUIS AVE		TULSA	OK	741205440	0.8247909121	15
1578794087	JESTIS	OLEN	LYNN	1610 W UNIVERSITY BLVD		DURANT	OK	747021610	0.8249495275	15
1912909672	WILLIAMS	SCOTT	A	411 W 3RD ST		ELK CITY	OK	736445201	0.8251458746	15
1235322645	WARUSZEWSKI	PAUL	A	715 W MAIN ST	SUITE S	JENKS	OK	740373554	0.8251843973	15
1912186651	HUSSEIN	ABDALLAH	M	5602 SW LEE BLVD		LAWTON	OK	735059635	0.8260249462	15
1396717377	MEHNERT-KAY	SUSAN	ANN	1334 N LANSING AVE		TULSA	OK	741065907	0.8261962611	15
1003881921	SABEDRA	MIGUEL	RAY	501 N 4TH ST		MARLOW	OK	730551807	0.8273146091	15
1932629268	ROMMEL	CHELSEA	MARIE	901 N PORTER AVE		NORMAN	OK	730716404	0.8273553256	15
1447240031	LAWRENCE	MICHAEL	L.	310 E OWEN K GARRIOTT RD		ENID	OK	737015712	0.8285465342	15
1679660427	SMITH	KELSEY	J	1921 W 6TH AVE STE A		STILLWATER	OK	740744204	0.8286611931	15
1336109727	COOPER	MICHAEL		3100 MEDICAL PKWY	100	CLAREMORE	OK	740171088	0.8289155778	15
1922673243	BARROSO	RUBEN	MICHAEL	100 S BLISS AVE		TAHLEQUAH	OK	744642512	0.829014514	15
1265926059	RUBIN	NICOLE		2919 S DIVISION ST		GUTHRIE	OK	730446806	0.8291591228	15
1568492577	SEITSINGER	DAVID	W.	2603 SW 119TH ST		OKLAHOMA CITY	OK	731702628	0.8294345466	15
1154309466	FERGUSON	KEENAN	L	405 S OKLAHOMA AVE		CHEROKEE	OK	737282545	0.8301461646	15
1265548150	RAMOS-FAST	JEANNETTE	RAMOS	101 SOUTH MOORE AVE		CLAREMORE	OK	740175047	0.8304438302	15
1316967896	RAELSON-SKONI	REBECCA	ANN	101 S MOORE AVE		CLAREMORE	OK	740175047	0.83045346	15
1811331754	PEARSON	ARTHUR	WAYNE	2110 N BROADWAY ST		POTEAU	OK	749532501	0.8306266013	15
1316032279	MILLS	ROBERT	NEAL	1040 S BYRD ST		TISHOMINGO	OK	734603265	0.8312891879	15
1801864723	COLEMAN	BRIAN	R	900 NE 10TH ST		OKLAHOMA CITY	OK	731045420	0.8313594259	15
1376993659	FREEMAN	TYLER		4913 W RENO AVE		OKLAHOMA CITY	OK	731276339	0.8314763693	15
1184966335	CAREY	AMANDA	DAYLE	2345 SOUTHWEST BLVD		TULSA	OK	741072705	0.8314852565	15
1881678076	AYITEY	ROSEMARY	N	700 S TELEPHONE RD		MOORE	OK	73160	0.8329055458	15
1750373429	YEAMAN	BRIAN	A	809 N FINDLAY AVE	SUITE 103	NORMAN	OK	730716412	0.8333889078	15
1710921291	WALL	RAYMOND	LOUIS	1600 SW 119TH ST		OKLAHOMA CITY	OK	731704908	0.8335287114	15
1790309870	TIPPS	JACOB	M	3500 NW 56TH ST STE 100		OKLAHOMA CITY	OK	731124517	0.8341438099	15
1831206671	MUTCH	CHARLES	ROBERT	104 LONE OAK CIRCLE		FT. GIBSON	OK	74434	0.8345043686	15
1881220580	LAING	SARAH		1111 N LEE AVE STE 305		OKLAHOMA CITY	OK	731032620	0.8350282851	15
1366888471	KIM	SUNMIN		1605 EAGLE DR		MOORE	OK	731602699	0.8357042879	15
1386634905	CHEEK	BENNIE	FRANK	710 E SHAWNTEL SMITH BLVD	SUITE B	MULDROW	OK	74948	0.836355932	15
1114124674	SHAKEEL	AZHAR		DEWEY BARTLETT & MAIN		HENRYETTA	OK	740234101	0.836363288	15
1225091366	STANFIELD	CHARLES	BLAKE	5720 W MEMORIAL RD		OKLAHOMA CITY	OK	731422010	0.8364007733	15
1043247703	CORLEY	STANLEY	D.	5201 W MEMORIAL RD		OKLAHOMA CITY	OK	73142	0.8370527866	15
1184606873	THOMPSON	IAN	ST GEORGE	304 S 29TH ST		CHICKASHA	OK	730182501	0.8371309931	15
1750871141	WENZEL	RYAN	JOSEPH	1021 E BRYAN AVE		SAPULPA	OK	740664512	0.837275173	15
1548293665	CLYMER	WILLIAM	EDWARD	557 HARRISON ST		PAWNEE	OK	740582566	0.8372996379	15
1053357087	LEWIS	KATHLEEN	E	1300 MCGEE DR	STE 100	NORMAN	OK	73072	0.837642725	15
1649822545	POWERS	JOHN MICA	H	1600 W UNIVERSITY BLVD		DURANT	OK	747013094	0.8380878926	15
1770840795	SHAH	MEHVISH		2345 SOUTHWEST BLVD		TULSA	OK	741072705	0.8413945524	15
1164563631	MITCHELL	ROBERT	E	6802 S OLYMPIA AVE		TULSA	OK	741321823	0.8419175417	15
1184616070	CONNERY	STEPHEN	E	950 N PORTER AVE	SUITE300	NORMAN	OK	730716400	0.8437434695	15
1912951716	CAMERON	JENNIFER	RENE	1356 E 66TH PL		TULSA	OK	741363843	0.8446009759	15
1104826569	KNAPP	STACEY	D	3500 NW 56TH ST # SREET100		OKLAHOMA CITY	OK	73112	0.8451079167	15
1225568777	MOSCA	NICHOLAS	DAVID	8900 SE 15TH ST		MIDWEST CITY	OK	731108002	0.8455287758	15
1407047723	BEEBE	JAMES	HAROLD	4318 W OKMULGEE ST		MUSKOGEE	OK	744014648	0.8455519964	15
1184001133	GREER	ADAM	BENJAMIN	8115 S MEMORIAL DR		TULSA	OK	741334331	0.8459423747	15
1255673323	WHITE	NEVIN	SCOTT	10506 S MEMORIAL DR		TULSA	OK	74133	0.8461974467	15
1821444274	MCVAY	REBEKAH		1705 E 19TH ST STE 302		TULSA	OK	741045410	0.8474097791	15
1083637961	SMITH	DAVID	LEE	13600 E 86TH ST N	STE 100	OWASSO	OK	740558731	0.8483495674	15
1215240494	BERRY	RIANA	R	7050 AIR DEPOT BLVD BLDG 1094		TINKER AFB	OK	731458716	0.8490372956	15
1770572281	EDWARDS	BILL		13420 N PENNSYLVANIA AVE		OKLAHOMA CITY	OK	731209007	0.8493224452	15
1356693048	EDGE	ARVEITTA	YVONNE	702 W BROADWAY ST		SPIRO	OK	749592430	0.8508105692	15
1164417515	DAVITO	WILLIAM	W	4150 SE ADAMS RD		BARTLESVILLE	OK	741048410	0.8508572033	15
1417054537	TULIPANA	KEVIN	F	10109 E. 79TH STREET	CANCER TREA	TULSA	OK	74133	0.8509216476	15
1437109394	BURSON	ANNA	CHRISTELL	720 GRAND AVE		ARDMORE	OK	734014343	0.8514924421	15
1457398141	PONTIOUS	JAMES	MICHAEL	302 N INDEPENDENCE STREET	SUITE 700	ENID	OK	737014046	0.8521433509	15
1821658899	RATLIFF	CATHERINE		8105 NW EXPRESSWAY		OKLAHOMA CITY	OK	731626004	0.8522048657	15
1609918234	GRANT	GREGORY		3214 KETHLEY RD		SHAWNEE	OK	748049625	0.8529287157	15
1871630137	KASPAR	TED		1900 N 14TH ST		PONCA CITY	OK	74601	0.8534013866	15
1134653926	WANG	EZEKIEL		1705 E 19TH ST STE 302		TULSA	OK	741045410	0.8542667832	15
1205828977	CONNERY	LISA	B.	1010 24TH AVE NW	SUITE 110	NORMAN	OK	730696494	0.855906859	15
1821376138	VANTUYL	KELLIE	DAWN	30011 E STATE HIGHWAY 51		COWETA	OK	744297681	0.856738517	15
1528064763	HAGUE	SAMUEL	LYLE	1009 W FERGUSON AVE		BLACKWELL	OK	746315602	0.857654768	15
1730613522	DE SANTIAGO	ALEJANDRA		718 W PETREE RD		ANADARKO	OK	730056024	0.8588608498	15
1164411526	SCHAFER	RICHARD	WRIGHT	222 N MAIN ST	300 N MAIN	BRISTOW	OK	740102408	0.8593088132	15
1447541750	LISLE	STUART	JOSEPH	7530 NW 23RD ST		BETHANY	OK	730084921	0.8593659475	15
1528035284	CONAWAY	KEITH	A.	2508 N HARRISON ST		SHAWNEE	OK	748043131	0.8614247916	15
1295796084	THURMAN	CHRISTOPH	C	2345 SOUTHWEST BLVD		TULSA	OK	741072705	0.8614374263	15
1992763411	IVAN	T	STEVEN	530 N MONTE VISTA ST STE A		ADA	OK	748204675	0.8620238425	15
1245671908	SMITH	JOSHUA	SCOTT	8800 SE 15TH ST		MIDWEST CITY	OK	731108001	0.8632118729	15
1629377825	KITCHENS	TREVOR	KYLE	1001 E 18TH ST		GROVE	OK	743442907	0.86411547	15
1750341012	WATERS	DAN	NEAL	4334 NW EXPRESSWAY	SUITE 175	OKLAHOMA CITY	OK	731161578	0.8645309237	15
1174515977	BERNHARDT	KARIS		1776 E ROBINSON ST		NORMAN	OK	730717442	0.8646938344	15
1851744189	IRIZARRY QUIL	TERESA		921 NE 13TH ST		OKLAHOMA CITY	OK	731045007	0.8647857312	15
1144261934	DEWITT	CHRISTI	RENAE	1600 SW 119TH ST		OKLAHOMA CITY	OK	731704908	0.8649037689	15
1104825058	REINSCHMIEDT	DALE	D.	300 N CHEROKEE ST		HENNESSEY	OK	737421106	0.8650872562	15
1629162870	YANG	JOHN	C	1921 NW 23RD ST		OKLAHOMA CITY	OK	731061201	0.8651109053	15
1639141724	WESTENHAVER	RITA		8115 S MEMORIAL DR		TULSA	OK	741334331	0.8673917162	15
1982773685	WATERS	SALLIE	JANE	1313 JACKIE RD.		DUNCAN	OK	73533	0.8677489748	15
1124388293	WHEELER	HEATHER	NICOLE	4509 INTEGRIS PKWY STE 200		EDMOND	OK	730348696	0.8678582771	15
1932690732	KOCH	KARLEY		1400 W PAWNEE ST		CLEVELAND	OK	740203020	0.8680654414	15
1427275775	ABOLMAALI DAM	ALIREZA		1001 S DOUGLAS BLVD		MIDWEST CITY	OK	731305251	0.8687395336	15
1134449150	BARNES	MICHELLE	DEANN	950 N PORTER AVE	SUITE 300	NORMAN	OK	730716410	0.8693563123	15
1609802206	CAIL	MELINDA	J.	1919 E MEMORIAL RD		OKLAHOMA CITY	OK	731311253	0.8697134097	15
1619996014	LAMKIN	BRIAN	E	120 N BRYANT AVE	SUITE A9	EDMOND	OK	730346302	0.8706360049	15
1003844952	HUBBARD	FRANK	L	2340 E MAIN ST		CUSHING	OK	740232905	0.8711139168	15
1073724332	STOWERS	RAY	E	6620 E 117TH ST S		BIXBY	OK	740088204	0.8711942685	15
1790826485	TRAMONTE	VALLORY	JOHN	1705 E 19TH ST	STE 302	TULSA	OK	74104	0.8718706937	15
1124054986	STEWART	WILLIAM	T	1324 N HARVILLE RD		DUNCAN	OK	735331514	0.8721217284	15
1639125727	BALLARD	NOBLE	LEE	205 S PARK LN		ALTUS	OK	735215755	0.8722804491	15
1720492473	HICKSON	NICOLE	OGLE	900 NE 10TH ST		OKLAHOMA CITY	OK	731045420	0.8728823861	15
1730188186	MANSUR	LAURENCE	RAY	6475 S YALE AVE	STE. 202	TULSA	OK	741367816	0.8740545236	15
1386669745	YARBROUGH	ARDRY	LANCE	1504 S VIRGINIA AVE		ATOKA	OK	745253246	0.8741348679	15
1649262270	DEFELICE	DIANA	L	13616 E 103RD ST N	STE A	OWASSO	OK	740554586	0.8748256894	15
1659529279	HALL	SARAH	MARTIN	2345 SOUTHWEST BLVD		TULSA	OK	741072705	0.8750673746	15
1932174331	MERENDA	JULES	L	9001 S 101ST EAST AVE STE 270		TULSA	OK	74133	0.875746455	15
1275911885	YURFELD	ILONA		3201 W GORE BLVD STE 301		LAWTON	OK	73505	0.8759701852	15
1336171925	DAVENPORT	JEFFREY	CRAIG	3815 S BOULEVARD		EDMOND	OK	730135479	0.8761073546	15
1043630759	SWANSON	JAMES	FRANCIS	2002 N COUNCIL AVE		BLANCHARD	OK	730108038	0.8762294594	15
1326030628	WILLIAMS	KERRI	L	15951 LITTLE AXE DR		NORMAN	OK	730269088	0.8774247849	15
1811529209	JAMES	TERESA	MELINDA	14006 E 120TH ST S		GORE	OK	744355500	0.8774987021	15
1336439959	BRANCH	AARON	CHRISTIAN	1705 E 19TH ST	STE 302	TULSA	OK	741045405	0.8777866125	15
1053385203	SMITH	WILLIAM	KERRY	1630 S KERR BLVD		SALLISAW	OK	749557240	0.8782758903	15
1831610930	MCKEEHEN	JAMES	NELSON	1600 W UNIVERSITY BLVD		DURANT	OK	74701	0.8792367665	15
1477648517	RAY	KATHRYN	ANNE	916 19TH ST		WOODWARD	OK	738012334	0.8798654624	15
1164625612	MCLAURIN	EMILY	YASEN	1000 N LEE AVE	ROOM 4404	OKLAHOMA CITY	OK	731021036	0.8798866034	15
1275518045	HONEYCUTT	CONSTANCE	GILBERT	13809 S CASPER ST	SUITE D	GLENPOOL	OK	740332618	0.8802378009	15
1780684357	AHEARN	PAMELA	E	714 HIGHWAY 70 E		KINGSTON	OK	73439	0.8806946868	15
1972502359	SUTTON	STEPHEN	LLOYD	10507 E 91ST ST STE 510		TULSA	OK	74133	0.8807820035	15
1386078418	WALTERS	SHELLY	D	1921 STONECIPHER DR		ADA	OK	748203439	0.8814079407	15
1528037926	MERTZ	CORNELIA	O.	2345 SOUTHWEST BLVD		TULSA	OK	741072705	0.881564008	15
1851943856	COFFEY	DANIELLE		1600 W UNIVERSITY BLVD		DURANT	OK	747013094	0.8818967272	15
1265531610	KNIGHT	PHILLIP	JOSEPH	400 FAIRVIEW	SUITE 15	PONCA CITY	OK	74601	0.8819310353	15
1639607963	ABBAS	SHAMS		900 NE 10TH ST # 2102		OKLAHOMA CITY	OK	731045420	0.8821377921	15
1023023447	DAVIS	FRANKLIN	CLEO	1208 W 15TH ST		EDMOND	OK	730133001	0.8831231379	15
1043475353	INGRAM	RUSSELL	D.	7530 NW 23RD ST		BETHANY	OK	730084921	0.8831779342	15
1457511610	WANG	YU	KUN	1202 NW ARLINGTON AVE		LAWTON	OK	735076537	0.8841266389	15
1679544092	KILKENNY	LAURA	L	10021 S WESTERN AVE		OKLAHOMA CITY	OK	731392927	0.8842055345	15
1093714214	FRIED	RONALD		HWY 56 & 270 JUNCTION		WEWOKA	OK	748841475	0.8844272526	15
1689638017	STUDDARD	DANIEL		10507 E 91ST ST	SUITE 550	TULSA	OK	741335589	0.8851401456	15
1225416720	LUKOSE	ANSON		5606 SW LEE BLVD STE 304		LAWTON	OK	735059618	0.8852097871	15
1447690946	BERNAL IRIZAR	MARIELA		921 NE 13TH ST		OKLAHOMA CITY	OK	731045007	0.8858240167	15
1205066958	COYNER-GREGOR	CHARLOTTE	A	5915 W MEMORIAL RD	SUITE 300	OKLAHOMA CITY	OK	731422021	0.8878620536	15
1649689985	JONES	RACHEL		4301 WILSON ST		FORT SILL	OK	735034472	0.8893396221	15
1770546640	ERHARDT	MARK	D	4150 SE ADAMS RD		BARTLESVILLE	OK	740068410	0.8900462137	15
1225007818	BENNETT	BRUCE	WAYNE	10507 E 91ST ST STE 510		TULSA	OK	741335462	0.8909269594	15
1770840944	SAYLER	MICHAEL	ANDREW	1801 E KENOSHA ST		BROKEN ARROW	OK	740122098	0.891107148	15
1265896161	KHAN	SAMIYA		1202 NW ARLINGTON AVE		LAWTON	OK	735076537	0.8921733899	15
1902126188	DECK	JASON		2950 S ELM PL	SUITE 120	BROKEN ARROW	OK	740127877	0.8922400893	15
1538201157	DELEON	DAVID		3400 S DOUGLAS BLVD	STE 200	OKLAHOMA CITY	OK	731501014	0.892548256	15
1447253737	RIGNEY	MARK	EDWARD	502 N BROADWAY ST		TECUMSEH	OK	748732018	0.892669585	15
1487970158	GILMORE	JESICAH	MARIE	550 S PEORIA AVE		TULSA	OK	741203820	0.8926937496	15
1861469538	RAY	MICHAEL	TODD	700 24TH AVE NW		NORMAN	OK	730696232	0.8928571143	15
1023031481	QUY	DAVID		7236 NW EXPRESSWAY ST		OKLAHOMA CITY	OK	731321543	0.8934023063	15
1316357437	SMITH	RYAN	LYNN	1717 S UTICA AVE STE A		TULSA	OK	741045346	0.893631414	15
1801171590	HUGHES	KATHRYN		1400 E DOWNING ST		TAHLEQUAH	OK	744643324	0.8945548082	15
1114035334	PINEAU	GREGORY	P	901 SW GOODYEAR BLVD		LAWTON	OK	735059755	0.8949709786	15
1003866286	GREWE	TERENCE	E	3316 E 21ST ST	SUITE A	TULSA	OK	741141967	0.8950156699	15
1902877749	THOMAS	SHERRI	L	6600 S YALE AVE	STE 700	TULSA	OK	741363310	0.8956379885	15
1154687010	QIN	JENNEY	Z	13500 S TULSA DR	SUITE 200	OKLAHOMA CITY	OK	731709719	0.8967012423	15
1679776199	CHANG	ANGELA	H.	1815 W 6TH AVE		STILLWATER	OK	740744202	0.8969469275	15
1164561270	PACE	PATRICE	DIANE	3300 CHANDLER RD STE 107		MUSKOGEE	OK	744034909	0.8982292711	15
1114280807	DURSKA-KELLER	MONIKA		2029 GORDON COOPER DR		SHAWNEE	OK	748019005	0.8986981613	15
1750393260	DEROCHER	ERICK	CHARLES	411 N RANDALL AVE		ELK CITY	OK	736444127	0.8994508348	15
1376619866	MARTIN	JOHN	CHRISTOPH	105 S BRYANT AVE	SUITE 300	EDMOND	OK	730346399	0.9002359188	15
1760678981	WARD PLAIN	DEANNA	LINNELL	700 NW 7TH ST		OKLAHOMA CITY	OK	731021212	0.9003398758	15
1508833161	WOIWODE	DANIEL	J	1501 SE 19TH		EDMOND	OK	730136618	0.9007139857	15
1033592548	AKINGBOLA	GOLDAMEIR		1021 E BRYAN AVE		SAPULPA	OK	740664512	0.9019757453	15
1023378924	LEMING	LUKE	R	1001 E 18TH ST		GROVE	OK	743442907	0.9029161604	15
1417914961	HAZELWOOD	DARCI	RENEE	1717 S UTICA AVE STE A		TULSA	OK	741045346	0.9032874102	15
1023080090	IVINS	DOUGLAS	JOHN	1111 S ST LOUIS AVE		TULSA	OK	74120	0.9051733869	15
1033197496	KIDWELL	TRACY	ADELLE	3700 N KICKAPOO AVE	SUITE 124	SHAWNEE	OK	748041707	0.9058230514	15
1700924693	GUMBS-SOLANO	JAIME	E	1201 HERITAGE CIR		PAWNEE	OK	740583744	0.9059642013	15
1194727198	GILMORE	OWEN	BUCK	100 S BLISS AVE		TAHLEQUAH	OK	744642512	0.9060993357	15
1194723395	BIGGERS	RYAN	M	1212 S DOUGLAS BLVD		MIDWEST CITY	OK	731305213	0.9068318731	15
1649282104	MARTIN	DENNIS	LEE	912 W CEDAR ST		STILWELL	OK	749603406	0.907050027	15
1396715751	LANE	LARRY	H.	403 REDBUD LN		CHELSEA	OK	740161453	0.9073497536	15
1598039679	LEWIS	REBECCA	DAWN	3517 W OWEN K GARRIOTT RD STE 4		ENID	OK	737034953	0.9084046217	15
1073570792	CAMPBELL	DAVID	PAUL	8523 E 11TH ST	SUITE C	TULSA	OK	741127963	0.9085705778	15
1285671008	HINKLE	ROYCE	A	1032 S DOUGLAS BLVD		MIDWEST CITY	OK	731305209	0.9086862267	15
1053601849	CECIL	JULIAN		1318 ELM ST		PERRY	OK	730775034	0.9094210565	15
1386615839	BEAVERS	JOHN	E	7530 NW 23RD ST		BETHANY	OK	730084921	0.9104778659	15
1760608400	LAMBERSON	JACK	RAY	550 S PEORIA AVE		TULSA	OK	741203820	0.9108854541	15
1851467211	STABLER	LARRY	GENE	4845 S SHERIDAN RD STE 509		TULSA	OK	741455719	0.9111829246	15
1417918806	WENGER	PETER		4720 S HARVARD AVE STE 100		TULSA	OK	74135	0.9113069279	15
1407295835	MADRIGAL	TAMER		1705 E 19TH ST STE 302		TULSA	OK	741045410	0.9113538609	15
1588639827	FARRELL	CURTISS	D	510 S PARK DR		BROKEN BOW	OK	747285330	0.9114969954	15
1033179916	WILLARD	SUSAN	CHAISER	6532 E 71ST ST STE 150		TULSA	OK	741332771	0.9118915018	15
1467410357	DIEHL	MARK	A	4221 S WESTERN AVE	SUITE 3030	OKLAHOMA CITY	OK	731093447	0.9124661474	15
1285665109	GODDARD	MICHAEL	WILLIAM	1025 STRAKA TER		OKLAHOMA CITY	OK	731392544	0.9145778264	15
1609282235	STROUD	GRETCHEN		3401 W GORE BLVD		LAWTON	OK	735056332	0.9146898589	15
1245766864	SALOUS	AHMED		1600 SW 119TH ST		OKLAHOMA CITY	OK	731704908	0.9147221371	15
1033104492	SHERROCK	ELIZABETH	R	4150 SE ADAMS RD		BARTLESVILLE	OK	741048410	0.9147767587	15
1467839621	VEGA	JULIAN	T	4301 WILSON ST		FORT SILL	OK	73503	0.9148204587	15
1649273939	STEWART	ROBERT	SCOTT	3204 MEDICAL PARK DR		SHAWNEE	OK	748045014	0.9148979447	15
1861534406	HOPKINS	STEPHEN	A	8325 NW EXPRESSWAY		OKLAHOMA CITY	OK	73162	0.9149571913	15
1972555993	NODINE	SETH	DAVID	1501 N FLORENCE AVE	STE 101	CLAREMORE	OK	740173169	0.9155927407	15
1356313712	JAYNE	DAVID	K	740 SIGNAL RIDGE DR		EDMOND	OK	730133675	0.9160707779	15
1861044851	ECK	DUSTIN	D	1600 W UNIVERSITY BLVD		DURANT	OK	747013094	0.9165597385	15
1407946452	WHINERY	BARBARA		3517 W OWEN K GARRIOTT RD STE 4		ENID	OK	737034953	0.918035299	15
1538196886	SACKET	STEVEN		11101 HEFNER POINTE DR	SUITE 105	OKLAHOMA CITY	OK	731205054	0.9185356246	15
1033422134	POUDYAL	SAURAV		1111 S SAINT LOUIS AVE		TULSA	OK	741205440	0.9187110569	15
1235367996	KING	LINDSEY		1705 E 19TH ST	STE 302	TULSA	OK	741045405	0.9196404214	15
1386904183	SHADID	STANLEY		2916 N KELLY AVE		EDMOND	OK	730033233	0.9196620602	15
1497753818	HERRON	WILLIAM	JOSEPH	1315 LYNN LANE		IDABEL	OK	74745	0.9199077901	15
1255307518	HOUNG	VIVIAN	S	620 ELM AVE		NORMAN	OK	730193142	0.9206115272	15
1700837986	BARWICK	LORING		1400 W PAWNEE ST		CLEVELAND	OK	740203020	0.9212768059	15
1104231299	RASKA	SHELLEY		301 N 1ST ST		ALTUS AFB	OK	735235004	0.9215491474	15
1558341396	GRIGSBY	JOHN	STEVEN	310 2ND AVE SW	STE. 203	MIAMI	OK	743546743	0.9218561798	15
1346627395	RANSDELL	JEREMY		220 S ELM ST		JENKS	OK	740373701	0.9221149953	15
1629019237	BOONE	SEAN	D	211 N 3RD ST		HUGO	OK	747433821	0.9223755374	15
1366069841	JONES	STEPHANIE	PATRICIA	1600 W UNIVERSITY BLVD		DURANT	OK	747013094	0.9227396431	15
1831180322	MCCOY	CYNTHIA	JOAN	1615 S 69TH EAST AVE		TULSA	OK	741127438	0.9228234845	15
1013229509	MCCRACKEN	RACHAEL	LEE	400 WYANDOTTE AVE.		RAMONA	OK	740610000	0.9238267643	15
1548204902	HSIEH	MISTY	DAWN	1060 SW 4TH ST		MOORE	OK	731602494	0.9240359817	15
1952622581	PERRY	ROBERT		900 NE 10TH ST		OKLAHOMA CITY	OK	731045420	0.9246273371	15
1740273945	DUBOIS	PEGGY	CULVER	1117 S DOUGLAS BLVD	STE D	MIDWEST CITY	OK	731305262	0.9250059481	15
1992088108	KEYLADA	HANY	HESHMAT	4825 S PEORIA AVE STE 2		TULSA	OK	741054555	0.9258695533	15
1326427691	COCHRAN	ASHLEY		12200 ASHFORD DR		YUKON	OK	73099	0.9262799443	15
1346771250	ANTOSH	ROBERT	PAUL	608 NW 9TH ST	SUITE 1100	OKLAHOMA CITY	OK	731021068	0.9263913841	15
1861807091	JOHNSON	JANEL		CHEROKEE NATION WILMA P MANKILLER HEALTH CENTER	OK-51	STILWELL	OK	749608703	0.9264714825	15
1578611935	MOERY	SAMANTHA	C.	302 N INDEPENDENCE STREET	SUITE 600	ENID	OK	737014025	0.9265866959	15
1013240118	CLAUSSEN	TARA	JACQUELIN	3100 MEDICAL PKWY	STE 100	CLAREMORE	OK	740171088	0.9276257842	15
1154398352	MATHEW	MIGY	K	921 NE 13TH ST	VA MEDICAL	OKLAHOMA CITY	OK	731045007	0.9281225125	15
1326369646	RAFAEL	SARA	ARIANA	1705 E 19TH ST STE 302		TULSA	OK	74104	0.9297221643	15
1528418175	RODRIGUEZ	DAVID		7050 AIR DEPOT BLVD		TINKER AFB	OK	731458716	0.9299897337	15
1083692115	MADDOX	MICHAEL	E	6600 S YALE AVE	STE 850	TULSA	OK	741363310	0.9311167653	15
1700969615	OSEGBUE-OBASI	FRANCESCA	CHINWE	718 AVE A		BEAVER	OK	739320640	0.9312507431	15
1033789334	DYE	BRENDAN		1600 W UNIVERSITY BLVD		DURANT	OK	747013094	0.9316973923	15
1770567000	MORTON	GREGORY	KEITH	412 SW SUMMIT AVE		LAWTON	OK	735015252	0.931760489	15
1750424404	LOPER	JEANIE	MARIE	4913 W RENO AVE		OKLAHOMA CITY	OK	731276339	0.9317809511	15
1497734776	COE	JOHN	BEDFORD	8665 VENEZIA LN		EDMOND	OK	730342108	0.9318670993	15
1306818828	ANDERSON	HAMPTON	W	902 E LINCOLN RD		IDABEL	OK	747457337	0.9329043072	15
1144271669	POWELL	LARRY	DEAN	301 WANDA ST		MARIETTA	OK	734481229	0.9339455058	15
1417412362	JUSTUS	STEPHANIE		1124 W WILL ROGERS BLVD		CLAREMORE	OK	740175421	0.9344232059	15
1619976461	HERBEL	RANDALL	WADE	6600 S YALE AVE STE 700		TULSA	OK	741363360	0.9348138328	15
1942289939	NORMAN	CYNTHIA	ANN	1315 JACKIE RD		DUNCAN	OK	735331566	0.9355078125	15
1356496764	GRAMOLINI	GARY	EUGENE	4932 E 91ST ST	SUITE 104	TULSA	OK	741373568	0.9356091791	15
1245241413	GIBSON	KENNETH	WAYNE	124 E MAIN ST		HULBERT	OK	744418902	0.9356819731	15
1932173671	BENTLEY	NICHOLAS	J.	1401 W LOCUST ST	SUITE 102	STILWELL	OK	749603275	0.9358667433	15
1366406076	GRIFFITHS	DAVID	W	7912 E 31ST CT	SUITE 200	TULSA	OK	741451315	0.9361834153	15
1710321435	OFOMA	ONACHI		1202 NW ARLINGTON AVE		LAWTON	OK	735076537	0.9370974693	15
1003439258	KERSKER	RACHEL		1408 N FLORENCE AVE		CLAREMORE	OK	740173159	0.9374431921	15
1134190358	KERMANSHAHI	KAVEH		10507 E 91ST ST	SUITE 310	TULSA	OK	741335790	0.9380462723	15
1306983218	FIDEL	MARCUS	JAMES	4502 E 41ST ST		TULSA	OK	741352553	0.9383479915	15
1629076963	CLINKENBEARD	DANIEL	CLAYTON	400 N BRYANT AVE		EDMOND	OK	730343206	0.9402309116	15
1083610752	GREEN	PHIL	JAMES	1009 W FERGUSON AVE		BLACKWELL	OK	746315602	0.9402603032	15
1972546067	POWERS	MELINDA		205 S PARK LN		ALTUS	OK	735215755	0.9413363421	15
1790933182	NAZ	HUMA		100 VALLEY DR		PAULS VALLEY	OK	730756613	0.9417955973	15
1528138633	CRAIG	KYLE	D	3400 FRANK PHILLIPS	STE 602	BARTLESVILLE	OK	74006	0.9421950937	15
1114294741	VONFELDT	KRYSTAL	MARIE	1334 N HARVILLE RD		DUNCAN	OK	735331514	0.9421987622	15
1134167455	KELLY	STEPHEN	B.	5101 W MEMORIAL RD		OKLAHOMA CITY	OK	731422018	0.9423468057	15
1356790133	ROSEKELLY	MARK		802 W PLATO RD		DUNCAN	OK	735333308	0.9424120481	15
1033409271	GIULIANO	LARISSA	FAYE	7912 E 31ST CT	SUITE 200	TULSA	OK	741451315	0.9432560429	15
1245517473	BOGER	MICHAEL	JOHN	1600 W UNIVERSITY BLVD		DURANT	OK	747013094	0.9437649897	15
1457744211	ZRENDA	S	PHILIP	2345 SOUTHWEST BLVD		TULSA	OK	741072705	0.9440542375	15
1760879076	GEOHAGAN	JENNA		2403 W WRANGLER BLVD STE C		SEMINOLE	OK	748681900	0.9449325902	15
1548205214	DEWBERRY	GLENN	P.	2701 N ROCKWELL AVE		BETHANY	OK	730085246	0.9455837137	15
1013283209	WILSON	MEGAN	BREFFNEY	112 WEST 5TH STREET		OKMULGEE	OK	74447	0.9465941149	15
1265744056	TAYLOR-BRISTO	SHELEATHA		12716 NE 36TH ST		SPENCER	OK	730849167	0.9465943365	15
1942495080	FERRIS	JAMES	MICHAEL	7 S MICKEY MANTLE DR	SUITE 325	OKLAHOMA CITY	OK	731042458	0.9472998525	15
1205815537	LAKIN-SOUTHER	KAYLA		10109 E 79TH ST		TULSA	OK	741334564	0.94732235	15
1801864178	CLARK	LAURIE	C	14002 E 21ST ST STE 1130		TULSA	OK	741341408	0.9473722968	15
1144304825	BLOUGH	JOSEPH	ARDEN	1801 N BROADWAY AVE		OKLAHOMA CITY	OK	731033446	0.9474322507	15
1205323953	HARMON	STARR	JENNIFER	1111 S SAINT LOUIS AVE		TULSA	OK	741205440	0.9476468931	15
1811959026	SHORT	JIMMIE	MACK	8523 E 11TH ST	STE A	TULSA	OK	74112	0.947871983	15
1144646985	RIDDLE	ROSS		708 N HILL ST		HOBART	OK	736511641	0.9481116771	15
1205807526	KALLIMEL	BABITHA	VARGIS	7600 S LEWIS AVE		TULSA	OK	741366836	0.9481164412	15
1245618909	BABY	LINDA		1202 NW ARLINGTON AVE		LAWTON	OK	735076537	0.948433225	15
1558321950	FOWLER	JOEY		10914 HEFNER POINTE DR	SUITE 202	OKLAHOMA CITY	OK	731205066	0.9490492739	15
1811571110	EVANS	MELODY	LYNN	1201 S BELMONT AVE STE 101		OKMULGEE	OK	744476351	0.9494644827	15
1720321474	LESSLEY	JENNY	ELIZABETH	1919 S WHEELING AVE STE 100		TULSA	OK	741045637	0.9497973579	15
1437141983	PERKINS	JOHN	ROBERT	601 W 3RD ST		ELK CITY	OK	736445205	0.9501273529	15
1124182944	ARNOLD	LATRICIA	GENE	1401 W 1ST ST		WEWOKA	OK	748845097	0.9512289362	15
1114904000	KLOTZ	CHRISTOPH	R	12455 E 100TH ST N	SUITE 120	OWASSO	OK	740554674	0.9512533461	15
1669458451	MCDANIEL	TANNER	E	8800 SE 15		MIDWEST CITY	OK	731108001	0.9537877408	15
1003343831	CAPEHART	ROBERT		1110 E 18TH ST		TULSA	OK	741207409	0.9538103719	15
1255391009	EMERY	AFSAR		4720 S. HARVARD STE 100		TULSA	OK	74135	0.9539276324	15
1609894419	BEETS	BILLY	C	800 W FORREST AVE		EUFAULA	OK	744323249	0.9544998593	15
1790980654	TERRELL	MENDY		900 NE 10TH ST	FMC 2102	OKLAHOMA CITY	OK	731045420	0.9553417726	15
1639224264	BENTON	JAMI	LUANN	915 E GARRIOTT RD STE B		ENID	OK	737016153	0.9555617817	15
1457327470	SMITH	STEVEN	E	825 NE 10TH STREET	OUPB4300	OKLAHOMA CITY	OK	731045417	0.9557661931	15
1073582821	COX	BRENNON	K	1802 E 19TH ST	400	TULSA	OK	741045425	0.9561460907	15
1205849767	BOREN	HENRY	KEITH	430 N MONTE VISTA ST		ADA	OK	748204610	0.9561590841	15
1699031559	LAIZURE	KRISTIN		2345 SOUTHWEST BLVD		TULSA	OK	741072705	0.9562348858	15
1609828680	HUTTON	KIMBERLY	KAY	4500 S 129TH EAST AVE	SUITE 191	TULSA	OK	741345801	0.9566740268	15
1871589341	ROOT	JOHN	C	1200 EAST PECAN STREET		ALTUS	OK	73521	0.957073464	15
1932108792	BUMPUS	MICHAEL	L	3400 E FRANK PHILLIPS BLVD	SUITE 602	BARTLESVILLE	OK	740062495	0.9571973714	15
1154386928	CHORLEY	DAVID	NOEL	303 E TAFT AVE	SUITE 3	SAPULPA	OK	740665651	0.9572123885	15
1184668998	FANNING	KYLE		1401 SW 34TH ST STE 200		MOORE	OK	731603059	0.9577088551	15
1962742999	PRICE	PHILLIP	TYLER	2515 W ELK AVE		DUNCAN	OK	735331571	0.9577364367	15
1811127269	HARPER	RICHARD	A	GREAT PLAINS FAMILY MEDICINE	3500 NW 56T	OKLAHOMA CITY	OK	73112	0.9589175083	15
1386880698	REEVES	RENETTA		4500 S 129TH EAST AVE	SUITE 191	TULSA	OK	741345801	0.9592935261	15
1942654587	MCFARLAND	NICOLE		512 W C AVE		CACHE	OK	735279491	0.9597876067	15
1780618108	BRANT	DOUGLAS	WAYNE	6801 NW 39TH EXPY		BETHANY	OK	730082501	0.9601120781	15
1508884313	WEST	MATTHEW	L	3450 E FRANK PHILLIPS BLVD	SUITE 400	BARTLESVILLE	OK	740062406	0.9613727787	15
1386059855	NYBERG	CARL		4221 S WESTERN AVE STE 3030		OKLAHOMA CITY	OK	73109	0.9615572942	15
1609862903	LINZMAN	ROD	F	HWY 81 & 70		WAURIKA	OK	73573	0.9616356729	15
1467438788	LASHLEY	FLOYD	J	402 N BROADWAY		WALTERS	OK	73572	0.9621845758	15
1326537275	CHOU	YUAN I	SCARLET	1705 E 19TH ST STE 302		TULSA	OK	741045410	0.9622590053	15
1487966313	KAVANAUGH	AUBREY	A	8800 SE 15		MIDWEST CITY	OK	731108001	0.9634061674	15
1003887936	POWELL	CHARLES	C	7501 RIVERSIDE PKWY		TULSA	OK	74136	0.9634435968	15
1518977628	MENZ	GEORGE	DOUGLAS	20912 SE 29TH ST		HARRAH	OK	730456439	0.9636643063	15
1609036839	KURKCIYAN	AREK		900 NE 10TH ST RM 2102		OKLAHOMA CITY	OK	731045420	0.9646712388	15
1407883804	JONES	PETE		529 E 36TH ST N		TULSA	OK	741061812	0.9650248475	15
1720091077	CAMPBELL	JAMES	R	500 S ELM PL		BROKEN ARROW	OK	740125325	0.9658750156	15
1063772853	BILLINGS	BRYAN	LAWRENCE	900 NE 10TH ST		OKLAHOMA CITY	OK	731045420	0.9665799029	15
1104441849	FOWLER	SHAMI	LYNN	207 W 10TH ST		WRIGHT CITY	OK	74766	0.966930672	15
1801992243	JACKSON	DARRYL	W.	1322 KLABZUBA ST		PRAGUE	OK	748644707	0.9672373952	15
1366445405	ASHER	TRACY	L.	3100 S ELM PL	STE A	BROKEN ARROW	OK	740127950	0.9676741911	15
1255391850	PICKARD	THOMAS	R	2345 SOUTHWEST BLVD		TULSA	OK	741072705	0.9689279995	15
1164426847	GASTORF	MELISSA	ANN	1004 N 19TH AVE	BUILDING 2	DURANT	OK	747013016	0.9694929584	15
1487886313	MARIN	RIGOBERTO		1202 NW ARLINGTON AVE		LAWTON	OK	735076537	0.9700703835	15
1720039100	HOOVER	GEOFFREY	WAYNE	122 N BRYANT AVE	SUITE 1B	EDMOND	OK	730346303	0.9710024604	15
1245399138	SCOTT	MICHAEL	GREG	550 S. PEORIA AVENUE		TULSA	OK	741203825	0.9713997086	15
1770669863	HAYES	CHRISTOPH	DICKSON	4509 INTEGRIS PKWY STE 200		EDMOND	OK	730348696	0.9720353624	15
1184981441	HENDERSON	CAMERON	C	1322 KLABZUBA AVE		PRAGUE	OK	748644900	0.9722023485	15
1245201086	STEVENS	MATTHEW	BRETT	10507 E 91ST ST	SUITE 550	TULSA	OK	741335589	0.9726417675	15
1790833481	EDWARDS	CHAD	P	12142 S YUKON AVE		GLENPOOL	OK	74033	0.9726909841	15
1730703562	WILLIAMSON	MICHAEL		3500 NW 56TH ST STE 10		OKLAHOMA CITY	OK	731124529	0.9731415799	15
1164869509	IGBEKOYI	OLADIPO		1202 NW ARLINGTON AVE		LAWTON	OK	735076537	0.9732689089	15
1629074992	JARVIS	TAMMY	KAY	100 VALLEY DR		PAULS VALLEY	OK	730756613	0.9742240319	15
1083663322	VERONNEAU	BETTINA		1575 N SANTA FE AVE		EDMOND	OK	730033638	0.9756626529	15
1306866827	NEMRI	KAMIL	S	1305 W. CHEROKEE		LINDSAY	OK	73052	0.9757863944	15
1730477043	HARP	EMMA	BETH	100 S BLISS AVE		TAHLEQUAH	OK	744642512	0.9759244672	15
1851356570	MALOY	CYNTHIA		12455 E 100TH ST N	SUITE 120	OWASSO	OK	740554674	0.9766506338	15
1639178403	REINKING	RICHARD	ALAN	6600 S YALE AVE STE 700		TULSA	OK	741363360	0.9769128128	15
1255511309	SNYDER	JEQUITA	DAWN	106 NW VETERANS BLVD		MIAMI	OK	743541818	0.9772376073	15
[truncated: 46 more rows]
