# Supplementary material for: Prevalence and Correlates of COVID-19 Vaccine Information on Family Medicine Practices’ Websites in the United States: Cross-sectional Website Content Analysis
Source: JMIR Form Res. 2022 Nov 17;6(11):e38425. doi: 10.2196/38425 (PMC9671487; doi:10.2196/38425)
Supplement: Multimedia Appendix 1 [file formative_v6i11e38425_app1.zip › NPI datasets/OR_NPI.csv]

NPI	last_name	first_name	middle_name	Full name	address_line1	address_line2	city	state	zip	r	target_sample	Comment
1275632424	MYERS	LARRY		LARRY MYERS, OR	25919 HIGHWAY 36		CHESHIRE	OR	974199745	0.000229579	18	no website found
1700102407	LYNCH	BRIDGET	CELESTE	BRIDGET CELESTE LYNCH, OR	3181 SW SAM JACKSON PARK ROAD	OHSU	PORTLAND	OR	972393098	0.001971517	18	Website found
1356334791	STARRETT	LAURA	A	LAURA A STARRETT, OR	1021 JUNE ST	SUITE 103	HOOD RIVER	OR	970311516	0.002189021	18	Website found
1841496023	DUNN	MARK	D	MARK D DUNN, OR	16770 SW EDY ROAD		SHERWOOD	OR	971409678	0.002465757	18	affiliated with providence
1265431449	KEANE	CHRISTOPH		CHRISTOPH KEANE, OR	1270 KOT NUM ROAD		WARM SPRINGS	OR	977611209	0.002996326	18	no website found
1902837099	PETROFES	MICHELLE		MICHELLE PETROFES, OR	620 RANCH RD		REEDSPORT	OR	974671720	0.004240064	18	Website found
1609824051	SUTHERLAND	ANNE	M	ANNE M SUTHERLAND, OR	1700 SW 257TH AVE		TROUTDALE	OR	970601900	0.00458191	18	Website found
1386691897	GLIDDEN	ALDEN	B.	ALDEN B. GLIDDEN, OR	2821 DAGGETT AVE STE 200		KLAMATH FALLS	OR	976011106	0.004804756	18	Website found
1811202567	INMAN	EVAN	CHARLES	EVAN CHARLES INMAN, OR	2400 LANCASTER DR NE		SALEM	OR	973051221	0.005344866	18	affiliated with kaiser
1780947044	LENHOF	JOSHUA	JACOB	JOSHUA JACOB LENHOF, OR	845 SW 30TH ST		CORVALLIS	OR	973318629	0.005373469	18	Website found
1801188685	VANYO	HEIDI	R	HEIDI R VANYO, OR	559 W WASHINGTON ST		BURNS	OR	977201441	0.005428226	18	orthopedic clinic
1225214489	RICHARDS	JAY	JONATHAN	JAY JONATHAN RICHARDS, OR	150 NE KENNETH FORD DR		ROSEBURG	OR	974701042	0.005482753	18	Website found
1427152818	CAMPBELL	JAY		JAY CAMPBELL, OR	5050 SKYLINE VILLAGE LOOP S		SALEM	OR	973069490	0.006551614	18	Website found
1740287945	BUSE	SARA	A	SARA A BUSE, OR	36860 INDUSTRIAL WAY		SANDY	OR	970557371	0.006856748	18	Website found
1285627620	RAMEY	BRENDEN	B	BRENDEN B RAMEY, OR	425 E 7TH ST		THE DALLES	OR	970582607	0.007547324	18	Practices in WA
1194820084	EWALD	THOMAS	M	THOMAS M EWALD, OR	691 MURPHY ROAD SUITE 107		MEDFORD	OR	97504	0.007553522	18	no website found
1811578362	SIPES	ALYSSA		ALYSSA SIPES, OR	3600 NW SAMARITAN DR		CORVALLIS	OR	973303737	0.008138503	18	AFFILIATED WITH SAMARITAN HEALTH
1366435703	KREHBIEL	RODNEY	A	RODNEY A KREHBIEL, OR	849 PACIFIC AVE		HOOD RIVER	OR	970311956	0.008613681	18	affiliated with providence
1750761284	KNUDSEN	EMILY		EMILY KNUDSEN, OR	603 MEDICAL PKWY		ENTERPRISE	OR	978285124	0.009310724	18	no website found
1881649705	HEYDON	KIM	M	KIM M HEYDON, OR	5555 NE ELAM YOUNG PKWY		HILLSBORO	OR	971246452	0.009656422	18	Website found
1215023791	CULTON	REID	ERIC	REID ERIC CULTON, OR	2865 DAGGETT AVE		KLAMATH FALLS	OR	976011106	0.009661726	18	affiliated with sky lakes
1821354366	BRAUN	LINDSAY		LINDSAY BRAUN, OR	600 NE 8TH ST		GRESHAM	OR	970307317	0.009922788	18	no website found
1962416008	HYDER	ASHLEY	PAGANA	ASHLEY PAGANA HYDER, OR	2163 NW 2ND ST		MCMINNVILLE	OR	971289108	0.010049573	18	Website found
1518162668	NGUYEN	DAVID		DAVID NGUYEN, OR	4135 QUEST DR		EUGENE	OR	974028768	0.010207778	18	Website found
1083746200	ORTH	ELIZABETH	D.	ELIZABETH D. ORTH, OR	16180 SE SUNNYSIDE RD	SUITE 102	HAPPY VALLEY	OR	970156301	0.010915161	18	affiliated with providence
1528320140	OKONKWO	ADAOBI		ADAOBI OKONKWO, OR	2073 OLYMPIC ST		SPRINGFIELD	OR	974773413	0.011558795	18	no website found
1164589818	MAYS	MAUREEN	E	MAUREEN E MAYS, OR	7535 NW SKYLINE BLVD		PORTLAND	OR	972291204	0.012112364	18	Website found
1255300992	PORTERFIELD	STACEY	J	STACEY J PORTERFIELD, OR	8385 DIVISION RD		WHITE CITY	OR	975031176	0.01213612	18	Website found
1326137860	KAPKA	TANYA	J	TANYA J KAPKA, OR	226 SE 8TH AVE		HILLSBORO	OR	971234218	0.012278244	18	Website found
1174848519	SNYDER	LANEAH	LYNN	LANEAH LYNN SNYDER, OR	2821 DAGGETT AVE STE 200		KLAMATH FALLS	OR	976011106	0.012421924	18	affiliated with sky lakes
1043254378	KALE	KEITH	W	KEITH W KALE, OR	10748 NE HALSEY ST		PORTLAND	OR	972203961	0.012480891	18	affiliated with providence
1538425012	GILBERT	KRISTIN	E	KRISTIN E GILBERT, OR	3181 SW SAM JACKSON PARK RD		PORTLAND	OR	972393011	0.012585192	18	affiliated with ohsu
1801563762	LAJOY	MEGAN	ANNE	MEGAN ANNE LAJOY, OR	16083 SW UPPER BOONES FERRY RD STE 130		PORTLAND	OR	972247737	0.012917362	18	no website found
1861012213	SUNNY	CHRISTY		CHRISTY SUNNY, OR	150 NE KENNETH FORD DR		ROSEBURG	OR	974701042	0.013085403	18	affiliated with aviva
1053606137	DONALDSON	JENNA	MARIE	JENNA MARIE DONALDSON, OR	1002 N BOONES FERRY RD		WOODBURN	OR	970719602	0.013659742	18	affiliated with legacy health
1215037585	ZIMMERMAN	MICHAEL		MICHAEL ZIMMERMAN, OR	6 CENTERPOINTE DR STE 200		LAKE OSWEGO	OR	970358660	0.013771184	18	no website found
1790974145	VISHWAKARMA	MOTI	LAL	MOTI LAL VISHWAKARMA, OR	2531 BOONE RD SE		SALEM	OR	973069675	0.013779928	18	no website found
1093874901	BOWMAN	CARLA	JEAN	CARLA JEAN BOWMAN, OR	10180 SE SUNNYSIDE RD		CLACKAMAS	OR	970158970	0.013855325	18	Website found
1437129426	MOORE	BETH	M	BETH M MOORE, OR	1650 CHAMBERS ST		EUGENE	OR	974023636	0.014691054	18	affiliated with oregon medical group
1528157997	SAVAGE	JEANNE		JEANNE SAVAGE, OR	1175 MOUNT HOOD AVE		WOODBURN	OR	970719060	0.015142205	18
1720051352	BRAUER	JAMES	M	JAMES M BRAUER, OR	1021 JUNE ST STE 102		HOOD RIVER	OR	970311516	0.015180066	18
1376696732	PENNER	THOMAS	PETER	THOMAS PETER PENNER, OR	1600 DELTA WATERS RD	SUITE 107	MEDFORD	OR	975049114	0.015244015	18
1053329508	STEINER HAYWA	ELIZABETH		ELIZABETH STEINER HAYWA, OR	4411 SW VERMONT ST	OHSU GABRIE	PORTLAND	OR	972191020	0.015756589	18
1285631655	COPELAND	BEVERLY	ANNE	BEVERLY ANNE COPELAND, OR	730 BIDDLE RD		MEDFORD	OR	975046116	0.015846572	18
1053382614	IP	BENJAMIN	HIN-MENG	BENJAMIN HIN-MENG IP, OR	12442 SW SCHOLLS FERRY RD	SUITE 100	PORTLAND	OR	972233396	0.016093845	18
1306891742	BRISCHETTO	BRENDA	J	BRENDA J BRISCHETTO, OR	10330 SE 32ND AVE STE 205		MILWAUKIE	OR	972226594	0.016938977	18
1063428951	YOUNG	JEFFREY	WILLIAM	JEFFREY WILLIAM YOUNG, OR	19220 MCLOUGHLIN BLVD		GLADSTONE	OR	970272642	0.017450953	18
1568788172	MURPHY	SHARLENE	ANNE	SHARLENE ANNE MURPHY, OR	12360 SE SUNNYSIDE RD		CLACKAMAS	OR	970159320	0.017934223	18
1962865238	PALAZETI	MARIA	MIKELA	MARIA MIKELA PALAZETI, OR	3181 SW SAM JACKSON PARK RD	OHSU	PORTLAND	OR	972393011	0.018160392	18
1114901048	KNAPP	STEPHEN	LEE	STEPHEN LEE KNAPP, OR	726 NW WALL ST		BEND	OR	977012713	0.019772747	18
1164519112	DENNY	JUSTIN	EVANS	JUSTIN EVANS DENNY, OR	3181 SW SAM JACKSON PARK RD		PORTLAND	OR	972393011	0.019887334	18
1326174301	PALM	RONALD	MATTHEW	RONALD MATTHEW PALM, OR	550 DIETZ AVE NE		KEIZER	OR	973034615	0.020854575	18
1811488778	LINVILLE	KAYLA		KAYLA LINVILLE, OR	603 MEDICAL PKWY		ENTERPRISE	OR	978285124	0.021059433	18
1457365645	HARTKOP	THOMAS	HENRY	THOMAS HENRY HARTKOP, OR	3617 S PACIFIC HWY		MEDFORD	OR	975018957	0.021085053	18
1669786174	LIEUALLEN	EMILY	A	EMILY A LIEUALLEN, OR	STRAWBERRY WILDERNESS CLINIC	180 FORD RD	JOHN DAY	OR	97845	0.021410459	18
1376609073	MONTOYA	JUSTIN	M	JUSTIN M MONTOYA, OR	355 W 3RD AVE		JUNCTION CITY	OR	974481313	0.0216696	18
1013546373	ABEDINI	ASHKAN		ASHKAN ABEDINI, OR	3600 NW SAMARITAN DR		CORVALLIS	OR	973303737	0.022714781	18
1356704159	BRYSON	ASHLEY		ASHLEY BRYSON, OR	2074 S 6TH ST		KLAMATH FALLS	OR	976013372	0.022827447	18
1316929920	MELBY	GREGORY	B	GREGORY B MELBY, OR	1620 E 12TH ST		THE DALLES	OR	970583213	0.023110574	18
1992836472	WARREN	WENDY	A	WENDY A WARREN, OR	2821 DAGGETT AVE STE 100		KLAMATH FALLS	OR	976011106	0.023487525	18
1821063256	HARTOG	ROBERT	C. L.	ROBERT C. L. HARTOG, OR	1425 BEAVERCREEK RD		OREGON CITY	OR	970454076	0.023579582	18
1811332786	BENZIGER	PETER		PETER BENZIGER, OR	1750 12TH ST		HOOD RIVER	OR	970319540	0.023813932	18
1821363227	TANDROW	JAMES	MICHAEL	JAMES MICHAEL TANDROW, OR	205 BUTTERCUP LOOP		COTTAGE GROVE	OR	974242069	0.024402824	18
1750669917	NWAELE	VITUS	N	VITUS N NWAELE, OR	1100 7TH AVE SW		ALBANY	OR	973211925	0.024462794	18
1033406053	BONDS	BRANDON	W	BRANDON W BONDS, OR	2570 NW EDENBOWER BLVD STE 100		ROSEBURG	OR	974716214	0.024622167	18
1932174539	BARNES	LAWRENCE	RAY	LAWRENCE RAY BARNES, OR	1375 N 10TH AVE	SUITE B	STAYTON	OR	973832099	0.025979727	18
1306881883	PLISKIN	LESLIE	A	LESLIE A PLISKIN, OR	35 MULLINS DR STE 2		LEBANON	OR	973553985	0.026349926	18
1750778833	BOHRMAN	JENNY		JENNY BOHRMAN, OR	1426 OAK ST		EUGENE	OR	974014043	0.026353084	18
1972710556	CLEETON	REBECCA	M	REBECCA M CLEETON, OR	18040 SW LOWER BOONES FERRY RD	SUITE 100	TIGARD	OR	972247258	0.026452888	18
1366495129	SIEVERT	FRANK	A	FRANK A SIEVERT, OR	601 NW HICKORY ST		ALBANY	OR	973211752	0.027354116	18
1245767664	JOHNSON	BRITTANY		BRITTANY JOHNSON, OR	3600 NW SAMARITAN DRIVE		CORVALLIS	OR	97330	0.027589869	18
1225478126	MANDEVILLE	AMY	NICOLE	AMY NICOLE MANDEVILLE, OR	8935 SE POWELL BLVD		PORTLAND	OR	972661938	0.02812061	18
1194889808	GRAINGER	KEVIN	J	KEVIN J GRAINGER, OR	16180 SE SUNNYSIDE RD STE 102		HAPPY VALLEY	OR	970156302	0.028165617	18
1043214471	SMYTHE	MELANIE	J	MELANIE J SMYTHE, OR	5536 SE WOODSTOCK BLVD		PORTLAND	OR	972066829	0.028283762	18
1477561934	BLANCHARD	SHAWN	HENRY	SHAWN HENRY BLANCHARD, OR	3181 SW SAM JACKSON PARK RD		PORTLAND	OR	972393011	0.028443392	18
1912299132	PIERCE	CAROLYN	MARIE	CAROLYN MARIE PIERCE, OR	2821 DAGGETT AVE STE 100		KLAMATH FALLS	OR	976011106	0.028657496	18
1902964125	MCCLAVE	GAIL	K	GAIL K MCCLAVE, OR	475 ELMIRA AVE SE	SUITE103	BANDON	OR	974117405	0.028757842	18
1326428475	CHOUDHARY	KRITI		KRITI CHOUDHARY, OR	790 E 5TH ST		COQUILLE	OR	97423	0.029566719	18
1376779041	BROWN	BREANNE	D	BREANNE D BROWN, OR	18040 SW LOWER BOONES FERRY RD	STE 100	TIGARD	OR	972247258	0.029774237	18
1881721413	STRINGHAM	RENEE		RENEE STRINGHAM, OR	2545 SW TERWILLIGER BLVD APT 1131		PORTLAND	OR	972016325	0.030025169	18
1346265774	SCHWARTZ	THOMAS	M	THOMAS M SCHWARTZ, OR	4104 SE 82ND AVE	SUITE 250	PORTLAND	OR	972662954	0.031562869	18
1730574245	WEIGEL	NATHANAEL	CLETUS	NATHANAEL CLETUS WEIGEL, OR	3600 NW SAMARITAN DR		CORVALLIS	OR	973303737	0.031669143	18
1427348507	CARROLL	NEIL	J	NEIL J CARROLL, OR	3950 17TH ST		BAKER CITY	OR	978141300	0.032683287	18
1376678789	KOCHEVAR	MARK	S	MARK S KOCHEVAR, OR	1905 MAIN ST		KLAMATH FALLS	OR	976012638	0.032760737	18
1790737062	NORRIS	ERIC	S	ERIC S NORRIS, OR	300 N GRAHAM ST	SUITE 200	PORTLAND	OR	972271683	0.032854168	18
1407981814	SAULTZ	ALISHA	B	ALISHA B SAULTZ, OR	1508 DIVISION ST	PLAZA 2, SU	OREGON CITY	OR	970451582	0.032888766	18
1619138351	HALDER	MARILYN		MARILYN HALDER, OR	2531 BOONE RD SE		SALEM	OR	973069675	0.033001623	18
1336259274	LIU	LOUIS	HSI-TIEN	LOUIS HSI-TIEN LIU, OR	19185 SW 90TH AVE		TUALATIN	OR	970627558	0.033016465	18
1487858940	CLEMENS	PETER		PETER CLEMENS, OR	3031 NE STEPHENS ST		ROSEBURG	OR	97470	0.033742339	18
1124339544	HOLMES	HEATHER	REBECCA	HEATHER REBECCA HOLMES, OR	6355 NE CORNELL RD	SUITE 100	HILLSBORO	OR	971245434	0.034212774	18
1225005093	KRAYNYAK	MICHAEL	J	MICHAEL J KRAYNYAK, OR	4010 AERIAL WAY		EUGENE	OR	974029757	0.034953893	18
1568585859	MCCARTNEY	LYNDSEY		LYNDSEY MCCARTNEY, OR	541 NE 20TH AVE	SUITE 210	PORTLAND	OR	972322862	0.035755089	18
1760414262	ENDO	JOYCE	S	JOYCE S ENDO, OR	18380 WILLAMETTE DR	SUITE 202	WEST LINN	OR	970681200	0.035891432	18
1154396117	SMITH	SCOTT	W	SCOTT W SMITH, OR	6209 SW 18TH DR		PORTLAND	OR	972391912	0.036205029	18
1689896599	SOLONDZ	DAVID	K	DAVID K SOLONDZ, OR	5050 NE HOYT ST	SUITE 240	PORTLAND	OR	972132991	0.036350018	18
1356445449	LOWENSTEIN	SHELLEY	PONTIER	SHELLEY PONTIER LOWENSTEIN, OR	1815 SW MARLOW	SUITE 110	PORTLAND	OR	972255185	0.036476185	18
1962712927	PERRIN	PAUL	JULIAN	PAUL JULIAN PERRIN, OR	525 FERRY ST SE	SUITE 203	SALEM	OR	97301	0.036915219	18
1699731455	WARDA	ROBERT	F	ROBERT F WARDA, OR	10201 SE MAIN ST	SUITE 10	PORTLAND	OR	972162937	0.037110438	18
1346891603	REYNOLDS	CAMILLE	CLAIRE	CAMILLE CLAIRE REYNOLDS, OR	3600 NW SAMARITAN DR		CORVALLIS	OR	973303737	0.037525183	18
1669487161	FAGNAN	LYLE	JAMES	LYLE JAMES FAGNAN, OR	4411 SW VERMONT ST		PORTLAND	OR	972191020	0.037553483	18
1306912035	SCHOENFELDER	ELLEN	K	ELLEN K SCHOENFELDER, OR	710 SUNSET DRIVE	SUITE C	LA GRANDE	OR	97850	0.037776034	18
1427046820	SMITHSON	J	DANIEL	J DANIEL SMITHSON, OR	3950 17TH ST	SUITE A	BAKER CITY	OR	978141300	0.038133778	18
1760511562	SELPH	SHELLEY	SUZANNE	SHELLEY SUZANNE SELPH, OR	3181 SW SAM JACKSON PARK RD	DEPARTMENT	PORTLAND	OR	972393011	0.038189933	18
1871693341	RASMUSSEN	KERRY	JEAN	KERRY JEAN RASMUSSEN, OR	TUALATIN MEDICAL OFFICE	19185 SW 90	TUALATIN	OR	970627062	0.038462686	18
1730765579	MCDONALD	HANORAH	BRIGHID	HANORAH BRIGHID MCDONALD, OR	712 JAY ST		FOSSIL	OR	978308371	0.038628451	18
1083068589	BINDER	CARRIE	LYNN	CARRIE LYNN BINDER, OR	1035 NW NORTHRUP ST		PORTLAND	OR	972093017	0.038744954	18
1831220466	ETGES	THOMAS	J	THOMAS J ETGES, OR	1905 MAIN ST		KLAMATH FALLS	OR	976012638	0.038745562	18
1407834336	TAUBE	MICHELLE	J	MICHELLE J TAUBE, OR	2830 CRESCENT AVE		EUGENE	OR	974087397	0.038780745	18
1467495812	ORWICK	DONALD	L	DONALD L ORWICK, OR	2020 CAPITOL ST NE		SALEM	OR	973033244	0.038880759	18
1356397871	MCCORMACK	MIRANDA	C	MIRANDA C MCCORMACK, OR	2935 SW CEDAR HILLS BLVD		BEAVERTON	OR	970051342	0.040684887	18
1851351191	EDWARDS	PATRICK		PATRICK EDWARDS, OR	790 E 5TH ST		COQUILLE	OR	97423	0.040778471	18
1982677449	DANIELSON	CHRISTA		CHRISTA DANIELSON, OR	3299 HILYARD ST		EUGENE	OR	974053721	0.041097373	18
1689682122	FLYNN	JESSICA	MARY	JESSICA MARY FLYNN, OR	3303 SW BOND AVE	MAILCODE CH	PORTLAND	OR	972394501	0.041508303	18
1225169790	NOVAK	JAMES	F	JAMES F NOVAK, OR	1905 MAIN ST		KLAMATH FALLS	OR	976012638	0.04297907	18
1487679528	SCOTT	RYAN	G.	RYAN G. SCOTT, OR	18380 WILLAMETTE DR	SUITE 202	WEST LINN	OR	970681200	0.043011149	18
1689609364	NGUYEN	THAO	TP	THAO TP NGUYEN, OR	12442 SW SCHOLLS FERRY RD	SUITE 100	TIGARD	OR	972233396	0.043017789	18
1932612355	OMARY	DANA	LYNN	DANA LYNN OMARY, OR	1400 MILL ST		EUGENE	OR	974014259	0.044477276	18
1720179740	STELSON	HUGH	C.	HUGH C. STELSON, OR	727 S. WAHANNA ROAD		SEASIDE	OR	971387735	0.045035084	18
1710407275	THIELE	JENNA	MARIE	JENNA MARIE THIELE, OR	384 SE COMBS FLAT RD STE 1200		PRINEVILLE	OR	977542562	0.045532004	18
1265444871	GIPSON	TERESA	F	TERESA F GIPSON, OR	226 SE 8TH AVE		HILLSBORO	OR	971234218	0.046180031	18
1609850775	MELTON	MICHAEL	S	MICHAEL S MELTON, OR	61250 SE COOMBS PL		BEND	OR	977023704	0.046237721	18
1568751741	CHEN	ERIC	TINGHWA	ERIC TINGHWA CHEN, OR	1233 EDGEWATER ST NW		SALEM	OR	973044049	0.046281538	18
1659304459	ECCLES	RALPH	PARKER	RALPH PARKER ECCLES, OR	905 MAIN ST	SUITE 204	KLAMATH FALLS	OR	976016066	0.047271488	18
1669799979	GILMAN-SHORT	SARAH	JEAN	SARAH JEAN GILMAN-SHORT, OR	10330 SE 32ND AVE STE 325		MILWAUKIE	OR	972226656	0.047409488	18
1639406333	BANOWETZ	ELIZABETH		ELIZABETH BANOWETZ, OR	4940 HAMRICK RD		CENTRAL POINT	OR	975023072	0.047526104	18
1982099420	DANIELSSON	KRISSI	D	KRISSI D DANIELSSON, OR	1900 WOODLAND DR		COOS BAY	OR	974202099	0.047543137	18
1679581680	DREIBELBIS	ROBYN	LYNN	ROBYN LYNN DREIBELBIS, OR	200 MULLINS DR		LEBANON	OR	973553983	0.048330613	18
1699115550	SWANSON	DALLAS	JOHN	DALLAS JOHN SWANSON, OR	2821 DAGGETT AVE STE 100		KLAMATH FALLS	OR	976011106	0.048408281	18
1316921133	COUNTS	JOHN	CALVIN	JOHN CALVIN COUNTS, OR	324 4TH STREET		MYRTLE POINT	OR	974581066	0.0484137	18
1427109123	VANWINKLE	GARY	W.	GARY W. VANWINKLE, OR	MALL 101	SUITE A	DEPOE BAY	OR	97341	0.048704337	18
1417088618	VAN DER WAL	SASKIA		SASKIA VAN DER WAL, OR	19400 NW EVERGREEN PKWY		HILLSBORO	OR	971247031	0.048934941	18
1811069404	OKSENHOLT	ERLING	JOHANNES	ERLING JOHANNES OKSENHOLT, OR	2870 NE WEST DEVILS LAKE RD		LINCOLN CITY	OR	973675127	0.049033423	18
1598962540	WALCZAK	KARIN		KARIN WALCZAK, OR	230 ROWE ST.		WHEELER	OR	97147	0.04904802	18
1154419182	HAYNIE	HOLLAND	HOYT	HOLLAND HOYT HAYNIE, OR	559 W WASHINGTON ST		BURNS	OR	977201441	0.049749525	18
1720412901	PEARSON	LISA		LISA PEARSON, OR	2865 DAGGETT AVE		KLAMATH FALLS	OR	976011106	0.051027953	18
1003911488	TROJAN	REBECCA		REBECCA TROJAN, OR	2830 CRESCENT AVE		EUGENE	OR	974087397	0.051253724	18
1710043427	WILLEY	ARTHUR	J	ARTHUR J WILLEY, OR	355 W 3RD AVE		JUNCTION CITY	OR	974481313	0.051256666	18
1346441680	LION	RIO		RIO LION, OR	620 RANCH RD		REEDSPORT	OR	974671720	0.051379879	18
1689771636	SULLIVAN	ERIC	M	ERIC M SULLIVAN, OR	920 COUNTRY CLUB RD	SUITE 200A	EUGENE	OR	974016024	0.051691718	18
1194789453	MOFFETT	LARRY	L	LARRY L MOFFETT, OR	11211 SE SUNNYSIDE RD		CLACKAMAS	OR	970157787	0.052359934	18
1144513250	MILLER	GINA	ANN	GINA ANN MILLER, OR	425 N SANTIAM HWY		LEBANON	OR	97355	0.052515018	18
1235587668	ROBINSON	JAMIE	ELIZABETH	JAMIE ELIZABETH ROBINSON, OR	1401 N 10TH AVE		STAYTON	OR	973831311	0.053830239	18
1356470769	TAYLOR	WILLIAM	F	WILLIAM F TAYLOR, OR	2220 SW 1ST AVE		PORTLAND	OR	972015003	0.053890983	18
1336116441	ROE	THOMAS	L. W.	THOMAS L. W. ROE, OR	1162 WILLAMETTE ST	ATTN: CAROL	EUGENE	OR	974013568	0.05401322	18
1477559383	RODE	MATTHEW		MATTHEW RODE, OR	2855 NW CROSSING DR	SUITE 102	BEND	OR	977017049	0.054490529	18
1255338471	GENTRY	ROBERT	MARK	ROBERT MARK GENTRY, OR	1585 NW WASHINGTON BLVD		GRANTS PASS	OR	975261049	0.05504707	18
1053397463	SINNOTT	JAMES	JOSEPH	JAMES JOSEPH SINNOTT, OR	1900 WOODLAND DR		COOS BAY	OR	974200000	0.055482657	18
1568488583	REESE	RANDY	L	RANDY L REESE, OR	1755 COBURG RD	BLDG. 6B	EUGENE	OR	974014982	0.056047746	18
1851884506	EBERT	DANIEL		DANIEL EBERT, OR	3600 NW SAMARITAN DR		CORVALLIS	OR	973303737	0.056813531	18
1003805367	WIGNALL	WILLIAM	B	WILLIAM B WIGNALL, OR	1247 NE MEDICAL CENTER DR		BEND	OR	977013786	0.056819698	18
1316061609	KELTNER	LEILA	H.	LEILA H. KELTNER, OR	2800 N VANCOUVER AVE	SUITE 201	PORTLAND	OR	972271630	0.057200954	18
1871585422	SJOBLOM	JANET	R.	JANET R. SJOBLOM, OR	1151 MAY ST	SUITE 201	HOOD RIVER	OR	970311526	0.058967255	18
1649234915	LEOPOLD	MAI	P	MAI P LEOPOLD, OR	10151 SE SUNNYSIDE RD STE 100		CLACKAMAS	OR	970155705	0.058969318	18
1992757264	KATZ	JEFFREY	LEE	JEFFREY LEE KATZ, OR	920 SW 6TH AVE STE 1200		PORTLAND	OR	972041212	0.060311128	18
1033573167	ANINWENE	AMANDA		AMANDA ANINWENE, OR	3181 SW SAM JACKSON PARK RD	OHSU	PORTLAND	OR	972393011	0.061488603	18
1245214725	BUCKLEY	CHRISTOPH	P	CHRISTOPH P BUCKLEY, OR	5050 SKYLINE VILLAGE LOOP S		SALEM	OR	973069490	0.06158548	18
1972586147	LEE	MYRON	L	MYRON L LEE, OR	5050 SKYLINE VILLAGE LOOP S		SALEM	OR	973069490	0.061843352	18
1699901355	CSASZAR	MICHAEL	T	MICHAEL T CSASZAR, OR	18040 SW LOWER BOONES FERRY RD	SUITE 100	TIGARD	OR	972247258	0.062469033	18
1841272457	MILLER	CHARLES	P	CHARLES P MILLER, OR	321 W 4TH ST		THE DALLES	OR	970581807	0.062933093	18
1760465934	MCLENNON	STEPHEN	A	STEPHEN A MCLENNON, OR	551 LONE PINE BLVD		THE DALLES	OR	970589403	0.062954111	18
1881615417	PETERSON-BRIG	ASHLEY	DAISY	ASHLEY DAISY PETERSON-BRIG, OR	229 W STEWART AVE		MEDFORD	OR	975013663	0.06336482	18
1285854844	MILLAN	PATRICIA	EDEN FERN	PATRICIA EDEN FERN MILLAN, OR	16770 SW EDY RD	SUITE 102	SHERWOOD	OR	971409678	0.063691491	18
1922070606	BOLZ	CHRISTOPH	W	CHRISTOPH W BOLZ, OR	4010 AERIAL WAY		EUGENE	OR	974029757	0.06428913	18
1346506565	CHENG	ANTHONY	MING	ANTHONY MING CHENG, OR	3181 SW SAM JACKSON PARK RD		PORTLAND	OR	972393011	0.064298024	18
1801982749	WILDER	CAROL	JEAN	CAROL JEAN WILDER, OR	70 BOWER DRIVE		MEDFORD	OR	97501	0.064337766	18
1871789024	NORDEEN	JENNY		JENNY NORDEEN, OR	19875 SW 65TH AVE	STE. 100	TUALATIN	OR	970628353	0.064374832	18
1700994399	COOLEY	RYAN	KEITH	RYAN KEITH COOLEY, OR	2020 CAPITOL ST NE		SALEM	OR	973010644	0.065162085	18
1003811795	CUMMINGS	JOHN	L	JOHN L CUMMINGS, OR	506 VILLA RD		NEWBERG	OR	971321833	0.06589068	18
1881635613	ARMERDING	PAUL	T	PAUL T ARMERDING, OR	1620 E 12TH ST		THE DALLES	OR	97058	0.066217873	18
1790149573	RANEIRO	WAYNE	CHRISTOPH	WAYNE CHRISTOPH RANEIRO, OR	105 ARNEY RD STE 120		WOODBURN	OR	970719472	0.066808893	18
1487831848	HEUER	JESSE	ALBERT	JESSE ALBERT HEUER, OR	1700 GEARY ST SE STE 200		ALBANY	OR	973226842	0.067193377	18
1912061623	PHAM	JOHN	TUAN	JOHN TUAN PHAM, OR	5909 SE 92ND AVE		PORTLAND	OR	972664642	0.067701423	18
1760403109	CLARIDGE	WILLIAM	C	WILLIAM C CLARIDGE, OR	480 NE A ST		MADRAS	OR	977411844	0.067840532	18
1083656532	HANDS	LESTER	M.	LESTER M. HANDS, OR	439 N MAIN ST		BROWNSVILLE	OR	973272147	0.068235957	18
1265497416	BULGER	ARTHUR	RANDOLPH	ARTHUR RANDOLPH BULGER, OR	11510 SE STARK ST		PORTLAND	OR	972163356	0.068380449	18
1528441953	WALTERS	JENNA		JENNA WALTERS, OR	3181 SW SAM JACKSON PARK RD		PORTLAND	OR	972393011	0.069000694	18
1902283187	HALLOCK	JAN		JAN HALLOCK, OR	2074 S 6TH ST		KLAMATH FALLS	OR	976013372	0.069662695	18
1174841969	NYAMATHI	KAMALA	MARIE	KAMALA MARIE NYAMATHI, OR	3930 SE DIVISION ST		PORTLAND	OR	972021643	0.069740223	18
1710115399	PHAM	BENIE	C	BENIE C PHAM, OR	633 N ALBANY RD NW		ALBANY	OR	973211433	0.069999943	18
1689748923	HABJAN	WILLIAM	FRANCIS	WILLIAM FRANCIS HABJAN, OR	3150 LANCASTER DR NE		SALEM	OR	973051350	0.070044223	18
1760821664	BISCARO	GELAR PAU	NOCON	GELAR PAU NOCON BISCARO, OR	475 S COLUMBIA RIVER HWY STE 100		SAINT HELENS	OR	970512860	0.070925851	18
1821061052	EWING	THOMAS	N	THOMAS N EWING, OR	3579 FRANKLIN BLVD		EUGENE	OR	974032356	0.071221099	18
1952346603	HINDMARSH	TIMOTHY	E.	TIMOTHY E. HINDMARSH, OR	25668 RICE RD		SWEET HOME	OR	973869650	0.071973984	18
1780878868	NELSON	SHARMEEN		SHARMEEN NELSON, OR	2327 SW 4TH AVE		ONTARIO	OR	979141851	0.072443354	18
1871943159	KIEHL	MICAH		MICAH KIEHL, OR	4427 NE FREMONT ST		PORTLAND	OR	972131153	0.072830995	18
1154301125	STEINMAN	WILLIAM	DOUGLAS	WILLIAM DOUGLAS STEINMAN, OR	319 CAVES HWY		CAVE JUNCTION	OR	975239604	0.072878492	18
1306044524	VANDERLIP	ERIK	R	ERIK R VANDERLIP, OR	1455 NW IRVING ST STE 600		PORTLAND	OR	972092277	0.073655371	18
1154702538	BAKER	JASON	MICHAEL	JASON MICHAEL BAKER, OR	10670 NE CORNELL RD STE 300		HILLSBORO	OR	971249221	0.074021036	18
1619291127	KELLOGG	ANN	ELISABETH	ANN ELISABETH KELLOGG, OR	1010 1ST ST SE STE 110		BANDON	OR	974119301	0.074624886	18
1306880026	COWAN	TAVIS		TAVIS COWAN, OR	3680NWSAMARITAN DR		CORVALLIS	OR	973303737	0.074648815	18
1629022603	TRAN	DAT	DUC	DAT DUC TRAN, OR	11820 SW KING JAMES PL	SUITE 30	KING CITY	OR	972242480	0.076009948	18
1861479396	DACKER	EVELIN		EVELIN DACKER, OR	374 OWENS ST SE		SALEM	OR	973024145	0.076197148	18
1366565509	KAPADIA	AMI	DILIP	AMI DILIP KAPADIA, OR	1321 NE 99TH AVE	SUITE 100	PORTLAND	OR	972209436	0.076407763	18
1932344199	GRAY	CHRISTINE		CHRISTINE GRAY, OR	16180 SE SUNNYSIDE RD	SUITE 102	HAPPY VALLEY	OR	970156301	0.076458352	18
1639110166	REMINGTON	GINA	P	GINA P REMINGTON, OR	410 E ELLENDALE AVE	STE 2	DALLAS	OR	973383052	0.077085814	18
1376513408	DAWSON	JOHN	A.	JOHN A. DAWSON, OR	18 NW OREGON AVE		BEND	OR	977012735	0.077391557	18
1467456053	SWIRIDOFF	ERIC	EUGENE	ERIC EUGENE SWIRIDOFF, OR	36860 INDUSTRIAL WAY		SANDY	OR	970557371	0.077404126	18
1710179734	SHAMES	JAMES	GORDON	JAMES GORDON SHAMES, OR	140 SOUTH HOLLY STREET		MEDFORD	OR	97501	0.077850963	18
1114414265	LEO-NYQUIST	STEFAN		STEFAN LEO-NYQUIST, OR	3600 NW SAMARITAN DR		CORVALLIS	OR	973303737	0.078085332	18
1487768859	BUCHANAN	PATRICIA	PERKINS	PATRICIA PERKINS BUCHANAN, OR	890 RIVER RD		EUGENE	OR	974043233	0.078282629	18
1114311222	ILOKA	SANDRA		SANDRA ILOKA, OR	16770 SW EDY RD STE 102		SHERWOOD	OR	971409679	0.078491516	18
1265402440	SENGENBERGER	DANIEL	JAMES	DANIEL JAMES SENGENBERGER, OR	1307 W MAIN ST		MEDFORD	OR	975012936	0.079273291	18
1164408068	FUNG	HUI-NING		HUI-NING FUNG, OR	5005 NE SANDY BLVD		PORTLAND	OR	97213	0.079523136	18
1558374835	MOSS	JERRY	FRANKLIN	JERRY FRANKLIN MOSS, OR	5125 SKYLINE RD S		SALEM	OR	973069427	0.079753621	18
1215377049	SAADOUN	BASMA		BASMA SAADOUN, OR	2020 CAPITOL ST NE		SALEM	OR	973010698	0.079905971	18
1497741656	HITZMAN	JONATHAN	C	JONATHAN C HITZMAN, OR	1600 SE COURT PL	SUITE 201	PENDLETON	OR	978013281	0.080210622	18
1861418832	WU	KAR-YEE		KAR-YEE WU, OR	412 A AVE STE 200		LAKE OSWEGO	OR	970343078	0.080233303	18
1003985029	LEBOW	JOHN	R	JOHN R LEBOW, OR	1755 COBURG RD STE 301		EUGENE	OR	974014982	0.080285848	18
1851515365	SASOVETZ	ERIK	MITCHELL	ERIK MITCHELL SASOVETZ, OR	2850 SE POWELL VALLEY RD		GRESHAM	OR	97080	0.080326357	18
1740516434	BENNETT	RACHEL	JOHANNA	RACHEL JOHANNA BENNETT, OR	12710 SE DIVISION ST		PORTLAND	OR	972363134	0.080352991	18
1821182551	SCHAEFER	JOHN	E	JOHN E SCHAEFER, OR	710 SUNSET DRIVE	SUITE C	LA GRANDE	OR	97850	0.080390839	18
1942615869	ALKIRE	SETH		SETH ALKIRE, OR	255 LANCASTER DR NE		SALEM	OR	973015155	0.080548866	18
1659699528	BLACK	MARGARET	JOANNA	MARGARET JOANNA BLACK, OR	5330 NE GLISAN ST STE 100		PORTLAND	OR	97213	0.080650754	18
1437266863	BERGSTROM	RALPH	WILLIAM	RALPH WILLIAM BERGSTROM, OR	8495 CRATER LAKE HWY		WHITE CITY	OR	975033011	0.080818908	18
1912014317	WILLIAMS	PATRICK	SCOTT	PATRICK SCOTT WILLIAMS, OR	12400 NW CORNELL RD STE 100		PORTLAND	OR	972295689	0.081293989	18
1508837105	ROSE	ROBIN	L.	ROBIN L. ROSE, OR	1745 ASHLAND ST		ASHLAND	OR	975202328	0.082408367	18
1629130232	ENGELHARDT	BRIGITTE		BRIGITTE ENGELHARDT, OR	1201 NE LLOYD BLVD STE 110		PORTLAND	OR	972321214	0.082584398	18
1346353158	MCCORMICK	MARIA	CZAR	MARIA CZAR MCCORMICK, OR	1151 MAY ST	STE 201	HOOD RIVER	OR	970311526	0.083035013	18
1124093281	REAGAN	JOSHUA	D	JOSHUA D REAGAN, OR	10330 SE 32ND AVE	SUITE 205	MILWAUKIE	OR	972226594	0.083360465	18
1255678439	ANANYEV	DANIEL	ALEXANDER	DANIEL ALEXANDER ANANYEV, OR	16180 SE SUNNYSIDE RD STE 102		HAPPY VALLEY	OR	970156302	0.083378099	18
1215094958	REY ROSA	RAGNA	KIRSTEN	RAGNA KIRSTEN REY ROSA, OR	5050 SKYLINE VILLAGE LOOP S		SALEM	OR	973069490	0.083387062	18
1265464325	HARRIS	DALE	E	DALE E HARRIS, OR	620 RANCH ROAD		REEDSPORT	OR	97467	0.083432613	18
1679752794	SOHRIAKOFF	JAMES	ROBERT	JAMES ROBERT SOHRIAKOFF, OR	527 SE BASELINE ST	STE E	HILLSBORO	OR	971234149	0.083800017	18
1083892020	DELGADO	JOHN	P	JOHN P DELGADO, OR	148 E HERSEY ST		ASHLAND	OR	97520	0.084243226	18
1518953975	SPENCER	PAULA	J	PAULA J SPENCER, OR	601 HICKORY ST NW		ALBANY	OR	973211752	0.084330836	18
1528265097	HITCHCOCK	JEREMY	JOHN	JEREMY JOHN HITCHCOCK, OR	495 SW RAMSEY AVE		GRANTS PASS	OR	97527	0.085306596	18
1255622494	RAY	MOIRA	KATHLEEN	MOIRA KATHLEEN RAY, OR	3181 SW SAM JACKSON PARK RD		PORTLAND	OR	972393011	0.085317736	18
1003236811	KESSLER	ANNE	MARIE	ANNE MARIE KESSLER, OR	2821 DAGGETT AVE STE 100		KLAMATH FALLS	OR	976011106	0.085796787	18
1194975037	KENNY	ROSE	J	ROSE J KENNY, OR	1001 NW CANAL BLVD STE 101		REDMOND	OR	977561697	0.085937876	18
1730176546	HEIN	JANINE	NATALIE	JANINE NATALIE HEIN, OR	35 MULLINS DR	SUITE 2	LEBANON	OR	973553985	0.086646387	18
1013297480	GAIL	THOMAS	A.	THOMAS A. GAIL, OR	707 N. HAYDEN ISLAND DR.	#405	PORTLAND	OR	97217	0.086733894	18
1487696068	GRAHAM	CRAIG	D.	CRAIG D. GRAHAM, OR	845 SW 30TH ST		CORVALLIS	OR	973318629	0.086764715	18
1841647559	HARRISON	EWEN	J	EWEN J HARRISON, OR	9290 SE SUNNYBROOK BLVD STE 120		CLACKAMAS	OR	970156802	0.087045753	18
1295187367	WOLFGANG	NICHOLAS	THOMAS	NICHOLAS THOMAS WOLFGANG, OR	4104 SE 82ND AVE STE 250		PORTLAND	OR	972662954	0.087303608	18
1124094099	SCOTT	ELISABETH		ELISABETH SCOTT, OR	178 SW 2ND AVE		CANBY	OR	970134152	0.087865087	18
1922261932	HOOGESTEGER	CARL	F	CARL F HOOGESTEGER, OR	679 MAIN ST		SWEET HOME	OR	973863305	0.087938672	18
1073928438	KEISTER	JASON		JASON KEISTER, OR	860 BELTLINE RD		SPRINGFIELD	OR	974771091	0.08815449	18
1174642367	RATH	ROBERT	STUART	ROBERT STUART RATH, OR	14125 SW FARMINGTON RD		BEAVERTON	OR	970052567	0.089229349	18
1801898358	NISKANEN	GRANT		GRANT NISKANEN, OR	2865 DAGGETT AVE.		KLAMATH FALLS	OR	97601	0.089307963	18
1487748943	GROVES-REHWAL	KATRINA	CAROL	KATRINA CAROL GROVES-REHWAL, OR	1515 VILLAGE DR STE 200		COTTAGE GROVE	OR	97424	0.090488704	18
1760514152	CAMPBELL	JOE	H	JOE H CAMPBELL, OR	207 NE 19TH ST		MCMINNVILLE	OR	971289927	0.090690358	18
1427249929	SCHWINGEL	LAUREL	E	LAUREL E SCHWINGEL, OR	920 COUNTRY CLUB RD	SUITE 200A	EUGENE	OR	974016024	0.090746433	18
1114293313	MOUNTS	FLOR		FLOR MOUNTS, OR	2074 S 6TH ST		KLAMATH FALLS	OR	976013372	0.090934415	18
1467881441	SATTERFIELD	ALINA	K	ALINA K SATTERFIELD, OR	1321 NE 99TH AVE STE 200		PORTLAND	OR	972209439	0.091728624	18
1023032919	BYRNE	JENNIFER	MARIE	JENNIFER MARIE BYRNE, OR	2800 SW 257TH AVE		TROUTDALE	OR	970601803	0.091799695	18
1205990660	GUYETTE	JANEL	N	JANEL N GUYETTE, OR	6445 N GREELEY AVENUE		PORTLAND	OR	97217	0.092504243	18
1164936985	PETERS	JACOB	DUANE	JACOB DUANE PETERS, OR	2725 SW CEDAR HILLS BLVD STE 2A		BEAVERTON	OR	970051344	0.092593387	18
1417061433	RITTER	MICHELLE	LEE	MICHELLE LEE RITTER, OR	19500 SE STARK ST		PORTLAND	OR	972335757	0.093334053	18
1164535118	SKOOG	KRISTI	LORRAINE	KRISTI LORRAINE SKOOG, OR	2710 WILLAMETTE ST		EUGENE	OR	974053238	0.093630967	18
1194761817	MCCANN	SHAWN	ELLINGTON	SHAWN ELLINGTON MCCANN, OR	13200 SW PACIFIC HWY		TIGARD	OR	97223	0.095255693	18
1306808043	SAGER	JOHN	L	JOHN L SAGER, OR	595 N. MAIN STREET		ASHLAND	OR	97520	0.095779607	18
1518070333	DASKALOS	MATTHEW	JAMES	MATTHEW JAMES DASKALOS, OR	2800 SW 257TH AVE		TROUTDALE	OR	970601803	0.095946789	18
1508809781	DOSHI	HEENA	SATISH	HEENA SATISH DOSHI, OR	12400 NW CORNELL RD		PORTLAND	OR	972295616	0.096012089	18
1083614648	HANST	CURTIS	K	CURTIS K HANST, OR	2371 NE STEPHENS ST.	SUITE 200	ROSEBURG	OR	974701399	0.096696885	18
1750681391	FICKENSCHER	KEVIN	MICHAEL	KEVIN MICHAEL FICKENSCHER, OR	3499 NW BRAID DRIVE		BEND	OR	977018682	0.098582013	18
1508858051	GLEFFE	DAN	PHILLIP	DAN PHILLIP GLEFFE, OR	2044 SARUM CIRCLE		GRANTS PASS	OR	975266347	0.0994405	18
1114959210	ALLUMBAUGH	THOMAS	LEE	THOMAS LEE ALLUMBAUGH, OR	61250 SE COOMBS PL		BEND	OR	97702	0.100438319	18
1134158561	DOUGLAS	BRUCE	C	BRUCE C DOUGLAS, OR	10803 SE CHERRY BLOSSOM DR		PORTLAND	OR	972163107	0.101625183	18
1396797916	KAPLAN	MICHELLE	LYNN	MICHELLE LYNN KAPLAN, OR	147 S 52ND PL		SPRINGFIELD	OR	974786210	0.101707498	18
1700975174	HAYES	JOHN		JOHN HAYES, OR	1175 MOUNT HOOD AVENUE		WOODBURN	OR	97071	0.102613754	18
1093129470	RIGBY	RICHARD	H	RICHARD H RIGBY, OR	5330 NE GLISAN ST STE 100		PORTLAND	OR	972133069	0.102811595	18
1326065251	COPPERMAN	TERRY		TERRY COPPERMAN, OR	3525 HILYARD ST		EUGENE	OR	974053866	0.103017779	18
1649222183	MAGSARILI	KARL		KARL MAGSARILI, OR	1001 MOLALLA AVE STE 100		OREGON CITY	OR	970453753	0.103206365	18
1225040157	SCHWARTZ	JOHN	H	JOHN H SCHWARTZ, OR	18040 SW LOWER BOONES FERRY RD	SUITE 100	TIGARD	OR	972247259	0.103270192	18
1891948873	BENGAARD	KATRINE		KATRINE BENGAARD, OR	2020 8TH AVE	SUITE 100	WEST LINN	OR	970684657	0.103610175	18
1558699512	FRIDERICI	JOAN	BLUM	JOAN BLUM FRIDERICI, OR	51600 HUNTINGTON RD		LA PINE	OR	977398887	0.10398216	18
1346695236	FONDELL	NATHANIEL		NATHANIEL FONDELL, OR	910 S CENTRAL AVE		MEDFORD	OR	975017822	0.104045219	18
1023325362	TEICHMAN	PETER	G	PETER G TEICHMAN, OR	2859 STATE ST		MEDFORD	OR	975048400	0.10500609	18
1457462939	FAN	MAY	S	MAY S FAN, OR	231 E CASCADE AVE		SISTERS	OR	977591140	0.105104835	18
1346401742	MERLO-GRIFANT	HEATHER	CALLEEN	HEATHER CALLEEN MERLO-GRIFANT, OR	509 E MAIN ST		ROGUE RIVER	OR	975379674	0.106122326	18
1730323510	ROSS	JEAN	BENDIK	JEAN BENDIK ROSS, OR	10180 SE SUNNYSIDE RD		CLACKAMAS	OR	970158970	0.106369763	18
1891170502	SADER	ALYSSA		ALYSSA SADER, OR	1900 WOODLAND DR		COOS BAY	OR	974202099	0.106495019	18
1568570547	NICHOLS	MICHAEL	L.	MICHAEL L. NICHOLS, OR	2570 NW EDENBOWER BLVD.	SUITE 100	ROSEBURG	OR	974716214	0.10690713	18
1447474945	RICCALARSEN	STEPHANIE	A	STEPHANIE A RICCALARSEN, OR	2570 NW EDENBOWER BLVD.	SUITE 100	ROSEBURG	OR	974716214	0.107163721	18
1235233701	SALDIVAR	ROBERT	J.	ROBERT J. SALDIVAR, OR	4855 SW WESTERN AVE		BEAVERTON	OR	970053460	0.107888788	18
1861921470	BURDEN	JONATHAN	EVERETT	JONATHAN EVERETT BURDEN, OR	2570 NW EDENBOWER BLVD STE 100		ROSEBURG	OR	974716214	0.108314258	18
1689913063	MARKS	STEVEN	DON	STEVEN DON MARKS, OR	2260 MARCOLA RD		SPRINGFIELD	OR	974772594	0.11026082	18
1760586796	CLARKE	MARY JO	KOCARNIK	MARY JO KOCARNIK CLARKE, OR	4855 SW WESTERN AVE	BEAVERTON	BEAVERTON	OR	970053460	0.110671273	18
1780681080	BAXTER	KEVIN	J	KEVIN J BAXTER, OR	10 PIER 1 STE 301		ASTORIA	OR	971036338	0.111819385	18
1194725069	HAMANN	BARRY		BARRY HAMANN, OR	741 NE 7TH ST		GRANTS PASS	OR	975261632	0.111922945	18
1881937480	BENDERT	KRISTIN	SENTMAN	KRISTIN SENTMAN BENDERT, OR	1508 DIVISION ST		OREGON CITY	OR	970451582	0.113079171	18
1265844625	DRYDEN	DOUGLAS	TRUE	DOUGLAS TRUE DRYDEN, OR	2965 NE CONNERS AVE STE 280		BEND	OR	977017753	0.113099812	18
1841296027	CROSS	STEVEN	W	STEVEN W CROSS, OR	645 NW 4TH ST		REDMOND	OR	977561502	0.113920304	18
1346536604	WERNER	LEAH	CHRISTINE	LEAH CHRISTINE WERNER, OR	8935 SE POWELL BLVD		PORTLAND	OR	972661938	0.114397948	18
1609260728	BYBEE	SARA	JILL	SARA JILL BYBEE, OR	1700 GEARY ST SE		ALBANY	OR	973226842	0.114558331	18
1518982321	ORNELAS-STANE	MONA	RENEE	MONA RENEE ORNELAS-STANE, OR	2435 NE CUMULUS AVE STE A		MCMINNVILLE	OR	971288805	0.114765778	18
1033211511	KOH	WUI-LEONG		WUI-LEONG KOH, OR	7705 SE DIVISION ST		PORTLAND	OR	972061059	0.114786802	18
1750475356	MARCUS	ELAINE	R	ELAINE R MARCUS, OR	1321 NE 99TH AVE	SUITE 100	PORTLAND	OR	972209437	0.115492982	18
1710950324	HANSON	KENNETH	N	KENNETH N HANSON, OR	3377 RIVERBEND DR		SPRINGFIELD	OR	974778800	0.116150124	18
1992857213	LEE	GRACE	JEE-YEON	GRACE JEE-YEON LEE, OR	9000 N LOMBARD ST		PORTLAND	OR	972033006	0.116410906	18
1609968759	KASSAY	KARA	MICHELE	KARA MICHELE KASSAY, OR	12511 SW 68TH AVE STE 200		PORTLAND	OR	972238298	0.117241104	18
1467712950	HOFFMAN	ALLISON	C	ALLISON C HOFFMAN, OR	1750 12TH ST		HOOD RIVER	OR	970319540	0.11763449	18
1215975214	CORBETT	BRETT	C	BRETT C CORBETT, OR	12442 SW SCHOLLS FERRY RD	SUITE 106	TIGARD	OR	972233396	0.117797628	18
1679667299	ROBERTSON	DONALD	P	DONALD P ROBERTSON, OR	2841 AVENUE G., SUITE 100		WHITE CITY	OR	975033030	0.117841511	18
1184615775	PLUEDEMAN	CARIN	KAY	CARIN KAY PLUEDEMAN, OR	1639 SE ENSIGN LN # B-103		WARRENTON	OR	97146	0.118502929	18
1235243049	LAMANUZZI	SARAH	ANN	SARAH ANN LAMANUZZI, OR	2074 S 6TH ST		KLAMATH FALLS	OR	976013372	0.119272462	18
1881783090	MEIGS	KENNETH	J	KENNETH J MEIGS, OR	9200 SE 91ST AVE	SUITE 220	HAPPY VALLEY	OR	970863756	0.119827801	18
1669586467	MAYLAND	GABRIEL	RAMA	GABRIEL RAMA MAYLAND, OR	2821 DAGGETT AVE STE 100		KLAMATH FALLS	OR	976011106	0.121123252	18
1578519070	SIMS	ELEANOR		ELEANOR SIMS, OR	115 NE MAY LN		MCMINNVILLE	OR	971289272	0.121327712	18
1558366989	DARLING	MARION	J N	MARION J N DARLING, OR	16699 BOONES FERRY RD	STE 210	LAKE OSWEGO	OR	970354366	0.122537016	18
1225057011	BOOTH	MARILYN	J	MARILYN J BOOTH, OR	3305 19TH AVE		FOREST GROVE	OR	971161909	0.122921526	18
1922111392	HONSINGER	PATRICK	K	PATRICK K HONSINGER, OR	49 TALENT AVE		TALENT	OR	975409638	0.123995478	18
1508244260	MITCHELL	JENNIFER		JENNIFER MITCHELL, OR	4010 AERIAL WAY		EUGENE	OR	974029757	0.124045254	18
1790748028	RUSSELL	CORY	L	CORY L RUSSELL, OR	2570 NW EDENBOWER BLVD.	STE 100	ROSEBURG	OR	97471	0.124124389	18
1972507952	STEIER	PAUL	J	PAUL J STEIER, OR	1515 VILLAGE DR		COTTAGE GROVE	OR	974249700	0.124443314	18
1013199108	HOLMES	AARON	KARL	AARON KARL HOLMES, OR	380 9TH ST		FLORENCE	OR	974399470	0.124690304	18
1730524604	SHANNON	JARED		JARED SHANNON, OR	849 PACIFIC AVE		HOOD RIVER	OR	970311956	0.125502035	18
1023245867	SHIPLEY	CALVERT	JOHN	CALVERT JOHN SHIPLEY, OR	9800 SE SUNNYSIDE RD		CLACKAMAS	OR	970159750	0.125969115	18
1093164386	BECKWITH	JAMES	HOUSTON	JAMES HOUSTON BECKWITH, OR	7529 SE TUALATIN VALLEY HWY		HILLSBORO	OR	971238252	0.126400715	18
1700882560	STOUT	JONATHAN	BRUCE	JONATHAN BRUCE STOUT, OR	1488 OAK ST		EUGENE	OR	974014043	0.128423431	18
1336266097	HOMERTGEN	KYLE	D	KYLE D HOMERTGEN, OR	147 SW SHEVLIN HIXON DR STE 204		BEND	OR	977021137	0.128584477	18
1205951530	GRATTAN	ROBIN	YUMIKO	ROBIN YUMIKO GRATTAN, OR	10000 SE MAIN ST STE 116		PORTLAND	OR	972162462	0.12927647	18
1407091341	ORSINI	CAROLINE	MARIE JOS	CAROLINE MARIE JOS ORSINI, OR	421 SW OAK ST	#210	PORTLAND	OR	972041817	0.12934318	18
1982850152	PATHAK	RISHI		RISHI PATHAK, OR	5900 INLAND SHORES WAY N		KEIZER	OR	973033883	0.12956524	18
1902823743	WIECKOWSKA	ZUZANNA	M.	ZUZANNA M. WIECKOWSKA, OR	1515 VILLAGE DR		COTTAGE GROVE	OR	974249700	0.130205403	18
1053383893	BAXTER	JEFFREY	G	JEFFREY G BAXTER, OR	4010 AERIAL WAY		EUGENE	OR	974029757	0.130551988	18
1962598656	LICHTENSTEIN	ROY		ROY LICHTENSTEIN, OR	1698 E MCANDREWS RD	SUITE 300	MEDFORD	OR	975045589	0.13198831	18
1922014489	TAYLOR	ROBERT	BROWN	ROBERT BROWN TAYLOR, OR	3181 SW SAM JACKSON PARK RD	OHSU MAIL C	PORTLAND	OR	972393011	0.132118801	18
1306007307	SHIH	ELIZABETH	ROSE	ELIZABETH ROSE SHIH, OR	808 SW CAMPUS DR FL 7		PORTLAND	OR	97239	0.132404112	18
1437112919	BOHMAN	BRUCE		BRUCE BOHMAN, OR	400 HICKORY ST NW STE 303		ALBANY	OR	973211700	0.132419009	18
1487759932	KUZMITZ	ANDREW	A	ANDREW A KUZMITZ, OR	595 N MAIN ST	STE 1	ASHLAND	OR	975201821	0.132535989	18
1801823174	HAMBLETON	DANIEL	C	DANIEL C HAMBLETON, OR	130 THOMPSON ST		HEPPNER	OR	978367325	0.133452049	18
1629292404	YANGSON	ANDA	KARLEEN B	ANDA KARLEEN B YANGSON, OR	506 4TH ST		LA GRANDE	OR	978501906	0.133662747	18
1174503601	BYFIELD	CLYDE	E	CLYDE E BYFIELD, OR	2830 CRESCENT AVE		EUGENE	OR	974087397	0.133674354	18
1821452715	BLUMBERG	DREW		DREW BLUMBERG, OR	200 MULLINS DR		LEBANON	OR	973553983	0.134065595	18
1437127057	PETERS	SARAH	MAE	SARAH MAE PETERS, OR	605 WELCH ST		SILVERTON	OR	973811946	0.134279074	18
1245449099	BROWN	MICHAEL		MICHAEL BROWN, OR	3777 COMMERCIAL ST SE		SALEM	OR	973023832	0.134340129	18
1417911033	CAMPBELL	ALAN		ALAN CAMPBELL, OR	280 MAPLE ST		ASHLAND	OR	975201552	0.135005226	18
1578510707	CHATROUX	SYLVIA	S	SYLVIA S CHATROUX, OR	400 W HERSEY ST #1		ASHLAND	OR	975201854	0.135069542	18
1386037240	ALLOWAY	BRITTANY		BRITTANY ALLOWAY, OR	6903 FORSYTHIA ST		SPRINGFIELD	OR	974787339	0.136735974	18
1841381423	SCOTT	THERESE	M	THERESE M SCOTT, OR	11131 SE 190TH CT		DAMASCUS	OR	97089	0.137075741	18
1639137912	KELLY	JANET	R	JANET R KELLY, OR	525 N COLUMBIA RIVER HWY		ST HELENS	OR	970511226	0.137967263	18
1689944803	AXTELL	SARAH	HERMAN	SARAH HERMAN AXTELL, OR	1145 NE 60TH AVE		PORTLAND	OR	972134209	0.138651696	18
1003810441	GRAY	TIMOTHY	J.	TIMOTHY J. GRAY, OR	1909 MOUNTAIN VIEW LN	SUITE 200	FOREST GROVE	OR	971162893	0.139182476	18
1730543034	EBNER	MOLLIE		MOLLIE EBNER, OR	3033 NE DAVIS ST		PORTLAND	OR	972323238	0.139196337	18
1598909558	KOLONIC	KATHRYN	GAIL	KATHRYN GAIL KOLONIC, OR	4560 SE INTERNATIONAL WAY STE 100		MILWAUKIE	OR	972224628	0.140222579	18
1588746036	SAILLER	DEBORAH	ANNE	DEBORAH ANNE SAILLER, OR	2400 LANCASTER DR NE		SALEM	OR	973051221	0.140327296	18
1336143932	NICHOLSON	STEPHEN	FRANK	STEPHEN FRANK NICHOLSON, OR	36860 INDUSTRIAL WAY		SANDY	OR	970557371	0.140782836	18
1720343296	ANDEEN	GABRIEL	K	GABRIEL K ANDEEN, OR	51377 SW OLD PORTLAND RD STE C		SCAPPOOSE	OR	970564023	0.140796251	18
1336455146	HANDLEY	BRIAN	CRAIG	BRIAN CRAIG HANDLEY, OR	1105 SE JETTY AVE	SUITE C	LINCOLN CITY	OR	973672632	0.141003378	18
1801055801	KAWAHARA	CARA	LEONE CHI	CARA LEONE CHI KAWAHARA, OR	11900 SW GREENBURG RD		TIGARD	OR	972236453	0.141734401	18
1194876763	ERSSON	OLE	LLOYD AND	OLE LLOYD AND ERSSON, OR	426 SW STARK ST	8TH FLOOR	PORTLAND	OR	972042347	0.14225452	18
1053324624	PENNAVARIA	LAURA	KAY	LAURA KAY PENNAVARIA, OR	568 NE SAVANNAH DR		BEND	OR	977014866	0.142331554	18
1063496602	KELLER	NANCY		NANCY KELLER, OR	790 E 5TH ST		COQUILLE	OR	974231755	0.142352047	18
1760616866	ADAMS	JUSTIN	ROBERT	JUSTIN ROBERT ADAMS, OR	730 BIDDLE RD		MEDFORD	OR	975046116	0.142865635	18
1255994083	MURUGAVERL	EMMA	SUZUKI	EMMA SUZUKI MURUGAVERL, OR	3600 NW SAMARITAN DR		CORVALLIS	OR	973303737	0.142888298	18
1730127796	TOWNSEND-FIXO	DAWNA-MAR		DAWNA-MAR TOWNSEND-FIXO, OR	215 SW 7TH ST		REDMOND	OR	977562113	0.143413925	18
1033160031	SCHELER	LORETTA		LORETTA SCHELER, OR	1700 EAST 19TH ST	MID-COLUMBI	THE DALLES	OR	97058	0.144717334	18
1275521916	MCKELLAR	JON	GREGORY	JON GREGORY MCKELLAR, OR	2218 SHALLOCK AVE		KLAMATH FALLS	OR	976014290	0.144747642	18
1215992466	TAYCHER	SVETLANA		SVETLANA TAYCHER, OR	831 NW COUNCIL DR	SUITE 125	GRESHAM	OR	970303721	0.144783976	18
1902242506	SUMMERS	JEANA	LYN	JEANA LYN SUMMERS, OR	11782 SW BARNES RD STE 300		PORTLAND	OR	972255933	0.145041704	18
1689965204	MCGHAN	LOGAN	JAMES	LOGAN JAMES MCGHAN, OR	1515 VILLAGE DR		COTTAGE GROVE	OR	974249700	0.145342117	18
1740570266	LEWIS	JINNELL	ANN	JINNELL ANN LEWIS, OR	480 NE A ST		MADRAS	OR	977411844	0.145706651	18
1508028226	POOLMAN	ERIC		ERIC POOLMAN, OR	51377 SW OLD PORTLAND RD		SCAPPOOSE	OR	970564018	0.145812474	18
1396144507	JOHANSON	CONSTANCE		CONSTANCE JOHANSON, OR	3959 CROISAN CREEK RD S		SALEM	OR	973029474	0.146094599	18
1538241781	SAINT-LOUIS	LEIGH	RHIANNON	LEIGH RHIANNON SAINT-LOUIS, OR	3575 DONALD ST	SUITE 230	EUGENE	OR	974054753	0.146181494	18
1467955211	REESER	RYAN	MATTHEW O	RYAN MATTHEW O REESER, OR	3600 NW SAMARITAN DR		CORVALLIS	OR	973303737	0.14632122	18
1265450951	KUMAR	SUNITI		SUNITI KUMAR, OR	226 SE 8TH AVE		HILLSBORO	OR	971234218	0.147593854	18
1649205808	BEDOLLA	BRIAN	MATTHEW	BRIAN MATTHEW BEDOLLA, OR	1002 N BOONES FERRY RD		WOODBURN	OR	97071	0.148934828	18
1831172667	HARPER	CYNTHIA	M	CYNTHIA M HARPER, OR	5050 SKYLINE VILLAGE LOOP S		SALEM	OR	973069490	0.149317231	18
1245311661	RHODES	BARRY	B	BARRY B RHODES, OR	3033 SE MONROE ST		MILWAUKIE	OR	972226636	0.150185555	18
1770548844	CHA	MICHAEL	J	MICHAEL J CHA, OR	17055 RUBEN LN		SANDY	OR	970559276	0.150349628	18
1437117413	MCELROY	SARAH	T	SARAH T MCELROY, OR	8495 CRATER LAKE HWY		WHITE CITY	OR	975033011	0.151846482	18
1427068519	KONECNE	CINDY	ANN	CINDY ANN KONECNE, OR	3524 HEATHROW WAY		MEDFORD	OR	975042770	0.152292559	18
1487895892	DORFMAN	ANDREW	JONATHAN	ANDREW JONATHAN DORFMAN, OR	720 NW 14TH AVE	NO. 417	PORTLAND	OR	972092792	0.152348266	18
1457307977	KRUGER	KRISTINE	A	KRISTINE A KRUGER, OR	10330 SE 32ND AVE STE 325		PORTLAND	OR	972226656	0.152500498	18
1649248527	MOSHOFSKY	WILLIAM	G	WILLIAM G MOSHOFSKY, OR	3299 HILYARD ST		EUGENE	OR	974053721	0.153877832	18
1780002626	CHU	MAY-LYNN		MAY-LYNN CHU, OR	831 NW COUNCIL DR STE 101		GRESHAM	OR	970303722	0.154497638	18
1982888376	NJENGA	JOHN		JOHN NJENGA, OR	12710 SE DIVISION ST		PORTLAND	OR	972363134	0.154809735	18
1093753121	WINTHROP	LORING	H	LORING H WINTHROP, OR	2020 CAPITOL ST NE		SALEM	OR	973033244	0.154899752	18
1619080454	BEAVER	DAN	A	DAN A BEAVER, OR	5125 SKYLINE RD S		SALEM	OR	973069427	0.155013774	18
1417941840	FAUTH	MIRIAM	D	MIRIAM D FAUTH, OR	849 PACIFIC AVE		HOOD RIVER	OR	970311956	0.155423549	18
1417937673	SIMMONS	CAROLYN	ELIZABETH	CAROLYN ELIZABETH SIMMONS, OR	480 WARTAHOO LN		CANYONVILLE	OR	974179683	0.15588643	18
1881760551	HANSEN	VINCENT	EDWARD	VINCENT EDWARD HANSEN, OR	250 NE 181ST		PORTLAND	OR	97230	0.156026799	18
1356324842	DAVIS	BARRY	N.	BARRY N. DAVIS, OR	12360 SE SUNNYSIDE RD		CLACKAMAS	OR	970159320	0.156107279	18
1396896114	STONE	LESLIE	PETERSON	LESLIE PETERSON STONE, OR	595 N MAIN ST STE 2		ASHLAND	OR	975201821	0.156253657	18
1841299393	JENDRE	PAUL	GEORGE	PAUL GEORGE JENDRE, OR	205 FERN VALLEY RD STE A		PHOENIX	OR	975359100	0.156786173	18
1104841543	SHIELDS	KIMBERLY	A	KIMBERLY A SHIELDS, OR	1321 NE 99TH AVE	SUITE 200	PORTLAND	OR	972209436	0.156852783	18
1235222514	MILLER	KEITH	E	KEITH E MILLER, OR	1960 NW 167TH PL	SUITE 100	BEAVERTON	OR	970064803	0.157277405	18
1568430304	HURTADO	MARTIN		MARTIN HURTADO, OR	2911 TENNYSON AVE	STE 201	EUGENE	OR	974084693	0.157577292	18
1912201062	SHANK	AUDREY	CHAPIN	AUDREY CHAPIN SHANK, OR	620 RANCH RD		REEDSPORT	OR	974671720	0.158063894	18
1225272651	CHOATE	MIRIAM	ELIZABETH	MIRIAM ELIZABETH CHOATE, OR	8385 DIVISION RD		WHITE CITY	OR	975031176	0.158461341	18
1750813507	REINHART-MCMI	NADIA		NADIA REINHART-MCMI, OR	15950 SW MILLIKAN WAY		BEAVERTON	OR	970035170	0.158608523	18
1346482791	HARTE	LIESA	BLOND	LIESA BLOND HARTE, OR	1603 SE 34TH AVE		PORTLAND	OR	972145078	0.158718994	18
1275546640	ZHU	XIANGHONG		XIANGHONG ZHU, OR	19185 SW 90TH AVE		TUALATIN	OR	970627558	0.15890412	18
1063461564	CLEARY	BRYCE	L	BRYCE L CLEARY, OR	3680 NW SAMARITAN DR		CORVALLIS	OR	973303737	0.158957035	18
1952331795	DONAGHU	LAURA	I	LAURA I DONAGHU, OR	5050 NE HOYT ST	SUITE 240	PORTLAND	OR	972132991	0.159016858	18
1053790923	ALLISON-MCNUT	ANITA		ANITA ALLISON-MCNUT, OR	3299 HILYARD ST		EUGENE	OR	97405	0.159666087	18
1356306575	KELLY	IMELDA	C	IMELDA C KELLY, OR	1350 NE 122ND AVE		PORTLAND	OR	972302011	0.159742018	18
1285969618	KALIDINDI	RAVI	KUMAR	RAVI KUMAR KALIDINDI, OR	320 NW MEDICAL LOOP		ROSEBURG	OR	974711645	0.160488059	18
1679532501	SPARLING	SUSAN	K	SUSAN K SPARLING, OR	19 MYRTLE ST		MEDFORD	OR	975047337	0.161142092	18
1649673666	COCKS	CESILIE		CESILIE COCKS, OR	049 SW PORTER ST		PORTLAND	OR	972014848	0.161432243	18
1770928558	DE LUCCA	ALEXIS	B	ALEXIS B DE LUCCA, OR	2020 SE 182ND AVENUE		GRESHAM	OR	97030	0.161941191	18
1154570711	MCDONALD	ROBERT	WILSON	ROBERT WILSON MCDONALD, OR	5608 EVANS VALLEY LOOP		SILVERTON	OR	973810106	0.16245026	18
1619103389	RANDLES	JAMIE	LEE	JAMIE LEE RANDLES, OR	4920 N INTERSTATE AVE		PORTLAND	OR	972173653	0.162733676	18
1093973000	HERBER	JENNIFER	DAWN	JENNIFER DAWN HERBER, OR	3033 SE MONROE ST		MILWAUKIE	OR	972226636	0.162846641	18
1730110602	RODRIGUEZ	GLENN	S	GLENN S RODRIGUEZ, OR	4104 SE 82ND AVE	STE 250	PORTLAND	OR	972662954	0.163469711	18
1740485432	WHITE	CHARLES	THAYER	CHARLES THAYER WHITE, OR	5330 NE GLISAN ST	STE 100	PORTLAND	OR	972133069	0.163517326	18
1427282938	RADLOFF	JULIE	THIBODEAU	JULIE THIBODEAU RADLOFF, OR	7 LASSEN LANE		SUNRIVER	OR	97707	0.163898695	18
1720088693	HANCOCK	BRIAN		BRIAN HANCOCK, OR	841 NE 7TH ST		GRANTS PASS	OR	97526	0.164045555	18
1003919887	MITCHELL	ALISON		ALISON MITCHELL, OR	5050 NE HOYT ST	SUITE 240	PORTLAND	OR	972132991	0.165011271	18
1164408167	LANDREAU	JAMES	D	JAMES D LANDREAU, OR	3494 LIBERTY RD S		SALEM	OR	973024607	0.165064163	18
1457404865	MCCLAIN	KEN	RONALD	KEN RONALD MCCLAIN, OR	1232 UNIVERSITY OF OREGON		EUGENE	OR	974031205	0.165226143	18
1013090877	KLEIN	JOEL	BRUCE	JOEL BRUCE KLEIN, OR	3144 STATE ST		MEDFORD	OR	975048450	0.165723699	18
1477612687	CASTILLO	NORMAN	W	NORMAN W CASTILLO, OR	1763 NW KINGS BLVD		CORVALLIS	OR	973301905	0.165868423	18
1740382480	GARDNER	MARION	LEE	MARION LEE GARDNER, OR	10245 NW GLENCOE RD		NORTH PLAINS	OR	97133	0.166443359	18
1326301680	SCHWARTZ	CHRYSTAL	DAWN	CHRYSTAL DAWN SCHWARTZ, OR	1401 N 10TH AVE		STAYTON	OR	97383	0.166455002	18
1164840377	PARK	BRIAN	JHINHYUNG	BRIAN JHINHYUNG PARK, OR	3181 SW SAM JACKSON PARK RD	L579	PORTLAND	OR	972393011	0.166503854	18
1457743536	SAEED	AHSON		AHSON SAEED, OR	9250 SW HALL BLVD		TIGARD	OR	972236721	0.167150848	18
1346414521	YANG	RUI		RUI YANG, OR	11397 SE CASCADE VIEW CT		CLACKAMAS	OR	970869753	0.168388906	18
1356334601	GRANDI	RENEE	E	RENEE E GRANDI, OR	603 MEDICAL PARKWAY		ENTERPRISE	OR	978281168	0.168450494	18
1952338139	MILLER	ROSE	C.	ROSE C. MILLER, OR	1700 GEARY ST SE STE 200		ALBANY	OR	973226842	0.169405515	18
1962476580	WUNDERLE-MCIN	MARY	E	MARY E WUNDERLE-MCIN, OR	425 N SANTIAM HWY		LEBANON	OR	973554361	0.169673483	18
1649215922	BLESSING	DAVID	RAE	DAVID RAE BLESSING, OR	10803 SE CHERRY BLOSSOM DR		PORTLAND	OR	972163107	0.16976658	18
1619397221	ALLEN	KELSEY	ELIZA	KELSEY ELIZA ALLEN, OR	603 MEDICAL PKWY		ENTERPRISE	OR	978285124	0.169811909	18
1982641957	MYERS	DAVID	GEOFFREY	DAVID GEOFFREY MYERS, OR	534 PLEASANT VIEW WAY NW	SUITE 100	ALBANY	OR	973211789	0.170102913	18
1952350910	READ	TRACY	LYNN	TRACY LYNN READ, OR	1475 MOUNT HOOD AVE		WOODBURN	OR	970719066	0.17113104	18
1578875696	TOGAMAE	ISHMAEL		ISHMAEL TOGAMAE, OR	12710 SE DIVISION ST		PORTLAND	OR	972363134	0.171268261	18
1568491926	LANG	BARBARA	A	BARBARA A LANG, OR	1321 NE 99TH AVE	SUITE 200	PORTLAND	OR	972209436	0.17322282	18
1568412351	KING	GERALD	MARLIN	GERALD MARLIN KING, OR	1105 PORTLAND AVE	SUITE 2	GLADSTONE	OR	970272170	0.173670453	18
1780640508	JOVANOVIC	VESNA	A	VESNA A JOVANOVIC, OR	700 NE MULTNOMAH ST	SUITE 400	PORTLAND	OR	972322131	0.174796369	18
1336119494	KOESTER	STEVEN	E	STEVEN E KOESTER, OR	1835 PEARL ST		EUGENE	OR	974018217	0.174824928	18
1912120114	GABRIELE	MARY	E	MARY E GABRIELE, OR	502 E WHITEAKER AVE		COTTAGE GROVE	OR	974241648	0.175007278	18
1043366917	SOVA	IVAN	M	IVAN M SOVA, OR	811 13TH ST		HOOD RIVER	OR	97031	0.175150375	18
1396794251	SURBAUGH	MARK	F	MARK F SURBAUGH, OR	2020 CAPITOL ST NE		SALEM	OR	973010644	0.175551708	18
1558332791	GUTIERREZ	ORESTES		ORESTES GUTIERREZ, OR	5 E 24TH AVENUE	SUITE #2	EUGENE	OR	974052907	0.175671237	18
1396814307	MCDONALD	LORRAINE	KAY	LORRAINE KAY MCDONALD, OR	1250 SISKIYOU BLVD		ASHLAND	OR	975205001	0.175705295	18
1366587339	THOMPSON	ALBERT	P	ALBERT P THOMPSON, OR	38505 BROOTEN RD	SUITE A	PACIFIC CITY	OR	97135	0.175927115	18
1356392658	SONNELAND	JANE ELLE		JANE ELLE SONNELAND, OR	6026 N MICHIGAN AVE		PORTLAND	OR	972171805	0.176117777	18
1063749802	EISENBERG	JOSEPH	MARK	JOSEPH MARK EISENBERG, OR	600 NE 8TH ST	3RD FLOOR,	GRESHAM	OR	97030	0.176369783	18
1144377433	FALK	GREGORY	ALAN	GREGORY ALAN FALK, OR	115 SW PINE		CANYONVILLE	OR	974170198	0.177729678	18
1306891783	TINGELSTAD	KAARE	E	KAARE E TINGELSTAD, OR	3325 POCAHONTAS		BAKER CITY	OR	97814	0.178222629	18
1285703033	NEARY	JANE		JANE NEARY, OR	1755 COBURG RD STE 301		EUGENE	OR	974014982	0.178985362	18
1184158479	ROBB	ELIZABETH	A	ELIZABETH A ROBB, OR	3600 NW SAMARITAN DR		CORVALLIS	OR	973303737	0.179475289	18
1275753121	PERKINS	DAHRA		DAHRA PERKINS, OR	2230 NW PETTYGROVE ST STE 110		PORTLAND	OR	972102659	0.18042005	18
1376760025	SCURLOCK	DONNA		DONNA SCURLOCK, OR	892 LARIAT DR		EUGENE	OR	974016438	0.180476982	18
1396735254	RUGGERI	ROBERTA	W	ROBERTA W RUGGERI, OR	2250 SE OAKGROVE BLVD	SUITE B	MILWAUKIE	OR	972672659	0.181148104	18
1871645093	MARGOLES	MARK	NELSON	MARK NELSON MARGOLES, OR	426 SW STARK ST	8TH FLOOR	PORTLAND	OR	972042347	0.182287226	18
1548611320	SAGER	ELI		ELI SAGER, OR	520 SW RAMSEY AVE		GRANTS PASS	OR	97527	0.18286816	18
1679519334	OGLE	DAVID	J	DAVID J OGLE, OR	10748 NE HALSEY ST		PORTLAND	OR	972203961	0.183339663	18
1558686683	ROBINSON	SEAN	CORTNEY	SEAN CORTNEY ROBINSON, OR	3303 SW BOND AVE	9TH FLOOR	PORTLAND	OR	972394501	0.183646098	18
1811970346	BECKER	SARA	K.	SARA K. BECKER, OR	3033 SE MONROE ST		MILWAUKIE	OR	972226636	0.184039354	18
1144204629	EDMONDS	DAVID	L	DAVID L EDMONDS, OR	5050 SKYLINE VILLAGE LOOP S		SALEM	OR	973069490	0.184188615	18
1992755847	ROBINSON	JEFFREY	E	JEFFREY E ROBINSON, OR	1705 WAVERLY DR SE		ALBANY	OR	973226952	0.18432989	18
1750467312	BROWN	AMY	ELIZABETH	AMY ELIZABETH BROWN, OR	520 SW RAMSEY AVE	SUITE 101	GRANTS PASS	OR	975275535	0.185777748	18
1043392012	OLSON	MARK	WARREN	MARK WARREN OLSON, OR	1160 WALLACE RD NW		SALEM	OR	973043116	0.186093494	18
1669475562	BERGMAN	STEPHEN		STEPHEN BERGMAN, OR	741 NE 6TH ST		GRANTS PASS	OR	975261556	0.18677333	18
1427287408	LEE	EARL		EARL LEE, OR	2020 CAPITOL ST NE		SALEM	OR	973010644	0.187140519	18
1225291669	SALAZAR	ARTURO		ARTURO SALAZAR, OR	110 CENTER AVE		MOLALLA	OR	970388134	0.187307253	18
1073667598	EMBRY	ALAN	LAIRD	ALAN LAIRD EMBRY, OR	121 SE VIEWMONT AVE		CORVALLIS	OR	973331968	0.188090688	18
1912123639	GRASMEDER	HENRY	MARTIN	HENRY MARTIN GRASMEDER, OR	535 NE 6TH AVE		ESTACADA	OR	970239312	0.188387171	18
1922194430	WESTLY	LAUREL	M	LAUREL M WESTLY, OR	19185 SW 90TH AVE		TUALATIN	OR	970627558	0.189390801	18
1336168574	GOPAL	BHARAT		BHARAT GOPAL, OR	3517 NW SAMARITAN DR	SUITE 201	CORVALLIS	OR	973303767	0.189624955	18
1265692511	PHAM	THANHLONG	DUC	THANHLONG DUC PHAM, OR	4920 N INTERSTATE AVE		PORTLAND	OR	972173653	0.190468393	18
1639275449	MORNINGSTAR	HOWARD	WOODWIND	HOWARD WOODWIND MORNINGSTAR, OR	534 WASHINGTON ST		ASHLAND	OR	975201682	0.19054441	18
1730479833	COOPER	KATHERINE	SIOBHAN	KATHERINE SIOBHAN COOPER, OR	61250 SE COOMBS PL		BEND	OR	977023704	0.190776303	18
1588082556	MCCONAGHY	AMELIA		AMELIA MCCONAGHY, OR	5005 NE SANDY BLVD		PORTLAND	OR	97213	0.192214173	18
1568468478	MCELROY	GUY	BRUCE	GUY BRUCE MCELROY, OR	645 NW 4TH ST		REDMOND	OR	977561502	0.192329211	18
1386610780	THOMSON	BRUCE	EDWARD	BRUCE EDWARD THOMSON, OR	2400 NW KING BLVD	CORVALLIS F	CORVALLIS	OR	97330	0.192818516	18
1346353646	TRAN	FAWN		FAWN TRAN, OR	10200 SW EASTRIDGE ST	SUITE 205	PORTLAND	OR	972255064	0.19292873	18
1356391445	BYRAM	BRUCE	P	BRUCE P BYRAM, OR	3680NWSAMARITAN DR		CORVALLIS	OR	973303737	0.19334977	18
1023179371	MENTZER	RICHARD	LYNN	RICHARD LYNN MENTZER, OR	20270 BLACHLY GRANGE ROAD		BLACHLY	OR	97412	0.193579118	18
1376540799	DAVIES	RICHARD	CARL	RICHARD CARL DAVIES, OR	345 N GRANT ST		CANBY	OR	970133610	0.194205884	18
1912076431	ASHLEY	SCOTT	E	SCOTT E ASHLEY, OR	2120 EXCHANGE ST	STE 209	ASTORIA	OR	971033364	0.194380733	18
1912293572	SHAW	JESSE	DANIEL	JESSE DANIEL SHAW, OR	15700 SW GREYSTONE CT		BEAVERTON	OR	970066011	0.194631949	18
1881955771	BETZA	RAFFAELLA	SAPPE	RAFFAELLA SAPPE BETZA, OR	570 S 8TH AVE		ELGIN	OR	978279726	0.194666439	18
1942304464	SAULINO	EVAN	THEODORE	EVAN THEODORE SAULINO, OR	4104 SE 82ND AVE	SUITE 250	PORTLAND	OR	972662954	0.194776321	18
1457706251	COCHRAN	SCOTT		SCOTT COCHRAN, OR	2435 NE CUMULUS AVE STE A		MCMINNVILLE	OR	971288805	0.194861689	18
1154575777	JAY	MICHAEL	D	MICHAEL D JAY, OR	3377 RIVERBEND DR		SPRINGFIELD	OR	974778803	0.195228247	18
1528155280	NEWTON-KLUCEV	LISA	MARIE	LISA MARIE NEWTON-KLUCEV, OR	9450 SW BARNES RD STE 100		PORTLAND	OR	972256642	0.19585032	18
1831741594	KOOPMAN	DEBORAH	ANN	DEBORAH ANN KOOPMAN, OR	272 NW MEDICAL LOOP STE B		ROSEBURG	OR	974715545	0.195920336	18
1023026309	HOTAN	TANIE		TANIE HOTAN, OR	205 MAIN ST.		AUMSVILLE	OR	973259018	0.196277518	18
1558604694	GARVEY	BRIAN	TUCKER	BRIAN TUCKER GARVEY, OR	3181 SW SAM JACKSON PARK RD		PORTLAND	OR	972393011	0.196581547	18
1578684692	CONTRERAS	ALEJANDRO		ALEJANDRO CONTRERAS, OR	516 HIGH ST		OREGON CITY	OR	970452239	0.196811369	18
1649618463	KAISER	MAXIMILIA	SCHILLING	MAXIMILIA SCHILLING KAISER, OR	5234 SW PHILOMATH BLVD		CORVALLIS	OR	973331042	0.197119548	18
1417444845	DOCTOR	SHALEEN		SHALEEN DOCTOR, OR	1175 MOUNT HOOD AVE		WOODBURN	OR	970719060	0.197754591	18
1356406334	YATES	RALPH	A	RALPH A YATES, OR	966 12TH ST SE		SALEM	OR	973022859	0.197970854	18
1275663247	BILDER	PAUL	A	PAUL A BILDER, OR	1445 GATEWAY BLVD.		COTTAGE GROVE	OR	97424	0.198412881	18
1538116314	JORDHEN	LAURA		LAURA JORDHEN, OR	10201 SE MAIN ST	SUITE 10	PORTLAND	OR	972162937	0.198789223	18
1164839320	DAVIS	BROOKE		BROOKE DAVIS, OR	506 4TH ST		LA GRANDE	OR	978501906	0.199644871	18
1073690434	KERNER	STEPHEN	SAMUEL	STEPHEN SAMUEL KERNER, OR	390 9TH ST		FLORENCE	OR	974399470	0.199799224	18
1447538533	ALE	SAMIR	BIR	SAMIR BIR ALE, OR	1900 WOODLAND DR		COOS BAY	OR	974202045	0.200208028	18
1720257652	AMES	DEBORAH	KEMPE	DEBORAH KEMPE AMES, OR	10126 SW PARK WAY		PORTLAND	OR	972255008	0.200437274	18
1619931979	FREE	BRUCE	A	BRUCE A FREE, OR	10201 SE MAIN ST	SUITE 29	PORTLAND	OR	972162937	0.200634021	18
1174637607	EUBANKS	JAMES	BRUCE	JAMES BRUCE EUBANKS, OR	2800 SW 257TH AVE		TROUTDALE	OR	970601803	0.201005731	18
1275708000	GOWER	LYNN	ELEANOR-J	LYNN ELEANOR-J GOWER, OR	280 S 1ST AVE		MILL CITY	OR	973602324	0.201346235	18
1780677146	SHARP	LAURENCE	M.	LAURENCE M. SHARP, OR	1813 W HARVARD AVE	SUITE 426	ROSEBURG	OR	974712752	0.201413078	18
1306869839	MICHELS	WILLIAM	LEE	WILLIAM LEE MICHELS, OR	426 SW STARK ST	5TH FLOOR	PORTLAND	OR	972042347	0.201965052	18
1336254879	SANSOME	KENNETH	NEIL	KENNETH NEIL SANSOME, OR	930 NW JONES AVE		ALBANY	OR	973211314	0.202527074	18
1669449898	AHLEN	JOHN	VERNON	JOHN VERNON AHLEN, OR	2280 MARCOLA RD		SPRINGFIELD	OR	974772594	0.203178613	18
1457753170	VINCESLIO	ERIC		ERIC VINCESLIO, OR	3600 NW SAMARITAN DR		CORVALLIS	OR	973303737	0.203655276	18
1972699163	SAUERWEIN	MARK		MARK SAUERWEIN, OR	630 N ARROWLEAF TRL		SISTERS	OR	97759	0.203830685	18
1730139627	HENDON	LORRI	L	LORRI L HENDON, OR	1219 APPLEGATE		PHILOMATH	OR	97370	0.204024203	18
1811942733	DHINGRA	ANSHU		ANSHU DHINGRA, OR	4510 SW HALL BLVD		BEAVERTON	OR	970050504	0.204237464	18
1427587948	MEYERS	DUSTIN		DUSTIN MEYERS, OR	2570 NW EDENBOWER BLVD STE 100		ROSEBURG	OR	974716214	0.204484317	18
1275973083	KAUR	DIVNEET		DIVNEET KAUR, OR	3377 RIVERBEND DR		SPRINGFIELD	OR	974778803	0.205682804	18
1083021638	THODA	STOTZ		STOTZ THODA, OR	4104 SE 82ND AVE	SUITE 250	PORTLAND	OR	972662954	0.205852055	18
1588610174	TROTT	BARBARA		BARBARA TROTT, OR	85 N 12TH AVE		CORNELIUS	OR	971139029	0.206457302	18
1417026253	PATRICELLI	PETER		PETER PATRICELLI, OR	2073 OLYMPIC ST		SPRINGFIELD	OR	974773413	0.206725132	18
1487618781	LOOMIS	JOHN	S	JOHN S LOOMIS, OR	18750 SE STARK ST		PORTLAND	OR	972335330	0.206728297	18
1164643664	TOWLE	MATTIE	ELIZABETH	MATTIE ELIZABETH TOWLE, OR	1501 NE MEDICAL CENTER DR		BEND	OR	977016051	0.20759359	18
1366403875	BETLINSKI	PAUL	E	PAUL E BETLINSKI, OR	801 PACIFIC AVE		TILLAMOOK	OR	971413926	0.20866046	18
1518520535	MATSUSHITA	STARR		STARR MATSUSHITA, OR	3600 NW SAMARITAN DR		CORVALLIS	OR	973303737	0.208693118	18
1790720258	WENDEL	THOMAS	H	THOMAS H WENDEL, OR	1501 NE MEDICAL CENTER DR		BEND	OR	977016051	0.208798085	18
1093850919	MUCHA	TERRACE	R	TERRACE R MUCHA, OR	965 ELLENDALE DR		MEDFORD	OR	975048215	0.209380301	18
1184604621	GRIFFIN	GALEN	R	GALEN R GRIFFIN, OR	1650 CHAMBERS ST		EUGENE	OR	974023636	0.209384892	18
1518040948	GUERREIRO	JOHN	PALMA	JOHN PALMA GUERREIRO, OR	2935 SW CEDAR HILLS BLVD		BEAVERTON	OR	970051342	0.210023619	18
1245241173	RAJANI	ANIL		ANIL RAJANI, OR	1327 COLUMBIA ST		HOOD RIVER	OR	970311127	0.210746943	18
1225484900	YANG	KAN		KAN YANG, OR	589 NW 11TH ST		HERMISTON	OR	978386600	0.210866248	18
1760450308	HOOVER	BARBARA	G C	BARBARA G C HOOVER, OR	1160 WALLACE RD NW		SALEM	OR	973043116	0.212883354	18
1295761708	SIMNING	PATRICK	L	PATRICK L SIMNING, OR	1501 NE MEDICAL CENTER DR		BEND	OR	977016051	0.212975726	18
1063469484	ADAMS	MARCIA	JENNIFER	MARCIA JENNIFER ADAMS, OR	36 SW NYE ST		NEWPORT	OR	973653821	0.213023043	18
1295095446	WIKLER	JOAN	GRIER	JOAN GRIER WIKLER, OR	2695 SW BREAKERS DRIVE		WALDPORT	OR	973940734	0.21324998	18
1912937723	GAY	AMANDA	S	AMANDA S GAY, OR	142 SW 2ND AVE		CANBY	OR	970134152	0.213262587	18
1033284369	KEMP	JUDITH	MARIE	JUDITH MARIE KEMP, OR	6244 NE BRIGHTON ST		HILLSBORO	OR	971245076	0.213543014	18
1831153196	SILVESTRE	DAVID	G	DAVID G SILVESTRE, OR	18040 SW LOWER BOONES FERRY RD STE 100		TIGARD	OR	972247259	0.213852476	18
1457321333	MILLER	KEVIN	T.	KEVIN T. MILLER, OR	354 ADAMS		SISTERS	OR	97759	0.213968479	18
1093720476	HENNAN	KRISTI	NOEL	KRISTI NOEL HENNAN, OR	19 MYRTLE ST		MEDFORD	OR	975047337	0.214092944	18
1750458964	CARPIET	EVELYN		EVELYN CARPIET, OR	1100 7TH AVE SW		ALBANY	OR	973211925	0.21427246	18
1699834549	WILLEY	ROBERT	FRANKLIN	ROBERT FRANKLIN WILLEY, OR	322 NW REED LA		DALLAS	OR	973381482	0.214994738	18
1992116610	EGLITIS	AUTUMN	DAWN	AUTUMN DAWN EGLITIS, OR	5050 NE HOYT ST STE 454		PORTLAND	OR	972132984	0.21505305	18
1861457384	BLOME	RANDALL	E	RANDALL E BLOME, OR	9605 GRAND RONDE RD		GRAND RONDE	OR	973479712	0.21513151	18
1679513493	WETTLAUFER	SHEILA	L.	SHEILA L. WETTLAUFER, OR	4285 COMMERCIAL ST SE	SUITE 120	SALEM	OR	973024371	0.215359878	18
1588692651	GOODWILLIE	WALTER	F	WALTER F GOODWILLIE, OR	1700 GEARY ST SE		ALBANY	OR	973226842	0.216094741	18
1962659300	FRANK	BRIAN	ELLIOT	BRIAN ELLIOT FRANK, OR	3930 SE DIVISION ST		PORTLAND	OR	972021643	0.217884878	18
1942248935	SORIANO	MIRIAM		MIRIAM SORIANO, OR	420 WILLIAMSON WAY		ASHLAND	OR	975201251	0.218052994	18
1467407700	DAVIDSON	SIDNEY	D.	SIDNEY D. DAVIDSON, OR	1232 UNIVERSITY OF OREGON		EUGENE	OR	974031205	0.218420417	18
1265852586	BYBEE	CARY	RANDALL	CARY RANDALL BYBEE, OR	147 S 52ND PL		SPRINGFIELD	OR	974786210	0.218535097	18
1801015524	GALVEZ	EVA	MARIE	EVA MARIE GALVEZ, OR	226 SE 8TH AVE		HILLSBORO	OR	971234218	0.218540707	18
1740508480	PEAVEY	ELISA	ANN	ELISA ANN PEAVEY, OR	1219 SW 4TH AVE UNIT 2		ONTARIO	OR	979144500	0.218713519	18
1306941869	MENDONCA	BRANDI	ACACIA	BRANDI ACACIA MENDONCA, OR	2163 NW 2ND ST		MCMINNVILLE	OR	971289108	0.218714819	18
1831125566	GOBBO	ROBERT	W	ROBERT W GOBBO, OR	4104 SE 82ND AVE		PORTLAND	OR	972662954	0.219294113	18
1174638563	HURLOCKER	JULIE	JOLENE	JULIE JOLENE HURLOCKER, OR	1425 BEAVERCREEK RD		OREGON CITY	OR	970454076	0.21965356	18
1053464396	MCFARLANE	MHAIRI	ANN	MHAIRI ANN MCFARLANE, OR	16180 SE SUNNYSIDE RD	SUITE 102	HAPPY VALLEY	OR	970156301	0.220387251	18
1326026261	LUCAS	WILLIAM	MATTHEW	WILLIAM MATTHEW LUCAS, OR	607 SE JEFFERSON ST		DALLAS	OR	973382025	0.222031871	18
1427029321	HENRY	THOMAS	PAUL	THOMAS PAUL HENRY, OR	10373 NE HANCOCK ST	#112	PORTLAND	OR	972203873	0.222142126	18
1023438231	HADEED	GWYN	MAHONY	GWYN MAHONY HADEED, OR	3521 NW SAMARITAN DR STE 201		CORVALLIS	OR	973304744	0.22343931	18
1073589552	JAKIOUS	LAURA	L	LAURA L JAKIOUS, OR	1162 WILLAMETTE ST		EUGENE	OR	974013568	0.223894988	18
1891809588	KEEGAN	MATTHEW		MATTHEW KEEGAN, OR	9775 SE SUNNYSIDE RD	#200	CLACKAMAS	OR	970155739	0.224147737	18
1043572746	POTTER	SAMANTHA	MACLEOD	SAMANTHA MACLEOD POTTER, OR	1040 WEBBER ST		THE DALLES	OR	970583749	0.224235661	18
1215099627	GOOCH	RITCHIE	B	RITCHIE B GOOCH, OR	1377 N 10TH AVENUE		STAYTON	OR	97383	0.225040475	18
1932276961	TOVEY	DAVID	JAMES	DAVID JAMES TOVEY, OR	1350 NE 122ND AVE		PORTLAND	OR	97230	0.225368059	18
1194750331	ROSENBERG	DANIEL	M	DANIEL M ROSENBERG, OR	1321 NE 99TH AVE	SUITE 200	PORTLAND	OR	972209436	0.225745184	18
1851748370	MCCLELLAND	KERANI	A	KERANI A MCCLELLAND, OR	5050 NE HOYT ST STE 454		PORTLAND	OR	972132984	0.225874573	18
1366609422	BLACKMAN	JON	ARTHUR	JON ARTHUR BLACKMAN, OR	2456 NW SACAGAWEA LN		BEND	OR	977015722	0.226246658	18
1568476224	KELLER	KRISTINA	MARIE	KRISTINA MARIE KELLER, OR	980 N MAIN ST		PRINEVILLE	OR	97754	0.227236873	18
1396949749	SOSA	SONIA	ELENA	SONIA ELENA SOSA, OR	8935 SE POWELL BLVD.		PORTLAND	OR	972661938	0.227461214	18
1033194204	KYRIAKOS	MICHELLE	ANN	MICHELLE ANN KYRIAKOS, OR	1375 NW KINGSTON AVE		BEND	OR	977012242	0.227873657	18
1174898373	GRAY	THOMAS	CHRISTOPH	THOMAS CHRISTOPH GRAY, OR	4660 NE BELKNAP CT	SUITE 119	HILLSBORO	OR	971246467	0.227885804	18
1154778439	RODGERS	DANIEL		DANIEL RODGERS, OR	9450 SW BARNES RD STE 100		PORTLAND	OR	972256642	0.227991647	18
1346405099	AYRES	SOLEDAD	TARKA	SOLEDAD TARKA AYRES, OR	226 SE 8TH AVE		HILLSBORO	OR	971234218	0.228706055	18
1538141171	RICHARDSON	JUDY		JUDY RICHARDSON, OR	1935 E 19TH ST		THE DALLES	OR	970583390	0.230359593	18
1588607097	HALL	ROY	E	ROY E HALL, OR	2020 CAPITOL ST NE		SALEM	OR	973033244	0.230836254	18
1053623959	CHU	TERENCE		TERENCE CHU, OR	500 N COLUMBIA RIVER HWY STE 6		SAINT HELENS	OR	97051	0.231297301	18
1285656801	KUETTLE	LISA	LOUISE	LISA LOUISE KUETTLE, OR	1700 SE TEMPEST DR		BEND	OR	977021884	0.231537919	18
1184607673	GALLEGOS	MOSES	J.	MOSES J. GALLEGOS, OR	12360 SE SUNNYSIDE RD		CLACKAMAS	OR	970159320	0.231877213	18
1720001142	UTTERBACK	CARLIN	D.	CARLIN D. UTTERBACK, OR	500 5TH ST		BROOKINGS	OR	974159702	0.233106787	18
1083829402	DE YOUNG	KEITH	RICHARD	KEITH RICHARD DE YOUNG, OR	603 MEDICAL PARKWAY		ENTERPRISE	OR	978281168	0.233511116	18
1972677102	LARSON	GEORGE	MARTIN	GEORGE MARTIN LARSON, OR	21 HAYDEN BRIDGE WAY		SPRINGFIELD	OR	974771305	0.234252903	18
1558371435	WEINER	DANIEL	MATTHEW	DANIEL MATTHEW WEINER, OR	99 CENTRAL AVE		ASHLAND	OR	975201787	0.23452858	18
1912989799	MICHELBRINK	LISA	JOY	LISA JOY MICHELBRINK, OR	1698 E MCANDREWS RD	SUITE 300	MEDFORD	OR	975045589	0.23467934	18
1801053921	MARTENS	ROBERT	GLEN	ROBERT GLEN MARTENS, OR	718 NE TIPTON CT		HILLSBORO	OR	971243241	0.235042485	18
1467421156	PIEPMEIER	EDWARD	HARMAN	EDWARD HARMAN PIEPMEIER, OR	790 E 5TH ST		COQUILLE	OR	974231755	0.235325655	18
1710188032	GULICK	GARTH	GRANT	GARTH GRANT GULICK, OR	777 STANTON BLVD		ONTARIO	OR	979148335	0.235485608	18
1568959047	YECHA	DAVID		DAVID YECHA, OR	2570 NW EDENBOWER BLVD STE 100		ROSEBURG	OR	974716214	0.23613223	18
1194775171	FOLEY	SHAWN	J	SHAWN J FOLEY, OR	1219 APPLEGATE		PHILOMATH	OR	97370	0.236193997	18
1003086521	BETTENCOURT	ROBERT	BRIAN	ROBERT BRIAN BETTENCOURT, OR	11782 SW BARNES RD STE 300		PORTLAND	OR	972255933	0.236313953	18
1912989575	QUINER	TIMOTHY	ROBERT	TIMOTHY ROBERT QUINER, OR	2400 NW KINGS BLVD		CORVALLIS	OR	973303900	0.236341205	18
1801824263	THAYER	DOUGLAS	B.	DOUGLAS B. THAYER, OR	3517 NW SAMARITAN DR STE 201		CORVALLIS	OR	973303769	0.236547944	18
1316068919	HARPER	SEAN	SCOTT	SEAN SCOTT HARPER, OR	1105 PORTLAND AVE STE 2		GLADSTONE	OR	970272170	0.237536908	18
1669825550	CHENEY	DUSTIN	CRAIG	DUSTIN CRAIG CHENEY, OR	12345 SW HORIZON BLVD STE 57		BEAVERTON	OR	970079475	0.23802712	18
1275574113	LUEKEN	KATHRYN	L	KATHRYN L LUEKEN, OR	1174 CORNUCOPIA ST NW STE 120		SALEM	OR	973043193	0.238055789	18
1801115100	HEMPHILL	MELISSA		MELISSA HEMPHILL, OR	4104 SE 82ND AVE	SUITE 250	PORTLAND	OR	972662954	0.238737987	18
1114900644	VERDIECK DEVL	ALEXANDRA		ALEXANDRA VERDIECK DEVL, OR	3303 SW BOND AVE		PORTLAND	OR	972394501	0.239081725	18
1447227186	LEFFORD	JOTHAM	J	JOTHAM J LEFFORD, OR	2073 OLYMPIC ST		SPRINGFIELD	OR	974773413	0.239129659	18
1386964310	SATCHER	MATTHEW	J	MATTHEW J SATCHER, OR	14450 SE ROYER RD		DAMASCUS	OR	970898730	0.239166827	18
1528063310	LUTHER	ANDREW	DONALD	ANDREW DONALD LUTHER, OR	495 SW RAMSEYA VE		GRANTS PASS	OR	97527	0.239728518	18
1124257886	JOHNSON	QUENTIN	WANDYKE	QUENTIN WANDYKE JOHNSON, OR	5100 RIVER RD N		KEIZER	OR	973035371	0.239768292	18
1093770893	DUNCAN	THOMAS	SCOTT	THOMAS SCOTT DUNCAN, OR	595 18TH ST		ASTORIA	OR	97103	0.239819344	18
1730298647	WAGNER	ROBERT	BASTIAN	ROBERT BASTIAN WAGNER, OR	22490 SW MOUNTAIN RD		WEST LINN	OR	970689619	0.239856193	18
1730111840	VAIL	RONALD	E	RONALD E VAIL, OR	620 RANCH RD		REEDSPORT	OR	97467	0.241061502	18
1366954794	BIRDSONG	JANE	ELLEN	JANE ELLEN BIRDSONG, OR	966 12TH ST SE STE 130		SALEM	OR	973022860	0.241284312	18
1053367540	BYERLY	LAURA	R.	LAURA R. BYERLY, OR	1151 N. ADAIR ST.		CORNELIUS	OR	97113	0.24198282	18
1821047192	SMITH	LINDA	MARIE	LINDA MARIE SMITH, OR	1900 WOODLAND DR		COOS BAY	OR	974202045	0.242468279	18
1316088404	SISK	JAMES	V.	JAMES V. SISK, OR	725 S WAHANNA RD		SEASIDE	OR	971387735	0.24326511	18
1699160903	CHIEDOZI	UZOMECHIN	THABISO	UZOMECHIN THABISO CHIEDOZI, OR	70 BOWER DR		MEDFORD	OR	975013689	0.243760415	18
1205369873	RAINES-MORRIS	THOMAS	B	THOMAS B RAINES-MORRIS, OR	17550 PROVOST ST STE 201		LAKE OSWEGO	OR	970345199	0.243770872	18
1750475455	COMPTON	ALAN	C	ALAN C COMPTON, OR	364 SE 8TH AVE	SUITE 301	HILLSBORO	OR	971234253	0.243846264	18
1699709253	PETTERSON	JON	ERIC	JON ERIC PETTERSON, OR	3175 POCAHONTAS RD		BAKER CITY	OR	978141434	0.244172308	18
1700173218	OLTMAN	JONAS	H	JONAS H OLTMAN, OR	600 NW 11TH ST	SUITE E-15	HERMISTON	OR	978388605	0.244193699	18
1679923098	FLACK	DEREK		DEREK FLACK, OR	2841 AVENUE G		WHITE CITY	OR	975033024	0.244496884	18
1497743116	YEE	ROBERT	SHIH	ROBERT SHIH YEE, OR	61250 SE COOMBS PL		BEND	OR	977023704	0.24449696	18
1982794293	WILSON	TIMOTHY	L	TIMOTHY L WILSON, OR	1505 NW WASHINGTON BLVD		GRANTS PASS	OR	975261049	0.244835659	18
1568807410	JACKSON	ALYCIA	WAI LIN	ALYCIA WAI LIN JACKSON, OR	9290 SE SUNNYBROOK BLVD	#120	CLACKAMAS	OR	970156899	0.245793392	18
1194786079	FOSTER	ELIZABETH	MARIE	ELIZABETH MARIE FOSTER, OR	1750 12TH ST		HOOD RIVER	OR	97031	0.246082441	18
1942629126	VESTER	AMBER	M	AMBER M VESTER, OR	3517 NW SAMARITAN DR STE 201		CORVALLIS	OR	973303769	0.246188899	18
1700033677	OVERHOLSER	ANNMARIE	CC	ANNMARIE CC OVERHOLSER, OR	2251 E HANCOCK ST		NEWBERG	OR	971322145	0.246309771	18
1942252168	BLIVEN	MATTHEW	J.	MATTHEW J. BLIVEN, OR	2700 SE STRATUS AVE		MCMINNVILLE	OR	97128	0.248938274	18
1710305875	POLIDOR	AUTUMN		AUTUMN POLIDOR, OR	19 MYRTLE ST		MEDFORD	OR	975047337	0.249076916	18
1184783094	PODETT	PAUL		PAUL PODETT, OR	24900 SE STARK ST STE 205		GRESHAM	OR	970303382	0.250484761	18
1629307087	BUCK	DANIEL	SCOTT	DANIEL SCOTT BUCK, OR	1050 W ELM AVE STE 110		HERMISTON	OR	978382713	0.250515338	18
1932148731	PAQUETTE	JULIE	A	JULIE A PAQUETTE, OR	725 S WAHANNA RD		SEASIDE	OR	971387735	0.250847876	18
1346254547	SHONERD	JOHN	PAUL	JOHN PAUL SHONERD, OR	3524 HEATHROW WAY		MEDFORD	OR	975042770	0.251063311	18
1437235835	LEHRER	JOHN	BAPTISTE	JOHN BAPTISTE LEHRER, OR	775 SW 9TH ST	SUITE G	NEWPORT	OR	973654895	0.251898649	18
1841762002	MYERS	CAITLIN	CHRISTINA	CAITLIN CHRISTINA MYERS, OR	2650 SUZANNE WAY STE 200		EUGENE	OR	97408	0.251918546	18
1902190820	WESTON	ALICE	S	ALICE S WESTON, OR	4104 SE 82ND AVE	SUITE 250	PORTLAND	OR	972662954	0.252653331	18
1609821263	SHEAHAN	EMILY	A	EMILY A SHEAHAN, OR	616 W NORTH ST		ENTERPRISE	OR	978281427	0.253504469	18
1962544106	VANCAMP	PAUL		PAUL VANCAMP, OR	115 SW ALLEN RD		BEND	OR	977023170	0.254097492	18
1033273784	JI	DONG	LIM	DONG LIM JI, OR	15640 NW LAIDLAW RD	SUITE 102	PORTLAND	OR	972293828	0.25462908	18
1427291350	DILCHER	KANANI	KELLY	KANANI KELLY DILCHER, OR	620 RANCH RD		REEDSPORT	OR	974671720	0.255029237	18
1396789574	LIN	CHARLOTTE		CHARLOTTE LIN, OR	1501 NE MEDICAL CENTER DR		BEND	OR	977016051	0.255375959	18
1154354868	TENSCHER	MAX		MAX TENSCHER, OR	312 E MAIN		TALENT	OR	97540	0.255562035	18
1205091576	BATRA	NIKHIL		NIKHIL BATRA, OR	4805 NE GLISAN ST STE BG05		PORTLAND	OR	97213	0.256461722	18
1417273426	SHAW	KATHY	TRAN	KATHY TRAN SHAW, OR	3896 BEVERLY AVE NE	BLDG J, SUI	SALEM	OR	973051374	0.256471158	18
1720293707	PRESENT	SARAH	DALEN	SARAH DALEN PRESENT, OR	1425 BEAVERCREEK RD		OREGON CITY	OR	970454076	0.256636114	18
1134213218	GREENLEAF	DELMAR	LEWIS	DELMAR LEWIS GREENLEAF, OR	804 NE THIRD ST		BEND	OR	97701	0.257710452	18
1811066061	MEARS	MICHELLE	L	MICHELLE L MEARS, OR	900 SE OAK ST STE 202		HILLSBORO	OR	97123	0.259393266	18
1003830407	ROSBOROUGH	ROBERT		ROBERT ROSBOROUGH, OR	335 FAIRVIEW ST		SILVERTON	OR	973811916	0.259752883	18
1669537106	CARLSON	BRUCE	D	BRUCE D CARLSON, OR	236 E NEWPORT AVE		HERMISTON	OR	978382449	0.259922955	18
1437287539	KRAUSE	VALERIE	ANN	VALERIE ANN KRAUSE, OR	426 SW STARK ST	5TH FLOOR	PORTLAND	OR	972042347	0.259979558	18
1699881466	ORTEGA	SALVADOR	MARCIAL	SALVADOR MARCIAL ORTEGA, OR	435 LANCASTER DR NE		SALEM	OR	97301	0.260742543	18
1417974262	WIBLE	PAMELA	LAINE	PAMELA LAINE WIBLE, OR	3575 DONALD ST	220	EUGENE	OR	974054753	0.261079835	18
1144515230	ADAMEK	STANDLEY	CHRISTOPH	STANDLEY CHRISTOPH ADAMEK, OR	16083 SW UPPER BOONES FERRY RD	STE 320	TIGARD	OR	972247736	0.2613319	18
1497727127	FLAMING	TOM	L	TOM L FLAMING, OR	1000 SE UGLOW AVE		DALLAS	OR	973382645	0.261917764	18
1336107200	GOLDBERG	CHARLES	BARRY	CHARLES BARRY GOLDBERG, OR	7215 SE 13TH AVE		PORTLAND	OR	97202	0.26247495	18
1962480509	TITCHENER	LAUREN	MARY	LAUREN MARY TITCHENER, OR	3750 CHEMAWA RD NE	CHEMAWA IND	SALEM	OR	973051111	0.262478655	18
1265472161	COLLINS	DAVID		DAVID COLLINS, OR	222 SE JEFFERSON ST		SHERIDAN	OR	973781924	0.26362047	18
1518964600	MANNING	THOMAS	MARTIN	THOMAS MARTIN MANNING, OR	76 NE 12TH ST		MADRAS	OR	977411827	0.263801666	18
1053467357	RADZIK	JAN		JAN RADZIK, OR	349 SE BAKER ST		MCMINNVILLE	OR	971286039	0.264615311	18
1437416179	ISTRATE	LAURENTIU		LAURENTIU ISTRATE, OR	2865 DAGGETT AVE		KLAMATH FALLS	OR	976011106	0.265681699	18
1538149653	MEADOR	JOSHUA	M	JOSHUA M MEADOR, OR	5940 ULALI DR NE	KAISER FOUN	KEIZER	OR	973031500	0.265848321	18
1235252248	HACKER	GAIL	JEAN	GAIL JEAN HACKER, OR	3579 FRANKLIN BLVD		EUGENE	OR	974032356	0.266598192	18
1356635395	RAJ	JOSHUA		JOSHUA RAJ, OR	15640 NW LAIDLAW RD	SUITE 102	PORTLAND	OR	972293828	0.267017686	18
1457020752	STOKKE	URA		URA STOKKE, OR	9205 SW BARNES RD		PORTLAND	OR	972256603	0.267685236	18
1316266018	SCHIER	CAROLINE	B	CAROLINE B SCHIER, OR	2525 NW LOVEJOY ST STE 301		PORTLAND	OR	972102864	0.267859041	18
1376527788	HANSEN	AIMEE	FOLSOM	AIMEE FOLSOM HANSEN, OR	2282 NW TROOST ST	STE 103	ROSEBURG	OR	974706072	0.267863954	18
1437165453	RICHARDSON	ROBIN	L	ROBIN L RICHARDSON, OR	675 N 5TH ST STE 200		LEBANON	OR	973552875	0.268303049	18
1912960477	HECOX	KERRI	ANN	KERRI ANN HECOX, OR	1025 E MAIN ST STE 108		MEDFORD	OR	975047448	0.268594884	18
1942343074	BLACK	FREDERICK	J	FREDERICK J BLACK, OR	2282 NW TROOST ST	SUITE 103	ROSEBURG	OR	974706071	0.268917422	18
1730455684	RUNYON	WILLIAM	G	WILLIAM G RUNYON, OR	69804 SQUIRE LOOP		COVE	OR	978248235	0.269047007	18
1912950718	TERRY	KATRINA	ALYS	KATRINA ALYS TERRY, OR	2084 NE PROFESSIONAL CT		BEND	OR	977016077	0.269191146	18
1003874199	ROWLEY	MILDRED	HELEN	MILDRED HELEN ROWLEY, OR	4480 HIGHWAY 101 STE G		FLORENCE	OR	974398831	0.269202539	18
1649682576	WOLFF	SARAH	JULANE	SARAH JULANE WOLFF, OR	12345 SW HORIZON BLVD STE 57		BEAVERTON	OR	970079475	0.269967596	18
1386066207	LEUNG	SAMUEL		SAMUEL LEUNG, OR	520 SW RAMSEY AVE STE 205		GRANTS PASS	OR	975275863	0.27013757	18
1861488157	ALLRED	RAPHAEL	M	RAPHAEL M ALLRED, OR	2855 NW CROSSING DR	SUITE 102	BEND	OR	977017049	0.270259719	18
1679987457	MOU	JONATHAN	Y	JONATHAN Y MOU, OR	1350 NE 122ND AVE		PORTLAND	OR	972302011	0.270543704	18
1124287321	THOMPSON	NATHAN	R	NATHAN R THOMPSON, OR	211 NW LARCH AVE		REDMOND	OR	977561357	0.271230807	18
1225104854	SMUCKER	RAY	E	RAY E SMUCKER, OR	110 CENTER AVE		MOLALLA	OR	970388134	0.271524368	18
1629085907	TODD	RODNEY	EARL	RODNEY EARL TODD, OR	2282 NW TROOST ST STE 103		ROSEBURG	OR	974716072	0.272043257	18
1871535625	AKPAMGBO	JANE-FRAN	IFEOMA	JANE-FRAN IFEOMA AKPAMGBO, OR	1165 UNION ST NE	SUITE 200	SALEM	OR	973014693	0.272180157	18
1629365382	ERMITA	ARMASABIL	NAVALON	ARMASABIL NAVALON ERMITA, OR	29345 SW TOWN CENTER LOOP E	SUITE 110	WILSONVILLE	OR	970708486	0.272358954	18
1821030578	HINDMARSH	MAY	A.	MAY A. HINDMARSH, OR	1023 MAIN ST		SWEET HOME	OR	973861515	0.272884133	18
1770649477	STEIN	HOWARD	M	HOWARD M STEIN, OR	355 W 3RD AVE		JUNCTION CITY	OR	974481313	0.273035702	18
1972828952	MORNINGSTAR	AJA	MAUER FIN	AJA MAUER FIN MORNINGSTAR, OR	534 WASHINGTON ST		ASHLAND	OR	975201682	0.273200268	18
1215162318	SHAH	JAY	AJIT	JAY AJIT SHAH, OR	29345 SW TOWN CENTER LOOP E STE 110		WILSONVILLE	OR	97070	0.27378631	18
1841251881	ISAACS	GWENYTH	F	GWENYTH F ISAACS, OR	12615 NE HALSEY ST		PORTLAND	OR	972301930	0.274075198	18
1891765962	POLLACK	BONNIE	C	BONNIE C POLLACK, OR	1835 PEARL ST		EUGENE	OR	974018217	0.276004257	18
1417917790	MILLER	MARIA	NELIDA	MARIA NELIDA MILLER, OR	702 JOHN ADAMS		OREGON CITY	OR	97045	0.276146457	18
1659322923	HICKETHIER	CHERYL	BETH	CHERYL BETH HICKETHIER, OR	1010 SW COAST HWY		NEWPORT	OR	97365	0.277110847	18
1477739720	PORTER	MARY	GRACE	MARY GRACE PORTER, OR	506 4TH ST.	GRANDE ROND	LA GRANDE	OR	97850	0.277166329	18
1205833951	WILLIAMS	RICHARD		RICHARD WILLIAMS, OR	741 NE 6TH ST		GRANTS PASS	OR	975261556	0.277604296	18
1831144674	VITT	PAUL	C	PAUL C VITT, OR	116 N HIGHWAY 101 UNIT B		DEPOE BAY	OR	973411947	0.277799911	18
1669424917	CLACK	SUSAN	M	SUSAN M CLACK, OR	13200 SW PACIFIC HWY		TIGARD	OR	97223	0.278110926	18
1306157367	LUOH	TAMMY		TAMMY LUOH, OR	3710 SW US VETERANS HOSPITAL RD	MAIL CODE:	PORTLAND	OR	972392964	0.278595652	18
1811960883	POWELL	JOHN	L	JOHN L POWELL, OR	2570 NW EDENBOWER BLVD	SUITE 100	ROSEBURG	OR	974706220	0.278923888	18
1063408359	NEHREN	NORMA	J	NORMA J NEHREN, OR	2074 S 6TH ST		KLAMATH FALLS	OR	976013372	0.27898944	18
1962796508	UNO	ELIZABETH		ELIZABETH UNO, OR	226 SE 8TH AVE		HILLSBORO	OR	971234218	0.279008061	18
1932495488	LAWS	CRAIG	ROBERT	CRAIG ROBERT LAWS, OR	815 SW BOND ST	SUITE 300	BEND	OR	977023593	0.279186884	18
1881041291	VILLALPANDO	SANDRA		SANDRA VILLALPANDO, OR	589 NW 11TH ST		HERMISTON	OR	978386600	0.280110047	18
1417248725	PATEL	NEESHA	RAMESH	NEESHA RAMESH PATEL, OR	3181 SW SAM JACKSON PARK RD # L466		PORTLAND	OR	972393011	0.280386585	18
1871571703	BRANDT	GARY	E	GARY E BRANDT, OR	3915 RIVER ROAD		EUGENE	OR	97404	0.281058567	18
1366412983	EDWARDS	JOHN	ALLEN	JOHN ALLEN EDWARDS, OR	3517 NW SAMARITAN DR STE 201		CORVALLIS	OR	973303769	0.283032197	18
1417900317	PLANT	GARY	M	GARY M PLANT, OR	76 NE 12TH ST		MADRAS	OR	977411827	0.283509467	18
1467440321	TIHANYI	KATIE	ESTER	KATIE ESTER TIHANYI, OR	1255 WALLACE RD NW		SALEM	OR	973043007	0.283660742	18
1285620310	MEIER	BENIUS	KARL	BENIUS KARL MEIER, OR	980 3RD ST	SUITE 200	TILLAMOOK	OR	971419469	0.283778493	18
1649452368	CENTRONE	WAYNE	ANTHONY	WAYNE ANTHONY CENTRONE, OR	1132 SW 13TH AVE		PORTLAND	OR	972051703	0.284279634	18
1770774598	MAUTNER	DAWN	BEVERLY	DAWN BEVERLY MAUTNER, OR	115 NE MAY LN		MCMINNVILLE	OR	971289272	0.284434427	18
1083621916	BIAGIOLI	FRANCES	EMILY	FRANCES EMILY BIAGIOLI, OR	4411 SW VERMONT ST		PORTLAND	OR	972191020	0.284497693	18
1780804401	SUCHOCKI	ANDREW	GARY	ANDREW GARY SUCHOCKI, OR	1425 BEAVERCREEK RD		OREGON CITY	OR	970454076	0.285105711	18
1740253103	HUMPHREY	JEFFREY	S	JEFFREY S HUMPHREY, OR	1000 SE UGLOW AVE		DALLAS	OR	973382645	0.285177976	18
1942251293	SEYER	MARIO	J	MARIO J SEYER, OR	16180 SE SUNNYSIDE RD STE 102		HAPPY VALLEY	OR	970156302	0.285571878	18
1114097227	ADAMCAK	MICHELE	NICOLETTE	MICHELE NICOLETTE ADAMCAK, OR	11900 SW GREENBURG RD		TIGARD	OR	972236453	0.285884386	18
1780728113	GIGENA	TOMAS		TOMAS GIGENA, OR	1475 MT. HOOD AVENUE		WOODBURN	OR	97071	0.286005385	18
1225010853	PERUZZO	PETER	A	PETER A PERUZZO, OR	1620 E 12TH ST		THE DALLES	OR	970583213	0.28681078	18
1942286596	DELGADO	YARA	L	YARA L DELGADO, OR	3896 BEVERLY AVE ME STE 40 BLDG		SALEM	OR	973051374	0.286844057	18
1770584294	APPLEGATE	ROGER	H	ROGER H APPLEGATE, OR	3750 CHEMAWA RD NE	CHEMAWA IND	SALEM	OR	973051111	0.287350302	18
1720235500	BHAT	SUMEETH	MANGALORE	SUMEETH MANGALORE BHAT, OR	1960 NW 167TH PL STE 100		BEAVERTON	OR	970064805	0.287909113	18
1649254244	PRICE	HARVEY	BRUCE	HARVEY BRUCE PRICE, OR	1233 EDGEWATER ST NW		SALEM	OR	973044049	0.288177467	18
1649596875	ROTH	JORDAN	ISAAC	JORDAN ISAAC ROTH, OR	5555 NE ELAM YOUNG PKWY		HILLSBORO	OR	971246452	0.288280138	18
1003306705	ACOSTA	KARLA	CAROLINA	KARLA CAROLINA ACOSTA, OR	10060 NE EVERGREEN PKWY		HILLSBORO	OR	971246448	0.289608322	18
1881664803	EMORY	SYLVIA	A	SYLVIA A EMORY, OR	1650 CHAMBERS ST		EUGENE	OR	974023636	0.290100911	18
1699714782	CARR	MARGARET	A	MARGARET A CARR, OR	3517 NW SAMARITAN DR STE 201		CORVALLIS	OR	973303769	0.290201182	18
1306010764	SATTENSPIEL	JOHN	E	JOHN E SATTENSPIEL, OR	1800 MILLRACE DR		EUGENE	OR	974031992	0.290468394	18
1689674996	JOHNSON	KAREN	DIANE	KAREN DIANE JOHNSON, OR	1275 WALLACE RD NW		SALEM	OR	973043007	0.290676244	18
1750362554	LARGE	LANCE	BRANDON	LANCE BRANDON LARGE, OR	1375 N 10TH AVE		STAYTON	OR	973832099	0.291666721	18
1174636351	HELMAN	EDWARD	ALLEN	EDWARD ALLEN HELMAN, OR	1017 ROYAL AVE		MEDFORD	OR	975046127	0.291976065	18
1265497846	RHEE	KENNETH	J	KENNETH J RHEE, OR	3617 S PACIFIC HWY		MEDFORD	OR	975018957	0.291985044	18
1104843911	VELAYUDHAN	NALINI		NALINI VELAYUDHAN, OR	19250 SW 65TH AVE STE 110		TUALATIN	OR	970627707	0.292220397	18
1790816189	GAILIS	GLENN	G	GLENN G GAILIS, OR	1905 MAIN ST		KLAMATH FALLS	OR	976012638	0.29277987	18
1740226745	GEDENK	MONIQUE		MONIQUE GEDENK, OR	4920 N INTERSTATE AVE		PORTLAND	OR	972173653	0.293133775	18
1821175068	WU	JOANNE		JOANNE WU, OR	6327 SE MILWAUKIE AVE		PORTLAND	OR	972025418	0.293665991	18
1205026556	CHUN	SPENCER	JAMES	SPENCER JAMES CHUN, OR	2880 HAYES ST.	NEWBERG URG	NEWBERG	OR	97132	0.293776637	18
1538134580	MORAN-YANDLE	MOLLY		MOLLY MORAN-YANDLE, OR	5050 NE HOYT ST	SUITE 454	PORTLAND	OR	972132991	0.294081491	18
1144524489	WADE	JAMES	B	JAMES B WADE, OR	3413 BROOKSIDE DR		HOOD RIVER	OR	970318537	0.294102131	18
1740398510	SANFORD	KENNETH	GARY	KENNETH GARY SANFORD, OR	2825 E BARNETT ROAD		MEDFORD	OR	975040001	0.294728056	18
1518160829	WYLLIE	JULIUS		JULIUS WYLLIE, OR	18040 SW LOWER BOONES FERRY RD	SUITE 100	TIGARD	OR	972247259	0.295762848	18
1346221900	SPENSLEY	PATRICK	A	PATRICK A SPENSLEY, OR	2318 PORTLAND RD	SUITE 300	NEWBERG	OR	971321372	0.295869143	18
1518036334	SHARRER	JOHN		JOHN SHARRER, OR	1755 COBURG RD STE 301		EUGENE	OR	974014982	0.296156807	18
1952569956	LIN	TOM		TOM LIN, OR	145 NE BROADWAY ST		MYRTLE CREEK	OR	974579039	0.296321558	18
1871980680	VANRAAPHORST	BRITTANY		BRITTANY VANRAAPHORST, OR	2020 CAPITOL ST NE		SALEM	OR	973010644	0.29689467	18
1467653766	LYON	LAWRENCE		LAWRENCE LYON, OR	1400 MILL ST		EUGENE	OR	974014259	0.297253555	18
1225285109	PERCELL	BREANNA	LOREEN	BREANNA LOREEN PERCELL, OR	2215 NW SHEVLIN PARK RD STE 100		BEND	OR	977037195	0.297297724	18
1588724611	SUE	ADRIAN		ADRIAN SUE, OR	555 BLACK OAK DR		MEDFORD	OR	975048447	0.29752753	18
1134385461	OKUNS	WARREN	IKPOMOSA	WARREN IKPOMOSA OKUNS, OR	19875 SW 65TH AVE	SUITE 100	TUALATIN	OR	970628353	0.298060641	18
1699847731	LEWIS	DARREN	BLAINE	DARREN BLAINE LEWIS, OR	4015 MERCANTILE DR	SUITE 200	LAKE OSWEGO	OR	970352552	0.298502511	18
1851687552	SKOV-ORTEGA	MOLLIE		MOLLIE SKOV-ORTEGA, OR	3333 RIVERBEND DR		SPRINGFIELD	OR	974778800	0.298741797	18
1629105242	BUENAFE	JANICE	E	JANICE E BUENAFE, OR	16770 SW EDY RD	SUITE 102	SHERWOOD	OR	971409679	0.298957883	18
1346466323	ROBERTS	BRENDA	DIANE	BRENDA DIANE ROBERTS, OR	16180 SE SUNNYSIDE RD	STE 102	HAPPY VALLEY	OR	970156301	0.299614619	18
1689647844	POWELL	TIMOTHY	J	TIMOTHY J POWELL, OR	1937 W HARVARD AVE		ROSEBURG	OR	974712720	0.300043916	18
1861849283	MARSHALL	EMILY		EMILY MARSHALL, OR	200 MULLINS DRIVE		LEBANON	OR	97355	0.300680865	18
1588648208	HENDERSON	ANITA	RUTH	ANITA RUTH HENDERSON, OR	236 NW KINGWOOD AVE	SUITE B	REDMOND	OR	977561324	0.301395979	18
1265641393	PEREZ-GIL	HAROLD		HAROLD PEREZ-GIL, OR	3915 RIVER RD		EUGENE	OR	97404	0.302623449	18
1518492933	PUTNAM	KATHERINE	ELIZABETH	KATHERINE ELIZABETH PUTNAM, OR	3181 SW SAM JACKSON PARK RD	OHSU GRADUA	PORTLAND	OR	972393011	0.303048279	18
1841226438	LOEBNER	MINDY	S	MINDY S LOEBNER, OR	5050 NE HOYT ST	SUITE 240	PORTLAND	OR	972132991	0.303169233	18
1720024912	FOREMAN	CHELSEA	L	CHELSEA L FOREMAN, OR	1115 JACKSON ST SE		ALBANY	OR	973223245	0.304417557	18
1184719882	HULL	BRANDAN	A	BRANDAN A HULL, OR	870 S FRONT ST		CENTRAL POINT	OR	975022779	0.30446414	18
1134150493	NORTON	WALTER	E	WALTER E NORTON, OR	10803 SE CHERRY BLOSSOM DR		PORTLAND	OR	972163107	0.304774342	18
1033324264	HAEG	JAMES	PEIRCE	JAMES PEIRCE HAEG, OR	107 SE SWAN AVE		SILETZ	OR	97380	0.30490955	18
1740224351	VOGELMAN	LEE	A.	LEE A. VOGELMAN, OR	920 SW RANGE DR		WALDPORT	OR	973949634	0.305194884	18
1780635961	NEWBERRY	STEPHEN	G	STEPHEN G NEWBERRY, OR	13200 SW PACIFIC HWY		TIGARD	OR	97223	0.305897853	18
1477526077	GUILD	ROBERT	E	ROBERT E GUILD, OR	1755 COBURG RD STE 3		EUGENE	OR	974014984	0.305935716	18
1215167226	JAIN	SAPNA		SAPNA JAIN, OR	1270 KOTNUM ROAD		WARM SPRINGS	OR	977611209	0.306101905	18
1326333519	BROWN	CHAD	MICHAEL	CHAD MICHAEL BROWN, OR	99 CENTRAL AVE		ASHLAND	OR	975201787	0.306243894	18
1568478535	FITZPATRICK	JEANNE	L.	JEANNE L. FITZPATRICK, OR	1401 N 10TH AVE STE 200		STAYTON	OR	973831487	0.307209759	18
1942564281	WILLIAMS	MARK	WARNHOLZ	MARK WARNHOLZ WILLIAMS, OR	211 NW LARCH AVE		REDMOND	OR	977561357	0.307221259	18
1730599564	BAIR	TERESA	ERIN	TERESA ERIN BAIR, OR	1151 N ADAIR ST		CORNELIUS	OR	971138900	0.307264639	18
1831280312	RATH	BRETT	MICHAEL	BRETT MICHAEL RATH, OR	15950 SW MILLIKAN WAY		BEAVERTON	OR	97006	0.307345104	18
1114338498	DELMAR	SUSAN		SUSAN DELMAR, OR	255 LANCASTER DR NE		SALEM	OR	973015155	0.307431178	18
1871727347	LOPEZ	CLEA	LYNN	CLEA LYNN LOPEZ, OR	10330 SE 32ND AVE	SUITE 205	MILWAUKIE	OR	972226587	0.307575415	18
1801878707	RAMBOUSEK	EDWARD	LAWRENCE	EDWARD LAWRENCE RAMBOUSEK, OR	381 NE MAIN ST		ESTACADA	OR	970238529	0.30794553	18
1144271412	MARESCA	LILLIAN	E	LILLIAN E MARESCA, OR	73265 CONFEDERATED WAY		PENDLETON	OR	978010160	0.308159701	18
1649283060	FLETEMIER	HEIDI	LOUISE	HEIDI LOUISE FLETEMIER, OR	5050 SKYLINE VILLAGE LOOP S		SALEM	OR	973069490	0.308294556	18
1548351877	NEGRON	JOSE	MANUEL	JOSE MANUEL NEGRON, OR	1321 NE 99TH AVE	SUITE 200	PORTLAND	OR	972209436	0.308562164	18
1841240348	WALKER	JAMES	GRANT	JAMES GRANT WALKER, OR	347 FAIRVIEW ST		SILVERTON	OR	973811916	0.309047725	18
1750320206	HOLLES	GREGORY	H	GREGORY H HOLLES, OR	2935 SW CEDAR HILLS BLVD		BEAVERTON	OR	970051342	0.309592818	18
1649215385	GOBY	GARY	A.	GARY A. GOBY, OR	1700 GEARY ST SE		ALBANY	OR	973226842	0.310038066	18
1841239076	HOFFMAN	BRENT	L	BRENT L HOFFMAN, OR	9290 SE SUNNYBROOK BLVD	SUITE 120	CLACKAMAS	OR	970156802	0.310711869	18
1306953476	MORRIS	RICHARD	L	RICHARD L MORRIS, OR	99 CENTRAL AVE		ASHLAND	OR	975201787	0.310885365	18
1952735086	TREMAINE	ANDREA	ROSE	ANDREA ROSE TREMAINE, OR	16083 SW UPPER BOONES FERRY RD STE 130		TIGARD	OR	972247737	0.311766186	18
1316979446	LITTLE	ROY	JAMES	ROY JAMES LITTLE, OR	2111 EXCHANGE ST		ASTORIA	OR	971033329	0.312153895	18
1831196039	TINKER	KIMBERLY	A	KIMBERLY A TINKER, OR	37400 BELL ST		SANDY	OR	970557868	0.312226233	18
1538158597	WANG	MAY		MAY WANG, OR	15 N MORRIS ST		PORTLAND	OR	972271541	0.312228244	18
1205807112	NORTH	ERIC	MORGAN	ERIC MORGAN NORTH, OR	530 WELCH ST		SILVERTON	OR	973811946	0.312896677	18
1437215340	WILSON	GAYLE	RAY	GAYLE RAY WILSON, OR	289 E ELLENDALE	SUITE 503	DALLAS	OR	97338	0.313302381	18
1700094695	ROWE BROWN	BENJAMINA	N.	BENJAMINA N. ROWE BROWN, OR	6327 SE MILWAUKIE AVE		PORTLAND	OR	972025418	0.313442588	18
1174778328	GEPNER	JOSH		JOSH GEPNER, OR	412 A AVE STE 200		LAKE OSWEGO	OR	970343078	0.314163929	18
1770568933	RUDISILE	MICHAEL	EDWARD	MICHAEL EDWARD RUDISILE, OR	1250 MIRA MAR AVE		MEDFORD	OR	975045520	0.315331096	18
1639123599	LUBKIN	TANYA	M	TANYA M LUBKIN, OR	12442 SW SCHOLLS FERRY RD	SUITE 100	TIGARD	OR	972233396	0.315372392	18
1659570190	GRAVES	RACHEL	SINEX	RACHEL SINEX GRAVES, OR	5330 NE GLISAN ST	STE 100	PORTLAND	OR	972133069	0.315746798	18
1073001350	KHAN	AMNA		AMNA KHAN, OR	3600 NW SAMARITAN DR		CORVALLIS	OR	973303737	0.316291676	18
1760845820	CARUSO	DOMINIC	FRANCIS	DOMINIC FRANCIS CARUSO, OR	3181 SW SAM JACKSON PARK RD	OHSU	PORTLAND	OR	972393011	0.3175676	18
1801096912	LE	CHAU		CHAU LE, OR	1350 NE 122ND AVE		PORTLAND	OR	972302011	0.317573968	18
1992021745	DRAPIZA	LESLIE	A	LESLIE A DRAPIZA, OR	3896 BEVERLY AVE NE	BUILDING J,	SALEM	OR	973051374	0.317825026	18
1235666538	SMITH	BRIANNE	ELIZABETH	BRIANNE ELIZABETH SMITH, OR	3600 NW SAMARITAN DR		CORVALLIS	OR	973303737	0.317975914	18
1649667510	BOSCH	STEPHANIE	ALLISON	STEPHANIE ALLISON BOSCH, OR	920 SW RANGE DR		WALDPORT	OR	973949634	0.318764892	18
1174043517	JOHNSON	MARIA		MARIA JOHNSON, OR	2821 DAGGETT AVE STE 200		KLAMATH FALLS	OR	976011130	0.319215615	18
1295806958	JACOBSON	KARIN	THEA	KARIN THEA JACOBSON, OR	9800 SE SUNNYSIDE ROAD		CLACKAMAS	OR	970159301	0.31928513	18
1205196417	BACOLOD	RAMESIS		RAMESIS BACOLOD, OR	700 SW RAMSEY AVE	SUITE 101	GRANTS PASS	OR	975275786	0.320020637	18
1306816459	GOLDENBERG	JEFFREY	M	JEFFREY M GOLDENBERG, OR	1835 PEARL ST		EUGENE	OR	974018217	0.321030833	18
1154473312	SHAH	AMIT	RAJNI	AMIT RAJNI SHAH, OR	426 SW STARK ST	8TH FLOOR	PORTLAND	OR	972042347	0.321118656	18
1346320157	KULUS	JOHN	J	JOHN J KULUS, OR	1220 MAIN ST E		MONMOUTH	OR	973611839	0.321669179	18
1245640572	BASHIR	AMANY		AMANY BASHIR, OR	14455 SW ALLEN BLVD	STE 100	BEAVERTON	OR	970054428	0.32169159	18
1548456031	STIEGLITZ	LARY	PARKER	LARY PARKER STIEGLITZ, OR	19 MYRTLE ST		MEDFORD	OR	975047337	0.322253017	18
1588758932	WOLF	ANDREAS		ANDREAS WOLF, OR	19400 NW EVERGREEN PWY		HILLSBORO	OR	971247031	0.322297234	18
1497190409	BYBEE	KEEVIN		KEEVIN BYBEE, OR	1321 NE 99TH AVE	STE 100	PORTLAND	OR	972209436	0.322941708	18
1588684781	FITZPATRICK	THOMAS	MARK	THOMAS MARK FITZPATRICK, OR	42 S BROADWAY AVE		BURNS	OR	977202014	0.323074318	18
1356388094	FRYE	TRACI	M.	TRACI M. FRYE, OR	100 N. EAST STREET		JOSEPH	OR	97846	0.323566457	18
1649355462	OSBORN	JUSTIN	E	JUSTIN E OSBORN, OR	10330 SE 32ND AVE STE 205		MILWAUKIE	OR	972226594	0.323784205	18
1235386111	PENNY	HEATHER	MICHELLE	HEATHER MICHELLE PENNY, OR	5050 NE HOYT ST	SUITE 454	PORTLAND	OR	972132991	0.323886097	18
1902879935	FLETCHALL	MARLON	G	MARLON G FLETCHALL, OR	4010 AERIAL WAY		EUGENE	OR	974029757	0.324117774	18
1174510234	RUPPERT	RONALD	C	RONALD C RUPPERT, OR	870 S FRONT ST	SUITE 200	CENTRAL POINT	OR	975022779	0.324426371	18
1932374295	HO	MINH	QUOC	MINH QUOC HO, OR	1350 NE 122ND AVE		PORTLAND	OR	972302011	0.324550015	18
1326155409	SYLTEBO	THOMAS	FREDERICK	THOMAS FREDERICK SYLTEBO, OR	3550 N INTERSTATE AVE		PORTLAND	OR	972271196	0.324760369	18
1558941278	SULITZER	DANIEL		DANIEL SULITZER, OR	150 NE KENNETH FORD DR		ROSEBURG	OR	974701042	0.325279848	18
1457399321	DEVOE	JENNIFER	E	JENNIFER E DEVOE, OR	4411 SW VERMONT ST		PORTLAND	OR	972191020	0.326243755	18
1144547837	SHAMO	ERIC	NICHOLAS	ERIC NICHOLAS SHAMO, OR	9800 SE SUNNYSIDE RD		CLACKAMAS	OR	97015	0.326341816	18
1992700850	BROWN	CAROLINE	JEAN	CAROLINE JEAN BROWN, OR	495 RAMSEY AVE		GRANTS PASS	OR	975275681	0.327441065	18
1295771152	WHEELER	PATRICIA	L	PATRICIA L WHEELER, OR	534 PLEASANT VIEW WAY NW	SUITE 100	ALBANY	OR	973211789	0.328118241	18
1427498005	DEAN	MCKENZIE	E	MCKENZIE E DEAN, OR	61250 SE COOMBS PLACE		BEND	OR	97702	0.328277925	18
1992104418	BROWN	KRISTINA	A	KRISTINA A BROWN, OR	9450 SW BARNES RD STE 100		PORTLAND	OR	97225	0.328556999	18
1083103287	MILLER	AUBREY	M	AUBREY M MILLER, OR	9775 SE SUNNYSIDE RD		CLACKAMAS	OR	970155739	0.328674182	18
1326039892	EWBANK	SHAWN	A	SHAWN A EWBANK, OR	452 NW 1ST AVE		CANBY	OR	970133532	0.328862633	18
1588869119	SUTKUS	AMY		AMY SUTKUS, OR	280 S 1ST AVE		MILL CITY	OR	973600003	0.329762108	18
1184094849	LANTOS	BRIAN		BRIAN LANTOS, OR	1235 NW 11TH ST		CORVALLIS	OR	973304616	0.330148682	18
1518088376	TREW	HELEN		HELEN TREW, OR	2921 DOCTORS PARK DR		MEDFORD	OR	975048127	0.330430624	18
1649442476	FALGOUT	MELANIE	MARIE	MELANIE MARIE FALGOUT, OR	831 NW COUNCIL DR	SUITE 125	GRESHAM	OR	970303721	0.33053211	18
1972822591	HAWKINS	CHRISTOPH		CHRISTOPH HAWKINS, OR	2020 CAPITOL ST NE		SALEM	OR	973010644	0.330542045	18
1922194695	HEYERMAN	RICHARD	DANIEL	RICHARD DANIEL HEYERMAN, OR	1698 E MCANDREWS RD	SUITE 300	MEDFORD	OR	975045589	0.330827931	18
1861412884	BAK	KATHY	KIRYANG	KATHY KIRYANG BAK, OR	330 CHILOQUIN BLVD		CHILOQUIN	OR	97624	0.330832668	18
1588811269	HARTLEY	JENNIFER	ANNE	JENNIFER ANNE HARTLEY, OR	1312 SW WASHINGTON ST		PORTLAND	OR	972052327	0.33099484	18
1306842919	BRIDGEMAN	DEONA	LYNN	DEONA LYNN BRIDGEMAN, OR	345 N GRANT ST		CANBY	OR	970133610	0.331099796	18
1972820967	GUFFANTI	GREGORY	TSAI	GREGORY TSAI GUFFANTI, OR	10330 SE 32ND AVE	325	MILWAUKIE	OR	972226587	0.332856595	18
1053365627	NOSCE	RACHEL	JEAN	RACHEL JEAN NOSCE, OR	598 E 13TH AVE		EUGENE	OR	974014783	0.333083622	18
1306088943	SULLIVAN	BRIAN	J	BRIAN J SULLIVAN, OR	1250 SW VETERANS WAY STE 120		REDMOND	OR	97756	0.333228169	18
1821189309	PETER	DAVID	RUSSELL	DAVID RUSSELL PETER, OR	6640 SW REDWOOD LANE		PORTLAND	OR	97224	0.333641585	18
1619133097	JARASA	JENNIFER	T	JENNIFER T JARASA, OR	2570 NW EDENBOWER BLVD	SUITE 100	ROSEBURG	OR	97471	0.334024196	18
1477578961	CALVERT	JAMES	F	JAMES F CALVERT, OR	2801 DAGGETT AVE		KLAMATH FALLS	OR	976011106	0.33447224	18
1215063235	DUBROW	MATTHEW	EVAN	MATTHEW EVAN DUBROW, OR	3826 SE LAMBERT ST		PORTLAND	OR	972028026	0.334932618	18
1861451916	UENG	TIMOTHY		TIMOTHY UENG, OR	5234 SW PHILOMATH BLVD		CORVALLIS	OR	973331042	0.33517034	18
1730195702	FOSTER	DAVID		DAVID FOSTER, OR	1401 N 10TH AVE #200		STAYTON	OR	973831311	0.335365564	18
1811038193	RADCLIFFE	CARLA	CHRISTINE	CARLA CHRISTINE RADCLIFFE, OR	6736 NE KILLINGSWORTH ST		PORTLAND	OR	972183338	0.335835193	18
1346277027	HOLMES	HENRY	H.	HENRY H. HOLMES, OR	1010 1ST ST SE	SUITE 110	BANDON	OR	974119301	0.335844128	18
1518163518	FLOWERS	KAREN	LOUISE	KAREN LOUISE FLOWERS, OR	9250 SW HALL BLVD		TIGARD	OR	97223	0.336684772	18
1437460193	ODARICH	TETYANA	O	TETYANA O ODARICH, OR	9300 SE 91ST AVE STE 201		HAPPY VALLEY	OR	970863762	0.337822495	18
1104926633	REID	VICKI	LYNNE	VICKI LYNNE REID, OR	4855 SW WESTERN AVE		BEAVERTON	OR	970053460	0.3379597	18
1457662967	WATERMAN	ADAM	T	ADAM T WATERMAN, OR	3680 NW SAMARITAN DR		CORVALLIS	OR	973303737	0.33829317	18
1215959523	MCQUEEN	ROBERT	JEROME	ROBERT JEROME MCQUEEN, OR	2880 HAYES ST		NEWBERG	OR	971321310	0.338824725	18
1396737847	ABDUN-NUR	DAVID		DAVID ABDUN-NUR, OR	741 NE 6TH ST		GRANTS PASS	OR	975261556	0.339540916	18
1508841974	GODEK	BRENT	W	BRENT W GODEK, OR	1700 GEARY ST SE		ALBANY	OR	973226842	0.339701909	18
1699770057	GRAY	TIMOTHY	J.	TIMOTHY J. GRAY, OR	1909 MOUNTAIN VIEW LN	SUITE 200	FOREST GROVE	OR	971162893	0.340334092	18
1053607457	REFAAT	MOHAMED		MOHAMED REFAAT, OR	1046 6TH AVE SW		ALBANY	OR	973211916	0.340465751	18
1083655609	BREEZE	MATTHEW	J	MATTHEW J BREEZE, OR	4920 N INTERSTATE AVE		PORTLAND	OR	972173653	0.340763124	18
1548310352	LEE	DAVID	H.	DAVID H. LEE, OR	412 A AVE STE 200		LAKE OSWEGO	OR	970343078	0.340785475	18
1689645061	CURRIE	STUART	J	STUART J CURRIE, OR	7545 SE TUALATIN VALLEY HWY		HILLSBORO	OR	971238252	0.341084385	18
1013083609	AHMED	HALA	MOHAMED A	HALA MOHAMED A AHMED, OR	125 NE MANZANITA AVE		GRANTS PASS	OR	975261400	0.341189875	18
1366438095	ERMSHAR	JON		JON ERMSHAR, OR	1716 WILLIAMS HWY		GRANTS PASS	OR	975275661	0.341338005	18
1437404464	JENSEN	JADE	HOPE	JADE HOPE JENSEN, OR	2801 DAGGETT AVE		KLAMATH FALLS	OR	976011106	0.341798915	18
1932129483	WIRSING	NELLIE	MAY	NELLIE MAY WIRSING, OR	2821 DAGGETT AVE STE 100		KLAMATH FALLS	OR	976011106	0.342441227	18
1316013626	FRASER	MARILYN	JEAN	MARILYN JEAN FRASER, OR	2870 NE WEST DEVILS LAKE RD		LINCOLN CITY	OR	973675127	0.342737904	18
1699069617	PAULISSEN	MELISSA		MELISSA PAULISSEN, OR	801 PACIFIC AVE		TILLAMOOK	OR	971413926	0.342968129	18
1194814913	LUNDSGAARDE	TONYA	JOAN	TONYA JOAN LUNDSGAARDE, OR	10180 SE SUNNYSIDE RD		CLACKAMAS	OR	970158970	0.344202827	18
1932511540	SCHWARTZ	ANDREW		ANDREW SCHWARTZ, OR	3001 ST ANTHONY WAY		PENDLETON	OR	978013836	0.344223465	18
1578559951	LEE	RAYMOND	S	RAYMOND S LEE, OR	10151 SE SUNNYSIDE RD STE 100		CLACKAMAS	OR	970155705	0.344288633	18
1164405692	CALLAGHAN	ELIZABETH	E.	ELIZABETH E. CALLAGHAN, OR	3033 SE MONROE ST		MILWAUKIE	OR	972226636	0.345249535	18
1760552483	PASTERNAK	MARK	ANDREAS	MARK ANDREAS PASTERNAK, OR	900 11TH ST SE		BANDON	OR	974119114	0.346022068	18
1205907268	CORZILIUS	SUSAN	P.	SUSAN P. CORZILIUS, OR	5125 SKYLINE RD S	KAISER SKYL	SALEM	OR	973069427	0.346181757	18
1487600987	HINDEL	INGEBORG		INGEBORG HINDEL, OR	1151 N. ADAIR ST.		CORNELIUS	OR	97113	0.346649942	18
1770788176	WHETSTONE	HEATHER	LEIGH	HEATHER LEIGH WHETSTONE, OR	1425 BEAVERCREEK RD		OREGON CITY	OR	970454076	0.347514131	18
1821187089	CRONE	PAULA		PAULA CRONE, OR	9200 SE 91ST AVE	STE 220	HAPPY VALLEY	OR	970863756	0.34849408	18
1720262462	BAKER	ROLA	P.	ROLA P. BAKER, OR	2282 NW TROOST ST	SUITE 102	ROSEBURG	OR	974706071	0.34942082	18
1447547807	GULLEY	MONICA	J	MONICA J GULLEY, OR	12710 SE DIVISION ST		PORTLAND	OR	97236	0.349569576	18
1184935876	FOSTER	MATTHEW	CHRISTOPH	MATTHEW CHRISTOPH FOSTER, OR	700 S J ST		LAKEVIEW	OR	97630	0.349783987	18
1669478277	ANDERS	JOANNA		JOANNA ANDERS, OR	345 N GRANT ST		CANBY	OR	970133610	0.349922297	18
1013970540	KORDUS	MICHAEL	J	MICHAEL J KORDUS, OR	8385 DIVISION RD STE 101		WHITE CITY	OR	975031176	0.349980747	18
1508804477	GIBSON	RICHARD	F	RICHARD F GIBSON, OR	545 NE 47TH AVE		PORTLAND	OR	972132237	0.350554433	18
1801282462	GONZALES	ERIN		ERIN GONZALES, OR	2821 DAGGETT AVE STE 200		KLAMATH FALLS	OR	976011106	0.350740357	18
1649546839	KROENING-ROCH	JASON	CHRISTOPH	JASON CHRISTOPH KROENING-ROCH, OR	3181 SW SAM JACKSON PARK RD		PORTLAND	OR	972393011	0.350981134	18
1275829038	CORSO	KRISTINA	EILEEN	KRISTINA EILEEN CORSO, OR	1700 GEARY ST SE		ALBANY	OR	973226842	0.351213023	18
1992753297	DODSON	ANTHONY	LYNN	ANTHONY LYNN DODSON, OR	390 9TH ST		FLORENCE	OR	974399470	0.35174168	18
1821210956	SILFLOW	JAMI	RAE	JAMI RAE SILFLOW, OR	1600 NE BROADWAY ST		PORTLAND	OR	972321426	0.352544746	18
1124261862	LAIOSA	SARAH	LYNN	SARAH LYNN LAIOSA, OR	77 W WASHINGTON ST		BURNS	OR	977201544	0.353017854	18
1033445267	MCCOIN	CAMERON	E	CAMERON E MCCOIN, OR	380 9TH ST		FLORENCE	OR	974399470	0.353141048	18
1740408012	GILBERT	LISA	MICHELE L	LISA MICHELE L GILBERT, OR	1925 NW AMBERGLEN PKWY	SUITE 300	HILLSBORO	OR	970066945	0.354044135	18
1093785149	JOHNSON	SCOTT	H	SCOTT H JOHNSON, OR	1835 PEARL ST		EUGENE	OR	974018217	0.354435158	18
1790723658	BARBEE	CARL	A	CARL A BARBEE, OR	2821 DAGGETT AVE STE 100		KLAMATH FALLS	OR	976011106	0.354777937	18
1346509387	KNOX	RACHEL	MELISSA	RACHEL MELISSA KNOX, OR	9900 SW GREENBURG RD	SUITE 235	TIGARD	OR	97223	0.355146539	18
1760822290	MATSEN	PHEBE		PHEBE MATSEN, OR	1321 NE 99TH AVE STE 200		PORTLAND	OR	972209439	0.355809594	18
1487676821	JOHNSTON	KEVIN		KEVIN JOHNSTON, OR	559 W WASHINGTON ST		BURNS	OR	977201441	0.35858146	18
1982044038	CARRIERE	PHILIP		PHILIP CARRIERE, OR	1027 E BURNSIDE ST		PORTLAND	OR	972141328	0.358810647	18
1285713735	SCHULER	CHRISTOPH		CHRISTOPH SCHULER, OR	211 NW LARCH AVE		REDMOND	OR	977561357	0.359541381	18
1386695732	REMBER	KATRENKA	R	KATRENKA R REMBER, OR	13200 SW PACIFIC HWY		TIGARD	OR	97223	0.35997609	18
1598820888	FLOYD	DAVID		DAVID FLOYD, OR	1700 GEARY ST SE		ALBANY	OR	973226842	0.360117793	18
1053416743	REDDY	NEEMA		NEEMA REDDY, OR	217 DIVISION AVE		EUGENE	OR	974045429	0.36109305	18
1881637882	BRINK	HAROLD	J.	HAROLD J. BRINK, OR	1700 GEARY ST SE		ALBANY	OR	973226842	0.361324628	18
1134118243	WILLETT	TRACY		TRACY WILLETT, OR	110 MAIN ST		MORO	OR	970393115	0.361693958	18
1043515323	LITTLE TOLEDO	ALISON		ALISON LITTLE TOLEDO, OR	4531 SE BELMONT ST	SUITE 250	PORTLAND	OR	972151675	0.361788095	18
1508229303	LIN	TAMMY		TAMMY LIN, OR	3321 SW 2ND ST		GRESHAM	OR	970306318	0.362282958	18
1043210719	SCHERLIE	MARK	JOSEPH	MARK JOSEPH SCHERLIE, OR	1275 WALLACE RD NW		SALEM	OR	97304	0.362283808	18
1164409173	HARRISON	RUSSELL	B	RUSSELL B HARRISON, OR	1600 SE COURT PL	SUITE 201	PENDLETON	OR	97801	0.362849043	18
1932544632	YOST	JASON		JASON YOST, OR	2801 DAGGETT AVE	CASCADES EA	KLAMATH FALLS	OR	976011106	0.363685466	18
1932213048	OREN	TAMARA	LYNN	TAMARA LYNN OREN, OR	7705 SE DIVISION ST		PORTLAND	OR	972061059	0.36421529	18
1255327375	BRADBURN	DAVID	ARTHUR	DAVID ARTHUR BRADBURN, OR	980 3RD ST	SUITE 200	TILLAMOOK	OR	971419469	0.364241314	18
1437385994	DE LATORRE	BARBARA		BARBARA DE LATORRE, OR	16180 SE SUNNYSIDE RD	STE 102	CLACKAMAS	OR	970156302	0.364825636	18
1245694819	SCHREIBER	HANNAH		HANNAH SCHREIBER, OR	2821 DAGGETT AVE STE 100		KLAMATH FALLS	OR	976011106	0.365082342	18
1164456539	POWERS	ELIZABETH	CAROL	ELIZABETH CAROL POWERS, OR	603 MEDICAL PARKWAY		ENTERPRISE	OR	978281168	0.365318985	18
1134660640	KOMISARZ	CHRISTOPH		CHRISTOPH KOMISARZ, OR	5050 NE HOYT ST STE 454		PORTLAND	OR	972132984	0.366096061	18
1295718096	BRAUER	DAVID	W.	DAVID W. BRAUER, OR	335 SW 13TH ST		ONTARIO	OR	979144547	0.366250889	18
1043522949	LOVE	CHRISTOPH	M.	CHRISTOPH M. LOVE, OR	18750 SE STARK ST		PORTLAND	OR	972335330	0.366507068	18
1821073701	PENDLETON	MICHAEL	LOWRIE	MICHAEL LOWRIE PENDLETON, OR	849 PACIFIC AVE		HOOD RIVER	OR	970311956	0.366839032	18
1184882953	BELEN	MARIQUITA	TOLENTINO	MARIQUITA TOLENTINO BELEN, OR	2484 RIVER RD		EUGENE	OR	974042042	0.366934439	18
1033127550	SMITH	JEANENE	ANN	JEANENE ANN SMITH, OR	3930 SE DIVISION ST		PORTLAND	OR	972021643	0.367219272	18
1568756591	GOODWIN	MICHAEL	D	MICHAEL D GOODWIN, OR	18040 SW LOWER BOONES FERRY RD	STE 100	TIGARD	OR	972247258	0.367810378	18
1598775926	RISSER	AMANDA	LEIGH	AMANDA LEIGH RISSER, OR	3930 SE DIVISION ST		PORTLAND	OR	972021643	0.367829833	18
1184604100	MARJANOVIC	DANIELA	O	DANIELA O MARJANOVIC, OR	2233 W HARVARD AVE		ROSEBURG	OR	974712550	0.368253791	18
1932180049	GRIFFITH	WARREN	G	WARREN G GRIFFITH, OR	3377 RIVERBEND DR		SPRINGFIELD	OR	974778803	0.368351205	18
1356423503	FISHER	DEO	FLAIZ	DEO FLAIZ FISHER, OR	600 NW 11TH ST	SUITE E-15	HERMISTON	OR	978388602	0.368369277	18
1346549920	MENNINGER	KATHRYN	L	KATHRYN L MENNINGER, OR	226 SE 8TH AVE		HILLSBORO	OR	971234218	0.368417479	18
1548273022	ALEXANDER	ALLAN	RICHARD	ALLAN RICHARD ALEXANDER, OR	1321 NE 99TH AVE	SUITE 100	PORTLAND	OR	972209437	0.368512807	18
1841267747	NORRIS	THADDEUS	MICHAEL	THADDEUS MICHAEL NORRIS, OR	1420 JOHN ADAMS ST		OREGON CITY	OR	970451609	0.368739689	18
1992814990	LATULIPPE	STEVEN	A	STEVEN A LATULIPPE, OR	531 SE CLAY ST		DALLAS	OR	973382865	0.369268535	18
1114239936	WALKER	JAMEY	LYNN	JAMEY LYNN WALKER, OR	1475 MT. HOOD AVE		WOODBURN	OR	97071	0.369396148	18
1982774360	SHEASLEY	JILL	EILEEN	JILL EILEEN SHEASLEY, OR	10180 SE SUNNYSIDE RD		CLACKAMAS	OR	970158970	0.369466016	18
1811420409	JANTZI	HANNAH	KAUFFMAN	HANNAH KAUFFMAN JANTZI, OR	2821 DAGGETT AVE STE 200		KLAMATH FALLS	OR	976011130	0.369577968	18
1760435135	TATHAM	ELINOR	J	ELINOR J TATHAM, OR	201 PLAGEMAN	OREGON STAT	CORVALLIS	OR	97331	0.369935183	18
1609000942	HART	ASHLEY	E	ASHLEY E HART, OR	1321 NE 99TH AVE	SUITE 100	PORTLAND	OR	972209437	0.371059075	18
1528034899	JARVIS	BARRY	S	BARRY S JARVIS, OR	1200 HILYARD ST	SUITE 230	EUGENE	OR	974018122	0.371122945	18
1831131713	JANSSEN	ANDREA	GROUT	ANDREA GROUT JANSSEN, OR	7529 SE TUALATIN VALLEY HWY		HILLSBORO	OR	971238252	0.371808271	18
1316156540	PAPAC	JESSE	MARTIN	JESSE MARTIN PAPAC, OR	425 E 7TH ST		THE DALLES	OR	970582607	0.372204886	18
1811086762	MYKLEBUST	MONICA	K	MONICA K MYKLEBUST, OR	16180 SE SUNNYSIDE RD	SUITE 102	HAPPY VALLEY	OR	970156301	0.372770923	18
1568443794	HERD	MELVIN		MELVIN HERD, OR	375 SE NORTON LN STE A		MCMINNVILLE	OR	971288484	0.372779343	18
1124103445	JOHNSON	LADONNA	MAE	LADONNA MAE JOHNSON, OR	201 PLAGEMAN BLDG	OREGON STAT	CORVALLIS	OR	973315801	0.373221044	18
1811063407	GIVENS	DONNA	R	DONNA R GIVENS, OR	1690 NE LYNDA LN		GRANTS PASS	OR	975263599	0.373820674	18
1073561759	HOGGARD	JOHN	THOMAS	JOHN THOMAS HOGGARD, OR	1700 SW 257TH AVE		TROUTDALE	OR	970601900	0.374173472	18
1053707661	MYERS	DOLLY	NICOLE	DOLLY NICOLE MYERS, OR	3600 NW SAMARITAN DR		CORVALLIS	OR	973303737	0.374503037	18
1689010738	JACKSON	KRISTINA	E	KRISTINA E JACKSON, OR	1501 NE MEDICAL CENTER DR		BEND	OR	977016051	0.374589449	18
1558592360	VAUGHN	GINGER	A	GINGER A VAUGHN, OR	170 FORD RD		JOHN DAY	OR	978452009	0.374903183	18
1831377175	WROBEL	TERRY	JOAN	TERRY JOAN WROBEL, OR	265 SE OAK ST		HILLSBORO	OR	971234392	0.375383842	18
1154320380	FINDLEY	MICHAEL	STAN	MICHAEL STAN FINDLEY, OR	2280 MARCOLA RD		SPRINGFIELD	OR	974772594	0.375802368	18
1154399517	KHAN	ZAFAR	MS	ZAFAR MS KHAN, OR	3600 NW SAMARITAN DR		CORVALLIS	OR	973303737	0.375969134	18
1225129794	VALE	ELAINE	SUE	ELAINE SUE VALE, OR	10024 SE 32ND AVE		MILWAUKIE	OR	972226514	0.376290784	18
1265870430	HEINZE	JULIA	AMOLIA	JULIA AMOLIA HEINZE, OR	19500 SE STARK ST		PORTLAND	OR	972335757	0.376987675	18
1871574640	BLENNING	CAROL	ELIZABETH	CAROL ELIZABETH BLENNING, OR	3930 SE DIVISION ST		PORTLAND	OR	972021643	0.377066868	18
1770874430	VO	YEN	PHI	YEN PHI VO, OR	265 SE OAK ST		HILLSBORO	OR	971234392	0.377199366	18
1285711010	GRIESS	KRISTINE	ELIZABETH	KRISTINE ELIZABETH GRIESS, OR	11900 SW GREENBURG RD		TIGARD	OR	972236453	0.377243074	18
1225072309	MEADOR	MARY	LEE	MARY LEE MEADOR, OR	115 NW GREELEY AVE		BEND	OR	977012963	0.377307761	18
1326184607	HEIDINGER	WENDELL	CHARLES	WENDELL CHARLES HEIDINGER, OR	1600 NW 6TH ST	SOUTH SUITE	GRANTS PASS	OR	975261094	0.377837512	18
1780639575	KENDALL	CARMEN	G	CARMEN G KENDALL, OR	5555 NE ELAM YOUNG PKWY		HILLSBORO	OR	971246452	0.378013156	18
1689605776	PATIN	JANET	E	JANET E PATIN, OR	440 NW DIVISION ST		GRESHAM	OR	970305506	0.378382359	18
1033192273	ALAIMO	ROBERT	J	ROBERT J ALAIMO, OR	1620 E 12TH ST		THE DALLES	OR	970583213	0.378860834	18
1639174915	RICHARDSON-TO	JOANNE	ROSALYN C	JOANNE ROSALYN C RICHARDSON-TO, OR	15 N MORRIS ST		PORTLAND	OR	972271541	0.379283555	18
1487853107	NALL	COURTNEY		COURTNEY NALL, OR	3303 S BOND AVE FL 9		PORTLAND	OR	972394501	0.379668355	18
1609458850	RATLIFF	TABETHA	S	TABETHA S RATLIFF, OR	3600 NW SAMARITAN DR		CORVALLIS	OR	973303737	0.380972776	18
1376571646	MORENO	CLAUDINE	Y	CLAUDINE Y MORENO, OR	5050 NE HOYT ST	SUITE 240	PORTLAND	OR	972132991	0.381035102	18
1366780066	GUNSUL	ANTHONY		ANTHONY GUNSUL, OR	61250 SE COOMBS PLACE		BEND	OR	97702	0.381228696	18
1396831178	CLARK	LOUISE		LOUISE CLARK, OR	2701 NW VAUGHN ST	SUITE 140	PORTLAND	OR	972105398	0.381299064	18
1710975024	SCHOTT	JONATHAN	D	JONATHAN D SCHOTT, OR	3950 17TH ST	SUITE A	BAKER CITY	OR	978141300	0.381424975	18
1346496874	EPSTEIN	REED	S	REED S EPSTEIN, OR	930 SW ABBEY ST		NEWPORT	OR	973654820	0.381918267	18
1235351974	CHIN	RAYMOND	N	RAYMOND N CHIN, OR	1705 WAVERLY DR SE		ALBANY	OR	973226952	0.382027813	18
1245453315	LOWDERMILK	MARY FRAN	T L	MARY FRAN T L LOWDERMILK, OR	19875 SW 65TH AVE STE 100		TUALATIN	OR	970628353	0.382033275	18
1124056049	YOUNG	MICHAEL	P	MICHAEL P YOUNG, OR	12442 SW SCHOLLS FERRY RD	SUITE 100	TIGARD	OR	972233396	0.382389852	18
1134235468	MARTIN	KLAUS		KLAUS MARTIN, OR	310 SOUTHEAST BAKER STREET		MCMINNVILLE	OR	971286038	0.382394702	18
1396240628	TRAN	PATTY		PATTY TRAN, OR	3181 SW SAM JACKSON PARK RD		PORTLAND	OR	972393098	0.382492253	18
1235394107	GERMANN	ANTONIO		ANTONIO GERMANN, OR	1175 MOUNT HOOD AVE		WOODBURN	OR	970719060	0.382581162	18
1609972926	NYQUIST	THEODORE	THORSTEN	THEODORE THORSTEN NYQUIST, OR	2163 NW 2ND STREET		MCMINNVILLE	OR	971289108	0.38360023	18
1376577940	MCKIM	ROBERT	MENZIE	ROBERT MENZIE MCKIM, OR	3175 POCAHONTAS RD		BAKER CITY	OR	978141434	0.383699735	18
1710916051	KLEIN	ELIZABETH	G	ELIZABETH G KLEIN, OR	10330 SE 32ND AVE	SUITE 205	MILWAUKIE	OR	972226587	0.383998104	18
1457347965	SZUMSKI	FRANCIS	E	FRANCIS E SZUMSKI, OR	506 4TH ST		LA GRANDE	OR	978501906	0.384266258	18
1568787463	SHARIAT	BRIDGET	MARIE	BRIDGET MARIE SHARIAT, OR	679 MAIN ST		SWEET HOME	OR	973863305	0.384971193	18
1316951510	MALCOLM	SHIRLEY	ANN	SHIRLEY ANN MALCOLM, OR	70 BOWER DR		MEDFORD	OR	975013689	0.385005845	18
1104434224	SNELL	MELISSA		MELISSA SNELL, OR	150 NE KENNETH FORD DR		ROSEBURG	OR	974701042	0.385159755	18
1447395710	PUERINI	MICHAEL		MICHAEL PUERINI, OR	3405 DEER PARK DR SE		SALEM	OR	973109302	0.385404391	18
1245693811	SIMON	RAYMOND	ANTHONY	RAYMOND ANTHONY SIMON, OR	1700 GEARY ST SE STE 200		ALBANY	OR	973226842	0.386453923	18
1598945131	SEETHARAMAN	SUBRAMANI		SUBRAMANI SEETHARAMAN, OR	3033 SE MONROE ST		MILWAUKIE	OR	972226636	0.386658114	18
1083683247	JOHANSEN	LAURENS	FOSTER	LAURENS FOSTER JOHANSEN, OR	6352 PALOMINO WAY		WEST LINN	OR	970682242	0.387035056	18
1942268354	KOSCHMANN	FAITH	L.	FAITH L. KOSCHMANN, OR	690 N MAIN ST		MOUNT ANGEL	OR	973629518	0.387377729	18
1194780353	RIVAS	HENRY	R	HENRY R RIVAS, OR	11510 SE STARK ST		PORTLAND	OR	972163356	0.387406627	18
1043290570	BYRNE	DONNA	M	DONNA M BYRNE, OR	4135 QUEST DR		EUGENE	OR	974028768	0.387673182	18
1730230368	WHEELER	KRISTIN	MARIE	KRISTIN MARIE WHEELER, OR	619 NW 6TH AVE FL 5		PORTLAND	OR	972093964	0.387884804	18
1659361517	STIGER	JOHN	C	JOHN C STIGER, OR	15195 SE THORNTON DR		MILWAUKIE	OR	972672551	0.388534411	18
1770772493	BAYUK	JAMES	W	JAMES W BAYUK, OR	205 MAIN ST		AUMSVILLE	OR	973259018	0.388614276	18
1598367211	RUIZ HOPPER	KATIA	RENEE	KATIA RENEE RUIZ HOPPER, OR	7477 SE 52ND AVE		PORTLAND	OR	972068206	0.388852115	18
1295741775	SAULTZ	JOHN	WILLIAM	JOHN WILLIAM SAULTZ, OR	3181 SW SAM JACKSON PARK RD		PORTLAND	OR	972393011	0.389028756	18
1255591962	PIRKL	GREGORY	L	GREGORY L PIRKL, OR	2020 CAPITOL ST NE		SALEM	OR	973010644	0.389240908	18
1922111384	JOHNSON	BRUCE	E	BRUCE E JOHNSON, OR	241 MAPLE ST		ASHLAND	OR	975201515	0.390017728	18
1376936732	ANDERSON	PAMELA		PAMELA ANDERSON, OR	1937 W HARVARD AVE		ROSEBURG	OR	974712720	0.390057455	18
1982981809	LEESMAN	CHRISTOPH	WILLIAM	CHRISTOPH WILLIAM LEESMAN, OR	3600 NW SAMARITAN DR	GRADUATE ME	CORVALLIS	OR	973303737	0.390196827	18
1780230284	THARP	APRIL	NOELLE	APRIL NOELLE THARP, OR	2280 MARCOLA RD		SPRINGFIELD	OR	974772594	0.390256821	18
1861429235	VU	AN	CONG	AN CONG VU, OR	450 VILLA RD		NEWBERG	OR	971321857	0.390848883	18
1891700308	TOFFLER	WILLIAM	LOUIS	WILLIAM LOUIS TOFFLER, OR	3303 SW BOND AVE	FM--9TH FLO	PORTLAND	OR	972394501	0.391388291	18
1518970946	HOWARD	ANTJE	HECKMANN	ANTJE HECKMANN HOWARD, OR	5050 SKYLINE VILLAGE LOOP S.		SALEM	OR	97306	0.392486911	18
1013079144	LUNDQUIST	CHRISTOPH	J	CHRISTOPH J LUNDQUIST, OR	1050 W ELM AVE STE 110		HERMISTON	OR	978382713	0.392764007	18
1033112271	CANDELARIA	DAVID		DAVID CANDELARIA, OR	280 MAPLE ST		ASHLAND	OR	975201552	0.392905735	18
1003200908	BOCHAT	KATY	L	KATY L BOCHAT, OR	5050 NE HOYT ST STE 454		PORTLAND	OR	972132984	0.392905774	18
1326350703	HEDDEN	JENNIFER		JENNIFER HEDDEN, OR	1000 3RD ST		TILLAMOOK	OR	971413430	0.392974196	18
1932149754	SLIND HULL	JULIE		JULIE SLIND HULL, OR	1165 UNION ST NE	SUITE 200	SALEM	OR	973014693	0.393372675	18
1265728802	PIERZCHALA	ANNA		ANNA PIERZCHALA, OR	9000 N LOMBARD ST		PORTLAND	OR	972033006	0.393963333	18
1720344393	THOMAS	LARISSA	ANN	LARISSA ANN THOMAS, OR	559 W WASHINGTON ST		BURNS	OR	977201441	0.394475558	18
1861461782	REID	MATTHEW	V	MATTHEW V REID, OR	3550 N INTERSTATE AVE		PORTLAND	OR	972271196	0.394735231	18
1174550123	LAKE	MARCY	G	MARCY G LAKE, OR	4855 SW WESTERN AVE		BEAVERTON	OR	970053460	0.395173396	18
1053408724	PIERCE	DAVID	ALBERT	DAVID ALBERT PIERCE, OR	15950 SW MILLIKAN WAY		BEAVERTON	OR	97006	0.395492337	18
1710415179	WALLER	SIMRAN		SIMRAN WALLER, OR	150 NE KENNETH FORD DR		ROSEBURG	OR	974701042	0.39587393	18
1154362291	NORRIS	SHERYL	L	SHERYL L NORRIS, OR	211 NW LARCH AVE		REDMOND	OR	977561357	0.396046889	18
1285659433	MANOCHA	RITU		RITU MANOCHA, OR	1010 13TH ST SE		SALEM	OR	973022507	0.396141181	18
1568499663	GALLUP	DONALD	N.	DONALD N. GALLUP, OR	2020 CAPITOL ST NE		SALEM	OR	973010698	0.396641326	18
1639344625	WILLIAMS	RYAN	E	RYAN E WILLIAMS, OR	17055 RUBEN LN		SANDY	OR	970559276	0.397251324	18
1194901785	THOMAS	GEOFFREY	LEE	GEOFFREY LEE THOMAS, OR	450 TATONE ST		BOARDMAN	OR	978188076	0.398127261	18
1972587095	GABE	MICHAEL	DANA	MICHAEL DANA GABE, OR	347 FAIRVIEW ST		SILVERTON	OR	973811916	0.398426121	18
1669649653	SCHNEIDER	BENJAMIN	NATHANIEL	BENJAMIN NATHANIEL SCHNEIDER, OR	3303 SW BOND AVE	9TH FLOOR	PORTLAND	OR	972394501	0.398858819	18
1588754204	OLENICK	JEFFREY	S	JEFFREY S OLENICK, OR	18610 NW CORNELL RD	SUITE 300	HILLSBORO	OR	971249206	0.399434562	18
1477846608	DE VERA	RENSIE CH	R	RENSIE CH R DE VERA, OR	1200 HILYARD ST	SUITE 230	EUGENE	OR	974018122	0.399681919	18
1558755892	ELSASSER	RACHEL	ANN	RACHEL ANN ELSASSER, OR	1700 GEARY ST SE STE 200		ALBANY	OR	97322	0.399790171	18
1386024800	JENNINGS	BRIAN		BRIAN JENNINGS, OR	180 FORD RD		JOHN DAY	OR	978452009	0.400416201	18
1861420788	YU	MAGGIE	K	MAGGIE K YU, OR	20115 SW PACIFIC HWY	SUITE 221	SHERWOOD	OR	971404949	0.401347853	18
1639202138	CHAPMAN	ROBERT	STANTON	ROBERT STANTON CHAPMAN, OR	1233 WOODSIDE DR		EUGENE	OR	974016463	0.401992536	18
1538105747	GARRETT	TROY	A.	TROY A. GARRETT, OR	777 NW 9TH ST STE 320		CORVALLIS	OR	973306169	0.402005795	18
1649581075	AZARBEHI	NIMA		NIMA AZARBEHI, OR	1701 NW HAWTHORNE AVE	SUITE 201	GRANTS PASS	OR	975261257	0.402504859	18
1720374069	KAISER	MATTHEW	J	MATTHEW J KAISER, OR	3299 HILYARD ST		EUGENE	OR	974053721	0.402583406	18
1275153355	OSORNIO-CENTE	PATRIK		PATRIK OSORNIO-CENTE, OR	3600 NW SAMARITAN DR		CORVALLIS	OR	973303737	0.402618855	18
1508092180	EVANS	AMELIA	SARAH	AMELIA SARAH EVANS, OR	3036 NE MLK JR BLVD		PORTLAND	OR	972123053	0.403316585	18
1679654412	NGUYEN	AMY		AMY NGUYEN, OR	589 NW 11TH ST		HERMISTON	OR	978386600	0.403508606	18
1235165325	BURKET	BRADLEY	JOHN	BRADLEY JOHN BURKET, OR	2195 NE PROFESSIONAL CT	STE 1	BEND	OR	977016028	0.403714333	18
1396140968	BRUECKNER	STACY		STACY BRUECKNER, OR	589 NW 11TH ST		HERMISTON	OR	978386600	0.403986478	18
1871566539	CHANG	YEE	TIFFANY	YEE TIFFANY CHANG, OR	10250 SW GREENBURG RD	SUITE 110 L	PORTLAND	OR	972235443	0.404276101	18
1235429069	PATTERSON	KELLY	MCNAMARA	KELLY MCNAMARA PATTERSON, OR	2821 DAGGETT AVE STE 100		KLAMATH FALLS	OR	976011106	0.404277278	18
1659480200	BROWN	LAURENCE	GEORGE	LAURENCE GEORGE BROWN, OR	18610 NW CORNELL RD	SUITE 300	HILLSBORO	OR	971249204	0.404642897	18
1093006744	REFF	TESSA	KATHLEEN	TESSA KATHLEEN REFF, OR	679 MAIN ST		SWEET HOME	OR	973863305	0.405915341	18
1851329767	MCCLAIN	DAVID	CHARLES	DAVID CHARLES MCCLAIN, OR	930 SW ABBEY ST		NEWPORT	OR	973654820	0.40673991	18
1518484120	CLEMENTS	ASHLEY	M.	ASHLEY M. CLEMENTS, OR	777 STANTON BLVD		ONTARIO	OR	97914	0.40728395	18
1386026086	PHAM	NHAT		NHAT PHAM, OR	3550 N INTERSTATE AVE		PORTLAND	OR	972271196	0.407460937	18
1477801330	LALI	SATNAM	SINGH	SATNAM SINGH LALI, OR	495 SW RAMSEY AVE		GRANTS PASS	OR	975275681	0.407882804	18
1073510228	POWELL	TAMARA		TAMARA POWELL, OR	1690 NE LYNDA LN		GRANTS PASS	OR	975263599	0.408253573	18
1285691733	LAPLANTE	DRUANNE		DRUANNE LAPLANTE, OR	10151 SE SUNNYSIDE RD STE 100		CLACKAMAS	OR	970155705	0.408508673	18
1467959098	UNRUH	CLAIRE	L	CLAIRE L UNRUH, OR	3600 NW SAMARITAN DR		CORVALLIS	OR	973303737	0.408686537	18
1669865739	RAKOWSKI	BAIER		BAIER RAKOWSKI, OR	6640 SW REDWOOD LN		PORTLAND	OR	972247187	0.409693344	18
1639531171	BOLLING-RINGL	KELLY		KELLY BOLLING-RINGL, OR	51781 HUNTINGTON RD		LA PINE	OR	97739	0.4106673	18
1174956049	HOUSER	BENJAMIN	DANIEL	BENJAMIN DANIEL HOUSER, OR	9290 SE SUNNYBROOK BLVD STE 120		CLACKAMAS	OR	970156802	0.410674137	18
1942396676	OLSEN	NEIL	M	NEIL M OLSEN, OR	870 S FRONT ST	SUITE 200	CENTRAL POINT	OR	975022779	0.411068016	18
1740254556	HARRINGTON	MARK	ALDEN	MARK ALDEN HARRINGTON, OR	2531 BOONE RD SE		SALEM	OR	973069675	0.411125782	18
1700316544	CHOUDHURY	ZIA	AHMED	ZIA AHMED CHOUDHURY, OR	520 SW RAMSEY AVE		GRANTS PASS	OR	975275535	0.412657526	18
1508966227	PRICE	MICHAEL	ERNEST	MICHAEL ERNEST PRICE, OR	1022 SW 55TH PL		REDMOND	OR	977569209	0.412729585	18
1629464284	SIRCAR	RACHEL	KUMARI	RACHEL KUMARI SIRCAR, OR	19500 SE STARK ST		PORTLAND	OR	972335757	0.413019038	18
1306846357	ST. GERMAIN	DEANNA	M	DEANNA M ST. GERMAIN, OR	1375 NW KINGSTON AVE		BEND	OR	977012242	0.413299445	18
1912921313	BLOUNT	ELIZABETH		ELIZABETH BLOUNT, OR	335 FAIRVIEW ST		SILVERTON	OR	973811916	0.41331367	18
1962442657	MANUELE	KENNETH	W.	KENNETH W. MANUELE, OR	500 5TH ST		BROOKINGS	OR	974159702	0.413363141	18
1457385114	CHERN	LAURIE		LAURIE CHERN, OR	18040 SW LOWER BOONES FERRY RD	SUITE 100	TIGARD	OR	972247258	0.413634658	18
1558469510	GRECO	DOMINIQUE		DOMINIQUE GRECO, OR	725 S. WAHANNA RD		SEASIDE	OR	971387735	0.41372515	18
1871681577	QUIJANO	OSCAR	MANUBAG	OSCAR MANUBAG QUIJANO, OR	608 LANCASTER DR SE		SALEM	OR	973015643	0.415608735	18
1447282504	LAW	ROBERT	D	ROBERT D LAW, OR	620 RANCH ROAD		REEDSPORT	OR	97467	0.416611697	18
1790211845	DANFORTH	OLIVIA	MARTINE	OLIVIA MARTINE DANFORTH, OR	1700 GEARY ST SE STE 200		ALBANY	OR	973226842	0.41789086	18
1972703403	MILANO	CHRISTINA	E	CHRISTINA E MILANO, OR	3930 SE DIVISION ST		PORTLAND	OR	972021643	0.417907105	18
1528590494	DOMINGO	ALEXANDER		ALEXANDER DOMINGO, OR	3181 SW SAM JACKSON PARK RD	OHSU	PORTLAND	OR	972393011	0.418188282	18
1730515891	FRANKE	KRISTINE		KRISTINE FRANKE, OR	12511 SW 68TH AVE		PORTLAND	OR	972238297	0.41821005	18
1306879994	MAGNUSON BOYL	SHARYL		SHARYL MAGNUSON BOYL, OR	1010 SW COAST HWY STE 203		NEWPORT	OR	973655215	0.41877083	18
1245282516	WILLS	DAVID		DAVID WILLS, OR	13200 SW PACIFIC HWY		TIGARD	OR	97223	0.419280523	18
1568493435	RODGERS	TAMARA	J	TAMARA J RODGERS, OR	1003 PROVIDENCE DR	SUITE 210	NEWBERG	OR	971327521	0.419309989	18
1497782205	HICKEY	JOHN	E.	JOHN E. HICKEY, OR	100 MULLINS DR STE C2		LEBANON	OR	973552868	0.419442585	18
1730393570	MARCHAND	KRISTINA		KRISTINA MARCHAND, OR	5555 NE ELAM YOUNG PKWY		HILLSBORO	OR	971246452	0.41950727	18
1588774426	SCALLON	QUINN	MARIE	QUINN MARIE SCALLON, OR	2577 NE COURTNEY DR STE 100		BEND	OR	97701	0.419634053	18
1245328418	WARREN	TRENT	B	TRENT B WARREN, OR	1507 SE THIRD AVE		CANBY	OR	970134560	0.420686862	18
1568818581	MILLER	BETHANY	JENSEN	BETHANY JENSEN MILLER, OR	1700 GEARY ST SE STE 200		ALBANY	OR	973226842	0.421356847	18
1932216751	MADDOX	JAMES	ALAN	JAMES ALAN MADDOX, OR	1900 WOODLAND DR		COOS BAY	OR	974202099	0.421832564	18
1427006105	GEE-GOTT	LANA		LANA GEE-GOTT, OR	2280 MARCOLA RD		SPRINGFIELD	OR	974772594	0.421876604	18
1952307183	GIFFORD	JOSEPH	R	JOSEPH R GIFFORD, OR	1050 W ELM AVE	STE 110	HERMISTON	OR	978382713	0.422122781	18
1497017354	MUELLER	MARK	ROBERT	MARK ROBERT MUELLER, OR	1680 CHAMBERS ST	SUITE 103	EUGENE	OR	974023655	0.422281372	18
1467402982	WISER	ERIC	MILTON	ERIC MILTON WISER, OR	4411 SW VERMONT ST		PORTLAND	OR	972191020	0.422368537	18
1952486532	MORTIMER-LAMB	CHARLES	DEREK	CHARLES DEREK MORTIMER-LAMB, OR	8495 CRATER LAKE HWY		WHITE CITY	OR	975033011	0.422966081	18
1619980125	AZHAR	EZRA		EZRA AZHAR, OR	3415 SW 187TH AVE		BEAVERTON	OR	970063106	0.424026231	18
1679055594	PANSOY	JOEANN		JOEANN PANSOY, OR	4010 AERIAL WAY		EUGENE	OR	974029757	0.424292047	18
1760688568	WILCOX	TIM	I	TIM I WILCOX, OR	5050 NE HOYT ST STE 454		PORTLAND	OR	972132984	0.424642373	18
1326180688	WILK	LEONARD	MARK	LEONARD MARK WILK, OR	1332 S SHASTA AVE	SUITE A	EAGLE POINT	OR	975248623	0.424796677	18
1568555001	MCMAHON	DOUGLAS	B	DOUGLAS B MCMAHON, OR	2841 AVENUE G, SUITE 100		WHITE CITY	OR	975033030	0.424907101	18
1780771733	FIELDS	SCOTT	ALLEN	SCOTT ALLEN FIELDS, OR	3181 SW SAM JACKSON PARK RD		PORTLAND	OR	972393011	0.425307303	18
1295251072	DUDEK DEWBRE	SUZANNE	RUTH	SUZANNE RUTH DUDEK DEWBRE, OR	671 SW MAIN ST		WINSTON	OR	974966571	0.425331821	18
1710998810	HOURIHAN	ELIZABETH	A	ELIZABETH A HOURIHAN, OR	3303 SW BOND AVE STE 9		PORTLAND	OR	97239	0.425552266	18
1265938021	MICHAELS	SARAH		SARAH MICHAELS, OR	10330 SE 32ND AVE STE 325		MILWAUKIE	OR	972226656	0.425652196	18
1801960281	IRVINE	DAVID	J	DAVID J IRVINE, OR	1700 GEARY ST SE		ALBANY	OR	973226842	0.425694406	18
1154313682	POWELL	RONALD	WAYNE	RONALD WAYNE POWELL, OR	1673 10TH ST.		WEST LINN	OR	970684607	0.426154554	18
1033783931	WANG	AARON		AARON WANG, OR	3600 NW SAMARITAN DR		CORVALLIS	OR	973303737	0.426462383	18
1164406179	LARGENT	BARBARA	JEAN	BARBARA JEAN LARGENT, OR	1375 NW KINGSTON AVE		BEND	OR	977012242	0.426753036	18
1912068289	MCCULLOUGH	LESLIE	LEE	LESLIE LEE MCCULLOUGH, OR	1600 DELTA WATERS RD	SUITE 107	MEDFORD	OR	975049114	0.427558204	18
1144511056	HATCH	BRIGIT	ADAMUS	BRIGIT ADAMUS HATCH, OR	3181 SW SAM JACKSON PARK RD		PORTLAND	OR	972393011	0.428052625	18
1831296979	KLAUS	LORISSA	ESTHER	LORISSA ESTHER KLAUS, OR	19500 SE STARK ST		PORTLAND	OR	972335757	0.428515532	18
1598857153	VINES	JENNIFER		JENNIFER VINES, OR	619 NW 6TH AVE FL 4		PORTLAND	OR	972093964	0.42863	18
1871970152	MCGUIRE	CHELSEA	M	CHELSEA M MCGUIRE, OR	1151 N ADAIR ST		CORNELIUS	OR	971138900	0.428995272	18
1104936301	BUGAS	CHRISTINE	A.	CHRISTINE A. BUGAS, OR	9250 SW HALL BLVD		TIGARD	OR	972236857	0.429435565	18
1164855649	BUCKMASTER	ANNE	MANCINI	ANNE MANCINI BUCKMASTER, OR	3181 SW SAM JACKSON PARK RD	OHSU	PORTLAND	OR	97239	0.430044439	18
1487765392	WARLICK	THOMAS	A	THOMAS A WARLICK, OR	1501 NE MEDICAL CENTER DR		BEND	OR	977016051	0.430092284	18
1982610564	BAJOREK	MARK	MICHAEL	MARK MICHAEL BAJOREK, OR	4435 SW CARL PL		PORTLAND	OR	972391518	0.43021743	18
1427007632	BRUS	WILLIAM		WILLIAM BRUS, OR	2830 CRESCENT AVE		EUGENE	OR	974087397	0.430334121	18
1649476219	RASMUSSEN	ROY	PARKER	ROY PARKER RASMUSSEN, OR	1050 W ELM AVE	SUITE 210	HERMISTON	OR	978382700	0.430451852	18
1306821731	BRAZER	JOHN	WILLIAM	JOHN WILLIAM BRAZER, OR	790 E 5TH ST		COQUILLE	OR	974231755	0.43067846	18
1447387360	LIU	ROBYN	A	ROBYN A LIU, OR	3303 SW BOND AVE		PORTLAND	OR	972394501	0.431503977	18
1225618978	BENAKANAKERE	INDIRA		INDIRA BENAKANAKERE, OR	150 NE KENNETH FORD DR		ROSEBURG	OR	974701042	0.431979406	18
1407882814	MIZUSHIMA	AOI	N	AOI N MIZUSHIMA, OR	4920 N INTERSTATE AVE		PORTLAND	OR	972173653	0.432615991	18
1740667419	SACHS	EMMA		EMMA SACHS, OR	1200 HILYARD ST STE 230		EUGENE	OR	974018122	0.433099609	18
1477050466	PECK	NATALIE	A	NATALIE A PECK, OR	3600 NW SAMARITAN DR		CORVALLIS	OR	973303737	0.433161889	18
1265727515	PLACEK	MARY	SUSANNE	MARY SUSANNE PLACEK, OR	1430 MONMOUTH ST		INDEPENDENCE	OR	973511127	0.43320403	18
1588618458	ERIKSEN	JACQUELIN	M	JACQUELIN M ERIKSEN, OR	2435 NE CUMULUS AVE STE A		MCMINNVILLE	OR	971288862	0.433609184	18
1366480105	OH	KELLY	K	KELLY K OH, OR	5555 NE ELAM YOUNG PKWY		HILLSBORO	OR	971246452	0.434324904	18
1386909851	KURZET	KYLE	MOORE	KYLE MOORE KURZET, OR	1920 CHAMBERS ST APT 3		EUGENE	OR	974051868	0.434813803	18
1225075849	BOYD	R.	DEVEE	R. DEVEE BOYD, OR	100 N. EAST STREET		JOSEPH	OR	97846	0.434928215	18
1255769857	ROWE	AIMEE	LEIGH	AIMEE LEIGH ROWE, OR	2821 DAGGETT AVE STE 100		KLAMATH FALLS	OR	976011106	0.435421679	18
1518048438	JULYAN	RICHARD	LLOYD	RICHARD LLOYD JULYAN, OR	1705 WAVERLY DR SE		ALBANY	OR	973226952	0.435511649	18
1346278660	O'NEILL	ELIZABETH	R	ELIZABETH R O'NEILL, OR	1321 NE 99TH AVE	SUITE 200	PORTLAND	OR	972209436	0.43561042	18
1801031588	CRANE	SAMUEL	CHRISTOFE	SAMUEL CHRISTOFE CRANE, OR	3181 SW SAM JACKSON PARK RD		PORTLAND	OR	972393011	0.436103752	18
1629034152	BURNESS	JESSICA	V	JESSICA V BURNESS, OR	10330 SE 32ND AVE	SUITE 205	MILWAUKIE	OR	972226587	0.436465911	18
1306926274	HOLLAND	JOANNE	MARIE	JOANNE MARIE HOLLAND, OR	117 THIRD STREET		DRAIN	OR	97435	0.436671022	18
1073510459	ZASLOW	KIMBERLY	A.	KIMBERLY A. ZASLOW, OR	691 MURPHY ROAD	SUITE 107	MEDFORD	OR	97504	0.436857649	18
1669440400	HEJINIAN	ANNA	CAROLYN	ANNA CAROLYN HEJINIAN, OR	1590 EAST 13TH AVENUE		EUGENE	OR	974031232	0.437124571	18
1528441318	JOHNSON	NICOLAS		NICOLAS JOHNSON, OR	7529 SE TUALATIN VALLEY HWY		HILLSBORO	OR	971238252	0.438547104	18
1134168560	PALM	WILLIAM	H	WILLIAM H PALM, OR	3617 S PACIFIC HWY		MEDFORD	OR	975018957	0.43871165	18
1669416673	EWANCHYNA	KEVIN	DJ	KEVIN DJ EWANCHYNA, OR	5234 SW PHILOMATH BLVD		CORVALLIS	OR	973331042	0.438791017	18
1366471732	CARABALLO-HUN	CYNTHIA	D	CYNTHIA D CARABALLO-HUN, OR	4855 SW WESTERN AVE		BEAVERTON	OR	970053460	0.439128175	18
1780805176	UNTERSEHER	CHRIS	ALLEN	CHRIS ALLEN UNTERSEHER, OR	3181 SW SAM JACKSON PARK RD		PORTLAND	OR	972393011	0.439840234	18
1073002119	KIM	MARGARET	YOUNGAH	MARGARET YOUNGAH KIM, OR	3600 NW SAMARITAN DR		CORVALLIS	OR	973303737	0.440293801	18
1770740094	ALLEN	CAREY	L	CAREY L ALLEN, OR	384 SE COMBS FLAT RD STE 1200		PRINEVILLE	OR	977542562	0.440554307	18
1104917608	WHITEHEAD	GUY		GUY WHITEHEAD, OR	10180 SE SUNNYSIDE RD		CLACKAMAS	OR	970158970	0.440748018	18
1548206535	WOLFE	VALERIE	A	VALERIE A WOLFE, OR	5050 NE HOYT ST	STE 240	PORTLAND	OR	972132991	0.440874423	18
1487234969	WOOD	MEGHAN	E.	MEGHAN E. WOOD, OR	3600 NW SAMARITAN DR		CORVALLIS	OR	973303737	0.440986463	18
1063867661	TOLLE	MICHELLE		MICHELLE TOLLE, OR	506 4TH ST		LA GRANDE	OR	978501906	0.441447336	18
1174562557	BRIEN	CLARE	J	CLARE J BRIEN, OR	390 9TH ST		FLORENCE	OR	974399470	0.441592018	18
1154346591	WICKS	MICHAEL	DAVID	MICHAEL DAVID WICKS, OR	347 FAIRVIEW ST		SILVERTON	OR	973811916	0.441851796	18
1912000795	ZINK	NANCY		NANCY ZINK, OR	4411 SW VERMONT ST		PORTLAND	OR	972191020	0.44224983	18
1386904837	ROSENFELD	SHAI	D	SHAI D ROSENFELD, OR	4104 SE 82ND AVE	STE 250	PORTLAND	OR	972662954	0.44274182	18
1902217813	BARRETT	CAROLINE		CAROLINE BARRETT, OR	5555 NE ELAM YOUNG PKWY		HILLSBORO	OR	971246452	0.442971491	18
1174537047	BOLDUC	DIANE		DIANE BOLDUC, OR	340 MEDICAL LOOP		ROSEBURG	OR	974701645	0.443052338	18
1407404668	STOCKTON	TAYLOR	ROSE	TAYLOR ROSE STOCKTON, OR	19700 SUNSHINE WAY		BEND	OR	977021984	0.444037238	18
1538115597	BENIKOVA	YANINA	M	YANINA M BENIKOVA, OR	19185 SW 90TH AVE		TUALATIN	OR	970627558	0.444832384	18
1720354863	DOSSEY	BRIAN	LANE	BRIAN LANE DOSSEY, OR	11 TRIPP ST		MEDFORD	OR	975047343	0.445522864	18
1376906586	MACCOUN	CAITLIN	R	CAITLIN R MACCOUN, OR	180 FORD RD		JOHN DAY	OR	978452009	0.445534278	18
1811951148	GRISE	MURLAN	E	MURLAN E GRISE, OR	24461 E WELCHES RD		WELCHES	OR	970677067	0.445863849	18
1649708710	GUCKIEN	LOGAN	W	LOGAN W GUCKIEN, OR	5050 NE HOYT ST STE 454		PORTLAND	OR	972132984	0.446992188	18
1699723304	YANKEE	JOSEPH	E.	JOSEPH E. YANKEE, OR	6564 SE LAKE ROAD	SUITE 100	MILWAUKIE	OR	972222238	0.447326661	18
1093151805	HELLMAN	PHILIP		PHILIP HELLMAN, OR	335 FAIRVIEW ST		SILVERTON	OR	973816070	0.447539261	18
1659492643	NEWHALL	JAMES	F	JAMES F NEWHALL, OR	511 SW 10TH AVE		PORTLAND	OR	972052732	0.447681716	18
1841372059	FLAIZ	THEODORE	DOUGLAS	THEODORE DOUGLAS FLAIZ, OR	600 NW 11TH ST	SUITE E-15	HERMISTON	OR	978388602	0.447833126	18
1609824754	ERDE	KAREN	M	KAREN M ERDE, OR	9000 N LOMBARD ST		PORTLAND	OR	972033006	0.447882175	18
1447218318	PAVELKA	JEFFREY	P	JEFFREY P PAVELKA, OR	16180 SE SUNNYSIDE RD	SUITE 102	HAPPY VALLEY	OR	970156302	0.449482626	18
1982649794	ARGUELLO-BELL	MELISSA		MELISSA ARGUELLO-BELL, OR	1151 N ADAIR ST		CORNELIUS	OR	971138900	0.449630583	18
1306891189	BAKKE	KATHLEEN		KATHLEEN BAKKE, OR	1905 MAIN ST		KLAMATH FALLS	OR	976012638	0.449641833	18
1730686544	SUN	CINDY		CINDY SUN, OR	135 NE 102ND AVE		PORTLAND	OR	972204167	0.449788987	18
1366419095	LAYNE	ROBERT	S	ROBERT S LAYNE, OR	1162 WILLAMETTE ST	ATTN: CAROL	EUGENE	OR	974013568	0.450283988	18
1912990375	ACOSTA	ORLANDO	RAVENET	ORLANDO RAVENET ACOSTA, OR	849 PACIFIC AVE		HOOD RIVER	OR	970311956	0.451583796	18
1528457397	KUPERSHTOK	MANIA		MANIA KUPERSHTOK, OR	1175 MOUNT HOOD AVE		WOODBURN	OR	970719060	0.452129044	18
1073588471	MURPHY	DEBORAH	J	DEBORAH J MURPHY, OR	541 NE 20TH AVE	SUITE 210	PORTLAND	OR	972322862	0.45240603	18
1821245788	CHONG	JAMES	SOK	JAMES SOK CHONG, OR	440 NW DIVISION ST		GRESHAM	OR	970305506	0.453293084	18
1295775278	HULL	MARION	C	MARION C HULL, OR	115 NE MAY LN		MCMINNVILLE	OR	971289272	0.453440157	18
1932180734	LOBERG	LANCE	GREGORY	LANCE GREGORY LOBERG, OR	9605 GRAND RONDE RD		GRAND RONDE	OR	973479712	0.454178821	18
1457737355	WHITAKER	KIM		KIM WHITAKER, OR	1620 E 12TH ST		THE DALLES	OR	97058	0.454523952	18
1568404135	GRAHAM	CONNIE	B.	CONNIE B. GRAHAM, OR	3517 NW SAMARITAN DR	SUITE 201	CORVALLIS	OR	973303767	0.454721265	18
1851387849	HERO	TONI	LORAINE	TONI LORAINE HERO, OR	400 NE ROBERTS AVE		GRESHAM	OR	970307464	0.454731948	18
1164591079	JOSLIN	TIMOTHY	ALAN	TIMOTHY ALAN JOSLIN, OR	3303 SW BOND AVE		PORTLAND	OR	972394501	0.454786663	18
1194067413	CHAN	MATTHEW	G	MATTHEW G CHAN, OR	3181 SW SAM JACKSON PARK RD	OHSU	PORTLAND	OR	972393011	0.455064931	18
1801087283	MCKAY	SAMANTHA	ALISON	SAMANTHA ALISON MCKAY, OR	2020 8TH AVENUE, SUITE 100		WEST LINN	OR	97068	0.455318437	18
1992865380	GOODING	MATTHEW	KIRK	MATTHEW KIRK GOODING, OR	246 CATALINA DR SUITE 5		ASHLAND	OR	975201624	0.455468922	18
1720058704	HALPERT	SCOTT	D	SCOTT D HALPERT, OR	1650 CHAMBERS ST		EUGENE	OR	974023636	0.455725886	18
1922195841	MCCARTHY	GEOFFREY	WILLIAM	GEOFFREY WILLIAM MCCARTHY, OR	677 NW MELINDA AVE		PORTLAND	OR	972103126	0.456010503	18
1881667145	HUNDLEY	CHARLES	P	CHARLES P HUNDLEY, OR	2570 NW EDENBOWER BLVD	SUITE 100	ROSEBURG	OR	974706220	0.457166874	18
1871811307	GOELST	REAN	ALEX	REAN ALEX GOELST, OR	1800 NE MARKET DR		FAIRVIEW	OR	970247000	0.45742359	18
1881779635	COULTER	MARY	ELLEN	MARY ELLEN COULTER, OR	550 NW HILL ST		BEND	OR	977012951	0.457433285	18
1932326493	GRISSOM	DOUGLAS	WILLIAM	DOUGLAS WILLIAM GRISSOM, OR	1151 MAY ST	SUITE 201	HOOD RIVER	OR	970311526	0.458138345	18
1346359494	JOHNSON	MILTON	JAMES	MILTON JAMES JOHNSON, OR	1050 W ELM AVE STE 110		HERMISTON	OR	978382713	0.459586333	18
1255866489	PARRISH	BRITAIN	LARSON	BRITAIN LARSON PARRISH, OR	1937 W HARVARD AVE		ROSEBURG	OR	974712720	0.459768388	18
1760489181	BIERAUGEL	JEAN	T.	JEAN T. BIERAUGEL, OR	555 BLACK OAK DR	SUITE 100	MEDFORD	OR	975048447	0.459837798	18
1669434098	MITCHELL	SHEILA	MARIE	SHEILA MARIE MITCHELL, OR	2725 SW CEDAR HILLS BLVD STE 200		BEAVERTON	OR	970051435	0.46046744	18
1356380208	BELOZER	MARYLOU	L.	MARYLOU L. BELOZER, OR	425 N SANTIAM HWY		LEBANON	OR	973554361	0.460469384	18
1316233489	RICHARDS	CORBETT	SILCOX	CORBETT SILCOX RICHARDS, OR	425 N SANTIAM HWY		LEBANON	OR	973554361	0.460550536	18
1972824043	BURT	CLIFTON	JOSEPH	CLIFTON JOSEPH BURT, OR	3377 RIVERBEND DR		SPRINGFIELD	OR	974778803	0.460706788	18
1841483575	HART	SHELLEY	A.	SHELLEY A. HART, OR	702 SW RAMSEY AVE	SUITE 120	GRANTS PASS	OR	975275858	0.461796148	18
1790714392	LUND	CYNTHIA	L	CYNTHIA L LUND, OR	308 VILLA RD	SUITE 114	NEWBERG	OR	971321830	0.461938668	18
1497985931	DORRIS	JALIEN	KATRICE	JALIEN KATRICE DORRIS, OR	633 N ALBANY RD NW		ALBANY	OR	973211433	0.462020379	18
1356362008	NELSON	STEPHEN	LANIER	STEPHEN LANIER NELSON, OR	2859 STATE ST	SUITE 102	MEDFORD	OR	975048400	0.462162302	18
1396791885	CHANYAPUTHIPO	SUNISA		SUNISA CHANYAPUTHIPO, OR	115 NE MAY LN		MCMINNVILLE	OR	971289272	0.462921407	18
1235191412	ADAMO	HARRY		HARRY ADAMO, OR	3377 RIVERBEND DR	URGENT CARE	SPRINGFIELD	OR	974778803	0.463108761	18
1114371911	MORGAN	SARAH	JESSICA	SARAH JESSICA MORGAN, OR	3600 NW SAMARITAN DR		CORVALLIS	OR	973303737	0.463260154	18
1457379505	EDMAN	JENNIFER	C.	JENNIFER C. EDMAN, OR	3181 SW SAM JACKSON PARK RD	BAIRD HALL	PORTLAND	OR	972393011	0.463767543	18
1508840851	MILLS	TRUDY	LYNN	TRUDY LYNN MILLS, OR	500 5TH ST		BROOKINGS	OR	974159702	0.463781326	18
1750448981	MELINA	CARL	M	CARL M MELINA, OR	18610 NW CORNELL ROAD	SUITE 100	HILLSBORO	OR	971249923	0.463833232	18
1235542622	RAHIMI	JALEH	MIKO	JALEH MIKO RAHIMI, OR	1321 NE 99TH AVE STE 200		PORTLAND	OR	972209439	0.463929072	18
1194968800	TROBAUGH	EDWARD	R.	EDWARD R. TROBAUGH, OR	2074 S 6TH ST		KLAMATH FALLS	OR	976013372	0.464124366	18
1336183474	GARBER	LESLEY	E	LESLEY E GARBER, OR	5900 INLAND SHORES WAY N		KEIZER	OR	973033883	0.464324972	18
1437190741	GEDDES	GARY	ROSS	GARY ROSS GEDDES, OR	12400 NW CORNELL RD		PORTLAND	OR	972295616	0.46445704	18
1073611109	MURPHY	GREGORY	LEE	GREGORY LEE MURPHY, OR	3710 SW US VETERANS HOSPITAL RD	P3GP1	PORTLAND	OR	972392964	0.465872529	18
1396059150	ZULETA	ANDRES	GONZALO	ANDRES GONZALO ZULETA, OR	2020 CAPITOL ST NE		SALEM	OR	973010698	0.466114295	18
1861400871	SCHIEBER	SCOTT	ERIC	SCOTT ERIC SCHIEBER, OR	2163 NW 2ND STREET		MCMINNVILLE	OR	971289108	0.466248322	18
1417980335	RASHID	KRISTINA	R	KRISTINA R RASHID, OR	4015 MERCANTILE DR	SUITE 200	LAKE OSWEGO	OR	970352552	0.466383167	18
1972990174	GLENN	TERRELL		TERRELL GLENN, OR	1430 MONMOUTH ST		INDEPENDENCE	OR	973511127	0.466932465	18
1588915896	KOLCHUGINA	GALENA	K	GALENA K KOLCHUGINA, OR	3680 NW SAMARITAN DR		CORVALLIS	OR	973303737	0.467549226	18
1497919161	CORDY	VICTORIA	A	VICTORIA A CORDY, OR	3617 S PACIFIC HWY		MEDFORD	OR	975018957	0.468205531	18
1063519833	TSENG	ANN	G.	ANN G. TSENG, OR	4411 SW VERMONT ST		PORTLAND	OR	972191020	0.468594155	18
1346668878	MIKULIC	ANNA	CHRISTINE	ANNA CHRISTINE MIKULIC, OR	10690 NE CORNELL RD STE 220		HILLSBORO	OR	971249224	0.469057663	18
1962538496	YOUNG	ROBERT	C	ROBERT C YOUNG, OR	13200 SW PACIFIC HWY		TIGARD	OR	97223	0.469244834	18
1770182677	WOOD	ERIN	KAYE	ERIN KAYE WOOD, OR	1716 WILLIAMS HWY		GRANTS PASS	OR	975275661	0.469554057	18
1265591622	CHRISTLIEB	DEE	EDWARD	DEE EDWARD CHRISTLIEB, OR	935 SISKIYOU BLVD		ASHLAND	OR	975202143	0.470268744	18
1982672465	STOWELL	CHRISTIAN	R. D.	CHRISTIAN R. D. STOWELL, OR	1232 UNIVERSITY OF OREGON		EUGENE	OR	974031205	0.470816776	18
1871677641	COHEN	LAWRENCE	LEE	LAWRENCE LEE COHEN, OR	2821 DAGGETT AVE STE 100		KLAMATH FALLS	OR	976011106	0.471080455	18
1326233065	GERHARD	AMY	L	AMY L GERHARD, OR	16770 SW EDY RD		SHERWOOD	OR	971409678	0.471261334	18
1730187436	NICHOLS	RUSSEL	JAMES	RUSSEL JAMES NICHOLS, OR	130 THOMPSON AVENUE		HEPPNER	OR	97836	0.472019365	18
1134125172	ROBERTS	TIMOTHY	E	TIMOTHY E ROBERTS, OR	495 SW RAMSEY AVE.		GRANTS PASS	OR	97527	0.47270079	18
1114050754	DE FONTES	DEANE	C	DEANE C DE FONTES, OR	426 SW STARK ST	8TH FLOOR	PORTLAND	OR	972042347	0.472798636	18
1417022112	LEWIS	MARC	E	MARC E LEWIS, OR	356 SE 9TH AVE		HILLSBORO	OR	971234202	0.47313703	18
1104841642	HARDIN	WALTER	RAY	WALTER RAY HARDIN, OR	6 CENTERPOINTE DR STE 200		LAKE OSWEGO	OR	970358660	0.474307703	18
1689029852	ROTH	NICOLE	Y	NICOLE Y ROTH, OR	560 CATALINA DR STE 200		ASHLAND	OR	975201605	0.475997522	18
1033196795	ANDREINI POUL	SONI	L	SONI L ANDREINI POUL, OR	160 S OAK ST # 133		SISTERS	OR	977591589	0.477077759	18
1508205972	DOWNEY	DAVID	JAMES	DAVID JAMES DOWNEY, OR	1332 S SHASTA AVE STE A		EAGLE POINT	OR	975248623	0.477229921	18
1154754208	TUBMAN	ANNA	MARIAN	ANNA MARIAN TUBMAN, OR	1508 DIVISION ST	SUITE 25, P	OREGON CITY	OR	970451582	0.477694576	18
1154829513	BUI	DIANA		DIANA BUI, OR	4141 N WILLIAMS AVE STE 9A		PORTLAND	OR	972172988	0.477981846	18
1023429883	BAKER	WESTON		WESTON BAKER, OR	603 MEDICAL PKWY		ENTERPRISE	OR	978285124	0.478190336	18
1669586442	YALE	JERRY		JERRY YALE, OR	1175 MOUNT HOOD AVE		WOODBURN	OR	970719060	0.478309859	18
1215162235	CASEY-FORD	ROWAN	GUINEVERE	ROWAN GUINEVERE CASEY-FORD, OR	9775 SE SUNNYSIDE RD	SUITE 200	CLACKAMAS	OR	970155739	0.478363383	18
1902823735	BELAFSKY	CARYN	BETH	CARYN BETH BELAFSKY, OR	229 W STEWART AVE		MEDFORD	OR	975013663	0.479164989	18
1992734370	LOOMIS	ANNA	C	ANNA C LOOMIS, OR	1321 NE 99TH AVE	SUITE 200	PORTLAND	OR	972209436	0.47964037	18
1003824681	THIRINGER	SHERIDAN		SHERIDAN THIRINGER, OR	1825 MAPLE ST		FOREST GROVE	OR	971161939	0.479845319	18
1659310423	GRAVEN	KENDALL	E	KENDALL E GRAVEN, OR	2020 CAPITOL ST NE		SALEM	OR	973033244	0.479957695	18
1811903370	SMITS	ARIEL	KATHLEEN	ARIEL KATHLEEN SMITS, OR	4411 SW VERMONT ST		PORTLAND	OR	972191020	0.480137928	18
1952984338	MULUKUTLA	SHILPA		SHILPA MULUKUTLA, OR	3600 NW SAMARITAN DR		CORVALLIS	OR	973303737	0.480221276	18
1144323346	BARBA	DENISE	S	DENISE S BARBA, OR	4744 LIBERTY RD S STE 120		SALEM	OR	973025182	0.482831074	18
1326574617	MORROW	ALEXANDRA	NICOLE	ALEXANDRA NICOLE MORROW, OR	1700 GEARY ST SE STE 200		ALBANY	OR	973226842	0.482930914	18
1356367213	LEE	KEVIN	HARRY	KEVIN HARRY LEE, OR	574 ALLISON ST		ASHLAND	OR	975202910	0.482955137	18
1962507095	JACOBS	JOSEPH	R	JOSEPH R JACOBS, OR	1501 NE MEDICAL CENTER DR		BEND	OR	977016051	0.483262198	18
1003162959	CARD	AMY	LYNNE	AMY LYNNE CARD, OR	5050 SKYLINE VILLAGE LOOP S		SALEM	OR	973069490	0.485243073	18
1164477147	HOSSEINION	SHAHRAM		SHAHRAM HOSSEINION, OR	1735 SE 33RD AVE		PORTLAND	OR	972145024	0.486276713	18
1134156003	NELSON	THAD	L.	THAD L. NELSON, OR	325 PARK ST		LEBANON	OR	973554229	0.486552041	18
1265449193	WAGNER	DAVID	G.	DAVID G. WAGNER, OR	9250 SW HALL BLVD		TIGARD	OR	972236857	0.486990283	18
1295773463	CAINE	KIRSTEN	ELIZABETH	KIRSTEN ELIZABETH CAINE, OR	100 N. EAST ST		JOSEPH	OR	97846	0.487777306	18
1578880548	JACKSON	LARRY	ARTHUR	LARRY ARTHUR JACKSON, OR	1445 GATEWAY BLVD		COTTAGE GROVE	OR	974241224	0.488139932	18
1578530341	PAULSON	DANIEL	KEITH	DANIEL KEITH PAULSON, OR	2280 MARCOLA ROAD		SPRINGFIELD	OR	974772594	0.488756304	18
1366975559	CROOKS	CHRISTAL	VANESSA	CHRISTAL VANESSA CROOKS, OR	4135 QUEST DR		EUGENE	OR	974028768	0.489319984	18
1114957461	GILBERT	JULIE	A	JULIE A GILBERT, OR	5100 RIVER RD N		KEIZER	OR	973035371	0.49045134	18
1487180667	KIM	EDWARD	M	EDWARD M KIM, OR	110 CENTER AVE		MOLALLA	OR	970388134	0.491731491	18
1780022848	SMITH	ELIZABETH	R	ELIZABETH R SMITH, OR	5685 INLAND SHORES WAY N		KEIZER	OR	97303	0.492448206	18
1750544037	ROBERTS	DANIEL	DEVEE	DANIEL DEVEE ROBERTS, OR	1321 NE 99TH AVE	SUITE 100	PORTLAND	OR	972209436	0.492801151	18
1336304138	PETERSON	SHARON	ROSE	SHARON ROSE PETERSON, OR	11200 SW MURRAY SCHOLLS PL STE 100		BEAVERTON	OR	97007	0.494300682	18
1548276124	PAGE	TANYA	L.	TANYA L. PAGE, OR	3181 SW SAM JACKSON PARK RD		PORTLAND	OR	972393011	0.494484734	18
1902191794	CANTONE	REBECCA	E	REBECCA E CANTONE, OR	51377 OLD PORTLAND RD		SCAPPOOSE	OR	970564023	0.494648274	18
1154374965	SHANLEY	DAVID	B	DAVID B SHANLEY, OR	620 NW 11TH ST STE M103		HERMISTON	OR	978386941	0.495474966	18
1487673190	RITCHIE	CHRISTOPH	STEFAN	CHRISTOPH STEFAN RITCHIE, OR	10670 NE CORNELL RD STE 101		HILLSBORO	OR	971249221	0.496062723	18
1306920087	WEBB	ERIC	SETH	ERIC SETH WEBB, OR	205 FERN VALLEY RD STE A		PHOENIX	OR	975359100	0.49610517	18
1932142510	MURPHY	DANIEL	J	DANIEL J MURPHY, OR	211 NW LARCH AVE.	ST. CHARLES	REDMOND	OR	977561357	0.496141196	18
1053535120	BASHAM	DERWOOD	E	DERWOOD E BASHAM, OR	2371 NE STEPHENS ST	SUITE 200	ROSEBURG	OR	974701372	0.496279244	18
1841236924	BARRY	HAROLD	BRUCE	HAROLD BRUCE BARRY, OR	12400 NW CORNELL RD		PORTLAND	OR	97229	0.496354122	18
1639312457	LYNCH	BRANDON	J	BRANDON J LYNCH, OR	555 BLACK OAK DR		MEDFORD	OR	975048447	0.496438515	18
1851483432	HERMAN	ERIC	D	ERIC D HERMAN, OR	4411 SW VERMONT ST		PORTLAND	OR	972191020	0.496501571	18
1962472944	LITCHMAN	MARK	A	MARK A LITCHMAN, OR	1650 CHAMBERS ST		EUGENE	OR	974023636	0.49823593	18
1588658918	BELLANCA	HELEN	KATHERINE	HELEN KATHERINE BELLANCA, OR	849 PACIFIC AVE		HOOD RIVER	OR	970311956	0.498496095	18
1326208752	GRATTON	LAURA	DANIELLE	LAURA DANIELLE GRATTON, OR	975 NW BEAVER STREET		PRINEVILLE	OR	97754	0.498579203	18
1033294053	ESSEX	CHARLES	PHILLIP	CHARLES PHILLIP ESSEX, OR	531 SE CLAY ST		DALLAS	OR	973382865	0.499103424	18
1649219882	HOLLANDER-ROD	JOYCE	C	JOYCE C HOLLANDER-ROD, OR	2821 DAGGETT AVE STE 100		KLAMATH FALLS	OR	976011106	0.499650032	18
1902975741	KNOWLTON	DAVID		DAVID KNOWLTON, OR	1755 COBURG RD STE 301		EUGENE	OR	974014982	0.499688986	18
1033160411	HICKEN	MICHAEL	POWEL	MICHAEL POWEL HICKEN, OR	5295 NE ELAM YOUNG PKWY	SUITE 180	HILLSBORO	OR	971247567	0.50012211	18
1134539851	THOM	ALAN	CRAIG	ALAN CRAIG THOM, OR	9200 SE 91ST AVE STE 220		HAPPY VALLEY	OR	970863756	0.500316138	18
1740378173	MERSCH	ALAN	P.	ALAN P. MERSCH, OR	870 S. FRONT ST.	SUITE 200	CENTRAL POINT	OR	97502	0.500500942	18
1861424764	WILSON	ADDISON	R	ADDISON R WILSON, OR	15285 NW CENTRAL DR		PORTLAND	OR	972290973	0.500604519	18
1780818278	ACKER	ROBERT	LEROY	ROBERT LEROY ACKER, OR	18475 NE SMITH RD		NEWBERG	OR	971329300	0.501332348	18
1265612329	CORDES	KATHLEEN	K	KATHLEEN K CORDES, OR	401 E 10TH AVE STE 250		EUGENE	OR	974013362	0.501499364	18
1164627667	BEERY	HEIDI	MARGARET	HEIDI MARGARET BEERY, OR	2570 NW EDENBOWER BLVD STE 100		ROSEBURG	OR	974716214	0.501938835	18
1740383710	YAO	FLORA		FLORA YAO, OR	38829 N. MAIN ST.		SCIO	OR	973740343	0.502148063	18
1316051410	CALOPIZ	CLARICE	CAMPOSANO	CLARICE CAMPOSANO CALOPIZ, OR	5555 NE ELAM YOUNG PKWY		HILLSBORO	OR	971246452	0.502387642	18
1598737033	CHOATE	LAURANCE	WALTER	LAURANCE WALTER CHOATE, OR	1813 W HARVARD AVE STE 201		ROSEBURG	OR	974712754	0.502633409	18
1336313782	PORTER	JESSICA		JESSICA PORTER, OR	1750 12TH ST		HOOD RIVER	OR	970319540	0.502652943	18
1619974235	HERSCHER	FRED	LUKE	FRED LUKE HERSCHER, OR	781 W CENTRAL AVE		SUTHERLIN	OR	974799472	0.502759288	18
1104856285	CONSTANTE	MARIA	LUISA	MARIA LUISA CONSTANTE, OR	1321 NE 99TH AVE	SUITE 200	PORTLAND	OR	972209436	0.502810124	18
1700015823	SHARP	ERIC	W.	ERIC W. SHARP, OR	5234 SW PHILOMATH BLVD		CORVALLIS	OR	973331042	0.50345103	18
1255302725	SANDERS	RIVKA	ANN	RIVKA ANN SANDERS, OR	540 CATALINA DR		ASHLAND	OR	975201605	0.505248706	18
1275776080	ANDERSON	MOLLY	WEST	MOLLY WEST ANDERSON, OR	1400 MILL ST		EUGENE	OR	974014259	0.50598779	18
1982663001	LOEB	MARY	A	MARY A LOEB, OR	2073 OLYMPIC ST		SPRINGFIELD	OR	974773413	0.506214646	18
1811578859	MATTKA	ZACHARY		ZACHARY MATTKA, OR	3600 NW SAMARITAN DR		CORVALLIS	OR	973303737	0.506513907	18
1821179151	DAVIS	TERRY	L	TERRY L DAVIS, OR	29345 SW TOWN CENTER LOOP E	SUITE 110	WILSONVILLE	OR	970708486	0.506647145	18
1104914803	QUIJANO	LERMA	OCAPAN	LERMA OCAPAN QUIJANO, OR	608 LANCASTER DR SE		SALEM	OR	973015643	0.506940557	18
1578550489	EUHUS	LOWELL	EDWARD	LOWELL EDWARD EUHUS, OR	406 NE 1ST ST		ENTERPRISE	OR	978281168	0.507628178	18
1144648031	VILLARREAL	PRISCILLA		PRISCILLA VILLARREAL, OR	2821 DAGGETT AVE STE 200		KLAMATH FALLS	OR	976011130	0.507992125	18
1538574165	CARRASCO CABR	VERONICA	CECILIA	VERONICA CECILIA CARRASCO CABR, OR	1049 EDGEWATER ST NW # 150		SALEM	OR	973044046	0.508131993	18
1275878894	TOLLE	BRYAN		BRYAN TOLLE, OR	506 4TH ST		LA GRANDE	OR	978501906	0.508137146	18
1194092601	MCCARTER	KELLY	PEARCE	KELLY PEARCE MCCARTER, OR	531 N HIGHWAY 101 STE A		DEPOE BAY	OR	973419572	0.509600261	18
1730479379	DEPASQUALE	ANNE		ANNE DEPASQUALE, OR	19 MYRTLE ST		MEDFORD	OR	97504	0.509619869	18
1881780534	BUJOSA	PEDRO		PEDRO BUJOSA, OR	691 MURPHY RD	SUITE 107	MEDFORD	OR	97504	0.50964047	18
1306936158	ORIGER	WILLIAM	J.	WILLIAM J. ORIGER, OR	1700 GEARY ST SE STE 300A		ALBANY	OR	973226842	0.509797611	18
1275500050	MARIE	SALLY	SUZANNE	SALLY SUZANNE MARIE, OR	1755 COBURG RD STE 5		EUGENE	OR	974014982	0.511618228	18
1912439506	PETERS	MATTHEW		MATTHEW PETERS, OR	2821 DAGGETT AVE STE 200		KLAMATH FALLS	OR	976011130	0.512634215	18
1164552626	LAU	KENDRICK	M.K.	KENDRICK M.K. LAU, OR	426 SW STARK ST	8TH FLOOR	PORTLAND	OR	972042347	0.512779753	18
1114953866	LOUX	DIANE	MARIE	DIANE MARIE LOUX, OR	10690 NE CORNELL RD STE 220		HILLSBORO	OR	971249224	0.512927119	18
1114997988	MILLER	EDEN	M.	EDEN M. MILLER, OR	185 SW SHEVLIN HIXON DR STE 111		BEND	OR	977023263	0.512935528	18
1619960002	ENSMINGER	SHAUNA	L	SHAUNA L ENSMINGER, OR	4920 N. INTERSTATE AVENUE		PORTLAND	OR	972173653	0.512956217	18
1124119359	THOMPSON	JULIANNE		JULIANNE THOMPSON, OR	5330 NE GLISAN ST	SUITE 100	PORTLAND	OR	972133069	0.51312109	18
1851360002	DUGAN	LINDY	LOUISE	LINDY LOUISE DUGAN, OR	99 CENTRAL AVE		ASHLAND	OR	975201787	0.51318327	18
1770516791	HEAMAN	ALLEN	P	ALLEN P HEAMAN, OR	1200 HILYARD ST	SUITE 230	EUGENE	OR	974018122	0.513705148	18
1942591813	HEMPHILL	ANNA	LEE	ANNA LEE HEMPHILL, OR	2074 S 6TH ST		KLAMATH FALLS	OR	976013372	0.514055825	18
1053577122	CARTER-MELETI	LAURALYN	BROOKE	LAURALYN BROOKE CARTER-MELETI, OR	3617 S PACIFIC HWY		MEDFORD	OR	975018957	0.514447049	18
1962978593	PATEL	MEERA	NILESH	MEERA NILESH PATEL, OR	4920 N INTERSTATE AVE		PORTLAND	OR	972173653	0.514452844	18
1689011108	BEDWARD	TANYA	NICOLE	TANYA NICOLE BEDWARD, OR	4135 QUEST DR		EUGENE	OR	974028768	0.514789623	18
1124169495	JECKER	MYRTICE	LAJUAN	MYRTICE LAJUAN JECKER, OR	426 SW STARK ST	8TH FLOOR	PORTLAND	OR	972042347	0.515315532	18
1083663009	BROYHILL	JULIE	CHRISTINE	JULIE CHRISTINE BROYHILL, OR	1475 MT. HOOD AVE		WOODBURN	OR	97071	0.516344673	18
1083628556	MILLER	GERALD	WENDAL	GERALD WENDAL MILLER, OR	1960 NW 167TH PLACE	SUITE 103	BEAVERTON	OR	97006	0.517685563	18
1285213025	LAM	SINYUN		SINYUN LAM, OR	150 NE KENNETH FORD DR		ROSEBURG	OR	974701042	0.519022052	18
1063570463	HEDGES	PATRICIA	A	PATRICIA A HEDGES, OR	2371 NE STEPHENS ST STE 200		ROSEBURG	OR	974701399	0.519027191	18
1578942611	SPELLINGS	KRISTIE	ANN	KRISTIE ANN SPELLINGS, OR	1233 EDGEWATER ST NW		SALEM	OR	97304	0.519334012	18
1427379650	PAGE-ECHOLS	ROBIN	WILLIAM	ROBIN WILLIAM PAGE-ECHOLS, OR	5234 SW PHILOMATH BLVD		CORVALLIS	OR	973331042	0.519652202	18
1942481650	HAGOOD	MARY	L	MARY L HAGOOD, OR	2371 NE STEPHENS ST STE 200		ROSEBURG	OR	974701399	0.51998144	18
1316940919	KING	CLAIRE	E	CLAIRE E KING, OR	1375 N 10TH AVE	SUITE B	STAYTON	OR	973832099	0.520504208	18
1073924361	DEFREES	DEAN	NATHANIAL	DEAN NATHANIAL DEFREES, OR	3950 17TH ST STE A		BAKER CITY	OR	978141300	0.520729036	18
1750559605	BOESPFLUG	RANDOLPH	ROY	RANDOLPH ROY BOESPFLUG, OR	380 9TH ST		FLORENCE	OR	974399470	0.521023074	18
1558302307	BACULI	RAYMOND	M	RAYMOND M BACULI, OR	1165 UNION ST NE		SALEM	OR	973014693	0.52150892	18
1679621718	GRECO	JESSICA		JESSICA GRECO, OR	19579 SIMPSON AVE		BEND	OR	977029014	0.521702361	18
1184630899	GREBOSKY	JAMES		JAMES GREBOSKY, OR	2825 EAST BARNETT RD		MEDFORD	OR	975048332	0.522213025	18
1316178189	AMAVISCA	JOSEPH	ALBERT	JOSEPH ALBERT AMAVISCA, OR	19875 SW 65TH AVE STE 100		TUALATIN	OR	97062	0.522581617	18
1801949417	BOLANOS	MARIA		MARIA BOLANOS, OR	2073 OLYMPIC STREET		SPRINGFIELD	OR	974773413	0.523261702	18
1972745404	LAN	TIMOTHY		TIMOTHY LAN, OR	9800 SE SUNNYSIDE RD		CLACKAMAS	OR	970159750	0.523455192	18
1861475741	EIKREM	RICHARD	S	RICHARD S EIKREM, OR	5050 SKYLINE VILLAGE LOOP S		SALEM	OR	973069490	0.524422671	18
1740293166	BALMER	PAUL	TIMOTHY	PAUL TIMOTHY BALMER, OR	435 LANCASTER DR NE		SALEM	OR	97301	0.524800436	18
1881646107	STEVENS	EUGENE	A	EUGENE A STEVENS, OR	6445 N GREELEY AVE		PORTLAND	OR	97214	0.525276565	18
1659329092	HOWISON	PETER	W	PETER W HOWISON, OR	390 9TH ST		FLORENCE	OR	974399470	0.526601594	18
1710250733	HANCOCK	BRYNN	LAUREN	BRYNN LAUREN HANCOCK, OR	534 PLEASANT VIEW WAY NW STE 100		ALBANY	OR	973211789	0.527072899	18
1043272099	JAWORSKI	GERALD	ANDREW	GERALD ANDREW JAWORSKI, OR	2282 NW TROOST ST	STE. 101	ROSEBURG	OR	974716071	0.527291626	18
1578632469	KAKODKAR	SWATI	S	SWATI S KAKODKAR, OR	15640 NW LAIDLAW RD	SUITE 102	PORTLAND	OR	972293828	0.527417162	18
1699888453	AEBI	LISA	KROONEN	LISA KROONEN AEBI, OR	19400 NW EVERGREEN PKWY		HILLSBORO	OR	971247031	0.528183944	18
1609887819	TRASK	SARA		SARA TRASK, OR	1050 W ELM AVE STE 110		HERMISTON	OR	978382713	0.528309724	18
1710541750	DE FOREST	SARAH		SARAH DE FOREST, OR	3600 NW SAMARITAN DR		CORVALLIS	OR	973303737	0.528409726	18
1922445394	HAWTHORNE	ANNALISA	COLLEEN	ANNALISA COLLEEN HAWTHORNE, OR	1000 N PROVIDENCE DR STE 210		NEWBERG	OR	971327582	0.528429468	18
1689784522	SMITH	JAMES		JAMES SMITH, OR	409 NE GREENWOOD AVE		BEND	OR	97701	0.528751645	18
1710373444	BASSINGER	LARRY		LARRY BASSINGER, OR	1300 BROADWAY ST NE STE 104		SALEM	OR	973011420	0.529576405	18
1619517406	ACORD	KRISTINA	MICHELLE	KRISTINA MICHELLE ACORD, OR	124 NE 181ST AVE STE 103		PORTLAND	OR	972306565	0.530721954	18
1972587764	CARTER	DALLAS	ARTHUR	DALLAS ARTHUR CARTER, OR	1900 WOODLAND DR		COOS BAY	OR	974200000	0.531464852	18
1184603680	PENGILLY	REBECCA	L	REBECCA L PENGILLY, OR	1705 WAVERLY DR SE		ALBANY	OR	973226952	0.531541146	18
1023074895	KRAMER	JOHN	F	JOHN F KRAMER, OR	10000 SE MAIN ST	SUITE 302	PORTLAND	OR	972162448	0.531745509	18
1457736977	MANCHIK	BIANA		BIANA MANCHIK, OR	3001 ST ANTHONY WAY		PENDLETON	OR	97801	0.532030054	18
1043261308	GRAHAM	DANIEL	L	DANIEL L GRAHAM, OR	13200 SW PACIFIC HWY		TIGARD	OR	97223	0.53203742	18
1376593210	CUTSFORTH	DAVID	H	DAVID H CUTSFORTH, OR	1219 APPLEGATE		PHILOMATH	OR	97370	0.532306398	18
1700825916	MATTHEWS	CHRISTOPH	PODGORSKI	CHRISTOPH PODGORSKI MATTHEWS, OR	11200 SW MURRAY SCHOLLS PL	SUITE 100	BEAVERTON	OR	970079816	0.532734216	18
1942207592	ECKERT	ROBERT	WALTER	ROBERT WALTER ECKERT, OR	19 MYRTLE ST		MEDFORD	OR	975047337	0.532814055	18
1225099351	WILLIAMS	WALTER	SCOTT	WALTER SCOTT WILLIAMS, OR	530 NW 27TH ST		CORVALLIS	OR	973305223	0.532815595	18
1952385684	GURNEY	EDMUND	REED	EDMUND REED GURNEY, OR	324 4TH STREET		MYRTLE POINT	OR	974581066	0.533102194	18
1467565408	HAKALA	CHRISTINE	MARIE	CHRISTINE MARIE HAKALA, OR	1800 COBURG RD		EUGENE	OR	974014995	0.533818696	18
1811081300	DAVIS	DEBRA	KAYE	DEBRA KAYE DAVIS, OR	19185 SW 90TH AVE		TUALATIN	OR	970627558	0.534345432	18
1366736373	BUSER	CHARLES	N	CHARLES N BUSER, OR	1021 JUNE ST		HOOD RIVER	OR	970311516	0.534788406	18
1952701518	SHAW	MATTHEW	A	MATTHEW A SHAW, OR	87983 TERRITORIAL RD		VENETA	OR	974878775	0.535616895	18
1083140115	SKREEN	JAMIE	L	JAMIE L SKREEN, OR	1233 EDGEWATER ST NW		SALEM	OR	973044049	0.536625658	18
1164410296	BICE	DAVID	M	DAVID M BICE, OR	1010 SW BAY ST		NEWPORT	OR	973654868	0.536712587	18
1659311686	CAREY	MARC	B	MARC B CAREY, OR	4104 SE 82ND AVE	SUITE 250	PORTLAND	OR	972662954	0.536877765	18
1508874074	COLEMAN	CLIFFORD		CLIFFORD COLEMAN, OR	3930 SE DIVISION ST		PORTLAND	OR	972021643	0.53757492	18
1700840675	HICKERSON	THOMAS	H	THOMAS H HICKERSON, OR	14450 SE ROYER RD		CLACKAMAS	OR	970158730	0.537665895	18
1013973064	CHAMBERLAND	SHIREEN	NICOLE	SHIREEN NICOLE CHAMBERLAND, OR	965 ELLENDALE DR		MEDFORD	OR	975048215	0.53931755	18
1124062054	WELLS	STEVEN		STEVEN WELLS, OR	3617 S PACIFIC HWY		MEDFORD	OR	975018957	0.539438166	18
1396973087	FERGUSON	REBECCA	L	REBECCA L FERGUSON, OR	1501 NE MEDICAL CENTER DR		BEND	OR	977016051	0.53951037	18
1447299227	LOEWEN-THOMAS	IAN		IAN LOEWEN-THOMAS, OR	2020 CAPITOL ST NE		SALEM	OR	973033244	0.539725793	18
1134232515	LEONE	BETH	A	BETH A LEONE, OR	835 CRATER LAKE AVE		MEDFORD	OR	975046505	0.539771864	18
1053674317	KARGEL	CHRISTOPH		CHRISTOPH KARGEL, OR	280 S 1ST AVE		MILL CITY	OR	973602324	0.540176911	18
1184852899	CHHIBBER	POONAM	WALIA	POONAM WALIA CHHIBBER, OR	15950 SW MILLIKAN WAY		BEAVERTON	OR	970035170	0.540826539	18
1912961004	RASOR	WILLIAM	T	WILLIAM T RASOR, OR	1425 BEAVERCREEK RD		OREGON CITY	OR	970454076	0.541552801	18
1518102615	PIPHER	MARGO	JANINE	MARGO JANINE PIPHER, OR	115 NE MAY LN		MCMINNVILLE	OR	971289272	0.541812611	18
1902245756	HORNER	IAN	MICHAEL	IAN MICHAEL HORNER, OR	9450 SW BARNES RD STE 100		PORTLAND	OR	972256642	0.542046201	18
1336191600	SILVERMAN	BURTON	L	BURTON L SILVERMAN, OR	4510 SW HALL BLVD		BEAVERTON	OR	97005	0.542390421	18
1578887071	HANEL	CHRISTOPH	VINCENT	CHRISTOPH VINCENT HANEL, OR	1880 SW 6TH AVE		PORTLAND	OR	972015204	0.542986791	18
1356608541	WATERMAN	EMILY		EMILY WATERMAN, OR	3181 SW SAM JACKSON PARK ROAD	OHSU	PORTLAND	OR	97239	0.543017611	18
1326016999	WEINSTEIN	MICHAEL	D	MICHAEL D WEINSTEIN, OR	SPONSORS	338 HWY 99	EUGENE	OR	97402	0.543994116	18
1164840815	ADAMS	CAROLINE	CHASE	CAROLINE CHASE ADAMS, OR	440 NW DIVISION ST		GRESHAM	OR	970305506	0.544481358	18
1518906148	JACOBS	LYN	C	LYN C JACOBS, OR	1151 N. ADAIR ST.		CORNELIUS	OR	97113	0.544838241	18
1336450634	BEAN	SCOTT	D	SCOTT D BEAN, OR	1275 WALLACE RD NW		SALEM	OR	97304	0.544997701	18
1366422891	DAUGHERTY	ROBERT	G	ROBERT G DAUGHERTY, OR	2830 CRESCENT AVE		EUGENE	OR	974087397	0.545087305	18
1548608417	MCCARTHY	EVA	SONG	EVA SONG MCCARTHY, OR	114 SE CHURCH ST		SUBLIMITY	OR	973859714	0.545326177	18
1912312034	HOLTHUIS	SARA		SARA HOLTHUIS, OR	3550 N INTERSTATE AVE		PORTLAND	OR	97227	0.545592888	18
1497828354	PHELPS	MARK	HAISLIP	MARK HAISLIP PHELPS, OR	3617 S PACIFIC HWY		MEDFORD	OR	975018957	0.545951341	18
1760599351	DESSIEUX	GUESLY		GUESLY DESSIEUX, OR	1401 N 10TH AVE	SUITE 100	STAYTON	OR	973831486	0.546195665	18
1831486471	PHAM	HANG	D	HANG D PHAM, OR	1200 HILYARD ST	STE 230	EUGENE	OR	974018122	0.546562188	18
1700172962	BOYLSTON	WILLIAM	S	WILLIAM S BOYLSTON, OR	2163 NW 2ND ST		MCMINNVILLE	OR	971289108	0.546945393	18
1255306205	REAGAN	BONNIE		BONNIE REAGAN, OR	541 NE 20TH AVE	SUITE210	PORTLAND	OR	972322862	0.547856492	18
1033122734	SMITH	DWIGHT	W	DWIGHT W SMITH, OR	2821 DAGGETT AVE STE 100		KLAMATH FALLS	OR	976011106	0.548940922	18
1063417772	MATEJA	BRIAN	JOHN	BRIAN JOHN MATEJA, OR	509 E MAIN ST		ROGUE RIVER	OR	975379674	0.549955777	18
1841437134	WOJCIK	CEZARY		CEZARY WOJCIK, OR	4411 SW VERMONT	OHSU FAMILY	PORTLAND	OR	97219	0.550194925	18
1336110469	NORTH	PHOENIX	SENNA	PHOENIX SENNA NORTH, OR	530 WELCH ST		SILVERTON	OR	973811946	0.551131554	18
1831577196	ERIKSON	ELIZABETH	DIETRICH	ELIZABETH DIETRICH ERIKSON, OR	1639 SE ENSIGN LN STE B103		WARRENTON	OR	97146	0.551497729	18
1083697965	COOK	FREDERICK	G	FREDERICK G COOK, OR	5050 SKYLINE VILLAGE LOOP S		SALEM	OR	973069490	0.552327137	18
1801052477	BISORCA	NISHANIE		NISHANIE BISORCA, OR	1960 NW 167TH PL STE 100		BEAVERTON	OR	970064805	0.552352651	18
1760456206	HIRONS	LARRY	W	LARRY W HIRONS, OR	1200 HILYARD ST	SUITE 230	EUGENE	OR	974018122	0.553188636	18
1881633980	KINGMAN	JOHN		JOHN KINGMAN, OR	18610 NW CORNELL RD	SUITE 300	HILLSBORO	OR	971249204	0.554595774	18
1730156399	LAMBROS	STEVEN	A	STEVEN A LAMBROS, OR	3377 RIVERBEND DR		SPRINGFIELD	OR	974778800	0.554725747	18
1306226451	BRUBAKER	CHRISTOPH		CHRISTOPH BRUBAKER, OR	384 SE COMBS FLAT RD STE 1200		PRINEVILLE	OR	977542562	0.554883157	18
1639465271	YANG	NINA		NINA YANG, OR	115 NE MAY LN		MCMINNVILLE	OR	971289272	0.555087628	18
1134415292	MERKLE	KATHERINE		KATHERINE MERKLE, OR	534 PLEASANT VIEW WAY NW STE 100		ALBANY	OR	973211789	0.555281593	18
1790753754	SELF	JAMES	L	JAMES L SELF, OR	1162 WILLAMETTE ST	ATTN: CAROL	EUGENE	OR	974013568	0.555329686	18
1174735302	RUETER	KEVIN		KEVIN RUETER, OR	1247 NE MEDICAL CENTER DR	SUITE 3	BEND	OR	977013786	0.555936912	18
1174573927	WISER	AMY	LONDERGAN	AMY LONDERGAN WISER, OR	3303 SW BOND AVE	S. WATERFRO	PORTLAND	OR	972394501	0.556660534	18
1053307645	SNOW	JERROLD	L	JERROLD L SNOW, OR	6564 SE LAKE RD STE 200		MILWAUKIE	OR	97222	0.556727721	18
1578504957	DE SOYZA	SHANILKA	N.	SHANILKA N. DE SOYZA, OR	201 PLAGEMAN	STUDENT HEA	CORVALLIS	OR	973318567	0.55675163	18
1558360990	FRANK	DAVID		DAVID FRANK, OR	509E MAIN ST		ROGUE RIVER	OR	975379674	0.557158314	18
1659515336	COLEMAN	KRISTI	M	KRISTI M COLEMAN, OR	2801 DAGGETT AVE		KLAMATH FALLS	OR	976011106	0.557498094	18
1063640266	KHAN	NAIMAN		NAIMAN KHAN, OR	1515 VILLAGE DR		COTTAGE GROVE	OR	974249700	0.558003948	18
1376585448	THOMAS	GREGORY	M	GREGORY M THOMAS, OR	5100 RIVER RD N		KEIZER	OR	973035371	0.558639518	18
1346621232	HINDAGOLLA	VIHANGI		VIHANGI HINDAGOLLA, OR	18040 SW LOWER BOONES FERRY RD STE 304		TIGARD	OR	972247259	0.558930845	18
1700033925	LYON	DOUGLAS	RAYMOND	DOUGLAS RAYMOND LYON, OR	178 SW 2ND AVE		CANBY	OR	970134152	0.559396232	18
1609215573	FREDERICKSON	LOGAN	CLAY	LOGAN CLAY FREDERICKSON, OR	3820 17TH STREET		BAKER CITY	OR	97814	0.55975065	18
1437449287	MOERKERKE	TREVOR	J	TREVOR J MOERKERKE, OR	1151 N ADAIR ST		CORNELIUS	OR	971138900	0.560382218	18
1326367020	PALKE	DENISE		DENISE PALKE, OR	8935 SE POWELL BLVD		PORTLAND	OR	972661938	0.560993593	18
1568606770	EHLERINGER	SHANNON		SHANNON EHLERINGER, OR	1510 DIVISION ST STE 200		OREGON CITY	OR	970451599	0.561130999	18
1992874267	DEVARAJAN	SUMATHI		SUMATHI DEVARAJAN, OR	3930 SE DIVISION ST		PORTLAND	OR	972021643	0.561487949	18
1942400858	OCONER	JOSEPH TR	NAPIZA	JOSEPH TR NAPIZA OCONER, OR	525 N SANTIAM HWY		LEBANON	OR	973554363	0.561502796	18
1043268196	BIER	EMILY	C	EMILY C BIER, OR	1700 SW 257TH AVE		TROUTDALE	OR	970601900	0.562378538	18
1225169840	MACHADO	RANDAL	A	RANDAL A MACHADO, OR	2821 DAGGETT AVE STE 200		KLAMATH FALLS	OR	976011106	0.562482507	18
1003891524	JANSSEN	ANDREW	G	ANDREW G JANSSEN, OR	7529 SE TUALATIN VALLEY HWY		HILLSBORO	OR	971238252	0.562828151	18
1558723825	RAHIM	ABDULRAHM		ABDULRAHM RAHIM, OR	3600 NW SAMARITAN DR		CORVALLIS	OR	973303737	0.56382914	18
1356838593	HUYNH	NGOC-TRAM	D	NGOC-TRAM D HUYNH, OR	3600 NW SAMARITAN DR		CORVALLIS	OR	973303737	0.563912697	18
1164446829	GROSKOPP	KRISTINE	A	KRISTINE A GROSKOPP, OR	800 E MAIN ST		MEDFORD	OR	975047134	0.564217934	18
1841487311	SHOOK	MATTHEW	W	MATTHEW W SHOOK, OR	8935 SE POWELL BLVD		PORTLAND	OR	972661938	0.564678341	18
1780699645	GOMBART	AUGUSTIN	KARL	AUGUSTIN KARL GOMBART, OR	532 W UMPQUA ST		ROSEBURG	OR	974702951	0.565108189	18
1700932332	GRAHAM	CHARLES	SCOTT	CHARLES SCOTT GRAHAM, OR	620 S J ST		LAKEVIEW	OR	976301680	0.565360593	18
1437192945	STOESSL	JEFFREY	S	JEFFREY S STOESSL, OR	2020 CAPITOL ST NE		SALEM	OR	973033244	0.565369604	18
1326488271	GRANDY	MADELINE	SIMON	MADELINE SIMON GRANDY, OR	9000 N LOMBARD ST		PORTLAND	OR	972033006	0.565544029	18
1053724013	NGUYEN	VAN ANH	T	VAN ANH T NGUYEN, OR	265 SE OAK ST		HILLSBORO	OR	971234392	0.56559545	18
1497720460	MCQUEEN	MICHAEL	HUGH	MICHAEL HUGH MCQUEEN, OR	1613 5TH ST		LAGRANDE	OR	97850	0.566061392	18
1447334032	TREMAINE	LAWRENCE	S	LAWRENCE S TREMAINE, OR	22400 S SALAMO RD	SUITE 101A	WEST LINN	OR	97058	0.566128826	18
1376599910	FRYER	RANDALL		RANDALL FRYER, OR	17070 SE MCLOUGHLIN BLVD		MILWAUKIE	OR	972674960	0.566772013	18
1457645368	DOUGLAS	NATHANEAL	BRUCE	NATHANEAL BRUCE DOUGLAS, OR	10803 SE CHERRY BLOSSOM DR		PORTLAND	OR	972163107	0.566842781	18
1114374006	RANEY	LYDIA	A	LYDIA A RANEY, OR	1321 NE 99TH AVE STE 200		PORTLAND	OR	972209439	0.566893915	18
1164522785	ATHENS	LYNN	BEATTY	LYNN BEATTY ATHENS, OR	1500 NE 15TH AVE APT 431		PORTLAND	OR	972324418	0.567254443	18
1558758615	SPICHER	JONATHAN	MICHAEL	JONATHAN MICHAEL SPICHER, OR	2821 DAGGETT AVE STE 200		KLAMATH FALLS	OR	976011106	0.568301773	18
1861945487	OSPINA	JULIAN	ANDRES	JULIAN ANDRES OSPINA, OR	790 E 5TH ST		COQUILLE	OR	97423	0.569693193	18
1881043560	JOHNSON	TAYLOR	SCOTT	TAYLOR SCOTT JOHNSON, OR	5234 SW PHILOMATH BLVD		CORVALLIS	OR	973331042	0.569719191	18
1487670451	ERPELDING	RICHARD	F	RICHARD F ERPELDING, OR	1717 CENTENNIAL BLVD	#7	SPRINGFIELD	OR	97477	0.569903183	18
1588984751	TROTTA	ADAM	LEVI	ADAM LEVI TROTTA, OR	750 BIDDLE RD		MEDFORD	OR	975046178	0.570540486	18
1316214281	GRIESSER	CARL	RUSSELL	CARL RUSSELL GRIESSER, OR	555 BLACK OAK DRIVE, SUITE 100	MEDFORD MED	MEDFORD	OR	97504	0.570956427	18
1538192158	WELLS	ROBERT	L	ROBERT L WELLS, OR	5050 NE HOYT ST	SUITE 240	PORTLAND	OR	972132991	0.571790629	18
1447293337	CHO	DAVIS	K	DAVIS K CHO, OR	1002 BELLEVUE ST SE		SALEM	OR	973014006	0.572267094	18
1912135690	LEE	DAVID	YIM	DAVID YIM LEE, OR	324 4TH ST		MYRTLE POINT	OR	974581066	0.57326695	18
1851342489	DUMLER	CYNTHIA	E	CYNTHIA E DUMLER, OR	4309 OAKRIDGE RD		LAKE OSWEGO	OR	970353418	0.573324033	18
1013321389	GUADIZ GALENI	JAECELLE		JAECELLE GUADIZ GALENI, OR	1003 PROVIDENCE DR STE 110		NEWBERG	OR	97132	0.573375807	18
1184632366	HOLLAND	MEGAN	M	MEGAN M HOLLAND, OR	900 11TH ST SE		BANDON	OR	974119114	0.574091408	18
1003946294	BUCHANAN	JACK		JACK BUCHANAN, OR	1002 BELLEVUE ST SE	SALEM HOSPI	SALEM	OR	973014006	0.574318373	18
1700143039	HEENEY	TARA	LYNNE	TARA LYNNE HEENEY, OR	5005 NE SANDY BLVD		PORTLAND	OR	972131941	0.574412402	18
1215972765	WEEKS	JEFFREY	P	JEFFREY P WEEKS, OR	12442 SW SCHOLLS FERRY RD	SUITE 100	TIGARD	OR	972230803	0.574500534	18
1841556099	TREJO	BROCK	T	BROCK T TREJO, OR	2821 DAGGETT AVE STE 200		KLAMATH FALLS	OR	976011106	0.574720456	18
1336290881	GORDON	DEBORAH	LEE	DEBORAH LEE GORDON, OR	1607 SISKIYOU BLVD		ASHLAND	OR	975202400	0.575395569	18
1386835254	WEINGARTEN	FRANKLIN	S.	FRANKLIN S. WEINGARTEN, OR	19250 SW 65TH AVE	STE 265	TUALATIN	OR	970627452	0.57790639	18
1164664553	CLAUSEN	MATTHEW	P	MATTHEW P CLAUSEN, OR	2600 NE NEFF RD		BEND	OR	977016337	0.577934665	18
1174719587	STUPEY	DARLA	L	DARLA L STUPEY, OR	9290 SE SUNNYBROOK BLVD	SUITE 120	CLACKAMAS	OR	970156899	0.577943299	18
1114963717	ELSTUN	KATHERINE	MICHELLE	KATHERINE MICHELLE ELSTUN, OR	115 NE MAY LN		MCMINNVILLE	OR	971289272	0.578098602	18
1558757997	AZEVEDO	KRISTOPHE		KRISTOPHE AZEVEDO, OR	4940 HAMRICK RD		CENTRAL POINT	OR	975023072	0.578217838	18
1922047612	JACKMAN	ROBERT	P	ROBERT P JACKMAN, OR	2821 DAGGETT AVE STE 200		KLAMATH FALLS	OR	976011106	0.57899009	18
1710327473	SALADIK	MICHAEL	Z	MICHAEL Z SALADIK, OR	18040 SW LOWER BOONES FERRY RD STE 100		TIGARD	OR	972247259	0.579419216	18
1780631655	PITTA	SREEDEVI		SREEDEVI PITTA, OR	18610 NW CORNELL RD	SUITE 300	HILLSBORO	OR	971249204	0.579528071	18
1275706251	WILKS	KATE	JENNINGS	KATE JENNINGS WILKS, OR	1700 GEARY ST SE		ALBANY	OR	973226842	0.579739559	18
1386694776	BARRETT	DANIEL	P	DANIEL P BARRETT, OR	3680 NW SAMARITAN DR		CORVALLIS	OR	973303737	0.580408518	18
1588212906	SAVAGE-LEE	NATHAN	DENSON	NATHAN DENSON SAVAGE-LEE, OR	178 SW 2ND AVE		CANBY	OR	970134152	0.58115693	18
1679535785	NEWTON	THOMAS		THOMAS NEWTON, OR	342 FAIRVIEW ST		SILVERTON	OR	973811917	0.581666759	18
1326230715	BROOKS	EMMA	ROSE	EMMA ROSE BROOKS, OR	3181 SW SAM JACKSON PARK RD	OHSU FAMILY	PORTLAND	OR	972393011	0.582156931	18
1578098455	BRUNER	CATHLEEN		CATHLEEN BRUNER, OR	425 N SANTIAM HWY		LEBANON	OR	973554361	0.582220287	18
1225124324	YEAKEY	PATRICK	C	PATRICK C YEAKEY, OR	205 FERN VALLEY RD	SUITE A	PHOENIX	OR	975359104	0.582592297	18
1508123183	PANTANGI	VIVEKANAN		VIVEKANAN PANTANGI, OR	2073 OLYMPIC ST		SPRINGFIELD	OR	974773413	0.582624541	18
1295269082	DAUER	ANCA	M	ANCA M DAUER, OR	1937 W HARVARD AVE		ROSEBURG	OR	974712720	0.582627878	18
1306163910	DEGNER	GEORGE	GREEN	GEORGE GREEN DEGNER, OR	92076 COBURG RD		EUGENE	OR	974089221	0.5828606	18
1811300999	BLAKE	NICHOLAS	ZOLTAN	NICHOLAS ZOLTAN BLAKE, OR	76 NE 12TH ST		MADRAS	OR	977411827	0.58300953	18
1942289277	BEACHY	LINFORD	SHENK	LINFORD SHENK BEACHY, OR	1701 NW HAWTHORNE AVE		GRANTS PASS	OR	975261051	0.583068052	18
1982637591	SATTERFIELD	DEBORAH	A	DEBORAH A SATTERFIELD, OR	1321 NE 99TH AVE	SUITE 200	PORTLAND	OR	972209436	0.583959742	18
1174744395	BAUTISTA	ELLEN PRI	SAQUETON	ELLEN PRI SAQUETON BAUTISTA, OR	1003 PROVIDENCE DR	SUITE 210	NEWBERG	OR	971327521	0.584610474	18
1851403018	BAIN	MATTHEW	R	MATTHEW R BAIN, OR	2605 WILLETTA SUITE D-1	MATTHEW R B	ALBANY	OR	97321	0.584947311	18
1750391264	QUILLIN	ELIZABETH	P	ELIZABETH P QUILLIN, OR	909 LAWRENCE ST		EUGENE	OR	97401	0.584959368	18
1316195704	CALVERT	BENJAMIN	LEE	BENJAMIN LEE CALVERT, OR	1003 PROVIDENCE DR	SUITE 210	NEWBERG	OR	971327521	0.586458652	18
1568658193	RIZVI	GULRUKH		GULRUKH RIZVI, OR	1161 LINCOLN ST		EUGENE	OR	974013417	0.58651034	18
1376854158	CADAR	SORIN		SORIN CADAR, OR	1003 PROVIDENCE DR	STE 210	NEWBERG	OR	971327521	0.586520878	18
1093700171	JORGENSEN	DAMIAN	E	DAMIAN E JORGENSEN, OR	633 N ALBANY RD NW		ALBANY	OR	973211433	0.587658528	18
1770922460	CARY	PAMELA	JOY	PAMELA JOY CARY, OR	89935 TERRITORIAL RD		ELMIRA	OR	974379747	0.587775312	18
1548285190	DIGIULIO	CHRISTOPH	PETER	CHRISTOPH PETER DIGIULIO, OR	63595 HUNNELL ROAD	SUITE 120	BEND	OR	97701	0.588449979	18
1104497494	TAYLOR	ANNE		ANNE TAYLOR, OR	935 SISKIYOU BLVD		ASHLAND	OR	975202198	0.588697431	18
1093995995	LEDUC	LOUISE	ELIZABETH	LOUISE ELIZABETH LEDUC, OR	60458 MEADOWLARK LN		CANYON CITY	OR	978201206	0.588799903	18
1558336966	ROBERTS	LAUREN	WHIPPLE	LAUREN WHIPPLE ROBERTS, OR	5005 NE SANDY BLVD		PORTLAND	OR	97213	0.588867417	18
1871819243	BURWELL	LINDSEY	GALE	LINDSEY GALE BURWELL, OR	2865 DAGGETT AVE		KLAMATH FALLS	OR	976011106	0.588936774	18
1912136011	KHAN	HINA	AHMAD	HINA AHMAD KHAN, OR	18610 NW CORNELL RD STE 300		HILLSBORO	OR	971249206	0.589119402	18
1275799082	ABBOTT	ROXANA	RUTH MASS	ROXANA RUTH MASS ABBOTT, OR	15640 NW LAIDLAW RD	SUITE 102	PORTLAND	OR	972293828	0.589800994	18
1548293087	SMUCKER	LONNIE	L	LONNIE L SMUCKER, OR	2647 NE 33RD AVE		PORTLAND	OR	972123647	0.591751926	18
1609060292	CHIKKALINGAIA	NICOLA		NICOLA CHIKKALINGAIA, OR	865 NW REIMAN AVE		CORVALLIS	OR	97330	0.591840365	18
1750777066	DO	KEVIN		KEVIN DO, OR	10151 SE SUNNYSIDE RD STE 100		CLACKAMAS	OR	970155705	0.59255383	18
1467467977	EIFF	M. PATRIC		M. PATRIC EIFF, OR	3181 SW SAM JACKSON PARK RD		PORTLAND	OR	972393011	0.592586022	18
1073760955	TRACY	TRACEY	KATHLEEN	TRACEY KATHLEEN TRACY, OR	506 4TH ST		LA GRANDE	OR	97850	0.592608182	18
1457430373	THOMPSON	REBECCA	NEWTON	REBECCA NEWTON THOMPSON, OR	6327 SE MILWAUKIE AVE		PORTLAND	OR	972025418	0.592761652	18
1134163496	KAUFFMAN	DENNIS	L.	DENNIS L. KAUFFMAN, OR	1744 NW BUSINESS HWY 20		TOLEDO	OR	97391	0.593439647	18
1518964766	RONDEAU	MARK	ALLEN	MARK ALLEN RONDEAU, OR	124 NW MIDLAND AVE		GRANTS PASS	OR	975261269	0.593774196	18
1902428428	ALYUSUF	AMAL		AMAL ALYUSUF, OR	150 NE KENNETH FORD DR		ROSEBURG	OR	974701042	0.594172247	18
1326087263	NORCOM	DEREK	F	DEREK F NORCOM, OR	2020 CAPITOL ST NE		SALEM	OR	973010644	0.594425408	18
1710111448	SMITH	MEGAN	MAUREEN	MEGAN MAUREEN SMITH, OR	5050 NE HOYT ST	SUITE 240	PORTLAND	OR	972132981	0.594823857	18
1104071224	WILSON	JOHN	DAVID	JOHN DAVID WILSON, OR	495 SW RAMSEY AVE		GRANTS PASS	OR	975275681	0.594835059	18
1063437283	PATTON	MARK	A.	MARK A. PATTON, OR	1234 COMMERCIAL ST SE		SALEM	OR	973024204	0.595448647	18
1275944183	SPERRY	MATTHEW		MATTHEW SPERRY, OR	1750 12TH ST		HOOD RIVER	OR	97031	0.596753594	18
1689642480	RIGGS	JOHN	W	JOHN W RIGGS, OR	3377 RIVERBEND DR		SPRINGFIELD	OR	974778800	0.59688547	18
1770529927	HUGHES	ROBERT		ROBERT HUGHES, OR	3517 NW SAMARITAN DR	SUITE 201	CORVALLIS	OR	973303767	0.596916084	18
1891917597	BRODT	ERIK		ERIK BRODT, OR	3181 SW SAM JACKSON PARK RD		PORTLAND	OR	972393011	0.598040007	18
1043426349	BRILL	JANAE	Z	JANAE Z BRILL, OR	345 N GRANT ST		CANBY	OR	970133610	0.598380659	18
1508865015	KAHN	KAREN	TRESSER	KAREN TRESSER KAHN, OR	625 STEVENS ST		MEDFORD	OR	975046719	0.598521292	18
1538429022	SEELY	DARBI		DARBI SEELY, OR	4104 SE 82ND AVE	STE 250	PORTLAND	OR	972662954	0.598558299	18
1386673887	BUXMAN	JAMES	H	JAMES H BUXMAN, OR	5050 NE HOYT ST	SUITE 240	PORTLAND	OR	972132991	0.598635873	18
1851497184	GREER	STEVEN	ORLAN	STEVEN ORLAN GREER, OR	630 N ARROWLEAF TRL		SISTERS	OR	977592610	0.59867061	18
1457388191	POTTER	MICHAEL	L.	MICHAEL L. POTTER, OR	70 BOWER DR STE 240		MEDFORD	OR	975013689	0.59870966	18
1730114075	RODGERS	MICHAEL	K	MICHAEL K RODGERS, OR	207 NE 19TH ST		MCMINNVILLE	OR	971289927	0.598911518	18
1487661716	HARVEY	THOMAS	P	THOMAS P HARVEY, OR	2647 NE 33RD AVE		PORTLAND	OR	972123647	0.599211665	18
1386943025	ROGSON	TAMIR	P.	TAMIR P. ROGSON, OR	19185 SW 90TH AVE		TUALATIN	OR	970627558	0.599335451	18
1629508957	MOFFETT	NATALIE		NATALIE MOFFETT, OR	2570 NW EDENBOWER BLVD STE 100		ROSEBURG	OR	974716214	0.599742922	18
1356414536	NGUYEN	LAN-ANH	KHAC	LAN-ANH KHAC NGUYEN, OR	1321 NE 99TH AVE STE 100		PORTLAND	OR	972209437	0.600186234	18
1548689318	PROUTY	JP		JP PROUTY, OR	2801 DAGGETT AVE		KLAMATH FALLS	OR	976017150	0.600249135	18
1164462891	ROBINSON	MINDI	L	MINDI L ROBINSON, OR	9290 SE SUNNYBROOK BLVD	SUITE 120	CLACKAMAS	OR	970156899	0.60106004	18
1548600208	LAUDERT	STEPHANIE	ANN	STEPHANIE ANN LAUDERT, OR	CURRY MEDICAL PRACTICE	94220 4TH S	GOLD BEACH	OR	97444	0.60117233	18
1447871587	MORTENS	DANIEL	STEPHEN	DANIEL STEPHEN MORTENS, OR	3600 NW SAMARITAN DR		CORVALLIS	OR	973303737	0.602187034	18
1427411917	MONTAIGNE	CLAIRE	HAYS	CLAIRE HAYS MONTAIGNE, OR	3181 SW SAM JACKSON PARK RD # L-579		PORTLAND	OR	972393011	0.602239589	18
1922032333	KELLOGG	BREWSTER	A	BREWSTER A KELLOGG, OR	930 SW ABBEY ST		NEWPORT	OR	973654820	0.60273772	18
1982714879	WINDE	JAMES	WARREN	JAMES WARREN WINDE, OR	46314 TIMINE WAY		PENDLETON	OR	978019417	0.602826904	18
1437107083	DOMST	JAMES	EDWARD	JAMES EDWARD DOMST, OR	690 N MAIN ST		MOUNT ANGEL	OR	973629518	0.603507309	18
1912982422	GAY	ANTHONY	SCOTT	ANTHONY SCOTT GAY, OR	1750 12TH ST		HOOD RIVER	OR	97031	0.603995943	18
1912349184	SEWALL	ROBIN		ROBIN SEWALL, OR	17175 SW TUALATIN VALLEY HWY STE B2		BEAVERTON	OR	970034584	0.604509171	18
1053418723	GAGE	MIRIAM	ENID	MIRIAM ENID GAGE, OR	2073 OLYMPIC STREET		SPRINGFIELD	OR	974773413	0.604715779	18
1801180815	GALAGATE	MARY ANN	LARA	MARY ANN LARA GALAGATE, OR	600 NE 8TH ST		GRESHAM	OR	970307317	0.605387146	18
1265794135	PAGANO	ANGIE		ANGIE PAGANO, OR	9775 SE SUNNYSIDE RD STE 200		CLACKAMAS	OR	970155721	0.60598819	18
1083811954	ALAISHUSKI	LINDSAY	ANNE	LINDSAY ANNE ALAISHUSKI, OR	3680 NW SAMARITAN DR		CORVALLIS	OR	973303737	0.606395144	18
1144293648	MCNUTT	CHARLTON	BRYAN	CHARLTON BRYAN MCNUTT, OR	150 KENNETH FORD DRIVE		ROSEBURG	OR	974701042	0.606543364	18
1790226579	TEGELER	LUKE		LUKE TEGELER, OR	3600 NW SAMARITAN DR		CORVALLIS	OR	973303737	0.607204645	18
1316990021	BORMAN	NANCY	LYNNE	NANCY LYNNE BORMAN, OR	1585SWMARLOW AVE 200		PORTLAND	OR	972255178	0.607212739	18
1114982584	MONNIER	JANET	R	JANET R MONNIER, OR	831 NW COUNCIL DR	SUITE 101	GRESHAM	OR	970303721	0.607560842	18
1629480553	MILSTEIN	SAMUEL	BLECHMAN	SAMUEL BLECHMAN MILSTEIN, OR	1023 MAIN ST		SWEET HOME	OR	973861515	0.607714934	18
1770146862	READER	JORDAN	MARK	JORDAN MARK READER, OR	3600 NW SAMARITAN DR		CORVALLIS	OR	973303737	0.608177069	18
1558399790	CRAWFORD	EDGAR	DANIEL	EDGAR DANIEL CRAWFORD, OR	10803 SE CHERRY BLOSSOM DR		PORTLAND	OR	972163107	0.608548437	18
1992744056	ANDERSON	JOHN	CHRISTOPH	JOHN CHRISTOPH ANDERSON, OR	9775 SE SUNNYSIDE ROAD, SUITE 200		CLACKAMAS	OR	97015	0.608709943	18
1548298797	SCHINDELL	SCOTT	A.	SCOTT A. SCHINDELL, OR	1700 GEARY ST SE STE 200		ALBANY	OR	973226842	0.608926736	18
1457444291	WILD	ANNE	MARIE	ANNE MARIE WILD, OR	2020 CAPITOL ST NE		SALEM	OR	973010644	0.609141881	18
1598726838	CHARLES	MARCELIN		MARCELIN CHARLES, OR	691 MURPHY RD	SUITE 107	MEDFORD	OR	975044346	0.610024211	18
1578781761	PARKER	GREGORY	JAMES	GREGORY JAMES PARKER, OR	849 PACIFIC AVENUE		HOOD RIVER	OR	970311956	0.610356085	18
1689639841	CORNWALL	MARCUS	H	MARCUS H CORNWALL, OR	6975 SE LAKE RD		MILWAUKIE	OR	972672103	0.611672468	18
1831295161	NEBORSKY	REBECCA	KATE	REBECCA KATE NEBORSKY, OR	18040 SW LOWER BOONES FERRY RD	SUITE 100	TIGARD	OR	972247258	0.611929102	18
1891712592	WLODARSKI	GREGORY	H	GREGORY H WLODARSKI, OR	2821 DAGGETT AVE STE 200		KLAMATH FALLS	OR	976011106	0.612137706	18
1306803077	LAPLANTE	CHERYL	CORINNE	CHERYL CORINNE LAPLANTE, OR	505 DESCHUTES AVE		MAUPIN	OR	970377002	0.612188713	18
1952796468	KIPERSZTOK	LISA		LISA KIPERSZTOK, OR	2725 SW CEDAR HILLS BLVD		BEAVERTON	OR	970051416	0.612258978	18
1689019853	JOLLEY	MARGARET	ANNA	MARGARET ANNA JOLLEY, OR	2821 DAGGETT AVE STE 100		KLAMATH FALLS	OR	976011106	0.612363317	18
1386684108	FARNELL	GERALD	F	GERALD F FARNELL, OR	5900 INLAND SHORES WAY N		KEIZER	OR	973033883	0.612467909	18
1548236904	DAVID	AARON	LEE	AARON LEE DAVID, OR	2400 NW KINGS BLVD	CORVALLIS F	CORVALLIS	OR	97330	0.612500472	18
1437113321	KENYON	C.	FRANCIS	C. FRANCIS KENYON, OR	2700 SE STRATUS AVE	STE. 302	MCMINNVILLE	OR	971286255	0.613002141	18
1073510426	MATZ	PAUL	D.	PAUL D. MATZ, OR	19 MYRTLE ST		MEDFORD	OR	975047337	0.614060293	18
1609827831	SWANSON	GEOFFREY	N	GEOFFREY N SWANSON, OR	555 BLACK OAK DR STE 100		MEDFORD	OR	975048491	0.61448024	18
1982268066	LEE	ERIN	SOMMER HO	ERIN SOMMER HO LEE, OR	3600 NW SAMARITAN DR		CORVALLIS	OR	973303737	0.61461424	18
1124006689	RHODE	DANA	M	DANA M RHODE, OR	1080 MOUNT BACHELOR DR		BEND	OR	977023280	0.615782093	18
1790888907	CRIST	AUDREY	A	AUDREY A CRIST, OR	19500 SE STARK ST		PORTLAND	OR	972335757	0.616884455	18
1841203700	FIELDS	ROBERT	DWAIN	ROBERT DWAIN FIELDS, OR	730 SE OAK ST	SUITE D	HILLSBORO	OR	971234245	0.617215512	18
1184018079	EREZ	AARON		AARON EREZ, OR	3600 NW SAMARITAN DR		CORVALLIS	OR	973303737	0.617428953	18
1972619989	KARTY	ALEC	JEFFREY	ALEC JEFFREY KARTY, OR	10100 SE SUNNYSIDE RD		CLACKAMAS	OR	970158970	0.617743228	18
1295745982	BATES	JANET	M	JANET M BATES, OR	1000 6TH ST SW		BANDON	OR	974119529	0.618207357	18
1548497894	FELDHOFF	WENDY	M	WENDY M FELDHOFF, OR	3355 CHAD DRIVE		EUGENE	OR	974087428	0.618535326	18
1013097146	CUSTINO	DERRICK	EUGENE	DERRICK EUGENE CUSTINO, OR	19400 NW EVERGREEN PKWY		HILLSBORO	OR	971247031	0.61891598	18
1326080508	OUELLETTE	LAURA	M	LAURA M OUELLETTE, OR	1700 GEARY ST SE		ALBANY	OR	973226842	0.619317369	18
1538546668	NIEMUTH	MARIA		MARIA NIEMUTH, OR	1233 EDGEWATER ST NW		SALEM	OR	973044049	0.619473891	18
1174592208	HARRISON	JAMES	F	JAMES F HARRISON, OR	1515 VILLAGE DR		COTTAGE GROVE	OR	974249700	0.619804146	18
1245406008	ALLEN	HEIDI	A	HEIDI A ALLEN, OR	384 SE COMBS FLAT RD	SUITE 1200	PRINEVILLE	OR	977542562	0.62002635	18
1467425629	WAHLS	STEVEN	A	STEVEN A WAHLS, OR	51377 SW OLD PORTLAND RD STE C	OHSU FAMILY	SCAPPOOSE	OR	970564023	0.620293484	18
1427047539	STEYER	JUDITH	EMILY	JUDITH EMILY STEYER, OR	1426 OAK ST		EUGENE	OR	974014043	0.620445839	18
1073856142	PEDERSON	BEN	LAWRENCE	BEN LAWRENCE PEDERSON, OR	4104 SE 82ND AVE STE 250		PORTLAND	OR	972662954	0.620681165	18
1780067660	GYURICSKA	MAGDALENE		MAGDALENE GYURICSKA, OR	1049 EDGEWATER ST NW # NW3435		SALEM	OR	973044046	0.620926991	18
1972869832	SARGENT	JASON		JASON SARGENT, OR	620 RANCH RD		REEDSPORT	OR	974671720	0.621080242	18
1629004155	KOCHER	KRISTIN	M	KRISTIN M KOCHER, OR	1321 NE 99TH AVE	SUITE 200	PORTLAND	OR	972209436	0.621252244	18
1629481734	FLYNN	SHELLI	L	SHELLI L FLYNN, OR	2570 NW EDENBOWER BLVD.	SUITE 100	ROSEBURG	OR	974716214	0.621273246	18
1154649945	OLDSON	BENJAMIN	ROBERT	BENJAMIN ROBERT OLDSON, OR	70 BOWER DR		MEDFORD	OR	975013689	0.621428827	18
1679913735	CUFF	WILLIAM	WARD	WILLIAM WARD CUFF, OR	5555 NE ELAM YOUNG PKWY		HILLSBORO	OR	971246452	0.621434668	18
1558718262	LEE	SOOJUNG	SAMANTHA	SOOJUNG SAMANTHA LEE, OR	1650 CHAMBERS ST		EUGENE	OR	974023636	0.621718326	18
1336152883	TWOMBLY	DANIEL	CAVANAGH	DANIEL CAVANAGH TWOMBLY, OR	2501 NW 229TH AVE	RA3-113 INT	HILLSBORO	OR	971245506	0.622838984	18
1093152738	STOVER	ELIZABETH	L	ELIZABETH L STOVER, OR	2280 MARCOLA RD		SPRINGFIELD	OR	974772594	0.623175555	18
1679990048	IACOBUCCI	IRINA		IRINA IACOBUCCI, OR	2865 DAGGETT AVE		KLAMATH FALLS	OR	976011106	0.624087232	18
1790980456	CANTOR	AMY	GABRIELLE	AMY GABRIELLE CANTOR, OR	3710 SW US VETERANS HOSPITAL RD	P3WC	PORTLAND	OR	972392964	0.624849119	18
1548202013	TONNIES	ALICIA	M	ALICIA M TONNIES, OR	2400 LANCASTER DR NE		SALEM	OR	973051221	0.624937483	18
1902018757	DELAMARTER	KRISTINE	MARIE	KRISTINE MARIE DELAMARTER, OR	76 NE 12TH ST		MADRAS	OR	977411827	0.625016845	18
1871519967	SULLIVAN	JOSEPH	W	JOSEPH W SULLIVAN, OR	5050 NE HOYT ST	SUITE 240	PORTLAND	OR	972132991	0.625201458	18
1760511844	ALLEY	RICHARD	L.	RICHARD L. ALLEY, OR	452 NORTH SANTIAM HIGHWAY		LEBANON	OR	97355	0.626665822	18
1639558216	ROSALES	MARITZA	BLANCA	MARITZA BLANCA ROSALES, OR	601 HICKORY ST NW		ALBANY	OR	97321	0.627053686	18
1700046596	MITZEL	JERROD	CARL	JERROD CARL MITZEL, OR	2485 12TH ST SE		SALEM	OR	973022151	0.627069503	18
1922180017	GILMOUR	DAVID	R	DAVID R GILMOUR, OR	555 BLACK OAK DR	SUITE 100	MEDFORD	OR	975048447	0.627275562	18
1447260666	HAGAR	SUZIN	M	SUZIN M HAGAR, OR	691 MURPHY ROAD SUITE 107		MEDFORD	OR	97504	0.627347345	18
1568470029	MUENCH	JOHN	PHILIP	JOHN PHILIP MUENCH, OR	3930 SE DIVISION ST		PORTLAND	OR	972021643	0.628447574	18
1710970876	ERICKSON	CARL	MICHAEL	CARL MICHAEL ERICKSON, OR	6542 SE LAKE RD STE 202		MILWAUKIE	OR	972222245	0.628505434	18
1962516724	SORWEIDE	LESLIE	ANN STEVE	LESLIE ANN STEVE SORWEIDE, OR	5940 ULALI DR NE		KEIZER	OR	973031500	0.628635758	18
1740272285	MILLER	KRISTIN		KRISTIN MILLER, OR	1701 NW HAWTHORNE AVE	SUITE 201	GRANTS PASS	OR	975261257	0.628936813	18
1518312362	STRAWN	SARAH	MARIE	SARAH MARIE STRAWN, OR	1750 THOMPSON RD		COOS BAY	OR	974202195	0.629070546	18
1144235656	SHAFF-CHIN	CYNTHIA		CYNTHIA SHAFF-CHIN, OR	5330 NE GLISAN ST	STE 100	PORTLAND	OR	972133069	0.629444078	18
1497044507	TIEVA	KARL	A.	KARL A. TIEVA, OR	1905 MAIN ST		KLAMATH FALLS	OR	976012638	0.629863133	18
1598741902	TAYLOR	LAURENCE	EDWARD	LAURENCE EDWARD TAYLOR, OR	94180 2ND ST		GOLD BEACH	OR	974448733	0.629971968	18
1124461462	NGUYEN	ANH		ANH NGUYEN, OR	384 SE COMBS FLAT RD		PRINEVILLE	OR	977542562	0.630152039	18
1144516204	HALLAS	STEPHEN	JOEL	STEPHEN JOEL HALLAS, OR	534 PLEASANT VIEW WAY NW STE 100		ALBANY	OR	973211789	0.630240705	18
1447323878	PAJARILLO	CARMELA	C	CARMELA C PAJARILLO, OR	440 NW DIVISION ST		GRESHAM	OR	970305506	0.630800267	18
1689650624	STEWARD	SEAN	LINCOLN	SEAN LINCOLN STEWARD, OR	3838 PACIFIC AVE		FOREST GROVE	OR	971162224	0.631538523	18
1508816372	NAIBERT	JAMES	R	JAMES R NAIBERT, OR	2600 NE NEFF RD		BEND	OR	977016337	0.631596773	18
1144278789	WITHERSPOON	PAMELA	GAY	PAMELA GAY WITHERSPOON, OR	3750 CHEMAWA RD NE	CHEMAWA IND	SALEM	OR	973051111	0.631731642	18
1639343189	HUNT	KORI	L	KORI L HUNT, OR	495 SW RAMSEY AVE		GRANTS PASS	OR	975275681	0.632128433	18
1417909094	NAIRN	ANGELA	STOCK	ANGELA STOCK NAIRN, OR	2055 EXCHANGE ST	STE 190	ASTORIA	OR	971033419	0.63224217	18
1053381889	SWINDLE	JEREMY	S.	JEREMY S. SWINDLE, OR	1000 N PROVIDENCE DR STE 210		NEWBERG	OR	971327582	0.632780469	18
1255363446	RAJANI	BHAVESH		BHAVESH RAJANI, OR	18040 SW LOWER BOONES FERRY RD	STE 100	TIGARD	OR	972247258	0.633242221	18
1871619213	SODHI	GULGIT	S	GULGIT S SODHI, OR	16770 SW EDY RD	SUITE 102	SHERWOOD	OR	971409679	0.633381158	18
1487686440	GASKILL	WILLIAM	MARVIN	WILLIAM MARVIN GASKILL, OR	1046 6TH AVE SW		ALBANY	OR	973211916	0.63391755	18
1912945619	VALENTI	MARK	A	MARK A VALENTI, OR	211 NW LARCH AVE		REDMOND	OR	977561357	0.635043163	18
1093740268	MUELLER	JENNIFER	ELAINE	JENNIFER ELAINE MUELLER, OR	115 NE MAY LN		MCMINNVILLE	OR	971289272	0.63541078	18
1447487178	MACKAY	DONALD	Q	DONALD Q MACKAY, OR	330 S GARDEN WAY	SUITE 350	EUGENE	OR	974018176	0.635642175	18
1376799924	HERNANDEZ	JENNIFER	ANNE	JENNIFER ANNE HERNANDEZ, OR	226 SE 8TH AVE		HILLSBORO	OR	971234218	0.636176499	18
1871790360	COHEN	CORINNE	PEIMER	CORINNE PEIMER COHEN, OR	541 NE 20TH AVE	SUITE 210	PORTLAND	OR	972322862	0.636300701	18
1114453396	WALROD	JEMIE		JEMIE WALROD, OR	8935 SE POWELL BLVD		PORTLAND	OR	972661938	0.636727338	18
1023399367	CASEY	STEPHANIE	ROBIN	STEPHANIE ROBIN CASEY, OR	10803 SE CHERRY BLOSSOM DRIVE		PORTLAND	OR	97216	0.63754813	18
1841365335	ARRINGTON	SADIE	RUTH	SADIE RUTH ARRINGTON, OR	865 SW VETERANS WAY		REDMOND	OR	977562583	0.638236392	18
1942642962	LEVITT	SHOSHANNA		SHOSHANNA LEVITT, OR	870 S FRONT ST STE 200		CENTRAL POINT	OR	97502	0.640184947	18
1235422338	MAZAITIS	JESSICA	LUNDY	JESSICA LUNDY MAZAITIS, OR	61250 SE COOMBS PL		BEND	OR	97702	0.640343657	18
1194718221	NELSON	JOHN	D	JOHN D NELSON, OR	821 NE HIGHWAY 99W STE A		MCMINNVILLE	OR	971282733	0.640435469	18
1558360180	WORTHINGTON	JUNE	B	JUNE B WORTHINGTON, OR	25647 REDWOOD HWY		CAVE JUNCTION	OR	975239332	0.641384823	18
1427028448	BALSOM	WILLIAM	R	WILLIAM R BALSOM, OR	1650 CHAMBERS ST		EUGENE	OR	974023636	0.641535357	18
1437374998	SALMAN	FAIZA		FAIZA SALMAN, OR	123 PONDEROSA DR	SUITE 102	SUTHERLIN	OR	974799812	0.642052114	18
1033163027	GILLINGHAM	TODD	S	TODD S GILLINGHAM, OR	15160 NW LAIDLAW RD	STE 100	PORTLAND	OR	972297707	0.642203158	18
1316477797	DUNHAM	SARA	ALEXANDRA	SARA ALEXANDRA DUNHAM, OR	114 SE CHURCH ST		SUBLIMITY	OR	973859714	0.64353215	18
1932309309	ALANKO	RANDY	ARLEN	RANDY ARLEN ALANKO, OR	3705 MIDWAY DR		BAKER CITY	OR	978141456	0.64379646	18
1255322269	DIAZ	HEATHER		HEATHER DIAZ, OR	255 LANCASTER DR NE		SALEM	OR	973015155	0.644393044	18
1659449296	KUHL	JASON	MICHAEL	JASON MICHAEL KUHL, OR	1698 E MCANDREWS RD	SUITE 300	MEDFORD	OR	975045589	0.6444224	18
1801117635	STRNAD	MELINDA	J	MELINDA J STRNAD, OR	2935 SW CEDAR HILLS BLVD		BEAVERTON	OR	970051342	0.644719477	18
1972522019	FLEMMER	KRISTEN	ELIZABETH	KRISTEN ELIZABETH FLEMMER, OR	100 SW BASELINE ST		HILLSBORO	OR	971233971	0.644962277	18
1407292592	BARUCH	LEAH	B	LEAH B BARUCH, OR	1425 BEAVERCREEK RD		OREGON CITY	OR	970454076	0.645294384	18
1356317150	SMITH	GREGORY	N	GREGORY N SMITH, OR	4855 SW WESTERN AVE		BEAVERTON	OR	970053460	0.645549767	18
1396807673	BARTH	WILLIAM	CHARLES	WILLIAM CHARLES BARTH, OR	1230 DIVISION ST		OREGON CITY	OR	970451556	0.645614028	18
1548520869	BURTON	BENJAMIN	ROBERT	BENJAMIN ROBERT BURTON, OR	1455 NW IRVING ST STE 600		PORTLAND	OR	972092277	0.645639402	18
1235198995	GERING	PAUL	C	PAUL C GERING, OR	1077 SW 3RD AVE		ONTARIO	OR	979142125	0.645968782	18
1508446170	FISHER	JOSHUA		JOSHUA FISHER, OR	150 NE KENNETH FORD DR		ROSEBURG	OR	974701042	0.646288983	18
1619068848	HARVEY	MARK	ALAN	MARK ALAN HARVEY, OR	10180 SE SUNNYSIDE RD		CLACKAMAS	OR	970158970	0.646944518	18
1114088101	BOUGHN	RICHARD	C	RICHARD C BOUGHN, OR	613 N 1ST AVE		STAYTON	OR	973831704	0.64708571	18
1518906114	TRAJANO	NICOLE	S.	NICOLE S. TRAJANO, OR	5555 NE ELAM YOUNG PKWY		HILLSBORO	OR	971246452	0.647176355	18
1386061331	HONG	PATRICIA	Y.	PATRICIA Y. HONG, OR	3303 SW BOND AVE	CENTER FOR	PORTLAND	OR	97239	0.64738293	18
1679679393	MOLLOY	JAMES	PATRICK	JAMES PATRICK MOLLOY, OR	950 SE SHERIDAN RD		SHERIDAN	OR	973781913	0.647438868	18
1295799211	AUKERMAN	DOUGLAS	F	DOUGLAS F AUKERMAN, OR	845 SW 30TH ST		CORVALLIS	OR	973318629	0.647505545	18
1003836487	VINSON	JONATHAN	L	JONATHAN L VINSON, OR	839 NE HOLLADAY ST		PORTLAND	OR	972323521	0.647717626	18
1861885717	HENDEL	GABRIELLE	A	GABRIELLE A HENDEL, OR	10670 NE CORNELL RD STE 101		HILLSBORO	OR	971249221	0.648081379	18
1427092121	FOX	RICHARD	L.	RICHARD L. FOX, OR	539 NW HWY 101	SUITE A	DEPOE BAY	OR	97341	0.648125664	18
1164428017	DASKALOS	JAMES	W	JAMES W DASKALOS, OR	2570 NW EDENBOWER BLVD	STE 100	ROSEBURG	OR	97470	0.648394192	18
1790004497	CHRISTENSEN	JILL	K	JILL K CHRISTENSEN, OR	10330 SE 32ND AVE STE 205		MILWAUKIE	OR	972226594	0.648578227	18
1528224474	LAN	SHAUN		SHAUN LAN, OR	1130 NW 22ND AVE	SUITE 220	PORTLAND	OR	972102900	0.649190348	18
1265548036	STEELE	ROBERT	LOWELL	ROBERT LOWELL STEELE, OR	435 LANCASTER DR NE		SALEM	OR	97301	0.64927704	18
1528371382	OSTROM	LAURA		LAURA OSTROM, OR	17332 SE POWELL BLVD		PORTLAND	OR	972361648	0.651033578	18
1841435302	CORNWELL	ANDREW	ALFRED	ANDREW ALFRED CORNWELL, OR	121 SE VIEWMONT AVE		CORVALLIS	OR	973331968	0.651068827	18
1104445741	ROUNTREE	MARY	CATHERINE	MARY CATHERINE ROUNTREE, OR	3600 NW SAMARITAN DR		CORVALLIS	OR	973303737	0.651182555	18
1891059333	YOUNG	ERIK		ERIK YOUNG, OR	1200 HILYARD ST STE 230		EUGENE	OR	97401	0.651316507	18
1477501815	WILLIS	ROGER	CECIL	ROGER CECIL WILLIS, OR	630 MILUK DR		COOS BAY	OR	974207728	0.651319575	18
1215963509	OTIS	PATRICIA	SUE	PATRICIA SUE OTIS, OR	1049 EDGEWATER ST NW # 150		SALEM	OR	973044046	0.651389378	18
1073900957	WELLS	MAGGIE	ELIZABETH	MAGGIE ELIZABETH WELLS, OR	3181 SW SAM JACKSON PARK RD		PORTLAND	OR	972393011	0.651615272	18
1588692297	WOPAT	RICHARD	C.	RICHARD C. WOPAT, OR	425 N SANTIAM HWY		LEBANON	OR	973554361	0.651807613	18
1942399241	NIXON	COURTNEY	ELLEN	COURTNEY ELLEN NIXON, OR	4010 AERIAL WAY	BARGER MEDI	EUGENE	OR	974029757	0.652225245	18
1629025473	SHILLAND	ERIC	WILLIAM	ERIC WILLIAM SHILLAND, OR	8084 SE 15TH AVE		PORTLAND	OR	972026662	0.652528117	18
1952798159	GAREY	SARAH	RACHEL	SARAH RACHEL GAREY, OR	5555 NE ELAM YOUNG PKWY		HILLSBORO	OR	971246452	0.652827769	18
1245230382	YAMAGUCHI	EUGENE	YUKIO	EUGENE YUKIO YAMAGUCHI, OR	1275 WALLACE RD NW		SALEM	OR	973043007	0.652955156	18
1336632769	YECHA	SHAINA	ALEXANDRA	SHAINA ALEXANDRA YECHA, OR	2570 NW EDENBOWER BLVD STE 100		ROSEBURG	OR	974716214	0.653756255	18
1316280225	LO	ELSBETH	CANDICE	ELSBETH CANDICE LO, OR	10151 SE SUNNYSIDE RD STE 100		CLACKAMAS	OR	970155705	0.654131692	18
1093913311	LANGDON	THERESA	A	THERESA A LANGDON, OR	181 NE 102ND AVE		PORTLAND	OR	972204169	0.65437929	18
1851322366	FISCHER-WRIGH	RUTH	A	RUTH A FISCHER-WRIGH, OR	4015 MERCANTILE DR	SUITE 200	LAKE OSWEGO	OR	970352552	0.654996972	18
1235219676	CORBOY	JANE		JANE CORBOY, OR	1620 E 12TH ST		THE DALLES	OR	970583213	0.655385136	18
1811946791	HADDELAND	PAUL	J	PAUL J HADDELAND, OR	2435 NE CUMULUS AVE STE A		MCMINNVILLE	OR	971288862	0.655737748	18
1356380984	HILL	CHRISTIAN	N	CHRISTIAN N HILL, OR	2935 SW CEDAR HILLS BLVD		BEAVERTON	OR	970051342	0.655853578	18
1316929953	SCHUEMANN	SONIA	J	SONIA J SCHUEMANN, OR	1700 E 19TH ST		THE DALLES	OR	970583317	0.655990216	18
1235173162	KAYE	ROBERT	J.	ROBERT J. KAYE, OR	825 NW HIGHWAY 101		LINCOLN CITY	OR	973673241	0.656376054	18
1851584700	DESCHAMPS	SUZANNE	MARIE	SUZANNE MARIE DESCHAMPS, OR	1160 WALLACE RD NW		SALEM	OR	973043116	0.656637968	18
1033230206	FLEISCHLI	GERALD	JOSEPH	GERALD JOSEPH FLEISCHLI, OR	1232 UNIVERSITY OF OREGON	UNIVERSITY	EUGENE	OR	974031232	0.657085391	18
1225104235	THIBERT	MARK		MARK THIBERT, OR	929 SW SIMPSON AVE	SUITE 300	BEND	OR	977023599	0.657171893	18
1841873437	TOM	MATTHEW		MATTHEW TOM, OR	3517 NW SAMARITAN DR		CORVALLIS	OR	973303767	0.65722323	18
1053467647	SCIARRONE	DARIA		DARIA SCIARRONE, OR	2020 CAPITOL ST NE		SALEM	OR	973010644	0.657436038	18
1194883330	WALKEY	MARILYN	MILLS	MARILYN MILLS WALKEY, OR	7875 SW ALDEN ST		PORTLAND	OR	972239336	0.657830924	18
1508837378	KNOPF	GREGORY	M	GREGORY M KNOPF, OR	1700 SW 257TH AVE		TROUTDALE	OR	970601900	0.658205757	18
1083684773	BLANKEN	CELESTE		CELESTE BLANKEN, OR	1900 WOODLAND DR		COOS BAY	OR	974202045	0.658230906	18
1720184013	LINDSTROM	JANICE	A	JANICE A LINDSTROM, OR	1332 S SHASTA AVE	SUITE A	EAGLE POINT	OR	975248623	0.658664839	18
1821021114	HOUTS	KATIE		KATIE HOUTS, OR	111 W C ST		SILVERTON	OR	973811458	0.65886003	18
1285723726	HARRIS	DANIEL	K	DANIEL K HARRIS, OR	342 FAIRVIEW ST		SILVERTON	OR	973811917	0.658880921	18
1285617779	GALLEGOS	PATRICIA	E.	PATRICIA E. GALLEGOS, OR	12360 SE SUNNYSIDE RD		CLACKAMAS	OR	970159320	0.658938023	18
1639154875	MUDAY	THERESA	AILEEN	THERESA AILEEN MUDAY, OR	1900 WOODLAND DR		COOS BAY	OR	974200000	0.659666923	18
1275739658	WACHSMUTH	BENJAMIN	DANIEL	BENJAMIN DANIEL WACHSMUTH, OR	9800 SE SUNNYSIDE RD		CLACKAMAS	OR	970159750	0.659734276	18
1366468639	RIEKE	EOWYN	A	EOWYN A RIEKE, OR	1132 SW 13TH AVE		PORTLAND	OR	972051703	0.659896893	18
1942287933	JENSEN-FOX	CHRISTINE	E	CHRISTINE E JENSEN-FOX, OR	2411 MARTIN LUTHER KING JR BLVD		EUGENE	OR	974015824	0.660365924	18
1114032836	SELBY	DAVID	W	DAVID W SELBY, OR	16463 BOONES FERRY RD STE 100		LAKE OSWEGO	OR	970354374	0.660800547	18
1982924692	O'KEEFE	LEONA		LEONA O'KEEFE, OR	1701 NW HAWTHORNE AVE		GRANTS PASS	OR	975261051	0.660882066	18
1346216876	MYERS	EMILY	KAY	EMILY KAY MYERS, OR	3930 SE DIVISION ST		PORTLAND	OR	972021643	0.660896054	18
1841418704	KUSTRITZ	KAREN	LOUISE	KAREN LOUISE KUSTRITZ, OR	3305 19TH AVE		FOREST GROVE	OR	971161909	0.661640758	18
1770801235	NEILL	AIMEE	MARIE	AIMEE MARIE NEILL, OR	480 NE A ST		MADRAS	OR	977411844	0.662606336	18
1336115872	STEINSIEK	JILL	TILLEY	JILL TILLEY STEINSIEK, OR	555 BLACK OAK DR		MEDFORD	OR	975048447	0.662636607	18
1255775516	WILLIAMS	SARAH	J	SARAH J WILLIAMS, OR	2074 S 6TH ST		KLAMATH FALLS	OR	976013372	0.662794036	18
1184716540	SHELTON	STEVEN	ROBERT	STEVEN ROBERT SHELTON, OR	2575 CENTER ST NE	DOC HEALTH	SALEM	OR	973014600	0.66323743	18
1306996442	JONES	DAVID	SCOTT	DAVID SCOTT JONES, OR	595 N MAIN ST STE 2		ASHLAND	OR	975201821	0.663312034	18
1427160878	LOCKER	RACHEL	ELIZABETH	RACHEL ELIZABETH LOCKER, OR	1270 KOT-NUM RD		WARM SPRINGS	OR	97761	0.663433896	18
1033347430	WALKER	JEANETTE		JEANETTE WALKER, OR	5560 WITZEL RD SE		SALEM	OR	973179142	0.663437869	18
1568518728	URI	LISA	JILL	LISA JILL URI, OR	2175 NW SHEVLIN PARK RD		BEND	OR	977037101	0.664524549	18
1740343458	SKELLCERF	VICTORIA	ANNE	VICTORIA ANNE SKELLCERF, OR	1590 E 13TH ST	UNIVERSITY	EUGENE	OR	974031232	0.666227317	18
1871610758	HOLLOWAY	WILLIAM	DAVID	WILLIAM DAVID HOLLOWAY, OR	665 WINTER ST SE		SALEM	OR	973013919	0.666626192	18
1679626006	GARRARD	SANDRA	K	SANDRA K GARRARD, OR	2020 CAPITOL ST NE		SALEM	OR	973010644	0.666634019	18
1962687707	WEISER	THOMAS	MARTIN	THOMAS MARTIN WEISER, OR	1270 KOTNUM ROAD		WARM SPRINGS	OR	977611209	0.667055169	18
1467985879	REINIG	EMILY	ANNE	EMILY ANNE REINIG, OR	1010 1ST ST SE STE 110		BANDON	OR	974119301	0.667117171	18
1922495506	DO	ANDREW		ANDREW DO, OR	2925 RIVER RD S STE 110		SALEM	OR	973023677	0.667606782	18
1346433042	FREED	GREGORY	A.	GREGORY A. FREED, OR	3449 N ANCHOR ST	SUITE 300A	PORTLAND	OR	972177679	0.667741783	18
1740227875	REESE	SUSAN	L	SUSAN L REESE, OR	2501 NW 229TH AVE		HILLSBORO	OR	971245506	0.668407428	18
1184638124	WEBSTER	JENNIFER	LAUREL	JENNIFER LAUREL WEBSTER, OR	1900 WOODLAND DR		COOS BAY	OR	974202045	0.668615082	18
1447787833	KITTS	CONNOR	L	CONNOR L KITTS, OR	10201 SE MAIN ST STE 10		PORTLAND	OR	972162937	0.668880106	18
1679637201	TUREK	NICHOLAS	T	NICHOLAS T TUREK, OR	480 NE A ST		MADRAS	OR	977411844	0.669217298	18
1457306458	LENG	MITH		MITH LENG, OR	9800 SE SUNNYSIDE RD		CLACKAMAS	OR	970159750	0.669683591	18
1801236567	HAN	HANS	PO-AN	HANS PO-AN HAN, OR	3181 SW SAM JACKSON PARK RD	OHSU	PORTLAND	OR	972393011	0.670405304	18
1457616039	LAWLER	ELISABETH		ELISABETH LAWLER, OR	2830 CRESCENT AVE		EUGENE	OR	974087397	0.670699017	18
1720222771	HARTLEY	DEBRA		DEBRA HARTLEY, OR	2821 DAGGETT AVE STE 200		KLAMATH FALLS	OR	976011106	0.671889589	18
1902977184	JONES	TORI	ALINE	TORI ALINE JONES, OR	4855 SW WESTERN AVE		BEAVERTON	OR	970053460	0.67203841	18
1760452817	CURTIN	PAUL	G	PAUL G CURTIN, OR	2830 CRESCENT AVE		EUGENE	OR	974087397	0.673067775	18
1538514229	NANKEE	ZACHARY	DONALD	ZACHARY DONALD NANKEE, OR	3600 NW SAMARITAN DR		CORVALLIS	OR	973303737	0.673477637	18
1942266838	WEBB	JAMES	M	JAMES M WEBB, OR	831 NW COUNCIL DR	SUITE 101	GRESHAM	OR	970303721	0.67350609	18
1982042578	PETERS	MARTIN		MARTIN PETERS, OR	2251 E HANCOCK ST	SUITE 103	NEWBERG	OR	971322145	0.67431404	18
1437252731	TUFT	STEWART		STEWART TUFT, OR	200 GWEE-SHUT ROAD		SILETZ	OR	97380	0.674443347	18
1487749693	KELBER	MICHAEL	WILFORD	MICHAEL WILFORD KELBER, OR	550 DIETZ AVE NE		KEIZER	OR	973034615	0.675085759	18
1225176191	ARMITAGE	DAMON	BRICE	DAMON BRICE ARMITAGE, OR	170 MELTON RD		CRESWELL	OR	974269453	0.67514351	18
1447212865	LIAO	JIMMY	MING-YUH	JIMMY MING-YUH LIAO, OR	1321 NE 99TH AVE	SUITE 100	PORTLAND	OR	972209436	0.675401109	18
1023029725	WATTS	LISA	DIANE	LISA DIANE WATTS, OR	9735 SW SHADY LANE	SUITE 100	TIGARD	OR	97223	0.676696976	18
1760431464	STEGEMAN-OLSE	JENNY		JENNY STEGEMAN-OLSE, OR	3896 BEVERLY AVE NE	BLDG J, SUI	SALEM	OR	973051374	0.676762053	18
1083644660	CARLISLE	JAMES	R	JAMES R CARLISLE, OR	5050 NE HOYT ST	SUITE 240	PORTLAND	OR	972132991	0.677212349	18
1427219567	SMITH	DUSTIN	JARED	DUSTIN JARED SMITH, OR	1321 NE 99TH AVE	SUITE 100	PORTLAND	OR	972209437	0.677335202	18
1598792020	WENBERG	KENNETH	FRED	KENNETH FRED WENBERG, OR	274 N MAIN STREET		HEPPNER	OR	97836	0.677442636	18
1528124120	SKINNER	ANNE	NGUYEN	ANNE NGUYEN SKINNER, OR	2647 NE 33RD AVE		PORTLAND	OR	972123647	0.677950492	18
1548842578	LOUIE	MEGAN		MEGAN LOUIE, OR	3600 NW SAMARITAN DR		CORVALLIS	OR	973303737	0.680008906	18
1528605086	JANKE	REED	CASEY	REED CASEY JANKE, OR	2280 MARCOLA RD		SPRINGFIELD	OR	974772594	0.680250563	18
1639152549	STAGEMAN	JAMES	H	JAMES H STAGEMAN, OR	342 FAIRVIEW ST		SILVERTON	OR	973811917	0.680517074	18
1093818684	WHEELER	GAEL	ANNE	GAEL ANNE WHEELER, OR	2743 NW 9TH ST		CORVALLIS	OR	973303857	0.680694732	18
1417961954	RASMUSSEN	MICHELLE	ANNE	MICHELLE ANNE RASMUSSEN, OR	1049 EDGEWATER ST NW		SALEM	OR	973044046	0.681175921	18
1992168231	CARR	AMELIA	DAWN	AMELIA DAWN CARR, OR	7529 SE TUALATIN VALLEY HWY		HILLSBORO	OR	971238252	0.68142077	18
1013191477	NITZBERG	JEROME	STANFORD	JEROME STANFORD NITZBERG, OR	273 GRANITE ST		ASHLAND	OR	975202746	0.681603901	18
1851732085	REIHER	JOSHUA		JOSHUA REIHER, OR	2084 NE PROFESSIONAL CT		BEND	OR	977016077	0.681759023	18
1083799431	KUZMA	MICAIAH	MATTHEW	MICAIAH MATTHEW KUZMA, OR	5900 INLAND SHORES WAY		KEIZER	OR	97303	0.681763496	18
1033110853	ZAYOUD	RAJAA		RAJAA ZAYOUD, OR	17 S 3RD ST		NYSSA	OR	979133815	0.68181492	18
1194862417	KELLY	DAVID	J	DAVID J KELLY, OR	929 SW SIMPSON AVE	STE 300	BEND	OR	977023118	0.682688334	18
1568790046	KNUTSON	MELISSA	SUE	MELISSA SUE KNUTSON, OR	3175 POCAHONTAS ROAD		BAKER CITY	OR	978141434	0.684713963	18
1760681084	EVERSON	TERESA	A	TERESA A EVERSON, OR	3181 SW SAM JACKSON PARK RD		PORTLAND	OR	972393011	0.684948797	18
1093866634	BOTWINICK	ORA	NAOMI	ORA NAOMI BOTWINICK, OR	9000 N LOMBARD ST		PORTLAND	OR	972033006	0.685901337	18
1700853652	EILERSEN	CHRISTOPH	REED	CHRISTOPH REED EILERSEN, OR	1420 JOHN ADAMS ST		OREGON CITY	OR	970451609	0.686684428	18
1073657003	O'SULLIVAN	AOIFE		AOIFE O'SULLIVAN, OR	HYSTER-YALE	4000 NE BLU	FAIRVIEW	OR	97024	0.687360556	18
1972030989	JEHNSEN	JENNIFER	SUE	JENNIFER SUE JEHNSEN, OR	1040 WEBBER ST		THE DALLES	OR	970583749	0.687878608	18
1649252362	DILLON	KRISTEN	GAIL	KRISTEN GAIL DILLON, OR	2965 NE CONNERS AVE	PACIFICSOUR	BEND	OR	977017753	0.68795078	18
1578786778	PEPPER	KYLA	N	KYLA N PEPPER, OR	5125 SKYLINE RD S		SALEM	OR	973069427	0.688704611	18
1922244128	HARKER	DAUSEN	JOHN	DAUSEN JOHN HARKER, OR	1501 NE MEDICAL CENTER DR		BEND	OR	977016051	0.688843535	18
1841242195	CHAN	SIMON	K	SIMON K CHAN, OR	6445 N GREELEY AVE		PORTLAND	OR	972175023	0.689060612	18
1528001179	ORTON	DARELL	DEAN	DARELL DEAN ORTON, OR	825 NW HIGHWAY 101	SUITE A	LINCOLN CITY	OR	973673241	0.689294863	18
1619197480	CHITWOOD	BRYAN	C	BRYAN C CHITWOOD, OR	15950 SW MILLIKAN WAY		BEAVERTON	OR	970065170	0.689628858	18
1437255452	LICHTER	DAVID	JOHN	DAVID JOHN LICHTER, OR	5125 SKYLINE RD S		SALEM	OR	973069427	0.69001169	18
1912290032	GREENE	BRETT	TRAVIS	BRETT TRAVIS GREENE, OR	541 NE 20TH AVE	SUITE 210	PORTLAND	OR	972322862	0.690305307	18
1508889320	HADLEY	JOHN	C	JOHN C HADLEY, OR	525 SE WASHINGTON ST		DALLAS	OR	97338	0.690328529	18
1457548380	LEBLANC	JESSICA	L.	JESSICA L. LEBLANC, OR	2577 NE COURTNEY DR STE 100		BEND	OR	97701	0.69032918	18
1578565487	COLFELT	BRENDA	M	BRENDA M COLFELT, OR	1151 MAY ST	SUITE 201	HOOD RIVER	OR	970311526	0.690369496	18
1760862494	MITARU	PAVEL		PAVEL MITARU, OR	5050 NE HOYT ST STE 454		PORTLAND	OR	972132984	0.6906331	18
1699901363	GRAY	TYLER	THOMAS	TYLER THOMAS GRAY, OR	1108 JUNE ST		HOOD RIVER	OR	970311513	0.690704423	18
1477698173	JORGENSEN	LAYNE	S	LAYNE S JORGENSEN, OR	3031 NE STEPHENS ST		ROSEBURG	OR	97470	0.690878692	18
1518909506	DANIELS	JOHN	P	JOHN P DANIELS, OR	2020 CAPITOL ST NE		SALEM	OR	973033244	0.69088485	18
1316107477	TUBBS	ERIC	P	ERIC P TUBBS, OR	1321 NE 99TH AVE STE 200		PORTLAND	OR	972209439	0.691374375	18
1598781684	THOMPSON	MARK	A	MARK A THOMPSON, OR	4920 N INTERSTATE AVE		PORTLAND	OR	972173653	0.691511097	18
1285674499	BROEREN	SANDRA	CAROL	SANDRA CAROL BROEREN, OR	17055 RUBEN LN		SANDY	OR	970559276	0.691594301	18
1669820080	MAXWELL	SHOSHANA		SHOSHANA MAXWELL, OR	12360 E BURNSIDE ST		PORTLAND	OR	972331042	0.692412177	18
1174511810	BURY	CHARLES	DANIEL	CHARLES DANIEL BURY, OR	2300 CLAIRMONT DR		KLAMATH FALLS	OR	976011136	0.692836843	18
1821409731	SIMMONS	DAVID		DAVID SIMMONS, OR	425 N SANTIAM HWY		LEBANON	OR	973554361	0.694027477	18
1932469335	SNODGRASS	MATHEW		MATHEW SNODGRASS, OR	2600 NE NEFF RD		BEND	OR	977016337	0.694226279	18
1528004462	GILMORE	PHYLLIS	C	PHYLLIS C GILMORE, OR	18610 NW CORNELL RD	SUITE 101	HILLSBORO	OR	971249204	0.694824193	18
1073593422	CHANG	JANET		JANET CHANG, OR	5234 SW PHILOMATH BLVD		CORVALLIS	OR	973331042	0.695402474	18
1487647269	CHAFFEE	STEPHEN	JOHN	STEPHEN JOHN CHAFFEE, OR	641 SE MILLER AVE		DALLAS	OR	973382634	0.695855128	18
1407827694	SOYKE	JENNIFER	MAE	JENNIFER MAE SOYKE, OR	4855 SW WESTERN AVE	UNIVERSITY	BEAVERTON	OR	970053460	0.696518128	18
1447227434	LYON	MARK	B	MARK B LYON, OR	3299 HILYARD ST		EUGENE	OR	974053721	0.696785091	18
1043564586	HAZRAT	EHSAN		EHSAN HAZRAT, OR	1515 VILLAGE DR		COTTAGE GROVE	OR	974249700	0.697190672	18
1720220791	EJIASA	OTUODITA	E	OTUODITA E EJIASA, OR	728 MOLALLA AVE		OREGON CITY	OR	970452799	0.697454384	18
1366556516	DHILLON	HARPREET	KAUR	HARPREET KAUR DHILLON, OR	2800 SW 257TH AVE		TROUTDALE	OR	970601803	0.697642495	18
1205835048	CADE	RICHARD	MARTIN	RICHARD MARTIN CADE, OR	18610 NW CORNELL RD	STE 101	HILLSBORO	OR	971249204	0.69878985	18
1801917885	DAVID	JOSHUA	TAYLOR	JOSHUA TAYLOR DAVID, OR	8933 N LOMBARD ST		PORTLAND	OR	972033003	0.698830941	18
1811102486	BROWN	WILLIAM	PATRICK	WILLIAM PATRICK BROWN, OR	5536 SE WOODSTOCK BLVD		PORTLAND	OR	972066829	0.699141688	18
1952304396	BRADFORD	KRISTIN	BRIANA	KRISTIN BRIANA BRADFORD, OR	530 NW 27TH ST		CORVALLIS	OR	973305223	0.699232296	18
1477908473	RUTH	CATHERINE		CATHERINE RUTH, OR	2074 S 6TH ST		KLAMATH FALLS	OR	976013372	0.69953644	18
1225566714	BLESSING	JOSHUA	MATTHEW	JOSHUA MATTHEW BLESSING, OR	2870 NE WEST DEVILS LAKE RD		LINCOLN CITY	OR	973675127	0.699667665	18
1649248139	TORGUSON	LYLE	R	LYLE R TORGUSON, OR	35859 HIGHWAY 58		PLEASANT HILL	OR	974559651	0.700201039	18
1518941350	GERBER	ROBERT	WILLIAM	ROBERT WILLIAM GERBER, OR	2690 N 17TH ST		COOS BAY	OR	97420	0.700430815	18
1649495490	PETZOLD	ROBERT	W.	ROBERT W. PETZOLD, OR	500 5TH ST		BROOKINGS	OR	974159702	0.701009291	18
1588059885	KOBAYASHI	YUKA		YUKA KOBAYASHI, OR	15700 SW GREYSTONE CT		BEAVERTON	OR	970066011	0.701182078	18
1104803691	AGSTEN	SARAH	LYNN	SARAH LYNN AGSTEN, OR	2508 NW MEDICAL PARK DR		ROSEBURG	OR	974715510	0.701355376	18
1902030844	DAVEY	AUDREY	H	AUDREY H DAVEY, OR	18976 NW SQUIRRELTAIL LOOP		BEND	OR	977035932	0.70160235	18
1598781429	GILLIAM	JOHN	ANDERSON	JOHN ANDERSON GILLIAM, OR	607 WELCH ST		SILVERTON	OR	97381	0.702353513	18
1902910185	CHANG	TE-YU	RUTH	TE-YU RUTH CHANG, OR	7705 SE DIVISION ST		PORTLAND	OR	972061059	0.703077766	18
1730159724	RICE	DWAYNE	L	DWAYNE L RICE, OR	1650 CHAMBERS ST		EUGENE	OR	974023636	0.703104873	18
1841610656	BURKE	CONNOR	PATRICK	CONNOR PATRICK BURKE, OR	2821 DAGGETT AVE STE 100		KLAMATH FALLS	OR	976011106	0.703234252	18
1306852918	DORNFEST	FRANKLYN	DAVID	FRANKLYN DAVID DORNFEST, OR	4411 SW VERMONT ST		PORTLAND	OR	972191020	0.703347262	18
1316908205	SKOTTE	DANIEL	MARK	DANIEL MARK SKOTTE, OR	56056 BEAVER DRIVE		SUNRIVER	OR	97707	0.703507335	18
1528174893	HUGHES	MARK	J	MARK J HUGHES, OR	645 NW 4TH		REDMOND	OR	97756	0.704061363	18
1134115512	TRAN	DUY	QUANG	DUY QUANG TRAN, OR	839 NE HOLLADAY ST		PORTLAND	OR	972323521	0.704083403	18
1831230242	GEORGE	DARRYL	BRETT	DARRYL BRETT GEORGE, OR	455 W COREY CT		ROSEBURG	OR	974703078	0.7048278	18
1841366853	DANIELS	DAVID	CARROLL	DAVID CARROLL DANIELS, OR	930 SW ABBEY ST		NEWPORT	OR	973654820	0.705264456	18
1003813627	DUNCKEL	PHYLLIS	T.	PHYLLIS T. DUNCKEL, OR	19 MYRTLE ST		MEDFORD	OR	975047337	0.706377136	18
1942584545	GOHARBIN	AMIR		AMIR GOHARBIN, OR	9800 SE SUNNYSIDE RD		CLACKAMAS	OR	970159750	0.706709502	18
1275562795	WRIGHT	CRAIG	L	CRAIG L WRIGHT, OR	12442 SW SCHOLLS FERRY RD	STE 100	TIGARD	OR	972233396	0.707505278	18
1871577742	BOBENRIETH	SUSANNE	K	SUSANNE K BOBENRIETH, OR	1321 NE 99TH AVE	SUITE 200	PORTLAND	OR	972209436	0.708083278	18
1710195508	DURAN	MARIA CRI	CRUZ	MARIA CRI CRUZ DURAN, OR	15950 SW MILLIKAN WAY	THE PORTLAN	BEAVERTON	OR	970065170	0.708139657	18
1780614727	DEMUNTER	JODI	K	JODI K DEMUNTER, OR	1321 NE 99TH AVE	SUITE 200	PORTLAND	OR	972209436	0.708237911	18
1497951909	TEGLASSY	ZOLTAN		ZOLTAN TEGLASSY, OR	2600 CENTER STREET NE	OREGON STAT	SALEM	OR	97301	0.708768608	18
1174759849	PUUKKA CLARK	EMILY	JUNE	EMILY JUNE PUUKKA CLARK, OR	18040 SW LOWER BOONES FERRY RD	STE 100	TIGARD	OR	972247258	0.708787363	18
1730156639	WINJUM	JON	MARTIN	JON MARTIN WINJUM, OR	1420 JOHN ADAMS ST		OREGON CITY	OR	970451609	0.708931192	18
1427086339	NEUMANN	PAUL	J.	PAUL J. NEUMANN, OR	1401 N 10TH AVE STE 100		STAYTON	OR	973831486	0.709228029	18
1992306344	HERRMANN	EMILY		EMILY HERRMANN, OR	3400 COOPERATIVE WAY		LEBANON	OR	973559735	0.709893807	18
1144390592	GAMELIN	LARA	JAE	LARA JAE GAMELIN, OR	2400 NW KINGS BLVD		CORVALLIS	OR	973303900	0.709963662	18
1619089679	HARDAGE	JUDY	A	JUDY A HARDAGE, OR	965 ELLENDALE DR		MEDFORD	OR	975048215	0.710101005	18
1922014463	GRADY	MICHAEL	EDWARD	MICHAEL EDWARD GRADY, OR	442 MCCLAINE ST		SILVERTON	OR	973811921	0.710595347	18
1477713634	ZIELINSKI	LEANN	ALEXANDRI	LEANN ALEXANDRI ZIELINSKI, OR	2305 SE WASHINGTON ST	SUITE 105	MILWAUKIE	OR	972227647	0.710618673	18
1760991509	LYM	SARAH	JACKSON	SARAH JACKSON LYM, OR	1100 3RD ST		TILLAMOOK	OR	971413402	0.711444232	18
1770786220	HOGAN	KATHERINE	MARIE	KATHERINE MARIE HOGAN, OR	600 NE 8TH ST		GRESHAM	OR	970307317	0.711511172	18
1083812788	HOANG	THUY	LIEN THI	THUY LIEN THI HOANG, OR	1321 NE 99TH AVE	STE 100	PORTLAND	OR	972209437	0.711894138	18
1003081241	LINDEMAN	BRIAN	MICHAEL	BRIAN MICHAEL LINDEMAN, OR	5005 NE SANDY BLVD		PORTLAND	OR	97213	0.711947423	18
1598953853	ANDRESS	SHERYL	ADRIENNE	SHERYL ADRIENNE ANDRESS, OR	7421 SW BRIDGEPORT RD STE 220		TIGARD	OR	972247707	0.712099043	18
1700110921	SLATTERY	STEPHEN	EDWARD	STEPHEN EDWARD SLATTERY, OR	17055 RUBEN LN		SANDY	OR	970559276	0.713075268	18
1588917009	GOBBLE	CLAIRE-AL	ROCHELLE	CLAIRE-AL ROCHELLE GOBBLE, OR	1321 NE 99TH AVE	SUITE 100	PORTLAND	OR	972209436	0.713267502	18
1528224060	LUCE	DAVID	BARCLAY	DAVID BARCLAY LUCE, OR	20229 SW TREMONT WAY		BEAVERTON	OR	970078594	0.71333914	18
1598128928	LOGAN	MELISSA		MELISSA LOGAN, OR	3181 SW SAM JACKSON PARK RD		PORTLAND	OR	972393011	0.714233504	18
1063823961	NELSON	VALERIE		VALERIE NELSON, OR	3517 NW SAMARITAN DR STE 201		CORVALLIS	OR	973303769	0.714296058	18
1295823847	BUTLER	JENCINA	M	JENCINA M BUTLER, OR	12518 NE AIRPORT WAY STE 110		PORTLAND	OR	972301090	0.714362604	18
1104251263	WAY	NATHAN	A	NATHAN A WAY, OR	18040 SW LOWER BOONES FERRY RD STE 100		TIGARD	OR	972247259	0.714542153	18
1477565026	GROMKO	WILLIAM	ANTHONY	WILLIAM ANTHONY GROMKO, OR	17055 RUBEN LN		SANDY	OR	970559276	0.715389815	18
1306465562	HOU	LAWRENCE	KAIQI	LAWRENCE KAIQI HOU, OR	3600 NW SAMARITAN DR		CORVALLIS	OR	973303737	0.716183566	18
1750379244	LAMB	ERIC	R.	ERIC R. LAMB, OR	3950 17TH ST	SUITE A	BAKER CITY	OR	978141300	0.716247229	18
1720077696	SALSBURG	LEE	ALLISON	LEE ALLISON SALSBURG, OR	1535 N. WILLIAMS		PORTLAND	OR	972271830	0.716542585	18
1548312754	MAHR	PETER	NICHOLAS	PETER NICHOLAS MAHR, OR	426 SW STARK ST	8TH FLOOR	PORTLAND	OR	972042347	0.716699707	18
1477816908	GALINATO	JULIE ANN	ALCANTARA	JULIE ANN ALCANTARA GALINATO, OR	1515 VILLAGE DR		COTTAGE GROVE	OR	974249700	0.716716561	18
1366526147	TRINH	THOMAS	TOAN	THOMAS TOAN TRINH, OR	4035 SW MERCANTILE DR	SUITE 103	LAKE OSWEGO	OR	97035	0.71717431	18
1922029289	BIGLEY	LORNE		LORNE BIGLEY, OR	3299 HILYARD ST		EUGENE	OR	974053721	0.717575934	18
1013964618	PRITCHARD	PHILIP	W	PHILIP W PRITCHARD, OR	1881 NW 185TH AVE	SUITE 300	BEAVERTON	OR	970066822	0.717802142	18
1588717979	MILLER	MARIA	DAWN	MARIA DAWN MILLER, OR	1600 DELTA WATERS RD	SUITE 107	MEDFORD	OR	975049114	0.718136083	18
1831643105	DANZIGER	AMANDA	MARGARET	AMANDA MARGARET DANZIGER, OR	330 S GARDEN WAY STE 350		EUGENE	OR	974018179	0.719266474	18
1649217563	SMART	CHRISTOPH	R	CHRISTOPH R SMART, OR	725 S WAHANNA RD		SEASIDE	OR	971387735	0.719287764	18
1124161104	BRITSCH	JERRI	L	JERRI L BRITSCH, OR	2821 DAGGETT AVE STE 200		KLAMATH FALLS	OR	976011106	0.720155631	18
1902038185	FLOWERDAY	SARAH	LYNN	SARAH LYNN FLOWERDAY, OR	1350 NE 122ND AVE		PORTLAND	OR	972302011	0.720505411	18
1871604892	VARAN	RICHARD	ANTHONY	RICHARD ANTHONY VARAN, OR	9800 SE SUNNYSIDE RD		CLACKAMAS	OR	970159750	0.720690066	18
1316912223	REAGAN	PETER	LINDLEY	PETER LINDLEY REAGAN, OR	541 NE 20TH AVE	SUITE 210	PORTLAND	OR	972322862	0.72145478	18
1366897332	JONES	DANIEL	F	DANIEL F JONES, OR	2327 SW 4TH AVE		ONTARIO	OR	979141851	0.722477564	18
1194717017	CREELMAN	THOMAS	JAMES	THOMAS JAMES CREELMAN, OR	1270 KOT-NUM RD	WARM SPRING	WARM SPRINGS	OR	977611209	0.723445531	18
1427507326	HATCH	MEGAN		MEGAN HATCH, OR	3181 SW SAM JACKSON PARK RD		PORTLAND	OR	972393011	0.723510048	18
1427263151	BARTON	JOHN	SELBY	JOHN SELBY BARTON, OR	1321 NE 99TH AVE	SUITE 100	PORTLAND	OR	972209436	0.723642612	18
1457743296	SUN	JEFFREY		JEFFREY SUN, OR	417 SW 117TH AVE STE 200		PORTLAND	OR	972255924	0.723810025	18
1922027770	HATLESTAD	CHRISTOPH	LIEN	CHRISTOPH LIEN HATLESTAD, OR	17685 65TH AVE	SUITE 300	LAKE OSWEGO	OR	970357800	0.723938409	18
1659380566	HARDWICK	TRACY	ELIZABETH	TRACY ELIZABETH HARDWICK, OR	3915 RIVER RD		EUGENE	OR	974041230	0.724009383	18
1427023621	CARRASCO	ANDREA		ANDREA CARRASCO, OR	1100 SOUTHGATE STE 2		PENDLETON	OR	978013971	0.724256595	18
1164412755	SEALS	CHRISTINE	MICHELLE	CHRISTINE MICHELLE SEALS, OR	2504 NW MEDICAL PARK DR		ROSEBURG	OR	974705510	0.7242687	18
1912269168	WACHTLER	KATHLEEN	ANN	KATHLEEN ANN WACHTLER, OR	2600 NE NEFF RD		BEND	OR	97701	0.724326839	18
1447269774	CLIPPINGER	MARK	STEVEN	MARK STEVEN CLIPPINGER, OR	46314 TIMINE WAY		PENDLETON	OR	97801	0.724416583	18
1588705677	KRIER	DAVID	BRICE	DAVID BRICE KRIER, OR	18891 RIVER RD NE		SAINT PAUL	OR	971379501	0.724551298	18
1982714200	NYONE	WILLIAM	G.	WILLIAM G. NYONE, OR	19500 SE STARK STREET		PORTLAND	OR	972335797	0.72461251	18
1649263088	SERRA	CONSTANCE	M	CONSTANCE M SERRA, OR	849 PACIFIC AVE		HOOD RIVER	OR	970311956	0.724912328	18
1144649179	BAKER	AMELIA	RACHEL HA	AMELIA RACHEL HA BAKER, OR	4920 N INTERSTATE AVE		PORTLAND	OR	972173653	0.724947042	18
1689722654	VANSCOY	DAVID		DAVID VANSCOY, OR	3299 HILYARD ST		EUGENE	OR	974053721	0.72556346	18
1649373424	JIMENEZ	ANNA		ANNA JIMENEZ, OR	124 NE 181ST AVE	SUITE 103	PORTLAND	OR	972306668	0.72558684	18
1417970021	LARSON	ANDREA		ANDREA LARSON, OR	335 FAIRVIEW ST		SILVERTON	OR	973811916	0.726018232	18
1407019532	DIAZ	DIEGO	F	DIEGO F DIAZ, OR	4920 N INTERSTATE AVE		PORTLAND	OR	972173653	0.726498268	18
1285614792	FREDSTROM	DAVID	A.	DAVID A. FREDSTROM, OR	1247 NE MEDICAL CENTER DR	C	BEND	OR	977013786	0.726781176	18
1124439039	HULL	ILANA	W	ILANA W HULL, OR	4104 SE 82ND AVE	SUITE 250	PORTLAND	OR	972662954	0.727156749	18
1306909288	ELIASON	DOUGLAS	D.	DOUGLAS D. ELIASON, OR	2525 12TH ST SE STE 240250		SALEM	OR	973022281	0.727208346	18
1437312766	KAMAYANGI	OLIVIA		OLIVIA KAMAYANGI, OR	4004 KRUSE WAY PL STE 300		LAKE OSWEGO	OR	970352479	0.727455615	18
1902854896	TUREK	THOMAS	MARTIN	THOMAS MARTIN TUREK, OR	124 MIDLAND AVE.		GRANTS PASS	OR	97526	0.727611032	18
1124060090	ANDERSON	CONTENT	ELIZABETH	CONTENT ELIZABETH ANDERSON, OR	589 NW 11TH ST		HERMISTON	OR	97838	0.727933375	18
1619267465	KING	JENNIFER		JENNIFER KING, OR	110 BEAVERCREEK RD		OREGON CITY	OR	970454307	0.728103936	18
1639114549	LINCOLN	ELIZABETH	A.	ELIZABETH A. LINCOLN, OR	3377 RIVERBEND DR		SPRINGFIELD	OR	97477	0.728732746	18
1134157647	GILLANDERS	WILLIAM	R	WILLIAM R GILLANDERS, OR	10330 SE 32ND AVE	SUITE 205	MILWAUKIE	OR	972226587	0.728770613	18
1790754273	HOLMES	BRUCE	NEAL	BRUCE NEAL HOLMES, OR	19875 SW 65TH AVE	SUITE 100	TUALATIN	OR	970628353	0.728899361	18
1942699897	LANE	HILLARY	MD	HILLARY MD LANE, OR	1825 MAPLE ST		FOREST GROVE	OR	971161939	0.729059228	18
1164877023	BLASI	SUSAN	A	SUSAN A BLASI, OR	17550 PROVOST ST STE 201		LAKE OSWEGO	OR	970345199	0.729121121	18
1689723231	VIRK	REETINDER		REETINDER VIRK, OR	811 13TH ST		HOOD RIVER	OR	970311204	0.729826483	18
1003252354	DRYDEN	WENDY	YERINGTON	WENDY YERINGTON DRYDEN, OR	2577 NE COURTNEY DR STE 100		BEND	OR	977017752	0.729959045	18
1235124520	LIM	HERBERT	H	HERBERT H LIM, OR	4015 MERCANTILE DR STE 200		LAKE OSWEGO	OR	970352552	0.730091053	18
1467780262	LEE	DONNIE		DONNIE LEE, OR	1220 SW 3RD AVE	SUITE 476	PORTLAND	OR	972042802	0.730554996	18
1063697159	HERRICK	TIMOTHY	LELAND	TIMOTHY LELAND HERRICK, OR	3303 SW BOND AVE		PORTLAND	OR	972394501	0.730997699	18
1245430966	CARNETT	WILLIAM	GEORGE	WILLIAM GEORGE CARNETT, OR	1475 MOUNT HOOD AVE		WOODBURN	OR	970719066	0.731043762	18
1801289848	MATSUMOTO	YU		YU MATSUMOTO, OR	3600 NW SAMARITAN DR		CORVALLIS	OR	973303737	0.731339808	18
1427029537	HURSEY	PHYLLIS	DESHUN	PHYLLIS DESHUN HURSEY, OR	4285 COMMERCIAL STREET SE	SUITE120	SALEM	OR	97302	0.731556836	18
1326473133	AKBARI	SHAHAB		SHAHAB AKBARI, OR	2020 CAPITOL ST NE		SALEM	OR	973010644	0.73159842	18
1508067075	GEORGE	SHEFAA		SHEFAA GEORGE, OR	10803 SE CHERRY BLOSSOM DR		PORTLAND	OR	972163107	0.731979385	18
1003903345	IRWIN	ROSAMUND	M	ROSAMUND M IRWIN, OR	2600 CENTER ST NE		SALEM	OR	97301	0.732069922	18
1912394743	STYLES	ELENA		ELENA STYLES, OR	16770 SW EDY RD STE 102		SHERWOOD	OR	971409679	0.732670604	18
1508187675	HO	SING-WEI		SING-WEI HO, OR	211 NW LARCH AVE		REDMOND	OR	977561357	0.7332924	18
1427070382	LIND	ANDREA	KAY	ANDREA KAY LIND, OR	930 SW ABBEY ST STE F		NEWPORT	OR	973654820	0.733302141	18
1205157757	MITCHELL SANC	MAILYNN	ALEXIS	MAILYNN ALEXIS MITCHELL SANC, OR	860 BELTLINE RD		SPRINGFIELD	OR	974771091	0.733585035	18
1023005410	CHEN	MICHAEL	SHIHJAY	MICHAEL SHIHJAY CHEN, OR	9250 SW HALL BLVD		TIGARD	OR	972236721	0.734143798	18
1053532218	SAH	MATTHEW	INSUOK	MATTHEW INSUOK SAH, OR	16605 BLUFF RD		SANDY	OR	97055	0.73436823	18
1447562095	VALENCIA	RIA MONIC	RIGOR	RIA MONIC RIGOR VALENCIA, OR	3377 RIVERBEND DR		SPRINGFIELD	OR	974778803	0.734528345	18
1457339947	JONASSON	DAVID	C	DAVID C JONASSON, OR	1007 HARLOW RD	SUITE 210	SPRINGFIELD	OR	974777124	0.73560128	18
1407959422	WHITE	KEITH	ALLEN	KEITH ALLEN WHITE, OR	1430 MONMOUTH ST		INDEPENDENCE	OR	97351	0.735979169	18
1407839384	FAIRFAX	CAROLYN	S	CAROLYN S FAIRFAX, OR	9605 GRAND RONDE RD		GRAND RONDE	OR	973479712	0.736753277	18
1780977371	RONICK	MISCHA	B	MISCHA B RONICK, OR	4920 N INTERSTATE AVE		PORTLAND	OR	972173653	0.736857356	18
1396262440	PREECE	REBECCA	ALLISON	REBECCA ALLISON PREECE, OR	679 MAIN ST		SWEET HOME	OR	973863305	0.736887528	18
1083617377	HAMILTON	LORENE		LORENE HAMILTON, OR	1819 NEBRASKA AVE		GRANTS PASS	OR	975275701	0.737151417	18
1821308032	MOUNT	ANGELA	C	ANGELA C MOUNT, OR	520 SW RAMSEY SUITE 101		GRANTS PASS	OR	975275535	0.737820444	18
1578099859	THOMAS	ROXANNE	JB	ROXANNE JB THOMAS, OR	4920 N INTERSTATE AVE		PORTLAND	OR	972173653	0.738661046	18
1144277559	MONES	STEWART	L	STEWART L MONES, OR	90 OAKLEIGH LN		EUGENE	OR	974043226	0.73908366	18
1588768717	REDWINE	ROBIN	LYNNE	ROBIN LYNNE REDWINE, OR	1321 NE 99TH AVE	SUITE 100	PORTLAND	OR	972209437	0.739352781	18
1710982129	WALLS	BRYAN	DEAN	BRYAN DEAN WALLS, OR	2306 SE 39TH AVE		PORTLAND	OR	972145918	0.740395557	18
1447299284	WEST	JANET	C	JANET C WEST, OR	37400 BELL ST		SANDY	OR	97055	0.740624216	18
1730310830	BASTOLA	NIRMAL		NIRMAL BASTOLA, OR	5900 INLAND SHORES WAY N		KEIZER	OR	973033883	0.740941636	18
1588649289	PARK	JONATHON	LEX	JONATHON LEX PARK, OR	110 10TH ST SE		BANDON	OR	974119157	0.74174429	18
1548835374	SAGNER	KAREN	MARIE	KAREN MARIE SAGNER, OR	252 TIMOTHY DR		CULVER	OR	977347009	0.742375703	18
1275559940	CHAPLAIN	EDWARD		EDWARD CHAPLAIN, OR	839 NE HOLLADAY ST		PORTLAND	OR	972323521	0.743471271	18
1588793764	PRESSON	MATTHEW	BRADLEY	MATTHEW BRADLEY PRESSON, OR	19500 SE STARK ST		PORTLAND	OR	972335757	0.743697904	18
1548366644	LEFRANC	YVES	A	YVES A LEFRANC, OR	10151 SE SUNNYSIDE RD STE 100		CLACKAMAS	OR	970155705	0.743817192	18
1386084101	PALMER	JAIME	RENEE	JAIME RENEE PALMER, OR	2074 S 6TH ST		KLAMATH FALLS	OR	976013372	0.744378362	18
1811923774	ROSS	ROBERT	G	ROBERT G ROSS, OR	2275 NE DOCTORS DR STE 7		BEND	OR	977016324	0.744639689	18
1063485423	MICEK	JENNIFER	L	JENNIFER L MICEK, OR	530 NW 27TH ST		CORVALLIS	OR	973305223	0.744763001	18
1063691608	RAYBURN	VERONICA	MARY	VERONICA MARY RAYBURN, OR	1425 BEAVERCREEK RD		OREGON CITY	OR	97045	0.744820495	18
1942492426	BAILEY	ZACHARY	MAX	ZACHARY MAX BAILEY, OR	180 FORD RD		JOHN DAY	OR	978451088	0.745471071	18
1568880219	POARCH	HUNTER		HUNTER POARCH, OR	3181 SW SAM JACKSON PARK RD		PORTLAND	OR	97239	0.745807608	18
1982877841	WORDEN	CYNTHIA	M	CYNTHIA M WORDEN, OR	15 82ND DR STE 100		GLADSTONE	OR	970272550	0.745965436	18
1114954518	VAN HOUTEN	GRANT	CHRIS	GRANT CHRIS VAN HOUTEN, OR	73265 CONFEDERATED WAY		PENDLETON	OR	97801	0.746658816	18
1457451338	POLANSKY	CAROLYN	MARIE	CAROLYN MARIE POLANSKY, OR	9800 SE SUNNYSIDE RD		CLACKAMAS	OR	970159750	0.747294669	18
1750452686	ORTH	RICHARD	L	RICHARD L ORTH, OR	831 NW COUNCIL DR STE 101		GRESHAM	OR	970303722	0.747434836	18
1780792457	THRALL	SHARON	ANN	SHARON ANN THRALL, OR	2570 NW EDENBOWER BLVD	SUITE 100	ROSEBURG	OR	97471	0.748439036	18
1497796866	VANDERBURGH	MARK	P	MARK P VANDERBURGH, OR	3494 LIBERTY RD S		SALEM	OR	973024607	0.748547883	18
1902223050	JEON	JIYEON		JIYEON JEON, OR	727 S WAHANNA RD		SEASIDE	OR	971387735	0.748688597	18
1609220250	GUPTA	ATUL		ATUL GUPTA, OR	703 NE HANCOCK ST		PORTLAND	OR	972123955	0.748736503	18
1386177277	WRIGHT	JAMES	ZACHARY	JAMES ZACHARY WRIGHT, OR	15700 SW GREYSTONE CT		BEAVERTON	OR	970066011	0.748869205	18
1972999720	WERNER	ALEXANDRA		ALEXANDRA WERNER, OR	2725 SW CEDAR HILLS BLVD STE 2A		BEAVERTON	OR	970051344	0.748939282	18
1245201003	JOHNSON	DENNIS	WILLIAM	DENNIS WILLIAM JOHNSON, OR	1050 29TH AVE SW		ALBANY	OR	973213416	0.750056446	18
1245230051	LEVINE	SHARON	R	SHARON R LEVINE, OR	2073 OLYMPIC ST		SPRINGFIELD	OR	974773413	0.751322902	18
1558741975	JENNINGS	ROBYN		ROBYN JENNINGS, OR	180 FORD RD		JOHN DAY	OR	978452009	0.751860011	18
1104828896	HARRIS	MICHAEL	R	MICHAEL R HARRIS, OR	1151 MAY ST	SUITE 201	HOOD RIVER	OR	970311526	0.752423738	18
1881954469	NGUYEN	MINH		MINH NGUYEN, OR	520 SW RAMSEY AVE		GRANTS PASS	OR	975275535	0.752627734	18
1437134582	BACHTOLD	JOSEPH	F	JOSEPH F BACHTOLD, OR	630 N ARROWLEAF TRL		SISTERS	OR	977592610	0.752877514	18
1265440341	TELLER	JOHN		JOHN TELLER, OR	1501 NE MEDICAL CENTER DR		BEND	OR	977016051	0.753274326	18
1851456594	BURNS	ROBERT	WAYNE	ROBERT WAYNE BURNS, OR	2806 SE STEELE ST	STE 1	PORTLAND	OR	972024525	0.7535933	18
1831327063	ADAMS ECKMAN	TRISHA	K	TRISHA K ADAMS ECKMAN, OR	3950 17TH ST SUITE A		BAKER CITY	OR	97814	0.753699165	18
1912927757	ORR	RODNEY	EARL	RODNEY EARL ORR, OR	335 FAIRVIEW ST		SILVERTON	OR	973811916	0.754967617	18
1922071380	FLAMING	JERRY	L	JERRY L FLAMING, OR	531 N HIGHWAY 101 STE A		DEPOE BAY	OR	973419572	0.755025507	18
1841255528	REITER	BEN	Z	BEN Z REITER, OR	3303 SW BOND AVE	SUITE 9	PORTLAND	OR	972394501	0.755093263	18
1235393406	LIVINGSTON	CATHERINE		CATHERINE LIVINGSTON, OR	3181 SW SAM JACKSON PARK RD	OHSU DEPT O	PORTLAND	OR	97239	0.755414748	18
1134110299	UPHOFF	EUGENE		EUGENE UPHOFF, OR	541 NE 20TH AVE	SUITE 210	PORTLAND	OR	972322862	0.756144879	18
1275944415	KUHN	DANA		DANA KUHN, OR	226 SE 8TH AVE		HILLSBORO	OR	971234218	0.756348204	18
1922495035	JOHANSING	PATRICK	B	PATRICK B JOHANSING, OR	600 NW 11TH ST STE E15		HERMISTON	OR	978388602	0.756652482	18
1235579194	GARBUS	MOLLY	LAUE	MOLLY LAUE GARBUS, OR	211 NW LARCH AVE		REDMOND	OR	977561357	0.757408432	18
1588666598	CASTANARES	TINA	D	TINA D CASTANARES, OR	1630 WOODS COURT		HOOD RIVER	OR	970312911	0.757433076	18
1528142205	WALSH	ERIC	WYATT	ERIC WYATT WALSH, OR	3181 SW SAM JACKSON PARK RD.	OREGON HEAL	PORTLAND	OR	972393098	0.758316585	18
1710104351	RICHARDS	THOMAS		THOMAS RICHARDS, OR	557 W WASHINGTON ST		BURNS	OR	977201441	0.758527407	18
1568823482	VEERMAN	RICHARD		RICHARD VEERMAN, OR	380 9TH ST		FLORENCE	OR	97439	0.758775817	18
1235516071	MOSHER	DANIEL	BARTON	DANIEL BARTON MOSHER, OR	2605 WILLETTA ST SW STE D1		ALBANY	OR	973213481	0.761340034	18
1710038203	RYAN	LESLEY		LESLEY RYAN, OR	19500 SE STARK ST		PORTLAND	OR	972335757	0.761355307	18
1720498512	KIM	CHRISTOPH	J	CHRISTOPH J KIM, OR	15640 NW LAIDLAW RD STE 102		PORTLAND	OR	972293828	0.761422087	18
1437241601	BITTS	LAURA	KAY	LAURA KAY BITTS, OR	6640 SW REDWOOD LANE		PORTLAND	OR	97224	0.761502442	18
1891806295	MORGAN	JESSICA	A	JESSICA A MORGAN, OR	929 SW SIMPSON AVENUE	SUITE 300	BEND	OR	97702	0.766014724	18
1700818762	BOHLING	JOEL	IVAN	JOEL IVAN BOHLING, OR	2935 SW CEDAR HILLS BLVD		BEAVERTON	OR	970051342	0.766259265	18
1396765087	HAYS	DAVID	L	DAVID L HAYS, OR	2606 NE BROADWAY ST	SUITE 100	PORTLAND	OR	972321898	0.766278764	18
1366692444	GRIFFITH	LUCINDA	A	LUCINDA A GRIFFITH, OR	15950 SW MILLIKAN WAY		BEAVERTON	OR	970065170	0.766397643	18
1386696995	BUTDORF	STEVEN	JOSEPH	STEVEN JOSEPH BUTDORF, OR	147 S 52ND PL		SPRINGFIELD	OR	974786210	0.766686921	18
1417901976	MCBRIDE	WILLIAM	F.	WILLIAM F. MCBRIDE, OR	4475 SW SCHOLLS FERRY RD	SUITE 150	PORTLAND	OR	972251955	0.767046587	18
1912240854	GREGORY	KASEY	DIANE	KASEY DIANE GREGORY, OR	2617 ALMOND ST		KLAMATH FALLS	OR	976011116	0.767611871	18
1215048129	PONTE	LAURIE	D	LAURIE D PONTE, OR	1501 NE MEDICAL CENTER DR		BEND	OR	977016051	0.76763814	18
1225304876	WOODWORTH	CHARLES	BAXTER	CHARLES BAXTER WOODWORTH, OR	888 WEST PARK ST.		EUGENE	OR	97401	0.767817159	18
1447293444	BLAKE	ALAN	N.	ALAN N. BLAKE, OR	679 MAIN ST		SWEET HOME	OR	973863305	0.768224259	18
1801873591	CLARKE	SPENCER	A.	SPENCER A. CLARKE, OR	624 S J ST		LAKEVIEW	OR	976301680	0.768582706	18
1356405690	SCHWEIGER FIS	ANNETTE	M	ANNETTE M SCHWEIGER FIS, OR	2850 SE POWELL VALLEY RD		GRESHAM	OR	970801494	0.770488698	18
1871938696	MORAVEC	MATTHEW	D	MATTHEW D MORAVEC, OR	10330 SE 32ND AVE	SUITE 205	MILWAUKIE	OR	972226587	0.771026391	18
1316975741	ANTOLAK	KATHLEEN	C	KATHLEEN C ANTOLAK, OR	1501 NE MEDICAL CENTER DR		BEND	OR	977016051	0.771706724	18
1700064839	AGGARWAL	MEENAKSHI		MEENAKSHI AGGARWAL, OR	356 SE 9TH AVE		HILLSBORO	OR	971234202	0.772543974	18
1447204086	CONSTIEN	DANIEL	J	DANIEL J CONSTIEN, OR	10180 SE SUNNYSIDE RD		CLACKAMAS	OR	970158970	0.772726519	18
1326192972	KULLBERG	PATRICIA	ANN	PATRICIA ANN KULLBERG, OR	426 SW STARK ST	5TH FLOOR	PORTLAND	OR	972042347	0.773160041	18
1609036771	VELYCHKO	INNA	V	INNA V VELYCHKO, OR	9300 SE 91ST AVE STE 201		PORTLAND	OR	970863762	0.773651723	18
1902122690	CHIEDOZI	ROSEMARY	O	ROSEMARY O CHIEDOZI, OR	691 MURPHY RD.	SUITE 107	MEDFORD	OR	975044311	0.773722003	18
1831152537	WILCOX	RUTH	E	RUTH E WILCOX, OR	10000 SE MAIN ST	SUITE 116	PORTLAND	OR	972162448	0.775120707	18
1811106891	SIDEY	ATARAH		ATARAH SIDEY, OR	14450 SE ROYER RD		DAMASCUS	OR	970898730	0.775211942	18
1093759052	HALL	RICHARD		RICHARD HALL, OR	1155 MISSION ST SE		SALEM	OR	973026228	0.775254372	18
1336183599	NUNES	ANNE	A	ANNE A NUNES, OR	5900 INLAND SHORES WAY N		KEIZER	OR	973033883	0.776054656	18
1003049818	DOVHYY	VOLODYMYR	Y.	VOLODYMYR Y. DOVHYY, OR	520 SW RAMSEY, SUITE 101		GRANTS PASS	OR	975275535	0.776532388	18
1659633477	REYNOLDS	ERIN		ERIN REYNOLDS, OR	2500 NE NEFF RD		BEND	OR	977016015	0.777943875	18
1033368097	STORRS	JEFFREY	MICHAEL	JEFFREY MICHAEL STORRS, OR	531 N HIGHWAY 101 STE A		DEPOE BAY	OR	973419572	0.777980924	18
1346268059	GUEORDJEVA	PETYA		PETYA GUEORDJEVA, OR	2935 SW CEDAR HILLS BLVD		BEAVERTON	OR	970051342	0.779654705	18
1811208721	YAM	KING CHUN		KING CHUN YAM, OR	8935 SE POWELL BLVD		PORTLAND	OR	972661938	0.780931175	18
1881617488	LARSON	ROBERT		ROBERT LARSON, OR	605 WELCH ST		SILVERTON	OR	973811946	0.781757739	18
1952646960	FROYD	JON		JON FROYD, OR	9047 SE FOSTER RD		PORTLAND	OR	972664617	0.782264099	18
1750351730	MORRIS	LYNN	A	LYNN A MORRIS, OR	4135 QUEST DR		EUGENE	OR	974028768	0.782664648	18
1922037464	RUSSELL	HANS	G	HANS G RUSSELL, OR	1501 NE MEDICAL CENTER DR		BEND	OR	977016051	0.783205983	18
1700830981	SAMAGH	GUNJEET	K	GUNJEET K SAMAGH, OR	15640 NW LAIDLAW RD	SUITE 102	PORTLAND	OR	972293828	0.783432357	18
1013301076	MUONG	JENNIFER	S	JENNIFER S MUONG, OR	265 SE OAK ST		HILLSBORO	OR	971234392	0.784320435	18
1881677318	JACQMOTTE	NATHALIE	J.	NATHALIE J. JACQMOTTE, OR	6327 SE MILWAUKIE AVE		PORTLAND	OR	972025418	0.78436178	18
1295986727	VOLCHOK	SABINE		SABINE VOLCHOK, OR	1175 MOUNT HOOD AVE		WOODBURN	OR	970719060	0.784379229	18
1174834832	TEE	DESMOND	T	DESMOND T TEE, OR	1835 PEARL ST		EUGENE	OR	974018217	0.785043228	18
1073662425	WATSON	ANDREW	M	ANDREW M WATSON, OR	7208 HWY 238		JACKSONVILLE	OR	97530	0.785815698	18
1669776050	LITCHFIELD	RALPH	VERLIN	RALPH VERLIN LITCHFIELD, OR	21260 BEAR CREEK RD		BEND	OR	977019602	0.785931791	18
1275510950	ZABAK	DARICE	L	DARICE L ZABAK, OR	9250 SW HALL BLVD		TIGARD	OR	972236721	0.786547445	18
1750878484	WONG	TSZ HO		TSZ HO WONG, OR	150 NE KENNETH FORD DR		ROSEBURG	OR	974701042	0.786666527	18
1528089026	PATEL	SONEL	P	SONEL P PATEL, OR	4400 NE HALSEY ST	BUILDING 2	PORTLAND	OR	972131545	0.786973129	18
1891976783	HARPER	JASON		JASON HARPER, OR	2158 EXCHANGE ST	#304	ASTORIA	OR	97103	0.787104789	18
1669566030	CLEMENS	ANN	L	ANN L CLEMENS, OR	1501 NE MEDICAL CENTER DR		BEND	OR	977016051	0.787243463	18
1598738650	PRAY	RODNEY	C	RODNEY C PRAY, OR	691 MURPHY RD STE 107		MEDFORD	OR	975044311	0.787264219	18
1538261573	ONISHI	ERIKO		ERIKO ONISHI, OR	3303 SW BOND AVE		PORTLAND	OR	972394501	0.787276329	18
1104902659	MILLER	MICHAEL	W	MICHAEL W MILLER, OR	4616 N ALBINA AVE		PORTLAND	OR	972173012	0.787773707	18
1629021712	STEFFEY	LISA	A	LISA A STEFFEY, OR	801 PACIFIC AVE		TILLAMOOK	OR	971413926	0.787843947	18
1154392454	BOMENGEN	ROBERT	W	ROBERT W BOMENGEN, OR	624 S J ST		LAKEVIEW	OR	976301680	0.787914608	18
1821032350	SCHAFFER	RODNEY	WARNER	RODNEY WARNER SCHAFFER, OR	400 E 2ND AVE	SUITE 105	EUGENE	OR	974012452	0.78874035	18
1427284199	WEIL	DENISE	NICOLE	DENISE NICOLE WEIL, OR	3710 SW US VETERANS HOSPITAL RD		PORTLAND	OR	972392964	0.78895925	18
1285682070	LANG	KATHIE	J	KATHIE J LANG, OR	3737 SHASTA WAY STE A		KLAMATH FALLS	OR	976034982	0.789418444	18
1073591574	EDSALL	JEAN	ANN	JEAN ANN EDSALL, OR	1835 PEARL ST		EUGENE	OR	974018217	0.790271589	18
1215230651	MILLER	JESS	RANSOM	JESS RANSOM MILLER, OR	250 W MARQUAM ST		MOUNT ANGEL	OR	97362	0.791146619	18
1710968920	YEAGER	DEAN	A	DEAN A YEAGER, OR	1375 N 10TH AVE	SUITE A	STAYTON	OR	973832098	0.792304315	18
1720261043	CRAWFORD	STEVEN	R	STEVEN R CRAWFORD, OR	22490 SW MOUNTAIN RD		WEST LINN	OR	970689619	0.792618123	18
1730154154	WALLACE	JENNIFER	LYN	JENNIFER LYN WALLACE, OR	1235 SE DIVISION ST	SUITE 208	PORTLAND	OR	972021099	0.792748623	18
1902996663	SCHUMACHER	JOHN	P	JOHN P SCHUMACHER, OR	1321 NE 99TH AVE	SUITE 200	PORTLAND	OR	972209436	0.793249645	18
1780756494	GULICK	CYNTHIA	SPAULDING	CYNTHIA SPAULDING GULICK, OR	11900 SW GREENBURG RD		TIGARD	OR	972236453	0.793252779	18
1699185256	DEKORTE	BRADLEY		BRADLEY DEKORTE, OR	520 SW RAMSEY AVE		GRANTS PASS	OR	975275535	0.793428753	18
1972970093	PHAN	ALBERT		ALBERT PHAN, OR	1960 NW 167TH PL STE 100		BEAVERTON	OR	970064805	0.793503628	18
1154398162	MERRICK	JOHN	PATRICK	JOHN PATRICK MERRICK, OR	1200 HILYARD ST	SUITE 230	EUGENE	OR	974018122	0.794595879	18
1952324139	HOFFMAN	PETER	E	PETER E HOFFMAN, OR	900 SE OAK ST	SUITE 202	HILLSBORO	OR	971234285	0.794761429	18
1013993880	CORNISH	WILLIAM	S.	WILLIAM S. CORNISH, OR	825 NW HIGHWAY 101	SUITE A	LINCOLN CITY	OR	973673241	0.795511483	18
1659729986	MORROW	WILLIAM	ELIAS	WILLIAM ELIAS MORROW, OR	1700 GEARY ST SE STE 200		ALBANY	OR	973226842	0.796316248	18
1073920880	BORGMANN	ALWIN		ALWIN BORGMANN, OR	51781 HUNTINGTON RD		LA PINE	OR	977391118	0.796554873	18
1497846489	LEE	ANTHONY	HYUN BO	ANTHONY HYUN BO LEE, OR	4670 SW WASHINGTON AVE		BEAVERTON	OR	97005	0.796768819	18
1174554729	REINHARDT	CLAYTON	GEORGE	CLAYTON GEORGE REINHARDT, OR	956 E CREEKSIDE CT		SISTERS	OR	977599869	0.797770515	18
1487784443	SARVER	PATRICK		PATRICK SARVER, OR	1445 GATEWAY BLVD.		COTTAGE GROVE	OR	97424	0.797860392	18
1003809443	STARRETT	RICHARD	P	RICHARD P STARRETT, OR	1021 JUNE ST	SUITE 103	HOOD RIVER	OR	970311516	0.798158213	18
1104856046	BISGROVE	MICHAEL	EDWARD	MICHAEL EDWARD BISGROVE, OR	555 5TH ST	SUITE #1	BROOKINGS	OR	974159730	0.798666983	18
1386955441	PLOTTS	KRYSTAL	LYN	KRYSTAL LYN PLOTTS, OR	425 N SANTIAM HWY		LEBANON	OR	973554361	0.799913845	18
1942240395	CHERVENAK	CAROL	L.	CAROL L. CHERVENAK, OR	1054 29TH AVE SW		ALBANY	OR	973213416	0.800990921	18
1063520609	PIERSON	CHERYL	CATHERINE	CHERYL CATHERINE PIERSON, OR	16770 SW EDY RD	SUITE 102	SHERWOOD	OR	971409678	0.801146002	18
1598848343	O LEARY	MAURA		MAURA O LEARY, OR	226 SE 8TH AVE		HILLSBORO	OR	971234218	0.801496628	18
1578509980	CARPENTER	KEVIN	R	KEVIN R CARPENTER, OR	440 NW DIVISION ST		GRESHAM	OR	970305506	0.802033186	18
1568826196	PACE	ANDREW		ANDREW PACE, OR	3181 SW SAM JACKSON PARK RD		PORTLAND	OR	972393011	0.802508291	18
1275895112	NERODA	KIMBERLEY	ARIANNE	KIMBERLEY ARIANNE NERODA, OR	226 SE 8TH AVE		HILLSBORO	OR	971234218	0.8030293	18
1730184391	BROTT	LESLIE	M.	LESLIE M. BROTT, OR	1501 NE MEDICAL CENTER DR		BEND	OR	977016099	0.80316204	18
1750332102	KADWELL	LYNN	A	LYNN A KADWELL, OR	1185 S ELM ST		CANBY	OR	97013	0.804117796	18
1053344499	VILLEGAS	LYDIA	A	LYDIA A VILLEGAS, OR	5050 NE HOYT ST	SUITE 240	PORTLAND	OR	972132991	0.804395781	18
1750433058	BOURS	WILLIAM	ALSOP	WILLIAM ALSOP BOURS, OR	3303 19TH AVE		FOREST GROVE	OR	971161909	0.804451133	18
1467941666	FERLEY	JUSTIN	R	JUSTIN R FERLEY, OR	10330 SE 32ND AVE STE 205		MILWAUKIE	OR	972226594	0.804488984	18
1982664637	LIANG	YALE		YALE LIANG, OR	831 NW COUNCIL DR STE 101		GRESHAM	OR	970303722	0.804941214	18
1396740585	MARSHALL	STEVENS	CLOYD	STEVENS CLOYD MARSHALL, OR	450 TATONE ST		BOARDMAN	OR	978188076	0.805213344	18
1487986469	REFORMA	JANJAN	APOLONIO	JANJAN APOLONIO REFORMA, OR	1200 HILYARD ST	SUITE 230	EUGENE	OR	974018122	0.805529956	18
1841497211	ELZINGA	TIMOTHY	S	TIMOTHY S ELZINGA, OR	3550 N INTERSTATE AVE		PORTLAND	OR	972271196	0.805732462	18
1093162711	LUNDEEN	JOHN	CALVIN	JOHN CALVIN LUNDEEN, OR	3915 RIVER RD		EUGENE	OR	974041230	0.805766094	18
1154364024	DETWILER	JAMES	K	JAMES K DETWILER, OR	211 NW LARCH AVE		REDMOND	OR	977561357	0.805793599	18
1386021772	SKOG	SARAH		SARAH SKOG, OR	3181 SW SAM JACKSON PARK RD	L-579	PORTLAND	OR	972393011	0.805873905	18
1275548562	PEFFLEY	WILLIAM	DANIEL	WILLIAM DANIEL PEFFLEY, OR	607 SE JEFFERSON ST		DALLAS	OR	973382025	0.806438742	18
1225586258	SISNEROS	CONTESSA		CONTESSA SISNEROS, OR	530 NW 27TH ST		CORVALLIS	OR	973305223	0.80685279	18
1558341099	MANN	STEPHEN	A.	STEPHEN A. MANN, OR	929 SW SIMPSON AVE	SUITE 300	BEND	OR	977023599	0.807768366	18
1841336633	DURTSCHI	HYRUM		HYRUM DURTSCHI, OR	10670 NE CORNELL RD STE 300		HILLSBORO	OR	971249221	0.808212865	18
1962449405	JAMIESON	JAY	A	JAY A JAMIESON, OR	5100 RIVER RD N		KEIZER	OR	973035371	0.808460374	18
1073521530	KING	VALERIE	J.	VALERIE J. KING, OR	3181 SW SAM JACKSON PARK RD	DEPARTMENT	PORTLAND	OR	972393011	0.808530902	18
1457345050	PILCHER	JASON		JASON PILCHER, OR	741 NE 7TH ST		GRANTS PASS	OR	975261632	0.809410279	18
1538506266	AGISIM	MIRIAM		MIRIAM AGISIM, OR	8935 SE POWELL BLVD		PORTLAND	OR	972661938	0.809753654	18
1912904202	SMART	MARTIN	LINDSEY	MARTIN LINDSEY SMART, OR	51600 HUNTINGTON RD		LA PINE	OR	977398887	0.810540173	18
1306092028	OSTROM	JESSA	LOUISE	JESSA LOUISE OSTROM, OR	1350 NE 122ND AVE	SUITE 200	PORTLAND	OR	972302011	0.811183163	18
1285684001	GEISLER	ERIC	L	ERIC L GEISLER, OR	147 S 52ND PL		SPRINGFIELD	OR	974786210	0.811830334	18
1134162092	WOODS	LAWRENCE	LEONARD	LAWRENCE LEONARD WOODS, OR	107 SW 1ST ST STE 104		ENTERPRISE	OR	978281285	0.81214658	18
1568626281	KOREISHI	SAFINA	FARUK	SAFINA FARUK KOREISHI, OR	17070 SE MCLOUGHLIN BLVD		MILWAUKIE	OR	972674960	0.812233752	18
1174506604	BUHL	WALTER	R.	WALTER R. BUHL, OR	3033 SE MONROE ST		MILWAUKIE	OR	972226636	0.812493293	18
[truncated: 457 more rows]
