# Supplementary material for: Prevalence and Correlates of COVID-19 Vaccine Information on Family Medicine Practices’ Websites in the United States: Cross-sectional Website Content Analysis
Source: JMIR Form Res. 2022 Nov 17;6(11):e38425. doi: 10.2196/38425 (PMC9671487; doi:10.2196/38425)
Supplement: Multimedia Appendix 1 [file formative_v6i11e38425_app1.zip › NPI datasets/PA_NPI.csv]

NPI	last_name	first_name	middle_name	address_line1	address_line2	city	state	zip	r	target_sample
1467435115	SCHACKOW	T. ERIC		1 GUTHRIE SQ		SAYRE	PA	188401625	0.0000104373	50
1124056031	HARTLEY	DAVID	W	5275 LINCOLN HWY		GAP	PA	175279427	0.0001004022	50
1437224300	PARCHURI	RAMESH		161 E LEHIGH AVE		PHILADELPHIA	PA	191251011	0.0002844911	50
1922590629	CHIPETINE	KIMBERLY		1500 HIGHLANDS DR		LITITZ	PA	175437694	0.0002997299	50
1235346263	OH	CHRISTINE		500 MACDADE BLVD		MILMONT PARK	PA	19033	0.0006591645	50
1780708248	DAMASKE	PAUL	RICHARD	132 ABIGAIL LN		PORT MATILDA	PA	168707153	0.0007186355	50
1073776969	JOHNSON	SONIA	CLARE	10 SHURS LN	SUITE 301	PHILADELPHIA	PA	191272123	0.0007246705	50
1053439463	GARRISON	DAVID		449 STUDENT HEALTH CENTER		UNIVERSITY PAR	PA	16802	0.0008362588	50
1497800460	NEPOMUCENO	SHERWIN	PAPA	1021 PARK AVE	SUITE 203	QUAKERTOWN	PA	189510130	0.0009467048	50
1225060130	FEINMAN	CRAIG	STEVEN	938 OLD YORK RD		ABINGTON	PA	190014703	0.0011735247	50
1255947800	ANDREWS	CRYSTAL	LYNN	1150 7TH ST		WAYNESBURG	PA	153701660	0.0012911349	50
1548476740	HOWELL HARTE	AMY	ELIZABETH	155 S ARCH ST		MILTON	PA	178471172	0.0023736269	50
1831130103	KAUFFMAN	MARK	KEVIN	537 W 18TH ST		ERIE	PA	165021722	0.0024217493	50
1902846405	DVORCHAK	MATTHEW	JOHN	268 COLEMAN ST.		HASTINGS	PA	16646	0.0024285372	50
1023009198	CHO	YONG	DAE	1070 OLD NATIONAL PIKE		FREDERICKTOWN	PA	153332114	0.0024379855	50
1942647839	WINTERS	STELLA	LEONORA	3937 BUTLER ST		PITTSBURGH	PA	152013222	0.0027383151	50
1023246048	DE LEON	MIGNON	MERCADO	1330 POWELL ST	SUITE 409	NORRISTOWN	PA	194013353	0.0029399758	50
1891289534	ARYAL	CHOODAMAN		1086 FRANKLIN ST		JOHNSTOWN	PA	159054305	0.0033292864	50
1639130446	WAGNER	WILLIAM	JOHN	531 BROAD ST		MONTOURSVILLE	PA	177542338	0.0036516576	50
1154941409	BEALER	SHANE	THOMAS	1 MELLON WAY		LATROBE	PA	156501197	0.0037490404	50
1922445154	WALKER	JESSICA	M	51 PETERS RD		LITITZ	PA	175437685	0.0042026686	50
1528050168	UBERTI	ANTHONY	FREDERICK	3438 STATE ROUTE 208		NEW WILMINGTON	PA	161421012	0.0043676123	50
1811955677	DANIELE	KATHLEEN	B	2000 VILLAGE DR		GREENSBURG	PA	156013776	0.0044149649	50
1215910005	ELISCO	ANTHONY	J	1112 S MILL ST		NEW CASTLE	PA	161014629	0.0046443385	50
1851552996	TAFRESHI-DARA	NADEREH		133 CHURCH HILL RD	SUITE 2A	MC KEES ROCKS	PA	151363279	0.0046657221	50
1366485864	WILBRAHAM	STEVEN	C	2601 HOLME AVE		PHILADELPHIA	PA	191522096	0.0049701505	50
1871769638	TEYGART	NATALIE	E.	333 STATE STREET	SUITE 100	ERIE	PA	165071463	0.005041766	50
1003060740	LIMA	CHRISTIAN		100 DELAFIELD RD	SUITE 313	PITTSBURGH	PA	152153247	0.0053676893	50
1386096840	BLACK	ELSPETH		4059 JANDY BLVD # 103		NAZARETH	PA	180648819	0.0053989068	50
1407834799	KROEMER	PETER	O	155 E STATE ST		ALBION	PA	164011347	0.0054151122	50
1376569715	NILES	DEBORAH		3535 MARKET ST	SUITE 100	PHILADELPHIA	PA	191043309	0.0055312803	50
1073060232	ORDEAN	DALE		1 HOSPITAL WAY	FIRST FLOOR	BUTLER	PA	160014670	0.0055675227	50
1922014117	HORODNIC	ROBERT	P	103 N MEADOWS DR	SUITE 221	WEXFORD	PA	150908369	0.0056039626	50
1366564262	CORONADO	RAUL		52 CARLY CT		EAST STROUDSBU	PA	183018004	0.0057323384	50
1902249360	COSTA	ANTONIO	MANUEL	1040 CHESTNUT ST		EMMAUS	PA	180491952	0.0058876681	50
1841233525	BUCKWALTER	PHYLLIS	S	WELSH ROAD AT INVERNESS DRIVE		HORSHAM	PA	19044	0.0061514624	50
1497813562	GUSTAINIS	GEORGE	J	3196 LAKE ARIEL HWY		HONESDALE	PA	18431	0.0062057353	50
1881035665	SIVARAJAH	SIVAJANAN		2347 FIFTH AVE		MCKEESPORT	PA	151321126	0.0063237883	50
1407185622	JEREMIAH	SARAH	ELIZABETH	201 W 36TH ST		ERIE	PA	165082905	0.0064399475	50
1386646784	OTT	KEVIN	WAYNE	1537 ELMIRA ST		SAYRE	PA	18840	0.0066188676	50
1114984853	HORNER	DAMIAN	T	10 PLUMBER ST		WARREN	PA	163651202	0.006708167	50
1871565341	PERRY	JEFFREY	N	4314 N GEORGE STREET EXT		MANCHESTER	PA	173451307	0.0067206952	50
1659599066	KALRA	GURMEET	KAUR	503 N 21ST ST		CAMP HILL	PA	170112204	0.0067559998	50
1417970211	CORNELL	LYNNE	L	315 YORK ST		CORRY	PA	164071412	0.0068437378	50
1508891375	KOVACS	DONALD	J	1358 LUTZTOWN RD		BOILING SPRING	PA	170079302	0.0070690205	50
1447273370	BUCKLAND	LAWRENCE	S	250 W LANCASTER AVE	SUITE 120	PAOLI	PA	193011743	0.007181426	50
1194795468	GORSKI	STANLEY	J	8 OAK GROVE RD	SUITE 1	PINE GROVE	PA	179631226	0.0072137699	50
1568632974	LECLERC	SUSAN	MARIE	5456 RIDGE RD		ELIZABETHTOWN	PA	170228621	0.0078916461	50
1528625910	POLSKY	ALI		2830 EASTON AVE		BETHLEHEM	PA	180174204	0.008021527	50
1497803514	SHORE	MATTHEW		8380 OLD YORK RD STE 100		ELKINS PARK	PA	190271574	0.0082130809	50
1952518862	BRACE	MATTHEW	J.	777 TOWNSHIP LINE ROAD	STE. 200	YARDLEY	PA	190675564	0.0082916874	50
1003430760	XU	MICHELLE	K	232 W 25TH ST		ERIE	PA	165440002	0.0083630593	50
1437312592	OWINGS	JOHANNA		401-55 W. ALLEGHENY AVE.		PHILADELPHIA	PA	191333644	0.0084063229	50
1497813380	HARMATZ	LEE	J	6321 ROUTE 30 FL 2		GREENSBURG	PA	156019703	0.0084817479	50
1801383732	COOPER	CLAYTON	ADAM	21 GEISINGER LN		LEWISTOWN	PA	170443400	0.0085354676	50
1407893548	FABER	F.SAMUEL		500 UNIVERSITY DR		HERSHEY	PA	170332360	0.0085794595	50
1972593812	SIMONETTI	LOUIS	JOSEPH	78 SECOND AVE		COLLEGEVILLE	PA	194263646	0.0086638345	50
1366596264	WETTICK	ELIZABETH		119 UNIVERSITY PL		PITTSBURGH	PA	152132605	0.0088029238	50
1578520607	CADAU	ANNE	PATRICIA	701 W OAK ST		FRACKVILLE	PA	179311672	0.0088355816	50
1144249731	WOLF	JAMES	C	1611 OREGON PIKE		LANCASTER	PA	176014335	0.0088380887	50
1184625865	BULLOCK	OLIVER	C.	2100 W CAMBRIA ST		PHILADELPHIA	PA	191322632	0.0090086944	50
1407236623	STEM	LEAH		3937 BUTLER ST		PITTSBURGH	PA	152013222	0.0090863635	50
1174608673	MONSOUR	WILLIAM	J	ROUTE 136 WEST		GREENSBURG	PA	15601	0.0091170049	50
1336152750	CALLAHAN	JOHN		328 KENNEDY BLVD		PITTSTON	PA	186401704	0.0091342018	50
1720096571	ZARO	JOHN	J	1555 W MAIN ST		NORRISTOWN	PA	194033276	0.0092021315	50
1912992751	TOMAZIC	DAVID	R	100 DUNDAFF ST		FOREST CITY	PA	184211317	0.0092114746	50
1861629537	DAWES	AARON	RUSSELL L	1850 E PARK AVE	SUITE 302	STATE COLLEGE	PA	168036706	0.0094741616	50
1548200702	SMITH	HENRY	FRANCIS	126 S MT BLVD		MT TOP	PA	18707	0.0096859648	50
1982823985	YETURU	MAMATHA		1991 SPROUL RD	SUITE 625	BROOMALL	PA	190083512	0.0100119836	50
1043250020	BANKES	PATRICIA	F	549 BALTIMORE PIKE		GLEN MILLS	PA	193421020	0.0102474107	50
1154382604	SMITH	DEBORAH	ANN	1580 CENTER AVE		JIM THORPE	PA	182291012	0.0103170821	50
1598188401	CUOCI-MALIN	CARLA	S	9331 OLD BUSTLETON AVE	SUITE100A	PHILADELPHIA	PA	191154204	0.0105041759	50
1073599908	LEVIN	ANTHONY	S	231 N BROAD ST	1ST FLOOR	PHILADELPHIA	PA	191071511	0.0106716007	50
1316949662	JONES	DAVID	R.	13 SAINT ALBANS CIRCLE	SUITE C	NEWTOWN SQUARE	PA	190733619	0.0107181026	50
1962461772	YEAGER	LUANNE	DERSTINE	1297 SCHAEFFER RD	HERITAGE FA	NEWMANSTOWN	PA	170737023	0.0107732997	50
1932331873	JOSEPH	GISELLE		1575 BANNISTER ST	STE 1	YORK	PA	174044946	0.0108660935	50
1366705808	KLUCKA	ELIZABETH		900 PLAZA DR		MONTOURSVILLE	PA	177542448	0.0110146059	50
1225067192	PETRASEK	EDWARD	BRIAN	7173 BERNVILLE RD		BERNVILLE	PA	195068624	0.0111794686	50
1053355917	MOORE	TERENCE	E	710 4TH AVE		FORD CITY	PA	162261103	0.0112092202	50
1043309289	HOFFMAN	DAVID	FAHNESTOC	20 MCMASTER BOULEVARD	SUITE 1	KEMBLESVILLE	PA	19347	0.0114560737	50
1467579599	BYBEL	GRETCHEN		3701 STOUDTS FERRY BRIDGE RD		READING	PA	196051338	0.0115090259	50
1023326592	LANIEWICZ	NATALIE	L.	150 W CENTRAL AVE STE 1		TITUSVILLE	PA	163541724	0.0115269763	50
1457541856	DOOLEY	JOHN	MALFORD	205 CHESTNUT ST		DELTA	PA	173148114	0.0118308798	50
1689022642	BUSCHOR	TARA	ROSE	501 HOWARD AVE	SUITE F2	ALTOONA	PA	166014810	0.0119780991	50
1689023079	GEORGE WILLIA	MARIE	RENEE	ONE MELLON WAY		LATROBE	PA	156501197	0.0120672947	50
1275508194	CALLAHAN	MARY	F.	2520 GREEN TECH DR	STE D	STATE COLLEGE	PA	168032300	0.0122951842	50
1407825623	HOOD	THOMAS	J.	119 NEVADA DR		KULPMONT	PA	178341957	0.0123302802	50
1770556771	MCFADDEN	DEBRA	R	62 GREENBRIAR DR	SUITE 1	LEECHBURG	PA	156568209	0.0125431991	50
1720285752	HEINZ	KRISTANN	WILMORE	85 SHERMAN ROAD		OTTSVILLE	PA	18942	0.0125692645	50
1477526093	YOUNG	BRIAN		306 N 7TH ST		COLUMBIA	PA	175122137	0.0129481484	50
1336430198	MCCARTY	CHRISTOPH	GEORGE	770 BROAD ST		EAST EARL	PA	175199752	0.0133493706	50
1578975892	GARON	JEFFREY	MICHAEL	1086 FRANKLIN ST		JOHNSTOWN	PA	159054305	0.0134674143	50
1093707150	CASAIA	MARK	A	2925 WILLIAM PENN HWY	SUITE 201	EASTON	PA	180455283	0.0137597052	50
1295216372	SMITH	REBECCA	JEAN	2170 NOLL DR		LANCASTER	PA	176037609	0.0137654622	50
1255769907	KALIA	DEEPIKA		2550 MOSSIDE BLVD	SUITE 500	MONROEVILLE	PA	151463540	0.0137777436	50
1629057492	MATYLEWICZ	ROBERT	C	1166 HILTS ROAD		WRIGHTSVILLE	PA	173689205	0.0138431764	50
1720158876	PILEGGI	CECILE	MARIE	100 RIDGE RD	SUITE 12	CHADDS FORD	PA	193179784	0.0139457602	50
1962409904	SWANSON	WILLIAM	K	306 W 11TH ST		ERIE	PA	165011746	0.0140795433	50
1467412742	MCGIBBON	JACQUELIN		600 COMMERCE BLVD		STROUDSBURG	PA	183606214	0.0142057175	50
1124201868	GOSNELL	KERMIT	BARRON	380105 LANCASTER AVE		PHILADELPHIA	PA	191042317	0.0142273954	50
1760659635	KACHIK	LARRY	JOHN	135 KENNEDY RD		CLARKSBURG	PA	157258701	0.0143309194	50
1841851185	GREEN	LANDEN	BRADLEY	30 N 4TH ST		LEBANON	PA	170465606	0.0143688098	50
1386667392	GARRETT	NATASHA	I	250 W LANCASTER AVE	SUITE 120	PAOLI	PA	193011743	0.0144139831	50
1962404681	MCLAUGHLIN	RAYMOND	STEPHEN	701 E BALTIMORE PIKE	SUITE D	KENNETT SQUARE	PA	193482400	0.0144351535	50
1205812880	BREWER	ROBERT	H	1159 RIVER RD		MARIETTA	PA	175471628	0.0144867287	50
1780009878	PACEK	ROBERT	FRANCIS	135 OAK MANOR DR		NATRONA HEIGHT	PA	150651949	0.0145012927	50
1528422979	HELM	LEESHA	ALEX	121 N NYES RD STE A		HARRISBURG	PA	171123247	0.0147716878	50
1992192744	LAM	SI	TIEN	23 BUSTLETON PIKE STE 200		FEASTERVILLE T	PA	190536446	0.014785022	50
1851482053	GUPTA	JUHI		1010 DELAFIELD RD	VA PITTSBUR	PITTSBURGH	PA	152151802	0.0148553955	50
1770592438	OVIEDO	NIMIDIA		136 DIAMOND ST		PHILADELPHIA	PA	191221721	0.0149368648	50
1952502577	PETETTI	DONALD	ANTHONY	111 TOOKANY CREEK PARKWAY		CHELTENHAM	PA	19012	0.0151009667	50
1053305219	LASHBROOK	REBECCA	D	280 CLINTON CT		MEADVILLE	PA	163353362	0.0152470395	50
1770573883	SWIDER	DEBORAH	A	150 S WARNER RD STE 310		KING OF PRUSSI	PA	194062860	0.0152860535	50
1215119284	DALTON	TATIANA	ALYCIA	1001 S GEORGE ST	BLDG MKB	YORK	PA	174033676	0.0154195335	50
1649317058	YANG	YORK	CHIANG	596 MAIN ST		SCHWENKSVILLE	PA	194731011	0.0156062073	50
1245556083	BISACCIA	SONIA		1001 BALTIMORE PIKE STE 109		SPRINGFIELD	PA	190642852	0.0156794456	50
1811954928	BERKEBILE	MARY	H	121 W 2ND AVE		LATROBE	PA	156501068	0.0157307149	50
1881624948	TRESSEL	CHRISTINE		1055 ANDREWS DRIVE	SUITE B	WEST CHESTER	PA	19380	0.0158387264	50
1861502262	GOURNIAK	AMY		4520 PARK VIEW DR		SCHNECKSVILLE	PA	180782552	0.0160570387	50
1801243555	CRAMER	COREY		8815 GERMANTOWN AVE, 5TH FLOOR		PHILADELPHIA	PA	191182765	0.0161551684	50
1093843906	WOOD	KARI	S.	285 GUTHRIE DR		TROY	PA	169478115	0.0162635869	50
1083875231	MYERS	CHARISSA	GARDNER	700 S HENDERSON RD STE 306		KING OF PRUSSI	PA	194064208	0.0164308697	50
1407416159	GHUMAN	KEARN		1001 S GEORGE ST		YORK	PA	174033645	0.0165188639	50
1811258122	CLEMENTE	SANDY	TAPUYAO	3822 COLONIAL AVE STE C		ERIE	PA	165063826	0.0170479049	50
1457342404	DAWSO	SHARON	R	1669 ROUTE 65		ELLWOOD CITY	PA	161175217	0.0171185741	50
1992816615	HUMPHREY	JAMES	A	1181 STATE ROUTE 356		LEECHBURG	PA	156562033	0.0171243595	50
1730128950	MARAKOWSKI	JAMES	J	1100 MONTOUR RD		LOYSVILLE	PA	170479200	0.0172160319	50
1912012295	ASSEFA	ASTER		603 N CHURCH ST		MT PLEASANT	PA	156661006	0.0173274954	50
1154320968	BOOS	STANLEY	L	2001 OAKMONT ST		PHILADELPHIA	PA	191524015	0.0174616552	50
1184245615	ZAIN	AREEBA		6 PERRI AVE		MYERSTOWN	PA	170673200	0.0176742869	50
1013947407	SYMONS	ROBERT	GRAY	VAMC CLINIC 18955 PARK AVE.PLAZA		MEADVILLE	PA	16335	0.0178536396	50
1588656060	JOHNSON	KRISTI		2840 W DAUPHIN ST		PHILA	PA	191324627	0.0185213569	50
1972571818	GARDNER	JOHN	C.	110 TRIEBLE RD		TUNKHANNOCK	PA	18657	0.0187919838	50
1548209141	MONAHAN	DANIEL	J	200 DELAFIELD RD	SUITE 2030	PITTSBURGH	PA	152153205	0.0189271178	50
1053371385	MUNDA	PATRICIA	JUMA	TAN & CHESTNUT STREETS	FREDERICKSB	FREDERICKSBURG	PA	170260009	0.0191755188	50
1003876947	THIEBLEMONT	MICHAEL	ANDREW	46 RED HILL CT		NEWPORT	PA	170748706	0.0194230219	50
1962409227	KENNEDY	SUSAN	H	826 N BROAD ST		LANSDALE	PA	19446	0.0194860958	50
1194826180	WOLFE	CLAGETT	ANTHONY	1700 S LINCOLN AVE	LEBANON VA	LEBANON	PA	170427529	0.0196879655	50
1306192075	LEE	OLIVER	M	2347 5TH AVE		MCKEESPORT	PA	151321126	0.0197169762	50
1033183983	SHOENBERGER	DOUGLAS	CHARLES	101 S MAIN STREET	SUITE 101	COOPERSBURG	PA	180362028	0.0197408456	50
1891113585	CHUNG	DANIEL		2230 COTTMAN AVE		PHILADELPHIA	PA	191491230	0.0197833474	50
1679569164	PHILLIPS	TODD	EUGENE	1404 BALTIMORE ST	SUITE 4	HANOVER	PA	173318698	0.0199554898	50
1336221464	MIRZA	FARAH	NEELAM	801 OSTRUM ST	ENROLLMENT	BETHLEHEM	PA	180151000	0.020175878	50
1881669828	SCHERER	JEROME	E	391 WASHINGTON AVE		OAKMONT	PA	151391739	0.0204748367	50
1952714040	STEVENS	JEFFREY	CAIN	255 W LANCASTER AVE STE 330		PAOLI	PA	193011766	0.0205482096	50
1144617358	PHILIP	JAMES		271 RAILROAD ST		PHILIPSBURG	PA	16866	0.0207604338	50
1659358992	VARANO	KENNETH	J	120 BURRUS BLVD	STE 200	BRODHEADSVILLE	PA	183227812	0.0208075014	50
1295962546	ABAD	JOSE	F	20630 ROUTE 19 UNIT 101		CRANBERRY TOWN	PA	160666021	0.0216136286	50
1528403458	LEMAIRE	VIDA	A.	2026 N BROAD ST		LANSDALE	PA	194461004	0.021779838	50
1962454553	WHEELER	LEIGH	D.	2520 GREEN TECH DR	STE D	STATE COLLEGE	PA	168032300	0.0218013376	50
1871156398	KAVALEK	MATTHEW	RYAN	8815 GERMANTOWN AVE FL 5		PHILADELPHIA	PA	191182722	0.0221007061	50
1386950186	DUTTA	NABANITA		133 CHURCH HILL RD		MC KEES ROCKS	PA	151363279	0.0222237879	50
1356379051	BROWN	JEFFREY	S	1072 MAIN ST		HELLERTOWN	PA	180551538	0.022295414	50
1467459339	SULER	SIMA		1405 SHADY AVE		PITTSBURGH	PA	152171350	0.0226875814	50
1447252697	MELA	ANTHONY	J.	10990 STATE ROUTE 61		MOUNT CARMEL	PA	178512575	0.0228409763	50
1487215794	DUFFY	SEAN	THOMAS	75 E STREET RD		FEASTERVILLE T	PA	190536047	0.0229298961	50
1891757001	FETCHIK	WILLIAM	D	13 E 2ND ST		QUARRYVILLE	PA	175661201	0.0229858058	50
1770587396	NIELSEN	ROBERT	K	1251 E MAIN ST		ANNVILLE	PA	170031643	0.0230122851	50
1356414098	ORTLEY	GLENN		950 S OCTORARA TRL		PARKESBURG	PA	19365	0.0231924835	50
1104844000	DASHOTTAR	NUPUR		1200 BROOKS LN	SUITE 290	JEFFERSON HILL	PA	150253747	0.0232133377	50
1649566050	ZIGERMAN	HERBERT		1003 EASTON RD	APT. 406	WILLOW GROVE	PA	190902027	0.0232490301	50
1144257494	MATUS	JOSEPH		333 NORMAL AVE	SUITE 201	KUTZTOWN	PA	195301640	0.0232861	50
1881648129	HORNE	JOHN	P	1 MELLON WAY		LATROBE	PA	156501197	0.0237200502	50
1932270204	LAZAR	KRISTA	A	700 HIGH ST		WILLIAMSPORT	PA	177013100	0.0240901513	50
1780830703	BOULOS	DANY		11000 ROOSEVELT BLVD	360	PHILADELPHIA	PA	191163961	0.0242236299	50
1699772673	ROTH	JOHN	D	4133 MEDICAL CENTER DR		BROAD TOP	PA	166219001	0.0242243423	50
1609118991	RASHID	SELEENA		5 S WASHINGTON AVE		JERMYN	PA	184331121	0.024761254	50
1588630677	FONASH	THERESA	M	700 E BROAD ST		HAZLETON	PA	182016835	0.0249672686	50
1902358575	ALI	BACHAR		1437 DEKALB ST STE 201		NORRISTOWN	PA	194013440	0.0251535303	50
1134216179	TOPKIS	STUART		350 W STREET RD		WARMINSTER	PA	189743221	0.0253722305	50
1568546646	CONLY	FRANK		924 HURON AVE		RENOVO	PA	177641191	0.0254346081	50
1609860519	WAGMAN	JOEL	I	251 E BRINGHURST ST		PHILADELPHIA	PA	191441719	0.0255222032	50
1043356066	MCGUIRE	MICHAEL	ANTHONY	770 W LINCOLN HWY		EXTON	PA	193412547	0.0256718318	50
1780660316	STUTMAN	FRED		3501 NEWBERRY RD		PHILA	PA	191542608	0.0258913953	50
1447356357	DOHERTY	LISA	JILL	330 N BEST AVE		WALNUTPORT	PA	180881205	0.0259555001	50
1124408471	JAUSSI	LARA		740 HIGH ST	SUITE 4001	WILLIAMSPORT	PA	177013102	0.0261209258	50
1487649851	RICCI	ARMANDO		1306 E 38TH ST		ERIE	PA	165043018	0.0261642411	50
1750487807	NOVAK	THOMAS	JOSEPH	36 UNIVERSITY DRIVE		BETHLEHEM	PA	18015	0.0262237708	50
1205925682	SODERBERG	BECK		139 BERKELEY RD		DEVON	PA	193331544	0.0263729715	50
1780242644	VELEZ	HANNAH	LUCILLE	740 HIGH ST		WILLIAMSPORT	PA	177013102	0.0264121192	50
1033120746	KIRCHDOERFFER	SUSAN		1098 W BALTIMORE PIKE	SUITE 3101	MEDIA	PA	190635139	0.0265697949	50
1376703553	MUSTHAFA	RUSSELL		701 E MARSHALL ST	WEST CHESTE	WEST CHESTER	PA	193804412	0.0266250004	50
1760801898	TANAKA	LEEANN		5000 WOODLAND AVE		PHILADELPHIA	PA	191435137	0.0267494642	50
1376698142	KNOX	JAMES	DAVID	135 S BRYN MAWR AVE STE 200		BRYN MAWR	PA	190103129	0.0267627319	50
1396725255	THOMPSON	JEFFREY	WILLIAM	121 N CEDAR CREST BLVD	SUITE F	ALLENTOWN	PA	181044664	0.0271600764	50
1275505851	BUDD	CLARE		6530 ROUTE 22	SUITE 200	DELMONT	PA	156262414	0.0272080391	50
1841279551	CALAMIA	JOSEPH	A	1437 DEKALB ST	SUITE 201	NORRISTOWN	PA	194013440	0.0272412868	50
1851409775	ABRAMSON	NATHANIEL		3200 FRANKFORD AVE		PHILADELPHIA	PA	191343217	0.0272658751	50
1164499570	MURRAY	GREGORY	R	16954 CONNEAUT LAKE RD		MEADVILLE	PA	163353738	0.0274396185	50
1033615927	GIPSON	ANJELICA	YVONNE	4536 SPRUCE ST		PHILADELPHIA	PA	19139	0.0275086304	50
1467698225	ROMESBURG	KRISTEN	S	1263 STATE ROUTE 40 W	PO BOX N	CLAYSVILLE	PA	153231277	0.0275422461	50
1891847216	LONG	RONALD	A	1225 WARM SPRINGS AVE		HUNTINGDON	PA	166522350	0.0277250693	50
1114905817	FICHTHORN	ROSS	H	7173 BARNVILLE RD		BERNVILLE	PA	19506	0.0277951872	50
1467417733	KELLER	DAVID	A	1400 S FORGE RD		PALMYRA	PA	170789519	0.0280916253	50
1750356010	FOSTER	IAN	SCOTT	BUTTERMILK FALLS ROAD		SHAWNEE-ON-DEL	PA	183560244	0.0281274761	50
1548367444	MURUGAPPAN AR	A. RAMANI		129 N PURITAN STREET		SHINGLEHOUSE	PA	167489800	0.0282483669	50
1598778938	HUANG	JUNG	T	4 E MAIN ST		NANTICOKE	PA	186341602	0.0282509467	50
1578575940	ELCOCK-VENGEN	JULIA	ANGELA	1401 S 31ST ST		PHILADELPHIA	PA	191463506	0.0284514749	50
1114024437	WHITNEY	CHARLES	CANDEE	1121 GENERAL WASHINGTON MEMORIAL BOULEVARD		WASHINGTON CRO	PA	18977	0.0284629879	50
1134139082	BISBING	RICHARD	GROVER	4570 VALLEY RD		SHERMANS DALE	PA	170900276	0.0285126153	50
1629019211	FOX	KENNETH	EDWARD	1310 FROSTY HOLLOW RD		LEVITTOWN	PA	190562404	0.0286163008	50
1356632749	GREENLEAF	DANIELLE		501 BRADDOCK AVE		BRADDOCK	PA	151041856	0.0287364703	50
1639141492	LOBITZ	MARK	JAMES	400 W 23RD ST		HAZLETON	PA	182021308	0.028884681	50
1548297443	ZELLER	DONALD	J	11 INDUSTRIAL BLVD	SUITE 202	PAOLI	PA	193011632	0.0289151715	50
1245523034	ROWAND	JEFFREY	PARKER	1010 BLYMIRE RD		DALLASTOWN	PA	173139220	0.0289335423	50
1568427391	FLANAGAN	MICHAEL	P	1850 E PARK AVE STE 312		STATE COLLEGE	PA	168036706	0.0291486834	50
1346873270	EDGE	CAITLIN		2275 SWALLOW HILL RD STE 2400		PITTSBURGH	PA	152201676	0.0291997758	50
1780860080	WEAVER	JOSEPH	L	7171 CHURCHLAND ST		PITTSBURGH	PA	152061217	0.0292977276	50
1952712622	ZANIC	MICHAEL		95 LEONARD AVENUE	BUILDING 2	WASAHINGTON	PA	15301	0.029316844	50
1619234002	TUNIS	CASSANDRA	LYNN	42 NORTH MAIN STREET		PITTSTON	PA	186403844	0.0294436347	50
1518305507	CHENG	ERIN	JOHNSON	2347 FIFTH AVE		MCKEESPORT	PA	151321126	0.0295531978	50
1346604394	LEE	JENNIFER	LYNN	720 NORMAN DR		LEBANON	PA	17042	0.0296298466	50
1265422323	HATCHER	KIM	ALAN	119 PROFESSIONAL CTR	1265 WAYNE	INDIANA	PA	157013501	0.0296540228	50
1043213465	SPENCER	DEAN	W.	1012 WATER ST		MEADVILLE	PA	163353468	0.0296737435	50
1922009240	CHANGCO	ALVARO	N	14 ROUTE 917		COKEBURG	PA	15324	0.0297272089	50
1043672264	PRABHAKARAN	INDHU	MEERA	2100 W CAMBRIA ST		PHILADELPHIA	PA	191322668	0.0297283321	50
1346520525	RUMMEL	JAMES		225 EDGEWOOD DRIVE EXT		TRANSFER	PA	161541817	0.0300369938	50
1821217837	ZAKHAROVA	ANZHELIKA	VLADI	730 S HANOVER ST	POTTSTOWN M	POTTSTOWN	PA	194657520	0.030088848	50
1245251883	MCLANE	CHRISTOPH	G	1611 OREGON PIKE		LANCASTER	PA	176014335	0.0301415636	50
1659468627	KOSAKOSKI	JOSEPH	MICHAEL	230 HARRISBURG AVE	SUITE 8	LANCASTER	PA	176032959	0.0301933903	50
1952300741	PRESTON	VERNON	H	100 FREDERICK ST	SUITE 101	HANOVER	PA	173313506	0.0304493094	50
1831113265	WOLFE	WILLIAM	SCOTT	734 N FRANKLIN ST		LANCASTER	PA	176022176	0.0304804496	50
1427013853	PRYBLICK	JUDITH	R	3050 HAMILTON BLVD	SUITE 100	ALLENTOWN	PA	181033691	0.0307312748	50
1225080526	BECKSTEAD	DONALD		501 HOWARD AVE	SUITE F2	ALTOONA	PA	166014882	0.0308530838	50
1114227683	IGNATIUS	NICOLE		145 HOSPITAL AVE STE 106		DU BOIS	PA	15801	0.0311208139	50
1316903073	WILLIAMS	KENNETH	LEE	143 PLEASANT DR		WARREN	PA	16365	0.0311495937	50
1538198445	LEDEAUX	PAMELA		1730 W CHEW ST		ALLENTOWN	PA	181045549	0.0312560997	50
1538121819	MASCI	ROBERT	G	10 TRIEBLE DR		TUNKHANNOCK	PA	186577054	0.0313990321	50
1083610471	ROSENBERG	STEVEN	M	1665 BUSTLETON PIKE		FEASTERVILLE	PA	190537305	0.0317805978	50
1851614713	BOWSER	AMBER	ROSE	81 CLARION RD		JOHNSONBURG	PA	158451656	0.0319667058	50
1861756934	DELOZIER	LEVI	N	1701 12TH AVE BLDG G		ALTOONA	PA	166013100	0.0320565021	50
1154617306	RAO	RAVISHANK	E.	476 ROLLING RIDGE DR	SUITE 101	STATE COLLEGE	PA	168017639	0.0320734959	50
1730443649	HESS	KRISTEN	LEIGH	145 N 6TH ST		READING	PA	196013096	0.0320837717	50
1659303741	CLARK	MATHEW	M	500 YORK RD	SUITE #108	JENKINTOWN	PA	190462852	0.032293574	50
1437230737	VASSALLO SHOW	ANNE	MARIE	1784 4TH AVE		YORK	PA	174032618	0.032407098	50
1578903258	MARSHALL	CORINA	P	1 GUTHRIE SQ		SAYRE	PA	188401625	0.0324928248	50
1851719215	ZUCKERMAN	HANS	THOELE	701 WEST OAK ST.		FRACKVILLE	PA	179316021	0.0326511637	50
1548648538	LOCKLEY	APRIL		1991 SPROUL RD	SUITE 175	BROOMALL	PA	190083512	0.0327722863	50
1992741375	NOLT	JEFFREY	SCOTT	71 ELK ST		COUDERSPORT	PA	169159601	0.0327927526	50
1275714222	GORDON	BECKY	J	4222 LINCOLN HWY		YORK	PA	174068083	0.0328371055	50
1275713455	KEAH	JENNIFER	HILLIARD	495 THOMAS JONES WAY	SUITE 100	EXTON	PA	193412553	0.0328853484	50
1679560858	BOBEK	FRANCIS	B	106 SOUTH MARKET STREET		ELYSBURG	PA	178249445	0.0331291822	50
1134611502	HILL	JAMES	MICHAEL	8815 GERMANTOWN AVE FL 5		PHILADELPHIA	PA	191182722	0.0333402888	50
1356309462	HIDALGO	HORACIO	A	4594 NEW FALLS ROAD	SUITE A	LEVITTOWN	PA	19056	0.0333629372	50
1730409129	HUTSLER	ALECIA	RENEE	900 HILAND AVE		CORAOPOLIS	PA	151085600	0.0335027157	50
1992757488	SINGH	MADHAVI		500 UNIVERSITY DR		HERSHEY	PA	170332360	0.0336124213	50
1245280304	KIMBER	ROGER	GIRARD	584 SPRINGVILLE RD		NEW HOLLAND	PA	175579564	0.0337936809	50
1790350650	LEGBEDION	AMATUS	ARIA-ONA	501 S WASHINGTON AVE STE 100		SCRANTON	PA	185053814	0.0338009596	50
1730339193	HOWICK	MARY	FRANCES	35255 BROWN HILL RD		UNION CITY	PA	164382919	0.0338661755	50
1467461046	MUESELER	EILEEN	ANN	434 E PITTSBURGH ST	SUITE 17	GREENSBURG	PA	156012644	0.0338682057	50
1609927441	RICHMAN	BRUCE	DAVID	817 LAWN AVE	SUITE 1	SELLERSVILLE	PA	189601549	0.0339158811	50
1104980820	KHALIFA	SUHA	F	3570 HAMILTON BLVD	SUITE 201	ALLENTOWN	PA	181034512	0.0342016872	50
1083666754	CROSS	PHILIP	HOWARD	5363 OXFORD AVENUE		PHILADELPHIA	PA	19124	0.0342524522	50
1780806877	BEYENE	YEKALO	T.	106 DERRY HEIGHTS BLVD		LEWISTOWN	PA	170448604	0.0346664568	50
1194251462	PRATER	JOHN	FRANCIS	6900 HAMILTON BLVD		TREXLERTOWN	PA	180879101	0.0346953571	50
1710935648	BYLER	DAVID	J	540 N DUKE ST		LANCASTER	PA	176022374	0.035210541	50
1205149853	ACQUAVIVA	LYNN	WEN	4897 YORK RD		BUCKINGHAM	PA	18912	0.0352328387	50
1760514202	LOWENTHAL	JOEL	RICHARD	875 COUNTY LINE RD	SUITE 206	BRYN MAWR	PA	190103113	0.0354166581	50
1972980381	COSBERT	LETITIA		1001 S GEORGE ST	YORK HOSPIT	YORK	PA	174033676	0.0360085471	50
1982678371	KOLB	NORMAN		5215 CENTRE AVE	2ND FLOOR	PITTSBURGH	PA	152321303	0.0360823958	50
1801380993	ZHANG	ALICE		1 CONTINENTAL DR		ELIZABETHTOWN	PA	170222231	0.0363344266	50
1003874777	SMITH	KAREN		3992 CARLISLE RD		DOVER	PA	173153506	0.0366100539	50
1639533235	LAI	SUNNY		833 CHESTNUT ST STE 301		PHILADELPHIA	PA	191074405	0.0366813075	50
1598713182	TOBIN	RICHARD	S.	100 N ACADEMY AVE		DANVILLE	PA	178229800	0.0367124868	50
1366449191	SCHREI BROADT	CATHERINE		4059 JANDY BLVD STE 103		NAZARETH	PA	180648893	0.0367151578	50
1720246002	CHERTOK	JUDY	S	51 N 39TH ST	7TH FLOOR	PHILADELPHIA	PA	191042640	0.0367332632	50
1396075958	PATEL	SAMIR	B	11 ELLERDALE RD		FALLSINGTON	PA	190541139	0.0369542036	50
1710937974	GOPAL	JYOTI		2649 SCHOENERSVILLE RD	SUITE 201	BETHLEHEM	PA	180177326	0.0372430762	50
1841502713	AHMED	AINEE	FATIMA	1999 W HUNTING PARK AVE		PHILADELPHIA	PA	191402828	0.0372789484	50
1386057776	KOSTRUB	JUSTINE		720 BLACKBURN RD FL 1		SEWICKLEY	PA	151431459	0.0376473242	50
1104912476	BALMER	JOHN	E	132 MECHANIC ST		SPARTANSBURG	PA	164340211	0.0378101599	50
1720510233	PALMER	NATASHA		420 S 5TH AVE		WEST READING	PA	196112143	0.0379419723	50
1902878267	SCAVEN	CHRISTOPH		7131-39 FRANKFORD AVE		PHILADELPHIA	PA	19114	0.0383713744	50
1073516944	BOLL	JOHN	N.	740 HIGH ST	SUITE 4001	WILLIAMSPORT	PA	177013100	0.0389685487	50
1447219860	KEMBERLING	JOHN	GARY	201 ROOSEVELT AVE		SELINSGROVE	PA	178707969	0.039015594	50
1194044917	BEHR	MARGARET		20630 ROUTE 19	SUITE 101	CRANBERRY TOWN	PA	160666021	0.0391671304	50
1528222452	BHATT ABRAHAM	PAYAL		3300 TILLMAN DR		BENSALEM	PA	190202071	0.0394127635	50
1205181617	SYMONS	RORY	KATHERINE	3400 SPRUCE ST		PHILADELPHIA	PA	191044206	0.0395517438	50
1962996900	MALONEY	DEREK	JOHN	230 N BROAD ST		PHILADELPHIA	PA	191021121	0.0395664093	50
1417169541	PATEL	VIRAL	P	1025 W HARRISBURG PIKE		MIDDLETOWN	PA	170574848	0.03958112	50
1720079296	FIALA	ANITA	C	86 MCCLELLANDTOWN RD		UNIONTOWN	PA	154015527	0.0399784525	50
1649291386	MCAFEE	R	DONALD	321 E MERCER ST		HARRISVILLE	PA	160381927	0.0400020429	50
1992760771	KE	KATHERINE	C	1106 OHIO RIVER BLVD	STE 604A	SEWICKLEY	PA	15143	0.0401796675	50
1831500909	HORST	ELIZABETH		116 S GEORGE ST		YORK	PA	174011474	0.0402376736	50
1023078326	STERLING	PATRICK	MICHAEL	2251 EASTERN BLVD		YORK	PA	174022917	0.0403343467	50
1619961893	JUDD	JAMES	D	345 N YORK RD		HATBORO	PA	190402045	0.0406474248	50
1043582406	AGUILERA	BONIFACIO	TAN	307 TERLYN DRIVE		JOHNSTOWN	PA	15904	0.0407452383	50
1386879245	DAHLFRED	LEAH	BURNETT	1400 LOCUST ST		PITTSBURGH	PA	152195114	0.0407513888	50
1891922506	CAMPBELL	DANIELLE	NICOLE	235 ROSEDALE DR		MANCHESTER	PA	17345	0.0407740767	50
1336277458	BROOKS	HOWARD	NEIL	1008 ARCH ST		PHILADELPHIA	PA	191073002	0.0409432044	50
1811564776	FUSUNYAN	PATRICK	TIMOTHY	24 DOCTORS LN STE 202		CLARION	PA	162148574	0.0410728413	50
1699204263	BERRY	HANNAH	HATLEY	119 NEVADA DR		KULPMONT	PA	178341960	0.0413221354	50
1578678884	STELLA	VICTORIA	G	145 N 6TH STREET		READING	PA	19601	0.04142348	50
1518957802	CONLEY	SEAN	M	650 CHERRY TREE LN		UNIONTOWN	PA	154018947	0.0416931743	50
1003812496	BIGOS	EDWARD	T	1170 BERKSHIRE BLVD		WYOMISSING	PA	196101215	0.0418025512	50
1336179001	VANWYK	RITA	ELIZABETH	815 ARLINGTON RD		YORK	PA	174033101	0.0418591057	50
1013070127	WHEELER	JENETTE	HARVEY	399 S 34TH ST	UNIVERSITY	PHILADELPHIA	PA	191044316	0.0422640154	50
1972661569	MERIZALDE	BERNARDO	A	600 GERMANTOWN PIKE	SUITE A	LAFAYETTE HILL	PA	194441800	0.0424888544	50
1366657819	LAMPARTER	CAROL	M	MERCK AND CO., INC. CHEROKEE PLANT	100 AVENUE	RIVERSIDE	PA	17868	0.0426452696	50
1073505467	RETTGER	LINDA	D	18 W MAIN ST		MT JEWETT	PA	167400000	0.0427590795	50
1467015974	THOMAS	ANGELA		100 N ACADEMY AVE		DANVILLE	PA	178220001	0.0429847301	50
1912934837	STRATON	JOSEPH	B	2476 SWEDESFORD RD STE 150		MALVERN	PA	193551456	0.0431272201	50
1154344877	MURRAY	MICHAEL	JOHN	96 KISH RD		REEDSVILLE	PA	170848943	0.0436813981	50
1114587532	SHAUKAT	SAAD		24 DOCTORS LN STE 202		CLARION	PA	162148574	0.043699923	50
1770557803	WOLFE	STEVEN	R	2550 MOSSIDE BLVD STE 500		MONROEVILLE	PA	151463514	0.0439368841	50
1710932769	PASSI	VIKAS		12560 STATE ROUTE 405		WATSONTOWN	PA	177778525	0.0440221881	50
1891735924	DESAI	USHA	B	120 E ALLEGHENY AVE		PHILADELPHIA	PA	191342207	0.0440456746	50
1194164780	AMOUSSOU-KPET	ELOM	DOWUIN	2118 SPRING VALLEY RD		LANCASTER	PA	176012427	0.0445250534	50
1588771372	SINGER	MAURICE		10663 BUSTLETON AVE		PHILADELPHIA	PA	191163707	0.0446394435	50
1891848743	CRAWFORD-FAUC	AMY	D	2550 MOSSIDE BLVD STE 500		MONROEVILLE	PA	151463514	0.0446582609	50
1326000712	DOUGHERTY	JOHN	E	409 S 2ND ST	SUITE 3F	HARRISBURG	PA	171041612	0.0448844172	50
1174183875	CONTE	LIANE		420 S 5TH AVE		WEST READING	PA	196112143	0.04490862	50
1811083264	MEMINGER	JUDY	CARHART	3255 BELMONT ST	BUILDING 17	YORK	PA	174031913	0.0450029089	50
1003894700	MANN-HARBONIC	BARBARA	L	7173 BERNVILLE RD		BERNVILLE	PA	195068624	0.0451087659	50
1689684037	CZARNECKI	JOSEPH	E.	8019 FRANKFORD AVE		PHILADELPHIA	PA	191362736	0.0451766416	50
1609446509	GILBEY	DANIEL		450 CHEW ST		ALLENTOWN	PA	181023434	0.0452031088	50
1629480371	STANLEY	ALISON		700 LANCASTER RD		MANHEIM	PA	175452314	0.0452077734	50
1538196423	BREAM	KENT	D	5800 WALNUT ST REAR	FAMILY MEDI	PHILADELPHIA	PA	191393836	0.045400586	50
1437119732	LANGE	LORLYNE	G	3560 OLD ROUTE 22		HAMBURG	PA	195268373	0.0455842251	50
1548320633	KROSER	ALBERT	S	921 EMERALD DOWNS		GARNET VALLEY	PA	190611017	0.0457582935	50
1982600987	KRAMER	WILLIAM	A	12 ST PAUL DR STE 203		CHAMBERSBURG	PA	172011035	0.04576361	50
1881854461	GILBERT	BERNADATT	GEORGA	121 NYES ROAD, SUITE A	PENN STATE	HARRISBURG	PA	17112	0.0457722359	50
1366483406	JACKSON	RICHARD	D	29 EASTBROOK RD		RONKS	PA	175729769	0.0457812571	50
1780603159	ABRAHAM	MARK	B	261 OLD YORK RD	SUITE 216	JENKINTOWN	PA	190463706	0.0459055333	50
1487639910	GETSON	WILLIAM	R	450 ERIE ST		EDINBORO	PA	164122200	0.0459542121	50
1821035320	CIECKO	JOSEPH	F	3691 CRESCENT CT E	SUITE 201	WHITEHALL	PA	180523433	0.0462546563	50
1770574139	LEVARI	ISAAC		1713 ARDMORE BLVD		PITTSBURGH	PA	152214405	0.0463928092	50
1801820311	KELLER	FRANK	M	1673 ROUTE 65		ELLWOOD CITY	PA	161175217	0.0465025134	50
1720369101	RUMBAUGH	DONALD	W	321 E MERCER ST		HARRISVILLE	PA	160381927	0.0465031443	50
1033451182	HOGUE	ANGELA	P	348 MAIN STREET	GREENVILLE	GREENVILLE	PA	161252608	0.0466110874	50
1750957809	BENJAMIN	BETSY		501 BATH RD		BRISTOL	PA	190073190	0.0466300263	50
1265467005	MARCOZZI-PALA	CLAUDIA		1871 SANTA BARBARA DR STE 1		LANCASTER	PA	176014144	0.046666041	50
1306089222	MISHRA	MANISH	KUMAR	700 SCHUYLKILL MANOR RD	SUUITE 5A	POTTSVILLE	PA	179013849	0.0467795488	50
1346266889	USAITIS	ROBERT		145 HOSPITAL AVE	SUITE 106	DU BOIS	PA	158011462	0.046835477	50
1659636439	ROYCE-HICKEY	REBECCA		1072 MAIN ST		HELLERTOWN	PA	180551538	0.0471818624	50
1093179541	GOLDMAN	PAULA	N	120 LYTTON AVE STE M060		PITTSBURGH	PA	152131481	0.0474293293	50
1023175130	HAWKINS	FREDERICK	CAMPBELL	3035 W. DIAMOND ST.		PHILA.	PA	19121	0.0475542546	50
1710927306	KIRSCHNER	ANDREW	SCOTT	1 BELMONT AVE	STE. 416	BALA CYNWYD	PA	190041617	0.0475626141	50
1558353722	TUMASZ	JOHN	VINCENT	7257 REVERE ST		PHILADELPHIA	PA	191491429	0.0475943322	50
1518920420	NUNGESSER	RAYMOND	F.	21 GEISINGER LN		LEWISTOWN	PA	170443400	0.047796594	50
1164952099	MEIER	GRACE	LOUDON	535 BUNKER HILL RD		STRASBURG	PA	175799770	0.0478665559	50
1023121019	CHUBE	RAMONA		131 E CHELTEN AVE	HEALTH CARE	PHILADELPHIA	PA	191442153	0.0479103155	50
1285806729	CHRISTIAN	CARESS		120 BURRUS BLVD STE 200		BRODHEADSVILLE	PA	183227812	0.048033969	50
1689995805	JESSER	LUKE		1604 BURTNER RD STE 2300	SUITE 2300	NATRONA HEIGHT	PA	150652845	0.0482136705	50
1245328772	GREENBERG	GRANT	M	1730 CHEW ST		ALLENTOWN	PA	181045549	0.0482896818	50
1831309137	WEBER	GEORGE	LOUIS	801 CHARETTE RD		PHILADELPHIA	PA	191153503	0.0485339924	50
1982669289	RASHID	SAMUEL	F	1400 S FORGE RD		PALMYRA	PA	170789519	0.0486869067	50
1205156676	MARTINO	CHRISTINE	D	10800 KNIGHTS RD		PHILADELPHIA	PA	191144200	0.0487152171	50
1134128341	RUFFA	ANTHONY	MARK	2625 PARADE ST		ERIE	PA	165042809	0.0488617853	50
1316260649	KUTSCHER	HARLAN	A	16 ESTATES DR		READING	PA	196069595	0.0490225395	50
1932136082	BROWN	REGINA	BETH	1009 WATER ST		MEADVILLE	PA	163353465	0.0490953005	50
1407899586	GARFIELD	MARC	PHILIP	7524 FRANKFORD AVE		PHILADELPHIA	PA	191363533	0.0492463191	50
1275897589	THOMPSON	KATHERINE	M	1251 S CEDAR CREST BLVD	SUITE 102A	ALLENTOWN	PA	181036205	0.0493835304	50
1194105445	MAGUIRE	LISA	ASHLEY	2118 COTTMAN AVE		PHILADELPHIA	PA	19149	0.049539465	50
1437562089	FASCHAN	KRISTIN		500 UNIVERSITY DR		HERSHEY	PA	17033	0.049616396	50
1780029454	ADHIKARI	KHEM	KUMAR	3601 NORTH PROGRESS AVE.		HARRISBURG	PA	17110	0.0497301603	50
1235565359	SCHOOLEY	DAVID	EUGENE	70 DR SCHOOLEY LN		LEWISTOWN	PA	170448799	0.0497566392	50
1598719676	VNENCHAK	PAMELA		555 N DUKE ST		LANCASTER	PA	176022250	0.0497974735	50
1932778735	SMITH	JACOB		24 DOCTORS LN STE 202		CLARION	PA	162148574	0.0498913038	50
1548350879	DIMARCO	ANTHONY	E	1020 BALTIMORE PIKE STE 100		GLEN MILLS	PA	193421365	0.0500465315	50
1720163439	PARSONS	ROBERT	L	770 W LINCOLN HWY		EXTON	PA	193412547	0.0501018656	50
1568675270	TOOTELL	MASON		2 W CRESCENT PARK FL 2		WARREN	PA	163652111	0.0501969597	50
1144517483	LYNE	LEEANNA		1205 GRAMPIAN BLVD	SUITE 3C	WILLIAMSPORT	PA	177011978	0.0502227028	50
1881907673	HUSSAIN	NAUSHEEN		1999 W HUNTING PARK AVE		PHILADELPHIA	PA	191402828	0.0503103207	50
1265488241	UNG	KENNETH		1748 JANCEY ST	SUITE 100,	PITTSBURGH	PA	152061100	0.0503185997	50
1679851422	CHAHAL	KASHIF	ALI	1 GUTHRIE SQ	FAMILY MEDI	SAYRE	PA	188401625	0.0506033986	50
1922267152	SAMONTE	ENRIQUE		5 S WASHINGTON AVE		JERMYN	PA	184331121	0.0512200133	50
1871536847	BENDER	WALTER	DOOLEY	183 ENCLAVE DR		NEW CASTLE	PA	161053207	0.0517397872	50
1134109796	LANGBEIN	JEFFREY	A	1609 WOODBOURNE RD STE 101		LEVITTOWN	PA	19057	0.0518367915	50
1568591907	IRANI	JIHAD	S	1227 SMITH TOWNSHIP STATE RD		BURGETTSTOWN	PA	150212828	0.0520778555	50
1356725022	CIAVARELLI	MARGARET	KATHLEEN	1401 DEKALB ST		NORRISTOWN	PA	19401	0.0521422951	50
1962406330	LOWMAN	KARLA	D	12 ST PAUL DR STE 101		CHAMBERSBURG	PA	172011035	0.0523323519	50
1417214537	DAVIDSON	LEONARD		202 JEFFERSON AVE		BRISTOL	PA	19007	0.0524631455	50
1831164136	THORYK	DAVID	T	1120 COCOA AVE		HERSHEY	PA	170331712	0.0524929739	50
1821160276	COMMODARO	DOMINICK	A.	2807 BRISTOL PIKE		BENSALEM	PA	190205362	0.052576019	50
1255958948	YASSA	EVETTE	SAMIR	10 SHURS LN STE 301		PHILADELPHIA	PA	191272123	0.0526825367	50
1225470370	MARTIN	JOSHUA	S	2701 DEKALB PIKE		NORRISTOWN	PA	194011820	0.0527708545	50
1902124506	MCCARTHY	PETER	JOSEPH	2140 FISHER RD		MECHANICSBURG	PA	170555122	0.053041813	50
1639169923	RHODY	CHRISTOPH	EDGAR	36 E PIKE ST		CANONSBURG	PA	153171312	0.0531620388	50
1831204072	BUZA	RICHARD	S.	3228 COLD SPRINGS RD		HUNTINGDON	PA	166522721	0.0533805513	50
1750383683	WILLIAMS-PAGE	BARBARA	T.	2100 W CAMBRIA ST		PHILADELPHIA	PA	191322632	0.0534786666	50
1821284910	NGUYEN	DAI	LE	6422 KELLY DR		NORRISTOWN	PA	194016234	0.0536154518	50
1124087119	MARTINA	PETER	A	67 E PIKE ST		CANONSBURG	PA	153171311	0.054151672	50
1578909628	EL-ATTRACHE	ALMAAN	M	6854 ROUTE 711	SUITE 7	SEWARD	PA	159543121	0.0541564259	50
1033598339	DERENGE	DOMINIC		4417 N 6TH ST		PHILADELPHIA	PA	191402319	0.0543985786	50
1841240660	PALGUTA	ROBERT	F	2580 CONSTITUTION BLVD		BEAVER FALLS	PA	150101294	0.0544508081	50
1972567402	BURKE	SEAN	DAVID	16 W MARKET ST		LEWISTOWN	PA	170442178	0.0546169849	50
1033280417	MISTAL	DEBORAH	J.	32 WEST FOOTHILLS DRIVE		DRUMS	PA	18222	0.0553845484	50
1740219302	LUTTERMOSER	GARY	K	4TH & WILLOW STREET		LEBANON	PA	17042	0.0558814192	50
1164605689	DEJOSEPH	PAUL	MICHAEL	500 ARCOLA ROAD	E 3	COLLEGEVILLE	PA	194263982	0.056098728	50
1972653384	GREENBERG	SCOTT	R	101 S. BRYN MAWR AVE	300A	BRYN MAWR	PA	190103124	0.0562190027	50
1093754376	TRINH	PHUONG	NGOC	5008 OLD YORK RD		PHILADELPHIA	PA	191412707	0.056275507	50
1285983015	POKASUWAN	NATHALLIE		3621 ARAMINGO AVE		PHILADELPHIA	PA	191344607	0.0563980351	50
1902122567	GILOTRA	MUDIT		2144 CECIL B MOORE AVE		PHILADELPHIA	PA	191214014	0.0565012154	50
1285778746	GERFIN	ERNEST	RAYMOND	707 N STATE ST	GERFIN MEDI	CLARKS SUMMIT	PA	184119139	0.0566781345	50
1568490860	LEIGHTON	KEVIN		1022B N MAIN ST		BUTLER	PA	16001	0.0567990234	50
1932197340	WARNER	MARGARET	K	188 INDUSTRIAL PARK RD	STE B	EBENSBURG	PA	159314107	0.0568409316	50
1497726293	CHALKER	DAVID	J	55 OLD FARM RD		SHREWSBURY	PA	17361	0.0569116292	50
1982236477	BEYENE	ABENET	BONGER	126 N CEDAR LN		UPPER DARBY	PA	190821306	0.056916243	50
1467428979	LAMANTIA	JOSEPH		1690 SALTSBURG AVE		INDIANA	PA	157013525	0.0569686201	50
1710022975	ABAD	MARIO	D.	51 BUSINESS CAMPUS WAY STE 200		DUNCANNON	PA	170209596	0.057040623	50
1821580861	AHMED	FAUZAN	MOHIUDDIN	30 N 4TH ST		LEBANON	PA	170465606	0.0572176446	50
1609218759	LEWIS	DAVID	EVERETT	2346 TRENTON RD		LEVITTOWN	PA	190561423	0.0572399837	50
1205872330	KEENER	ALTHEA		304 N WATER ST		LANCASTER	PA	176033374	0.0575226867	50
1619036639	MCCRAY	ANN	S	180 N FRANKLIN ST STE B		COCHRANTON	PA	163149706	0.0576234036	50
1093740383	PAGE	ALEX		3213 NAZARETH RD		PALMER TOWNSHI	PA	180452096	0.0578226489	50
1497936587	MASSART	MYLYNDA	BERYL	373 BURROWS ST		PITTSBURGH	PA	152132201	0.0578736477	50
1952925224	BHOLA	ASHLEY		420 S 5TH AVE		WEST READING	PA	196112143	0.0579402643	50
1265483242	TROST	JEFFREY		734 N FRANKLIN ST		LANCASTER	PA	176022176	0.0579919461	50
1730151093	ZIMMERMAN	NICOLE	DENISE	44 LANCASTER AVE		EPHRATA	PA	175221700	0.0581963677	50
1669728598	HUSSAIN	ALI		82 TOWN RUN RD		FAIRMOUNT CITY	PA	162241502	0.0583705856	50
1114124195	SKURCENSKI	ALISON	HAYES	49 PRINCE ST		HARRISBURG	PA	171093113	0.0589624918	50
1780798892	DAYNEKA	ANDREW	D	700 WALNUT ST	2ND FLOOR	PHILADELPHIA	PA	191063505	0.0589668369	50
1588618698	HITZ	DAVID	LEON	1008 W 8TH AVE		KING OF PRUSSI	PA	194061346	0.0590293897	50
1124167572	BRENNER-WILLI	CARYN	MICHELLE	500 UNIVERSITY DR		HERSHEY	PA	170332360	0.0590795744	50
1942262720	RAMANATHAN	DEBORAH		241 JUNIPER ST		QUAKERTOWN	PA	189511601	0.059126142	50
1063496297	LOZOWSKI	JOHN	FRANCIS	2923 E THOMPSON ST		PHILA	PA	191344812	0.0592735061	50
1366422057	CARROLL	WILLIAM	L	1240 WRIGHTS LN		WEST CHESTER	PA	193804252	0.0594707341	50
1922181791	PIDICH	REGINA	M	246 GRANDVIEW ST		SOUTH ABINGTON	PA	184118975	0.0595932664	50
1215373816	FLOYD	COURTNEY	LEIGH	555 ROUTE 217	STE 1	LATROBE	PA	156503428	0.0596226044	50
1407064207	MANEVAL	MANDY	LOUISE	2813 INDUSTRIAL PARK RD		MIFFLINTOWN	PA	170599078	0.0596986558	50
1013922442	DIRNBERGER	THOMAS	J	30 SHORT ST		TAMAQUA	PA	182525626	0.0597003419	50
1831534932	BABU	ANNA		7131 FRANKFORD AVE		PHILADELPHIA	PA	191351008	0.0597280064	50
1184910556	HAWTIN	MELISSA	LYNNE	824 MAIN ST	SUITE 100	PHOENIXVILLE	PA	194604478	0.0602342789	50
1366821027	HEISEY JAMES	TIARA		555 N DUKE ST		LANCASTER	PA	176022250	0.0603700229	50
1467800466	KOSHY	PRINCY	ANN	3691 CRESCENT CT E STE 201		WHITEHALL	PA	18052	0.0604879293	50
1194754762	DUPRE	JENNIFER	LEE	17 IRON BRIDGE DR STE 150		COLLEGEVILLE	PA	194262042	0.0605219617	50
1083051841	FILES	DANIEL		2346 TRENTON RD STE C		LEVITTOWN	PA	190561423	0.060657444	50
1831305085	CAVICCHIA MIL	CANDICE		3045 MARIETTA AVE		LANCASTER	PA	176011321	0.0607076297	50
1790739878	TAFFLIN	DENNIS	HARVEY	252 W SWAMP RD	STE 41	DOYLESTOWN	PA	189012422	0.0607558037	50
1891354189	SHERPA	SONAM	TSHERING	30 N 4TH ST		LEBANON	PA	170465606	0.0609247382	50
1740208859	WARNER	CARLEEN	TALBOT	100 MERLINI DR STE 2A		COLUMBIA	PA	175129706	0.0619343459	50
1316974579	SHEARER	HUGH		1022B N MAIN ST		BUTLER	PA	16001	0.0620432468	50
1790948891	DE LA CRUZ	MARIA	SYL	833 CHESTNUT ST	SUITE 701	PHILADELPHIA	PA	191074414	0.0622928529	50
1851331995	BROWN	DANA		5769 SALTSBURG RD		VERONA	PA	151473257	0.0623708139	50
1265552244	BONAFINO	GEORGE		637 S 52ND ST		PHILADELPHIA	PA	191432630	0.0625083871	50
1134227317	WILLENBRING	KAREN	MARIE	5401 PEACH ST		ERIE	PA	165092601	0.0625220225	50
1043279524	VANGORE	SURYA	K	431 W ROOSEVELT BLVD		PHILADELPHIA	PA	191204148	0.0626055282	50
1508820523	O'NEILL	JOSEPH	G	8330 EASTON RD STE C		OTTSVILLE	PA	189421615	0.062768789	50
1477628733	MATTINGLY	DAVID	L	81 OLD YORK ROAD	SUITE 222	JENKINTOWN	PA	19046	0.0628390438	50
1629056296	MILBACK	STEPHEN	J.	757 NORLAND AVENUE	SUITE 101	CHAMBERSBURG	PA	172014230	0.0629131305	50
1891884375	MARTIN	SHARON	EUNICE	214 PEACH ORCHARD RD		MC CONNELLSBUR	PA	172338559	0.0629508505	50
1457602328	CATANIA	VICTOR		100 COMMUNITY DR	SUITE 102	TOBYHANNA	PA	184668985	0.0631011525	50
1366855082	HARKER	ADAM	ROSS	100 DELAFIELD RD		PITTSBURGH	PA	152153247	0.0631070859	50
1174501399	STUMPF	REBECCA	L	4950 BUFFALO RD		ERIE	PA	165102304	0.0631964063	50
1578583688	KALODNER	DAVID	RAYMOND	100 E CHESTER PIKE		RIDLEY PARK	PA	190781703	0.0642247177	50
1306896493	TURK	ADAM	THEODORE	1244 FORT WASHINGTON AVE	STE E	FORT WASHINGTO	PA	19034	0.0642866278	50
1427118074	MUNSHOWER	JOHN	C	3855 W CHESTER PIKE	SUITE 300	NEWTOWN SQUARE	PA	190732304	0.0643536039	50
1346204781	PERRRONE	FRANK	F	106 COMMONWEALTH DR		LEMONT FURNACE	PA	154561003	0.0645123679	50
1346689940	SEPE	PRISCILLA	LINNE	2026 N BROAD ST		LANSDALE	PA	194461004	0.064810223	50
1447230990	GODSHALL	STANLEY	M	418 CLOVERLEAF RD		ELIZABETHTOWN	PA	170229320	0.065036281	50
1841860939	FURLONG	STEPHANIE		1001 S GEORGE ST		YORK	PA	174033676	0.0650846614	50
1669907754	LEE	SANDY		31 INDUSTRIAL DR STE 100		HAMBURG	PA	195268778	0.065490061	50
1720137177	ALLEN	DENYSE	MARIE	1701 CORNWALL RD STE 201		LEBANON	PA	170427480	0.0655082059	50
1073961660	CHOI	HIU YING		1316 W ONTARIO ST		PHILADELPHIA	PA	191405220	0.0657991665	50
1881650802	NYSTROM	JOEL	ERIK	225 EDGEWOOD DRIVE EXT		TRANSFER	PA	161541817	0.0658761398	50
1073524310	GARUFI	LINDA	CONTILLO	1101 NORTHAMPTON ST STE 102		EASTON	PA	180424152	0.0659753685	50
1366422230	PENETAR	MARTIN	C	231 NORTHERN BLVD	SUITE 3	SOUTH ABINGTON	PA	184119189	0.0660591913	50
1841235462	BOGNER	HILLARY	R	51 N 39TH STREET	7TH FLOOR-	PHILADELPHIA	PA	191042640	0.0661736206	50
1124031877	LEE	REGINALD	DONALD	115 CLIFTON AVENUE		COLLINGDALE	PA	19023	0.0664268546	50
1629346408	AHMAD	ASIMA	N	4131A OREGON PIKE		EPHRATA	PA	175229550	0.0666533895	50
1487114401	FITZGIBBON	EMMA		1565 LINDEN ST		BETHLEHEM	PA	180174744	0.0667335675	50
1437151677	BEHM	JOHN	L	2500 BROOKTREE RD	STE 200	WEXFORD	PA	150909278	0.0667763832	50
1942553995	ROS	OLIANA		1655 W MAIN ST		STROUDSBURG	PA	183601023	0.0668527494	50
1790748978	FALKENSTEIN	GERALD	PETER	1000 CLIFFMINE RD	SUITE 110	PITTSBURGH	PA	152751022	0.0668601161	50
1427243245	SHERWOOD	MYLAINA	LYN	3415 MILLERS RUN RD		CECIL	PA	153211403	0.0668979143	50
1568578383	VANEGAS-ORTIZ	MARIA	EUGENIA	DELAFIELD RD	HJOHN HEINZ	PITTSBURGH	PA	15240	0.0669161659	50
1841470739	SUBERVI	JOSE	SIGFREDO	111TH SOUTH 5TH STREET	FIRST FLOOR	READING	PA	19602	0.0671565393	50
1285794545	GANZMAN	HAL	BRADLEY	12401 ACADEMY RD	SUITE 203	PHILADELPHIA	PA	191541932	0.0671568835	50
1518989102	KOVARIKOVA	DARIA		6 PERRI AVE		MYERSTOWN	PA	170673200	0.0672301194	50
1902864093	LEWIS	PETER	R	845 FISHBURN RD		HERSHEY	PA	170332015	0.0672837375	50
1376781971	LIGENZA	DEANNA		6887 SUNFLOWER LANE		MACUNGIE	PA	18062	0.0673096595	50
1275894263	DARBY	ANNE	M	3025 MARKET ST		CAMP HILL	PA	170114518	0.0673961197	50
1609828342	LAMBERT	JOAN	C.	2643 ORTHODOX ST		PHILADELPHIA	PA	191371626	0.067447505	50
1720183254	SCHAYES	SUSAN		6431 SACKETT ST		PHILADELPHIA	PA	191493118	0.0674612089	50
1154099679	WESOLOWSKI	MEGHAN	ELIZABETH	860 SPRINGDALE DR STE 100		EXTON	PA	193412834	0.0675226562	50
1841283538	MASTELLER	LORI	VICTOR	6850 LOWS RD		BLOOMSBURG	PA	178158729	0.0679256576	50
1134440027	HOLMES	ALLISON	BUZA	3228 COLD SPRINGS RD		HUNTINGDON	PA	166525613	0.067980323	50
1912984931	SKINNER	DOUGLAS		300 SCENERY DR	ELIZABETH T	ELIZABETH	PA	150372068	0.0680406411	50
1396732020	SNYDER	ROSALIE		3050 HAMILTON BLVD	SUITE 105	ALLENTOWN	PA	181033691	0.0681407182	50
1891764155	PADDOCK	BRAD		1035 W BRISTOL RD	SUITE B	WARMINSTER	PA	189741009	0.0683600721	50
1861480584	MCKENNA	ELIZABETH	A.	5612 EASTON RD		PLUMSTEADVILLE	PA	18949	0.0685209823	50
1548261126	FUNK	F	COLEMAN	949 WESTMINSTER DR		WILLIAMSPORT	PA	177013909	0.0685434374	50
1467800334	SHEAFFER	KATELYNN	MARIE	1120 COCOA AVE		HERSHEY	PA	170331712	0.0686029713	50
1629636154	MINGLEDORFF	PATRICK		5515 PEACH ST		ERIE	PA	165092603	0.068660257	50
1174863054	JACKSON	AJA		5901 MARKET ST		PHILADELPHIA	PA	191393117	0.0689616236	50
1942375696	BRIDGE	RAYMOND	J	1910 SASSAFRAS ST	SUITE 200	ERIE	PA	165022716	0.0691743316	50
1518314228	GEORGE	JEENA		200 VILLAGE DR STE C		GREENSBURG	PA	156013783	0.0695963828	50
1780063313	DURTSCHI	RONALD		1200 OLD YORK RD		ABINGTON	PA	190013720	0.0697822776	50
1811209034	SCARTOZZI	CHRISTINA	M	145 N 6TH STREET	1ST FL	READING	PA	196010316	0.0703196316	50
1245460302	HIROOKA	NOBUTAKA		5215 CENTRE AVE		PITTSBURGH	PA	152321303	0.070657989	50
1346201274	ROBERTSON	STACEY	A	802 MCKINLEY ST	BOLIVAR MED	BOLIVAR	PA	15923	0.0707675275	50
1083638043	HOLETS	HENRY	ERNEST	1290 CHESS ST		MONONGAHELA	PA	150632716	0.0708489823	50
1457575367	CURRAN	STACEY	M	116 WOODY DR		BUTLER	PA	160015692	0.0709943045	50
1114365194	STOCKHAUSEN	JENNIFER	LAURA	3691 CRESCENT CT E		WHITEHALL	PA	180523433	0.0711610611	50
1346277472	STONE	JANIS	W.	2320 ROTHSVILLE RD	SUITE 200	LITITZ	PA	175438215	0.0712787551	50
1265415194	GOLDBERG	ARNOLD		1730 CHEW ST		ALLENTOWN	PA	181045549	0.0714210449	50
1164731097	VOUTSINAS	PANAYIOTA		24 DOCTORS LN	SUITE 202	CLARION	PA	162148568	0.071748267	50
1912349911	NAYAK	ATMA	PRAKASH	2 SHARPE ST		KINGSTON	PA	187043715	0.0720374305	50
1932173366	SONNENBERG	WILLIAM	ROBERT	119 EAST MECHANIC STREET		TITUSVILLE	PA	16354	0.072717858	50
1770105785	NGUYEN	DUY	CHAU NGOC	2500 BERNVILLE RD		READING	PA	196059453	0.0728298906	50
1750329553	MURDOCH	WINSLOW	WILLIAMS	1450 E BOOT RD	STE 300A	WEST CHESTER	PA	19380	0.0729693668	50
1760452023	JOSEPH	MITCHELL		792 GALLITZIN RD		CRESSON	PA	166302213	0.0736026387	50
1891282067	BINGHAM	SAMANTHA	DENALI	132 COLONIAL DR		TOWANDA	PA	188488107	0.0739421533	50
1477046845	GLAGOLA	CAMERON		1205 GRAMPIAN BLVD STE 3C		WILLIAMSPORT	PA	177011970	0.0739531569	50
1134199219	HALTER	MICHAEL	R	225 HOSPITAL DR		TYRONE	PA	166861802	0.0739706173	50
1114313228	EMERSON	LAURA		1015 WALNUT ST STE 305		PHILADELPHIA	PA	191075005	0.0740349582	50
1326035015	GEHMAN	GARY	S	101 ABBEYVILLE RD		LANCASTER	PA	176034603	0.0740980879	50
1023371762	DRATCH	BENJAMIN		310 RODI RD STE 100		PITTSBURGH	PA	152353318	0.0741656083	50
1558854414	WALPOLE	KEVIN	CLARKE	417 BALTIMORE PIKE		SPRINGFIELD	PA	190643810	0.0742097129	50
1336581925	PETER	LIAN		10 SHURS LN STE 203		PHILADELPHIA	PA	191272123	0.074262322	50
1225458631	JAWAID	MUHAMMAD		601 E MAIN ST		WAYNESBORO	PA	172682332	0.0743349162	50
1831140011	JAVAID	FAISAL		447 W MAIN ST	SUITE 1000	MONONGAHELA	PA	150632564	0.0744767776	50
1376648311	BULLOCK	BRIAN	W	933 E HAVERFORD RD		BRYN MAWR	PA	190103819	0.0745035466	50
1376515122	WISWE	BIRGIT		555 2ND AVE	SUITE C300	COLLEGEVILLE	PA	194263600	0.0745507828	50
1669583514	ABGOTT	MICHAEL	A	1545 BROADWAY		BETHLEHEM	PA	180153901	0.0746636284	50
1932176435	CHOLLAK	JOSEPH	P	560 PIERCE ST		KINGSTON	PA	187045716	0.0748385145	50
1700828670	SNYDER	SCOTT	G	3045 MARIETTA AVE		LANCASTER	PA	176011321	0.0749887	50
1326421827	PHAM	JOHN	VINH VAN	24 DOCTORS LN	SUITE 202	CLARION	PA	162148568	0.0750915767	50
1720036239	SAKNOVSKY	YANA	A.	10101 ACADEMY RD	SUITE 104	PHILADELPHIA	PA	191141120	0.0750947167	50
1760825731	WILSON	MARY ELLE		3025 MARKET ST	SUITE B	CAMP HILL	PA	170114518	0.0751450644	50
1467863605	DOLL	CHRISTINA	NICOLE	2060 CARLISLE RD		ASPERS	PA	173049707	0.0752901673	50
1306822408	MACE	ELLEN	NMN	INTERSTATE 81 & 901 W	FCI SCHUYLK	MINERSVILLE	PA	179540700	0.0754009202	50
1952337230	FIROIU	DENISA		251 7TH ST	SUITE G	NEW KENSINGTON	PA	150686534	0.0754870531	50
1063549806	HENTSCHEL	WAYNE		2821 ISLAND AVE	SUITE 147	PHILA	PA	191532300	0.0756789106	50
1538742978	LIYANAGE	MALISHA	ANJALIE	2830 EASTON AVE		BETHLEHEM	PA	180174204	0.0758123654	50
1356729503	SPRANDIO	BRIAN	JOSEPH	130 S BRYN MAWR AVE	B WING, 1ST	BRYN MAWR	PA	19010	0.076082625	50
1972582575	HUDZINSKI	MARTIN		10058 S MOUNTAIN RD		SOUTH MOUNTAIN	PA	172610900	0.0764903436	50
1043472277	TUN	YIN	MYO	431 N 21ST STREET		CAMP HILL	PA	17011	0.0766682472	50
1285627745	NGUYEN	VU		1150 GLENLIVET DR	SUITE B27	ALLENTOWN	PA	181063112	0.0769272936	50
1871973313	GOODENOUGH	ELLIOT		1427 VINE ST		PHILADELPHIA	PA	191021031	0.0769813788	50
1174528228	KARDUCK	JOHN		3670 PORTAGE ST	STE 105	PORTAGE	PA	159466546	0.0774807623	50
1083052351	MINK	JONAH		3400 SPRUCE ST		PHILADELPHIA	PA	191044206	0.077496558	50
1669411401	LENTZ	EDWARD	HENRY	517 SOUTH ST		LYKENS	PA	170481520	0.0775145465	50
1588018022	RUTHERFORD	JUSTIN		420 S 5TH AVE		WEST READING	PA	196112143	0.0777928755	50
1609870054	BRUBAKER	HERMAN	WALLACE	12 ST PAUL DR STE 101		CHAMBERSBURG	PA	172011035	0.0778383827	50
1366779837	ALEXANDER	MICHAEL	ANTHONY	422 MERCHANT ST		AMBRIDGE	PA	150032405	0.0779468725	50
1063945400	DEFFLER	JESSICA		833 CHESTNUT ST STE 301	SUITE 301	PHILADELPHIA	PA	191074414	0.0783416652	50
1083906473	FELLIN	EMILY	KATHERINE	1 MELLON WAY	LATROBE FAM	LATROBE	PA	156501197	0.078459092	50
1346229945	SIPES	DUANE	E.	50 EASTERN AVE	STE 135	GREENCASTLE	PA	172251100	0.0784704136	50
1245499052	GANNON	KELLY		225 NEWTOWN RD		WARMINSTER	PA	189745221	0.0789138619	50
1215972500	FLEISCHMANN	MELANIE	RUTH	1120 COCOA AVE	COCOA FAMIL	HERSHEY	PA	170331712	0.0791396643	50
1558469080	SHEARER	STEPHANIE	DIANE	1970 N BROAD ST		LANSDALE	PA	194461002	0.0794269336	50
1659359545	GAVIN	GEORGE	M	555 ROUTE 217	SUITE 1	LATROBE	PA	156503428	0.0796610569	50
1457700197	VREELAND	KATHRYN		5215 CENTRE AVE	UPMC SHADYS	PITTSBURGH	PA	152321303	0.0797010628	50
1265411821	DERSTINE	NATHAN	T.	50 EASTERN AVE	STE. 135	GREENCASTLE	PA	172251100	0.0800423515	50
1427379635	YORK	DANIELLE		1001 WATERDAM PLAZA DR		MC MURRAY	PA	153172466	0.0803082367	50
1366433708	REID	BRYAN	R	1921 SPRING RD		CARLISLE	PA	170131157	0.0803432726	50
1073804126	VALAVANIS	KATERINA	C	1730 W CHEW ST		ALLENTOWN	PA	181045549	0.0804833686	50
1851382535	MCGOWAN	MARVIN		1152 WOOD ST		CALIFORNIA	PA	154191260	0.0805525794	50
1215357843	DOROSHOW	ALEXANDRA	B.	1820 BETHLEHEM PIKE		FLOURTOWN	PA	190311504	0.0805656803	50
1588830590	NAKIB	EVAN	Z	1350 BROADCASTING RD STE 201		WYOMISSING	PA	196103229	0.0806025169	50
1356458574	DUNAY	DARLENE	ANN	314 OAK ST		OLD FORGE	PA	185181619	0.0806226554	50
1215996608	MORTON	MARGARET	S	1789 S BRADDOCK AVE	STE 380	PITTSBURGH	PA	152181883	0.0809728331	50
1225067853	JULIANO	ERIN	E	1251 E MAIN ST		ANNVILLE	PA	170031643	0.0810438535	50
1497755516	ZESHONSKY	PAUL	JOSEPH	2060 CARLISLE RD		ASPERS	PA	173049707	0.0811765572	50
1942681648	KASSIS	RANA		740 HIGH ST	SUITE 4001	WILLIAMSPORT	PA	177013102	0.0812330717	50
1922009307	SINITSA	MICHAEL	L	4885 DEMOSS RD	SUITE 201	READING	PA	196069023	0.0812875978	50
1275844888	POWELL	JONATHAN		619 MOUNT ROYAL BLVD		PITTSBURGH	PA	152231225	0.0812895261	50
1629234851	VARGAS	VINCENT	BOLISAY	1719 UNION AVE STE A		NATRONA HEIGHT	PA	150652146	0.0814086413	50
1952330276	STIEG	FREDERIC	C	1305 W CHESTER PIKE		HAVERTOWN	PA	190832929	0.0816530562	50
1194769596	GOREY	CHARLES	F.	730 S HANOVER ST		POTTSTOWN	PA	194657520	0.0818286292	50
1174968937	PONTZER	PETER	FRIERY	716 WALNUT ST		HOLLIDAYSBURG	PA	166482114	0.0823214273	50
1194788471	KISH	CHARLES		1019 S BROAD ST		LANSDALE	PA	194465338	0.082351469	50
1689657462	YOUNG	KIMBERLEE	PIPPENGER	450 GIBNER RD	DUNHAM US A	CARLISLE	PA	170135003	0.0823614798	50
1467482760	MAYER-COSTA	CARLOS		322 S MAIN ST		ZELIENOPLE	PA	160631535	0.0827476345	50
1285694281	LANGON	JAMES	P.	701 W OAK ST		FRACKVILLE	PA	179311672	0.0830055271	50
1467456202	SIEMS	LAURA	J	306 PLUM ST		WILLIAMSBURG	PA	166931116	0.0833034264	50
1023125812	GOLDBERG	DAPHNE	M	18 HAVERFORD STATION RD.		HAVERFORD	PA	19041	0.08339549	50
1821251257	MUHIIRE-NTAKI	ELIZABETH		30 N 4TH ST	2ND FLOOR	LEBANON	PA	170465606	0.0836738823	50
1578910659	SHAFFER	LAURA	ASHLEY	1001 S GEORGE ST BLDG MKB		YORK	PA	174033676	0.0838474501	50
1952379315	PAJEL-SIO	MARY ANNE	AGOO	2551 BAGLYOS CIRCLE A-10		BETHLEHEM	PA	180208056	0.083923372	50
1710077185	MOTSAY	STEPHEN		6900 HAMILTON BLVD		TREXLERTOWN	PA	18067	0.0840139464	50
1699395509	HENDERSON	ZACHARY	PAUL	751 LIBERTY ST		MEADVILLE	PA	163352559	0.0842304673	50
1578071445	FORSELL	KEVIN	GREGORY	402 MCFARLAN RD		KENNETT SQUARE	PA	193482453	0.0842496953	50
1497979272	GOETZE	TIMOTHY	J	1302 7TH AVE		BEAVER FALLS	PA	150104217	0.0843024371	50
1588699706	HELZNER	MICHAEL	D	1909/17 E WASHINGTON LANE		PHILADELPHIA	PA	19138	0.0843397091	50
1134430267	NGUYEN	KIM-HUONG		39 S CHESTER PIKE	2ND FLOOR	GLENOLDEN	PA	190361830	0.0843657633	50
1659562395	MEJIA	JOSE	LUIS	555 ROUTE 217	SUITE 1	LATROBE	PA	156503428	0.084396205	50
1326024993	LEONE	MARK	A	4247 W RIDGE RD STE 105		ERIE	PA	165061746	0.0844405434	50
1487646410	LEIBENSPERGER	STEPHEN	N.	27 HECKEL RD	SUITE 107	MC KEES ROCKS	PA	151361616	0.0849647252	50
1134399140	POOLOS	CONSTANTI		216 CHESTNUT ST		MEADVILLE	PA	163353407	0.0854719547	50
1669415782	FISCHER	MARK	B.	4070 BUTLER PIKE	SUITE 200	PLYMOUTH MEETI	PA	194621556	0.0856062253	50
1396182648	FORRY	CHELSEY	C	501 HOWARD AVE	SUITE F2	ALTOONA	PA	166014882	0.0856098547	50
1619380920	DUFFY	MICHAEL		99 AUTUMN ST		ALIQUIPPA	PA	150011301	0.0857311669	50
1174551063	DOE	ROBERT	G	330 N ARCH ST		LANCASTER	PA	176032929	0.0863663466	50
1437749785	BOYLE	CHELSEA	LEIGH	179 INDEPENDENCE RD		EAST STROUDSBU	PA	183019207	0.0868580356	50
1952341646	TRONETTI	JASON		45 PINE STREET		PORT ALLEGANY	PA	16743	0.0868628347	50
1306106836	MACK	TIMOTHY	B	255 W LANCASTER AVE STE 330		PAOLI	PA	193011766	0.0872050352	50
1508392275	MADEIRA	ALEXANDER		12 ST PAUL DR STE 101		CHAMBERSBURG	PA	172011035	0.0872189114	50
1245497593	HEADER	JULIE	A	36 W MAIN AVE		MYERSTOWN	PA	170671121	0.0880629495	50
1316437460	BENSO	STEVEN		12311 PERRY HWY		WEXFORD	PA	150908344	0.0881093098	50
1902897770	SZKLINSKI	BRIAN	J	1263 STATE RT. 40 W	PO BOX N	CLAYSVILLE	PA	153231277	0.0881196405	50
1205885860	DEHART	DRAKE	P	3 DAIRYLAND SQ		RED LION	PA	173561801	0.0882391995	50
1447234521	IVY	MARY	E	562 W 2ND AVE		LITITZ	PA	175431816	0.0885296059	50
1801835145	PHILLIPS	RONALD	B	2010 WEST CHESTER PIKE	SUITE 425	HAVERTOWN	PA	19083	0.0886220732	50
1134618259	SAINI	ALYCIA		575 N RIVER ST.		WILKES-BARRE	PA	18764	0.088791647	50
1255309324	MALVAR	MARITONI	CYNTHIA	178 ENCLAVE DR		NEW CASTLE	PA	161053208	0.0889285487	50
1871800607	SOUCHET	JESSICA	L	1844 STREET RD		SOUTHAMPTON	PA	189664582	0.0893462776	50
1083661185	LEBOVITZ	SHELDON		435 PHOENIX DR STE A		CHAMBERSBURG	PA	172014534	0.0895219399	50
1770831588	MANKIN	DANIELLE		8815 GERMANTOWN AVE		PHILADELPHIA	PA	191182722	0.0895697102	50
1104001320	HOLT	JENNIFER		1225 WARM SPRINGS AVENUE	JC BLAIR ME	HUNTINGDON	PA	16652	0.0896010711	50
1841388485	DECESARE	RAYMOND	CHARLES	716 DELAWARE AVENUE		PORTLAND	PA	183510358	0.0897678356	50
1629631346	WITHAM	MOLLY		1 GUTHRIE SQ		SAYRE	PA	188401625	0.0898249429	50
1154378503	TRUMAN-KRAFT	LORI	ANN	345 N YORK RD		HATBORO	PA	190402045	0.0898966543	50
1427086412	SURRY	JOHN	HOWARD	107 S SPORTING HILL RD		MECHANICSBURG	PA	170503058	0.0899842317	50
1386633501	DAVIDSON	CARY	A	713 BETHLEHEM PIKE		MONTGOMERYVILL	PA	189369602	0.0903130551	50
1245207596	HESS	DAVID	R	1964 BUCHANAN TR E		SHADY GROVE	PA	17256	0.0903340877	50
1992889885	PRATER	JOHN	MARK	114 LT MICHAEL CLEARY DR		DALLAS	PA	186121649	0.0903664618	50
1659358737	TUMELTY	DANIEL	S	600 HIGH BLVD		KENHORST	PA	196070347	0.0903899773	50
1255595054	MENDOZA-MANCI	PAULINA	AROSEMENA	6TH AVENUE & SPRUCE STREET		WEST READING	PA	196113335	0.0904287445	50
1457607079	GOODBRED	ANDREW	J	352 NORTHAMPTON ST.		EASTON	PA	18042	0.0905105146	50
1265871131	STANLEY	DUSTIN	ROSS	2200 MEMORIAL DR		FARRELL	PA	161211357	0.0905335737	50
1295832012	BROTZMAN	WAYNE	J	826 S BROADWAY		WIND GAP	PA	180911628	0.0905540036	50
1659750982	NOONE	JAMES	PATRICK	2578 LAKE RD		TOWANDA	PA	188489674	0.0906791729	50
1982043584	ULBRECHT	MARK		4533 NEW FALLS RD		LEVITTOWN	PA	190563004	0.0907257125	50
1689636672	AREVALO	JUAN	C.	4630 BROWNS HILL ROAD		PITTSBURGH	PA	15217	0.090789998	50
1598742025	MYERS	LISA	C	850 WALNUT BOTTOM RD	SUITE 305	CARLISLE	PA	170133632	0.0908471123	50
1447320551	MINGLE	A	DAVID	1900 S BROAD ST	ST AGNES LI	PHILADELPHIA	PA	191452304	0.0908627599	50
1619918638	BUONOMO	JOHN	MARK	446 DOMINO LANE		PHILADEPHIA	PA	19128	0.0909449701	50
1770581142	FREEMAN	DAVID	ROSS	901B WEST ST		WILKINSBURG	PA	152212833	0.0910186898	50
1851358725	LEONE	JOSEPH	ANTHONY	926 W 38TH ST		ERIE	PA	165082531	0.0910825446	50
1487697405	LEVYN	JONATHAN	B	3402 F ST		PHILADELPHIA	PA	191341225	0.0912714405	50
1588221758	DANNIEL	NEDA		232 W 25TH ST		ERIE	PA	165440002	0.0912786657	50
1790751840	ROTH	PATRICIA	A	2515 N BROAD ST		COLMAR	PA	189159773	0.0915606888	50
1326091190	KNEIDINGER	HENRY	JOHN	1454 MARKLEY RD		PENNSBURG	PA	180731924	0.0917312112	50
1821019712	ABARY	CHERRY	JOY	1 LIBERTY AVE		NORRISTOWN	PA	194033105	0.0919070025	50
1215916895	ARNOLD	LAURA	S	1200 GULF LAB ROAD		PITTSBURGH	PA	15238	0.0920092832	50
1356397939	SALZMAN	GARY	R	5945 LANSDOWNE AVE		PHILADELPHIA	PA	191513932	0.0920397435	50
1477578573	CZULADA	GARY		3740 CARLISLE RD		DOVER	PA	173154416	0.0921186493	50
1356306534	WELCH	JOHN	B	1400 S FORGE RD		PALMYRA	PA	170789519	0.0923236809	50
1023031093	FOSTER-MERROW	SONYA	M	193 OLD SWEDE RD		DOUGLASSVILLE	PA	195181522	0.0923397439	50
1952369209	REIBSCHIED	NALAN		99 BALDWIN BLVD		SHAMOKIN DAM	PA	17876	0.0924673984	50
1104485432	FERRARO	NICOLE		1260 E WOODLAND AVE STE 200		SPRINGFIELD	PA	190643956	0.0926369071	50
1194703629	MEXTORF	THOMAS	M	2221 NOLL DR STE 2000		LANCASTER	PA	176037614	0.0928887353	50
1245219625	ESCH	ERIC	L	418 CLOVERLEAF RD		ELIZABETHTOWN	PA	170229320	0.0930911093	50
1083647564	TATUM	JAMES	K	2299 BRODHEAD RD		ALIQUIPPA	PA	150014674	0.0931297066	50
1316944663	GLOWACKI	P.	MICHAEL	210 MALL BLVD	STE 102	KING OF PRUSSI	PA	194063260	0.0931612906	50
1427544469	SABEEH	GHAZALA		529 HIGH ST		LOCK HAVEN	PA	177453029	0.0931767757	50
1447299052	GOVI	MICHAEL	J	200 DELAFIELD RD	SUITE 2030	PITTSBURGH	PA	152153205	0.09341477	50
1174901094	ABOU DARGHAM	HANADI		450 CHEW ST		ALLENTOWN	PA	181023434	0.0938068992	50
1063488781	SACHS	GREGORY	ALLAN	529 SUNFLOWER DR		DU BOIS	PA	158012378	0.0938549689	50
1225198732	RONDINA	JAMES	B	253 E MAIN ST		PLYMOUTH	PA	18651	0.0940106065	50
1487849519	GREGA	MEAGAN	LLEWELYN	607 HIGH ST		EASTON	PA	180427641	0.0943136518	50
1821352295	MATHEW	PRIYA	ABRAHAM	1380 EASTON RD		WARRINGTON	PA	189761818	0.0946191159	50
1114973567	RATINI	ANGELO	J	501 BATH RD STE 209A		BRISTOL	PA	190073101	0.0948280208	50
1376864694	LACAPRA	CYNTHIA		965 BALTIMORE PIKE STE B2		SPRINGFIELD	PA	19064	0.0949880146	50
1699112797	FLOYD	RYAN	PAUL	200 VILLAGE DR	SUITE C	GREENSBURG	PA	156013783	0.0951094786	50
1215390075	MAJID	DEWAN	SYED SAFW	300 HALKET ST STE 4710		PITTSBURGH	PA	152133108	0.095147721	50
1073561643	WRIGHT	JACK	LESLIE	685 GOOD DRIVE		LANCASTER	PA	176044125	0.095221127	50
1053327106	CESANEK	JOSEPH	E	951 MALE RD		WIND GAP	PA	180911513	0.095263884	50
1851472617	HOFFMANN	URSULA	M	6099A MAIN ST		CENTER VALLEY	PA	180340158	0.0954344217	50
1598105843	JACOB	DEENA	MARY	1 GUTHRIE SQ		SAYRE	PA	188401625	0.09557088	50
1780244111	BECKMAN	AMY		5515 PEACH ST		ERIE	PA	165092603	0.0957126245	50
1184070476	WANG	JENNY		3737 MARKET ST FL 9		PHILADELPHIA	PA	191045545	0.0958414665	50
1427018670	KOZMA	MATTHEW	R.	126 MARKET WAY		MOUNT POCONO	PA	183441039	0.0961790546	50
1619933538	BOEHME	KEVIN	G	845 ROUTE 519		EIGHTY FOUR	PA	153302149	0.0965900193	50
1972520401	SCOTT	SUZANNE		1200 WOOD ST		BROCKWAY	PA	158242118	0.097014363	50
1861454597	RILL	MICHAEL	P	61 JACQUELINE CIR		GLENMOORE	PA	193431715	0.0975532174	50
1386663797	VALKO	GEORGE	P.	833 CHESTNUT STREET	SUITE 301	PHILADELPHIA	PA	191074405	0.0975534684	50
1851383293	STIFEL	ELIZABETH		2566 HAYMAKER RD	FORBES FAMI	MONROEVILLE	PA	151463517	0.0976922643	50
1336308063	CUNANAN	ROLANDO	F	3150 MOUNT MORRIS RD		WAYNESBURG	PA	153702275	0.0977162775	50
1114980356	COHEN	NEIL	M	12000 BUSTLETON AVE	SUITE 102	PHILADELPHIA	PA	191162151	0.097780577	50
1477793735	ROSEN	HEATHER	LYNN	207 N 14TH ST		JEANNETTE	PA	156441679	0.0980330664	50
1447688817	KENNEDY	EMILY		500 GRANT STREET SUITE 151-2010		PITTSBURGH	PA	15258	0.0981145939	50
1912235094	MCGEHEE	DANIEL	LYNDON	118 COLLEGE AVE		CHAMBERSBURG	PA	172011204	0.0981276255	50
1396702841	SAYRE	RODGER	C	10 TRIEBLE DR		TUNKHANNOCK	PA	186577054	0.0982173798	50
1386802429	KAMATH MULKI	ASHWINI		1730 CHEW ST		ALLENTOWN	PA	181045549	0.0982258246	50
1992133789	CHARLES	GINA	LAVERNE	565 E CHOCOLATE AVE		HERSHEY	PA	17033	0.0983341006	50
1851755458	ROYCHOWDHURY	CASSIOPEI		301 S 7TH AVE STE 200		WEST READING	PA	196111410	0.0983866146	50
1578559670	PAGANA-DEFAZI	JESSICA	BARBARA	1072 MARKET ST		SUNBURY	PA	178012458	0.0984090819	50
1982131157	ANKNEY	ZACHARY	JAMES	329 S. PLEASANT AVE.		SOMERSET	PA	15501	0.0984513709	50
1184284879	TETZNER	JENNIFER		1260 E WOODLAND AVE STE 200		SPRINGFIELD	PA	190643956	0.0985387224	50
1679866487	HARBAUGH	MATTHEW		100 DELAFIELD RD	SUITE 108	PITTSBURGH	PA	152153247	0.0986502762	50
1194721506	DIETRICH	SCOTT	A	1137 W PENN AVE		WOMELSDORF	PA	195679770	0.0987573606	50
1639112840	SEMELKA	MICHAEL	W	3888 ROUTE 981		NORVELT	PA	15674	0.0987846307	50
1376590661	TODD	GREGORY		2428 WALBERT AVE		ALLENTOWN	PA	181041350	0.0989895184	50
1386669893	SMOKER-JOHNST	CYNTHIA	B	225 EVERGREEN RD	SANATOGA CE	POTTSTOWN	PA	194643143	0.099020531	50
1427040195	ROZANSKY	ROBERT	J	1334 W 38TH ST		ERIE	PA	165082499	0.0990393199	50
1518911460	MCGAUGHRAN	ALAN	L	101 9TH ST		SALTSBURG	PA	156818985	0.0991396853	50
1922273929	DUNAEVSKY	VICTORIA		651 HOLIDAY DR STE 5		PITTSBURGH	PA	152202740	0.0992190382	50
1366446197	WOLFF	BRUCE`	R.	1009 WATER ST		MEADVILLE	PA	163353445	0.0993263312	50
1013029503	REVAK	DAVID	M	171 CHAPEL VIEW DR		REINHOLDS	PA	175690119	0.0993571715	50
1720240021	SINGH	GAGANDEEP		4300 LONDONDERRY RD		HARRISBURG	PA	171095317	0.0993601461	50
1922003581	KURIC	KEVIN	MARTIN	3910 CAUGHEY RD STE 150		ERIE	PA	165064041	0.0996305068	50
1063412732	CACCHIONE	PHILIP		3535 PINE AVE	2ND FLOOR	ERIE	PA	165041743	0.0996355257	50
1912953613	MOLL	DAVID	C	1301 N 5TH ST		PERKASIE	PA	189442200	0.0996655981	50
1558742338	SIM	JANET	MEEHEE	8815 GERMANTOWN AVENUE	5TH FLOOR	PHILADELPHIA	PA	191182765	0.099727924	50
1679952832	CARL	AMANDA		2200 MEMORIAL DR		FARRELL	PA	161211357	0.0997283739	50
1578982013	WEISS	VALERIE		1200 W GODFREY AVE		PHILADELPHIA	PA	191413323	0.0998778381	50
1457352221	RODRIGUEZ-LOP	EDDIE		955 BELLEFONTE AVE		LOCK HAVEN	PA	177453033	0.0999390563	50
1699713495	PETERSON	ALAN		317 S CHESTNUT ST		QUARRYVILLE	PA	175661344	0.1002922389	50
1528069200	BERRY	KRISTEN	A.	4148 LANCASTER AVE		PHILADELPHIA	PA	191041727	0.1003732724	50
1760050629	COX-DAVENPORT	REBECCA		100 N CAMERON ST		HARRISBURG	PA	171012424	0.1003921978	50
1861472474	CHIU	PRISCILLA	P	600 HAVERFORD RD		HAVERFORD	PA	190411139	0.1005081349	50
1801996756	REYER	JEFFREY	ALLAN	116 MAIN ST		LEECHBURG	PA	156561333	0.1005289173	50
1356966170	ZIAGGI	ADRIAN	CELESTE	95 LEONARD AVE BLDG 22ND		WASHINGTON	PA	153013368	0.1009663111	50
1922022367	ROTHERMEL	ROBERT	EUGENE	96 SOFIA DR STE 208		SHREWSBURY	PA	173615201	0.1012286465	50
1912294992	KNAUF	RAPHAEL	JONATHAN	1784 FAIRVIEW RD		GLENMOORE	PA	193432624	0.1013731752	50
1477518124	ORTOSKI	RICHARD	ANTHONY	7686 WEST RIDGE ROAD		FAIRVIEW	PA	16415	0.1014138321	50
1700110715	DRAB	JARROD	VINCENT	145 N 6TH ST		READING	PA	196013096	0.1015634584	50
1902976707	WALT	MICHAEL	J	181 INTERSTATE PKWY		BRADFORD	PA	167011041	0.1016053772	50
1063725307	O'KICKI	LETITIA	ANN	1260 E WOODLAND AVE	SUITE 200	SPRINGFIELD	PA	190643969	0.1017436777	50
1326278920	KHROMENKO	ELENA		147 GETTYS ST		GETTYSBURG	PA	173252534	0.1019624793	50
1962583716	MATTHEWS	MARIE	COLETTE	406 W OAK ST		TITUSVILLE	PA	163541404	0.1023100797	50
1124647391	MANIGAT	LUDJELIE	A	100 N ACADEMY AVE		DANVILLE	PA	178220001	0.1023531911	50
1770577850	MILLER	THOMAS	J	345 N YORK RD		HATBORO	PA	190402045	0.1024428751	50
1972762425	BALACHANDRAN	ANITA		3937 BUTLER ST		PITTSBURGH	PA	152013222	0.1026071962	50
1669465886	COLE	ANDREW		1112 S MILL ST		NEW CASTLE	PA	161014629	0.1028407766	50
1790133627	YUAN	JIEFU		555 N DUKE ST		LANCASTER	PA	176022250	0.1028659116	50
1467071803	AL JANABI	NAWAR		2928 PEACH ST		ERIE	PA	165081843	0.1034822488	50
1164490025	SUTTON	JOHN	J	103 W SAINT CLAIR ST RM 2A		WARREN	PA	163652188	0.1038820902	50
1023074937	DENHAM	MELISSA		5125 JONESTOWN RD STE 105		HARRISBURG	PA	171122987	0.1039039852	50
1003278565	PATRICK	CATHERINE	MICHAEL	1140 QUINCY AVE		DUNMORE	PA	185101150	0.1039552074	50
1538129788	KOZLOWSKI	ANITA	E.	300 HOLLYWOOD BLVD		ORWIGSBURG	PA	17961	0.1039762162	50
1265617138	FAROOQI	BURHANUDD	M	605 S GEORGE ST	SUITE 200	YORK	PA	174013160	0.1041301033	50
1043280704	TATE	CRESTON	M	2250 E MARKET ST		YORK	PA	174022857	0.1041332391	50
1508800459	HALMI	JILLIAN		4247 W RIDGE RD STE 105		ERIE	PA	165061746	0.1041891282	50
1104864214	KIRCHNER	JEFFREY		554 N DUKE ST	3RD FLOOR	LANCASTER	PA	176022225	0.10430528	50
1912967811	JAMES	GEOFFREY	MINTO	2140 FISHER RD		MECHANICSBURG	PA	170555122	0.1044412535	50
1922563089	O'MALLEY	KAITLIN	ELIZABETH	10 SHURS LN STE 203		PHILADELPHIA	PA	191272123	0.1044427981	50
1083620116	LAMB	JOANN	H	188 ENCLAVE DR		NEW CASTLE	PA	161053208	0.1045632265	50
1427613157	CLAUSS	GARY	ROBERT	2500 BERNVILLE RD		READING	PA	196059453	0.1045965972	50
1790710788	LEARY	KATHLEEN	E	1600 HORIZON DR	SUITE 117	CHALFONT	PA	18914	0.1047020415	50
1205870102	LITTLE	GREGORY	S	4247 W RIDGE RD STE 101		ERIE	PA	165061746	0.1047679107	50
1184682023	ARBOLEDA	JORGE	H	2500 BERNVILLE RD		READING	PA	196059453	0.104867219	50
1013935220	ALTSHULER	MARC	J.	833 CHESTNUT ST	SUITE 301	PHILADELPHIA	PA	191074414	0.1050068751	50
1417285248	PEARCE	RICHARD	C	798 HAUSMAN RD	SUITE 270	ALLENTOWN	PA	181049108	0.1052940637	50
1306167580	STROKA	CHRISTINE	MARIE	531 MT PLEASANT DR		SCRANTON	PA	185031987	0.1055795211	50
1427355726	WILLIAMS	CLAUDE	M.	903 HEATHDALE LN		MEDIA	PA	190631647	0.1056399174	50
1063513034	HARRIS	MARK	ROBERT	20 MCMASTER BOULEVARD	SUITE 1	KEMBLESVILLE	PA	193470400	0.1056918777	50
1962881458	SWEENEY	ALEXIS		225 NEWTOWN RD		WARMINSTER	PA	189745221	0.1060150094	50
1740561034	SINGH	RAVINDER		501 CETRONIA RD		ALLENTOWN	PA	181049569	0.1061436427	50
1154313450	ONEIL	CHRIS	M	6850 LOWS RD		BLOOMSBURG	PA	178158729	0.1065309858	50
1366736704	RAU	PATRICE		5215 CENTRE AVE	2ND FLOOR	PITTSBURGH	PA	152321303	0.106561238	50
1396192787	SHUJA	MAHIM		2100 MACK BLVD FL 2		ALLENTOWN	PA	181035622	0.1065690718	50
1306334073	BUKHARI	MOHAMMAD	OMAR	ALTOONA FAMILY PHYSICIANS 501 HOWARD AVENUE	SUITE F2	ALTOONA	PA	16601	0.1070281999	50
1326053091	NICKOLOFF	STACEY	NICOLE	2550 MOSSIDE BLVD STE 500		MONROEVILLE	PA	151463514	0.1071060328	50
1487099461	SUGARMAN	RACHEL	ALEXANDRA	120 VALLEY GREEN LN STE 670		KING OF PRUSSI	PA	194062079	0.1075769906	50
1124136007	MALONE	TANYA	DENICE	2840 W DAUPHIN ST		PHILADELPHIA	PA	191324627	0.1075837859	50
1083059406	LAMBERT	PHELPS		826 N BROAD ST		LANSDALE	PA	194462321	0.1078079939	50
1609826429	KASIRSKY	GILBERT		178 W STREET RD		FEASTERVILLE T	PA	190537817	0.1080065002	50
1245255520	MICHEL	JOHN	P.	1200 SHARON RD	SUTIE 200	BEAVER	PA	150093148	0.1082328856	50
1912939968	STELLO	BRIAN		1730 W CHEW ST		ALLENTOWN	PA	181045549	0.1084650793	50
1497732333	SCHERER	BERNARD	C	56 CLUB LN	SUITE 203	BLAIRSVILLE	PA	157177957	0.1086924868	50
1912013467	HENNINGER	JASON		863 S LINCOLN AVE	BELLWOOD OF	TYRONE	PA	166861349	0.1088776989	50
1619975935	PLAYFOOT	DONALD	EDWARD	685 GOOD DR		LANCASTER	PA	176012426	0.1090868759	50
1336104504	FISHER	TODD	RICHARD	300 E MAIN ST		HUMMELSTOWN	PA	170361725	0.1093994775	50
1801840459	CHERKASSKY	MARINA		8102 LANGDON ST		PHILADELPHIA	PA	191522217	0.1094990685	50
1477576122	FRANKEL	HARRY	A	1100 E HECTOR ST	SUITE 105	CONSHOHOCKEN	PA	194282374	0.1097609057	50
1720211196	MCCAFFERTY	DIEDRA	ELENA AME	800 WASHINGTON AVE		PHILADELPHIA	PA	191474717	0.1098798118	50
1659396877	DALY	RICHARD	HAROLD	1930 SECURITY DR		YORK	PA	174024727	0.1099146903	50
1205027638	SUSI	JOSEPH	ALBERT	11221 FIRETHORN RD		WATTSBURG	PA	164429754	0.1099983333	50
1669792784	HEMERLY	NATHAN	J	140 OLD WILLOW MILL RD		MECHANICSBURG	PA	170501816	0.1103033876	50
1396247524	LI	HSIN	DAT	111 N WASHINGTON AVE		SCRANTON	PA	18503	0.1105177831	50
1518288935	MEEKER	MATTHEW	JAMES	1205 GRAMPIAN BLVD	SUITE 1A	WILLIAMSPORT	PA	177011978	0.1106588725	50
1518372465	SAXENA	RACHNA		501 MADISON AVE		SCRANTON	PA	185102401	0.1107416531	50
1669783098	LIANTONIO	JOHN	JOSEPH	833 CHESTNUT ST	SUITE 301	PHILADELPHIA	PA	191074414	0.1108229529	50
1265472708	STAIRS	BRIAN	J	1007 COURT YARD PLZ		LATROBE	PA	156501838	0.1110026395	50
1568029387	BRYAN	ADAM	TYLER	5515 PEACH ST		ERIE	PA	165092695	0.1110994155	50
1114907334	MELTONTATE	DELIA	CHRISTINA	1415 NORTH BROAD STREET, SUITE 224	BROAD STREE	PHILADELPHIA	PA	191223323	0.1114874483	50
1548253669	JOHNSON	DANIEL	W	1060 LLOYD ST		NANTY GLO	PA	159431232	0.1118337918	50
1740257575	SPINKS	BRIAN	ANDREW	312 CHESTNUT ST	MEDICAL	ERIE	PA	165071222	0.1119320798	50
1548226269	CLIFFORD	FRANK	DAVID	143 PLEASANT DR		WARREN	PA	16365	0.1121599959	50
1568789139	PATEL	NISHITH	J	134 CARSON ST		PHILADELPHIA	PA	191271303	0.1122492422	50
1326427063	CIPRIANO	ASHLEY	BETH	1 GUTHRIE SQ		SAYRE	PA	188401625	0.1125233723	50
1609832104	BLACKSMITH	JAMES	EDWARD	689 YORKTOWN RD		LEWISBERRY	PA	173399258	0.1126727746	50
1245341247	SHAH	KANTILAL	J.	2701 N BROAD ST		PHILA	PA	191322743	0.1127120439	50
1881740850	KUSMIREK	JOANNA	S	612 FAYETTE ST	2ND FLOOR	CONSHOHOCKEN	PA	194281797	0.1128519397	50
1184002651	MILLER	STEPHANIE	ALEXANDRI	2550 MOSSIDE BLVD STE 500		MONROEVILLE	PA	151463514	0.1129500606	50
1386627438	MICHAEL	THOMAS	PETER	1000 DUTCH RIDGE RD		BEAVER	PA	150099727	0.1130145342	50
1629070644	PRESCOTT-CORA	JENNIFER		2100 W CAMBRIA ST		PHILADELPHIA	PA	191322632	0.1131572133	50
1265966063	RING	DANIEL		401 W ALLEGHENY AVE		PHILADELPHIA	PA	191333644	0.1134261042	50
1720034887	BLUESTEIN	HAZEL	M.	450 CRESSON BLVD	SUITE 110	OAKS	PA	19456	0.113585481	50
1831142157	ZETTERBERG	FRANS	T.	1040 CHESTNUT ST		EMMAUS	PA	180491952	0.1138219606	50
1790736957	GRINE	KRISTEN	M	476 ROLLING RIDGE DR STE 101		STATE COLLEGE	PA	168017639	0.1138737398	50
1457857831	HUI	WILLIAM	CHUN-YIN	3737 MARKET STREET	9TH FLOOR	PHILADELPHIA	PA	191045548	0.1141496786	50
1639558901	ASIHENE	DANIEL		1260 E WOODLAND AVE	SUITE 200	SPRINGFIELD	PA	190643969	0.1143370928	50
1104841394	CHANG	FU ZEN		5904 CHICHESTER AVE		ASTON	PA	19014	0.1144237267	50
1821529264	POTTI	KARTHYA		1601 MCDANIEL DR STE 50		WEST CHESTER	PA	193807030	0.1145585925	50
1457417875	JOHNSEN MARTI	KIRSTEN	HOPE	540 N DUKE ST		LANCASTER	PA	176022374	0.1148960586	50
1962436006	LEBLANC	LEANNE	LOUISE	938 OLD YORK RD		ABINGTON	PA	190014703	0.1149062487	50
1518031715	MEDINA	ROLDAN	G.	60 CONNELLSVILLE ST		UNIONTOWN	PA	154013848	0.1149327541	50
1942293360	REYNOLDS	AMY	M	207 WOODSTOWN HWY		HOLLSOPPLE	PA	159357119	0.1152046621	50
1184658189	SALZMAN	BROOKE	E.	833 CHESTNUT ST	SUITE 301	PHILADELPHIA	PA	191074414	0.1152491868	50
1831181320	SCHROYER	KARY		3438 STATE ROUTE 208		NEW WILMINGTON	PA	161423230	0.1152495836	50
1225034879	MURTHA	KEVIN	T	1450 SCALP AVE	SUITE 003B	JOHNSTOWN	PA	159043374	0.115573342	50
1124080817	KLIGER	MORRIS		1019 S BROAD ST		LANSDALE	PA	194465338	0.1157405447	50
1316174519	LEONTIEV	NATALIE		315 SWEET CHERRY CT		HOLLIDAYSBURG	PA	166483206	0.116477259	50
1508837550	GASPERACK	DAVID	JAMES	337 W MAIN ST	SUITE 100	LEOLA	PA	17540	0.1165165324	50
1215970694	FISSEL	BRETT	S	1600 HORIZON DR	SUITE 117	CHALFONT	PA	189144100	0.1165182866	50
1467895268	KAUSHIK	NEHA		2775 N GEORGE ST		YORK	PA	174063020	0.1167091737	50
1770509531	DAVIS	ESA		200 LOTHROP ST	UPMC MONTEF	PITTSBURGH	PA	152132536	0.1167661092	50
1417937715	DOGHRAMJI	PAUL	P	555 2ND AVE	SUITE C300	COLLEGEVILLE	PA	194263600	0.1169644464	50
1932791654	DEMKO	JENNIFER	ANN	115 TRISTAN DR		PITTSBURGH	PA	152091052	0.1173275225	50
1083618540	LEEMHUIS	RONALD	PAUL	227 W 22ND ST		ERIE	PA	165022614	0.1173993461	50
1932544467	QUINTILIANI	JOSEPH		1601 MCDANIEL DR	STE 50	WEST CHESTER	PA	193807030	0.1174870097	50
1457367104	BROWN	JANET	L	701 MAIN ST		PHOENIXVILLE	PA	194603823	0.1174999998	50
1679835110	FRONCILLO	ANTHONY	JOSEPH	1701 12TH AVE BLDG G		ALTOONA	PA	166013100	0.1176234638	50
1528098605	POUND	REBECCA	LYNNE	50 EASTERN AVE STE 144		GREENCASTLE	PA	172251100	0.1177526871	50
1710003652	GUTHRIE	ELIZABETH		1200 OLD YORK RD STE 201		ABINGTON	PA	190013720	0.1177875852	50
1437177193	WONG	KEVIN	MICHAEL	2057 ROUTE 130		JEANNETTE	PA	156443801	0.1178246574	50
1063497584	MUNZER	FREDRICK		1800 CAMBRIDGE DR		DAVIDSVILLE	PA	159289231	0.1180119743	50
1841253119	LOWE	CHARLES	L	310 LAMBS GAP ROAD		MECHANICSBURG	PA	17050	0.1180334907	50
1770928947	BERTHA	MELISSA	MICHELLE	1789 N KEYSER AVE		SCRANTON	PA	185081250	0.1183484467	50
1316562705	SCHETTLER	WESLEY	JAMES	95 LEONARD AVE BLDG 22ND		WASHINGTON	PA	153013368	0.1186929131	50
1699094607	KADKHODA	ALI	R	301 E CITY AVE	SUITE 100	BALA CYNWYD	PA	190041708	0.1187635898	50
1801024831	KLEIMAN	SARA	CATHERINE	2500 BERNVILLE ROAD		READING	PA	196059453	0.1190467026	50
1932134178	MYERS	HARRY	CHARLES	12311 PERRY HWY		WEXFORD	PA	150908344	0.1192013319	50
1164045720	NGUYEN	VINH		8815 GERMANTOWN AVE FL 5		PHILADELPHIA	PA	191182722	0.119205853	50
1821250051	HUGHEY	REBEKAH	LYNN	1 HOSPITAL WAY		BUTLER	PA	160014670	0.1192098591	50
1982682894	ZELEZNIK	MIROSLAV		312 E MAIN ST		LIGONIER	PA	156581418	0.1192679764	50
1154378891	ARTZ	WILLIAM	J	9821 ACADEMY RD		PHILADELPHIA	PA	191141545	0.1194502866	50
1720051949	LABUDA	JOSEPH		104 MCCLELLANDTOWN RD		UNIONTOWN	PA	154015527	0.1203042982	50
1912355900	HERRMAN	ELIZABETH		3200 S WATER ST	CENTER FOR	PITTSBURGH	PA	152032307	0.1206096579	50
1508865106	NEMEC	JOHN	EDWARD	2566 HAYMAKER RD		MONROEVILLE	PA	151463517	0.1209019335	50
1619910197	HESS	JOHN	CLAIR	29 EASTBROOK RD		RONKS	PA	175729621	0.1210933826	50
1407126014	HAAS	GLENN	EDWARD	17 MARTIN CT		NEWTOWN	PA	189401856	0.12119488	50
1912946492	GROSS	MICHAEL	ALAN	757 PINE TREE RD		HUGHESVILLE	PA	177378884	0.121235218	50
1316459480	THOMAS	JOSEPH	FRANKLIN	1830 GOOD HOPE ROAD		ENOLA	PA	17025	0.1212863359	50
1659366912	GEORGE	CHRISTOPH	J	300 W KING ST	SUITE C	LITTLESTOWN	PA	173401446	0.1216757997	50
1093374647	GROSS	ARTHUR		420 S 5TH AVE		WEST READING	PA	196112143	0.121935248	50
1821524133	TE	TUE THI D		3624 MARKET ST	FL 2	PHILADELPHIA	PA	19104	0.1219394836	50
1669793907	DELGRECO	JACLYN		2175 MCCLELLANDTOWN RD		MASONTOWN	PA	154612593	0.1220468409	50
1619937182	KATZ	AARON	DAVID	2401 PARK DR STE 101		HARRISBURG	PA	171109303	0.12211524	50
1457386617	GERSTMAN	IRA	ZAMORE	1244 FORT WASHINGTON AVE	SUITE N1	FORT WASHINGTO	PA	19034	0.1221910748	50
1720178023	NICE	REBECCA		205 TELFORD PIKE		TELFORD	PA	189692251	0.1222245284	50
1164463311	ICHTER	JON	R	16A MANOR AVE		MILLERSVILLE	PA	175511123	0.1222790913	50
1245296110	MASARACHIA	SAM	CAMIE	1244 FORT WASHINGTON AVE	STE E2	FORT WASHINGTO	PA	19034	0.1224759077	50
1356784458	NIEDERMIER	VALERIE		815 FREEPORT RD		PITTSBURGH	PA	152153301	0.1224950119	50
1467434688	NARDELL	RONALD	DOMINIC	16 LUZERNE AVE	SUITE 125	WEST PITTSTON	PA	186432817	0.122725301	50
1568442432	BINGAMAN	BETH	ANN	1161 MCDERMOTT DR	SUITE 101	WEST CHESTER	PA	193804064	0.1231078087	50
1265482038	LEHNERT	RICHARD	L	160 FOREST RD		MOUNTAIN TOP	PA	187071319	0.1233665455	50
1679702328	LYONS	JENNIFER		6900 HAMILTON BLVD		TREXLERTOWN	PA	180879100	0.1235904014	50
1144379983	HEID	JOHN	N	1040 CHESTNUT ST		EMMAUS	PA	180491952	0.1237680945	50
1942839964	TRAN	LINDA		135 S BRYN MAWR AVE STE 200		BRYN MAWR	PA	190103129	0.123793887	50
1790777415	PITTLE	HOWARD		5247 BROWNSVILLE RD		PITTSBURGH	PA	152362756	0.1240522215	50
1326499294	SINGH	SHABIA		640 ALDEN ST		MEADVILLE	PA	163352348	0.1241275026	50
1184117111	LIN	VANESSA		1260 E WOODLAND AVE STE 200		SPRINGFIELD	PA	190643956	0.1242725552	50
1659575041	PEREZ	GILBERT	B	111B ROBERTS RD		GRINDSTONE	PA	154421105	0.1243907186	50
1902833718	DREW	ELIZABETH	ANN	800 W STATE ST	SUITE 100	DOYLESTOWN	PA	189012250	0.1245953609	50
1346294709	SWEENEY	KATHLEEN		501 HOWARD AVE	SUITE F2	ALTOONA	PA	166014810	0.1247277372	50
1518923481	DEVINNEY	COLLEEN	ANN	1244 FORT WASHINGTON AVE	STE E2	FORT WASHINGTO	PA	19034	0.1247500871	50
1083219539	ABGOTT	REBECCA	ALICE	2200 ARCH ST UNIT 204		PHILADELPHIA	PA	191031348	0.1248647096	50
1922057363	O'DONNELL	STEVEN	T	2115 W 38TH ST		ERIE	PA	165081925	0.1252901983	50
1013327923	SWORDS	SAMANTHA	M	5241 BUFFALO RD		ERIE	PA	165102391	0.1253213739	50
1932235454	SOMMER	VICKI	M	1125 OLD RTE 220 N		DUNCANSVILLE	PA	16635	0.1253225576	50
1710914635	GALLO	JOSEPH	J	39TH AND MARKET ST	7TH FLOOR M	PHILADELPHIA	PA	19104	0.1254043314	50
1821089269	HORNICKLE	DAVID		346 MAIN ST		OLEY	PA	195478712	0.1255023513	50
1851774145	HANSON	NATALIA		27 CJEMS LN		MIFFLINTOWN	PA	170598384	0.1255374039	50
1932657327	WANG	YUQI		1500 HIGHLANDS DR		LITITZ	PA	17543	0.1258168426	50
1548243660	KRAYNAK	MATTHEW	J	10990 STATE ROUTE 61		MOUNT CARMEL	PA	178512575	0.1258967668	50
1710349766	QURESHI	FYZAH	HUSSAIN	255 W LANCASTER AVE		PAOLI	PA	193011763	0.1259051874	50
1164451605	THOMAS	STEPHEN	M	5000 BENSALEM BLVD		BENSALEM	PA	190204043	0.1260538111	50
1992189997	SHEFULSKY	BRIAN		24 DOCTORS LN STE 202		CLARION	PA	162148574	0.1262640888	50
1982066288	SUGIURA	YUI		2347 FIFTH AVE	UPMC MCKEES	MCKEESPORT	PA	15132	0.1263183677	50
1558777300	RIARH	AMRIT		501 BRADDOCK AVE		BRADDOCK	PA	151041856	0.1263346975	50
1033116553	GORALCZYK	EDWARD		300 SCENERY DR		ELIZABETH	PA	150372068	0.1265399815	50
1972706182	WHEELER	JENNIFER	A.	35 S MOUNTAIN BLVD		MOUNTAIN TOP	PA	187071122	0.1265714099	50
1982676078	CHECCHIA-ROMA	MARYLOU		599 ARCOLA RD		COLLEGEVILLE	PA	194263954	0.1266401136	50
1780204958	COPELAND	NANCY	GIANG	100 EXCELA HEALTH DR		LATROBE	PA	156509001	0.1266619661	50
1386228310	REAM	DAVID	VINCENT	1 MELLON WAY		LATROBE	PA	156501197	0.1266733944	50
1932366945	PLUNDO	MICHAEL	NICHOLAS	518 PELLIS RD		GREENSBURG	PA	156014678	0.1266762331	50
1609848233	MALINAK	CHRISTA	MARIE	190 N MAIN ST	SUITE 204	WASHINGTON	PA	153014349	0.1267155801	50
1164994919	MYHRE	SCOTT	DAVID	101 WEST AVE STE 305		JENKINTOWN	PA	190462039	0.1270667757	50
1215978549	FOX	DAVID	S.	3855 W CHESTER PIKE	SUITE 300 M	NEWTOWN SQUARE	PA	190732304	0.1272304855	50
1295848364	ESCHELMAN	MARY	MARTHA	2230 COTTMAN AVE	HEALTH CARE	PHILADELPHIA	PA	191491230	0.1273545228	50
1669427878	THOMPSON	WILLIAM	O.	136 PINESTREET	BOX 340	STOYSTOWN	PA	15563	0.1273682067	50
1366010837	RIZVI	SYED	ALI	30 N 4TH ST		LEBANON	PA	170465606	0.1277416405	50
1811030794	SILVIS	MATTHEW	LEROY	941 PARK DR		PALMYRA	PA	170783445	0.1279004915	50
1134122286	ROESING	TRACEY		500 OLD YORK RD	SUITE #108	JENKINTOWN	PA	190462852	0.1279251967	50
1194992636	KIELBIOWSKI	JILL	MARIE	1 MELLON WAY		LATROBE	PA	156501197	0.1281386479	50
1144369869	KOWTONIUK	CAROL	E.	226 FAIRFIELD AVE		JOHNSTOWN	PA	159062310	0.1282111486	50
1417375478	ATKINSON	LORI	ANN	3737 MARKET ST FL 9		PHILADELPHIA	PA	191045545	0.1282202397	50
1871110700	FINELLI	PETER	VINCENT	5515 PEACH ST		ERIE	PA	165092695	0.1285291562	50
1346245057	RODAK	ROBERT	R	6445 PEPPER CT		ERIE	PA	165052673	0.1286391705	50
1750336376	BRYSON	KAREN	FRANCES	46 WALNUT BOTTOM RD STE 200		SHIPPENSBURG	PA	172578219	0.1288391138	50
1174520142	VERMEIRE	GEORGE	DAVID	930 HARVEST DR	MS UB1N	BLUE BELL	PA	194221959	0.1289527049	50
1538510763	NOWAK	CASEY	D.	701 W OAK ST		FRACKVILLE	PA	179311672	0.1289751903	50
1538742549	ANWAR	ZAINAB		30 N 4TH ST		LEBANON	PA	170465606	0.1290110043	50
1316904931	CUTLER	NEIL	CHARLES	2116 CHESTNUT ST		PHILADELPHIA	PA	191034401	0.1290124749	50
1417927179	TEDESCO	PAMELA	A	1161 MCDERMOTT DR	SUITE 101	WEST CHESTER	PA	193804064	0.1290482609	50
1043236672	DROSE-BIGATEL	LEVELLE		1601 MCDANIEL DR	SUITE 50	WEST CHESTER	PA	193807030	0.1292948481	50
1508832395	RANISH	DEBORAH	A	3413 CHERRY ST		ERIE	PA	165082678	0.1294765687	50
1811423163	SCOTT	EMILY		UPMC ST. MARGARET FAMILY MEDICINE RESEIDENCY	815 FREEPOR	PITTSBURGH	PA	152153301	0.1294959435	50
1902327927	HECKMAN	EMILY	J	1200 BROOKS LN STE 290		JEFFERSON HILL	PA	150253765	0.1299862201	50
1053383596	WENTLAND	K	BARRY	1500 MEMORY LANE EXT		YORK	PA	174029601	0.1300060913	50
1750488763	FRANK-DIXON	KRISTEN	LIANNE	210 MEDICAL CENTER DR		PHILIPSBURG	PA	168661948	0.1300759162	50
1841266657	BINGENER	KENNETH	C	23 N WALNUT ST		BOYERTOWN	PA	195121467	0.1301281993	50
1386622447	MCCLEARY.	CHASTITY	LYNN-WILK	2188 SANDY DR.	SUITE A.	STATE COLLEGE	PA	16803	0.1301726364	50
1932737632	POAREO	ELIZA MAE	RONO	1086 FRANKLIN ST		JOHNSTOWN	PA	159054305	0.1304505068	50
1013236207	FOX	DANITA	RENELSA	2 SHARPE STREET		KINGSTON	PA	18704	0.1305332762	50
1356761605	PATEL	NEEL	N	1086 FRANKLIN ST		JOHNSTOWN	PA	159054305	0.1307253875	50
1285614263	BAZYLAK	ROBERT	A.	1034 GROVE ST		MEADVILLE	PA	163352945	0.1309055584	50
1386642999	GINN	BARBARA	S	2701 BLAIR MILL RD	SUITE 20	WILLOW GROVE	PA	190901041	0.1310506748	50
1235132812	JOHNSON	ALLAN	CHARLES	4950 BUFFALO RD		ERIE	PA	165102304	0.1315116338	50
1063554467	RICE	VANESSA		1580 CENTER AVE		JIM THORPE	PA	182291012	0.1315667439	50
1053790238	WU	WEBER		175 S WILKES BARRE BLVD		WILKES BARRE	PA	187025040	0.1316973535	50
1538264999	CAPISTA	FRANCIS	E	1120 DARBY RD		HAVERTOWN	PA	190833629	0.1322175456	50
1679836589	SCHNEIDER	JEAN		3400 SPRUCE ST		PHILADELPHIA	PA	191044206	0.1324302355	50
1760425235	SNYDER	MARSHA		5615 YORK RD		NEW OXFORD	PA	173509553	0.1327515147	50
1154583599	LUMSDEN	NICHOLAS	ADAM	13515 WOLFE RD	STE C	NEW FREEDOM	PA	173499346	0.1328793304	50
1174814149	BEABOUT	LINDSEY	DAVIS	1 MELLON WAY		LATROBE	PA	156501096	0.1329742773	50
1306897988	MILLER	M. ELIZAB		728 BROAD AVE		BELLE VERNON	PA	15012	0.1332598185	50
1831165869	BALL	ROBERT	A	7131 39 FRANKFORD AVE		PHILADELPHIA	PA	19114	0.1332765232	50
1730407339	LEECH	BERNARD	ANDREW	6854 ROUTE 711		SEWARD	PA	159543121	0.1334006442	50
1659483139	POTASH	PAMELA	S	1251 E MAIN ST		ANNVILLE	PA	170031643	0.133780357	50
1740697663	BUB	BARRY		115 E ROUMFORT RD	UNIT 16	PHILADELPHIA	PA	191191655	0.1339414055	50
1922459361	BAPTISTE	NERISSA		116 INTERSTATE PKWY STE 41		BRADFORD	PA	16701	0.1339939633	50
1063859270	MORRISON	ASHLEY	E.	845 FISHBURN RD		HERSHEY	PA	170332015	0.1340061846	50
1467489740	SHTERN	MARINA		3456 BETHLEHEM PIKE		SOUDERTON	PA	18964	0.1340380386	50
1831353507	GROSS	NICHOLAS	ROBERT	518 PELLIS RD		GREENSBURG	PA	156014678	0.1343747392	50
1578583266	WILSON	DAVID	GEORGE	4222 LINCOLN HWY		YORK	PA	174068083	0.1343985117	50
1033598875	SATAKE	TARO		30 N 4TH ST		LEBANON	PA	170465606	0.1344437553	50
1740715010	CARNAHAN	SEAN	PATRICK	815 FREEPORT RD.	PRIMARY CAR	PITTSBURGH	PA	15215	0.1344874115	50
1790854073	YEAGER	JOEL	EUGENE	1297 SCHAEFFER RD		NEWMANSTOWN	PA	170737023	0.1347521032	50
1598744179	HALL	JAMES	PHILIP	850 MAIN STREET		COALPORT	PA	166270375	0.1348434757	50
1891846614	ORR	DANIEL	G	134 POTTSTOWN PIKE		CHESTER SPRING	PA	194259516	0.1351051746	50
1831176791	JAKUBEK	DONALD		501 WELDON ST		LATROBE	PA	156501520	0.1352097802	50
1205839339	JUNOD	JOHN	BERNARD	75 E STREET RD		FEASTERVILLE T	PA	190536047	0.135408273	50
1265787501	DHALIWAL	NAVDEEP		2566 HAYMAKER RD		MONROEVILLE	PA	151463517	0.135484757	50
1275572901	DAVIS	NICOLE		2827 W CHELTENHAM AVE		WYNCOTE	PA	190952932	0.1355252267	50
1871715524	IONITA	MARCEL	A	5125 JONESTOWN RD	# 105	HARRISBURG	PA	171122990	0.1355901426	50
1780979013	MATTHEUS-KAIR	MARAH		1730 CHEW ST		ALLENTOWN	PA	181045549	0.1356170229	50
1619957651	LAUFER	FRED		4501 CRACKERSPORT RD		ALLENTOWN	PA	181049326	0.135888117	50
1760427074	CATON	BARBARA	L	130 PINE GROVE COMMONS		YORK	PA	174035176	0.1359835934	50
1962811497	DOVERSPIKE	BRANDON		24 DOCTORS LN	SUITE 202	CLARION	PA	162148568	0.1360082809	50
1023068855	CONWELL	JASON	E.	154 EXTON SQUARE MALL		EXTON	PA	193412440	0.1360910065	50
1134689979	HSU	THEODORE		1500 HIGHLANDS DR		LITITZ	PA	175437694	0.1362751979	50
1225169808	HELLER	MARC	JASON	312 W TRENTON AVE	SUITE 4	MORRISVILLE	PA	190672012	0.136281434	50
1497980346	BANERJEE	ELAINE	SEATON	250 CETRONIA RD STE 115		ALLENTOWN	PA	181049168	0.1365184966	50
1750354783	GARDNER	MARSHALL	KEITH	10151 BUSTLETON AVE	# D	PHILADELPHIA	PA	191163718	0.1365914648	50
1578533089	MELLINGER	SUSAN	A	4131 OREGON PIKE		BROWNSTOWN	PA	175080489	0.1368290382	50
1285201731	QADIR	NIDA		1086 FRANKLIN ST		JOHNSTOWN	PA	159054305	0.137017415	50
1356834824	LAZARUS	KAREN	JOY	1200 OLD YORK RD		ABINGTON	PA	19001	0.1371148984	50
1528020203	GUILES-LACHIN	AMY	A	931 PENN AVE		WYOMISSING	PA	196103021	0.1373289116	50
1326074899	KEPKO	JOSEPH	E	5000 BENSALEM BLVD		BENSALEM	PA	190204043	0.1373433797	50
1356799795	GLEASON	EMILY	EVRON	2000 OXFORD DR STE 302		BETHEL PARK	PA	151021841	0.1374244588	50
1417999384	CARTER	WILLIAM	A	3045 MARIETTA AVE		LANCASTER	PA	176011321	0.1379831481	50
1922068162	LONGENBACH	ERIC	WARREN	217 KING ST		LAPORTE	PA	18626	0.1384157395	50
1811197064	EKWUNIFE	SUNNY	FELIX	1733 PULASKI DR		BLUE BELL	PA	194223677	0.1385068228	50
1154392371	MAST	JOHN	J	418 CLOVERLEAF RD		ELIZABETHTOWN	PA	170229320	0.1385904174	50
1790132991	MAXWELL	EMILY		13515 WOLFE RD STE C		NEW FREEDOM	PA	173499346	0.1388130836	50
1154350254	DAMAZO	ELPIDIO	D	619 15TH ST		BEAVER FALLS	PA	150104122	0.1388658127	50
1255311031	MAHAJAN	RADHA	KRISHNA	2521 W MAIN ST		NORRISTOWN	PA	194033093	0.1389087719	50
1396747242	SWALLOW	WILLIAM	B.	5 HEDGEAPPLE DRIVE		BELLEVILLE	PA	17004	0.1389781936	50
1457441164	SMITH	GARY	M	26 N MAIN ST	SHICKSHINNY	SHICKSHINNY	PA	186551302	0.1395117678	50
1922341684	AYRES	JESSICA	ANN	465 STATE ST		CURWENSVILLE	PA	168331240	0.1396820136	50
1881621720	SULLIVAN	ANDREW	L	777 TOWNSHIP LINE RD	SUITE 200	YARDLEY	PA	190675552	0.1397113344	50
1063859429	LAWLOR	KATHLEEN	KENT	139 BERKLEY RD		DEVON	PA	193331544	0.1397485031	50
1255437786	MORASCO	EDWARD	R	102 E PENN AVE		CLEONA	PA	17042	0.139943318	50
1164422184	AGOSTINI	DENNIS	E	5515 PEACH ST		ERIE	PA	165092603	0.1399583338	50
1669433470	DAVIS	KENDRA	M	300 BRETZ CT STE 100		NEWPORT	PA	170748615	0.1400258966	50
1053363283	BLANDINO	DAVID	A	6023 HARVARD SQUARE		PITTSBURGH	PA	152063015	0.1400927278	50
1992931620	GOYAL	SHAMI		2566 HAYMAKER RD	MONROEVILLE	MONROEVILLE	PA	151463517	0.1403370887	50
1366494536	NADELLA	VENKATESW	RAO	6 NORTH CENTER STREET		BRADFORD	PA	16701	0.1408456313	50
1265811939	KOBRIN	LARA		101 ABBEYVILLE ROAD		LANCASTER	PA	17603	0.1410732512	50
1285692350	LANE	JOHN	J	833 DURHAM RD		PENNDEL	PA	190475736	0.14107779	50
1366414914	POST	NICOLE	J	3141 CAPE HORN RD		RED LION	PA	173569071	0.1411014279	50
1093336950	ZHANG	DAISY	LING	2830 EASTON AVE		BETHLEHEM	PA	180174204	0.1411728948	50
1497755292	STARK	BRIAN	JOSEPH	7287 W RIDGE RD		FAIRVIEW	PA	164151130	0.141406078	50
1669681821	MALIK	NASREEN		1700 N BROAD ST		PHILADELPHIA	PA	191213429	0.1414997788	50
1316207293	VILBERT	VALERIE		495 THOMAS JONES WAY	SUITE 306	EXTON	PA	193412553	0.1419680091	50
1881191146	FERENCHAK	GREGORY	JOHN	2550 MOSSIDE BLVD STE 500		MONROEVILLE	PA	151463514	0.1425375413	50
1366563876	HOOVER	TODD	ALAN	822 MONTGOMERY AVE	SUITE 306	NARBERTH	PA	190721948	0.1425937443	50
1619594447	LAGE	ALYSSA		1001 S GEORGE ST		YORK	PA	174033676	0.1430397761	50
1265427306	PECK	MICHAEL	L.	3130 GRANDVIEW RD		HANOVER	PA	173319134	0.1431337698	50
1699752162	BOGNET	JOSEPH	CONRAD	1275 S CEDAR CREST BLVD	SUITE #5	ALLENTOWN	PA	181036207	0.1431423939	50
1164771077	CHADHA	PRIYANKA		2314 SASSAFRAS ST	2ND FLOOR	ERIE	PA	165022722	0.1440098147	50
1083780407	COHEN	STEVEN	S	292 BUCHANAN TRAIL		MCCONNELLSBURG	PA	17233	0.1440344388	50
1154331452	KIPP	JOSEPH		11 FRIENDS LN	SUITE 101	NEWTOWN	PA	189401803	0.1444004561	50
1629068911	PLUTE	REBECCA	L	1 N CENTRAL AVE STE 400		CANONSBURG	PA	153171301	0.1444906328	50
1467413336	GISH	MARTIN	S	4TH & WALNUT ST	GOOD SAMARI	LEBANON	PA	170421281	0.1445553178	50
1275518268	PHELAN	WILLIAM	JOSEPH	2 TYLER CT		CARLISLE	PA	170157671	0.1445893204	50
1841221603	BRINSER	EARL	HERSHEY	405 CUMBERLAND ST		LEBANON	PA	170425371	0.1446467606	50
1477781243	VENDITTI	LINDSAY		310 RODI RD	STE 100	PITTSBURGH	PA	152353318	0.1446515481	50
1639118581	RICE	NATALIE	M	1365 BLUE MOUNTAIN DR		DANIELSVILLE	PA	180389738	0.1449679468	50
1508210717	ELLWOOD	STEPHANIE	JANE	105 4TH ST		EAST BERLIN	PA	173169638	0.1450192338	50
1326157553	BUYO	GLENN	M	109 N MAIN ST		TAYLOR	PA	185171415	0.1453895281	50
1639161292	SWANSIGER	ROBERT	J	620 7TH STREET	SUITE A	WINDBER	PA	15963	0.1455445686	50
1881660124	COX	LAURIE	A.	56 JAM HOUSE RD		MIFFLIN	PA	170587104	0.1456195494	50
1619132958	NGARE	ESTHER	MWIYERIA	2347 FIFTH AVE		MCKEESPORT	PA	151321126	0.1460292675	50
1285620906	FIORAVANTI	FRED	K	112 MARWOOD RD	#5000	CABOT	PA	160232239	0.1461329242	50
1669445540	SCHUCKER	SCOTT		555 N DUKE ST		LANCASTER	PA	176022250	0.1462989711	50
1538277249	AUSTIN	RUTH		801 OSTRUM ST		BETHLEHEM	PA	180151000	0.1464925782	50
1528295961	VU	TUYET-NGA	Q	676 EAST MAIN STREET		NEW HOLLAND	PA	17557	0.1465030341	50
1043282809	MOYER	KAREN		5608 WILKINS AVE	FIRST FLOOR	PITTSBURGH	PA	152171281	0.1467349875	50
1447410964	PFEIFFER	MITCHELL		2360 HOSPITAL DR		ALIQUIPPA	PA	150012160	0.1468966627	50
1811959588	MAXIN	CHARLES	W.	210 MEDICAL CENTER DR		PHILIPSBURG	PA	168661948	0.1470501237	50
1013959675	HACKER	RICHARD	KEITH	412 COMO RD		LAKE COMO	PA	184371020	0.1472395468	50
1962766873	MCLAUGHLIN	ZACHARY	RYAN	2607 KEISER BLVD		WYOMISSING	PA	19610	0.1473079604	50
1578554366	SOKOL	ARNOLD		1548 DEKALB ST		NORRISTOWN	PA	194013425	0.1477816855	50
1457616237	MANSOUR	NATALIE		190 BRODHEAD RD	SUITE 101	BETHLEHEM	PA	180178617	0.1477996559	50
1417395880	HORWATH	SOPHIA	ESTELLA	2112 HARRISBURG PIKE	SUITE 312	LANCASTER	PA	176012644	0.1480187309	50
1972522373	KREBS	THOMAS	ALLEN	412 W MARKET ST		MIDDLEBURG	PA	178421076	0.1480795714	50
1255318119	LANG	KAREN	A.	300 CAMEO LN		GREENSBURG	PA	156019230	0.148157958	50
1912968827	HEILMANN	TIMOTHY		740 HIGH ST	SUITE 4001	WILLIAMSPORT	PA	177013102	0.1482347106	50
1578550455	BREUER	GWEN		313 FORD ST	SUITE 2A	FORD CITY	PA	162261268	0.1482758597	50
1013968734	PEDONE	MICHAEL		1400 9TH AVE		ALTOONA	PA	166022415	0.1484305519	50
1992770218	WILSON	PAUL	J	967 E LANCASTER AVE		DOWNINGTOWN	PA	193353328	0.148471268	50
1669900304	SHORT	ANDREW	EDWARD	1991 SPROUL RD STE 300		BROOMALL	PA	190083518	0.1485838625	50
1003894510	MALHOTRA	PREETI		2145 NOLL DRIVE	MASTROPIETR	LANCASTER	PA	17603	0.1486690292	50
1427014307	D'AURIA	MARY	LYNN	480 N KERRWOOD DR	SUITE 102	HERMITAGE	PA	161485212	0.1487765015	50
1831161561	SABALASKE	THOMAS	E	523 BUSTLETON PIKE		FEASTERVILLE	PA	190536051	0.1488971548	50
1659362408	MARTIN	BENJAMIN	FREDRIC	815 FREEPORT RD	UPMC ST. MA	PITTSBURGH	PA	152153301	0.1489167372	50
1114133626	BUCKLEY	ABRAHAM	KARL	1 GUTHRIE SQ		SAYRE	PA	188401625	0.148927447	50
1568660975	LIN	KIRSTEN		20397 ROUTE 19		CRANBERRY TOWN	PA	160666133	0.1489998289	50
1891970091	DOUGHERTY	LELA	EVELYN	4284 WILLIAM FLYNN HWY STE 102		ALLISON PARK	PA	15101	0.1490044455	50
1770546533	YACOUB	WAEL		450 PERSHING BLVD		WHITEHALL	PA	180526452	0.1491981135	50
1396773438	NEILL	RICHARD	A	51 N 39TH ST	6TH FLOOR	PHILADELPHIA	PA	191042640	0.1492153728	50
1124059464	CHARABATI	JIHAD		1400 MAIN ST		PECKVILLE	PA	184522081	0.1496044771	50
1164498762	YOUNG	LINDA	L	3413 CHERRY ST		ERIE	PA	165082678	0.1496960503	50
1962069872	FLICK	RYAN		232 W 25TH ST		ERIE	PA	165440002	0.1498829672	50
1851812192	HALL	ASHLEY		4490 MOUNT ROYAL BLVD		ALLISON PARK	PA	151012684	0.1499777078	50
1821028747	MAJID	NASIRA	Y	445 W GIRARD AVE		PHILADELPHIA	PA	191231427	0.150270829	50
1255770368	VALADRI	RAVINDER	REDDY	2872 TURNPIKE ST		SUSQUEHANNA	PA	18847	0.1503966535	50
1902845878	SEGAL	BARRY		6301 FORBES AVE	SUITE 100	PITTSBURGH	PA	152171725	0.1505483073	50
1710920228	WEED	MICHAEL	K	3045 MARIETTA AVE		LANCASTER	PA	176011321	0.1505483678	50
1952300725	SPELLACY	MICHAEL		7287 W RIDGE RD		FAIRVIEW	PA	164151130	0.150845978	50
1285809350	GUHANAND	NITHYA		1719 UNION AVE STE A		NATRONA HEIGHT	PA	150652146	0.1511854768	50
1376515999	WINGROVE	RHONDA	LYNN	17 ARENTZEN BLVD		CHARLEROI	PA	15022	0.1512632734	50
1114514882	NELSON	LATIFAH		5541 MIRIAM RD		PHILADELPHIA	PA	191241715	0.1516873088	50
1174813406	CZERWINSKI	JOSHUA		5165 IMPERIAL PKWY		GIRARD	PA	164179524	0.151936818	50
1659618858	SHIPON-BLUM	ELISA		505 OLD YORK ROAD	LOWER LEVEL	JENKNTOWN	PA	19046	0.1520639049	50
1275564619	SKOLNIK	NEIL	S	500 YORK RD	STE 108	JENKINTOWN	PA	190462852	0.1529846146	50
1285688333	FAYNBERG	NORA		9150 MARSHAL ST	SUITE 17	PHILADELPHIA	PA	19114	0.1530804835	50
1922638642	MILLER	TOM	ROOT	35 NIAGARA PIER		ERIE	PA	165072312	0.1531595742	50
1467800904	NGUYEN	HUY CAO		1 MELLON WAY		LATROBE	PA	156501197	0.1532042283	50
1922058916	MULLIGAN	MARGARET	ANN	1244 FT WASHINGTON AVE	STE E2	FT WASHINGTON	PA	19034	0.153500001	50
1114906914	SCHMITT	JOHN	J	2850 WILLOW STREET PIKE N	SUITE A	WILLOW STREET	PA	175849200	0.1535343594	50
1740296615	BERGER	RICHARD	JAMES	8019 FRANKFORD AVE		PHILADELPHIA	PA	191362786	0.1536149495	50
1063481257	FAITH	DONALD	J	3415 MILLERS RUN RD		CECIL	PA	153211403	0.1536637764	50
1740286228	KOEHLER	WILLIAM		801 HUNTINGDON PIKE STE A		HUNTINGDON VAL	PA	190068366	0.1536797658	50
1992709489	ESPER	WALLACE	J	3435 W LAKE RD		ERIE	PA	165053661	0.1537266607	50
1629183033	FORSYTH	KYLE	L	139 BERKELEY RD		DEVON	PA	193331544	0.1542150793	50
1104465467	MURRAY	KELSEY	DAWN	150 N NEW CASTLE ST		NEW WILMINGTON	PA	161421019	0.1546147317	50
1164603122	ALCHAER	MAHA		3570 HAMILTON BLVD	SUITE 201	ALLENTOWN	PA	181034512	0.1548645343	50
1245495696	JEWELL	JAMES	HYLAND	146 E MAIN ST		LEOLA	PA	175401964	0.1548656296	50
1891758173	PORTNER	JEFFREY		1019 S BROAD ST		LANSDALE	PA	194465338	0.1549572293	50
1275500498	TENENOUSER	BARRY		1517 FORBES AVE		PITTSBURGH	PA	152195111	0.1553315912	50
1467980086	AHSAN	AYESHA		1500 HIGHLANDS DR		LITITZ	PA	175437694	0.155351596	50
1356442826	CHIARELLI	MELISSA	A	1532 PARK AVE	SUITE 101	QUAKERTOWN	PA	189511048	0.1554985233	50
1437460888	STROHL	NICOLE	M.	2607 KEISER BLVD		WYOMISSING	PA	196103338	0.1555664521	50
1548676364	BAKALORZ BLUB	INGRID		1400 S FORGE RD STE 1		PALMYRA	PA	170789519	0.155569594	50
1053335307	PRINCE	TRACY		2030 THISTLE HILL DR	SUITE 100	SPRING GROVE	PA	173621159	0.1556265527	50
1245469345	FAKEH	AYMAN	MOUNIR	133 CHURCH HILL RD STE 2A		MC KEES ROCKS	PA	151363236	0.155752325	50
1629699236	POTTS	SARAH	ELIZABETH	751 LIBERTY ST		MEADVILLE	PA	163352559	0.1558274409	50
1457376808	HAYES	JOHN	PAUL	ST. LUKE'S UNIVERSITY HEALTH NETWORK - ANDERSON	1700 ST. LU	EASTON	PA	180455670	0.1559626531	50
1669738654	HECKMAN	MATTHEW	P	103 FORESTVIEW AVE		ELKLAND	PA	169201403	0.1560438146	50
1083940464	REIVICH	MARTIN		3450 HAMILTON WALK	415 STEMMLE	PHILADELPHIA	PA	191046118	0.1560780821	50
1922452473	SWAN	GREGORY		420 S 5TH AVE		WEST READING	PA	196112143	0.1565805306	50
1275592685	BORROR	MEGAN	JOANN	775 S ARLINGTON AVE		HARRISBURG	PA	171095002	0.1566854995	50
1578534707	YODER	JOHN	J	418 CLOVERLEAF RD		ELIZABETHTOWN	PA	170229320	0.156812151	50
1164426532	KNOP	BRIAN	C.	310 STOCK ST	STE 4	HANOVER	PA	173312276	0.1568617398	50
1831624196	DUSSA	RAKESH		3080 HAMILTON BLVD STE 250		ALLENTOWN	PA	181033694	0.1569518536	50
1437123981	MASTERS	THOMAS	R	2828 STERRETTANIA RD		ERIE	PA	165063050	0.1573377043	50
1588827828	FLEISSNER	CHRISTOPH	GEORGE	100 S JACKSON AVE FL 6		PITTSBURGH	PA	152023428	0.1574392259	50
1629500137	GARRAHY	KELLY		420 S 5TH AVE		WEST READING	PA	196112143	0.1574761682	50
1609051937	KRAUSE	MITCHELL		917 HONEYSUCKLE LN		WYNNEWOOD	PA	190961649	0.1574996203	50
1093034258	WARREN	AMBER	RENEE	120 LOCUST AVE EXT		MT MORRIS	PA	153491355	0.1577005536	50
1043233695	FITZPATRICK	MICHAEL	STEPHEN	50 EASTERN AVE		GREENCASTLE	PA	172251100	0.1580127786	50
1962994624	SHETAYH	BRONSON	Z	2830 EASTON AVE		BETHLEHEM	PA	180174204	0.1581604318	50
1336674670	VOGL	ALLISON		401 W ALLEGHENY AVE		PHILADELPHIA	PA	191333644	0.1582423514	50
1477623494	MERCURIO	RICHARD	A	198 WESTGATE DRIVE	SUITE 101 A	KITTANNING	PA	162018904	0.1582607884	50
1922113034	MILSTEIN	SCOTT		1123 WOODWARD DR		GREENSBURG	PA	156016416	0.1583248443	50
1518313725	NARLA	SONYA		300 HALKET ST STE 4170		PITTSBURGH	PA	152133108	0.1584210662	50
1942290176	SICO	ANTHONY	L	835 HOSPITAL RD	EMERGENCY D	INDIANA	PA	157010788	0.15855707	50
1023335320	HAMPTON	SEAN	P	502 LOGAN BLVD		ALTOONA	PA	16602	0.1586376355	50
1760456826	PAVLOU	BILL	J	901 W. ASHLAND AVE.		GLENOLDEN	PA	19036	0.1594729652	50
1801809975	GUELIG	EDMUND	P	7 WATER ST	WELLSBORO L	WELLSBORO	PA	169011126	0.1594735897	50
1851345532	LOYA	LAUREN	D	5215 CENTRE AVE		PITTSBURGH	PA	152321303	0.159518838	50
1376528547	ZINOBILE	ANTHONY		1163 COUNTRY CLUB RD		MONONGAHELA	PA	150631013	0.1595420531	50
1538377668	MULLER	ROBERT	LEOPOLD	7133 NITTANY VALLEY DR		MILL HALL	PA	177519013	0.1597958352	50
1326574401	GIRSON	LILY		222 ALLEGHENY RIVER BLVD		OAKMONT	PA	151391848	0.1599476501	50
1154982221	BARRERA	TRAJAN		30 N 4TH ST		LEBANON	PA	170465606	0.1599732647	50
1326189317	DELOWERY	MARK	EDWARD	150 S INDEPENDENCE MALL W	SUITE 368	PHILADELPHIA	PA	191063413	0.1601327677	50
1689874083	HALEY	MARGO	MARGUERIT	233 W GAY ST		WEST CHESTER	PA	193802916	0.1601963538	50
1659345684	SAUEREISEN	SANDRA	CHASE	3937 BUTLER ST		PGH	PA	15201	0.1604047814	50
1164679122	SUPPIAH	SUMATHI		2295 N SUSQUEHANNA TRL	SUIT A	YORK	PA	174048495	0.1605023305	50
1548229503	UHLER	GENE	F.	217 REECEVILLE ROAD	SUITE A	COATESVILLE	PA	19320	0.1605027603	50
1780090530	BURWELL	LENORD		320 E NORTH AVE		PITTSBURGH	PA	152124756	0.1606173456	50
1114923240	STEWART	JOSEPH	H.	1051 E MAIN ST	STE 1	WAYNESBORO	PA	172682318	0.1607545764	50
1518077353	FRANK	RONALD	B	2026 N BROAD STREET		LANSDALE	PA	19446	0.1607756085	50
1104077197	KOPINSKI	LAURA	L	819 E BISHOP ST		BELLEFONTE	PA	168232319	0.1607917613	50
1164915484	DUPUY	KEAIRA	CADIJAH	95 LEONARD AVE BLDG 22ND		WASHINGTON	PA	153013368	0.1608119696	50
1023547163	DEBONERA	FOTINI		230 N BROAD ST		PHILADELPHIA	PA	191021121	0.160861618	50
1609437581	PEREZ-FIGUERO	ILEANA	JASIRI	1700 ST LUKES BLVD OFC		EASTON	PA	180455670	0.1609892748	50
1336182781	MERSHON	CHARLES	R	6 W NEWPORT RD		LITITZ	PA	175437774	0.1609905875	50
1447256375	DOTTERER	CHRISTINE	S.	113 N MARKET ST		SELINSGROVE	PA	178701941	0.1610737164	50
1467449074	MONFARED	ZIBA	RAHJOI	2450 BUTLER ST		EASTON	PA	180425303	0.161237469	50
1659339315	SMITH	LARRY		3992 CARLISLE RD		DOVER	PA	173153506	0.1613276951	50
1881973279	MURAGALI	SAPNA	RESHMA	255 FRONT ST		HELLERTOWN	PA	180551780	0.1613772927	50
1245224443	WEISS	GEORGE	HENRY	3023 DEKALB BLVD		NORRISTOWN	PA	194011502	0.1613808838	50
1346271244	MANDEL	RICHARD	S	2981 GRANT AVE		PHILADELPHIA	PA	191141024	0.1615079805	50
1750910402	PHAM	TOMMY	DUONG	GEISINGER MEDICAL CENTER 100 NORTH ACADEMY AVENUE		DANVILLE	PA	178220001	0.1622752338	50
1992950604	DVORSKYY	YAROSLAV		101 INDIAN CREEK DR		WILKES BARRE	PA	187027824	0.1622779202	50
1437353943	SIRARD	RICHARD	BARRY	2775 SCHOENERSVILLE RD		BETHLEHEM	PA	180177307	0.1623715242	50
1841428133	TUCKER	JAMES	RORY JUDS	500 UNIVERSITY DRIVE		HERSHEY	PA	17033	0.1623873981	50
1417485699	LIU	FRANK		420 S 5TH AVE		WEST READING	PA	196112143	0.1624452687	50
1821664053	VINCENT	ESTELLE	CHARLOTTE	311 W 24TH ST STE 305		ERIE	PA	165022666	0.1630114774	50
1649222142	LILLIS	TERENCE	O	2240 E 38TH ST	SUITE 200	ERIE	PA	165103688	0.1630440369	50
1326427543	BENDER	KATHRYN		601 MICHIGAN AVE		JEANNETTE	PA	15644	0.1631277707	50
1952524191	NEILL	THOMAS	HENRY	413 BRIDGE STREET		WEISSPORT	PA	182350000	0.163407716	50
1174934046	LENT	NATHAN		221 DAVISVILLE RD		WILLOW GROVE	PA	190903332	0.1635471783	50
1700881125	NEER	GARY		1600 PENINSULA DR STE 9	SUITE 9	ERIE	PA	165054261	0.1637875657	50
1306334834	RAI	KARTIK		1000 E MOUNTAIN BLVD		WILKES BARRE	PA	18711	0.1639094265	50
1306808779	HAVERSTICK	CHARLES	DAVID	1022 N UNION ST		MIDDLETOWN	PA	170572158	0.1640302991	50
1295880037	SOMASUNDARAM	PARVATHI		7 GLASSWORKS RD		GREENSBORO	PA	153389507	0.1640333087	50
1154426500	WEI	JING		ONE MEDICAL CENTER BOULEVARD	CROZER CHES	UPLAND	PA	19013	0.164094207	50
1952892341	RUFFIN	ANJA		5515 PEACH ST		ERIE	PA	165092603	0.1641125405	50
1770825242	RAMAN	ANOOP	MANIKARNI	1080 N DELAWARE AVE STE 800		PHILADELPHIA	PA	191254338	0.1643086742	50
1508807330	PATEL	NILESH	V.	2793 EGYPT RD	SUITE 409	AUDUBON	PA	194032254	0.1644761498	50
1184030884	RUETER	BRIAN		2500 BERNVILLE RD		READING	PA	196059453	0.1647372559	50
1568427201	BODOSKY	DAVID		210 E STATE ST		ALBION	PA	164011306	0.164778133	50
1437594900	NOLT	LIZETTE	PEREZ	950 S OCTORARA TRL		PARKESBURG	PA	193652100	0.1649262794	50
1962758508	ASOMANING	EUNICE	SAFOAH	1001 E 2ND ST		COUDERSPORT	PA	169158161	0.1654303647	50
1700890860	WALKER	AMY	S	250 W LANCASTER AVE	SUITE 120	PAOLI	PA	193011743	0.1655466487	50
1285167254	ROSS	CRAIG		111 PRESIDENTIAL BLVD	SUITE 127	BALA CYNWYD	PA	190041008	0.1657345459	50
1013974633	JANSMA	DAVID		1000 DUTCH RIDGE RD		BEAVER	PA	150099727	0.1659164565	50
1679568471	KUNKLE	THOMAS	PAUL	890 POPLAR CHURCH RD	SUITE 100	CAMP HILL	PA	17011	0.1661840576	50
1659801942	MCCARTHY	MAURA	PATRICIA	1260 E WOODLAND AVE STE 200		SPRINGFIELD	PA	190643956	0.1661877046	50
1003066390	FINKENBINDER	MELANIE	KAY	3375 CARLISLE RD		GARDNERS	PA	173249603	0.1664032946	50
1831750009	PEREZ CRESPO	NEYSA		450 CHEW ST STE 101		ALLENTOWN	PA	181023434	0.1664175336	50
1699344978	LESMAN	FELICIA		700 HAWK RIDGE DR		HAMBURG	PA	195269219	0.1665833868	50
1730748013	KALIL	JENNIFER	MARY	5515 PEACH ST		ERIE	PA	165092695	0.1666407935	50
1720007487	LEE	SOO	JUNG	1125 7TH AVE		BEAVER FALLS	PA	150104426	0.1667031502	50
1457351587	GUNNING	MARY LISA		21 TURNER LN	EMBASSY COU	WEST CHESTER	PA	193804805	0.1667234908	50
1245239870	WIEGAND	ROSEMARY		1100 GRAMPIAN BLVD		WILLIAMSPORT	PA	177011907	0.1668371349	50
1720149503	NOTTE	RACHEL	K	225 NEWTOWN RD	WARMINSTER	WARMINSTER	PA	189745221	0.1670005597	50
1790820249	KURUVILLA	SUSAN	M	7500 CENTRAL AVENUE	SUITE 100,	PHILADELPHIA	PA	19111	0.1670298731	50
1437119716	KOSEK	GUNNAR	F.	75 S. WYOMING AVE	VALLEY MEDI	EDWARDSVILLE	PA	18704	0.1674324838	50
1063983419	PATTANIYIL	DHIVYA	T	4201 HENRY AVE		PHILADELPHIA	PA	191445409	0.1674998646	50
1043863418	WALKER	DEBBIE	LEE	80 E SILVER ST		SHARON	PA	161461546	0.1675300878	50
1407118953	MCDERMOTT	JOSEPH	THOMAS	112 N 7TH ST		CHAMBERSBURG	PA	172011720	0.1677329215	50
1851653984	BOAKYE	KWAKU	NYAME	677D KIDDER ST		WILKES BARRE	PA	187026908	0.1682869122	50
1245371566	POPESCU	GABRIELA		1700 SULLIVAN TRL	SUITE 12	EASTON	PA	180408333	0.1683956642	50
1760043970	SHARMA	GAUTAM		24 DOCTORS LN STE 202		CLARION	PA	162148574	0.1685843175	50
1811959828	CLINE	SHARON	ANN	1337 BLUE VALLEY DR STE 7		PEN ARGYL	PA	18072	0.168854728	50
1851399661	RAFF	THOMAS	C.	2118 SPRING VALLEY RD		LANCASTER	PA	176012427	0.1689483138	50
1376708487	MCELROY	SARAH		610 HIGH ST		LOCK HAVEN	PA	177453031	0.1689619893	50
1235161662	PETRELLIS	LOUIS	DANIEL	1718 WELSH RD		PHILADELPHIA	PA	191154241	0.1689625556	50
1437380656	WRIGHT	WILLIAM		828 GLENVIEW ST		PHILADELPHIA	PA	191114419	0.1690350213	50
1346245909	SHANLEY	MARGARET		2060 N PEARL ST		NORTH EAST	PA	164281926	0.1690714504	50
1144586900	GARCIA	KRISTINE	MAGTANONG	3737 MARKET ST FL 9		PHILADELPHIA	PA	19104	0.1692430774	50
1750600789	SHIRAZI	MAZIAR		833 CHESTNUT ST	SUITE 301	PHILADELPHIA	PA	191074414	0.1696188092	50
1891316451	COUSER	MICHAEL		95 LEONARD AVE BLDG 22ND		WASHINGTON	PA	153013368	0.1696490637	50
1194138818	MACKEN	MATTHEW		1020 CENTER AVE		PITTSBURGH	PA	152291724	0.1697578813	50
1851707491	SHAPIRO	DANIELLE		2830 EASTON AVE		BETHLEHEM	PA	180174204	0.1698307903	50
1174526685	BICE	DOUGLAS	EDWARD	4222 LINCOLN HWY		YORK	PA	174068083	0.1702333815	50
1326083387	THOMPSON	MICHELLE		705 BROOKSHIRE DR STE 2	SUITE 2	HERMITAGE	PA	161484513	0.1702954728	50
1225073281	GOOD	ROBERT	L	337 W MAIN ST		LEOLA	PA	175402109	0.1702974719	50
1326077322	KRATZ	LEO	E	6155 ANTHONY HWY		WAYNESBORO	PA	172689718	0.170300589	50
1770522237	COSHAREK	ROBERT	F	4501 ADMIRAL PEARY HWY		EBENSBURG	PA	159314332	0.1703574761	50
1629459722	WILLIAMS	DANIELLE		8815 GERMANTOWN AVE	5TH FLOOR	PHILADELPHIA	PA	191182722	0.1705520186	50
1922005131	VARKEY	MARY		820 5TH AVE		CHAMBERSBURG	PA	172014219	0.1706237817	50
1760409734	HOLMAN	INGRID	AALTJE-AT	1001 WEIGLES HILL RD		ELIZABETH	PA	150372137	0.1707191775	50
1417218348	DIMINO	ALLEN	JIMENEZ	1991 SPROUL RD	SUITE 625	BROOMALL	PA	190083512	0.1709040004	50
1275783599	YAP	CAROLYN	GREGORIO	250B BUTLER CMNS		BUTLER	PA	160012485	0.1709173858	50
1780769893	TROUT	LORI		400 HIGHLAND AVE		LEWISTOWN	PA	170441167	0.1711383067	50
1952974784	ESPINOZA	ELOY		5501 OLD YORK	EINSTEIN ME	PHILADELPHIA	PA	19401	0.1712903428	50
1457391534	MILLER	ROBERTA	N	1620 GOLDEN MILE HWY	STE 100	MONROEVILLE	PA	151462010	0.1714826213	50
1508535261	GIGLIOTTI	SARA		108 LOWTHER ST		LEMOYNE	PA	170432045	0.1714934265	50
1205140282	OSHUNKOYA	ADEKUNLE		2566 HAYMAKER RD		MONROEVILLE	PA	151463517	0.171588088	50
1245207273	CERVA	ELIZABETH		2424 E YORK ST	SUITE 117	PHILADELPHIA	PA	191253026	0.1718088487	50
1023008596	STALLKAMP	CHRISTINE	C	1991 SPROUL ROAD	SUITE 625	BROOMALL	PA	190083518	0.172413943	50
1639445125	FINE	ERIC	ADAM	938 OLD YORK RD		ABINGTON	PA	190014703	0.1727012383	50
1669468831	BRENNEMAN	DOUGLAS		2500 DELTA RD		BROGUE	PA	173099106	0.1727192636	50
1720447485	SCHULTZ	AMY		301 E CITY AVE	SUITE 100	BALA CYNWYD	PA	190041708	0.1729418902	50
1881667319	MCNEIL	PETER	EDWARD	240 S HICKORY ST		MT CARMEL	PA	178512121	0.1731388053	50
1649686528	VU	LYNDSEY	UYEN	501 MADISON AVE		SCRANTON	PA	185102401	0.1732212595	50
1265093439	NEAGOE	ANDA		450 CHEW ST STE 101		ALLENTOWN	PA	181023434	0.173225497	50
1508835885	WERTMAN	GARY	VAN	626 WATER STREET	SUITE 1	ORBISONIA	PA	17243	0.1734199166	50
1609853506	WEINBERG	MICHAEL		501 WELDON ST		LATROBE	PA	156501520	0.1736074105	50
1518985639	ROSENTHAL	MICHAEL	P.	3737 MARKET ST	9TH FLR	PHILADELPHIA	PA	191045545	0.1736753803	50
1285849919	LAHNOVYCH	VICTOR		90 E 2ND ST		EMPORIUM	PA	158341302	0.17383018	50
1750324679	SMITH	COREY	R	2605 WILLOW STREET PIKE N		WILLOW STREET	PA	175849510	0.1742987173	50
1285861823	KHAN	NAGHMA	RAIS	1991 SPROUL RD	SUITE 625	BROOMALL	PA	190083512	0.1743160715	50
1750375168	MUHLY	JENNIFER		37 HIGHLAND AVE		WASHINGTON	PA	153014062	0.1746015941	50
1922289891	ACKAH	ELENA		955 BELLEFONTE AVE		LOCK HAVEN	PA	177453033	0.1747524609	50
1285243535	NAQVI	MUHAMMAD		1086 FRANKLIN ST		JOHNSTOWN	PA	159054305	0.1749576936	50
1316477839	BUCCI	LAURA	ANN	6023 HARVARD ST		PITTSBURGH	PA	152063053	0.1750244755	50
1063005551	GOODWILL	EMILY		1 PARK WAY		SENECA	PA	16346	0.1750423085	50
1760481600	COOPER	BARRY	R	1128 OLD YORK RD		ABINGTON	PA	190013711	0.1754386421	50
1255385019	VITTONE	CHRISTIAN	M	210 W CHURCH ST		LIGONIER	PA	156581106	0.1754826988	50
1093711574	PAK-LEE	SUSAN		1665 BUSTLETON PIKE		FEASTERVILLE	PA	190537305	0.1758861259	50
1104161017	PRITCHETTE-HA	LOUELLA		1040 LIGGETT AVE		READING	PA	19611	0.175899109	50
1841630050	MANDEL	ROBERT	WILLIAM	410 EAST PENN AVENUE		ROBESONIA	PA	195519014	0.1761150058	50
1225250913	TRIMELONI	LAUREN	ELIZABETH	200 W MAIN ST		LIGONIER	PA	156581171	0.1761562941	50
1689844607	MITHIPATI	VANILAKSH		993 BRODHEAD RD		MOON TOWNSHIP	PA	151082331	0.1762053041	50
1093783383	GOODRICH	BRENDA	T	10 TRIEBLE DR		TUNKHANNOCK	PA	186577054	0.1762449444	50
1912947912	WILSON	BRIAN		5769 SALTSBURG RD		VERONA	PA	151473257	0.1765124189	50
1598290108	TORRES	DAVE	SANTOS	1086 FRANKLIN ST		JOHNSTOWN	PA	159054305	0.1765285754	50
1306823489	HANNA	EZZAT	A	600 HIGH BLVD		READING	PA	196072155	0.176634362	50
1831181270	LUCAS	IRENE	DIANE	62 N MOUNTAIN BLVD		MOUNTAIN TOP	PA	187071117	0.1769538662	50
1891177267	SETH	ABHISHEK		10 SHURS LN STE 206		PHILADELPHIA	PA	191272123	0.1769657075	50
1669416996	JOYCE	JENNIFER	MARIE	1839 FAIR AVE		HONESDALE	PA	184312121	0.1771108085	50
1255351789	BORSHANSKY	MARYANA		255 FRONT ST		HELLERTOWN	PA	180551780	0.177343865	50
1497714638	BURGESS	GEOFFREY	M.	217 REECEVILLE RD	SUITE A	COATESVILLE	PA	193201572	0.1775835283	50
1518300748	NGUYEN	CANDACE		1324 MACDADE BLVD		WOODLYN	PA	190941501	0.1779238727	50
1285698266	MARTIN	RICHARD	TERRENCE	450 W CHEW ST	SUITE 101	ALLENTOWN	PA	181023434	0.1780450266	50
1497709570	RIPCHINSKI	MICHAEL	ROBERT	555 N DUKE ST		LANCASTER	PA	176022250	0.1781185447	50
1205835709	BOONE	JOY	LOUISE	2347 5TH AVE		MCKEESPORT	PA	151321126	0.1782407282	50
1720040108	CLEMENTS	WILLIAM	T	260 E WASHINGTON ST		WERNERSVILLE	PA	195652116	0.1784237312	50
1639118458	CHLEBOWSKI	JAMES	EDWARD	21 SUSQUEHANNA VALLEY MALL DR STE A		SELINSGROVE	PA	178709148	0.1785943756	50
1639844574	RAZA	MAHANOOR		30 N 4TH ST		LEBANON	PA	170465606	0.17883519	50
1174533988	LUBIN	THOMAS	IRA	7131 FRANKFORD AVE		PHILA	PA	191351008	0.1791970214	50
1114112067	BAUTISTA	FIDEL DAL	MENDRES	2775 SCHOENERSVILLE RD		BETHLEHEM	PA	180177307	0.1796631572	50
1891081774	WREM	JAMES	ALEXANDER	833 CHESTNUT ST	SUITE 301	PHILADELPHIA	PA	191074414	0.1797521143	50
1134549116	ROHRBAUGH	LAURA	ANN	1055 ANDREW DR		WEST CHESTER	PA	193803446	0.1798277303	50
1982640157	DUVALL	MONICA		3819 CHESTNUT ST	STE 205	PHILADELPHIA	PA	19104	0.1798547698	50
1003818204	SHMOKLER	MITCHELL	F	301 W CHESTER PIKE	SUITE 201	HAVERTOWN	PA	190834530	0.1801716095	50
1427190883	FIORILLO	TIMOTHY		78 2ND AVE		COLLEGEVILLE	PA	194263646	0.1804080816	50
1629006713	RECALDE	SCOTT		4381 MURRAY AVE		PITTSBURGH	PA	152172905	0.1804605174	50
1134128523	IZBICKI	JONATHON	A	3424 PEACH ST.	IZBICKI FAM	ERIE	PA	16508	0.1807347141	50
1326269945	OTERI	DOMINIC	LEONARD	2100 KEYSTONE AVE		DREXEL HILL	PA	19026	0.1808781718	50
1154394872	SHELTON	KELLY	SUE	4151 HENDERSON RD		HICKORY	PA	153401439	0.1809289507	50
1972701746	CULLEN	MICHAEL		918 3RD AVE		BEAVER FALLS	PA	150104613	0.1815161124	50
1598725749	WRIGHT	MICHAEL	FORREST	900 PLAZA DR		MONTOURSVILLE	PA	177542448	0.1815660331	50
1770555864	FUHR	WENDY	E	135 S BRYN MAWR AVE STE 200		BRYN MAWR	PA	190103129	0.1815992939	50
1851687305	MADSEN	MEGAN	CATHERINE	2 BALA PLZ STE IL27		BALA CYNWYD	PA	190041508	0.1816761746	50
1619557485	LEGG	ASHLEY		1700 ST LUKES BLVD		EASTON	PA	180455670	0.1818291937	50
1376572792	DOUGHERTY	CHARLES	O	62 SOUTH MAIN STREET		YARDLEY	PA	19067	0.1818449177	50
1780035303	WONG	RAYMOND		751 LIBERTY ST		MEADVILLE	PA	163352559	0.1818783047	50
1427021872	MCDONALD	JOHN	Z	523 BUSTLETON PIKE		FEASTERVILLE T	PA	190536051	0.1820260832	50
1427376300	WIPF	SHARON	R.	103 NEW MEADOW RUN DRIVE		FARMINGTON	PA	15437	0.182168115	50
1417948829	MCKENNA	MARC	W.	8815 GERMANTOWN AVE	5TH FLOOR	PHILADELPHIA	PA	191182722	0.1828215645	50
1316999048	YANOSHAK	ROBERT	N.	1000 E MOUNTAIN BLVD		WILKES BARRE	PA	187110027	0.183191687	50
1528179553	PEDICINO	ALEXANDER	R	1650 HUNTINGDON PIKE STE 315		MEADOWBROOK	PA	190468007	0.1832695395	50
1225188998	BROWN	MICHAEL	DAVID	1700 N BROAD ST		PHILADELPHIA	PA	191213429	0.1832823517	50
1568841872	ILGEN	KRISTY	LEIGH	501 HOWARD AVE	SUITE F2	ALTOONA	PA	166014810	0.1833700096	50
1487643862	MORRIS	DAVID	WAYNE	1130 PERRY HWY		PITTSBURGH	PA	152372142	0.1834930569	50
1881776557	HOANG	TUAN	ANH	909 S 8TH ST		PHILADELPHIA	PA	191473942	0.1835578713	50
1598757205	HOTTENSTEIN	JOSHUA	DAVID	2407 REICHART RD		BLOOMSBURG	PA	178158969	0.1835818832	50
1740217611	FOWLER	ERIC	K	96 KISH RD		REEDSVILLE	PA	170848943	0.1836801857	50
1508875774	FLECKER	MARCY	JO	100 RIDGEVIEW DR	SUITE 3	SMITHFIELD	PA	154781650	0.1840118194	50
1811927155	DEGNAN	DONNA	MARIE	65 E BUTLER AVE	SUITE 201	NEW BRITAIN	PA	189015257	0.184160688	50
1144600297	FLANNERY	PATRICK		10800 KNIGHTS RD		PHILADELPHIA	PA	191144200	0.1842730302	50
1518316256	BROWN	SCOTT		5215 CENTRE AVE	SECOND FLOO	PITTSBURGH	PA	152321303	0.1843793039	50
1881665362	CAMERINO	EDWARD	GABRIEL	44 LANCASTER AVE		EPHRATA	PA	175221700	0.1844143901	50
1336535442	LADLEY	DAVID	FRANCIS	301 OXFORD VALLEY RD.	SUITE 202B	YARDLEY	PA	190677708	0.1845705976	50
1104985142	CARDINAL	PETER	A	205 GRANDVIEW AVENUE		CAMP HILL	PA	17011	0.1846112619	50
1629045661	DEWAR	JAMES	C	373 BURROWS ST	MATILDA THE	PITTSBURGH	PA	152132201	0.184734095	50
1578526380	SPRATT TURNER	CATHERINE	R	638 NEWTOWN YARDLEY RD	SUITE 2E	NEWTOWN	PA	189401758	0.184810178	50
1023463973	LACHEWITZ	AMY		833 CHESTNUT ST STE 301		PHILADELPHIA	PA	191074405	0.1848303104	50
1144215682	KOVALCHICK	CHARLES	J	300 W KING ST		LITTLESTOWN	PA	173401446	0.1850292078	50
1144289703	MYERS	BOYD	C.	1240 WRIGHTS LANE		WEST CHESTER	PA	19380	0.1853785269	50
1407829831	WILLIAMS	GAYLE	A	62 GREENBRIAR DR	SUITE 1	LEECHBURG	PA	156568209	0.1858229205	50
1134103666	SWEET	CONSTANCE	M	1425 GOLDEN MILE ROAD		TOWANDA	PA	18848	0.1859686976	50
1912985599	ROBERTS	ERIN	M.	310 STOCK ST	SUITE 4	HANOVER	PA	173312276	0.1859836416	50
1427055490	ECKERT	ROBERT	R.	3703 PERKIOMEN AVE		READING	PA	196062714	0.1862274796	50
1215190889	HORNER	FRANK	S.	303 RIDGEVIEW RD		DERRY	PA	156273001	0.1864867556	50
1275565079	BROWN	VICTORIA	ANN	30 N 4TH ST	2ND FLOOR	LEBANON	PA	170465606	0.1865656856	50
1235318643	NGUYEN	CHAU	HOANG MIN	1791 AIRPORT RD		ALLENTOWN	PA	181099528	0.1866180153	50
1528294402	KARNIK	ARATI	SUBHASH	8815 GERMANTOWN AVE	5TH FLOOR	PHILADELPHIA	PA	191182722	0.1868106328	50
1972165959	MARKSON	REBECCA	HANNAH	1700 ST LUKES BLVD		EASTON	PA	180455670	0.1869160171	50
1699730333	MOWERY	ROBERT	F	509 GERMANTOWN PIKE		LAFAYETTE HILL	PA	19444	0.1875310942	50
1316909922	MCKENNA	JAMES	J.	531 MT PLEASANT DR		SCRANTON	PA	185031987	0.1876078635	50
1962071241	ANANIEVA	ELIS	MILENOVA	5501 OLD YORK RD		PHILADELPHIA	PA	191413018	0.1879287689	50
1316394604	BRESCIA	LINDSAY		620 HOWARD AVE		ALTOONA	PA	166014804	0.1880393723	50
1790063378	NAVAS	ADRIANA	MARIA	101 E OLNEY AVENUE	C5	PHILADELPHIA	PA	191202421	0.1880405481	50
1679573398	MOONEY	ROBERT		611 UNIVERSITY DR	STE 215	STATE COLLEGE	PA	168016552	0.1883198112	50
1487225603	MANOCHA	ANGELA		95 LEONARD AVE		WASHINGTON	PA	153013368	0.1885654289	50
1013312669	ROTT	BARRY	A	1001 S GEORGE ST	YORK HOSPIT	YORK	PA	17403	0.1889486151	50
1285600338	BECKER	IAN	B	471 PEQUEA AVE		HONEY BROOK	PA	193440460	0.1889899467	50
1043539539	GANETZKY	DAVID	BENJAMIN	51 N 39TH ST	7 FLOOR MUT	PHILADELPHIA	PA	191042640	0.1890356835	50
1700145679	ANDERSON	ALYSSA	KATE	1 CONTINENTAL DR		ELIZABETHTOWN	PA	170222231	0.1890698598	50
1578138053	NGUYEN	SHANAE		501 BATH RD		BRISTOL	PA	190073190	0.1891571256	50
1487092888	GRANT	ROCHELLE		801 W GIRARD AVE		PHILADELPHIA	PA	191224212	0.1895213449	50
1124082573	DESALVO	ANTHONY	J	801 N 66TH ST		PHILADELPHIA	PA	191513331	0.1895787624	50
1821376625	NIZRAN	PARMINDER		500 UNIVERSITY DR		HERSHEY	PA	170332360	0.189706998	50
1588000152	JENNINGS	ANNE		501 BRADDOCK AVE		BRADDOCK	PA	15104	0.1899590782	50
1083675870	STERNBURG	JON	KOGOD	1839 FAIR AVE		HONESDALE	PA	184312121	0.1899771254	50
1417306614	MORROW	HERBERT	JOHN	3910 CAUGHEY RD STE 150	SUITE 150	ERIE	PA	165064041	0.1899774974	50
1477042968	TIMAR	MICHAEL	ANTHONY	285 GUTHRIE DR		TROY	PA	169478115	0.1900669812	50
1598865503	LOBL	ANDREW	BARBROW	100 S JACKSON AVE	5TH FLOOR	PITTSBURGH	PA	152023428	0.1901234967	50
1881687788	YUTRONICH	DANIEL	JOHN	36 S RIVER RD		HALIFAX	PA	170328614	0.1903562938	50
1629337647	ORNER	JESSICA	AMANDA	555 N DUKE ST		LANCASTER	PA	176022250	0.1903839392	50
1558378760	WASKOWICZ	BRUCE	C	770 BROAD STRET		EAST EARL	PA	17519	0.1905152678	50
1316914633	BEE	DANIEL	A	3110 HIGHLAND RD	SUITE 203	HERMITAGE	PA	161484505	0.1906080638	50
1609853977	BERLOT	ALVIN	J	1089 ROUTE 390		CRESCO	PA	18326	0.1906886102	50
1205474319	TRAUTMAN	HEATHER		2001 LINCOLN WAY STE 290	SUITE 290	WHITE OAK	PA	151312419	0.1907109139	50
1932285160	SOKACH	MARY	ELIZABETH	EXETER TOWNSHIP HEALTH CENTER	ROUTE 92	FALLS	PA	186159781	0.1907273583	50
1942239918	BLAUSER	ROBERT		700 HAWK RIDGE DR		HAMBURG	PA	195269219	0.1910897136	50
1811949340	HABIG	JOSEPH	A	798 HAUSMAN RD	SUITE 250	ALLENTOWN	PA	181049108	0.191102163	50
1710129747	PETERS	JUDY	ANN	8815 GERMANTOWN AVE	5TH FLOOR	PHILADELPHIA	PA	191182722	0.1913165558	50
1457848509	HAINES	MICHAEL	C	833 CHESTNUT ST STE 301		PHILADELPHIA	PA	191074405	0.1913824688	50
1184935199	YARBROUGH	LINDSAY	A	733 WASHINGTON RD STE 401		PITTSBURGH	PA	152282064	0.1917964463	50
1811952260	RADBILL	MARK	KENNY	2426 BRISTOL RD	NESHAMINY V	BENSALEM	PA	19020	0.1921115421	50
1245232115	ZUCKERMAN	MYLES	H	2500 BALDWICK RD		PITTSBURGH	PA	152054140	0.1924769768	50
1558476648	KIRKOWSKI	JOHN	JOSEPH	127 SULLIVAN ST		CANTON	PA	177241733	0.1928769113	50
1659363984	KUPREVICH	WILLIAM	J	6850 LOWS RD		BLOOMSBURG	PA	178158729	0.1932522502	50
1093796625	ESPER	ERIK	O	2820 W 12TH ST		ERIE	PA	165054204	0.1932754178	50
1073513669	HORMELL	J.	GRANT	2612 PLEASANT VALLEY BLVD		ALTOONA	PA	166024420	0.1934625572	50
1497751580	BARNES	RICHARD	L	121 S MAIN ST		HOMER CITY	PA	157481518	0.1937014513	50
1609876648	BEITER	DEBORAH	A	130 RIVERFRONT TERRACE		POCONO LAKE	PA	183472519	0.1937674429	50
1831102284	JULIUS	ERNEST		500 SCOTT ST		WILKES BARRE	PA	187025616	0.1941532298	50
1629349360	ANGSTADT	JOANN		1051 E MAIN ST	SUITE 1	WAYNESBORO	PA	172682381	0.1942267004	50
1093152209	HANNAN	ALLISON	T.	555 N DUKE ST		LANCASTER	PA	176022250	0.1944057025	50
1275691982	GIAMMANCO	PETER	P	8380 OLD YORK RD STE 100		ELKINS PARK	PA	190271574	0.1945715804	50
1730133869	YUTZLER-OVERT	HEIDI	J.	721 SKIPPACK PIKE	SUITE 3	BLUE BELL	PA	194221700	0.1946023256	50
1427066034	SCOGNO	CHARLES	ALFRED	1700 S LINCOLN AVE		LEBANON	PA	170427529	0.1946236692	50
1477936268	QUEEN	KAILA	ALEXANDRA	531 MT PLEASANT DR		SCRANTON	PA	185031987	0.1948836088	50
1003948332	CHELEN	WILLIAM	E	120 MARION ST.		PITTSBURGH	PA	15219	0.1949656825	50
1255370425	KAUFMANN	GARY	L	9601 BUSTLETON AVE	SUITE C	PHILA	PA	191153810	0.1952013346	50
1902843923	REAMS	JEAN	M	96 KISH RD		REEDSVILLE	PA	170848943	0.1952558617	50
1700376977	FISHBEIN	STEVEN	HESCH	1001 S GEORGE ST FL 4		YORK	PA	174033676	0.195352031	50
1134141609	URBAN	RICHARD	STEPHEN	990 HIGBEE DRIVE	SUITE B102	BETHEL PARK	PA	15102	0.1959656371	50
1538164199	HARRINGTON	CASSIE	J	5241 BUFFALO RD		ERIE	PA	165102391	0.1960439725	50
1649256884	BAKER	JEFFREY	HOPKINS	476 ROLLING RIDGE DR	SUITE 101	STATE COLLEGE	PA	168017639	0.1968518422	50
1861487035	HELLER	JOY	L	4667 W CHESTER PIKE		NEWTOWN SQUARE	PA	190732227	0.1968834755	50
1639505506	DOMENACK CASA	RENATO		406 FRANKLIN ST		SMETHPORT	PA	167491277	0.1970679258	50
1598767816	MARTIN	DANIEL	S	9 N BROOKSIDE RD		SPRINGFIELD	PA	190642527	0.1973452923	50
1447247135	BAKKEN	WILLIAM	W	101 ABBEYVILLE RD		LANCASTER	PA	176034603	0.1973902943	50
1497775936	ALEKSANDROVA	YULIA		255 FRONT ST		HELLERTOWN	PA	180551780	0.1974138353	50
1144336231	TRACHTENBERG	JERRY	MILTON	WORKHEALTH KNIGHTS & RED LION RDS	SUITE 206-M	PHILADELPHIA	PA	19114	0.1976960279	50
1922002518	HAMM	BETHANN		180 GREENVILLE AVE		CLARION	PA	162141645	0.1978540682	50
1225091242	SHAH	JAYKUMAR	HARILAL	862 SECOND STREET PIKE		RICHBORO	PA	189541005	0.1979170168	50
1255434619	NANDA	MICHELLE		1 GUTHRIE SQ		SAYRE	PA	188401625	0.1979663159	50
1811370448	RAMAVATH	KRISHNA	KAVITA	5215 CENTRE AVE	SECOND FLOO	PITTSBURGH	PA	152321303	0.1979807276	50
1265566517	STROZ	MARGARET	M	915 OLD FERN HILL RD		WEST CHESTER	PA	193804269	0.1980659944	50
1073507224	MILLER	PAUL	H	8846 FRANKFORD AVE		PHILADELPHIA	PA	191361313	0.1980779782	50
1427138940	WILLS	ROSELYN	AGUILA	847 EASTON RD	SUITE 2500	WARRINGTON	PA	189762906	0.1981193853	50
1184727190	RISSINGER	WENDY	ANN	1244 STATE ROUTE 225		HERNDON	PA	178307324	0.1982566133	50
1508057365	BAKSHI	MUNISH	RAI	231 N BROAD ST		PHILADELPHIA	PA	191071511	0.1985297595	50
1952343816	COOK	GLENDON	E	16 CHURCH ST		DALLAS	PA	186121136	0.1985621691	50
1710986369	BRENNER	BARRY	STEVEN	2175 KNORR ST		PHILADELPHIA	PA	191492307	0.1987456778	50
1700086741	STARKS	BRADLY	WADE	282 W MAIN ST		ELIZABETHVILLE	PA	170238827	0.1989031835	50
1699188656	LEOTAUD-MOREN	JANE	GM	601 E MAIN ST		WAYNESBORO	PA	172682332	0.1989213788	50
1336110345	TOMAINE	RAQUEL	M	99 N WEST END BLVD	SUITE 102	QUAKERTOWN	PA	189511272	0.1990053701	50
1215978457	ZIMMERMAN	ROBERT	P	3520 ROUTE 130 STE 2002		IRWIN	PA	156421438	0.1991997926	50
1710462486	RICE	MARIJA	S	4400 PENN AVE		SINKING SPRING	PA	196088621	0.1992060874	50
1063405918	TUROCK	MICHAEL	J	397 N 9TH AVE		SCRANTON	PA	185042005	0.199358278	50
1578561023	TORBIK	MICHALENE		1099 S TOWNSHIP BLVD		PITTSTON	PA	186403247	0.1996061794	50
1174548820	SHIRK	MICHAEL	S	2113 MANOR RIDGE DR		LANCASTER	PA	176034215	0.1996735489	50
1174903520	MANDAT	JEAN	THECHELET	42 N MAIN ST		PITTSTON	PA	186401916	0.1998612267	50
1891925384	MALEY	AMY	E	100 S HIGH ST		NEWVILLE	PA	172411409	0.1999456585	50
1437155371	COZZONE	MONICA	L	214 WYOMING AVENUE		WYOMING	PA	18644	0.2000300699	50
1548573140	FINLEY	KATHRYN	ROSE	100E LANCASTER AVE B11		WYNNEWOOD	PA	190963450	0.2000438013	50
1912393539	HENNELLY	MARIE	OLIVA	401-55 W ALLEGHENY AVENUE		PHILADELPHIA	PA	191333644	0.2001981089	50
1083944623	ARONOVITZ	JASON	ROBERT	510 WALNUT ST	SUITE 1700	PHILADELPHIA	PA	191063619	0.2002852201	50
1982791455	OLSTEIN	WILLIAM		9492 WILLIAM PENN HWY		HUNTINGDON	PA	166527146	0.2005806152	50
1861688681	GEORGE	ANN	D	1330 POWELL ST	SUITE 409	NORRISTOWN	PA	194013353	0.2007416064	50
1083616882	MCNEAL	ALVAN	SCOTT	1412 FAIRMOUNT AVE		PHILADELPHIA	PA	191302908	0.2008304681	50
1689664088	SANDELLA	JEANNE	M	1 IRON BRIDGE DR STE 150		COLLEGEVILLE	PA	194262058	0.2010911308	50
1306047659	TOMASSI	ANTHONY		838 PENN ST		READING	PA	196021108	0.2011179259	50
1255422135	ACZON	FERDINAND	ANDRES	2724 N 5TH ST		PHILADELPHIA	PA	191332701	0.2013373613	50
1972516474	WOSHNER	RAYMOND	A	329 S PLEASANT AVENUE		SOMERSET	PA	15501	0.2013624414	50
1548215890	BLASKO	SUZANNE	H.	136 S PINE AVE		STOYSTOWN	PA	155636002	0.202232516	50
1922196724	DAVIS	CHRISTOPH		166 SAXER AVE		SPRINGFIELD	PA	19064	0.202293065	50
1609367382	HRICOVA	DIANA		1290 CHESS ST STE 2		MONONGAHELA	PA	150632747	0.2022986469	50
1366826232	ABUNAMOUS	YASIR	HANI	6451 VILLAGE LN		MACUNGIE	PA	180628484	0.2024244816	50
1093960544	PASUPULETI	LAAVANYA		1501 LEHIGH ST	SUITE 103	ALLENTOWN	PA	181033880	0.2025356815	50
1225412109	MARSHALL	CHRISTINE		320 W PUMPING STATION RD STE 3		QUAKERTOWN	PA	189512345	0.2025830579	50
1093801128	CAVUTO	JOSEPH	ANTHONY	1525 S BROAD ST		PHILADELPHIA	PA	191476206	0.2025942864	50
1730470204	OBENREDER	THOMAS	LEO	3232 HANNON RD		ERIE	PA	165104450	0.2029144639	50
1972984458	SHAH	AEKATA		1528 WALNUT ST STE 950		PHILADELPHIA	PA	191023628	0.2031098712	50
1942868484	RICKARD	KATHYRN	JANELL	1 MELLON WAY		LATROBE	PA	156501197	0.2031434142	50
1811252679	CANNON	GREGORY		1730 CHEW ST		ALLENTOWN	PA	181045549	0.2034520596	50
1104353804	SCANLON	SHANE	JEREMY	250 CETRONIA RD STE 115		ALLENTOWN	PA	181049168	0.2034621947	50
1699304766	CURTIS	DANA	MEGHAN	135 S BRYN MAWR AVE STE 200		BRYN MAWR	PA	190103129	0.2035650901	50
1285011189	VLACHOS	LOUISE		6TH AVENUE AND SPRUCE STREET		WEST READING	PA	19611	0.2038506592	50
1598077968	THOMASSIN	STEFANIE	SARAH	10 SHURS LN STE 301		PHILADELPHIA	PA	191272123	0.2041177434	50
1710919774	MUSCALUS	JOHN	E	655 HERSHEY RD		HUMMELSTOWN	PA	170369243	0.2042120244	50
1154943454	FRY	ANDREW	ROBERT	1001 S GEORGE ST		YORK	PA	174033676	0.2045252287	50
1548356405	MILLER	AMY		1040 CHESTNUT ST		EMMAUS	PA	180491952	0.2050151411	50
1952831869	CARR REESE	PATRICIA		555 N DUKE ST		LANCASTER	PA	176022250	0.2060155767	50
1013576347	TEPLITZKY	HANNAH		1 MEDICAL CENTER BLVD		CHESTER	PA	190133902	0.2060753853	50
1073594107	REEKIE	TIMOTHY	G	1107 BETHLEHEM PIKE	SUITE 210	FLOURTOWN	PA	190311919	0.206103447	50
1306410238	QIAN	WEI		305 SEMINOLE AVE		PITTSBURGH	PA	152374750	0.2061630661	50
1891923595	GORDON	JESSE		127 ANDERSON ST STE 101		PITTSBURGH	PA	152125803	0.2063744293	50
1467459727	LEE	WILLIAM	M	826 N BROAD ST		LANSDALE	PA	194462321	0.2064409387	50
1639126584	OLTYAN	KARIN	SUE	2000 OXFORD DR STE 302		BETHEL PARK	PA	151021841	0.2066329029	50
1427408392	VERNACE	GINA	MARIE	5515 PEACH ST		ERIE	PA	165092603	0.2066383805	50
1144267790	HARASYM	EUGENE	DANIEL	921 DRINKER TPKE		COVINGTON TOWN	PA	184447947	0.2066449077	50
1629064530	LABOSH	TIMOTHY	J	5665 MAIN ST		EAST PETERSBUR	PA	175201513	0.2070418215	50
1457306003	CRIM	RYAN	C	354 ALEXANDER SPRING RD		CARLISLE	PA	170157451	0.2070908808	50
1972706828	SZAFRANSKI	JOHN	ANTHONY	3887 GROVE RD		GIBSONIA	PA	150449452	0.2071027868	50
1104172949	BARLOW	SARAH	BRIGHTHAU	1 MELLON WAY		LATROBE	PA	156501197	0.2073724187	50
1447371687	SUMMERS	ALAN		111 N 49TH ST		PHILADELPHIA	PA	191392718	0.2074248438	50
1467485375	MOSSER	KEVIN	HENRY	147 GETTYS ST	3786	GETTYSBURG	PA	173252534	0.2076261655	50
1700192275	ENYERIBE	CHIOMA	JANE-FRAN	112 N 7TH ST		CHAMBERSBURG	PA	172011720	0.2077256419	50
1477752707	RINKER	LORI	ANN	699 HASTINGS ST		S WILLIAMSPORT	PA	17702	0.208020534	50
1851711121	MURILLO	LUIS		301 S 7TH AVE STE 200		WEST READING	PA	196111410	0.2080405295	50
1700231347	PRENTICE	CALEB	P	51 PETERS RD	STE 101	LANCASTER	PA	175437685	0.2081020955	50
1497750129	MOORE	NATHAN	M	991 ROUTE 19 N STE B		WATERFORD	PA	164419739	0.2081160453	50
1730179979	ZORCH	PAUL		835 HOSPITAL ROAD	EMERGENCY D	INDIANA	PA	157010788	0.2082955275	50
1033144860	MUSSOLINE	JOSEPH	FRANCIS	134 W RIDGE ST		LANSFORD	PA	182321310	0.208386384	50
1053640052	GEORGE	WINSON	THOLOOR	135 S BRYN MAWR AVE STE 200		BRYN MAWR	PA	190103129	0.2087313389	50
1881690501	BARTLOW	WILLIAM	P	151 JOHN BRADY DR	STE 4	PENNSDALE	PA	177568425	0.2088081926	50
1144589235	PAOLI	MATTHEW		5753 WAYNE AVE STE 1		PHILADELPHIA	PA	191443347	0.2088178104	50
1134102627	BALESTRINO	EDWARD		296 CHURCH ST		PETROLIA	PA	16050	0.2089124016	50
1467411801	KANE	FRANCIS	J.	31 S MAIN ST		MAHANOY CITY	PA	179482647	0.2091473556	50
1427068394	TROSTLE	LORI	CAROL	4570 VALLEY RD		SHERMANS DALE	PA	17090	0.2092034892	50
1659424240	BROYLES	DAVID	A	176 S NEW MIDDLETOWN RD		MEDIA	PA	190635255	0.2093299931	50
1134615115	TALLURI	NAVYA		4300 LONDONDERRY RD		HARRISBURG	PA	171095317	0.209414166	50
1629009881	WALKER	ROCKLAN	DAVID	427 E LANCASTER AVE		WAYNE	PA	190874220	0.2094572225	50
1528292612	RAO	GATTU	PANISRI	1227 BALTIMORE ST		HANOVER	PA	173314406	0.2100946401	50
1548245376	HILLIARD	BRIDGET	A	1010 PLYMOUTH RD		YORK	PA	174023864	0.2103831131	50
1972178630	CHAN	BRIAN		135 S BRYN MAWR AVE STE 200		BRYN MAWR	PA	190103129	0.2106420375	50
1255549796	KISKADDON	KARRIE	L.	100 MEADOW LN	SUITE 4	DU BOIS	PA	158012460	0.2109752699	50
1043704737	LINBERG	SALENA		95 LEONARD AVENUE		WASHINGTON	PA	15301	0.2110060087	50
1043265721	MARTIN	JOHN	P	220 GREENE PLZ		WAYNESBURG	PA	153708144	0.2110478087	50
1437710647	DAYOUB	MAJED		450 CHEW ST STE 101		ALLENTOWN	PA	181023434	0.2114085319	50
1780660357	WOLFE	DWIGHT	D	676 E MAIN ST		NEW HOLLAND	PA	175571426	0.2116514445	50
1669413498	BERNHEISEL	JAMES	A	2 COLLEGE AVE		MOUNTVILLE	PA	175541546	0.2118802207	50
1861606436	MARIAM	UZMA		41 COMMUNITY DR		EASTON	PA	180452657	0.2119726665	50
1275513814	ZENDARSKI	JANE		30 N 4TH ST		LEBANON	PA	170465606	0.2120583249	50
1689087306	ABUSAMHADANA	HISHAM		2314 SASSAFRAS ST	3RD FLOOR	ERIE	PA	165022722	0.2121287325	50
1790994911	IGNACIO	GLICERIO	V	187 LAUREL DRIVE		HASTINGS	PA	16646	0.21218766	50
1225087877	WEISS	KENNETH		8101 WASHINGTON LN	SUITE 101	WYNCOTE	PA	190951625	0.2126782691	50
1699162586	FLEETMAN	JOSHUA		201 LEFEVER RD		MOUNT JOY	PA	175528803	0.212740528	50
1649316803	SHARMA	NEELUM		990 HIGBEE DRIVE	SUITE B102	BETHEL PARK	PA	15102	0.2129893178	50
1952712077	RASHEED	AHMAD		1 MELLON WAY		LATROBE	PA	156501197	0.2130209274	50
1063406239	HIRSHBERG	LOUIS	H	2901 JOLLY RD		PLYMOUTH MEETI	PA	194622324	0.2130565793	50
1841395928	CAMA	JOSEPH		520 MAIN ST		TOWANDA	PA	18848	0.2135777488	50
1912326455	CHAKRABORTY	AMRITA		232 W 25TH ST		ERIE	PA	165440002	0.2137225607	50
1770817330	EAGER	JONATHAN	D	845 FISHBURN RD		HERSHEY	PA	170332015	0.213835246	50
1184727141	MADHURAPANTUL	MADHAVI		25 CHURCH ST		WILKES BARRE	PA	187657701	0.2139659497	50
1003348186	MURGA	GORKA		2310 JANE ST		PITTSBURGH	PA	152032362	0.2139775805	50
1255516076	WEAVER	SIMA	A	7171 CHURCHLAND ST		PITTSBURGH	PA	152061217	0.2140917886	50
1881256394	MAHAL	HARPREET		1700 ST LUKES BLVD		EASTON	PA	180455670	0.2141794698	50
1497749337	YUREK	MARK	F	435 PHOENIX DR STE A		CHAMBERSBURG	PA	172014534	0.2142333664	50
1558407924	MAULFAIR	CONRAD	G	2970 CORPORATE COURT	SUITE 1	OREFIELD	PA	18069	0.2144359919	50
1245397074	STEWART	MICHELLE	L.	785 5TH AVE	SUITE 3	CHAMBERSBURG	PA	172014232	0.2144801809	50
1427087774	WU	CHAU		81 CLARION RD		JOHNSONBURG	PA	158451656	0.2149192939	50
1487060141	GENTILE	NATALIE		5655 BRYANT ST STE 108		PITTSBURGH	PA	152061511	0.215053415	50
1063478253	DEMKO	MERRY	KATHERINE	1984 GREENTREE ROAD		PITTSBURG	PA	15220	0.2150621499	50
1326499526	NELLIS	SCOTT		217 EAST MAIN STREET		EVANS CITY	PA	160331219	0.2150715162	50
1710120894	CAREYVA	BETH		3024 EASTON AVE		BETHLEHEM	PA	180174208	0.2151582978	50
1871521617	EVANKO	DAVID		960 BULLCREEK RD		BUTLER	PA	160028684	0.2152332245	50
1639137607	LONG	DAVID	A.	25 N 32ND ST		CAMP HILL	PA	170112918	0.2153019194	50
1861538373	RAVANDOOST	PARVANEH		8125 STENTON AVE		PHILADELPHIA	PA	191503530	0.215358683	50
1013916899	LUNSFORD	JOHN	W	112 CLOVER LN		HANOVER	PA	173314321	0.215537795	50
1164697041	IMRAN	UZMA		602 E 21ST ST		NORTHAMPTON	PA	180671259	0.2156166747	50
1437109543	DEYARMIN	BRIAN	J	1000 HIGBEE DR	SUITE 104	BETHEL PARK	PA	151024200	0.2156354879	50
1851706949	MICHAEL	LINDSAY	S	63 S MAIN ST		MANSFIELD	PA	169331501	0.2156591849	50
1609215631	NGUYEN	JONATHAN	TOAN	501 MADISON AVE		SCRANTON	PA	185102401	0.215924766	50
1386826865	LUGUE	AMADO	BAMBA	265 STEEPLECHASE DR		PLEASANT GAP	PA	168239624	0.2160308921	50
1831695592	RIEMER	REBECCA		1200 BROOKS LN STE 290		JEFFERSON HILL	PA	150253765	0.2160588215	50
1043202138	WHALEN	RICHARD	B	339 W SPRING ST	SUITE 102	TITUSVILLE	PA	163541655	0.2161193044	50
1952370629	GUILFOOSE	MARK	A.	16 WOODBINE LN		DANVILLE	PA	178218029	0.2162496938	50
1477525269	JONES	MICHAEL	W	471 HEPBURN ST		WILLIAMSPORT	PA	177016122	0.2163374807	50
1336344399	VINSHTOK	OLGA		107 S SPORTING HILL RD		MECHANICSBURG	PA	170503058	0.2166736299	50
1902369069	CYPHERS	WALTER	F	751 LIBERTY ST		MEADVILLE	PA	163352559	0.2167521674	50
1346267911	PERKEL	ROBERT	L.	833 CHESTNUT ST	SUITE 301	PHILADELPHIA	PA	191074414	0.2168064719	50
1689823403	PARTEM	LESLIE	MARIE	2 BALA PLZ	SUITE IL-27	BALA CYNWYD	PA	190041501	0.2172040372	50
1154362978	JONES	JULIE	L	16A MANOR AVE		MILLERSVILLE	PA	175511123	0.2172503407	50
1710138755	BRESLOW	LISA		390 VINEYARD WAY BLDG 500	SUITE 501	WEST GROVE	PA	193908835	0.2172790734	50
1104861343	KELLY	JAMES	M	1635 W MAIN ST	SUITE 700	EPHRATA	PA	175221119	0.2174720896	50
1326267394	MURPHY	MARIA	L	910 CENTURY DR STE 150		MECHANICSBURG	PA	170558426	0.2174774568	50
1669490785	RABINOWITZ	HOWARD	K	833 CHESTNUT ST	SUITE 301	PHILA	PA	191074414	0.2174947491	50
1093790016	MITTELL	DAVID	CHARLES	5000 WATERDAM PLAZA DR	SUITE 180	MC MURRAY	PA	153175412	0.2177207941	50
1275592164	HUNTINGTON	RICHARD	A.	175 S WILKES BARRE BLVD		WILKES BARRE	PA	187025040	0.2178019649	50
1912436338	MAJEED	SARA		416A W TILGHMAN ST		ALLENTOWN	PA	181022426	0.2183349413	50
1063744084	BEAUPARLANT	HEATHER	MACOMBER	420 W LINFIELD TRAPPE RD STE 1000		LIMERICK	PA	194684275	0.218467808	50
1639737158	VYAS	KRUTI	MAYANK	1001 S GEORGE ST		YORK	PA	174033645	0.218510111	50
1184945388	HEINZEN	AMY		100 DELAFIELD RD STE 313	SUITE 313	PITTSBURGH	PA	152153247	0.2186049876	50
1396353686	HOQUE	SYMAYA		1086 FRANKLIN ST		JOHNSTOWN	PA	159054305	0.2186587477	50
1093971947	CLARKE	CHRISTOPH	NICHOLSON	426 MAIN ST		BERLIN	PA	155301229	0.2188618212	50
1477542868	ZAL	ALICE	J	190 W GERMANTOWN PIKE	SUITE 110	EAST NORRITON	PA	194011385	0.2191759759	50
1881612893	PARIKH	PRASHANT	P	1101 S BROAD ST		LANSDALE	PA	194465393	0.2195097484	50
1225254741	KARRI	LAVANYA		100 S JACKSON AVE FL 3		PITTSBURGH	PA	152023428	0.2196477201	50
1275564981	KALINER	STEPHANIE	B	300 SCHUYLKILL RD.		PHOENIXVILLE	PA	19460	0.2203577418	50
1891726592	MILLER	ANN	CARDER	55 OLD FARM LN		SHREWSBURY	PA	173611711	0.2203827194	50
1780062679	NAKAISHI	LINDSAY	ALISON	5215 CENTRE AVE		PITTSBURGH	PA	152321303	0.2204660611	50
1235179714	HLAVAC	JULIEANNE		10 SHURS LN	SUITE 203	PHILADELPHIA	PA	191272123	0.2205453488	50
1477708329	DWYER	JENNIFER	ANNE	1625 OREGON PIKE		LANCASTER	PA	176014335	0.2205937459	50
1417925496	GABINSKIY	BORIS		955 BELLEFONTE AVE		LOCK HAVEN	PA	17745	0.220916676	50
1740787175	ABRAHAM	SHERIN	SUE	1120 COCOA AVE		HERSHEY	PA	170331712	0.2209260153	50
1033299573	TOLTZIS	MELANIE	HOPE	847 EASTON RD	SUITE 2500	WARRINGTON	PA	189762906	0.2209630386	50
1013264589	ESHAGHI	NINA		2201 BRUNSWICK DR STE 1300		HANOVER	PA	173318350	0.2210014613	50
1003308925	VEGESNA	SRIKAR		2118 COTTMAN AVE		PHILADELPHIA	PA	191491133	0.2210109617	50
1780097428	UDYAWAR	NAUSHIN		100 DELAFIELD RD		PITTSBURGH	PA	152153247	0.2211353803	50
1427589381	MAHARAJ-BEST	AYITI-CAR		3737 MARKET ST FL 9		PHILADELPHIA	PA	191045545	0.2211806007	50
1861457616	KANTNER	ANNE	C	1711 N FRONT ST		HARRISBURG	PA	171022305	0.221202795	50
1366426835	ENGLE	EUGENE	K	80 DOE RUN RD		MANHEIM	PA	175459314	0.2212940693	50
1023556008	TANNER	BRENDAN	SCOT	2149 S QUEEN ST		YORK	PA	174034845	0.2213495156	50
1922072552	SHARPNACK	BRUCE	C	4151 HENDERSON RD		HICKORY	PA	153401439	0.2213556479	50
1316970403	ARENSON	CHRISTINE	A.	833 CHESTNUT ST	SUITE 301	PHILADELPHIA	PA	191074414	0.2214661903	50
1467604496	KOVKAROVA-NAU	ELIZABETA		1000 CLIFF MINE ROAD		PITTSBURGH	PA	152753747	0.2214961342	50
1790133684	NAKHLA	MARIAN		1086 FRANKLIN ST		JOHNSTOWN	PA	159054305	0.2215335868	50
1275503831	THORPE	HELEN	C	1407 RHAWN ST		PHILADELPHIA	PA	191112803	0.2217003192	50
1033141718	RICHARD	ANDREA	J	33 MAIN DR		NORTH WARREN	PA	163655001	0.2217073064	50
1568486181	LOTITO	PATRICIA	H	250 W LANCASTER AVE	SUITE 120	PAOLI	PA	193011743	0.221738312	50
1770559213	BESEN	LEE	T	1339 MAIN ST		PECKVILLE	PA	184522055	0.2227238334	50
1154558344	LENNON	COURTNEY	LYNNE	941 PARK DR		PALMYRA	PA	170783445	0.2227320765	50
1871550954	BURKHART	CHRISTINA	P	845 FISHBURN RD		HERSHEY	PA	170332015	0.222771336	50
1871596965	NOTARO	JOHN		2349 MILL ST		ALIQUIPPA	PA	150012219	0.2231160613	50
1447325204	JOSEPH	DANETTE	J	5125 JONESTOWN RD	SUITE 105	HARRISBURG	PA	171122990	0.2232098646	50
1548751480	STOLAKIS	RYAN	STEPHEN	1001 S GEORGE ST	MARIE KETTE	YORK	PA	174033676	0.2233127282	50
1467552919	MOSS	DENNIS	MICHAEL	9655 LONGSWAMP ROAD		MERTZTOWN	PA	195398800	0.2235909543	50
1275190985	WATSON	TYLER	WILLIAM	1 MELLON WAY		LATROBE	PA	156501197	0.2238555156	50
1104867159	GELD	GENE	I	2600 LEFEVRE ST		PHILADELPHIA	PA	191371733	0.2241050146	50
1962713404	DIDONATO-VILE	CHELSEA	M.	531 MOUNT PLEASANT DR.		SCRANTON	PA	185033800	0.2245547246	50
1841377082	TURNER	THOMAS	H	7176 W RIDGE RD		FAIRVIEW	PA	164152027	0.2248697426	50
1013931088	MADONNA	ROBERT	C	2504 GARRETT RD		DREXEL HILL	PA	190261011	0.2250244898	50
1811909948	LIU	AARON	LIU	4400 HAVERFORD AVE	HEALTH CARE	PHILADELPHIA	PA	191041361	0.2251969232	50
1124137088	KAUFFMAN	STUART	A.	2840 PINE RD UNIT D1		HUNTINGDON VAL	PA	190064242	0.2255149811	50
1952334773	LYNOTT	PAUL		99 NORTH WEST END BOULEVARD	SUITE 102	QUAKERTOWN	PA	189511272	0.2255906659	50
1598969404	BRAIDE	THOMAS	DOKUBO	681 ANDERSEN DR	SUITE 550	PITTSBURGH	PA	152202766	0.2259451031	50
1316488893	PATRICK	CHRISTA	FIONA	30 N 4TH ST		LEBANON	PA	170465606	0.2260158398	50
1326220286	BURNEY	AMARA	ZUBAIR	13515 WOLFE RD	SUITE C	NEW FREEDOM	PA	173499346	0.2261050298	50
1093770398	HIEMENZ	DONALD	W	RODENBACH LANE		BRODHEADSVILLE	PA	18322	0.2265748103	50
1699355131	ALMAGUER MESA	JUAN	RAUL	1 MELLON WAY		LATROBE	PA	156501197	0.226594119	50
1265408348	GATES	MICHAEL	E	1101 5TH AVE		CORAOPOLIS	PA	151081577	0.226774911	50
1255351946	DOHERTY	JOHN	CHRISTOPH	4222 LINCOLN HWY		YORK	PA	174068083	0.2268766878	50
1841414836	CANADA	GINA	LYNN	2618 MEMORIAL BLVD STE B-1		CONNELLSVILLE	PA	154251419	0.2271115921	50
1689648438	WIEDEMER	JOSEPH	P	1850 E PARK AVE		STATE COLLEGE	PA	168036706	0.227408718	50
1518957026	ZEITZER	RANDI	J	721 SKIPPACK PIKE STE 3		BLUE BELL	PA	194221700	0.2276319993	50
1497750905	COLLINS	HEATHER		1650 HUNTINGDON PIKE	SUITE 256	MEADOWBROOK	PA	190468004	0.2276366396	50
1093077893	DUGAN	COURTNEY		62 GREENBRIAR DR	SUITE 1	LEECHBURG	PA	156568209	0.2280746713	50
1477592582	SANDROWICZ	RICHARD	R	1265 WAYNE AVE	SUITE 105	INDIANA	PA	157013501	0.2281197529	50
1598831760	PORTER	CHRISTOPH	MICHAEL	1950 MARIETTA AVE		LANCASTER	PA	176032324	0.2287163298	50
1902854367	DUGAN	ROBERT	B	926 W 38TH ST		ERIE	PA	165082531	0.2289079536	50
1609226752	LOBUE	MONICA	JOY	6431 SACKETT ST		PHILADELPHIA	PA	191493118	0.2289674083	50
1326016882	GIBSON	KEITH		16 WOODBINE LN		DANVILLE	PA	178218029	0.2289964521	50
1982601241	TOPAKAS	DEBORAH	A	484 HARLEYSVILLE PIKE		HARLEYSVILLE	PA	194382230	0.2292263346	50
1215294640	CHRISTOFORETT	RUTH	ALEXANDRA	2000 OXFORD DR STE 302		BETHEL PARK	PA	151021841	0.2292977256	50
1750731709	BIXBY	PHILIP		1260 E WOODLAND AVE	SUITE 200	SPRINGFIELD	PA	190643969	0.2293252024	50
1164426656	GOOD	CHAD	M	755 NORLAND AVE STE 200		CHAMBERSBURG	PA	172014223	0.2293382302	50
1225065030	MARTIN	REGINA	M	2320 ROTHSVILLE RD	SUITE 200	LITITZ	PA	175438215	0.2293834212	50
1013546712	SUNU	SHAWN	YOUNGTAE	GEISINGER MEDICAL CENTER 100 NORTH ACADEMY AVENUE		DANVILLE	PA	178220001	0.2294415833	50
1073924882	MATTHIS	CAITLIN		95 LEONARD AVE	BUILDING 2	WASHINGTON	PA	153013368	0.2295026203	50
1487073433	MEDELLIN	JOSEPH	LEE	1001 S GEORGE ST BLDG MKB		YORK	PA	174033676	0.2295355928	50
1689601288	MAZZOTTI	MARIA		601 WALNUT ST	SUITE 230E	PHILADELPHIA	PA	191063323	0.2296548152	50
1861459943	HERMAN	JAMES	M	845 FISHBURN RD		HERSHEY	PA	170332015	0.2296753215	50
1205831419	BARTON	ROBERT	L	154 N ZINNS MILL RD		LEBANON	PA	170429552	0.229845509	50
1326283532	ATHOURISTE	OLPHABINE		1501 LEHIGH ST		ALLENTOWN	PA	181033880	0.2300463618	50
1427343201	HINES	JOSEPH	L	501 HOWARD AVE	SUITE F4	ALTOONA	PA	166014882	0.2303102674	50
1912984097	KANE	BRIAN	R	600 HIGH BLVD		KENHORST	PA	196072155	0.2303129077	50
1639134489	RICHARD	DAVID	C	121 N NYES RD	SUITE A	HARRISBURG	PA	171123247	0.2303144155	50
1659302297	LENCER	RONNI	LYNN	30 PINNACLE DR		CLARION	PA	162143800	0.2306617616	50
1154384170	STERLING	SCOTT	W.	71 HOSPITAL DR	PHYSICIANCA	TOWANDA	PA	188489702	0.2307739673	50
1255864021	COURCHESNE	CHLOE		121 N NYES RD	SUITE A	HARRISBURG	PA	171123247	0.2309640642	50
1235393109	GERBER	LORI	ILYSE	5000 BENSALEM BLVD		BENSALEM	PA	190204043	0.230996356	50
1366404766	VRABLIK	KEVIN	ALLEN	1243 S CEDAR CREST BLVD		ALLENTOWN	PA	181036268	0.2310126257	50
1972641926	VAUGHAN	WILLIAM	E	2026 N BROAD ST		LANSDALE	PA	194461004	0.2311365061	50
1578542445	ROMANZO	GEORGE	M.	721 ARBOR WAY	SUITE 105	BLUE BELL	PA	194221917	0.231247543	50
1699728162	MONTOYA	EDIRI	ANN	2000 OXFORD DR		BETHEL PARK	PA	151021827	0.2313858891	50
1396733325	BARCLAY	DAVID	M	166 W LEHIGH AVE	#4	PHILADELPHIA	PA	191333849	0.2317143829	50
1174863930	COHEN	TOM		105 CHURCH RD	RD#3	WYOMING	PA	186449329	0.2317648908	50
1235310004	SOM	HANH-DUNG	TRAN	3101 EMRICK BLVD	SUITE 112	BETHLEHEM	PA	180208037	0.2318015337	50
1568460467	ALMQUIST	JOHN	FOSTER	5241 BUFFALO RD		ERIE	PA	165102391	0.2318696651	50
1689011561	GLASER	AMBER		135 ALLEGHENY AVE	SUITE C, SE	OAKMONT	PA	151392201	0.2320340165	50
1780683300	GERGIS	SAMY	B	101 FAIRVIEW CIR		LEBANON	PA	170429581	0.2320807498	50
1588629042	WELCH	JOHN	PATRICK	1400 S FORGE RD		PALMYRA	PA	170789519	0.2322283272	50
1477586501	DESIMONE	KRISTIN	L.	833 CHESTNUT ST	SUITE 301	PHILADELPHIA	PA	191074414	0.2322439855	50
1326121427	PARTRIDGE	EVELYN		1717 MEADOW ST		PHILADELPHIA	PA	191243325	0.2323554755	50
1760829618	DARNELL	ANDREA		10800 KNIGHTS RD		PHILADELPHIA	PA	191144200	0.2324959027	50
1932546884	JOHNSON	MEAGHAN		3910 CAUGHEY RD	SUITE 150	ERIE	PA	165064096	0.2325093007	50
1295062461	AGRESTI	KATE		12 KEVIN LN		BRODHEADSVILLE	PA	183229731	0.2326539784	50
1407952856	LOMAGO	CHARLES		447 WEST MAIN STREET		MONONGAHELA	PA	15063	0.2326794556	50
1659347003	PUTNEY	CHRISTOPH	J	1135 HAMPDEN DR		STRASBURG	PA	175791123	0.2326981864	50
1457392011	SANTARLAS	JOHN	T	56 CLUB LN		BLAIRSVILLE	PA	157177957	0.2327189768	50
1861531766	PLANK	SHARON	MARIE	1450 SCALP AVE STE 1000		JOHNSTOWN	PA	159043335	0.2327638451	50
1437199734	WOHL	ALLAN	M	8846 FRANKFORD AVENUE		PHILADELPHIA	PA	191361313	0.2327954323	50
1457903783	MAKINDE	TOLUWALOP	AKINADE	135 S BRYN MAWR AVE STE 200		BRYN MAWR	PA	190103129	0.232810638	50
1023049657	MICHAILIDIS	SOPHIA		100 NORTH ACADEMY AVE.		DANVILLE	PA	178222111	0.2330933224	50
1982189122	SWORDS	JOHN-MATT		24 DOCTORS LN STE 202		CLARION	PA	162148574	0.2332891939	50
1992906317	PELLEGRINO	ANDREA	W	1532 PARK AVE	SUITE 101	QUAKERTOWN	PA	189511048	0.2335242681	50
1245807783	BAUTISTA	BONNY		1086 FRANKLIN ST		JOHNSTOWN	PA	159054305	0.2337412989	50
1942526660	JANICIJEVIC	BORA		1691 WASHINGTON RD		MT LEBANON	PA	152281643	0.2338122126	50
1609894740	BARNES	MARY	ELIZABETH	1575 BANNISTER ST	SUITE 1	YORK	PA	174044946	0.2338332912	50
1194795377	KING	KURT	W.	5000 WATERDAM PLAZA DR	SUITE 180	MC MURRAY	PA	153175412	0.2338820632	50
1356310106	JONES	EDWARD	LESLIE	412 S MAIN ST		ATHENS	PA	188101618	0.2339226023	50
1053517904	MINHAS	OMAR	SAJJAD	1575 BANNISTER ST	SUITE 1	YORK	PA	174044946	0.2340587649	50
1871812875	PENDRAK	INNA		100 TOURNAMENT DR		HORSHAM	PA	190443602	0.2341133315	50
1104923010	LOVELL	KENNETH	FRANK	1065 W MAIN ST	2ND FLOOR	NEW HOLLAND	PA	175579110	0.2342450629	50
1770584070	FERNAN	KATHLEEN	M	200 SOUTH MILL STREET		RIDGWAY	PA	15853	0.2344527749	50
1487160933	KAUR	HARDEEP		1205 LANGHORNE NEWTOWN RD STE 102		LANGHORNE	PA	190471220	0.234461235	50
1811961055	CIVITARESE	FRANK		2375 GREENTREE RD		CARNEGIE	PA	151064203	0.2346130159	50
1407018005	BANG	DANIEL	H.	3400 SPRUCE ST	1 MALONEY	PHILADELPHIA	PA	191044206	0.2347012228	50
1992793236	CROMO	SANDRA	ANN	2400 CORPORATE DR	SUITE 200	WEXFORD	PA	150907645	0.2348810757	50
1467892794	MANNAN	SUNJAY		20826 ROUTE 19		CRANBERRY TOWN	PA	16066	0.2349456955	50
1851419014	RIZEN	BRIAN	KENNETH	7907 RAMBLER RD		ELKINS PARK	PA	190271220	0.2350058757	50
1275543571	LAWLESS	JOHN	M	11 FRIENDS LN	SUITE 101	NEWTOWN	PA	189401803	0.2350958401	50
1669418745	LIEBREICH	MARK		333 N OXFORD VALLEY RD	SUITE 201	FAIRLESS HILLS	PA	190302624	0.235119287	50
1063427862	CRONIN	RANDALL	COURTNEY	816 MIDDLE ST		PITTSBURGH	PA	152124915	0.2351321672	50
1376589952	COHEN	DONNA		540 N DUKE ST	3RD FLOOR	LANCASTER	PA	176022374	0.2351518111	50
1871919423	BROOKMAN	KATHLEEN		325 S BELMONT ST		YORK	PA	174032608	0.2353980137	50
1568622058	DOLAN	JAMES	JOSEPH	587 ROCKEY RD		LOGANTON	PA	17747	0.2355454495	50
1316943087	LITTLE	ROBERT	GLENN	775 S ARLINGTON AVE		HARRISBURG	PA	171095002	0.2360970733	50
1700866860	BURKHARDT	CHRISTINE	A	755 S PLEASANT AVE		DALLASTOWN	PA	173139252	0.2361114143	50
1083879860	AARON	CHRISTOPH		792 GALLITZIN RD		CRESSON	PA	166302213	0.2361460339	50
1962469437	UNIACKE	BEVERLEY	P	1 TRINITY DR E	SUITE 120	DILLSBURG	PA	170198522	0.2361655479	50
1477643294	CAREY	KEVIN	JAMES	220 S RIVER ST	SUITE 200	PLAINS	PA	187051137	0.2361976799	50
1518527233	BOLLARD	GLENN	ALDEN	135 E 38TH ST		ERIE	PA	165041559	0.2362528212	50
1093793341	CLARK	CHRISTOPH	C	311 W 24TH ST STE 305		ERIE	PA	165022666	0.2362863627	50
1972539260	YANDE	RAJ		633 MAPLE AVE		DU BOIS	PA	158012383	0.2370179162	50
1487670022	JUREWICZ	WITOLD	R.	3021 JACKS RUN RD		WHITE OAK	PA	151312523	0.2370479704	50
1154318277	SHOR-CONROY	ROBYN	MIA	100 W SPROUL ROAD	SUITE 120	SPRINGFIELD	PA	190641740	0.2373652348	50
1033215322	WILLIAMS	BRUCE		2109 W DIAMOND ST		PHILADELPHIA	PA	191211434	0.2374008015	50
1285079384	ROWAN	DREW	EDWARD	217 REECEVILLE RD	SUITE A	COATESVILLE	PA	193201572	0.2377500205	50
1962663328	OWOLABI	TIMOTHY	TEMITOPE	46 WALNUT BOTTOM RD		SHIPPENSBURG	PA	172578219	0.2378455276	50
1457516957	JOHN	SISSY	VARGHESE	4070 BUTLER PIKE	SUITE 200	PLYMOUTH MEETI	PA	194621556	0.2378964025	50
1396946059	YADAV	RASHMI	M	2570 HAYMAKER RD		MONROEVILLE	PA	151463513	0.2379545873	50
1437543386	HASHEMI	SOROOSH		19 S MAIN ST STE B4-2		YARDLEY	PA	190671510	0.2380297721	50
1043466634	BOWSER	ERIN	MINICH	18 SPORTSMAN DR		CLARION	PA	16214	0.2381765164	50
1629039516	WALKER	MARY	A	222 ALLEGHENY RIVER BLVD		OAKMONT	PA	151391848	0.2384892685	50
1386635167	FELLIN	EUGENE		805 N RICHMOND ST		FLEETWOOD	PA	195221058	0.2388611628	50
1750921557	GUZMAN NAVA	SARAH		931 PENN AVE		WYOMISSING	PA	196103021	0.2389220732	50
1144754177	PATEL	PREMKUMAR	CHANDRAKA	111 S FRONT ST		HARRISBURG	PA	171012010	0.2389360728	50
1255366282	NAPOLETANO	MARIO	O	1600 HORIZON DR	SUITE 117	CHALFONT	PA	189144100	0.2391529434	50
1144271255	MANLEY	JAMES	WARREN	190 BRODHEAD RD	SUITE 101	BETHLEHEM	PA	180178617	0.2393129637	50
1417901208	SHUHLER	PHYLLIS	M	101 W 7TH ST	SUITE 2C	PENNSBURG	PA	180731512	0.2396799755	50
1164642450	COULTER	ERICA	LEIGH	625 S DUKE ST		LANCASTER	PA	176024509	0.2399395901	50
1437150919	TICE	BARRY	M	619 DALTON ST		EMMAUS	PA	180493031	0.2401771747	50
1619236395	SPAAR	ELIZABETH	THERESA	1 MELLON WAY		LATROBE	PA	156501197	0.2401804795	50
1407274699	AUSTIN	DANIEL		1050 BOWER HILL RD STE 202		PITTSBURGH	PA	152431867	0.2404763011	50
1164651816	HONG	KE		701 E. MARSHALL ST		WEST CHESTER	PA	19380	0.2406445291	50
1588096903	BAMGBELU	OMOLARA	OLABISI	2830 EASTON AVE		BETHLEHEM	PA	180174204	0.2406884624	50
1356784573	DIEP	JENNIFER	ELIZABETH	100 N ACADEMY AVE		DANVILLE	PA	178221339	0.2408054891	50
1245221688	BROPHY	DOW	E	1921 SPRING RD		CARLISLE	PA	170131157	0.240864264	50
1376954586	BURKE	JONAH		6155 ANTHONY HWY		WAYNESBORO	PA	172689718	0.24109157	50
1598870909	PRIEM	ROBERT	W	139 BERKELEY RD		DEVON	PA	193331544	0.2412021827	50
1790778678	PRINCE	SCOTT	STEVEN	101 W END RD		HANOVER TOWNSH	PA	187065448	0.2412212306	50
1194741082	WILLIAM	PUNITHA	S	1 CONTINENTAL DR		ELIZABETHTOWN	PA	170222231	0.2414974078	50
1962419176	WESTON	HEIDI	ZOLLER	701 MAIN ST		PHOENIXVILLE	PA	194603823	0.241524038	50
1548240773	REDKA	JAMES	WILSON	1205 RIVER AVE	2ND FLOOR	WILLIAMSPORT	PA	177013724	0.2415250839	50
1750332342	SIX	JOHN	DAVID	1263 ROUTE 40 W		CLAYSVILLE	PA	153231277	0.241580471	50
1578069134	NASR	SIMIN		3471 5TH AVE BLDG STE .500		PITTSBURGH	PA	152133215	0.2415819588	50
1588620272	SEIBERT	WILLIAM	DANIEL	340 LUMBER ST		LITTLESTOWN	PA	173401668	0.2416332258	50
1497707269	RILEY	TIMOTHY	DANIEL	500 UNIVERSITY DR		HERSHEY	PA	170332360	0.2417552896	50
1407971450	STECHSCHULTE	DONALD	WILLIAM	701 MOORE AVE	BUCKNELL ST	LEWISBURG	PA	178372010	0.2418916268	50
1558318733	PUTNAM	SUZANNE	E.	101 9TH ST		SALTSBURG	PA	156818985	0.242452344	50
1003107442	JOHNSTON	KORYN	AMANDA	110 PLAZA LN		WELLSBORO	PA	169011773	0.2425254799	50
1952327900	BROWER	JOANN	M	30 N 4TH ST	2ND FLOOR	LEBANON	PA	170465606	0.2426646516	50
1063472348	LAPP	DANIEL		117 N NEGLEY AVE	2ND FLOOR	PITTSBURGH	PA	152063518	0.2426865451	50
1629072236	HEETER	DAVID	W	1251 E MAIN ST		ANNVILLE	PA	170031643	0.2428772721	50
1538137070	FAUSNAUGHT	TODD	WAYNE	1705 WARREN AVE	SUITE 303	WILLIAMSPORT	PA	177012665	0.2429139583	50
1063414613	WEISENFLUH	MARK	GERARD	201 STATE ST		ERIE	PA	165500002	0.2430203409	50
1699873877	JACOBUS	JUDITH	LYNN	1701 12TH AVE	BUILDING F	ALTOONA	PA	166013100	0.2432178456	50
1760410583	PROSPERI	STEPHANIE	ANNE	404 W MAIN ST		UNIONTOWN	PA	154012868	0.2438593731	50
1679571442	COLE	MATTHEW	R	530 SOUTH ST STE G10		GREENSBURG	PA	15601	0.2438613112	50
1063679108	STRAUB	JURGEN		26 N MAIN ST		SHICKSHINNY	PA	186551302	0.2439590149	50
1952665259	BAITEL	TAMAR		3631 PENNS VALLEY RD		SPRING MILLS	PA	168758011	0.2439730606	50
1396933081	PATEL	MAMTA		2397 MOUNTAIN VIEW DR	SUITE 101	WEST MIFFLIN	PA	151222445	0.244449454	50
1538184619	MCCOY	MICHAEL	RONALD	5555 GERMANTOWN AVE		PHILADELPHIA	PA	191442225	0.2446891587	50
1568462273	MARTZLUF	DOUGLAS	R	757 NORLAND AVE	SUITE 101	CHAMBERSBURG	PA	172014230	0.2451712528	50
1811933534	BADE	STEVEN	C	2320 ROTHSVILLE RD	SUITE 200	LITITZ	PA	175438215	0.2459031489	50
1700264611	AGHABABYAN	MARINA		450 CHEW ST		ALLENTOWN	PA	181023434	0.2460466909	50
1770141277	BOBRYSH	NANCY	ANASTASIA	1247 S CEDAR CREST BLVD STE 200		ALLENTOWN	PA	181036347	0.2464611452	50
1265681969	KING	CHRISTINA		3330 PEACH ST	SUITE 106	ERIE	PA	165082769	0.2468212923	50
1174690879	FRIEDRICH	TOMAS		2240 S QUEEN ST		YORK	PA	174029575	0.2469427335	50
1205934544	EISTER	RONALD	NOEL	104 E CENTRAL AVE		AVIS	PA	177218902	0.2472223277	50
1265553226	WOLFF	TERESA	ANN	202 BEACHLEY ST		MEYERSDALE	PA	155521220	0.247405226	50
1619407723	FETEA	NATALIA		311 W 24TH ST FL 4		ERIE	PA	165022665	0.2478671289	50
1053334235	YUEN	NELSON		1101 EDGAR ST	SUITE E	YORK	PA	174032862	0.24791493	50
1447273354	MIRANDA	RALPH	A	196 OLD ROUTE 30		GREENSBURG	PA	15601	0.2482367541	50
1346566338	HARBERGER	QUINCY	O	1401 ROOSEVELT AVE		YORK	PA	174042244	0.2482449968	50
1093966046	LIEB	SHANNON	KIMBERLY	967 E LANCASTER AVE		DOWNINGTOWN	PA	193353328	0.2484045719	50
1194341677	ADU	MICHAEL		34 S RAILROAD ST		TAMAQUA	PA	182521927	0.248705079	50
1356340269	SHARP	KENNETH	R	363 N 1ST ST		LEHIGHTON	PA	182351450	0.2489548154	50
1104485416	DAIGLE	BRANDON		1260 E WOODLAND AVE STE 200		SPRINGFIELD	PA	190643956	0.2490097574	50
1083668792	SHOMER	GERRY	L	209 WESTMINSTER PL		AMBLER	PA	190022883	0.249085555	50
1407832777	GROENENDAAL	GENE	A	3010 W LAKE RD		ERIE	PA	165053844	0.24926196	50
1770746224	ANORUO	DARLENE		10 SHURS LN	203	PHILADELPHIA	PA	191272123	0.2492972283	50
1336114511	ALLEN	DOLSIE		BUTTERMILK FALLS RD		SHAWNEE-ON-DEL	PA	183560244	0.2496808014	50
1447834023	FIX	AMY	MARIE	95 LEONARD AVE BLDG 22ND		WASHINGTON	PA	153013368	0.2499262091	50
1033291240	REESE	KELLY	ANN	802 NEW HOLLAND AVE STE 200		LANCASTER	PA	176022288	0.249947379	50
1346268000	MATHOS	JULIA	T	2976 CLAY PIKE		RILLTON	PA	156782706	0.2501070203	50
1639240344	RIFKAH	ELIAS	MOUNIF	120 CHESTNUT AVE		ALTOONA	PA	166014926	0.2501323685	50
1164759346	SPERRAZZA	JACLYN		798 HAUSMAN RD	SUITE 250	ALLENTOWN	PA	181049108	0.2504969231	50
1760779342	MATYASCIK	JASON	J	31 INDUSTRIAL DR STE 100		HAMBURG	PA	195268778	0.2506349721	50
1750795811	PERI	NEERAJA		744 E LINCOLN HWY		COATESVILLE	PA	193203590	0.2508500336	50
1104823434	FERGUSON	JOE	RICE	601 E MAIN ST		WAYNESBORO	PA	172682332	0.2509481973	50
1851305320	MILLER	DAVID	J	201 WOOLSTON DRIVE	SUITE 1E	MORRISVILLE	PA	19067	0.250948934	50
1225474687	SMITH	TRACEY		304 N WATER ST		LANCASTER	PA	176033374	0.2509742897	50
1548286347	KARP	MICHAEL	A	100 HAZEL LN		SEWICKLEY	PA	151431249	0.2510856647	50
1255991253	CAMPBELL	PATRICIA	LURLINE	2830 EASTON AVE		BETHLEHEM	PA	180174204	0.2510874026	50
1962453696	RIHMLAND	JANINE	K	470 JOHNSON RD		WASHINGTON	PA	153018944	0.2511424316	50
1245348416	LOPEZ	NICANOR	C.	1736 BRITTANY DRIVE		MAPLE GLEN	PA	19002	0.2512471011	50
1578792701	HUH	JI YOUNG		5215 CENTRE AVE		PITTSBURGH	PA	152321303	0.2512543482	50
1417195603	MICHALUK	BRIAN		964 CARPENTER RD		MILTON	PA	178477527	0.2513279157	50
1306374384	NAWAZ	ISABELLE		7500 GERMANTOWN AVE STE 101		PHILADELPHIA	PA	191191668	0.2513807999	50
1780609701	GREB	SUZANNE		7095 WESTBRANCH HIGHWAY	SUITE 1100	LEWISBURG	PA	178376808	0.2514918355	50
1740222124	YEH	JULIE	ANN	225 NEWTOWN RD	FIRST FLOOR	WARMINSTER	PA	189745221	0.2514988618	50
1124055231	BLASIOL	JOSEPH		72 WASHINGTON ST		TOPTON	PA	195621017	0.251767561	50
1629050257	RITTENHOUSE	STEPHEN	K	1159 RIVER ROAD		MARIETTA	PA	17547	0.2518449497	50
1023398237	JANOUSCHEK	CHRISTINE		210 S PRINCE ST		LANCASTER	PA	176035314	0.2518595258	50
1588800155	CAPP	KEVIN	CHARLES	926 WEST 38TH STREET	DR. KEVIN C	ERIE	PA	16508	0.2518870124	50
1659394120	RUDMAN	RICHARD		4487 BROADWAY BLVD		MONROEVILLE	PA	151464742	0.2520768835	50
1336382985	CUNEO	EMILIA	ANNTIONET	950 S OCTORARA TRL		PARKESBURG	PA	193652100	0.2521214077	50
1487616728	MARTIN	RICHARD	A.	531 MT PLEASANT DR		SCRANTON	PA	185031987	0.2521708846	50
1730294083	BUCH	SANDHYA	Y	145 N 6TH ST		READING	PA	196013501	0.2522202294	50
1740256288	MCNAMARA	DAVID	EDWARD	751 LIBERTY ST		MEADVILLE	PA	163352559	0.2527537622	50
1255651717	TRICE	TRACI	R.	833 CHESTNUT STREET	SUITE 301	PHILADELPHIA	PA	191074405	0.2527916074	50
1275192528	PATEL	ARCHANA		1001 S GEORGE ST		YORK	PA	174033676	0.2530780515	50
1356366017	FOX	CHRISTOPH	H	2113 MANOR RIDGE DR		LANCASTER	PA	176034215	0.2530859435	50
1942289509	SPRINGER	MARK	SANFORD	6081 HAMILTON BLVD STE 101		ALLENTOWN	PA	181069801	0.2533207081	50
1164457263	WIRTHS	PHUONG	T	605 STATE STREET		CURWENSVILLE	PA	168331111	0.2535056175	50
1265423404	WAHL	MICHAEL	J	109 TECHNOLOGY DRIVE	SUITE A	BUTLER	PA	160011785	0.2540389417	50
1003873241	GAGNE	JANE		274 3RD ST	SUITE 100	BEAVER	PA	150092333	0.2540742947	50
1366963118	SHENOY	RAHUL		27 CJEMS LN		MIFFLINTOWN	PA	170598384	0.2541124938	50
1841553997	GEORGE-REICHL	DEBRA		777 ROUTE 113		SOUDERTON	PA	189641000	0.254132908	50
1750381984	WOLFF	ELIZABETH	A	1025 W HARRISBURG PIKE		MIDDLETOWN	PA	170574848	0.2542804155	50
1659468981	MAKHOUL	KHALDOUN		1901 HAY TER		EASTON	PA	180424650	0.2543001632	50
1760617294	MCCABE	ELENA	O	1137 W PENN AVE		WOMELSDORF	PA	195679770	0.2543556482	50
1396742631	FLACK	STEPHEN	BRETT	3106 PHILADELPHIA AVE		CHAMBERSBURG	PA	172018938	0.2544945261	50
1033103577	SHELLENBERGER	PAUL	T	1422 W MARKET ST		YORK	PA	174045413	0.2545001401	50
1588644108	KLINZING	GERARD	F	933 E HAVERFORD RD		BRYN MAWR	PA	190103819	0.2545557261	50
1003266131	HARRIS	ALLEN	RUSSELL	3537 W CHESTER PIKE		NEWTOWN SQUARE	PA	190733701	0.2546102909	50
1659445849	SHIPPEN	EUGENE	RODMAN	9 EAST LANCASTER AVENUE		SHILLINGTON	PA	19607	0.2546706089	50
1255304804	ZIMMERMAN	DAVID	SEEBOLD	6 MARKET PLAZA WAY		MECHANICSBURG	PA	170555659	0.2546761517	50
1235587007	PATEL	APEKSHA		99 BUSS RD		ALIQUIPPA	PA	150014749	0.2549543219	50
1255991907	PATEL	ARTI		700 HAWK RIDGE DR		HAMBURG	PA	195269219	0.2550751838	50
1740362102	SLADE	CATHERINE	S	420 S 5TH AVE		WEST READING	PA	196112143	0.2550873655	50
1912009598	FRYE	RUTH	ELAINE	1101 W EMMAUS AVE		ALLENTOWN	PA	181036676	0.2551266529	50
1154659084	GORDON-LANGBE	AMIE	LOUISE	402 MIDDLETOWN BLVD	SUITE 210	LANGHORNE	PA	190471818	0.2552261908	50
1093710170	LEMAIRE	TARA	SPAIN	1070 OLD NATIONAL PIKE ROAD		FREDERICKTOWN	PA	153332114	0.2553294558	50
1861453144	LEWIS	IVOR	F.	701 W OAK ST		FRACKVILLE	PA	17931	0.2554530344	50
1790788594	OCONNOR	JENNIFER		700 HORIZON CIR	SUITE 103	CHALFONT	PA	189143967	0.2555735923	50
1841474608	HOSSLER	NICHOLE	L	385 STATE ST		SUNBURY	PA	178012531	0.2556246106	50
1356598387	LAVERY	DORIANN	LEE	210 MEDICAL CENTER DR		PHILIPSBURG	PA	168661948	0.2557424029	50
1427021674	DERIENZO	UMBERTO	ANTHONY	17 ARENTZEN BLVD		CHARLEROI	PA	15022	0.2557444667	50
1689623233	MATTHEWS	WARREN	BRUCE	8250 OLD YORK RD # 2		ELKINS PARK	PA	190271514	0.2558435207	50
1619314820	MCKENNA	KATHRYN	A.	540 N DUKE ST	3RD FLOOR	LANCASTER	PA	176022374	0.2559871875	50
1477510550	AITKEN	PAUL	V	4TH & WILLOW STREET	HYMAN CAPLA	LEBANON	PA	170420300	0.2560093688	50
1215348545	HAMID	MAHVISH		6TH AVENUE & SPRUCE STREET		WEST READING	PA	19611	0.2560245894	50
1023094604	HERR	JILL	M	1159 RIVER RD		MARIETTA	PA	175471628	0.2561027507	50
1215920186	WILLIAMS	MARK	S	305 EVERSON AVE		SCOTTDALE	PA	156831512	0.2563087336	50
1639229909	SHERR	SARAH	JAYNE	1700 N BROAD ST		PHILADELPHIA	PA	19121	0.2564937995	50
1821509050	VENTER	SONJA		100 HOSPITAL AVE		DU BOIS	PA	158011440	0.2570016879	50
1376078444	PATEL	ELISE		2426 BRISTOL RD		BENSALEM	PA	190206002	0.2572600032	50
1386600153	WEAVER	LUNDA	E.	300 OAKDALE RD		MARTINSBURG	PA	166621246	0.2572674548	50
1033146154	CARVER	STEVEN	JAY	800 W STATE ST	STE. 102	DOYLESTOWN	PA	189012250	0.2573952741	50
1831265529	BANKOFF	LESLIE		4041 LANCASTER AVE		PHILA	PA	19104	0.2576787459	50
1871635854	BERNOSKY	JEANNE	L	1700 N BROAD ST		PHILADELPHIA	PA	19121	0.2578939545	50
1285869768	HUMPHREY	COURTNEY		2830 EASTON AVE		BETHLEHEM	PA	180174204	0.2580214959	50
1811491400	HASSELL	JARED		125 S 9TH ST		PHILADELPHIA	PA	191075125	0.2583083493	50
1073514246	MEANS	PAUL	E	109 CROSSROADS RD	SUITE 201	SCOTTDALE	PA	156832458	0.2584140279	50
1801001615	ALI	MAHMUD		330 W OREGON AVE STE 170		PHILADELPHIA	PA	191484723	0.258416725	50
1386692697	ZEMBLE	HERBERT	A.	10101 ACADEMY RD		PHILADELPHIA	PA	191141120	0.258976428	50
1821062985	DEMPSEY	WILLIAM		1145 NORTHERN BLVD		SOUTH ABINGTON	PA	184112221	0.2590008961	50
1093770885	RAYNER	RICHARD	M	49 PRINCE ST		HARRISBURG	PA	171093113	0.2592763986	50
1902869852	OESTERLING	BRETT	R.	819 E BISHOP ST		BELLEFONTE	PA	168232319	0.2592962916	50
1154852945	KURASH	LAURA		3737 MARKET ST	9TH FLOOR	PHILADELPHIA	PA	191045545	0.2593396452	50
1740245885	ZUROWESTE	EDWARD	ZUROWESTE	878 N ALLEN ST		STATE COLLEGE	PA	168032963	0.2594315504	50
1912148370	RAYNER	WILLIAM	J	8001 STATE RD	HOC MOD 2	PHILADELPHIA	PA	191362908	0.2595356546	50
1457437543	YARBORO, SR	THJEODORE	LEON	755 DIVISION ST		SHARON	PA	161462530	0.2597161537	50
1508066374	BYRNE	KATHLEEN	A	300 WILLOW STREET		LEBANON	PA	170464871	0.2599520503	50
1508895186	SPIKOL	LOUIS		5505 MACARTHUR RD		WHITEHALL	PA	180521605	0.2599658115	50
1679518807	HAGER	CHRISTOPH	L	605 RICHMOND DR STE 107		LANCASTER	PA	176018819	0.2599767862	50
1891762696	ENGLISH	RICHARD	B	2 SHARPE STREET		KINGSTON	PA	18704	0.2600808769	50
1255860813	LIU	JOANNE	JAMIE	8815 GERMANTOWN AVE FL 5		PHILADELPHIA	PA	191182722	0.2601081926	50
1225165962	KAPLON	CHARLOTTE	A	188 MAIN STREET		PLUMVILLE	PA	162460000	0.2601756394	50
1457356826	ENGLE	DAVID	M	1251 E MAIN ST		ANNVILLE	PA	170031643	0.2602770595	50
1366821274	TOLAN	MAXWELL	ERIC	426 AIRPORT RD		HAZLE TOWNSHIP	PA	182023361	0.2606001395	50
1326339151	RAMIREZ	SARAH	INES	2626 N 3RD ST	PENN STATE	HARRISBURG	PA	171102044	0.2606370534	50
1639664519	SPEAKMAN	ZUMA		740 HIGH ST STE 4001		WILLIAMSPORT	PA	177013111	0.260747505	50
1679131866	SETHI	KAMALDEEP		1700 ST. LUKE'S BLVD	MEDICAL EDU	EASTON	PA	18045	0.2610140905	50
1093936437	ACHARYA	KAMLESH	RAJ	2145 NOLL DR		LANCASTER	PA	176037600	0.261364164	50
1073550984	VAFEAS	JOYCE	A	734 N FRANKLIN ST		LANCASTER	PA	176022176	0.261523354	50
1699712968	HEEBNER	JEFFREY	A.	103 E 5TH AVE		CONSHOHOCKEN	PA	194281712	0.2615524127	50
1902972292	MARTIN-PISARC	RUTH	D	311 N SECOND ST		APOLLO	PA	156131330	0.2617912596	50
1144258138	SUTTON	PATRICIA	LYNN	425 CHESTER PIKE		NORWOOD	PA	190741414	0.2620963791	50
1558687996	BISHOP	TRAVIS	M	450 ERIE ST		EDINBORO	PA	164122200	0.2621509481	50
1790758035	BUBENHEIM	DANIEL		133 CHURCH HILL RD	SUITE 2A	MC KEES ROCKS	PA	151363279	0.2621749487	50
1538147921	WAHBA	HANEY		29 SALTSBURG RD		CLARKSBURG	PA	157257400	0.2623533906	50
1548208655	OLIN	STEPHEN		540 N DUKE ST		LANCASTER	PA	176022374	0.2623727137	50
1598764383	ALBANESE	CHERYL	LEE	3406 PEACH ST		ERIE	PA	165082740	0.2624096825	50
1295774487	O'BRIEN	WILLIAM	J	3554 HULMEVILLE RD	SUITE 103	BENSALEM	PA	190204366	0.262492777	50
1245345651	MELLI	MARIA	G	139 BERKELEY RD		DEVON	PA	193331544	0.2625800107	50
1730145293	CINCOTTA	ANTHONY	J	3475 WEST CHESTER PK	STE 200	NEWTOWN SQUARE	PA	19073	0.262658347	50
1841296944	SILVER	CARLTON	I	115 E GLENSIDE AVE		GLENSIDE	PA	190384618	0.2629564387	50
1538448709	YANG	ANITA		910 CENTURY DR	SUITE 150	MECHANICSBURG	PA	170558424	0.2633295466	50
1114193000	HU	LIN	AUNG	2566 HAYMAKER RD		MONROEVILLE	PA	151463517	0.2636235101	50
1992048581	BHARUCHA	RAHUL	DILIP	426 AIRPORT RD.		HAZLETON	PA	182023840	0.2638207894	50
1831177682	CARLUCCI	RONALD	J	720 SUMMER ST		MEDIA	PA	190631509	0.2638927578	50
1518267079	WILLIAMS	ALLISON	M	1316 W ONTARIO ST		PHILADELPHIA	PA	19140	0.2640187513	50
1942794037	WOOD	JONATHAN		304 N WATER ST		LANCASTER	PA	176033374	0.2640473089	50
1407116593	QUAYNOR	KAREN		7227 HAMILTON AVE		PITTSBURGH	PA	152081814	0.2645701874	50
1871021154	TRUAX RUSSO	ELAINA	BLESSING	676 E MAIN ST		NEW HOLLAND	PA	175571426	0.2646542686	50
1174577480	POSADAS	CRISTOPHE	B	446 N READING RD		EPHRATA	PA	175229802	0.2648000937	50
1780034165	SUSSKIND	HILARY	LEIGH	10 SHURS LN	SUITE 301	PHILADELPHIA	PA	191272123	0.2651528843	50
1538350798	JOHN	AILEEN	EDATHIL	1055 ANDREW DRIVE	SUITE B	WEST CHESTER	PA	19380	0.2655237169	50
1093713968	GOTTRON	MARK	C	905 SPRUCE ST	SUITE 201	IRWIN	PA	156423683	0.2659632095	50
1326018607	PIERGALLINI	MARY	ELIZABETH	401 HIGH ST		LOCK HAVEN	PA	177453013	0.2660316267	50
1407886831	NELSON	EDWARD	ARNOLD	1001 S GEORGE ST BLDG MKB		YORK	PA	174033676	0.2662846648	50
1942261607	KEELER	VIRGINIA	E	1161 MCDERMOTT DR	SUITE 101	WEST CHESTER	PA	193804064	0.2665224016	50
1902824014	PLUMB	JAMES	D	833 CHESTNUT STREET	SUITE 301	PHILADELPHIA	PA	191074405	0.2666131497	50
1669450110	GREGG	ANGELA	D	111 DEVILLE DR		DUNCANSVILLE	PA	16635	0.267025578	50
1679512800	ROSARIO-COLAB	BRENDA	J.	9627 ROUTE 35	STE 10	MT PLEASANT MI	PA	178538409	0.2671104675	50
1164682761	KOU CHOW	ANNIE		1080 N DELAWARE AVE STE 800		PHILADELPHIA	PA	191254338	0.26729636	50
1477761682	SNYDERMAN	DANIELLE	AMY	509 S BROAD ST		PHILADELPHIA	PA	191471005	0.267322967	50
1750677423	WONG	TIMOTHY		5215 CENTRE AVE	FAMILY HEAL	PITTSBURGH	PA	152321303	0.2673724467	50
1336164839	LEE-POWELL	ROBERTA	F.	1200 CALLOWHILL ST	SUITE 101	PHILADELPHIA	PA	191233658	0.2674866283	50
1033183454	STEELMAN	MICHAEL	T	250 COLLEGE AVE STE 302		LANCASTER	PA	176033363	0.2675218877	50
1174812655	NEWMAN	JESSE	A	1800 SULLIVAN TRL	SUITE 201	EASTON	PA	180408397	0.2676027255	50
1982636593	HEILAND	ANGELA	HARTY	755 S PLEASANT AVE		DALLASTOWN	PA	173139252	0.2677504859	50
1528552262	POSADA	ALBERTO	J	1086 FRANKLIN ST		JOHNSTOWN	PA	159054305	0.267752858	50
1679622427	HUNTER	CAROL	A	2604 SCHOENERSVILLE RD		BETHLEHEM	PA	180173518	0.2683132613	50
1316521255	YUN	JI	NA	2830 EASTON AVE		BETHLEHEM	PA	180174204	0.2688349394	50
1457596116	FARHAT	NAHID	ABDURRAHI	101 E OLNEY AVE STE 400		PHILADELPHIA	PA	191202470	0.2690344603	50
1740202217	GOSS	LISA	ANN	67 E PIKE ST		CANONSBURG	PA	153171311	0.2690995402	50
1225205925	BLOSCHICHAK	ANDREW		1304 KING ARTHUR DR		MECHANICSBURG	PA	170509153	0.2692325317	50
1396799045	ROMITI	STEVEN	L	4044 ROUTE 130		IRWIN	PA	156427808	0.2696801896	50
1164419131	SULLIVAN	BRIAN	P	101 ABBEYVILLE RD		LANCASTER	PA	176034603	0.2696804257	50
1184822504	FIDLER	SUSAN		500 YORK RD	SUITE 108	JENKINTOWN	PA	190462852	0.2697024053	50
1770554313	LOVE	CAROL		5753 WAYNE AVE		PHILADELPHIA	PA	19144	0.2697731514	50
1780670885	HARKER	RICHARD	C	6375 MERCURY DR	SUITE 200	MECHANICSBURG	PA	170505282	0.2697906291	50
1215913843	LANE	JAMES	W	232 W 25TH ST		ERIE	PA	165440002	0.2698428017	50
1396973673	ABOU SAAB	BASSEL		600 HIGH BOULEVARD		KENHORST	PA	196072155	0.2698927178	50
1215326921	BENGTSON	CHRISTIAN	OLOF	116 S GEORGE ST		YORK	PA	174011474	0.2702029512	50
1215990080	XU	JIN		11 INGOT DR		BLANDON	PA	195109639	0.2702717661	50
1386165090	DILLER	KYLE	RAY	120 N 7TH ST		CHAMBERSBURG	PA	172011795	0.2703418803	50
1881612638	MCCARTY	MARCIA	SUSAN MIL	278 PROSPECT CIR		SHREWSBURY	PA	173611643	0.2703596988	50
1508806175	RUBERG	RAYMOND	L	36 HANOVER STREET		CODORUS	PA	173110128	0.2704640153	50
1679897565	SIGUENZA	ROBERT	FREDERICK	136 S 27TH ST		CAMP HILL	PA	170114502	0.2705042522	50
1619983509	ONIBONI	LIBRO		101 ALWINE RD	STE 104	SAXONBURG	PA	160568604	0.2708790518	50
1255383063	GINTY	MEGHAN	ANN	744 E LINCOLN HWY	110	COATESVILLE	PA	193203539	0.2710571574	50
1124554431	GERMINAL	GARDIA		4379 EASTON AVE STE 100		BETHLEHEM	PA	180201483	0.2713732153	50
1003942525	DANEK	JOHN	JOSEPH	575 COAL VALLEY ROAD, SUITE 502	JEFFERSON R	PITTSBURGH	PA	15236	0.2716664124	50
1093164295	DAVIS STELLAT	TABITHA		95 LEONARD AVE		WASHINGTON	PA	153013368	0.2721179217	50
1164017307	IACOBONI	GINA	LUCIA	599 N CHURCH ST STE 200		MOUNT PLEASANT	PA	156661004	0.2721221905	50
1902164080	CASHMAN	LAUREN	MICHELLE	105 4TH ST		EAST BERLIN	PA	173169638	0.2722079257	50
1194161372	HAYES	TEAGAN		95 LEONARD AVE	BUILDING 2	WASHINGTON	PA	153013368	0.2723529531	50
1689108060	BASEDOW	MARIA		21 GEISINGER LN		LEWISTOWN	PA	170443400	0.2724359167	50
1679556427	WHITESIDE	JOHN	W	833 CHESTNUT ST STE 301		PHILADELPHIA	PA	191074405	0.2724629106	50
1154550663	RAI	CHHAVI		1330 POWELL ST	SUITE 409	NORRISTOWN	PA	194013353	0.2724763361	50
1871645127	BELFIGLIO	STEPHEN	F	770 W LINCOLN HWY		EXTON	PA	193412547	0.2724826211	50
1043489271	WALINSKY-KING	NAOMI	B	401 W ALLEGHENY AVE		PHILADELPHIA	PA	191333644	0.2725398719	50
1013933837	PARK	NANCY	H	993 BRODHEAD RD		MOON TOWNSHIP	PA	151082331	0.2729325119	50
1326023045	SUPERDOCK	DAVID	T	562 W 2ND AVE		LITITZ	PA	175431816	0.2729509935	50
1194788083	BICKET	DAPHNE	P	301 MEADE ST		PITTSBURGH	PA	152212131	0.272962154	50
1073546891	BURKE	JONATHAN		208 KEVIN LN	SUITE 101	BRODHEADSVILLE	PA	183227044	0.2730738764	50
1104869031	GINDER	JOHN	D	116B W AIRPORT RD		LITITZ	PA	175439231	0.2731758697	50
1861519985	WILSON	MICHAELEE	N	1060 LLOYD ST		NANTY GLO	PA	159431232	0.273308877	50
1871588947	CARON	PIERRE	A	1655 CROOKED OAK DR		LANCASTER	PA	176014207	0.2733105585	50
1033229315	MCGINLEY	CLEMENT	CHARLES	1104 NORTH ST		JIM THORPE	PA	182291717	0.2735820954	50
1083612485	ZIEV	MICHAEL	A	1800 FOX CHASE RD		PHILADELPHIA	PA	191521827	0.2736139341	50
1588672927	SULLIVAN	JOHN	M.	1001 S MARKET ST	SUITE B	MECHANICSBURG	PA	170554748	0.2738979707	50
1275705485	KELLY	SUZANNE	KUTTLER	4897 YORK ROAD		BUCKINGHAM	PA	189120278	0.2744071615	50
1235193715	LANGAN	ROBERT	C	2830 EASTON AVE		BETHLEHEM	PA	180174204	0.2745061052	50
1194780528	ESTRADA	CROMWELL	C	3050 HAMILTON BLVD	SUITE 100	ALLENTOWN	PA	181033691	0.2745797095	50
1992236921	NAIK	HELI		1001 S GEORGE ST BLDG MKB		YORK	PA	174033676	0.2746547597	50
1750573812	LUBINSKY	CYNTHIA	L	210 SUNBURY ST		MINERSVILLE	PA	179541346	0.2748213235	50
1104880509	CARVELLI	JOSEPH		1101 PENINSULA DR STE 202	SUITE 202 A	ERIE	PA	165054169	0.274907963	50
1477949840	NEIL	ANASTASIA	MARIE	1673 ROUTE 65		ELLWOOD CITY	PA	161175217	0.2750792882	50
1376735571	HOPKINS	JAMIE	A	150 BROOKLYN ST		CARBONDALE	PA	184072274	0.2752271077	50
1245231414	FACKOVEC	MICHAEL		309 SMITHFIELD ST	SUITE 200	PITTSBURGH	PA	152222229	0.2752522879	50
1629038393	PATEL	SNEHAL		1550 RODNEY ROAD		YORK	PA	17408	0.2754324098	50
1649462078	BUTTS	JESSICA	FAVERO	500 UNIVERSITY DR		HERSHEY	PA	170332360	0.2754498591	50
1215977459	BOYDA	ELLEN	K	3 E RIDLEY AVE		RIDLEY PARK	PA	190783024	0.2755990668	50
1730180860	PLATT	GRETCHEN	M	202 BEACHLEY ST		MEYERSDALE	PA	155521220	0.2757360108	50
1194763623	MORRISSEY	DOUGLAS	R	6 W NEWPORT RD		LITITZ	PA	175437774	0.275961151	50
1346298999	GERSTEIN	HOWARD	J	734 N FRANKLIN ST		LANCASTER	PA	176022176	0.2759941962	50
1750318929	LOEV	BRANDT	S	1055 ANDREWS DRIVE	STE B	WEST CHESTER	PA	19380	0.2759946521	50
1386797603	THOMAS-PATTER	DENNE	MICHELLE	176 S NEW MIDDLETOWN RD		MEDIA	PA	190635255	0.2760254314	50
1770143141	CRUISE	PON TI		24 DOCTORS LN STE 202		CLARION	PA	162148574	0.2761323574	50
1083697866	BARDELLA	BETTY	JEAN	402 JACKSON ST		JAMESTOWN	PA	161349186	0.2765975451	50
1023338019	BILALI	FATON		2300 HIGHLAND AVE		BETHLEHEM	PA	180208920	0.2766066633	50
1619937679	THOMAS	JULIANNE		2159 WHITE ST		YORK	PA	174044943	0.2771368172	50
1538252531	EISENBERG	IRWIN	L	100 E LEHIGH AVE	CHC-1	PHILA	PA	191251012	0.2772119945	50
1902901788	MISKIMMIN	RENEE	LYNN	11 STANWIX ST	HEALTH AMER	PITTSBURGH	PA	152221312	0.2772550677	50
1376905745	DAVIS	KYLE	ERIK	1600 E HIGH ST		POTTSTOWN	PA	194645008	0.2773703245	50
1245299270	ANDERSON	SHEILA	MARIE	100 WILSON ROAD		BENTLEYVILLE	PA	153141028	0.2777761562	50
1962508895	LEPPERT	WILLIAM		12 ST PAUL DR STE 101		CHAMBERSBURG	PA	172011035	0.2778286665	50
1427030121	ZAWISZA	MICHAEL	J	523 S GARFIELD AVE		SCHUYLKILL HAV	PA	179721107	0.278135541	50
1417074188	PIERKO	DARIUSZ	R	339 WEST UNION STREET		SUMERSET	PA	155011543	0.278342059	50
1003875410	SAHA	BANANI		2140 FISHER RD		MECHANICSBURG	PA	170555122	0.2784260024	50
1104019272	CORSON	ANN	F	731 STREET ROAD	SUITE 1	COCHRANVILLE	PA	193309469	0.2786300267	50
1376806695	WHITE	JONATHAN	DAVID	380 MIDDLETOWN BLVD STE 700		LANGHORNE	PA	190471845	0.2789433674	50
1538415161	HALBACH	ZHI		2830 EASTON AVE		BETHLEHEM	PA	180174204	0.2790637935	50
1699725432	PEDANO	ANDREA	D	5458 RIDGE AVE		PHILADELPHIA	PA	191283732	0.2790926803	50
1336533454	MAGALLANES-MO	JULIE		5201 HAVERFORD AVENUE		PHILADELPHIA	PA	19139	0.2791776114	50
1326001306	WRIGHT	KEITH	J	1135 GEORGETOWN RD	SUITE 201	CHRISTIANA	PA	175099543	0.2793486278	50
1063496321	DEBIAS	DENNIS	ANTHONY	1000 GRAVEL PIKE	SUITE 400	SCHWENKSVILLE	PA	194732364	0.2793864707	50
1821382292	CHASIN	ADAM		3436 WILLIAM PENN HWY	PENN CENTER	PITTSBURGH	PA	152355411	0.2796516438	50
1053470526	HAIDER	BUSHRA		6502 STEUBENVILLE PIKE		PITTSBURGH	PA	152051006	0.27973917	50
1538236674	HORTNER	MICHAEL	S	421 W CHEW ST		ALLENTOWN	PA	181023406	0.279829974	50
1922063957	MARTIN	JAMES	J	305 W NORTH ST		NAZARETH	PA	180641308	0.280316021	50
1063431393	CHWIECKO	PAUL	JEROME	950B N WYOMISSING BLVD		WYOMISSING	PA	196101783	0.280332328	50
1376561407	MCMILLAN	DEBORAH	MARIE	1575 BANNISTER ST	SUITE 1	YORK	PA	174044946	0.2804629585	50
1104897172	FARRELL	DONNA	R	1650 HUNTINGDON PIKE	SUITE 156	MEADOWBROOK	PA	190468004	0.2805368753	50
1053380071	MILLER-CHLUDZ	MELODIE		2861 W 26TH ST	UNIT 16	ERIE	PA	165063064	0.2805999002	50
1801839949	MELNICK	SCOTT	A.	4070 BUTLER PIKE	SUITE 200	PLYMOUTH MEETI	PA	194621556	0.2806142756	50
1477513711	HAGGARD	ROBERT	ANTHONY	100 E QUEEN ST		JONESTOWN	PA	170389774	0.2808050314	50
1336139823	VELEZ	FIDEL	E	1903 ACHESON AVE		NORTH APOLLO	PA	156730087	0.2809149992	50
1437124724	LEIS	DEAN	J	1120 COCOA AVE		HERSHEY	PA	170331712	0.2809801876	50
1871587394	ONDICH	MICHAEL	P	10261 STATE ROUTE 85		KITTANNING	PA	162018165	0.2810030031	50
1306869854	CHENG	CYNTHIA		833 CHESTNUT ST	SUITE 301	PHILADELPHIA	PA	191074414	0.2812877033	50
1447253489	BUTLER	JENNIFER		3456 BETHLEHEM PIKE		SOUDERTON	PA	189641051	0.2814537377	50
1801060801	KEANE	ANNA		1251 S CEDAR CREST BLVD	SUITE 102A	ALLENTOWN	PA	181036205	0.281678572	50
1063472389	KOVALICK	MICHAEL	A.	114 LT MICHAEL CLEARY DR		DALLAS	PA	186121649	0.2818358109	50
1144631730	KLEINMAN	EMILIA	SOPHIA	154 EXTON SQUARE MALL		EXTON	PA	193412440	0.2819060279	50
1881189033	BELL	SHERELLE	TIFFANY	1001 S GEORGE ST		YORK	PA	174033676	0.2819778115	50
1942463583	BETZ	JOSEPH	KYLE	21 GEISINGER LN		LEWISTOWN	PA	170443400	0.2820695007	50
1740475482	VIOLAGO	MARTIN AL	FERMIN	400 SOUTHPOINTE BLVD STE 235		CANONSBURG	PA	153178588	0.2822438675	50
1447544457	ROM	ADAM	RAPHAEL	2520 SNYDER AVE		PHILADELPHIA	PA	191453101	0.2826058126	50
1699749085	GALLIK	GREGORY		4614 WILLIAM PENN HWY		MURRYSVILLE	PA	156682004	0.2827917432	50
1629017322	CARUSO	KELLY	SHANNON	1100 MONTOUR RD		LOYSVILLE	PA	170479200	0.2828851055	50
1760976195	JOSEPH	KATHIANA		450 CHEW ST STE 101		ALLENTOWN	PA	18102	0.2830785617	50
1386604353	HARM	KENNETH	ROBBINS	1000 CLAREMONT RD		CARLISLE	PA	170137310	0.2831856004	50
1952639122	MENDEZ MILLER	MEGAN		121 N NYES RD	SUITE F	HARRISBURG	PA	171123247	0.2832238294	50
1447571666	KOSCHIK	ROBERT	W	1001 WATERDAM PLAZA DR		MC MURRAY	PA	153172466	0.283445744	50
1649276882	BIZOUSKY	FRANKLIN	P	104 W MAHONING ST	SUITE 205	PUNXSUTAWNEY	PA	157672091	0.2838404897	50
1235187998	WHEELER	COLEEN	G	7219 MCKNIGHT RD	SUITE F	PITTSBURGH	PA	152373524	0.2840015433	50
1699122622	RIFKAH	MOUNIF		200 DELAFIELD RD STE 4010		PITTSBURGH	PA	152153235	0.284007854	50
1386213023	BURGOYNE	MARY	E	1001 S GEORGE ST		YORK	PA	174033676	0.2841616679	50
1689604373	WAMPLER	DAVID	LEE	820 CHAMBERSBURG RD		GETTYSBURG	PA	173253310	0.2841730114	50
1730566639	JAFRY	SYED		6451 VILLAGE LN		MACUNGIE	PA	180628484	0.2844658011	50
1528642782	BUTT	FAIZA	FARRUKH	30 N 4TH ST		LEBANON	PA	170465606	0.2845002214	50
1902390925	ZHANG	ALEX	YANFENG	325 CHESTNUT ST STE 800		PHILADELPHIA	PA	191062608	0.2851395096	50
1336462209	LEONARD	JOSEPH	L	855 ROUTE 58	SUITE 1	PARKER	PA	160497029	0.2851532541	50
1245256080	JOY	TERESA	M.	12 ST PAUL DR STE 203		CHAMBERSBURG	PA	172011035	0.2854296348	50
1841501202	SALKEY MEDINA	ROBYN	AYANA	1001 CHESTERBROOK BLVD		BERWYN	PA	193123805	0.2855515584	50
1366591307	LIPSON	SUSAN	R.	8330 EASTON RD STE C		OTTSVILLE	PA	189421615	0.2856544248	50
1205861499	BARASH	JOSHUA		833 CHESTNUT ST	SUITE 301	PHILADELPHIA	PA	191074414	0.2856675122	50
1114998333	STOTLER	CHARLES	WILBUR	334 BLOOMFIELD ST	STE 205	JOHNSTOWN	PA	15904	0.2858937999	50
1558310029	NOTTE	CHRISTOPH	MICHAEL	500 YORK RD STE 108		JENKINTOWN	PA	190462852	0.2861139813	50
1114510112	ROACH	HANNAH	LYNN	4401 PENN AVE		PITTSBURGH	PA	152241334	0.2862828981	50
1780623520	FRANCIS	DANIEL	LOUIS	3900 WOODLAND AVE		PHILADELPHIA	PA	191044551	0.2862889093	50
1679029490	CHIASSON	BRUNO		2347 FIFTH AVE.	UPMC MCKEES	MCKEESPORT	PA	15132	0.2863300193	50
1013060466	KAMINSKI	MITCHELL	A	259 N RADNOR CHESTER RD	SUITE 290	RADNOR	PA	190875288	0.2865019111	50
1609873991	SHUSMAN	ROBERT	S	9 N BROOKSIDE RD		SPRINGFIELD	PA	190642527	0.2866992952	50
1376523977	BOKEN	PATRICIA	A	3615 CHESTNUT ST		PHILADELPHIA	PA	191042612	0.2867275319	50
1386059889	DELPOSEN	MARGARET	G	202 W NESHANNOCK AVE	HOPE EXTEND	NEW WILMINGTON	PA	161421115	0.2869186389	50
1558528711	LIU	YI		1 GUTHRIE SQ	FAMILY MEDI	SAYRE	PA	188401625	0.2871314079	50
1306089628	DWIVEDI	SHEELA		3861 FILBERT	MEDICAL ART	PHILADELPHIA	PA	19104	0.2873579917	50
1881668473	SETLOCK	WALTER	W	10 E SPRUCE ST		FRACKVILLE	PA	17931	0.2875001208	50
1215934732	HAYS	AMY	L	303 BENNER PIKE		STATE COLLEGE	PA	168017304	0.2875796656	50
1013412212	MESTER	ELISE		16 CHURCH ST		DALLAS	PA	186121136	0.2877042886	50
1003836784	WILSON	MICHAEL	A	4222 LINCOLN HWY		YORK	PA	174068083	0.287779621	50
1407275076	LEE	JENNIFER	N.	3737 MARKET ST	9TH FL	PHILADELPHIA	PA	19104	0.2877904192	50
1336128719	EICHELBERGER	DWIGHT	O.	418 CLOVERLEAF RD		ELIZABETHTOWN	PA	170229320	0.2878088459	50
1073581948	ENDRES	JAY	E	12 ELM ST		WARREN	PA	16365	0.2878414287	50
1942237961	BOONIN	ALAN		176 N MAIN ST		SHAVERTOWN	PA	187081121	0.2879124634	50
1992970412	VARGHESE	JUNO	ELIZABETH	5889 FORBES AVE		PITTSBURGH	PA	152171660	0.2879873767	50
1528289196	CHAMBERS	TAYLOR	B	555 NORTH DUKE STREET	RESIDENCY P	LANCASTER	PA	176043555	0.2880177872	50
1891736898	SCOTT	THOMAS	C	3045 MARIETTA AVE		LANCASTER	PA	176011321	0.2880610853	50
1730351867	KONE	CHRISTIAN	F	2250 E MARKET ST	SUITE E	YORK	PA	174022857	0.2883040664	50
1124171038	NAIR	SMITHA		20 EXPEDITION TRL	STE 101	GETTYSBURG	PA	173258599	0.2883764735	50
1144260126	MENDEZ	TRACEYAN	R.	120 BURRUS BLVD		BRODHEADSVILLE	PA	183227812	0.2885945375	50
1871955120	LI	ERICA		833 CHESTNUT ST	SUITE 301	PHILADELPHIA	PA	191074414	0.2886924317	50
1265431811	GUFFEY	MICHAEL	T.	2400 DARLINGTON RD		BEAVER FALLS	PA	150101305	0.288840159	50
1497369813	SOCASH	CHRISTINA		4247 W RIDGE RD STE 105		ERIE	PA	165061746	0.2889190983	50
1194729558	SPRAGUE	WILLIAM	LLOYD	1597 LEHIGH STREET		ALLENTOWN	PA	181033813	0.2890532661	50
1891811493	CROWDER	CLAYTON	L	1931 CHURCH LANE		PHILADELPHIA	PA	19141	0.2892955226	50
1265009245	GROFT	EMILY		1001 S GEORGE ST		YORK	PA	174033676	0.2894476314	50
1629418538	CHANG	FREDERICK	W	501 MADISON AVE		SCRANTON	PA	185102401	0.289466771	50
1558397646	KOCHEL	RANDY	L	5275 LINCOLN HWY		GAP	PA	175279427	0.2894944168	50
1235138975	HENKE	ROBERT	J	848 BROADWAY		HANOVER	PA	173312029	0.2896407034	50
1679554109	LEWIS	DAVID		760 CARPENTER LN		PHILADELPHIA	PA	191193406	0.2896880229	50
1346343399	WEBER	JEFFREY	KARLTON	136 A&B LAKE STREET	LAKE STREET	EPHRATA	PA	17522	0.2903066474	50
1639336167	GRUNDEN	RICHARD	L	1159 RIVER RD		MARIETTA	PA	175471628	0.2903598614	50
1023075090	BEHTA	BABAK		1533 COMMERCE AVE STE 2		CARLISLE	PA	170159128	0.2904591664	50
1821384405	KHAN	MUHAMMAD	NAUSHERWA	30 N 4TH ST FL 2		LEBANON	PA	17046	0.2907100358	50
1487668174	DICKERMAN	WILLIAM	R	190 W GERMANTOWN PIKE	SUITE 155	EAST NORRITON	PA	194011385	0.2911295175	50
1316920390	HERNANDEZ	DANNY		1707 HAMILTON ST # 1709		ALLENTOWN	PA	181045627	0.2913590331	50
1821005687	DIGREGORIO	EILEEN	ROSE	4802 NESHAMINY BLVD STE 1		BENSALEM	PA	190201041	0.2917172226	50
1942200126	DIETRICH	MALCOLM	HOWARD	1777 5TH AVE		YORK	PA	174032632	0.2921955196	50
1447224118	BANG	SAM	S.	112 IRONSTONE DR		NORTHUMBERLAND	PA	178578543	0.2923964841	50
1720144165	MARGUT	SHELBY	LEE	120 S. TAN ST., SUITE 1	FREDERICKSB	FREDERICKSBURG	PA	170260009	0.2927129829	50
1679779094	ARDINGER	ERIC		1145 BOWER HILL RD		PITTSBURGH	PA	152431342	0.2927683258	50
1700838687	HOFFMAN	TAMARA	L.	1599 SOMERSET AVENUE	SUITE #1	WINDBER	PA	159630000	0.2929294344	50
1821069519	SANDLER	SUSAN	M	306 E LANCASTER AVE STE 300		WYNNEWOOD	PA	190962105	0.292963355	50
1306144514	LEE	MARK		4897 YORK ROAD		BUCKINGHAM	PA	189120278	0.2930327031	50
1104913680	KEPHART	ERIC	M	100 LINCOLN HWY		FAIRLESS HILLS	PA	190301008	0.2930720105	50
1710964747	DECOSMO	VINCENT		221 W LOYALHANNA ST		LIGONIER	PA	156581125	0.2933060714	50
1295728285	PAPANDREA	AUGUSTUS	JOSEPH	2850 COMMERCE DR		HARRISBURG	PA	171109383	0.2933107066	50
1912431529	FLANAGAN	SAMANTHA	P	120 VALLEY GREEN LN STE 510		KING OF PRUSSI	PA	194062080	0.2935557059	50
1356322507	LEWIS	MARK	E.	765 LIBERTY ST	310	MEADVILLE	PA	163352566	0.2936547703	50
1063601086	APOSTOL CASTR	MARY ANNE	LIBUNAO	5215 CENTRE AVE		PITTSBURGH	PA	152321303	0.2938423889	50
1295317345	MARINO	BRITTANY		1140 N MAIN STREET EXT		BUTLER	PA	160011957	0.2938593921	50
1174503361	SQUIRE	KAREN	M	1240 WRIGHTS LANE		WEST CHESTER	PA	19380	0.2939430388	50
1417992421	STONE	DONALD	JAMES	401 SHICKSHINNY LAKE RD		HUNTINGTON MIL	PA	18622	0.2940655981	50
1457356016	DECKER	RICHARD	LAWRENCE	3910 CAUGHEY RD STE 150		ERIE	PA	165064041	0.2942007372	50
1346253622	ALIZRAY	IMAD	GARWAN	2 HOT METAL ST	ERMI	PITTSBURGH	PA	152032348	0.2943087678	50
1447639075	CAVANAUGH	TRICIA		721 ARBOR WAY STE 105		BLUE BELL	PA	19422	0.2943235307	50
1154315513	PALADE	ADELINA	L	46 WALNUT BOTTOM RD STE 200		SHIPPENSBURG	PA	172578219	0.2944458822	50
1437175544	FORMAN	LAWRENCE	S	2428 ROUTE 38	SUITE 306	CHERRY HILL	PA	080021246	0.2946359973	50
1033205729	HAGBERG	STEPHEN		1125 7TH AVE		BEAVER FALLS	PA	150104426	0.2946991396	50
1548215940	REINOLD	KEVIN	G	1532 PARK AVE	SUITE 101	QUAKERTOWN	PA	189511048	0.2948123837	50
1184606402	GARCIA	MARIAN		233 EASTERLY PKWY		STATE COLLEGE	PA	168016300	0.2951033238	50
1750546867	KERBER	AYN	H	7095 WESTBRANCH HIGHWAY	SUTIE 1100	LEWISBURG	PA	178376808	0.2952906114	50
1104828581	ZUCKERMAN	KATALIN		2000 OXFORD DR STE 420		BETHEL PARK	PA	151021841	0.2953388408	50
1316981897	LOPEZ	JOSE		250 REITZ BLVD		LEWISBURG	PA	178376006	0.2953751591	50
1255694436	SHAH	KEHKESHAN		816 MIDDLE ST		PITTSBURGH	PA	152124915	0.2953752872	50
1578579009	GROSSO	KEVIN	J	118 NATURE PARK RD		GREENSBURG	PA	156016960	0.2956767866	50
1477518215	CRIMMEL	ELLEN	MARIE	5125 JONESTOWN RD STE 105		HARRISBURG	PA	171122987	0.295693726	50
1588680003	DUBREUIL	ANNE	L.	833 CHESTNUT ST	SUIT 301	PHILADELPHIA	PA	191074405	0.2957569702	50
1386670719	ASHBAUGH	STEPHANIE	JO	264 GRANITE RUN DR		LANCASTER	PA	176016804	0.2959004391	50
1528388238	HELEN	SHERLYANA		1719 UNION AVE STE A		NATRONA HEIGHT	PA	150652146	0.2960149601	50
1427002542	PEET	DAVID	C.	721 SKIPPACK PIKE	SUITE 3	BLUE BELL	PA	194221700	0.2960239292	50
1275695629	OPPENHEIM	LAURA		SUITE 401 211 S. 9TH STREET	NINTH STREE	PHILADELPHIA	PA	19107	0.296143192	50
1962679183	GASKILL	MEGAN	MEREDITH	402 MCFARLAN ROAD		KENNETT SQUARE	PA	19348	0.2961901088	50
1003251620	HEITZENRATER	MATTHEW		2861 W 26TH ST	UNIT 16	ERIE	PA	165063064	0.2963417742	50
1386614154	BOUCHER	BRIAN	R.	217 REECEVILLE ROAD	SUITE A	COATESVILLE	PA	19320	0.2964830325	50
1871081760	PERLIS	LAUREN		2880 INDUSTRIAL BLVD		BETHEL PARK	PA	151022534	0.2964970336	50
1467616425	UDE-OSHIYOYE	NGOZI	NNENNANYA	2 FRANKLIN TOWNE BLVD	1ST FLOOR W	PHILADELPHIA	PA	191031238	0.2967957441	50
1548423775	URBAN	ROBERT	R	117 CLARE DR		PERRYOPOLIS	PA	154731397	0.2968134202	50
1437178977	DAVIS	GARY		5201 HAVERFORD AVE		PHILADELPHIA	PA	19139	0.2971492979	50
1407268766	NAIMOLI	BARBARA	J	501 HOWARD AVE	SUITE F2	ALTOONA	PA	166014882	0.2972796686	50
1235544628	LYERLY	POLINA		450 CHEW ST	SUITE 101	ALLENTOWN	PA	181023434	0.2973128093	50
1235421157	CHOW	PHILBERT		2314 SASSAFRAS ST	SUITE 300	ERIE	PA	165022722	0.2973632479	50
1841487725	ANDINO GUARDE	JOSE FEDE		1330 POWELL ST	SUITE 409	NORRISTOWN	PA	194013353	0.2974915115	50
1699080267	LIEBMAN	CATHERINE	ALANNA	3737 MARKET ST FL 9		PHILADELPHIA	PA	191045545	0.2976543216	50
1962653220	ONKS	CAYCE		941 PARK DR		PALMYRA	PA	170783445	0.2977072975	50
[truncated: 4,835 more rows]
