# Supplementary material for: Prevalence and Correlates of COVID-19 Vaccine Information on Family Medicine Practices’ Websites in the United States: Cross-sectional Website Content Analysis
Source: JMIR Form Res. 2022 Nov 17;6(11):e38425. doi: 10.2196/38425 (PMC9671487; doi:10.2196/38425)
Supplement: Multimedia Appendix 1 [file formative_v6i11e38425_app1.zip › NPI datasets/RI_NPI.csv]

NPI	last_name	first_name	middle_name	address_line1	address_line2	city	state	zip	r	target_sample
1073575049	HENSELER	LAURA	J	146 W RIVER ST # 11A		PROVIDENCE	RI	029042609	0.0074183843	3
1346388832	LEE	CHANG	K	1131 WARWICK AVE		WARWICK	RI	028883545	0.0078274081	3
1487638003	MAGEE	SUSANNA	R	111 BREWSTER ST	FAMILY CARE	PAWTUCKET	RI	028604400	0.0078975963	3
1275038697	TORRES-CORDER	GISELLE	M	857 POST RD		WARWICK	RI	028883360	0.0130300396	3
1528640059	JAIMAN	ANJALI		455 TOLL GATE RD		WARWICK	RI	028862759	0.0191957443	3
1104836568	BACON	ALVIN	C	598 GREAT RD	LOWER LEVEL	NORTH SMITHFIE	RI	028966810	0.0199115574	3
1982041109	DIMOCK	CAMIA	CRAWFORD	33 MAPLE ST		NORTH PROVIDEN	RI	02911	0.020934036	3
1679095947	DESHPANDE	JAAI	M.	355 PRAIRIE AVE		PROVIDENCE	RI	029051928	0.0239985637	3
1972504280	PETTERUTI	STEPHEN		250 CENTERVILLE RD	BLDG E	WARWICK	RI	028862778	0.0255460004	3
1639716384	LASHARI	USMAN	GHANI	6 JOHN H CHAFEE BLVD		NEWPORT	RI	028401034	0.0255870554	3
1003229923	CHECE	JOHN		900 WARREN AVE STE 401		EAST PROVIDENC	RI	029141430	0.0279288297	3
1750477576	WRIGHT	ERIC	A.	310 MAPLE AVE		BARRINGTON	RI	028063430	0.0285860514	3
1023065711	KWETKOWSKI	ELENA	M	191 MACARTHUR BLVD		COVENTRY	RI	028167244	0.031146348	3
1790977361	KAREM	RAKSHANA	PRASANNA	111 BREWSTER ST	FCC TEAM C	PAWTUCKET	RI	028604400	0.0312112705	3
1548752272	JACAVONE	ANGELA		186 PROVIDENCE ST		WEST WARWICK	RI	028932508	0.0334352586	3
1194202705	SUMAN	VRISHALI		239 CRANSTON ST		PROVIDENCE	RI	029072406	0.0349394507	3
1285670265	LAMENDOLA	CHAD	EDWARD	925 MAIN ST		EAST GREENWICH	RI	028183116	0.0374595132	3
1780268458	TILL	LAURA	ANN	455 TOLL GATE RD		WARWICK	RI	028862770	0.0407491047	3
1689750044	VEGA	LUCILLE	C	962 WARWICK AVENUE		WARWICK	RI	02888	0.049114543	3
1922504604	EGGERS	MCKINZIE		39 EAST AVE		PAWTUCKET	RI	028604003	0.0521397526	3
1730498171	GOMES	ELIZABETH	M	407 EAST AVE STE 150		PAWTUCKET	RI	028605299	0.0558082676	3
1245389576	HAMILTON	TERESITA		100 BULLOCKS POINT AVE		RIVERSIDE	RI	029155351	0.0559379449	3
1336574755	WOODS	BRINTON	S	111 BREWSTER ST	FCC-A	PAWTUCKET	RI	028604474	0.0575955571	3
1386757656	PACHECO	CRISTINA		39 EAST AVE		PAWTUCKET	RI	028604003	0.0710010031	3
1336587872	PLEASANTS	GABRIEL	J	450 CLINTON ST		WOONSOCKET	RI	028953207	0.0740918429	3
1740256395	ACKERMAN	EMILY	JANE	261 MAIN ST STE 102		SLATERSVILLE	RI	028761015	0.074979797	3
1821071622	HARRISON	EMILY	C	186 PROVIDENCE ST		WEST WARWICK	RI	028932508	0.0763336905	3
1881709616	GRANDE	JOSEPH	ANTHONY	1243 POST RD	UNIT A	WARWICK	RI	028883221	0.0797919659	3
1275591661	BERMAN	LINDA	J	450 CLINTON ST		WOONSOCKET	RI	028953207	0.0813596058	3
1942230990	FOSTER	AMERICA		1000 BROAD ST		CENTRAL FALLS	RI	028631507	0.0817837641	3
1861020646	ACOSTA	MARLENY	MARGARITA	111 BREWSTER ST		PAWTUCKET	RI	028604400	0.0821606578	3
1841358587	WOLFSON	IVAN	S.	375 ALLENS AVE		PROVIDENCE	RI	029055010	0.0871906039	3
1568634004	MOTEN	DAWN	FRANCES	20 NEWMAN AVE #9002		RUMFORD	RI	02916	0.0886770804	3
1629181268	COIA	DAVID	J	712 OAKLAWN AVE STE 201		CRANSTON	RI	029202858	0.0896418477	3
1902944895	VANDYKE	DAVID	ALAN	1991 VICTORY HWY		GLENDALE	RI	028260760	0.0907421359	3
1629598685	COOK	MOLLY	ANNE	111 BREWSTER ST	FCC A	PAWTUCKET	RI	02860	0.0933657168	3
1386861623	DEGOOD	CATHERINE	ANN	20 COMMONS CORNER WAY		SOUTH KINGSTOW	RI	028792291	0.0950280386	3
1316566383	SHITTU	HAZEEZAT		455 TOLL GATE RD		WARWICK	RI	028862759	0.0968240207	3
1184966608	HEWAMUDALIGE	NADINE	SONALI	239 CRANSTON ST		PROVIDENCE	RI	029072406	0.0970559554	3
1417926890	SOMVANSHI	NICOLE	P	1598 S COUNTY TRL STE 115		EAST GREENWICH	RI	028181762	0.0998110469	3
1922412881	WENG	CHIEN-HSI		355 PRAIRIE AVE		PROVIDENCE	RI	029051928	0.1029657415	3
1386627248	FRAIOLI	FRANK		41 SANDERSON RD	SUITE 206	SMITHFIELD	RI	029172602	0.105216607	3
1548294218	MACKEY-FOWLER	HEATHER	L	70 KENYON AVE	SUITE 211	WAKEFIELD	RI	028794239	0.1061888035	3
1417015496	BOYLE	MICHELLE	A	714 AQUIDNECK AVE		MIDDLETOWN	RI	028425796	0.1064694757	3
1639464837	RICHTER	MATTHEW	JON	1598 S COUNTY TRL STE 115		EAST GREENWICH	RI	028181762	0.1078144606	3
1497193940	STRICSEK	JEREMY	CHRISTOPH	111 BREWSTER ST	FCC TEAM A	PAWTUCKET	RI	028604474	0.1114232159	3
1821104290	WHITE	JORDAN	C.	1000 BROAD STREET		CENTRAL FALLS	RI	028631507	0.1138523166	3
1376700039	VENKAT	SURYADUTT		126 PROSPECT ST STE 202		PAWTUCKET	RI	02860	0.1154379859	3
1356928089	PHAMDUY	CATHERINE	B	455 TOLL GATE RD		WARWICK	RI	028862759	0.1204705779	3
1174513451	O'HEELAN	KATHLEEN	ANN	6 BLACKSTONE VALLEY PL STE 701		LINCOLN	RI	028651170	0.1241542111	3
1639638406	MCPHILLIPS	AMY	CALLAHAN	111 BREWSTER ST		PAWTUCKET	RI	028604474	0.133727742	3
1104874320	COLLINS	DANIEL	FRANCIS	982 TIOGUE AVE.		COVENTRY	RI	028166167	0.1351740175	3
1104879766	CHARNECKI	SARA	ELIZABETH	1800 MAIN RD		TIVERTON	RI	028784625	0.1385304225	3
1972824209	GUPTA	PRIYA	SARIN	111 BREWSTER ST	FCC C	PAWTUCKET	RI	028604474	0.143449171	3
1447226022	MENARD-MANLOV	LISA	M	823 MAIN ST		HOPE VALLEY	RI	028321920	0.1440606835	3
1619991064	FARNUM	ELISABETH	K	215 TALL GATE RD	SUITE 104	WARWICK	RI	02886	0.1461051605	3
1649234451	WILHELM	ROBERT		400 BALD HILL RD		WARWICK	RI	028861617	0.1497056806	3
1174525570	REKAS	MICHAEL	J	1567 CENTERVILLE RD		WARWICK	RI	028864251	0.1504270896	3
1134251135	DUBOIS	DAVID	R	501 GREAT ROAD UNIT 102		NORTH SMITHFIE	RI	02896	0.1531699817	3
1578069282	LIU	EDEN		455 TOLL GATE RD		WARWICK	RI	02886	0.1553044851	3
1407943814	MITCHELL	CRISTINA		727 EAST AVE		PAWTUCKET	RI	028606184	0.1563466518	3
1598762734	MANYAN	JESSICA	CONLON	215 TOLL GATE RD	SUITE 104	WARWICK	RI	028864458	0.1630523708	3
1740700780	OCHOA-TROCHEZ	MELISSA		186 PROVIDENCE ST		WEST WARWICK	RI	028932508	0.1667749007	3
1720180367	GIOVETTI	MARY	LOUISE	36 BRIDGE WAY		PASCOAG	RI	028593131	0.1717064107	3
1306948286	THOMAS	BUDIO	J	15 BAY SPRING AVE		BARRINGTON	RI	02806	0.1744806204	3
1407969553	LAUDENBERG	BERND		111 BREWSTER STREET	FCC TEAM B	PAWTUCKET	RI	02860	0.1774675316	3
1689293656	QUARELLA	MICHAEL		455 TOLL GATE RD		WARWICK	RI	028862759	0.1787081543	3
1922686351	FLOOD	DANIELLE		455 TOLL GATE RD		WARWICK	RI	028862759	0.1804513965	3
1821082777	PUERINI	ALBERT	JOSEPH	725 RESERVOIR AVE.	SUITE 102	CRANSTON	RI	02910	0.1843367509	3
1912319559	MALEK	MARY	WALSH	450 CLINTON ST		WOONSOCKET	RI	028953207	0.1852306669	3
1861788200	PATEL	KHYATI	ARVIND	43 JEFFERSON BLVD		WARWICK	RI	028881027	0.1856229646	3
1942298674	DELGUERCIO	PAUL	V	672 AQUIDNECK AVE		MIDDLETOWN	RI	028425795	0.1873493112	3
1306933791	LEVITT	CAROL		348 GLEANER CHAPEL RD		SCITUATE	RI	028571253	0.1894362481	3
1568091288	LOPRESTO	NICHOLAS		455 TOLL GATE RD		WARWICK	RI	028862759	0.1931695953	3
1811074909	MARVELL	PHILEMON	T	2 WAKE ROBIN RD	SUITE 208	LINCOLN	RI	028654295	0.1938827523	3
1407337322	PLACE	MAUREEN	ANGELA	3 LINDEN RD		NARRAGANSETT	RI	028822532	0.2024758389	3
1407141724	KLAUS	CHRISTOPH	RYAN	1 RIVER ST	THUNDERMIST	WAKEFIELD	RI	028793214	0.2050136855	3
1467719088	PIKE	LILY		727 EAST AVE		PAWTUCKET	RI	028606185	0.2056868142	3
1043898273	SHAFFER	JASON		455 TOLL GATE RD		WARWICK	RI	028862759	0.2085875926	3
1649291527	ARCAND	DENISE	M	1079 MAIN ST	SUITE A	WEST WARWICK	RI	028933715	0.2091231403	3
1215433230	DONOVAN	SAMUEL	EDWIN	111 BREWSTER ST		PAWTUCKET	RI	02860	0.2095825515	3
1912345430	DICK	MICHAEL	DAVID	111 BREWSTER ST	FCC TEAM B	PAWTUCKET	RI	028604474	0.2102626577	3
1790898328	GEORGE	PAUL		111 BREWSTER STREET	FCC TEAM C	PAWTUCKET	RI	02860	0.2160858871	3
1902059785	MAIDA LUQUETT	JORGE		375 ALLENS AVE		PROVIDENCE	RI	029055010	0.2166248412	3
1992771562	CAMPAGNARI	CHRISTOPH	A.	823 MAIN ST		HOPE VALLEY	RI	028321920	0.2185195685	3
1790004075	MENARD	STEVEN	PAUL	830 CHALKSTONE AVE		PROVIDENCE	RI	029084734	0.2186425809	3
1255714572	STEPHAN	GRACE		20 SOUTHWEST AVE		JAMESTOWN	RI	028351120	0.2234566404	3
1528688983	GIGLIELLO	ANGELICA	ROSE	455 TOLL GATE RD		WARWICK	RI	028862770	0.2277312345	3
1184185662	CARDOOS	AMBER		111 BREWSTER ST		PAWTUCKET	RI	028604474	0.228651865	3
1720076011	AMBRAD	JAMIEL	J	730 KINGSTOWN RD	UNIT B5	WAKEFIELD	RI	028793011	0.2349695197	3
1235767567	ROBINSON	MARGARET	GROVES	455 TOLL GATE RD		WARWICK	RI	028862759	0.2364443858	3
1285610600	GARG	MANOJ	KUMAR	900 WARREN AVE	STE 100	EAST PROVIDENC	RI	029141430	0.2370003952	3
1598853566	CAMPANILE	CHRISTOPH		727 EAST AVE		PAWTUCKET	RI	028606184	0.2371098647	3
1649250069	BLACKMER	KAREN		1351 S COUNTY TRL	SUITE 301	EAST GREENWICH	RI	028185079	0.2383461088	3
1083152441	JAWANDA	AMRITPAL	SINGH	639 METACOM AVE		WARREN	RI	028852348	0.244284128	3
1285613448	VACCARO	CARLA	MARIE	20 SOUTHWEST AVE		JAMESTOWN	RI	028351120	0.2485194678	3
1538515606	ADLER	BENJAMIN	ROBINSON	1079 MAIN ST STE A		WEST WARWICK	RI	028933744	0.249510585	3
1902908023	GUTMAN	JOSHUA	DAVID	909 N MAIN ST		PROVIDENCE	RI	029045752	0.2504364295	3
1821124959	FITZPATRICK	HENDRIEKA	A.	111 CHESTNUT ST		PROVIDENCE	RI	029034169	0.2516670107	3
1790280345	WANG	RACHAEL	EMILY	455 TOLL GATE RD		WARWICK	RI	02886	0.2523914363	3
1528447182	HENEY	RYAN	PATRICK	111 BREWSTER ST	FCC-C	PAWTUCKET	RI	02860	0.2534348677	3
1679586267	BERTMAN	JONATHAN		1111 MAIN ST		HOPE VALLEY	RI	028321610	0.2536151741	3
1265420442	BOND	ANDREA	J	2444 E MAIN RD		PORTSMOUTH	RI	028714025	0.2542811563	3
1154385979	WILLIAMS	KATHERINE	S.	355 PRAIRIE AVE		PROVIDENCE	RI	02905	0.2563990714	3
1982088852	LI	JASON		111 BREWSTER ST	FCC-C	PAWTUCKET	RI	028604474	0.2564536497	3
1134129257	GROSS	MONICA	L	360 KINGSTOWN RD	SUITE 104	NARRAGANSETT	RI	028823239	0.2631376284	3
1467490128	TOMLINSON	DAVID	ROBERT	100 KENYON AVE		WAKEFIELD	RI	028794216	0.2656905578	3
1447784665	BLOOM	MOLLY	J	111 BREWSTER ST		PAWTUCKET	RI	028604400	0.2721377915	3
1841678547	HARRIS	DANIEL		186 PROVIDENCE ST		WEST WARWICK	RI	02893	0.2736459595	3
1760419675	BANSAL	TEJ	VARNA	215 TOLLGATE ROAD	SUITE 309 3	WARWICK	RI	028864458	0.2754673242	3
1558507715	THOMPSON	ELISABETH	JOY	823 MAIN ST		HOPE VALLEY	RI	028321920	0.2836307503	3
1720409519	COHEN	MAX	REED	455 TOLL GATE RD		WARWICK	RI	028862759	0.2843743485	3
1578577037	GIANCASPRO	JOSEPH	P	77 FRANKLIN ST		WESTERLY	RI	028913177	0.287553216	3
1417417734	TURNQUEST	DANIELLE		111 BREWSTER ST BLDG 3		PAWTUCKET	RI	028604474	0.288107087	3
1467501882	MINASIAN	DIANE	E	100 BULLOCKS POINT AVE		RIVERSIDE	RI	029155351	0.2883105135	3
1376581629	MARZ	ALBERT	F	466 PUTNAM PIKE		GREENVILLE	RI	028283002	0.2889505654	3
1700862893	SUTHERLAND	MARK	V	43 SMITH ROAD	NHCNE	NEWPORT	RI	02841	0.2925614469	3
1699304360	NELSON	KATHLEEN	JOHANNA	455 TOLL GATE RD		WARWICK	RI	028862770	0.2927353709	3
1609065804	DAVIS	STEPHEN	W	299 PROMENADE STREET	NHPRI	PROVIDENCE	RI	02908	0.2954681387	3
1114905528	SMIGEL	KAREN	R.	900 WARREN AVE STE 400		EAST PROVIDENC	RI	029141430	0.2992846678	3
1134239767	SHREVE	DANIEL	T	47 HAZARD AVE	DANIEL T SH	EAST PROVIDENC	RI	02914	0.3045447894	3
1467683227	VAFIDIS	CONSTANTI		1524 ATWOOD AVE STE 225		JOHNSTON	RI	029193228	0.3055490415	3
1891226346	MCAFEE	SHARDALE		455 TOLL GATE RD		WARWICK	RI	02886	0.3072124167	3
1306934369	JABLOW	BARBARA		727 EAST AVE		PAWTUCKET	RI	028606184	0.3077174254	3
1144244963	ENCARNACION	JANET	R.	530 N MAIN ST		PROVIDENCE	RI	029045762	0.3118710715	3
1356497176	WAY	AARON	W	350 KINGSTOWN RD	SUITE 105	NARRAGANSETT	RI	028823244	0.3118728885	3
1770878134	HANSEL	MARLA	RENE	186 PROVIDENCE ST	THUNDERMIST	WEST WARWICK	RI	028932508	0.3175001928	3
1609225499	TALLAH	CLARISSE		450 CLINTON ST		WOONSOCKET	RI	028953207	0.3256634745	3
1265433908	GONZALEZ	MICHAEL	JB	360 KINGSTOWN RD	SUITE 200	NARRAGANSETT	RI	028823239	0.3289272535	3
1609950831	LANPHEAR	CLAYTON	D	1133 MAIN ST		CHEPACHET	RI	02814	0.3303740259	3
1346312717	FALKENBERRY	STEPHEN	S	450 CLINTON ST		WOONSOCKET	RI	028953207	0.331174011	3
1134104300	LEE	SEOK	S	126 PROSPECT ST		PAWTUCKET	RI	028604429	0.3323677761	3
1285746925	ELRAYESS	FADYA		111 BREWSTER STREET		PAWTUCKET	RI	02860	0.3331653342	3
1417395930	HENEY	JESSICA	HART	111 BREWSTER ST	FCC TEAM B	PAWTUCKET	RI	028604474	0.3358180953	3
1750311296	ROTH	STEVEN	R	1 RIVER ST		WAKEFIELD	RI	028793214	0.3375725529	3
1891040945	GOOJHA	CARMEN	K	111 BREWSTER ST	FCC TEAM C	PAWTUCKET	RI	028604474	0.3391041566	3
1124002365	HOGAN	DAWN	B.	1000 BROAD STREET		CENTRAL FALLS	RI	028631507	0.3403955863	3
1194163634	JARRELL	KATHERINE	ALEXANDRA	111 BREWSTER ST	FCC TEAM C	PAWTUCKET	RI	028604474	0.3451301653	3
1225084064	RANEY	JENNIFER	J	1 RANDALL SQ		PROVIDENCE	RI	02904	0.3452430774	3
1659377307	LAFAZIA	FRANK	W	37 WASHINGTON ST		WEST WARWICK	RI	028934927	0.3467742793	3
1104054261	MALCOLM	SHELDON	D. E.	355 PRAIRIE AVE		PROVIDENCE	RI	02905	0.3476693134	3
1376529230	SHAH	SHRIRAJ	CHANDRAKA	2000 DIAMOND HILL RD STE 18		WOONSOCKET	RI	028951554	0.3496579041	3
1740591015	NIKOLOPOULOS	NICHOLAS	T	300 QUAKER LN # C2-4		WARWICK	RI	028860159	0.3518029202	3
1609861053	FALLON	FRANK	HUGH	1592 BROAD ST		CRANSTON	RI	029054130	0.3535803544	3
1720005184	AVERY	ANN	Z.	191 MACARTHUR BLVD		COVENTRY	RI	028167244	0.3556474603	3
1689203648	GARG	MADHURI		455 TOLL GATE RD		WARWICK	RI	028862759	0.3569281317	3
1730678509	HAUPT	SUSAN	A.	355 PRAIRIE AVE		PROVIDENCE	RI	029051928	0.3626650033	3
1821074345	KAGAN	SAMUEL		925 MAIN ST		EAST GREENWICH	RI	028183116	0.3649080872	3
1508859109	NG	KAREN	Y	100 CURTIS ST	OLNEYVILLE	PROVIDENCE	RI	029093623	0.3649440898	3
1972557346	SMALL	PETER	MICHAEL	200 HIGH SERVICE AVENUE	ST. JOSEPH	NORTH PROVIDEN	RI	02904	0.3667307284	3
1306307368	BEAUVAIS	KETHELYNE		455 TOLL GATE RD		WARWICK	RI	028862759	0.3672480757	3
1972651529	FESSLER	SARAH	JANE	100 BULLOCKS POINT AVE		RIVERSIDE	RI	029155351	0.3695368838	3
1609033190	BICA	DAVID	PEDRO	1598 S COUNTY TRL STE 100		EAST GREENWICH	RI	028181627	0.3730896396	3
1568693497	BICA	NATASHA		355 PRAIRIE AVE	PROVIDENCE	PROVIDENCE	RI	029051928	0.3746477269	3
1245790013	NEEL	KIRA		111 BREWSTER ST		PAWTUCKET	RI	028604474	0.3805143192	3
1265019178	JACOBSEN	BECK		455 TOLL GATE RD		WARWICK	RI	028862759	0.3849449988	3
1528065745	DEROLF	DONALD	A.	321 VAUCLUSE AVE		MIDDLETOWN	RI	028425786	0.3870374343	3
1134113749	WILSON	JEFFREY		725 RESERVOIR AVE	SUITE 102	CRANSTON	RI	029104448	0.3871601491	3
1497016091	TURSHEN	MARK	H	320 PHILLIPS ST STE 203		NORTH KINGSTOW	RI	028525149	0.3902410909	3
1154304996	BORKAN	JEFFREY	M	111 BREWSTER ST	FAMILY CARE	PAWTUCKET	RI	028604400	0.3965231322	3
1861529158	SOLOMON	JOHN	J	594 GREAT RD	SUITE 103	NORTH SMITHFIE	RI	028966810	0.4002533739	3
1942839626	BRANDON	STEPHEN		455 TOLL GATE RD		WARWICK	RI	028862759	0.402160919	3
1851467161	BRIONES	LEAH		360 KINGSTOWN RD STE 200		NARRAGANSETT	RI	028823239	0.4025949619	3
1326013913	SAAL	ANDREW	D.	355 PRAIRIE AVE		PROVIDENCE	RI	029051928	0.4029268098	3
1477536415	CHANDRAN	RABIN		111 BREWSTER ST	DEPARTMENT	PAWTUCKET	RI	028604400	0.4061217869	3
1679137780	LACH	REBECCA	LAUREN	111 BREWSTER ST		PAWTUCKET	RI	028604474	0.4061940901	3
1477523488	ASHLEY	DAVID	W	111 BREWSTER ST	DEPARTMENT	PAWTUCKET	RI	028604474	0.4077479534	3
1649680653	SADACHARAN	RADHA		164 SUMMIT AVE		PROVIDENCE	RI	029062853	0.4083786315	3
1477561348	CANCRO	CAROL		407 EAST AVE	SUITE 150	PAWTUCKET	RI	028605290	0.4085165134	3
1104147446	LAKIN	ASHLEY	MICHELLE	111 BREWSTER ST	FCC C	PAWTUCKET	RI	028604474	0.4117788157	3
1427343748	HEDDE	LAUREN	KATHLEEN	320 PHILLIPS ST UNIT L		NORTH KINGSTOW	RI	028525166	0.4120498278	3
1487005682	BROOKS	JIMMETTE	N	595 WASHINGTON ST		COVENTRY	RI	028165476	0.4132717701	3
1801924170	GOLOMB	DUANE	THOMAS	766 WASHINGTON ST		COVENTRY	RI	028165486	0.4213854086	3
1255337366	HARDING	HALINA		226 BUTTONWOOD AVE		WARWICK	RI	02886	0.4245626821	3
1043294630	STEINMETZ	GREGORY		857 POST RD	ASSOCIATES	WARWICK	RI	028883360	0.4282312614	3
1679767453	MONTES	ANNE CAMI	ALTEZ	1090 CRANSTON ST		CRANSTON	RI	029207323	0.428874924	3
1659460442	FINE	MICHAEL		727 EAST AVE		PAWTUCKET	RI	028606184	0.4324216281	3
1780022236	SOROKIN	JEFFREY	ALAN	594 GREAT RD	SUITE 102A	NORTH SMITHFIE	RI	028966810	0.4338385055	3
1104385962	CARLEY	TESS		111 BREWSTER ST		PAWTUCKET	RI	028604474	0.4376038934	3
1326151937	BEHTASH	SOLMAZ		712 BROAD ST		PROVIDENCE	RI	029071465	0.4379935211	3
1811057508	WHITAKER	DAVID	MICHAEL	6 BUTTERFIELD ROAD	POTTER BUIL	KINGSTON	RI	02881	0.4379958536	3
1124065313	IVERSON	KENNETH	JAY	43 SMITH RD	NAVAL HEALT	NEWPORT	RI	028411002	0.4412016507	3
1932182615	BRADSHAW	KENNETH	GERARD	19 FRIENDSHIP ST	FAMILY PHYS	NEWPORT	RI	028402272	0.4463379325	3
1528110806	LEVY	JENNIFER	S	2444 E MAIN RD		PORTSMOUTH	RI	028714025	0.4470375569	3
1730144551	WILLIS	PETER	L	25 WELLS ST		WESTERLY	RI	028912922	0.4472285218	3
1578975215	MOTIA	MORGAN		39 EAST AVE		PAWTUCKET	RI	028604003	0.4488428582	3
1679647432	MILLER	MARSHA	MAXINE	BROWN UNIVERSITY HEALTH SERVICES	BROWN UNIVE	PROVIDENCE	RI	029120001	0.4510437005	3
1811300890	SULLIVAN	JAMIE		455 TOLL GATE RD		WARWICK	RI	028862759	0.4520463983	3
1427024108	ROBBIO	ROBERT	JOSEPH	450 CLINTON ST		WOONSOCKET	RI	028953207	0.4536817886	3
1912388760	ESCOBAR	SHAUNNA		450 CLINTON ST		WOONSOCKET	RI	02895	0.4564409845	3
1013963818	AUSTIN	JASON	K	1524 ATWOOD AVE STE 220		JOHNSTON	RI	029193278	0.4581506026	3
1649383241	ADDO	MATILDA		111 BREWSTER STREET	FCC TEAM B	PAWTUCKET	RI	02860	0.4608144283	3
1710410113	MISTRY	MAYA		455 TOLL GATE RD		WARWICK	RI	028862759	0.4625664905	3
1154317600	KOSTRZEWA	DARIUSZ		360 KINGSTOWN RD	SUITE 200	NARRAGANSETT	RI	028823239	0.4650523101	3
1922198837	NUNES	BELARMINO	AUGUSTO	1637 MINERAL SPRING AVE	SUITE 107	NORTH PROVIDEN	RI	029044042	0.4686613127	3
1902050503	RODRIGUEZ	FARIDAH	T	186 PROVIDENCE ST		WEST WARWICK	RI	028932508	0.4695230413	3
1952547424	LARSON	PAUL		1500 PONTIAC AVE STE 101		CRANSTON	RI	029204486	0.4708295024	3
1184756199	DUBOIS	CAROL	J	501 GREAT ROAD UNIT 102		NORTH SMITHFIE	RI	02896	0.4738127475	3
1649355991	BIANCO	RICHARD	MICHAEL	450 VETERANS MEMORIAL PKWY UNIT 15B		EAST PROVIDENC	RI	029145300	0.4766422359	3
1215994405	STOKOE	USHA		200 TOLL GATE RD	SUITE 204	WARWICK	RI	028864440	0.4788521582	3
1649386442	ROBERTS	DEBRA	L.	60 BAY SPRING AVENUE	6B	BARRINGTON	RI	028061386	0.4809900594	3
1871173914	BURNS	ZACHARY		455 TOLL GATE RD		WARWICK	RI	028862759	0.4820969736	3
1417536038	NAGARSHETH	MEERA	BHARAT	455 TOLL GATE RD		WARWICK	RI	028862759	0.4821094193	3
1437173572	SOMASUNDAR	SUKANYA		1500 PONTIAC AVE		CRANSTON	RI	029204495	0.4823721822	3
1548468119	LEE	NOELLE	L.	355 PRAIRIE AVE		PROVIDENCE	RI	029051928	0.4851738538	3
1013034016	DENNY	LISA	RACHELLE	6 VINCENT PAUL DR		BARRINGTON	RI	028064809	0.4862604455	3
1689668584	MAGUIRE	STEPHEN		1144E CURTIS CORNER RD		S KINGSTOWN	RI	028791461	0.4872917046	3
1700349495	DE KLERK	KATHARINA	ROSALINDE	111 BREWSTER ST		PAWTUCKET	RI	028604474	0.4902969401	3
1255444857	ANDREONI	STEPHEN		111 BREWSTER STREET	FCC TEAM C	PAWTUCKET	RI	02860	0.5015393503	3
1265417836	TAYLOR	JULIE	S.	111 BREWSTER ST	DEPARTMENT	PAWTUCKET	RI	028604400	0.5034565914	3
1154319440	DELEO	JULIE	F	2444 E MAIN RD		PORTSMOUTH	RI	028714025	0.5071005353	3
1275618498	FELBER	KARL		209 ARMISTICE BLVD	PAWTUCKET H	PAWTUCKET	RI	02860	0.5133401912	3
1497275465	GILLOOLY	CAITLIN	ANN	186 PROVIDENCE ST		WEST WARWICK	RI	028932508	0.5144683726	3
1780213629	LEON	KIMBERLY	ANN	455 TOLL GATE RD		WARWICK	RI	028862759	0.519410155	3
1518029834	MCKEE	EUGENE		7260 POST RD		NORTH KINGSTOW	RI	028523211	0.5229028824	3
1689639874	LUCARELLI	MICHAEL	WILLIAM	3461 S COUNTY TRL	SUITE 201	EAST GREENWICH	RI	028181463	0.5293531327	3
1205498482	NEPAUL	AARON		455 TOLL GATE RD		WARWICK	RI	028862770	0.5337740954	3
1396701249	NUDELMAN	JUDITH	ANN	530 N MAIN ST		PROVIDENCE	RI	029045762	0.5357442477	3
1881781920	FRAZZANO	ARTHUR	A	97 WATERMAN ST		PROVIDENCE	RI	029129079	0.5363230051	3
1396825931	MARZILLI, JR.	BERNARD	V.	60 WELLS ST		WESTERLY	RI	028912924	0.5400242557	3
1215085816	GUTTMACHER	THOMAS	E	100 BULLOCKS POINT AVE		RIVERSIDE	RI	029155351	0.5405715939	3
1588675698	ZULLO	MARK	C.	70 KENYON AVE	SUITE 211	WAKEFIELD	RI	028794239	0.5411504668	3
1922064534	MACHATA	JOHN	JOSEPH	320 PHILLIPS STREET	SUITE 102	NORTH KINGSTOW	RI	028525149	0.5412997755	3
1376642405	LEE	KYUNG	CHUL	67 VALLEY RD		MIDDLETOWN	RI	028427218	0.5427320523	3
1053765586	SAYRE	JULIE	ANN	2444 E MAIN RD		PORTSMOUTH	RI	028714025	0.5430428207	3
1427578400	FLYNN	SHAUN	MICHAEL	111 BREWSTER ST, FCC A		PAWTUCKET	RI	02860	0.5434649217	3
1073975272	PAUL	NITHIN	JOSEPH	450 CLINTON ST		WOONSOCKET	RI	028953207	0.5465289883	3
1679567531	HORAN	JOHN	FX	1592 BROAD ST		CRANSTON	RI	029054130	0.5467327868	3
1760793863	MCCORMICK	CRISTINA	MOTA	1 RIVER ST		WAKEFIELD	RI	028793214	0.5502113577	3
1790868123	RAIMONDO	SHEILA	CHILLI	1 FACTORY POND CIR		GREENVILLE	RI	028282921	0.5615793558	3
1356348585	MCWILLIAMS	TERRENCE	R.	11 FRIENDSHIP ST		NEWPORT	RI	028402271	0.5624928738	3
1770528275	DANZER	DAVID	BENJAMIN	455 TOLL GATE RD		WARWICK	RI	028862759	0.5647916224	3
1508951708	ROCCHIO	ELIZABETH		1050 MAIN ST	SUITE 18	E GREENWICH	RI	028183161	0.5654225445	3
1962066878	KETHEESWARAN	PAVINARMA		111 BREWSTER ST		PAWTUCKET	RI	028604474	0.5656961177	3
1730414640	SLADE	WILLIAM	JOSEPH	59 S COUNTY COMMONS WAY FL H32		SOUTH KINGSTOW	RI	028798270	0.5681771499	3
1285116566	RORK	ANDREW		111 BREWSTER ST		PAWTUCKET	RI	028604474	0.5686580341	3
1699150813	STERNS	SARAH	ELIZABETH	450 CLINTON ST		WOONSOCKET	RI	028953207	0.5688961472	3
1477570018	LEIBOWITZ	DAVID	E	851 MAIN ST		WARREN	RI	02885	0.5787360256	3
1548240971	HIGHT	ELLEN	B	1351 S COUNTY TRL	SUITE 301	EAST GREENWICH	RI	028185079	0.5813969861	3
1154616514	GUMPERT	RICHARD	HEATH	111 BREWSTER ST	FCC TEAM A	PAWTUCKET	RI	028604474	0.5842169363	3
1053818013	MCCLAIN	KATHRYN		111 BREWSTER ST		PAWTUCKET	RI	02860	0.5856601436	3
1558324970	GHERARDI	OLIVIER	M	17 AIRPORT RD		WARWICK	RI	028891001	0.5856790988	3
1295710879	TRYFOROS	MARGARET		111 BREWSTER ST	DEPARTMENT	PAWTUCKET	RI	028604400	0.5860291797	3
1639639271	HOEG	LAURA	NICOLE	111 BREWSTER ST		PAWTUCKET	RI	028604474	0.586160824	3
1982712030	RAYMOND	ALEXA	R	672 AQUIDNECK AVE		MIDDLETOWN	RI	028425795	0.5923997395	3
1437322427	STARKENBERG	AMY	J	2140 MENDON RD	STE 1	CUMBERLAND	RI	028643833	0.5937476771	3
1962908483	ARREY	GISELE	YADJE CHO	455 TOLL GATE RD		WARWICK	RI	02886	0.5948043822	3
1972619864	REGAN	DANIEL	LEONARD	1526 ATWOOD AVE	SUITE 100	JOHNSTON	RI	02919	0.5950726162	3
1487641411	KERZER	DAVID	G	1500 PONTIAC AVE		CRANSTON	RI	029204406	0.6007170154	3
1477655645	MAC LEAN	KATHERINE	LOUISE	780 RESERVOIR AVE	SUITE 117	CRANSTON	RI	029104425	0.6012073139	3
1871530592	FELDER	MICHAEL	F	400 BALD HILL RD	SUITE 520	WARWICK	RI	028861617	0.6052074123	3
1194175034	PATEL	PAYAL	V	111 BREWSTER ST	FCC TEAM C	PAWTUCKET	RI	028604474	0.6074502722	3
1386608164	ANDREOZZI	ROCCO	JOSEPH	77 FRANKLIN ST		WESTERLY	RI	028913136	0.6094625679	3
1033199468	MANZO	PIERRE	R	1351 S COUNTY TRL	SUITE 301	EAST GREENWICH	RI	028185079	0.6104832057	3
1093888919	SWEN	JEANNE	WREAN	1660 BROAD ST		CRANSTON	RI	029052730	0.6105621795	3
1689194631	BLOSSOM-HARTL	JULIE	C	111 BREWSTER ST	FCC A	PAWTUCKET	RI	02860	0.6176077237	3
1073733911	VANHAAREN	WILHELMUS	ALBERT	399 ALGONQUIN DR		WARWICK	RI	028885535	0.6201131188	3
1033566443	EADS	ANGEL	M.	355 PRAIRIE AVE		PROVIDENCE	RI	02905	0.6206403387	3
1366551202	GREEN	THOMAS	LEONARD	688 FRENCHTOWN ROAD		EAST GREENWICH	RI	02818	0.621542896	3
1104089523	DELAPORTA	SARA	E	186 PROVIDENCE ST		WEST WARWICK	RI	028932508	0.6239621121	3
1861435000	CUMMINGS	STEPHEN	FRANCIS	58 DYE HILL RD		HOPE VALLEY	RI	028321218	0.634226335	3
1609974070	DAVEY	JENNIFER	L.	400 BALD HILL RD		WARWICK	RI	028861617	0.6361887267	3
1891775052	CHO	HYUNMIN	WESLEY	43 SMITH RD		NEWPORT	RI	028411006	0.6374337206	3
1578944583	AINSWORTH	TRENT		43 SMITH RD		NEWPORT	RI	028411006	0.6376485194	3
1417138850	CARRELLAS	ROBERT		674 AQUIDNECK AVE		MIDDLETOWN	RI	028425692	0.639545841	3
1508841081	SADOVNIKOFF	GREGORY		60 BAY SPRING AVE	UNIT A1	BARRINGTON	RI	028061384	0.642932847	3
1083064026	KELVEY	AMANDA	A	111 BREWSTER ST	FCC TEAM C	PAWTUCKET	RI	028604474	0.645082264	3
1679831937	JOHNSON	JESSICA		450 CLINTON ST		WOONSOCKET	RI	028953207	0.6455370037	3
1215995097	WEAVER	MICHAEL	JAMES	553 KINGSTOWN RD		WAKEFIELD	RI	028793600	0.6457240729	3
1093247660	DARLAND	KATHARINE		593 EDDY ST		PROVIDENCE	RI	029034923	0.6473802857	3
1770542284	NORCROSS	MURRAY	C	2444 E MAIN RD		PORTSMOUTH	RI	028714025	0.6618638032	3
1750678082	SIEGERT	NICOLE		111 BREWSTER ST	FCC TEAM B	PAWTUCKET	RI	028604474	0.6633179359	3
1528010824	CASCI	ROBERT		51 OLD MILL RD		CHARLESTOWN	RI	028133322	0.6678923088	3
1023307162	MALEK	MATTHEW	MICHAEL	450 CLINTON ST		WOONSOCKET	RI	028953207	0.6692597753	3
1114306776	GRAHAM	CHELSEA	ERIN	186 PROVIDENCE ST		WEST WARWICK	RI	02893	0.6702462042	3
1538456298	BYON	TIMOTHY		2444 E MAIN RD		PORTSMOUTH	RI	028714025	0.6750976772	3
1760402903	COHEN	TRACEY	E.	66 PAVILION AVE		PROVIDENCE	RI	029051522	0.6885088457	3
1033109236	SLATTERY	JOHN	GORMLEY	925 MAIN ST		EAST GREENWICH	RI	028183116	0.6891277752	3
1982754859	TOSELLI	ALFRED		1526 ATWOOD AVE	SUITE 100	JOHNSTON	RI	029193289	0.6892491191	3
1972566396	CLEMENS	SUSAN	V	400 BALD HILL ROAD		WARWICK	RI	028861617	0.6991767728	3
1477511236	SALISBURY	MATTHEW	TROWBRIDG	1500 PONTIAC AVE		CRANSTON	RI	029204406	0.7009184513	3
1154382562	SPERBER	KENNETH	FARRELL	727 EAST AVE		PAWTUCKET	RI	028606184	0.7015355316	3
1679952220	GLEYZER	NICOLE	ELIZABETH	111 BREWSTER ST	FCC-B	PAWTUCKET	RI	028604474	0.7019935952	3
1124609318	GONZALEZ	SONIA		455 TOLL GATE RD		WARWICK	RI	028862759	0.7054149959	3
1912972753	ARENA	ANDREA	E	60 BAY SPRING AVE	6B	BARRINGTON	RI	028061384	0.7064406908	3
1881625788	PLOVER	REGINA		1660 BROAD ST		CRANSTON	RI	029052730	0.7082931496	3
1427044528	SOUTHER	JENNIFER		30 MARTIN STREET	UNIT #30A	CUMBERLAND	RI	028645321	0.7119681922	3
1063091981	SIMMONS	LIZA	CLAIRE	455 TOLL GATE RD		WARWICK	RI	028862759	0.7156266518	3
1326209743	GALLARDO-COCH	MARGARET	ANNETTE	712 BROAD ST		PROVIDENCE	RI	029071465	0.7163705135	3
1083678023	MINER	MARTIN	M.	164 SUMMIT AVE	FAIN BLDING	PROVIDENCE	RI	029062853	0.722017696	3
1013145275	ANDELLOUX	DEREK	ADRIAN	3461 S COUNTY TRL		E GREENWICH	RI	028181465	0.7224357397	3
1053412767	ROSENBERG	MARK		725 RESERVOIR AVE	SUITE 102	CRANSTON	RI	029104448	0.7243412648	3
1265888036	GARREN	NIKKI		21 DIVISION ST		PAWTUCKET	RI	028605352	0.728757128	3
1861710394	GRANT	MEGHAN	ELIZABETH	46 WELLS ST		WESTERLY	RI	028912924	0.7306338217	3
1477618528	SHARMA	KUNJBALA		1145 MAIN ST		PAWTUCKET	RI	028604807	0.7310372073	3
1336146562	LEVIN	WILLIAM	D.	19 FRIENDSHIP ST	SUITE 130	NEWPORT	RI	028402200	0.7320971967	3
1467033613	GOODWIN	BAILEY	WALKER	455 TOLL GATE RD		WARWICK	RI	028862759	0.7329261623	3
1679100101	CIAPCIAK	KELLY	MICHELLE	455 TOLL GATE RD		WARWICK	RI	028862759	0.7337744319	3
1285898817	DAVIS	AARON	A	407 EAST AVE	SUITE 150	PAWTUCKET	RI	028605299	0.7338849179	3
1699154252	HOTTENSTEIN	BRIDGET	B	164 SUMMIT AVE		PROVIDENCE	RI	02906	0.7373034939	3
1245551571	FUREY	CHRISTOPH	MATHEW	111 BREWSTER ST	FCC A	PAWTUCKET	RI	028604474	0.7391090546	3
1306959747	FARRELL	TIMOTHY		407 EAST AVE	UNIVERSITY	PAWTUCKET	RI	028605299	0.741469243	3
1750969887	NICKAS	JENNA		455 TOLL GATE RD		WARWICK	RI	028862759	0.7433103992	3
1831501378	ERICKSON	EMILY		111 BREWSTER ST	FCC TEAM B	PAWTUCKET	RI	028604474	0.7437298571	3
1336344357	PATEL	SONAL		1 WARREN WAY		PROVIDENCE	RI	029055000	0.7485189995	3
1962965905	PERRY	MATTHEW		111 BREWSTER ST		PAWTUCKET	RI	028604474	0.7503674141	3
1366029258	MALLOY	PATRICK		455 TOLL GATE RD		WARWICK	RI	028862759	0.7512207808	3
1427119056	RULIN	RENEE	B	111 BREWSTER ST		PAWTUCKET	RI	028604400	0.751890587	3
1629097506	WELLS	KENNETH		20 SOUTHWEST AVE		JAMESTOWN	RI	028351120	0.7521496344	3
1881687481	KHATIB	PERVEZ	A	100 CURTIS ST		PROVIDENCE	RI	029093623	0.7643732143	3
1528171816	REDDY	CHAITANYA		111 BREWSTER STREET	FCC TEAM A	PAWTUCKET	RI	02860	0.7654866827	3
1962763656	WATSON	SARA	E	1 RIVER ST		WAKEFIELD	RI	028793214	0.7679190905	3
1275023160	PONTI	JOHN	THOMAS	111 BREWSTER ST		PAWTUCKET	RI	02860	0.7705657057	3
1790366565	KELLY	STEVENS	ERIC	455 TOLL GATE RD		WARWICK	RI	028862770	0.7709417919	3
1710962055	SAM	DAVID	ARTHUR	1000 BROAD ST	NOTRE DAME	CENTRAL FALLS	RI	028631507	0.7740098591	3
1235361080	ABROGUENA	JOHN PAUL	A	1 RANDALL SQ		PROVIDENCE	RI	029042709	0.7764930193	3
1649664756	ASSAD	SAMI		50 MEMORIAL BLVD		NEWPORT	RI	02840	0.7797347562	3
1902148141	GIORDANO-PERE	WILFREDO		1126 HARTFORD AVE		JOHNSTON	RI	029197109	0.78471049	3
1093120388	MENDES	NELSON		381 PAWTUCKET AVE		PAWTUCKET	RI	028605145	0.7907933941	3
1326300963	GODDARD	LAUREN		1351 S COUNTY TRL STE 301		EAST GREENWICH	RI	028185083	0.7952449018	3
1699772467	ENGLAND	JOSEPH	J	20 SOUTHWEST AVE		JAMESTOWN	RI	028351120	0.7974324654	3
1861493090	HO	LYNN		320 PHILLIPS ST	STE 102	NORTH KINGSTOW	RI	028525149	0.8014020002	3
1558342311	ANANDARAJAH	GOWRI		111 BREWSTER ST	MEMORIAL HO	PAWTUCKET	RI	028604400	0.8019938291	3
1982717807	MCGONIGLE	JOHN	DERMOTT	201 WATERMAN AVE		EAST PROVIDENC	RI	029143522	0.8022235408	3
1619505385	BOWEN	GARRETT		455 TOLL GATE RD		WARWICK	RI	028862759	0.8029964644	3
1700172418	ROSS	MICHAEL	GEORGE	345 BLACKSTONE BLVD	CENTER HOUS	PROVIDENCE	RI	029064800	0.8030900293	3
1730159500	KASSABIAN	LIBARID		310 MAPLE AVE		BARRINGTON	RI	028063430	0.8055952963	3
1982081832	SAMPINO	ANTHONY		5750 POST RD STE 2B		EAST GREENWICH	RI	028182139	0.8076362558	3
1427042894	OSBORNE GASKI	ROANNE		375 ALLENS AVE		PROVIDENCE	RI	029055010	0.8125219996	3
1124281332	RAMIREZ	RICHMOND	JOLONGBAY	1126 HARTFORD AVE		JOHNSTON	RI	02919	0.8133839796	3
1730164211	SCHWARTZ	JAMES		1445 WAMPANOAG TRL	UNIT 205	EAST PROVIDENC	RI	029151000	0.8151910956	3
1841451531	MACFARLAN	JOLINE	C.S.	1 RIVER ST		WAKEFIELD	RI	02879	0.8186628189	3
1174106918	WONG	KRISTEN	ELIZABETH	455 TOLL GATE RD		WARWICK	RI	028862759	0.8191477222	3
1497709398	ZINK	THERESE	M.	355 PRAIRIE AVE		PROVIDENCE	RI	02905	0.8196570342	3
1194145037	GLECKEL	MELISSA		111 BREWSTER ST		PAWTUCKET	RI	028604400	0.8198535092	3
1710983366	FOREMAN	DOUGLAS	SCOTT	1444 WARWICK AVE		WARWICK	RI	028885026	0.8245899635	3
1134278369	GONZALEZ	EILEEN MA	L	59 S COUNTY COMMONS WAY FL H32		SOUTH KINGSTOW	RI	028798270	0.8254145243	3
1588646632	SCHOORENS	CATHY	J.	106 NATE WHIPPLE HWY		CUMBERLAND	RI	028641403	0.82911424	3
1053443978	QUINN	DONN	R	2130 MENDON RD	SUITE 3-333	CUMBERLAND	RI	028643844	0.8307183952	3
1437148640	TIEN	ALEXANDRA	MEYER	1180 HOPE ST		BRISTOL	RI	028091126	0.8318882118	3
1760989974	NEAL	NATASHA	SAJEEVIKA	455 TOLL GATE RD		WARWICK	RI	02886	0.8336732173	3
1487725743	DIMARCO	KRISTEN	ROSE	215 TOLL GATE ROAD	SUITE 306	WARWICK	RI	02886	0.8384788133	3
1174579643	CRAWFORD	KIM		33 DANIELSON PIKE		NORTH SCITUATE	RI	028571877	0.8409904436	3
1487651618	MINIUTTI	JANE	G	1800 MAIN RD		TIVERTON	RI	028784625	0.8438055496	3
1538548102	ROSENBAUM	JENNIFER	A	5750 POST RD STE 2C		EAST GREENWICH	RI	028182139	0.8507693745	3
1073036968	ROULLARD	CHRISTINA	PRISCILA	455 TOLL GATE RD		WARWICK	RI	028862759	0.852371456	3
1285739813	KING	GARY	G	600 PUTNAM PIKE	SUITE 1	GREENVILLE	RI	02828	0.8545137839	3
1205286143	PALOMBO	ANGELINA		111 BREWSTER ST	FCC TEAM A	PAWTUCKET	RI	028604474	0.8576703178	3
1174508584	SUN	MARGARET	A	1445 WAMPANOAG TRAIL	UNITE 205	EAST PROVIDENC	RI	02915	0.8667782214	3
1093712226	KEIGWIN	W. SCOTT		1800 MAIN RD		TIVERTON	RI	028784625	0.8677035504	3
1154419125	GOCCIA	RICHARD	J	982 TIOGUE AVE		COVENTRY	RI	028166167	0.8694411734	3
1376048637	IADEVAIA	MICHAEL	A	111 BREWSTER ST FL 3		PAWTUCKET	RI	02860	0.8750497908	3
1700837705	KLONOWSKI	EVA		1 RIVER ST		WAKEFIELD	RI	028793214	0.8761998442	3
1316012859	MAIER	PATRICIA		BROWN UNIVERSITY HEALTH SERVICES	13 BROWN ST	PROVIDENCE	RI	029120001	0.8769301283	3
1598261745	SOUZA	AILEEN	CACERES	455 TOLL GATE RD		WARWICK	RI	02886	0.8793797683	3
1972098465	ODOM	NKENNA		146 W RIVER ST FL 3		PROVIDENCE	RI	029042609	0.8807500912	3
1164486882	HINTEREGGER	FRANCES		823 MAIN ST		HOPE VALLEY	RI	028321920	0.8816296108	3
1912317082	DIMOND	LEILANI		NAVAL HEALTH CLINIC NEW ENGLAND	43 SMITH RD	NEWPORT	RI	02841	0.8890482941	3
1184690299	LA PROVA	GINA	GERARDINE	2140 MENDON RD		CUMBERLAND	RI	028643843	0.889176141	3
1871955369	FARHAT	ZEIN	A.	1 WARREN WAY		PROVIDENCE	RI	02905	0.8925785813	3
1629399951	BAUER	BENJAMIN	JARED	111 BREWSTER ST	FCC A	PAWTUCKET	RI	028604474	0.8959816363	3
1992725790	CESARIO	CARLA	A	3461 S COUNTY TRL		EAST GREENWICH	RI	028181465	0.8967777211	3
1922076736	DUARTE	KRISTINA	MARIE	1 RANDALL SQ		PROVIDENCE	RI	02904	0.9078423786	3
1457466112	NICEWANDER	ROBERT	K	1126 HARTFORD AVE		JOHNSTON	RI	029197130	0.920182602	3
1295265627	LEONARD	KATHRYNE	ANNE	922 RESERVOIR AVE		CRANSTON	RI	029104417	0.9202480642	3
1629045646	GROSKIN	STEPHEN	D	546 MAIN ROAD	PRIMA CARE,	TIVERTON	RI	028781350	0.9206527816	3
1962495416	KERZER	MARTIN	J	857 POST RD		WARWICK	RI	028883360	0.9228979321	3
1942283841	EATON	CHARLES	B.	111 BREWSTER ST	DEPARTMENT	PAWTUCKET	RI	028604400	0.9242017334	3
1972533503	ROSENBERG	MICHAEL	C	335 HOPE ST		PROVIDENCE	RI	02906	0.9247373175	3
1174525125	FIELDING	KRISTIN		50 MEMORIAL BLVD		NEWPORT	RI	028403636	0.9282262311	3
1497165880	KERZER	JASON		1500 PONTIAC AVE STE 101		CRANSTON	RI	029204486	0.9348994628	3
1760676548	FAMADOR	MA. LIZA	FLORES	191 MACARTHUR BLVD		COVENTRY	RI	028167244	0.9350311015	3
1700092103	PARK	CHAN	HOON	905 VICTORY HWY		SLATERSVILLE	RI	02876	0.9392168345	3
1023092806	NOTHNAGLE	MELISSA		111 BREWSTER ST	DEPARTMENT	PAWTUCKET	RI	028604400	0.939900815	3
1952565889	CURTICE	WALTER	SCOTT	3 CRESTVIEW DR	LOWER LEVEL	WESTERLY	RI	028912907	0.9423679318	3
1073073581	INDECH	CAILEY		111 BREWSTER ST		PAWTUCKET	RI	028604474	0.9449659222	3
1639183619	LISI	DEBORAH	J.	1090 CRANSTON ST		CRANSTON	RI	029207323	0.9487951328	3
1578057311	PEARCE	CAROLYN		111 BREWSTER ST		PAWTUCKET	RI	028604400	0.9503279947	3
1205811635	ALVES	JOYCE	A	1445 WAMPANOAG TRL	STE 205	EAST PROVIDENC	RI	029151000	0.9522411367	3
1770512766	HAYDEN	MICHAEL	JOSEPH	712 OAKLAWN AVE	SUITE 5	CRANSTON	RI	029202858	0.9523940445	3
1124079090	CRISAFI	BARTEL	ROBERT	77 FRANKLIN ST		WESTERLY	RI	028913177	0.9546781303	3
1205940566	MATHIAS	DAVID	ANDREW	1000 BROAD STREET		CENTRAL FALLS	RI	028631507	0.9606268573	3
1962723205	SUTTER	MARY	BETH	111 BREWSTER ST		PAWTUCKET	RI	028604400	0.9678050442	3
1811125081	BUCKLEY	JENNIFER	LYNN	186 PROVIDENCE ST		WEST WARWICK	RI	028932508	0.9696215982	3
1114038445	KWETKOWSKI	BRIAN	GEORGE	3461 S COUNTY TRL STE 303		E GREENWICH	RI	028181463	0.9733582144	3
1689166720	OGWURIKE	CHINEDU O		355 PRAIRIE AVE		PROVIDENCE	RI	029051928	0.9769319286	3
1821478124	CHAUDARY	MYRA	A	900 WARREN AVE STE 400		EAST PROVIDENC	RI	02914	0.9807701497	3
1508847377	ANTHONY	DAVID		111 BREWSTER ST	MEMORIAL HO	PAWTUCKET	RI	028604400	0.9859217447	3
1598965444	SEBALLOS	BENILDA	BAYANI	450 CLINTON ST		WOONSOCKET	RI	028953207	0.9892835203	3
1376535757	TAFT	SUSAN	ELIZABETH	308 CALLAHAN RD		NORTH KINGSTOW	RI	028527739	0.9896599059	3
1629063219	CALLAHAN	KEITH	L	390 TOLL GATE RD	SUITE 108	WARWICK	RI	028864326	0.9945632201	3
1396265724	STOOPS	HANNAH	R	111 BREWSTER ST FCC A		PAWTUCKET	RI	02860	0.9952091016	3
1790715654	LYSTER	MARY	E	4533 S COUNTY TRL		CHARLESTOWN	RI	028133428	0.9979585698	3
1285722231	KENNEDY	CHRISTINE		727 EAST AVE		PAWTUCKET	RI	028606184	0.9982954301	3
