# Supplementary material for: Prevalence and Correlates of COVID-19 Vaccine Information on Family Medicine Practices’ Websites in the United States: Cross-sectional Website Content Analysis
Source: JMIR Form Res. 2022 Nov 17;6(11):e38425. doi: 10.2196/38425 (PMC9671487; doi:10.2196/38425)
Supplement: Multimedia Appendix 1 [file formative_v6i11e38425_app1.zip › NPI datasets/SC_NPI.csv]

NPI	last_name	first_name	middle_name	Full name	address_line1	address_line2	city	state	zip	r	target_sample	Comment
1598708133	ULMER	ENOCH	G.	ENOCH G. ULMER, SC	8311 WARREN H ABERNATHY HWY		SPARTANBURG	SC	293011249	0.000167656	17	Website found
1053387019	MEYER	ANN	ELIZABETH	ANN ELIZABETH MEYER, SC	1690 HIGHWAY 160 W		FORT MILL	SC	297088024	0.000944139	17	Orthopedic center
1912534744	MILLER	MARGARET		MARGARET MILLER, SC	169 ASHLEY AVE RM 202		CHARLESTON	SC	294258905	0.0020542	17	Medical university of SC
1306072293	WILLIAMS	RYAN	MICHAEL	RYAN MICHAEL WILLIAMS, SC	315 N BELTLINE DR STE E		FLORENCE	SC	295017420	0.002114394	17	Website found
1770671521	JACIC	AIDA		AIDA JACIC, SC	1023 CREEKSIDE MEDICAL DR		YORK	SC	297458624	0.002300336	17	Website found
1871938910	HOOK	TARA		TARA HOOK, SC	4631 SAVANNAH HWY		NORTH	SC	291128180	0.002344557	17	Website found
1730319351	BREWTON	MARY	SUE K.	MARY SUE K. BREWTON, SC	3015 W PALMETTO ST		FLORENCE	SC	295015935	0.002621676	17	Website found
1326104878	CHAPPELL	MICHAEL	CHASE	MICHAEL CHASE CHAPPELL, SC	3115D BRUSHY CREEK RD		GREER	SC	296500903	0.002718598	17	Website found
1194211714	KENNEDY	BRANDI	GALLAHER	BRANDI GALLAHER KENNEDY, SC	101 E WOOD ST		SPARTANBURG	SC	293033040	0.002955682	17	affiliated with spartanburg
1013968478	COLE	ERIC	L.	ERIC L. COLE, SC	1690 SKYLYN DR STE 300A		SPARTANBURG	SC	293071022	0.003545084	17	affiliated with spartanburg
1023313467	SURWADE	GAYATRI	SARANGDHA	GAYATRI SARANGDHA SURWADE, SC	853 N CHURCH ST	SUITE 510	SPARTANBURG	SC	293033098	0.003670351	17	no website found
1154374510	INSIGNARES	LUIS	D	LUIS D INSIGNARES, SC	3236 HOLMESTOWN RD	SUITE E1	MYRTLE BEACH	SC	295887495	0.006261117	17	Website found
1801946777	JONES	GEORGE	R	GEORGE R JONES, SC	107 SUNSET DR		MANNING	SC	291022904	0.006624114	17	no website found
1477506673	CUPSTID	HENRY	G.	HENRY G. CUPSTID, SC	1690 SKYLYN DR STE 210		SPARTANBURG	SC	293071075	0.006645274	17	affiliated with spartanburg
1295312130	ALICEAACOSTA	CATHRYN		CATHRYN ALICEAACOSTA, SC	710 CHESTERFIELD HWY		CHERAW	SC	295207001	0.006802886	17	affiliated with mcleod
1194855346	FLOYD	GENE	E	GENE E FLOYD, SC	219 N MINE ST		MC CORMICK	SC	298358363	0.00790356	17	obgyn practice
1144285354	ROBINSON	JAMES	W	JAMES W ROBINSON, SC	1409 W GEORGIA RD STE B		SIMPSONVILLE	SC	296806420	0.007958686	17	Website found
1558413435	CAVINESS	CORNELL		CORNELL CAVINESS, SC	1075 N FRASER ST		GEORGETOWN	SC	294402848	0.008061723	17	Website found
1689637480	LITTLE	MARK		MARK LITTLE, SC	2605 KINARD ST STE 200		NEWBERRY	SC	291082965	0.009149496	17	Website found
1093759664	HUGHES	JAMES	R	JAMES R HUGHES, SC	3 PROGRESSIVE ST		BLUFFTON	SC	299105165	0.009187097	17	no website found
1053349357	ADAMS	STEVEN	D.	STEVEN D. ADAMS, SC	420 THOMSON CIR		ABBEVILLE	SC	296205656	0.009279776	17	no website found
1467441329	MOORE	JAMES	N	JAMES N MOORE, SC	3655 MITCHELL ST		LORIS	SC	295692827	0.009620864	17	affiliated with mcleod
1356754154	HAIDARY	TAREQ		TAREQ HAIDARY, SC	1330 TAYLOR ST		COLUMBIA	SC	29201	0.010536801	17	affiliated with prisma health
1124430624	BERNARD	BRADLEY	ROBERT	BRADLEY ROBERT BERNARD, SC	9228 MEDICAL PLAZA DR		CHARLESTON	SC	294069125	0.010597993	17	Website found
1184645830	BREARLEY	WILLIAM	D	WILLIAM D BREARLEY, SC	2006 AUGUSTA HWY		LEXINGTON	SC	290722208	0.010874168	17	cardiologist
1215043856	SPICER	LEIGH	M	LEIGH M SPICER, SC	899 ISLAND PARK DR	STE. 200	DANIEL ISLAND	SC	294928112	0.011707381	17	no website found
1255906681	COOK	ELEANOR	A	ELEANOR A COOK, SC	169 ASHLEY AVENUE	ROOM 202 MA	CHARLESTON	SC	29425	0.012013018	17	medical school website found
1538225206	HESTER	BENJAMIN	ANDREW	BENJAMIN ANDREW HESTER, SC	3115D BRUSHY CREEK RD		GREER	SC	296500903	0.012041165	17	affiliated with bon secours
1558321273	DECLERCK	PAUL		PAUL DECLERCK, SC	800 PELHAM RD		GREENVILLE	SC	296153300	0.012690463	17	affiliated with bon secours
1740280718	SCOTT	KEITH	A	KEITH A SCOTT, SC	901 W GREENWOOD ST	SUITE 9	ABBEVILLE	SC	296205717	0.012749393	17	Website found
1215222047	ABD EL MALEK	FIBY	KAMEL	FIBY KAMEL ABD EL MALEK, SC	2A CLEVELAND CT		GREENVILLE	SC	296072414	0.013611017	17	affiliated with prisma health
1225078173	SOUVIRON	JUNE	PETRYSZN	JUNE PETRYSZN SOUVIRON, SC	2405 N MAIN ST		ANDERSON	SC	296213276	0.013785215	17	no website found
1922040955	DOUGLAS	FREDERICK	G	FREDERICK G DOUGLAS, SC	106 JOHN STREET		EASLEY	SC	296401415	0.014428755	17	affiliated with prisma health
1356382733	SILKINER	DAVID	C.	DAVID C. SILKINER, SC	717 SE MAIN ST BLDG A		SIMPSONVILLE	SC	296813237	0.014763371	17	affiliated with prisma health
1528043320	MACGILVRAY	PHYLLIS	DEANNE	PHYLLIS DEANNE MACGILVRAY, SC	877 W FARIS RD STE A		GREENVILLE	SC	29605	0.014905967	17	affiliated with prisma health
1144283771	SHULER	DONALD	W.	DONALD W. SHULER, SC	1023 CREEKSIDE MEDICAL DR		YORK	SC	297458624	0.016698625	17	affiliated with family med associates
1225017577	BELLAND	KRIS	MATTHEW	KRIS MATTHEW BELLAND, SC	3600 RIVERS AVE	NAVAL HOSPI	NORTH CHARLEST	SC	294057747	0.016857974	17	no website found
1831175165	HETZ	ROBERT	KARL	ROBERT KARL HETZ, SC	8091 RIVERS AVE		NORTH CHARLEST	SC	294069236	0.016996334	17	Website found
1275591216	MACDONALD	ALLAN	ROBERTSON	ALLAN ROBERTSON MACDONALD, SC	877 W FARIS RD	SUITE A	GREENVILLE	SC	296054289	0.017097617	17	affiliated with mcleod
1740233964	POOLE	MACK	C	MACK C POOLE, SC	130 DILLON DRIVE		SPARTANBURG	SC	29307	0.017494704	17	no website found
1588621817	CHARNES	CURT		CURT CHARNES, SC	1594 FREEDOM BLVD	STE 202	FLORENCE	SC	295056046	0.018265846	17	Website found
1982085916	YATES	KARIANNE	MARIE	KARIANNE MARIE YATES, SC	3109 CASEY ST		LORIS	SC	295692807	0.018327122	17	affiliated with mcleod
1639137482	MCGOWN	STEVEN	TAYLOR	STEVEN TAYLOR MCGOWN, SC	3816 HIGHWAY 17 S		NORTH MYRTLE B	SC	295825069	0.018339252	17	Mainly urgent care
1073021549	BROOKS	INDIA		INDIA BROOKS, SC	401 W EVANS ST		FLORENCE	SC	295013405	0.019431487	17	no website found
1962498998	GALLMAN	TODD	A	TODD A GALLMAN, SC	105 VINECREST CT # 600		GREENWOOD	SC	296468031	0.019572791	17	website wants me to download some add-in
1992966352	BROCK	JEFFREY	MICHAEL	JEFFREY MICHAEL BROCK, SC	212 3RD ST		CHERAW	SC	295202648	0.020015956	17	affiliated with mcleod
1245670934	BROWN	ALEXIS	JO	ALEXIS JO BROWN, SC	4301 DICK POND RD		MYRTLE BEACH	SC	295886807	0.02153709	17	affiliated with tidesland
1508886458	JONES	AUDREY	SG	AUDREY SG JONES, SC	101 SHIRLEY ST		PENDLETON	SC	296701824	0.021694433	17	website found
1194352732	SINGH	JASMIN		JASMIN SINGH, SC	555 E CHEVES ST		FLORENCE	SC	295062617	0.021906192	17	affiliated with mcleod
1649280231	HIGH	PATRICE	L	PATRICE L HIGH, SC	40 BALDWIN AVE		LUGOFF	SC	290789406	0.022427931	17	Website found
1730145509	ENGELMAN	OTIS	EDWARD	OTIS EDWARD ENGELMAN, SC	1101 OLD TROLLEY RD	STE. 100	SUMMERVILLE	SC	294855293	0.022588186	17	Website found
1184604894	HILSMAN	SUSAN	O.	SUSAN O. HILSMAN, SC	853 N CHURCH ST	SUITE 701	SPARTANBURG	SC	293033098	0.022595265	17
1851943492	DAVIES	ELLEN	ELIZABETH	ELLEN ELIZABETH DAVIES, SC	853 N CHURCH ST STE 510		SPARTANBURG	SC	293033077	0.02272202	17
1588614366	AFTAB	HUMA	S	HUMA S AFTAB, SC	505 N MAIN ST STE C		GREENVILLE	SC	296012019	0.02330257	17
1649856386	BLACKWELL	BRANDON	O'NEIL	BRANDON O'NEIL BLACKWELL, SC	853 N CHURCH ST STE 510		SPARTANBURG	SC	293033077	0.023555325	17
1346777216	HAYWARD	KHALEA	ASHLIN	KHALEA ASHLIN HAYWARD, SC	300 SCUFFLETOWN RD		SIMPSONVILLE	SC	296817204	0.023622884	17
1659663441	FLANDRY	ANDREW	CLARKE	ANDREW CLARKE FLANDRY, SC	180 WINGO WAY	SUITE 207	MT PLEASANT	SC	294641810	0.02371579	17
1295801355	WOOD	EARL	CLINTON	EARL CLINTON WOOD, SC	106 RAM CAT ALY	SENECA	SENECA	SC	296783244	0.024875717	17
1841369774	CAUDILL	STACY	RENEE	STACY RENEE CAUDILL, SC	9298 MEDICAL PLAZA DR		CHARLESTON	SC	294069125	0.025919267	17
1154308765	HALL	JEFFREY	WAYNE	JEFFREY WAYNE HALL, SC	3209 COLONIAL DRIVE		COLUMBIA	SC	29203	0.026000478	17
1679622062	WILLETT	DAVID	P.	DAVID P. WILLETT, SC	5-B EAST OWENS LANE		MAULDIN	SC	296622635	0.026631273	17
1265500417	HOOD	RICARDO	C	RICARDO C HOOD, SC	1011 TIGER BLVD	SUITE 400	CLEMSON	SC	296312915	0.027999695	17
1609814565	MCDERMOTT	JULIE	ROBINSON	JULIE ROBINSON MCDERMOTT, SC	8311 WARREN H ABERNATHY HWY		SPARTENBURG	SC	293011249	0.028138583	17
1568401693	VAUGHTERS	RAY	B.	RAY B. VAUGHTERS, SC	39 VARDEN DR	D	AIKEN	SC	298035202	0.028311877	17
1720467525	PEREZ	SASHA	M.	SASHA M. PEREZ, SC	3030 ASHLEY TOWN CENTER DR STE 102A		CHARLESTON	SC	29414	0.028442953	17
1215340542	VIA	KEVIN		KEVIN VIA, SC	3209 COLONIAL DRIVE	FAMILY MEDI	COLUMBIA	SC	29203	0.028446431	17
1679544100	PADGETT	EDWIN		EDWIN PADGETT, SC	3015 W PALMETTO ST		FLORENCE	SC	295015935	0.028471091	17
1700811593	BRIDGEMAN	JAMES	L	JAMES L BRIDGEMAN, SC	12 ARBORLAND WAY		GREENVILLE	SC	296152201	0.029115119	17
1023462546	MARTIN	NARJAH		NARJAH MARTIN, SC	103 SUMMIT CENTRE DR		COLUMBIA	SC	292297613	0.029187767	17
1336433010	RINGENBERG	JACOB	MATTHEW	JACOB MATTHEW RINGENBERG, SC	155 ACADEMY AVE		GREENWOOD	SC	296463869	0.029473815	17
1952666067	LUSHER	ERIN	E	ERIN E LUSHER, SC	380 SERPENTINE DR	SUITE 200A	SPARTANBURG	SC	293033066	0.03036567	17
1225560675	ROBERTSON	CODY		CODY ROBERTSON, SC	1409 W GEORGIA RD STE B		SIMPSONVILLE	SC	296806420	0.031328985	17
1972023836	ONYEOZILI	NWAMAKA		NWAMAKA ONYEOZILI, SC	853 N CHURCH ST STE 510		SPARTANBURG	SC	293033077	0.031900137	17
1376596593	DICKERSON	JOHN	GRAHAM	JOHN GRAHAM DICKERSON, SC	1800 DRAYTON RD STE 313		DRAYTON	SC	293337002	0.031921361	17
1588892814	HURST	CASEY	OLIVER	CASEY OLIVER HURST, SC	877 W FARIS RD STE B		GREENVILLE	SC	296054296	0.032776487	17
1225016322	HO	BENG	H	BENG H HO, SC	105 SPRINGHALL DR	STE B	GOOSE CREEK	SC	294455351	0.033002366	17
1205285327	BURK	JOHN		JOHN BURK, SC	9228 MEDICAL PLAZA DR		CHARLESTON	SC	294069125	0.033582758	17
1083641757	ELLIS	JENNIFER	T	JENNIFER T ELLIS, SC	717 SE MAIN ST		SIMPSONVILLE	SC	296813237	0.034006168	17
1386889244	TURNER	CALLIE	J	CALLIE J TURNER, SC	6 COLLEGE ST.	DUE WEST FA	DUE WEST	SC	29639	0.034267538	17
1205322419	DEVARO	SARAH	NICOLE	SARAH NICOLE DEVARO, SC	171 ASHLEY AVE		CHARLESTON	SC	294258908	0.03455795	17
1508029885	SINKLER	VALERIE	ANN	VALERIE ANN SINKLER, SC	9330 MEDICAL PLAZA DR		NORTH CHARLEST	SC	294069104	0.035225569	17
1699126888	ALLEN	TAURUS		TAURUS ALLEN, SC	853 N CHURCH ST STE 510		SPARTANBURG	SC	293033077	0.035610831	17
1184184269	DYKES	JENAE	MARIE	JENAE MARIE DYKES, SC	169 ASHLEY AVE RM 202		CHARLESTON	SC	294258905	0.035749654	17
1548235757	AREEPHANTHU	ABRAHAM		ABRAHAM AREEPHANTHU, SC	701 MEDICAL PARK DR	SUITE 302	HARTSVILLE	SC	295504777	0.035874788	17
1306999230	BOWEN	RICHARD	L	RICHARD L BOWEN, SC	8740 RIVERS AVE		NORTH CHARLEST	SC	294069211	0.03619886	17
1871550558	JOHNSON	ERIC	GORDON	ERIC GORDON JOHNSON, SC	200 S HERLONG AVE	SUITE B	ROCK HILL	SC	297323399	0.037021956	17
1275543928	AJARADDER	VIDYA		VIDYA AJARADDER, SC	800 PELHAM ROAD		GREENVILLE	SC	296153300	0.037710394	17
1558370346	GORDON	KATHERINE	E.	KATHERINE E. GORDON, SC	205 MEDICAL CIR		WEST COLUMBIA	SC	291693653	0.037984626	17
1578067484	HUA	CHRISTIE		CHRISTIE HUA, SC	809 82ND PARKWAY	GME OFFICE	MYRTLE BEACH	SC	29572	0.038716197	17
1952699696	AMAECHI	OCTAVIA		OCTAVIA AMAECHI, SC	101 E WOOD ST		SPARTANBURG	SC	293033040	0.038739124	17
1447475017	SHAIKH	HUNEIZA		HUNEIZA SHAIKH, SC	2660 REIDVILLE RD UNIT 1		SPARTANBURG	SC	293013512	0.039616896	17
1972795516	RIMKIENE	RUTA		RUTA RIMKIENE, SC	14866 OCEAN HWY		PAWLEYS ISLAND	SC	295854801	0.039670701	17
1427084367	JOHNSON	GRETCHEN	HEIDT	GRETCHEN HEIDT JOHNSON, SC	717 SE MAIN ST		SIMPSONVILLE	SC	296813237	0.039876775	17
1023004546	BARNARD	EDGAR	BENTON	EDGAR BENTON BARNARD, SC	730 STONY LANDING RD	SUITE 100	MONCKS CORNER	SC	294612904	0.040676971	17
1538156153	QUINN	RAYFORD	EDWIN	RAYFORD EDWIN QUINN, SC	2550 ELMS CENTRE RD		NORTH CHARLEST	SC	294069844	0.040958364	17
1225092976	SQUIRES	CYNTHIA	H	CYNTHIA H SQUIRES, SC	700 BRUSHY CREEK RD		EASLEY	SC	296428760	0.04127509	17
1083802490	SHAFI	NUSRAT	UL	NUSRAT UL SHAFI, SC	114 GATEWAY CORPORATE BLVD STE 350		COLUMBIA	SC	292039785	0.041975119	17
1154908879	EFSTATHIADES	JOHN	CHRISTOS	JOHN CHRISTOS EFSTATHIADES, SC	853 N CHURCH ST STE 510		SPARTANBURG	SC	293033077	0.04200017	17
1932498813	SOBOUTIPOUR	SHOHREH		SHOHREH SOBOUTIPOUR, SC	1305 S SUBER RD		GREER	SC	296500944	0.043233825	17
1427673730	FREUND	KRISTINA		KRISTINA FREUND, SC	853 N CHURCH ST STE 510		SPARTANBURG	SC	293033077	0.043255236	17
1841266400	KIDD	JOEL	KENNETH	JOEL KENNETH KIDD, SC	298 MEMORIAL DR		SENECA	SC	296729443	0.04332786	17
1821437336	NEARY	BRENDAN	JAMES	BRENDAN JAMES NEARY, SC	2270 ASHLEY CROSSING DR	STE. 170	CHARLESTON	SC	294145732	0.044368434	17
1306141197	JENKINS	MATTHEW		MATTHEW JENKINS, SC	555 E CHEVES ST		FLORENCE	SC	295062617	0.044592055	17
1386625564	SOHERWARDY	KHALID	N	KHALID N SOHERWARDY, SC	317 N LOGAN ST		GAFFNEY	SC	293412353	0.045570767	17
1407852304	HUBERTY	CHAD	R.	CHAD R. HUBERTY, SC	945 82ND PKWY		MYRTLE BEACH	SC	295724610	0.046114155	17
1871661645	KELLEY	MICHAEL	H.	MICHAEL H. KELLEY, SC	3361 HIGHWAY 9 E		LITTLE RIVER	SC	295667826	0.047401988	17
1639581119	HOLMES	JOSHUA		JOSHUA HOLMES, SC	311 MAIN ST		GREENWOOD	SC	296462757	0.047549612	17
1538225222	STOUDEMAYER	TULLIOUS	CALHOUN	TULLIOUS CALHOUN STOUDEMAYER, SC	9 MCELHANEY RD		TRAVELERS REST	SC	296901734	0.047786008	17
1245223494	GREGG	BARBARA	F	BARBARA F GREGG, SC	104 FUNK AVE		SAINT STEPHEN	SC	294793383	0.04817981	17
1992715684	SERBIN	STEPHEN	F	STEPHEN F SERBIN, SC	1721 HORSESHOE DR		COLUMBIA	SC	292236281	0.048437573	17
1699745141	BOONE	TASHA	MATTHEWS	TASHA MATTHEWS BOONE, SC	3020 SUNSET BLVD STE 101		WEST COLUMBIA	SC	29169	0.04864045	17
1548327760	REICHE	DENNIS		DENNIS REICHE, SC	867 WHITWORTH CIR		SENECA	SC	296729435	0.049118839	17
1326576935	OUZTS	MICHAEL	OWEN	MICHAEL OWEN OUZTS, SC	1295 WILSON HALL RD		SUMTER	SC	291501804	0.049169321	17
1669823423	HAMIDI	EMRYS		EMRYS HAMIDI, SC	555 E CHEVES ST		FLORENCE	SC	295062617	0.049249196	17
1659501799	DARRAGH	ELIZABETH	H	ELIZABETH H DARRAGH, SC	TAYLOR AT MARION ST		COLUMBIA	SC	292200001	0.049422174	17
1306869425	STILL	ROY	A	ROY A STILL, SC	1228 COLONIAL COMMONS CT		LANCASTER	SC	297202200	0.050044791	17
1386628147	HANNA	BRIAN	ANSEL	BRIAN ANSEL HANNA, SC	360 N IRBY ST		FLORENCE	SC	295012808	0.050111059	17
1902483647	MULLEN	JARROD	BUTLER	JARROD BUTLER MULLEN, SC	50 E HOSPITAL ST STE 3		MANNING	SC	291023149	0.050583071	17
1720244411	ALLEN	ASHLEY	NIX	ASHLEY NIX ALLEN, SC	5070 INTERNATIONAL BLVD	SUITE 131	NORTH CHARLEST	SC	294186006	0.050927514	17
1346281540	MAYFIELD	MICHEAL	TALMADGE	MICHEAL TALMADGE MAYFIELD, SC	390 E HENRY ST	STE 206	SPARTANBURG	SC	293022658	0.051144548	17
1023428174	JONES	HEATHER	LOUISE	HEATHER LOUISE JONES, SC	1 PINCKNEY BLVD		BEAUFORT	SC	299026122	0.051431887	17
1386604601	HARTVIGSEN	ROBERT	ERIK	ROBERT ERIK HARTVIGSEN, SC	3000 NE MEDICAL PARK	SUITE 101	COLUMBIA	SC	292236251	0.052169003	17
1780697151	VEST	JAMES	MARVIN	JAMES MARVIN VEST, SC	1413 HIGHWAY 17 N		SURFSIDE BEACH	SC	295756012	0.052170959	17
1922369123	FRIDAY	BENJAMIN	SCOTT	BENJAMIN SCOTT FRIDAY, SC	12230 ASHEVILLE HWY		INMAN	SC	293491845	0.052265021	17
1972941649	COATES-GAL	CHRYSTAL	M	CHRYSTAL M COATES-GAL, SC	4612 OLEANDER DR STE 102		MYRTLE BEACH	SC	295775711	0.052387548	17
1740778513	TRANTHAM	DEAN	HORACIO	DEAN HORACIO TRANTHAM, SC	111 W ROPER RD		EASLEY	SC	296408805	0.052769958	17
1427027192	BOSTON	TISHA	SMITH	TISHA SMITH BOSTON, SC	3209 COLONIAL DR		COLUMBIA	SC	292036930	0.052798226	17
1093771065	OLIVER	JOEL	RICHARD	JOEL RICHARD OLIVER, SC	1060 HIGHWAY 1 S		LUGOFF	SC	290789630	0.053589732	17
1457306136	PATEL	SIDHARTH	C	SIDHARTH C PATEL, SC	110 PERPETUAL SQUARE DRIVE	PARADIGM ME	ANDERSON	SC	29621	0.053756279	17
1811928708	FREEMAN	JULIUS	G.	JULIUS G. FREEMAN, SC	1 MEDICAL PARK DR		CHESTER	SC	297069769	0.055231257	17
1144338195	KING	DANA	E	DANA E KING, SC	171 ASHLEY AVE		CHARLESTON	SC	294250001	0.055487108	17
1124024195	CRAWFORD	KRISTOPHE	R.	KRISTOPHE R. CRAWFORD, SC	728 N GROVE PARK DR		FLORENCE	SC	295011956	0.055736081	17
1346208154	SCOTT	BRIAN	S	BRIAN S SCOTT, SC	645 S SEVENTH ST		MC BEE	SC	291017101	0.056586695	17
1003800426	FOWLER	WILLIAM	EDWARD	WILLIAM EDWARD FOWLER, SC	3410 COKESBURY RD		HODGES	SC	29653	0.056925007	17
1912112715	HUNCHAREK	MICHAEL		MICHAEL HUNCHAREK, SC	1201 MAIN ST STE 1980		COLUMBIA	SC	292013299	0.057477486	17
1861472490	RILEY	RALPH	N	RALPH N RILEY, SC	595 NEWBERRY HWY		SALUDA	SC	291387808	0.057585512	17
1811960917	DICKINSON	THOMAS	W	THOMAS W DICKINSON, SC	3015 W PALMETTO ST		FLORENCE	SC	295015935	0.057641486	17
1558526384	SMITH	STEPHEN	BROOKS	STEPHEN BROOKS SMITH, SC	2001 E GREENVILLE ST		ANDERSON	SC	296211529	0.05789149	17
1568410223	O'QUINN	JOSEPH		JOSEPH O'QUINN, SC	115 BRUSHY CREEK RD		EASLEY	SC	296421120	0.058865758	17
1174576409	OCONNOR	WILLIAM	J	WILLIAM J OCONNOR, SC	7424 N KINGS HWY		MYRTLE BEACH	SC	29572	0.058979868	17
1346358298	BROCK	CLIVE	D	CLIVE D BROCK, SC	171 ASHLEY AVE		CHARLESTON	SC	294250001	0.060370464	17
1588636161	SCHARSTEIN	JEFFREY		JEFFREY SCHARSTEIN, SC	701 CASHUA FERRY RD		DARLINGTON	SC	295328488	0.060472568	17
1467560003	AYA-AY	JEROME	BENITEZ	JEROME BENITEZ AYA-AY, SC	8311 WARREN H ABERNATHY HWY		SPARTANBURG	SC	293011249	0.0613777	17
1861479685	WARE	LARRY	L	LARRY L WARE, SC	322 W SOUTH ST		UNION	SC	293792839	0.061535641	17
1316974587	MORGAN	W.	HUGH	W. HUGH MORGAN, SC	801 MOBLEY ST		JOHNSTON	SC	298321366	0.061596646	17
1619131232	BERTOLAMI	CHRISTINA	JEAN	CHRISTINA JEAN BERTOLAMI, SC	905 VERDAE BLVD STE 101		GREENVILLE	SC	296074029	0.062032504	17
1578097176	GEORGE	GEEVAN	ALEX	GEEVAN ALEX GEORGE, SC	877 W FARIS RD		GREENVILLE	SC	296054289	0.062062454	17
1619934346	RODGERS	DAVID	PAUL	DAVID PAUL RODGERS, SC	1401 MAIN ST		BONNEAU	SC	294315013	0.062547817	17
1578522207	GLASER	ANTHONY	NICHOLAS	ANTHONY NICHOLAS GLASER, SC	5401 NETHERBY LANE	SUITE 101	NORTH CHARLEST	SC	29420	0.062680677	17
1871567818	DAYS	JACQUES	RODNEY	JACQUES RODNEY DAYS, SC	1131 SALUDA ST		ROCK HILL	SC	297305776	0.062889377	17
1679524185	CUNNINGHAM	KIEVERS	LAMONT	KIEVERS LAMONT CUNNINGHAM, SC	555 E CHEVES ST		FLORENCE	SC	295062617	0.062900697	17
1538153861	ERGLE	JOHN	M	JOHN M ERGLE, SC	1228 HIGHWAY 72 W		GREENWOOD	SC	296491816	0.063815249	17
1205863107	WATERS	KEITH	H	KEITH H WATERS, SC	103 FAIRVIEW POINTE DRIVE		SIMPSONVILLE	SC	29681	0.0640292	17
1083242960	GHIASI	NOMAN		NOMAN GHIASI, SC	300 SINGLETON RIDGE RD		CONWAY	SC	295269142	0.064208796	17
1235572298	PATIDAR	VINAY	JAY	VINAY JAY PATIDAR, SC	905 VERDAE BLVD STE 101		GREENVILLE	SC	296074029	0.064792531	17
1326476367	LIM-KATES	ANNA	Y	ANNA Y LIM-KATES, SC	229 LONGTOWN RD		COLUMBIA	SC	292298550	0.065561527	17
1427080902	WIGGINS	ASHLEY	C	ASHLEY C WIGGINS, SC	219A N MINE ST		MC CORMICK	SC	298358363	0.065680262	17
1891787578	TAYLOR	MARK	E	MARK E TAYLOR, SC	1000 CLYBURN PL		AIKEN	SC	298014193	0.065954878	17
1124226006	GLEATON	DOUGLAS	HAROLD	DOUGLAS HAROLD GLEATON, SC	1064 GARDNER RD STE 105-106		CHARLESTON	SC	294075768	0.066483707	17
1578760484	ROGERS	SARAH ANN	CHARIKER	SARAH ANN CHARIKER ROGERS, SC	109 BEE ST		CHARLESTON	SC	294015703	0.066565527	17
1932494853	HALDEMAN	MATTHEW	S	MATTHEW S HALDEMAN, SC	1325 SPRING ST		GREENWOOD	SC	29646	0.066861101	17
1902435084	PITTMAN	CHARLEE	CAROLINE	CHARLEE CAROLINE PITTMAN, SC	555 E CHEVES ST		FLORENCE	SC	295062617	0.06698671	17
1912940040	SMITH	MICHAEL		MICHAEL SMITH, SC	107 CHURCH ST		WALTERBORO	SC	294882901	0.067666751	17
1407147721	TOMLINSON	SAMUEL	JAMES	SAMUEL JAMES TOMLINSON, SC	520 THURGOOD MARSHALL HWY STE B		KINGSTREE	SC	295564108	0.067704039	17
1598838229	BAGGETT	DAVID	JAY	DAVID JAY BAGGETT, SC	299 MIDLAND PKWY # A		SUMMERVILLE	SC	294858104	0.067845051	17
1982681680	LOVELACE	OSCAR	F	OSCAR F LOVELACE, SC	600 N WHEELER AVE		PROSPERITY	SC	29127	0.068982412	17
1235152349	MORRIS	WILLIAM		WILLIAM MORRIS, SC	7666 CHARLOTTE HWY	SUITE 120	INDIAN LAND	SC	297077000	0.070088534	17
1609403542	MCLAUGHLIN	MATTHEW	BENJAMIN	MATTHEW BENJAMIN MCLAUGHLIN, SC	9228 MEDICAL PLAZA DR		CHARLESTON	SC	294069125	0.070185491	17
1801183710	JACKSON	KENNETH	G	KENNETH G JACKSON, SC	885 TIGER BLVD		CLEMSON	SC	296311480	0.070545634	17
1467406371	LABOTKA	ADRIENNE	LOUISE	ADRIENNE LOUISE LABOTKA, SC	406 MEMORIAL DRIVE EXT		GREER	SC	296511818	0.07108105	17
1144631250	KNAPP	ERIC	FARQUIS	ERIC FARQUIS KNAPP, SC	717 SE MAIN ST BLDG A		SIMPSONVILLE	SC	296813237	0.07143705	17
1538183884	HOLT	RAYMOND	ROBERT	RAYMOND ROBERT HOLT, SC	3980 HIGHWAY 9 E	SUITE 100	LITTLE RIVER	SC	295667832	0.071517458	17
1124378864	MASOCOL	JESSICA	ANNE	JESSICA ANNE MASOCOL, SC	300 SCUFFLETOWN RD		SIMPSONVILLE	SC	296817204	0.071731628	17
1740694348	CARTER	CICI		CICI CARTER, SC	625 THRASHER THICKET RD		CHARLESTON	SC	294122754	0.071733362	17
1295733012	SENN	ERIC	R	ERIC R SENN, SC	4591 SOCASTEE BLVD		MYRTLE BEACH	SC	295887209	0.072373933	17
1508835737	DOUGLAS	LEONARD	WALTER	LEONARD WALTER DOUGLAS, SC	9237 UNIVERSITY BLVD		N CHARLESTON	SC	294069189	0.072498117	17
1871572107	HERSHBERGER	DAWNE	FERGUSON	DAWNE FERGUSON HERSHBERGER, SC	901 W GREENWOOD ST	SUITE 9	ABBEVILLE	SC	296205678	0.073156552	17
1922292416	TOWNS	DANIELLE		DANIELLE TOWNS, SC	545 SUMTER HWY		BISHOPVILLE	SC	290107601	0.073249625	17
1457977563	GONZALEZ GUZM	JENNY	TATIANA	JENNY TATIANA GONZALEZ GUZM, SC	PRISMA HEALTH FAMILY MEDICAL CENTER	3209 COLONI	COLUMBIA	SC	29203	0.07379779	17
1336402932	MOORE	PRESTON	S	PRESTON S MOORE, SC	2000 E GREENVILLE ST	SUITE 3700	ANDERSON	SC	296211580	0.074164234	17
1699349142	MALKAN	ABHISHEK		ABHISHEK MALKAN, SC	PRISMA HEALTH MEDICAL GROUP FAMILY MEDICINE CENTER	3209 COLONI	COLUMBIA	SC	29203	0.074467237	17
1992708309	CREEL	JOHN	GLENN	JOHN GLENN CREEL, SC	447 SPRUCE ST		WALTERBORO	SC	294882766	0.074878322	17
1316527849	SWOFFORD-PRIC	CAMERON		CAMERON SWOFFORD-PRIC, SC	139 LILA DOYLE DR		SENECA	SC	296729495	0.075857157	17
1487730842	HENDERSON	FRAMPTON	WYMAN	FRAMPTON WYMAN HENDERSON, SC	1101 OLD TROLLEY RD	SUITE 100	SUMMERVILLE	SC	294855293	0.075962277	17
1457412009	EMERSON	MARY	ALLYSON	MARY ALLYSON EMERSON, SC	800 E CHEVES ST	SUITE 240	FLORENCE	SC	295062650	0.076130254	17
1376675074	COOKSEY HARRI	ERIN		ERIN COOKSEY HARRI, SC	2000 E GREENVILLE ST	SUITE #1600	ANDERSON	SC	296211580	0.077008544	17
1346216306	BIRDSONG	CLAIRE	L	CLAIRE L BIRDSONG, SC	100 PALMETTO HEALTH PKWY STE 220		COLUMBIA	SC	292121755	0.077096342	17
1114009214	MAYER	MARION	JOYCE	MARION JOYCE MAYER, SC	1 GLENKIRK DR		CHARLESTON	SC	294146921	0.078448323	17
1811967458	JONES	CONIGLIAR		CONIGLIAR JONES, SC	1707 BERNARDIN AVE	SUITE C	COLUMBIA	SC	292042004	0.078961307	17
1407433360	MOLINA	CORAL		CORAL MOLINA, SC	853 N. CHURCH STREET	SUITE 510	SPARTANBURG	SC	29303	0.079553783	17
1205993466	BOOKER	CHRISTINA	A	CHRISTINA A BOOKER, SC	1205 N HIGHWAY 11		WEST UNION	SC	296962715	0.080573232	17
1750492526	GADDY	RUSSELL	G.	RUSSELL G. GADDY, SC	2001 E GREENVILLE ST		ANDERSON	SC	296211529	0.081372265	17
1972691889	RHOE	JANDRETTE	ATAYAE	JANDRETTE ATAYAE RHOE, SC	755 US HIGHWAY 21 S		RIDGEWAY	SC	291306844	0.08188014	17
1366440356	DILLMAN	MITCHELL	FOY	MITCHELL FOY DILLMAN, SC	11082 N RADIO STATION RD		SENECA	SC	296781142	0.082021184	17
1730160896	TRASK	SAMUEL	CLARK	SAMUEL CLARK TRASK, SC	1094 RIBAUT RD		BEAUFORT	SC	29902	0.082124385	17
1992089841	PRUITT	RACHEL	CLICK	RACHEL CLICK PRUITT, SC	10701 ANDERSON RD		EASLEY	SC	296429309	0.082494537	17
1003992546	SUESS	STEVEN	H	STEVEN H SUESS, SC	964 LOCHEND DR		DARLINGTON	SC	295325698	0.082603844	17
1790991339	GLUZBERG	TATYANA		TATYANA GLUZBERG, SC	4959 HIGHWAY 17 BYPASS S.		MURRELLS INLET	SC	295765041	0.083351119	17
1073187522	JOHNSON	EMILY	JANE	EMILY JANE JOHNSON, SC	PRISMA HEALTH MEDICAL GROUP FAMILY MEDICINE CENTER	3209 COLONI	COLUMBIA	SC	29203	0.083591369	17
1275037145	THACKER	BRIAN	JAMES	BRIAN JAMES THACKER, SC	3418 CASEY ST		LORIS	SC	295692904	0.083732651	17
1689634289	BORNFREUND	JONATHAN	D	JONATHAN D BORNFREUND, SC	106 LANSFORD CT.	SUITE 100	MYRTLE BEACH	SC	29588	0.084013031	17
1730167651	JOHNSON	TERRY	D	TERRY D JOHNSON, SC	2550 ELMS CENTER RD		NORTH CHARLEST	SC	294069844	0.085930544	17
1689773004	CARPENTER	JIMMIE	HAROLD	JIMMIE HAROLD CARPENTER, SC	101 BENNINGTON WAY		GREER	SC	296504009	0.086236368	17
1942250758	WARD	JOHN	W	JOHN W WARD, SC	401 NORTH MAIN STREET		SUMMERVILLE	SC	294836420	0.086331032	17
1518181494	TORRICELLI	GLENDA	REED	GLENDA REED TORRICELLI, SC	1020 OLD HIGHWAY 52		MONCKS CORNER	SC	294613002	0.086543039	17
1427328533	SHADIACK	ANTHONY		ANTHONY SHADIACK, SC	920 DOUG WHITE DR STE 250		MYRTLE BEACH	SC	295724120	0.087421177	17
1134121221	WILSON	LARRY	T	LARRY T WILSON, SC	701 S MORGAN AVE		ANDREWS	SC	29510	0.088966642	17
1912975152	KEIZER	RICK	J	RICK J KEIZER, SC	801 E GREENVILLE ST		ANDERSON	SC	296214070	0.089636463	17
1609075746	HUNT	LEON	ERVIN	LEON ERVIN HUNT, SC	3209 COLONIAL DR		COLUMBIA	SC	292036930	0.089666876	17
1154394153	ALEXANDER	CLARENCE	R	CLARENCE R ALEXANDER, SC	800 E CHEVES ST	STE 310	FLORENCE	SC	295062652	0.089861434	17
1205214152	TOUMA	DANIEL		DANIEL TOUMA, SC	853 N CHURCH ST STE 510		SPARTANBURG	SC	293033077	0.090447668	17
1265423545	MILLWOOD	CHARLES	EDWARD	CHARLES EDWARD MILLWOOD, SC	131 RINEHART WAY		AIKEN	SC	298031703	0.090835264	17
1588292569	LITTLE	RILEY	DANIEL	RILEY DANIEL LITTLE, SC	555 E CHEVES ST		FLORENCE	SC	295062617	0.091070236	17
1164865473	PEREZ-MOTLIS	JANESSA	M.	JANESSA M. PEREZ-MOTLIS, SC	120 HEYWOOD AVE		SPARTANBURG	SC	293021210	0.091596014	17
1477685949	WEEKS	JOHNNY	C	JOHNNY C WEEKS, SC	2075 EAGLE LANDING BLVD		N CHARLESTON	SC	294064074	0.093344633	17
1659710440	HODGES	BLAKE	M	BLAKE M HODGES, SC	901 W GREENWOOD ST STE 1		ABBEVILLE	SC	296205727	0.09343752	17
1285610709	BAIN	JENNIFER	EILEEN	JENNIFER EILEEN BAIN, SC	171 ASHLEY AVE		CHARLESTON	SC	294258908	0.094195998	17
1437387529	POLLARD	JESSICA	L	JESSICA L POLLARD, SC	12 ARBORLAND WAY		GREENVILLE	SC	296152201	0.096561766	17
1720027477	ALTIERI	JAMES	H	JAMES H ALTIERI, SC	229 LONGTOWN RD		COLUMBIA	SC	292298550	0.097116954	17
1891700506	BIESTER	CHRISTINA		CHRISTINA BIESTER, SC	500 WEST BLVD		CHESTERFIELD	SC	297091402	0.09720584	17
1639136377	BOLT	THOMAS	RICHARD	THOMAS RICHARD BOLT, SC	9313 MEDICAL PLAZA DRIVE	STE 202	N CHARLESTON	SC	29406	0.097320963	17
1740261726	CRICKMAN	BONNIE	L.	BONNIE L. CRICKMAN, SC	501 CARNES CROSSING BLVD STE B		SUMMERVILLE	SC	29486	0.09852427	17
1548263734	SMITH	ROBERT	MORRIS	ROBERT MORRIS SMITH, SC	805 MONTAGUE AVE STE A		GREENWOOD	SC	296491464	0.099893951	17
1558366039	EAGERTON	ROBERT	S	ROBERT S EAGERTON, SC	200 E HOSPITAL ST		MANNING	SC	291023160	0.100035736	17
1841299930	CARTER	DEE	H.	DEE H. CARTER, SC	214 OLD CHAPIN RD		LEXINGTON	SC	290722030	0.10054929	17
1043298011	BOYLE	GINGER	BLATCHFOR	GINGER BLATCHFOR BOYLE, SC	1200 E MAIN ST	SUTE 12	SPARTANBURG	SC	293071711	0.100876629	17
1760088140	HUNTER	BRITTANY	YARBROUGH	BRITTANY YARBROUGH HUNTER, SC	2450 INDIA HOOK RD		ROCK HILL	SC	297323270	0.101027694	17
1043486111	OMARY	SAMAY		SAMAY OMARY, SC	109 BEE ST		CHARLESTON	SC	294015703	0.101429278	17
1699157214	KHALIL	SARA		SARA KHALIL, SC	4591 SOCASTEE BLVD		MYRTLE BEACH	SC	295887209	0.102048127	17
1154642726	BHANSALY	LOPA	SISODIA	LOPA SISODIA BHANSALY, SC	109 PHYSICIANS DR STE A		GREER	SC	296502446	0.103443246	17
1215914635	BRUMFIELD	EDWARD	SCOTT	EDWARD SCOTT BRUMFIELD, SC	9699 OCEAN HWY	GEORGETOWN	PAWLEYS ISLAND	SC	295857425	0.103519295	17
1205836970	NEWSOM	JOSEPH	KERSHAW	JOSEPH KERSHAW NEWSOM, SC	710 CHESTERFIELD HWY		CHERAW	SC	295207001	0.103582711	17
1528099942	BROWNLEE	CATHERINE	JOANNE	CATHERINE JOANNE BROWNLEE, SC	209 LUCAS AVENUE		LAURENS	SC	29360	0.10359199	17
1134163892	MIRANDA SANTI	ROBERTO	ANTONIO	ROBERTO ANTONIO MIRANDA SANTI, SC	2501 S VANCE DR STE A		FLORENCE	SC	295056163	0.103911413	17
1710968011	TIMMONS	JAMES	M	JAMES M TIMMONS, SC	216 E MARION ST		KERSHAW	SC	290671442	0.104044679	17
1154626430	SIMMONS	JOHN	WALTON	JOHN WALTON SIMMONS, SC	4245 CLIFTON GLENDALE RD		SPARTANBURG	SC	293073409	0.105377846	17
1710943584	DEBERRY	SKYE	NICOLE	SKYE NICOLE DEBERRY, SC	1112 N MAIN ST		SUMMERVILLE	SC	294837315	0.105554332	17
1407905334	KENDALL	THOMAS	WILLIAM	THOMAS WILLIAM KENDALL, SC	1817 WOODRUFF RD		GREENVILLE	SC	296075936	0.105624924	17
1467498709	GAUTHIER	MARK	A	MARK A GAUTHIER, SC	1600 HIGHWAY 17 N		SURFSIDE BEACH	SC	295756015	0.106877084	17
1376957324	BOLES	BAKER		BAKER BOLES, SC	1690 SKYLYN DR STE 300A		SPARTANBURG	SC	293071022	0.106897878	17
1124019914	TAYLOR	NEAL	ROBERT	NEAL ROBERT TAYLOR, SC	628 MEDICAL GROUP 204 W. HILL BLVD		JB CHARLESTON	SC	29404	0.108118551	17
1649205378	DEROSA	JOSEPH	W	JOSEPH W DEROSA, SC	12 ARBORLAND WAY		GREENVILLE	SC	296152201	0.108266873	17
1134271000	JOHNSON	TODD	ERIC	TODD ERIC JOHNSON, SC	6 HADDINGTON CT		BLUFFTON	SC	299106199	0.108701222	17
1851927826	LAGE	PATRICIA		PATRICIA LAGE, SC	555 E CHEVES ST		FLORENCE	SC	295062617	0.109281492	17
1558384776	MADISON	CHRISTOPH	ERIC	CHRISTOPH ERIC MADISON, SC	4 SORGUM LN		HILTON HEAD IS	SC	299285909	0.109331828	17
1225568181	NGUYEN	SEAN		SEAN NGUYEN, SC	4070 HIGHWAY 17		MURRELLS INLET	SC	295765033	0.109410731	17
1821073321	HARMON	GERALD	E	GERALD E HARMON, SC	9699 OCEAN HWY		PAWLEYS ISLAND	SC	295857425	0.109648713	17
1093780140	CALLIS	ROBERT	MACKEY	ROBERT MACKEY CALLIS, SC	7037 SAINT ANDREWS RD		COLUMBIA	SC	292121177	0.11006393	17
1306886106	EARLEY	KRISTIN	F	KRISTIN F EARLEY, SC	1101 BOWMAN RD		MT PLEASANT	SC	294643213	0.110415615	17
1225111362	BUSBY	STEPHEN	CLARK	STEPHEN CLARK BUSBY, SC	16 WINDERMERE BLVD		CHARLESTON	SC	294077412	0.110711574	17
1467553404	GAJEWSKI	STACY	J	STACY J GAJEWSKI, SC	7033 SAINT ANDREWS RD STE 205		COLUMBIA	SC	292121181	0.110750767	17
1033139167	WOODALL	HUNTER	E	HUNTER E WOODALL, SC	2000 E GREENVILLE ST	SUITE 3700	ANDERSON	SC	296211580	0.110812937	17
1588762702	SELLMAN	GARY	K	GARY K SELLMAN, SC	6257 WHITE HORSE ROAD		GREENVILLE	SC	29611	0.112165642	17
1366530768	BROWN	TERESA	LYNN	TERESA LYNN BROWN, SC	366 MARKET ST		SENECA	SC	296780926	0.112203212	17
1437568706	WARD	LAMAR		LAMAR WARD, SC	555 E CHEVES ST		FLORENCE	SC	295062617	0.114403402	17
1760462311	DICKENS	JENNIFER	C	JENNIFER C DICKENS, SC	113 MILLWOOD DR		FORT MILL	SC	297158356	0.115226502	17
1245359132	LUM	BRIAN	DAVID	BRIAN DAVID LUM, SC	333 S PINE ST		SPARTANBURG	SC	293022622	0.11627637	17
1356458061	ALDRICH	WILLIAM	C.	WILLIAM C. ALDRICH, SC	1036 PROFESSIONAL CT		MANNING	SC	291022827	0.116441522	17
1811964612	MILLUS	DONALD	M	DONALD M MILLUS, SC	811 W MAIN ST STE 207		LEXINGTON	SC	290722500	0.117315964	17
1811921182	BLAKENEY	BILLY	C.	BILLY C. BLAKENEY, SC	301 NORTH VAN LINGLE MUNGO BOULEVARD		PAGELAND	SC	297282319	0.11750458	17
1740398544	RIVELL	WILLIAM	A	WILLIAM A RIVELL, SC	1520 KNOX AVE		NORTH AUGUSTA	SC	298414010	0.117924207	17
1053502948	STRAND	ADRIAN	LEE	ADRIAN LEE STRAND, SC	8992 UNIVERSITY BLVD	STE 300	NORTH CHARLEST	SC	294068104	0.1200013	17
1437230612	HOGUE	CAISSON	TIMBER	CAISSON TIMBER HOGUE, SC	809 N CEDAR ST		SUMMERVILLE	SC	294836605	0.120346111	17
1871545517	THOMPSON	GORDON		GORDON THOMPSON, SC	109 BEE STREET		CHARLESTON	SC	29401	0.120658328	17
1730618679	GOOD	MEREDITH	LYNN	MEREDITH LYNN GOOD, SC	4500 12TH STREET EXT		WEST COLUMBIA	SC	291723025	0.121315496	17
1679567143	SCHIEVENIN	JEFFREY	A.	JEFFREY A. SCHIEVENIN, SC	431 MEADOWLARK		SHAW AFB	SC	291525019	0.121545315	17
1043206410	HURLEY	DONALD	P	DONALD P HURLEY, SC	2270 ASHLEY CROSSING DR STE 150		CHARLESTON	SC	294145702	0.121976056	17
1851337471	BLOUNT	HOWARD	P	HOWARD P BLOUNT, SC	1435 EBENEZER RD		ROCK HILL	SC	29732	0.122048642	17
1194818328	STUBBS	JEREMIAH		JEREMIAH STUBBS, SC	4500 STUART ST	MONCRIEF AR	COLUMBIA	SC	292075700	0.122378523	17
1811561277	WU	MATTHEW	YIU HA	MATTHEW YIU HA WU, SC	TANDEM HEALTH FAMILY MEDICINE	1278 NORTH	SUMTER	SC	29150	0.12267925	17
1013982412	CARTER	CHARLES	JOSEPH	CHARLES JOSEPH CARTER, SC	3209 COLONIAL DR		COLUMBIA	SC	292036930	0.123050371	17
1801422878	JONES	WILLIE	MARK	WILLIE MARK JONES, SC	555 E CHEVES ST		FLORENCE	SC	295062617	0.123507861	17
1144247099	PENNINGTON	AMANDA	MARIE	AMANDA MARIE PENNINGTON, SC	1656 RIVERCHASE BLVD		ROCK HILL	SC	297321724	0.124030789	17
1932113156	WELDON	ALLAN	M	ALLAN M WELDON, SC	220 BROAD ST		SUMTER	SC	291504102	0.124077179	17
1871572495	FOWLER	JIMMY	DEAN	JIMMY DEAN FOWLER, SC	219 N DUNCAN BYP		UNION	SC	293792667	0.125472409	17
1750344818	HESS	LORI	A	LORI A HESS, SC	11916 HIGHWAY 707 STE D		MURRELLS INLET	SC	295769610	0.125595955	17
1275573420	BROOKS	ALICE	JOYCE	ALICE JOYCE BROOKS, SC	1315 ROBERTS ST		CAMDEN	SC	290203737	0.126263901	17
1174886832	BALLEW	SAMUEL	S	SAMUEL S BALLEW, SC	2000 E GREENVILLE ST	SUITE 3700	ANDERSON	SC	296211580	0.127177511	17
1669416194	PARKER	HOWARD	BYRON	HOWARD BYRON PARKER, SC	106 PARKVIEW DR		LAURENS	SC	293602652	0.127298928	17
1831255447	BOOTH	LINDA	CLAIRE	LINDA CLAIRE BOOTH, SC	106 RAM CAT ALY		SENECA	SC	296783244	0.128826065	17
1033240395	CALLIS-WOLFE	RACHEL	L.	RACHEL L. CALLIS-WOLFE, SC	1846 DUTCH FORK ROAD		IRMO	SC	29063	0.128874154	17
1295756377	FURSE	JAMES	A	JAMES A FURSE, SC	7666 CHARLOTTE HWY	SUITE 120	INDIAN LAND	SC	297077000	0.129656944	17
1912959362	BANNON	RICHARD	BRUCE	RICHARD BRUCE BANNON, SC	391 GLENN SPRINGS RD		PACOLET	SC	293722417	0.130068479	17
1851812903	SIDHU	JESSICA		JESSICA SIDHU, SC	877 W FARIS RD		GREENVILLE	SC	296054289	0.130957137	17
1710927322	INGRAM	JAMES	ROPER	JAMES ROPER INGRAM, SC	738 W LIBERTY ST STE A		SUMTER	SC	291504745	0.131425711	17
1366975286	CROMER	ERIC		ERIC CROMER, SC	331 ANTREVILLE HWY		IVA	SC	296559548	0.131443637	17
1457303992	SCHAEFER	CATHERINE	A	CATHERINE A SCHAEFER, SC	8004 MYRTLE TRACE DR		CONWAY	SC	295268945	0.131590132	17
1649408097	CASEBOLT	CONSTANCE	E	CONSTANCE E CASEBOLT, SC	301 HALTON RD	SUITE A	GREENVILLE	SC	296073496	0.132400129	17
1154703783	FABRY	SARAH	CAROLINE	SARAH CAROLINE FABRY, SC	103 WHITETAIL DR		WALHALLA	SC	29691	0.132496381	17
1568410280	HANLIN	ROBERT	BRUCE	ROBERT BRUCE HANLIN, SC	101 ORCHARD PARK DR		GREENVILLE	SC	296153531	0.134448028	17
1114570090	AL-SHAIKHLY	CALEM	ANDERSON	CALEM ANDERSON AL-SHAIKHLY, SC	853 N CHURCH ST STE 510		SPARTANBURG	SC	293033077	0.135401107	17
1215067152	ROBINSON	DAVID	W	DAVID W ROBINSON, SC	8901 UNIVERSITY BLVD		N CHARLESTON	SC	294069116	0.136558071	17
1154735645	KOCHUPURACKAL	TINA		TINA KOCHUPURACKAL, SC	101 E WOOD ST STE 401		SPARTANBURG	SC	293033040	0.137214942	17
1114939972	THOMAS	SUSAN	F	SUSAN F THOMAS, SC	1612 CHAPIN ROAD		CHAPIN	SC	29036	0.137319793	17
1538511407	BONANNO	ROBERT	BLANEY	ROBERT BLANEY BONANNO, SC	877 W FARIS RD		GREENVILLE	SC	296054289	0.137462205	17
1508412024	HACHERL	RYAN	D	RYAN D HACHERL, SC	2000 E GREENVILLE ST STE 3700		ANDERSON	SC	296211725	0.137977445	17
1043292576	RELYEA-LOGAN	SARAH	E	SARAH E RELYEA-LOGAN, SC	171 ASHLEY AVE		CHARLESTON	SC	294258908	0.138396001	17
1336676162	WOODFIN	GRANT		GRANT WOODFIN, SC	155 ACADEMY AVE		GREENWOOD	SC	296463869	0.138587578	17
1578590790	BRYANT	CALVIN	DON	CALVIN DON BRYANT, SC	4144 CLEMSON BLVD		ANDERSON	SC	29621	0.138681538	17
1376600486	CARPENTER	RICHARD	LEE	RICHARD LEE CARPENTER, SC	2734 CLEVELAND STREET		ELLOREE	SC	29047	0.138845078	17
1629024211	ELLIS	CHARLES	ROBERT	CHARLES ROBERT ELLIS, SC	109 BEE ST		CHARLESTON	SC	294015703	0.139041412	17
1639743388	FERREIRA	JOSEANA	LOPES	JOSEANA LOPES FERREIRA, SC	PRISMA HEALTH MEDICAL GROUP FAMILY MEDICINE	3209 COLONI	COLUMBIA	SC	29203	0.140935914	17
1508026444	TURBEVILLE	AMANDA	MARIE	AMANDA MARIE TURBEVILLE, SC	3980 HIGHWAY 9 E	SUITE 100-C	LITTLE RIVER	SC	295668163	0.141211329	17
1992882468	SACCOCIO	SARIA	CARTER	SARIA CARTER SACCOCIO, SC	877 W FARIS RD	SUITE A	GREENVILLE	SC	296054289	0.141997404	17
1427187673	STEELE	MICHAEL	EUGENE	MICHAEL EUGENE STEELE, SC	107 CHURCH ST		WALTERBORO	SC	294882901	0.14339237	17
1669452793	MCDONALD	ROBERT	EARL	ROBERT EARL MCDONALD, SC	853 N CHURCH ST	SUITE 510	SPARTANBURG	SC	293033098	0.144494692	17
1326209115	FRIZELLE	KATHERINE	SEAWRIGHT	KATHERINE SEAWRIGHT FRIZELLE, SC	2270 ASHLEY CROSSING DR	SUITE 170	CHARLESTON	SC	294145732	0.144826527	17
1184299893	SNYDER	ALAN	NICHOLAS	ALAN NICHOLAS SNYDER, SC	169 ASHLEY AVE RM 202		CHARLESTON	SC	294258905	0.14492015	17
1225325293	NAGUBILLI	SUNITHA		SUNITHA NAGUBILLI, SC	322 W SOUTH ST		UNION	SC	29379	0.14539486	17
1952559080	LAYER	LEAH	MCVAY	LEAH MCVAY LAYER, SC	905 VERDAE BLVD STE 101		GREENVILLE	SC	296074097	0.14554445	17
1720054562	KEISLER	DAVID	LEMUEL	DAVID LEMUEL KEISLER, SC	3209 COLONIAL DR		COLUMBIA	SC	292036930	0.146348167	17
1801339064	TOBIN	MICHAEL	CHARLES	MICHAEL CHARLES TOBIN, SC	221 WATKINS FARM DR		GREER	SC	296517539	0.146468085	17
1700450251	VAFAMAND	NAGHMEH		NAGHMEH VAFAMAND, SC	PRISMA HEALTH MEDICAL GROUP FAMILY MEDICINE CENTER	3209 COLONI	COLUMBIA	SC	29203	0.147041487	17
1376589739	LEEKE	TERRELL	T	TERRELL T LEEKE, SC	103 FAIRVIEW POINTE DR		SIMPSONVILLE	SC	296813223	0.147456376	17
1578590386	HOENICKE	DAVID	ALAN	DAVID ALAN HOENICKE, SC	215 HALTON RD		GREENVILLE	SC	296073509	0.147780836	17
1932462959	MONTGOMERY	DAVID	ARNOLD	DAVID ARNOLD MONTGOMERY, SC	3209 COLONIAL DR.	FAM MED -	COLUMBIA	SC	29203	0.148044491	17
1164734448	MEHTA	PRATIK	ARUNKUMAR	PRATIK ARUNKUMAR MEHTA, SC	502 SIXTH BAXTER XING	SUITE A	FORT MILL	SC	297086428	0.148205842	17
1912951815	MORETZ	LAURA	MELINDA	LAURA MELINDA MORETZ, SC	801 W MAIN ST		UNION	SC	293792717	0.148243679	17
1225419252	WESTON	BENJAMIN		BENJAMIN WESTON, SC	555 E CHEVES ST		FLORENCE	SC	295062617	0.148437491	17
1679503874	HATFIELD	ASA	Q	ASA Q HATFIELD, SC	210 OVERLAND DR		GREENWOOD	SC	296464091	0.148645419	17
1003912775	LAMB	BENJAMIN	WADE	BENJAMIN WADE LAMB, SC	148 SAULS ST		LAKE CITY	SC	295602631	0.148680742	17
1457363178	WINGO	TIMOTHY	D	TIMOTHY D WINGO, SC	3240 SUNSET BLVD		WEST COLUMBIA	SC	291693428	0.148925312	17
1053338061	HATCHER	HARVEY	FLOYD	HARVEY FLOYD HATCHER, SC	155 ACADEMY AVE		GREENWOOD	SC	29646	0.148943359	17
1073809240	TEEFEY	ALEXANDER		ALEXANDER TEEFEY, SC	109 BEE ST		CHARLESTON	SC	294015703	0.149313138	17
1982642096	PENNINGS	NICHOLAS	J	NICHOLAS J PENNINGS, SC	3816 HIGHWAY 17 S		NORTH MYRTLE B	SC	295825069	0.149509901	17
1811967045	POUGET	MAE	MARIAN	MAE MARIAN POUGET, SC	1 PINCKNEY BLVD		BEAUFORT	SC	29902	0.151287396	17
1730706839	GANNON	JOHN	JAMES	JOHN JAMES GANNON, SC	PRISMA HEALTH MEDICAL GROUP FAMILY MEDICINE	3209 COLONI	COLUMBIA	SC	29203	0.151478628	17
1780636423	SUTTERLIN	JOHN	DOUGLAS	JOHN DOUGLAS SUTTERLIN, SC	7 S ALLIANCE DR STE 211B		GOOSE CREEK	SC	294457269	0.15150221	17
1407351869	PLUNKETT	WINSTON	J	WINSTON J PLUNKETT, SC	144 N RAVENEL ST		FLORENCE	SC	295062641	0.152785261	17
1770962607	SWANTON	SARA	ANN	SARA ANN SWANTON, SC	1435 EBENEZER RD		ROCK HILL	SC	29732	0.153267834	17
1326660614	MILLER	BROOKE	ELIZABETH	BROOKE ELIZABETH MILLER, SC	109 PHYSICIANS DR		GREER	SC	296502446	0.153280397	17
1255561627	HERNANDEZ	JOSE	J.	JOSE J. HERNANDEZ, SC	1608 MAIN ST		CONWAY	SC	295263572	0.153829363	17
1578521076	HONIG	PHILIP	C	PHILIP C HONIG, SC	2836 AUGUSTA RD		WEST COLUMBIA	SC	291703323	0.154746452	17
1992225312	WERNER	KRISTINA	DUKES	KRISTINA DUKES WERNER, SC	3209 COLONIAL DRIVE	FAMILY MEDI	COLUMBIA	SC	29203	0.155555371	17
1487820718	CONE	CHRISTY	L.	CHRISTY L. CONE, SC	710 JOHNNIE DODDS BLVD STE 315		MOUNT PLEASANT	SC	294643045	0.156651443	17
1073001491	MATTHEWS	SPENCER		SPENCER MATTHEWS, SC	611 2ND LOOP RD		FLORENCE	SC	295052820	0.157051545	17
1316960578	CHAUHAN	JASWINDER	TONY	JASWINDER TONY CHAUHAN, SC	7035 ST ANDREWS RD		COLUMBIA	SC	292121177	0.157498993	17
1033369194	GILMER	ALLAN	LEE	ALLAN LEE GILMER, SC	1305 S SUBER RD		GREER	SC	296500944	0.157586781	17
1467749929	MELIN	KURTIS	JON	KURTIS JON MELIN, SC	1530 DRAYTON ROAD		SPARTANBURG	SC	293071058	0.157765482	17
1386681526	GANDENBERGER	KURT	L	KURT L GANDENBERGER, SC	6704 WHITE HORSE RD		GREENVILLE	SC	296112504	0.157936835	17
1023469889	HUSAIN	AAFTAB		AAFTAB HUSAIN, SC	555 E CHEVES ST		FLORENCE	SC	295062617	0.159368162	17
1902891153	FLOOD	MATTHEW	JOHN	MATTHEW JOHN FLOOD, SC	801 W MAIN ST		UNION	SC	293792717	0.160952137	17
1568438992	FORNARI	GABRIEL	CHARLES	GABRIEL CHARLES FORNARI, SC	132 BLUFFTON RD		BLUFFTON	SC	299106212	0.161222345	17
1891365953	GIFFORD	NICOLE		NICOLE GIFFORD, SC	139 LILA DOYLE DR		SENECA	SC	296729495	0.161243975	17
1821119553	QUEEN	MICHAEL	LANCE	MICHAEL LANCE QUEEN, SC	1190 FILBERT HWY		YORK	SC	297459324	0.162353573	17
1952374399	ANGUS	JOSLYN	L	JOSLYN L ANGUS, SC	101 SOUTH RAVENEL STREET	STE 160	FLORENCE	SC	295062635	0.162607145	17
1235104464	DANIELS	DAMON		DAMON DANIELS, SC	110 ATRIUM WAY		COLUMBIA	SC	292236301	0.164425299	17
1750380416	BETHEA	LESA	K	LESA K BETHEA, SC	509 E ROOSEVELT ST		DILLON	SC	295362943	0.164906248	17
1053351999	LAMBERT	JERRY	A	JERRY A LAMBERT, SC	105 EAST HUGH ST		NORTH AUGUSTA	SC	298412925	0.165126024	17
1336461524	HEAVRIN	LAWRENCE	ALLEN	LAWRENCE ALLEN HEAVRIN, SC	123 SHOREHAM RD		SPARTANBURG	SC	293073822	0.165884475	17
1770788879	TELL	AUBREY	RUTH	AUBREY RUTH TELL, SC	11082 N RADIO STATION RD		SENECA	SC	296781142	0.166192632	17
1457317224	PRICE BARNES	SHIRLEY		SHIRLEY PRICE BARNES, SC	1818 HENDERSON ST		COLUMBIA	SC	292012619	0.166522227	17
1316918253	BRUNSON	JACK	WADE	JACK WADE BRUNSON, SC	398 THE PKWY		GREER	SC	296504569	0.166718254	17
1194808832	MCINNIS	DAVID	MURRAY	DAVID MURRAY MCINNIS, SC	304 EAST MARKET STREET		BENNETTSVILLE	SC	29512	0.167941477	17
1932170701	GRAGG	JAMES	MURIEL	JAMES MURIEL GRAGG, SC	511 CROSS ANCHOR RD		WOODRUFF	SC	293882328	0.168344705	17
1770580193	BUTLER	GEORGE		GEORGE BUTLER, SC	301 N VAN LINGLE MUNGO BLVD		PAGELAND	SC	297282319	0.168544856	17
1972552438	MCLAUGHLIN	MARK	A	MARK A MCLAUGHLIN, SC	180 WINGO WAY	STE 207	MT PLEASANT	SC	294641810	0.168865022	17
1972567840	LUSIK	ROBERT	C	ROBERT C LUSIK, SC	64 BLUFFTON RD		BLUFFTON	SC	299107621	0.168963507	17
1629027990	HARDING	KURT	R	KURT R HARDING, SC	1809 WADE HAMPTON BLVD	SUITE 120	GREENVILLE	SC	296094041	0.169651909	17
1417914516	WATSON	JASON	LEE	JASON LEE WATSON, SC	133 N HOWARD AVE		LANDRUM	SC	293561507	0.169922887	17
1417076373	GAINEY	JAMES	SPENCER	JAMES SPENCER GAINEY, SC	3516 HIGHWAY 153		GREENVILLE	SC	296117553	0.170267767	17
1154898179	CLARK	CRYSTAL	B	CRYSTAL B CLARK, SC	112 WOODLAND DRIVE		LANCASTER	SC	29720	0.17097038	17
1710964416	DIXON	WILLIAM	M	WILLIAM M DIXON, SC	600 N WHEELER AVE		PROSPERITY	SC	29127	0.171619157	17
1346286846	DILLON	DANIEL	ADAM	DANIEL ADAM DILLON, SC	3930 GRANDVIEW DR STE B		SIMPSONVILLE	SC	29680	0.172349892	17
1033138904	FLOYD-NORRIS	IRIS	M	IRIS M FLOYD-NORRIS, SC	2835 EAST HIGHWAY 76	STE 7	MULLINS	SC	29574	0.172636529	17
1194736512	NUNNERY	MICHAEL	L	MICHAEL L NUNNERY, SC	1846 DUTCH FORK RD		IRMO	SC	29063	0.175033917	17
1447221940	LIANG	CASSIE	LAI KU	CASSIE LAI KU LIANG, SC	12 W SOUTH ST		MANNING	SC	291022925	0.175366105	17
1467057521	JAFFKE	JOSEPH	MICHAEL	JOSEPH MICHAEL JAFFKE, SC	1220 SUMNER AVE		NORTH CHARLEST	SC	294063822	0.176289052	17
1437357316	PHILLIPS-LEE	MISHA	JANELLE	MISHA JANELLE PHILLIPS-LEE, SC	8091 RIVERS AVE		NORTH CHARLEST	SC	294069236	0.176857994	17
1316099195	MEADORS	MARSHALL	L	MARSHALL L MEADORS, SC	2000 E GREENVILLE ST	SUITE #1600	ANDERSON	SC	296211580	0.177342453	17
1649656323	PENA SANTIAGO	DAYHANA		DAYHANA PENA SANTIAGO, SC	322 W SOUTH ST		UNION	SC	29379	0.177727705	17
1477510022	ARNAU	THOMAS	BRANTLEY	THOMAS BRANTLEY ARNAU, SC	9313 MEDICAL PLAZA DR	SUITE 202	CHARLESTON	SC	294069155	0.178229149	17
1497713143	CARNSEW	LORI	R	LORI R CARNSEW, SC	300 W FRONT ST		LIBERTY	SC	296571012	0.178963299	17
1124554951	KINCHEN	ANDREW		ANDREW KINCHEN, SC	155 ACADEMY AVE		GREENWOOD	SC	296463869	0.179300703	17
1679539118	PAUL	JOSHUA		JOSHUA PAUL, SC	101 ORCHARD PARK DR		GREENVILLE	SC	296153531	0.179460149	17
1124557897	GREIPP	CHRISTINE		CHRISTINE GREIPP, SC	4070 HIGHWAY 17	TIDELANDS W	MURRELLS INLET	SC	29576	0.179900884	17
1801292396	SPENCE	STACEY		STACEY SPENCE, SC	3327 STOCKTON DR		FLORENCE	SC	295017361	0.180351309	17
1326400979	NODELMAN	MATTHEW	B.	MATTHEW B. NODELMAN, SC	3209 COLONIAL DR		COLUMBIA	SC	292036930	0.180395725	17
1083909121	HRAY	ALEXANDER		ALEXANDER HRAY, SC	1 PINCKNEY BLVD		BEAUFORT	SC	29902	0.18074835	17
1861432387	BRAKE	DANIEL	WALTER	DANIEL WALTER BRAKE, SC	35 RAY E TALLEY CT		SIMPSONVILLE	SC	29680	0.181190728	17
1700860624	SANDERS	CAROLINE	H	CAROLINE H SANDERS, SC	2000 E GREENVILLE ST	SUITE 3700	ANDERSON	SC	296211580	0.181396828	17
1164742441	SAVAGE	ALICE	JUNE	ALICE JUNE SAVAGE, SC	8091 RIVERS AVE		NORTH CHARLEST	SC	294069236	0.181420156	17
1982756763	HENK	DUANE	J	DUANE J HENK, SC	2000 E GREENVILLE ST	SUITE #1600	ANDERSON	SC	296211580	0.182442813	17
1366541435	RANDOL	RICHARD	LINDELL	RICHARD LINDELL RANDOL, SC	701 GROVE RD	ER ADMINIST	GREENVILLE	SC	296055611	0.182834872	17
1053407361	MATHIS	LOUIS	B	LOUIS B MATHIS, SC	10701 ANDERSON RD		EASLEY	SC	296429309	0.183023093	17
1487882080	CRICKMAN	SARAH	M	SARAH M CRICKMAN, SC	1724 STATE RD UNIT 6B		SUMMERVILLE	SC	29486	0.183790746	17
1215943386	ELLIS	DEBBIE		DEBBIE ELLIS, SC	106 JOHN ST		EASLEY	SC	296401415	0.183880505	17
1386959054	WRIGHT	MARY BETH	R	MARY BETH R WRIGHT, SC	2000 E GREENVILLE ST	SUITE 3700	ANDERSON	SC	296211580	0.184009359	17
1013025055	CHESSMAN	ALEXANDER		ALEXANDER CHESSMAN, SC	171 ASHLEY AVE		CHARLESTON	SC	294250001	0.185192213	17
1962414755	WHETSELL	ASHLEY	R	ASHLEY R WHETSELL, SC	7035 SAINT ANDREWS RD		COLUMBIA	SC	292121177	0.185249862	17
1013028000	NEWMAN	STEVEN	M	STEVEN M NEWMAN, SC	50 CROSS PARK CT		GREENVILLE	SC	296054263	0.186209321	17
1194780726	SACK	JONATHAN	L	JONATHAN L SACK, SC	2 MARSHLAND RD		HILTON HEAD	SC	299262305	0.186236486	17
1528043759	RUSSELL	BRADLEY	STOKES	BRADLEY STOKES RUSSELL, SC	805 PAMPLICO HWY		FLORENCE	SC	295056047	0.186469879	17
1023041118	DE PINA	MANUEL	ANTONIA	MANUEL ANTONIA DE PINA, SC	1025 VERDAE BLVD	SUITE B	GREENVILLE	SC	296074032	0.187158409	17
1588216493	TOPITZES	MADELINE		MADELINE TOPITZES, SC	853 N CHURCH ST	SUITE 510	SPARTANBURG	SC	293033098	0.187381278	17
1801901566	JOSLIN	RICHARD	GRANT	RICHARD GRANT JOSLIN, SC	1220 21ST AVE N		MYRTLE BEACH	SC	295777401	0.188663514	17
1487677712	KEITH	DAVID	MARTIN	DAVID MARTIN KEITH, SC	322 W SOUTH ST		UNION	SC	29379	0.188778136	17
1730474016	CAMARATA	SARA	LYNN	SARA LYNN CAMARATA, SC	1205 N MAIN ST		MARION	SC	29571	0.18926025	17
1194822510	WEBB	OMRI	KENNETH	OMRI KENNETH WEBB, SC	801 W MAIN ST		UNION	SC	293792717	0.189301369	17
1245200161	SEEMULLER	MICHAEL	D	MICHAEL D SEEMULLER, SC	6650 HIGHWAY 81 NORTH		PIEDMONT	SC	29673	0.190971839	17
1528403359	ALLEN	KARI-CLAU	M	KARI-CLAU M ALLEN, SC	3209 COLONIAL DR		COLUMBIA	SC	292036930	0.191715481	17
1790746709	PARKER	REGINALD	L	REGINALD L PARKER, SC	115 BLARNEY DR	STE 101	COLUMBIA	SC	292236291	0.191965974	17
1164942207	STILLMAN	BENJAMIN	JOSEPH	BENJAMIN JOSEPH STILLMAN, SC	853 N CHURCH ST STE 510		SPARTANBURG	SC	293033077	0.192144242	17
1720066038	EDMONDS	PHILLIP	C	PHILLIP C EDMONDS, SC	25 CREEKVIEW CT		GREENVILLE	SC	296154800	0.192602141	17
1073521662	GARRETT	BERTRAM	DODSON	BERTRAM DODSON GARRETT, SC	10 FORT LYTTLETON		BEAUFORT	SC	29906	0.193187167	17
1174888366	SHARPE	MARLON	LEE-BRITT	MARLON LEE-BRITT SHARPE, SC	107 WALNUT LN STE 101		NORTH AUGUSTA	SC	29860	0.19324521	17
1760475057	STARLING	WANDA	J	WANDA J STARLING, SC	1014 S BLACKSTOCK RD		LANDRUM	SC	293569136	0.193714745	17
1063037992	MCWHORTER	GLORIA	STORM	GLORIA STORM MCWHORTER, SC	853 N CHURCH ST STE 510		SPARTANBURG	SC	293033077	0.195089329	17
1124121785	TAILLON	MICHAEL	P	MICHAEL P TAILLON, SC	811 W MAIN ST		LEXINGTON	SC	290722507	0.195204713	17
1679926430	AHMADI	ARDALAN		ARDALAN AHMADI, SC	877 W FARIS RD	SUITE A	GREENVILLE	SC	296054289	0.195297852	17
1053529685	MOFOR	ACHU		ACHU MOFOR, SC	1301 TAYLOR ST STE 8A		COLUMBIA	SC	292012955	0.196926036	17
1164442299	MCELWEE	JOSEPH	M	JOSEPH M MCELWEE, SC	2000 E GREENVILLE ST	SUITE 3700	ANDERSON	SC	296211580	0.197279129	17
1265457691	MALHAN	DEEPAK		DEEPAK MALHAN, SC	2995 REIDVILLE RD STE 100		SPARTANBURG	SC	293015600	0.197562449	17
1316998180	NELSON	KYLE	K	KYLE K NELSON, SC	1520 WHITEHALL RD		ANDERSON	SC	296251916	0.197958353	17
1043297419	HARRAH	JASON	DOUGLAS	JASON DOUGLAS HARRAH, SC	907 STARTEK DR		MYRTLE BEACH	SC	295794471	0.198252816	17
1144217118	FIELDS	CAROLYN	D	CAROLYN D FIELDS, SC	1028 N CHURCH ST	PARIS VIEW	GREENVILLE	SC	296011639	0.198729821	17
1831119957	COUNTS	SCOTT	S	SCOTT S COUNTS, SC	2000 E GREENVILLE ST	SUITE 3700	ANDERSON	SC	296211580	0.198805954	17
1740319904	WISE	JAIME	CHRISTINE	JAIME CHRISTINE WISE, SC	800 W MEETING ST		LANCASTER	SC	297202202	0.198878376	17
1134220114	COMPTON	GREGREY	A	GREGREY A COMPTON, SC	3510 AUGUSTA RD		GREENVILLE	SC	296051302	0.199108645	17
1225058910	PASSINI	AMBER		AMBER PASSINI, SC	701 GROVE RD		GREENVILLE	SC	296055611	0.1993518	17
1821102575	SAINDON	LEE		LEE SAINDON, SC	398 THE PKWY		GREER	SC	296504569	0.1995946	17
1366448771	FLEMING	JOHN	RUSSELL	JOHN RUSSELL FLEMING, SC	1229 ALICE DR		SUMTER	SC	291501970	0.200200937	17
1124019328	SIMPSON	DANA	L	DANA L SIMPSON, SC	679 ORANGEBURG RD	SUITE F	SUMMERVILLE	SC	294838914	0.200342407	17
1972561496	MIKKELSON	MICHAEL	K	MICHAEL K MIKKELSON, SC	181 BLUFFTON RD BLDG G101G102		BLUFFTON	SC	299106221	0.202144073	17
1407852791	BROWN	SARAH	HOLLEMAN	SARAH HOLLEMAN BROWN, SC	137 CEDAR DR		SAINT STEPHEN	SC	294793371	0.202162694	17
1285673814	TERUEL	JUAN	JOSE	JUAN JOSE TERUEL, SC	905 VERDAE BLVD STE 101		GREENVILLE	SC	296074097	0.20347381	17
1063079564	SPEARMAN	KELSEY		KELSEY SPEARMAN, SC	155 ACADEMY AVE		GREENWOOD	SC	296463869	0.203524862	17
1902997745	HUNT	COREY	D	COREY D HUNT, SC	2605 KINARD STREET	SUITE 208	NEWBERRY	SC	291082909	0.203736419	17
1447260062	STAHL	PETER	J	PETER J STAHL, SC	1721 HORSESHOE DR		COLUMBIA	SC	292236281	0.203784202	17
1306872080	MEA	EDWARD	J	EDWARD J MEA, SC	730 STONY LANDING RD STE 100		MONCKS CORNER	SC	294612904	0.203849999	17
1033173562	JORDAN	EDMOND	R	EDMOND R JORDAN, SC	895 TIGER BLVD		CLEMSON	SC	296311480	0.204085884	17
1952461188	SNAPE	PALMIRA		PALMIRA SNAPE, SC	130 MALLARD ST		GREENVILLE	SC	296014046	0.20462522	17
1093792608	KOON	JAMES	FLETCHER	JAMES FLETCHER KOON, SC	206 S MATSON ST		KERSHAW	SC	290671506	0.204679229	17
1710024377	SINGH	MEENAKSHI		MEENAKSHI SINGH, SC	116 STANDARD WAREHOUSE RD		LUGOFF	SC	290789670	0.207152977	17
1427406305	THOMAS	RICHARD	PHILLIP	RICHARD PHILLIP THOMAS, SC	139 LILA DOYLE		SENECA	SC	296721580	0.207403715	17
1427018159	MALONE	THOMAS	ARTHUR	THOMAS ARTHUR MALONE, SC	24 E MAIN ST		WILLIAMSTON	SC	296971925	0.207445281	17
1528017860	ARAGON	RICO	AMANCIO	RICO AMANCIO ARAGON, SC	75 E MCBEE AVE		GREENVILLE	SC	296012737	0.207568584	17
1932140001	BURNHAM	WILLIAM	D	WILLIAM D BURNHAM, SC	10160 DORCHESTER RD		SUMMERVILLE	SC	294858527	0.207740456	17
1528018322	HUNT	CATHERINE	ELOY	CATHERINE ELOY HUNT, SC	12330 ASHEVILLE HIGHWAY		INMAN	SC	29349	0.207986771	17
1457672289	BURRELL	TIMOTHY	J	TIMOTHY J BURRELL, SC	2191 SOUTHPORT RD		SPARTANBURG	SC	293066257	0.209069504	17
1093235418	THOMAS	MEAGAN	RENEA	MEAGAN RENEA THOMAS, SC	3600 FOREST DR STE 300		COLUMBIA	SC	292044057	0.20927114	17
1962493361	BECHTEL	MARK	ALLEN	MARK ALLEN BECHTEL, SC	1680 RIBAUT RD		PORT ROYAL	SC	299352008	0.209307165	17
1477870715	WILLIAMS	JILL	SERDONCIL	JILL SERDONCIL WILLIAMS, SC	300 RICE MEADOW WAY		COLUMBIA	SC	29229	0.209863608	17
1164407292	MCELHANEY	AUSTIN	R	AUSTIN R MCELHANEY, SC	1330 BOILING SPRINGS RD	SUITE1200	SPARTANBURG	SC	293032244	0.209949432	17
1518992254	SUTTON	ELENA	K.	ELENA K. SUTTON, SC	102 ROCKCREEK BLVD		GREENWOOD	SC	296498915	0.209955564	17
1043698939	GRAVENSTINE	TARA		TARA GRAVENSTINE, SC	853 N CHURCH ST STE 700		SPARTANBURG	SC	293033003	0.210005974	17
1083642268	LEWIS	KATHERINE	THERESE	KATHERINE THERESE LEWIS, SC	717 SE MAIN ST		SIMPSONVILLE	SC	296813237	0.210569788	17
1609816735	CARROLL	JAMES	R	JAMES R CARROLL, SC	2845 E HIGHWAY 76	SUITE 2	MULLINS	SC	295746037	0.211173671	17
1104902154	KUMAR	AMRENDRA		AMRENDRA KUMAR, SC	1130 HWY 9 BYPASS W		LANCASTER	SC	29720	0.212070936	17
1356870299	WHITLEY	ALLIE	GRACE	ALLIE GRACE WHITLEY, SC	3980 HIGHWAY 9 E STE 100		LITTLE RIVER	SC	295668163	0.212888154	17
1477746469	ASH-MALACHI	EZRA	MOZELLE	EZRA MOZELLE ASH-MALACHI, SC	9023 GARNERS FERRY RD		HOPKINS	SC	290619687	0.213558729	17
1245682855	CHRISTIAN	NATALIE		NATALIE CHRISTIAN, SC	171 ASHLEY AVE		CHARLESTON	SC	294259125	0.213759193	17
1376594101	WIGGINS	JANICE	M	JANICE M WIGGINS, SC	100 PALMETTO HEALTH PKWY STE 220		COLUMBIA	SC	292121755	0.214018902	17
1053571190	BURGIN	CHELSEA	MARIE MEH	CHELSEA MARIE MEH BURGIN, SC	1025 VERDAE BLVD	SUITE B	GREENVILLE	SC	296074032	0.214401404	17
1407095490	HAN	JACKLYN	K	JACKLYN K HAN, SC	777 SENATE PKWY		ANDERSON	SC	296211820	0.214537227	17
1891182887	BYNUM	HENRY	CLARKE	HENRY CLARKE BYNUM, SC	1409 W GEORGIA RD STE B		SIMPSONVILLE	SC	29680	0.214939265	17
1629015862	ROEHRS	MATTHEW		MATTHEW ROEHRS, SC	16 ROBERTS BLVD		WILLIAMSTON	SC	296971136	0.214987323	17
1992293450	MCCOSKEY	MATTHEW	JOEL	MATTHEW JOEL MCCOSKEY, SC	4320 HOLMESTOWN RD		MYRTLE BEACH	SC	295887837	0.215334733	17
1174500656	GODOY	FRANCO	B	FRANCO B GODOY, SC	501 W BUTLER AVE		SALUDA	SC	291381313	0.21584498	17
1073718615	NAIK	PREXA	DOLATRAI	PREXA DOLATRAI NAIK, SC	3010 FARROW RD	SUITE 300	COLUMBIA	SC	292037607	0.216274832	17
1902845886	ASHTON	RONALD	LISLE	RONALD LISLE ASHTON, SC	877 W FARIS RD		GREENVILLE	SC	296054289	0.217390986	17
1154423689	MALMQUIST	PETER	GEORGE	PETER GEORGE MALMQUIST, SC	2404 MIDWAY RD		ANDERSON	SC	296212624	0.217852009	17
1841219631	MANIGO-JOHNSO	MONICA		MONICA MANIGO-JOHNSO, SC	2741 WHISKEY RD		AIKEN	SC	298036197	0.218217438	17
1942684170	LESSARD	ERIC		ERIC LESSARD, SC	877 W FARIS RD		GREENVILLE	SC	296054289	0.219432145	17
1437619004	RIGGS	RYAN	DAVID	RYAN DAVID RIGGS, SC	169 ASHLEY AVENUE	ROOM 202 MA	CHARLESTON	SC	29425	0.219474073	17
1013402312	SPEARMAN	JAMES		JAMES SPEARMAN, SC	853 N CHURCH ST		SPARTANBURG	SC	293033098	0.220409346	17
1740597178	KULKARNI	DIVYA	SOMAYA	DIVYA SOMAYA KULKARNI, SC	5229 HIGHWAY 221		ROEBUCK	SC	293763305	0.220480157	17
1699209296	BACCHUS	ASHEEMA	ASMAA	ASHEEMA ASMAA BACCHUS, SC	300 W FRONT ST		LIBERTY	SC	296571012	0.220760506	17
1699787689	SOTO	CARLOS	A	CARLOS A SOTO, SC	4700 FOREST DR STE 101		COLUMBIA	SC	292063119	0.220784126	17
1346779477	MCDONALD	BRANDON	TIMOTHY	BRANDON TIMOTHY MCDONALD, SC	1005 E CHEVES ST		FLORENCE	SC	295062707	0.221169356	17
1023016904	MILLER	JOHN	FRANKLIN	JOHN FRANKLIN MILLER, SC	11082 N RADIO STATION RD		SENECA	SC	296781142	0.221839153	17
1093197980	ODOM	MICHAEL	STEPHEN	MICHAEL STEPHEN ODOM, SC	103 WHITETAIL DR		WALHALLA	SC	29691	0.2223032	17
1790947596	BOYLAN	MELISSA		MELISSA BOYLAN, SC	3000 NE MEDICAL PARK	SUITE 209	COLUMBIA	SC	292236251	0.222935492	17
1700842333	EDWARDS	MATTHEW	JONATHAN	MATTHEW JONATHAN EDWARDS, SC	1690 SKYLYN DR STE 210		SPARTANBURG	SC	293071075	0.222955376	17
1366464836	EVANS	SCOTT	C	SCOTT C EVANS, SC	180 WINGO WAY	STE 207	MT PLEASANT	SC	294641810	0.22356641	17
1871557579	KIM	CHUN	S	CHUN S KIM, SC	7653 GARNERS FERRY RD		COLUMBIA	SC	29209	0.223597089	17
1013956663	GOODMAN	JAMIE	C	JAMIE C GOODMAN, SC	2400 BOILING SPRINGS RD STE A		BOILING SPRING	SC	29316	0.223905476	17
1164516209	AYERS	BOBBIE	FRANKLIN	BOBBIE FRANKLIN AYERS, SC	333 REVOLUTIONARY TRL		FAIRFAX	SC	298277109	0.223982558	17
1992762611	MCCRAW	ANDREW	S	ANDREW S MCCRAW, SC	404 SE MAIN ST		SIMPSONVILLE	SC	296812652	0.224086786	17
1063049658	SWAMY	ANAND	R	ANAND R SWAMY, SC	555 E CHEVES ST		FLORENCE	SC	295062617	0.224137854	17
1932124005	TAYLOR	SCARLET	R	SCARLET R TAYLOR, SC	1316 N LAKE DR		LEXINGTON	SC	290727653	0.224640504	17
1336104710	MCMAHON	DANIEL	J	DANIEL J MCMAHON, SC	345 FRESHFIELDS DR	STE J101	JOHNS ISLAND	SC	294555443	0.225157886	17
1396939393	MOHR	RICHARD	E.	RICHARD E. MOHR, SC	1505 HERITAGE LN # A		FLORENCE	SC	295053141	0.225746561	17
1164404844	HOLTZCLAW	PRISCILLA	WILCOX	PRISCILLA WILCOX HOLTZCLAW, SC	3400 SALTERBECK CT	STE 100	MT PLEASANT	SC	294667118	0.225898997	17
1679692560	ROQUE NAZARIO	ELAINE		ELAINE ROQUE NAZARIO, SC	3010 FARROW RD	SUITE 300	COLUMBIA	SC	292037607	0.226070141	17
1447547278	SHULER	LARRY		LARRY SHULER, SC	2000 E GREENVILLE ST	SUITE 3700	ANDERSON	SC	296211580	0.22637719	17
1477880755	DAVIS	MARGARET	RUTH	MARGARET RUTH DAVIS, SC	1200 E MAIN ST	SUITE 12	SPARTANBURG	SC	293071711	0.227344249	17
1649329756	DEIPARINE	ARACELI	C	ARACELI C DEIPARINE, SC	832 POWDERSVILLE RD		EASLEY	SC	29642	0.228036947	17
1740543164	BRIDGES	MARI	SUAREZ	MARI SUAREZ BRIDGES, SC	86 WREN ST		BARNWELL	SC	298121529	0.228546351	17
1932210929	TANGEMAN	CAYCE	C.	CAYCE C. TANGEMAN, SC	149 SAINT JAMES AVE		GOOSE CREEK	SC	294452923	0.229052021	17
1033141247	CROW	DANIEL	R	DANIEL R CROW, SC	1 MEDICAL PARK DR		CHESTER	SC	297069769	0.229112076	17
1669596789	HERNANDEZ	JOHAN		JOHAN HERNANDEZ, SC	3600 FOREST DR STE 300		COLUMBIA	SC	292044057	0.229510669	17
1285214973	HECK	ROBERT		ROBERT HECK, SC	109 PHYSICIANS DR STE A		GREER	SC	296502446	0.230085504	17
1790949790	HADDAD	BASSAM	E	BASSAM E HADDAD, SC	877 W FARIS RD	SUITE A	GREENVILLE	SC	296054289	0.230190636	17
1609996727	BRENNAN	STACEY	V	STACEY V BRENNAN, SC	207 KING ST		COLUMBIA	SC	292053127	0.230999382	17
1194880203	MCDONALD	ASIA	TSHANE	ASIA TSHANE MCDONALD, SC	1595 CENTRAL AVE		SUMMERVILLE	SC	294835529	0.231386157	17
1497193239	RIGGS	SHAINA	L	SHAINA L RIGGS, SC	155 ACADEMY AVE		GREENWOOD	SC	296463869	0.232093964	17
1124693502	VIOLETTE	ALEXIS		ALEXIS VIOLETTE, SC	169 ASHLEY AVE	ROOM 202 MA	CHARLESTON	SC	29425	0.232354007	17
1205821865	DUNBAR	CP		CP DUNBAR, SC	608 E COLUMBIA AVE		LEESVILLE	SC	290707318	0.232360599	17
1124284120	BAYCH	LISA	MARIE	LISA MARIE BAYCH, SC	905 VERDAE BLVD STE 101		GREENVILLE	SC	296074029	0.232381579	17
1063433050	HIDDEN	GLEN	ALLEN	GLEN ALLEN HIDDEN, SC	50 E HOSPITAL ST	SUITE 4	MANNING	SC	291023149	0.232537735	17
1184720708	KNOBEL	LAURA	C	LAURA C KNOBEL, SC	29 PLANTATION PARK DR STE 202		BLUFFTON	SC	299109008	0.232784236	17
1528043528	SOLHEIM	VESNA		VESNA SOLHEIM, SC	12082 HIGHWAY 17 BYP	UNIT B	MURRELLS INLET	SC	295769350	0.232989507	17
1942370200	FLOYD	JOHN	CRAIG	JOHN CRAIG FLOYD, SC	BEAUFORT MEMORIAL LOWCOUNTRY MEDICAL GROUP	300 MIDTOWN	BEAUFORT	SC	299065200	0.233057118	17
1306232004	GREMILLION	SCOTT		SCOTT GREMILLION, SC	1040 EDGEWATER CORPORATE PKWY		INDIAN LAND	SC	29707	0.233561346	17
1639378987	EDWARDS	NICOLE	YVONNE	NICOLE YVONNE EDWARDS, SC	1313 SAINT ANDREWS RD STE 3		COLUMBIA	SC	29210	0.234098593	17
1598832792	REYNOLDS	KAREN		KAREN REYNOLDS, SC	645 S. 7TH ST		MCBEE	SC	29101	0.234285262	17
1265811335	SORRELL	MARGARET	VIRGINIA	MARGARET VIRGINIA SORRELL, SC	9228 MEDICAL PLAZA DR		CHARLESTON	SC	294069125	0.23489974	17
1679589451	WAY	CHARLES	F	CHARLES F WAY, SC	922 HOLLY ST		HOLLY HILL	SC	290592762	0.235213974	17
1366753535	FORD-SCALES	KRISTI	D	KRISTI D FORD-SCALES, SC	101 E WOOD ST		SPARTANBURG	SC	293033040	0.23530035	17
1710274295	STOLIN	JENNIFER	R.	JENNIFER R. STOLIN, SC	90 SPRINGVIEW LN STE A		SUMMERVILLE	SC	294858153	0.235763863	17
1245219872	HARRIS	ROBERT		ROBERT HARRIS, SC	102 ASTOR ST		WELLFORD	SC	293859622	0.235866607	17
1114952272	HOPKINS	REBECCA	MCCARTER	REBECCA MCCARTER HOPKINS, SC	1207 N FANT ST		ANDERSON	SC	296214821	0.236675429	17
1376076299	SHUMAN	JAMES		JAMES SHUMAN, SC	2000 E GREENVILLE ST STE 3600		ANDERSON	SC	296211725	0.238309805	17
1295752111	SICK	BRANDON	ROGER	BRANDON ROGER SICK, SC	2633 CELANESE RD		ROCK HILL	SC	297321205	0.239466769	17
1366649931	ZIMMERMAN	DAVID	WAYNE	DAVID WAYNE ZIMMERMAN, SC	131 RINEHART WAY		AIKEN	SC	298031703	0.239488109	17
1013321546	STRICKLAND	WILLIAM	D	WILLIAM D STRICKLAND, SC	3799 12TH STREET EXT STE 105		CAYCE	SC	290333750	0.239561165	17
1801096821	MARTIN	ANDREW	THOMAS	ANDREW THOMAS MARTIN, SC	3209 COLONIAL DR	FAMILY MEDI	COLUMBIA	SC	292036930	0.239649265	17
1578903035	SELL	ANGELA		ANGELA SELL, SC	3909 S HIGHWAY 14		GREENVILLE	SC	296156138	0.239920914	17
1407916133	KIMPTON	ROBERT	E	ROBERT E KIMPTON, SC	1068 N FRASER ST		GEORGETOWN	SC	29440	0.240199768	17
1891175378	KANE	COLIN	JAMES	COLIN JAMES KANE, SC	853 N CHURCH ST	SUITE 510	SPARTANBURG	SC	293033098	0.240440196	17
1154824530	JARMULOWICZ	MARIE		MARIE JARMULOWICZ, SC	14 OAK FOREST RD STE D		BLUFFTON	SC	299104988	0.24092713	17
1033560545	HICKS	ASHLEY		ASHLEY HICKS, SC	1925 HOFFMEYER RD		FLORENCE	SC	295014011	0.241043006	17
1023242625	BOWERS	MELISSA	DAWN	MELISSA DAWN BOWERS, SC	272 ROBERT SMALLS PKWY	SUITE 320	BEAUFORT	SC	299063702	0.241177203	17
1932336849	ULRICH	ROGER	WESLEY	ROGER WESLEY ULRICH, SC	11 ARLEY WAY	SUITE 201	BLUFFTON	SC	299104883	0.241843611	17
1508815069	ROWE	JOHN	ROGER	JOHN ROGER ROWE, SC	180 WINGO WAY	SUITE 207	MT PLEASANT	SC	294641810	0.242357574	17
1730277278	SMETANA	CHRISTINE	ANNE	CHRISTINE ANNE SMETANA, SC	204 WEST HILL BLVD		JB CHARLESTON	SC	9404	0.242514937	17
1457326258	BOOK	MICHAEL		MICHAEL BOOK, SC	5480 SEA FOREST DR		KIAWAH ISLAND	SC	294555417	0.242673688	17
1568432102	LUCARELLI	RICHARD		RICHARD LUCARELLI, SC	1575 E MAIN ST		DUNCAN	SC	293349218	0.244049318	17
1063495067	KNEPPER	JOHN	ALLEN	JOHN ALLEN KNEPPER, SC	570 LONG POINT RD STE 130		MOUNT PLEASANT	SC	294647931	0.244213548	17
1134192313	LILLY	DOUGLASS	PARKER	DOUGLASS PARKER LILLY, SC	701 CASHUA FERRY RD		DARLINGTON	SC	295328488	0.244684468	17
1932334786	NELSON	DOSHANDRA	N	DOSHANDRA N NELSON, SC	722 HYATT ST		GAFFNEY	SC	293412643	0.245162488	17
1285651042	BORKERT	DANIEL		DANIEL BORKERT, SC	1809 WADE HAMPTON BLVD	SUITE 120	GREENVILLE	SC	296094050	0.24596057	17
1356308654	CASTELLONE	DAVID	LOUIS	DAVID LOUIS CASTELLONE, SC	213 W 4TH NORTH ST		SUMMERVILLE	SC	294836541	0.246079351	17
1053609644	LAKRA	MANJU		MANJU LAKRA, SC	1011 TIGER BLVD	SUITE 400	CLEMSON	SC	296312915	0.24617433	17
1518453018	FILE	JONATHAN	B	JONATHAN B FILE, SC	853 N CHURCH ST STE 510		SPARTANBURG	SC	293033077	0.2469475	17
1730142266	MCELMURRAY	CHARLES	T	CHARLES T MCELMURRAY, SC	3209 COLONIAL DR		COLUMBIA	SC	292036930	0.247806049	17
1487783882	KULE	BERNARD	JOHN	BERNARD JOHN KULE, SC	1847 HATCHAWAY BRIDGE RD		AIKEN	SC	298058163	0.248193921	17
1841291382	MCGEE	DONNA	BROCK	DONNA BROCK MCGEE, SC	101 E WOOD ST		SPARTANBURG	SC	293033040	0.248249962	17
1578128955	PATTERSON	ANDRE	COOPER	ANDRE COOPER PATTERSON, SC	FAMILY MEDICINE CENTER	3209 COLONI	COLUMBIA	SC	29203	0.248352733	17
1285721795	MOORE	THOMAS	ALLEN	THOMAS ALLEN MOORE, SC	37 VARDEN DR		AIKEN	SC	298035297	0.248759154	17
1194985234	OXENDINE	CHRISTOPH	LEE	CHRISTOPH LEE OXENDINE, SC	901 W GREENWOOD ST	SUITE 9	ABBEVILLE	SC	296205717	0.249293782	17
1841789906	WOOD	CATHERINE	C	CATHERINE C WOOD, SC	4070 HIGHWAY 17		MURRELLS INLET	SC	29576	0.250312919	17
1205198611	LUYINDULA	SANDRA	E	SANDRA E LUYINDULA, SC	103 FAIRVIEW POINTE DR	FAIRVIEW FA	SIMPSONVILLE	SC	296813223	0.251320476	17
1891745980	ELLISON	JODY	D	JODY D ELLISON, SC	1520 LAUREL ST		COLUMBIA	SC	292012623	0.251812522	17
1881981314	DHALIWAL	RITA	K	RITA K DHALIWAL, SC	109 BEE ST		CHARLESTON	SC	294015703	0.252112021	17
1043358286	HERMAN	JEFFREY		JEFFREY HERMAN, SC	1851 SAM RITTENBERG BLVD		CHARLESTON	SC	294074861	0.252232041	17
1417245671	JAMAL	SHERI		SHERI JAMAL, SC	1435 EBENEZER RD		ROCK HILL	SC	297322338	0.253506885	17
1356368880	MAYEAUX, JR.,	EDWARD	J	EDWARD J MAYEAUX, JR.,, SC	3209 COLONIAL DR		COLUMBIA	SC	292036930	0.25358471	17
1215199096	ZIMMERMAN	ELIZABETH	ANN	ELIZABETH ANN ZIMMERMAN, SC	515 RIVERCROSSING DR STE 180		FORT MILL	SC	297157900	0.253829373	17
1356393698	CURRY	CHARLES	RICHARD	CHARLES RICHARD CURRY, SC	111 W ROPER RD		EASLEY	SC	296408805	0.255008313	17
1750967378	GORDON	JESSICA	KAYLA	JESSICA KAYLA GORDON, SC	50 E HOSPITAL ST STE 3		MANNING	SC	291023149	0.256578635	17
1851358907	ARDIS	KAREN	ANN	KAREN ANN ARDIS, SC	735 MCMILLAN RD		CLEMSON	SC	296344054	0.257085339	17
1649496803	ACAYLAR	JOSEPH	VILLANEUV	JOSEPH VILLANEUV ACAYLAR, SC	210 E MARKET ST		TIMMONSVILLE	SC	291611812	0.257788682	17
1720462948	CARSTEN	COURTNEY	LYNN	COURTNEY LYNN CARSTEN, SC	426 MEMORIAL DRIVE EXT		GREER	SC	29651	0.259240687	17
1770679003	JUNKER	DAVID	A	DAVID A JUNKER, SC	10701 ANDERSON RD		EASLEY	SC	296429309	0.259372554	17
1730359167	BARNES	SYLVIA	S	SYLVIA S BARNES, SC	101 NEW CASTLE LOOP		GOOSE CREEK	SC	29445	0.259736781	17
1750563318	PELZER	LESLIE	H.	LESLIE H. PELZER, SC	95 RUTLEDGE AVE		CHARLESTON	SC	294011722	0.260092674	17
1245748045	KIRKLEY	DANIEL		DANIEL KIRKLEY, SC	1040 EDGEWATER CORPORATE PKWY		INDIAN LAND	SC	297074514	0.260352139	17
1932172483	JACKSON-DOZIE	FOCELL		FOCELL JACKSON-DOZIE, SC	755 E SMITH ST		TIMMONSVILLE	SC	291619430	0.26040156	17
1306834247	TAM	HENRY	W	HENRY W TAM, SC	216 EDGEFIELD AVE NW		AIKEN	SC	298013910	0.260618734	17
1215920616	WILKOSZEWSKI	ARTUR		ARTUR WILKOSZEWSKI, SC	1400 MAIN ST		CONWAY	SC	295263567	0.260826796	17
1295791184	MORRIS	WINSTON	B	WINSTON B MORRIS, SC	4700 FOREST DR	SUITE 101	COLUMBIA	SC	292063119	0.26095316	17
1700872652	WILSON	WILLIAM	EARL	WILLIAM EARL WILSON, SC	1 BISHOP GADSDEN WAY STE 97		CHARLESTON	SC	294123506	0.260992789	17
1023498938	STAGGS	EMILY		EMILY STAGGS, SC	840 W FLOYD BAKER BLVD		GAFFNEY	SC	29341	0.261405545	17
1205917887	DING	SHAO-ZHEN		SHAO-ZHEN DING, SC	115 N SUMTER ST STE 400		SUMTER	SC	291504971	0.261685463	17
1285647776	BOYTER	CHARLES	WALTON	CHARLES WALTON BOYTER, SC	6439 GARNERS FERRY RD		COLUMBIA	SC	292091638	0.261846816	17
1689672784	GRUBB	STEPHEN	D.	STEPHEN D. GRUBB, SC	3600 SEA MOUNTAIN HIGWAY	SUITE C	LITTLE RIVER	SC	29566	0.263203835	17
1265796197	EMBRY	KATHERINE	ANNA	KATHERINE ANNA EMBRY, SC	105 E HUGH ST		NORTH AUGUSTA	SC	298412925	0.263405599	17
1760490841	MARION	HENRY	J	HENRY J MARION, SC	935 W 2ND ST		SWANSEA	SC	291608665	0.26397177	17
1962477315	BOUKNIGHT	PATRICIA	JEAN	PATRICIA JEAN BOUKNIGHT, SC	101 E WOOD ST		SPARTANBURG	SC	293033040	0.263986306	17
1730481144	WALSH	EUGENIA	SARAFIDIS	EUGENIA SARAFIDIS WALSH, SC	13 RUNNING FOX RD		COLUMBIA	SC	292233018	0.264045419	17
1609197623	MENDEZ	LUZ	YOLANDA	LUZ YOLANDA MENDEZ, SC	701 MEDICAL PARK DR STE 207		HARTSVILLE	SC	295504778	0.264184433	17
1386871655	JAMISON	JENNIFER	GRIER	JENNIFER GRIER JAMISON, SC	1409 W GEORGIA RD	SUITE B	SIMPSONVILLE	SC	296806419	0.264404105	17
1245897065	BECK	MEREDITH	GRACE	MEREDITH GRACE BECK, SC	FAMILY MEDICINE CENTER	3209 COLONI	COLUMBIA	SC	29203	0.264509158	17
1285995001	MOODY	VALERIE	K	VALERIE K MOODY, SC	1325 SPRING ST		GREENWOOD	SC	296463860	0.265544482	17
1407964943	SCHUBERT	ROBERT	L	ROBERT L SCHUBERT, SC	18 HOSPITAL CENTER BLVD		HILTON HEAD IS	SC	299262733	0.265701581	17
1720086705	SHULER	CONRAD	KEMMERLIN	CONRAD KEMMERLIN SHULER, SC	11082 N RADIO STATION RD		SENECA	SC	296781142	0.26575528	17
1609295963	LUMPKIN	JEANNE	B	JEANNE B LUMPKIN, SC	5133 RIVERS AVE		N CHARLESTON	SC	294066338	0.266206157	17
1831304880	HAMADA	ALLISON	KAZUE	ALLISON KAZUE HAMADA, SC	114 GATEWAY CORPORATE BLVD STE 350		COLUMBIA	SC	292039785	0.26639468	17
1164405981	JANI	RUTKUMAR	P	RUTKUMAR P JANI, SC	229 LONGTOWN RD		COLUMBIA	SC	292298550	0.266656192	17
1326088816	CAMPBELL	PATRICIA	A	PATRICIA A CAMPBELL, SC	110A SPRINGHALL DR	LIBERTY DOC	GOOSE CREEK	SC	294455335	0.267114415	17
1215165741	DAVIS,	WAYNE		WAYNE DAVIS,, SC	8311 WARREN H ABERNATHY HWY		SPARTANBURG	SC	293011249	0.267182763	17
1356871933	ATKINSON	KRISTY	KAYE	KRISTY KAYE ATKINSON, SC	853 N CHURCH ST # 150		SPARTANBURG	SC	293033098	0.267237501	17
1457310690	REED	MICHAEL	ELMO	MICHAEL ELMO REED, SC	2480 TWO NOTCH RD		LEXINGTON	SC	290727963	0.267898783	17
1043275506	STRAUGHN	CLIFTON	WADE	CLIFTON WADE STRAUGHN, SC	105 BUFORD AVE		ANDERSON	SC	296213313	0.267925405	17
1174786198	ELLIS-YARIAN	MELISSA	ROSE	MELISSA ROSE ELLIS-YARIAN, SC	1114 N MAIN ST		SUMMERVILLE	SC	294837326	0.268072956	17
1629299359	ELLIOTT	SAMUEL	CURTIS	SAMUEL CURTIS ELLIOTT, SC	3209 COLONIAL DR		COLUMBIA	SC	292036930	0.268163031	17
1043416167	TAYLOR	JAMES	MARION	JAMES MARION TAYLOR, SC	300 SCUFFLETOWN RD		SIMPSONVILLE	SC	296817204	0.268254266	17
1417213489	NELSON	VICKI	R	VICKI R NELSON, SC	877 W FARIS RD STE A		GREENVILLE	SC	296054296	0.268524134	17
1417945171	LOVEGROVE	PATRICK	SCOTT	PATRICK SCOTT LOVEGROVE, SC	250 MATHIS FERRY RD	STE 101	MT PLEASANT	SC	294642988	0.268566494	17
1497899314	FABREY	ROBERT	H.	ROBERT H. FABREY, SC	116 BASKERVILL DR		PAWLEYS ISLAND	SC	295856013	0.268753885	17
1447280946	RIDDLE	PATRICIA	ELLEN	PATRICIA ELLEN RIDDLE, SC	1101 COOK ROAD		ORANGEBURG	SC	29118	0.269224896	17
1114956950	VANSWOL	MARK		MARK VANSWOL, SC	155 ACADEMY AVE		GREENWOOD	SC	296463869	0.269543435	17
1679007389	PUIM	SARAH	JEAN	SARAH JEAN PUIM, SC	809 82ND PARKWAY	GRAND STRAN	MYRTLE BEACH	SC	29572	0.270398747	17
1063934743	RAJAKULASINGA	YATHAVAN		YATHAVAN RAJAKULASINGA, SC	877 W FARIS RD		GREENVILLE	SC	296054289	0.270687852	17
1780260240	SCHMIDT	DANIELLE	DOREEN	DANIELLE DOREEN SCHMIDT, SC	555 E CHEVES ST		FLORENCE	SC	295062617	0.270907175	17
1124439021	SLISZ	INNA		INNA SLISZ, SC	704 GOLD HILL RD	STE 107	FORT MILL	SC	297158906	0.270944273	17
1477902682	SEE	ANDREW	GRIFFITH	ANDREW GRIFFITH SEE, SC	3209 COLONIAL DRIVE	FAMILY MEDI	COLUMBIA	SC	29203	0.271297322	17
1760434120	BEAN	HOWARD	CARLISLE	HOWARD CARLISLE BEAN, SC	1690 SKYLYN DRIVE	SUITE 210	SPARTANBURG	SC	293071072	0.271392712	17
1851359889	CONNOR	WALTER	E.	WALTER E. CONNOR, SC	555 E CHEVES ST		FLORENCE	SC	295062617	0.271753885	17
1154708543	CASTELLONE	REID	D.	REID D. CASTELLONE, SC	213 W 4TH NORTH ST		SUMMERVILLE	SC	29483	0.272306777	17
1275657694	SAVAGE-JETER	ERICA	LACHE'	ERICA LACHE' SAVAGE-JETER, SC	805 W WADE HAMPTON BLVD STE C		GREER	SC	296501311	0.272509641	17
1922459197	FULMER	ERIC	S	ERIC S FULMER, SC	853 N CHURCH ST STE 510		SPARTANBURG	SC	293033077	0.272591758	17
1780682195	MALANEY	KATHLEEN	RUTH	KATHLEEN RUTH MALANEY, SC	1202 PALM BLVD	SUITE A	ISLE OF PALMS	SC	294512296	0.272793063	17
1700882776	BORUCKI	ROBERT	B.	ROBERT B. BORUCKI, SC	1911 HAMPTON ST		COLUMBIA	SC	29201	0.272796839	17
1952966467	CLARK-FUQUA	KATLYN	BAILEY	KATLYN BAILEY CLARK-FUQUA, SC	853 N CHURCH ST STE 510		SPARTANBURG	SC	293033077	0.272876537	17
1326141938	GAMAGE	ANOMA	S	ANOMA S GAMAGE, SC	811 W MAIN ST		LEXINGTON	SC	29072	0.273474004	17
1639187123	EWENS	JOSEPH	DANIEL	JOSEPH DANIEL EWENS, SC	1203 OLD TROLLEY RD	STE F	SUMMERVILLE	SC	294855296	0.27351798	17
1295706000	LEIGH	JOHN	HUNTER	JOHN HUNTER LEIGH, SC	406 MEMORIAL DRIVE EXT		GREER	SC	296511818	0.274274256	17
1053762179	BENNETT	GERALD		GERALD BENNETT, SC	853 N CHURCH ST STE 510		SPARTANBURG	SC	293033077	0.274699132	17
1770147332	GENTRY	NATHAN	LOWELL	NATHAN LOWELL GENTRY, SC	FAMILY MEDICINE CENTER	3209 COLONI	COLUMBIA	SC	29203	0.274772328	17
1568636454	DONALDSON	WILLIAM	C.	WILLIAM C. DONALDSON, SC	2106 N MAIN ST		ANDERSON	SC	296213871	0.274779499	17
1841873601	PATEL	BHAVIK	BHADRESH	BHAVIK BHADRESH PATEL, SC	711 CHESTERFIELD HWY		CHERAW	SC	295207002	0.275098153	17
1467423558	NAZARENO	MARILU	LOPEZ	MARILU LOPEZ NAZARENO, SC	840 W FLOYD BAKER BLVD		GAFFNEY	SC	293411845	0.275340812	17
1417037078	ALLISON	LEE	LOVETT	LEE LOVETT ALLISON, SC	1200 TWO ISLAND CT	SUITE E	MT PLEASANT	SC	294667418	0.275537219	17
1134138167	TRIGG	DAVID	RUSSELL	DAVID RUSSELL TRIGG, SC	325 BROAD ST	SUITE 100	SUMTER	SC	291504167	0.276203896	17
1790767168	ADAMS	THOMAS	L	THOMAS L ADAMS, SC	1021 PINNACLE POINT DR	SUITE 200	COLUMBIA	SC	292235740	0.276393407	17
1396368932	VANDYKE	ANGELA	MICHELLE	ANGELA MICHELLE VANDYKE, SC	7037 SAINT ANDREWS RD		COLUMBIA	SC	292121177	0.276594699	17
1780141093	RICHARDSON	SHERRIE	B	SHERRIE B RICHARDSON, SC	675 N MORGAN AVE		ANDREWS	SC	295102417	0.27673183	17
1699707026	HORTON	MARK	MARION	MARK MARION HORTON, SC	92 HIGHWAY 72 WEST		ABBEVILLE	SC	29620	0.276761216	17
1952399222	RODRIGUEZ	DAVID	C.	DAVID C. RODRIGUEZ, SC	101 JOHN ST		LAKE CITY	SC	295602411	0.276927248	17
1063696094	CHAE	GIL-YOUNG		GIL-YOUNG CHAE, SC	10 CORK DR		GREER	SC	296500973	0.277306323	17
1497982060	OVERBY	ZACHARIAH		ZACHARIAH OVERBY, SC	3516 HIGHWAY 153		GREENVILLE	SC	296117553	0.278096797	17
1295795920	MCCARTHY	EDWARD	R	EDWARD R MCCARTHY, SC	106 LANSFORD CT	SUITE 100	MYRTLE BEACH	SC	29588	0.278291885	17
1184791493	BARNEBEE	JAMES	HOSEA	JAMES HOSEA BARNEBEE, SC	1 PINCKNEY BLVD		BEAUFORT	SC	299026122	0.278653704	17
1366437907	DUNBAR	CHRISTY	CLEMENZ	CHRISTY CLEMENZ DUNBAR, SC	608 EAST COLUMBIA AVE		LEESVILLE	SC	29070	0.278685174	17
1336706159	BULLARD	JOHN	LELAND	JOHN LELAND BULLARD, SC	FAMILY MEDICINE CENTER	3209 COLONI	COLUMBIA	SC	29203	0.279178176	17
1134136070	GRIGGS	ROGER	K	ROGER K GRIGGS, SC	3314 PLATT SPRINGS RD		WEST COLUMBIA	SC	291702204	0.279515048	17
1316999295	VANDEGRIFT	TARA	NICOLE	TARA NICOLE VANDEGRIFT, SC	899 ISLAND PARK DR	SUITE 200	DANIEL ISLAND	SC	294928112	0.279999361	17
1457329021	BARDEN	KATHRYN	D	KATHRYN D BARDEN, SC	735 MCMILLAN RD		CLEMSON	SC	296343706	0.280320454	17
1154582047	BREEN	KAREY	L	KAREY L BREEN, SC	5880 RIVERS AVE		NORTH CHARLEST	SC	294066053	0.280538438	17
1740266469	MEYERS	JAYMI	SYLVAN	JAYMI SYLVAN MEYERS, SC	390 KEOWEE SCHOOL RD		SENECA	SC	296726743	0.280727647	17
1497333942	BROWN	KWAME	AGYAPONG	KWAME AGYAPONG BROWN, SC	2161 BELFORD GROVE DR APT 202		AIKEN	SC	298011072	0.281930574	17
1487853115	WEIRATH	MATTHEW	DAVID	MATTHEW DAVID WEIRATH, SC	853 N CHURCH ST	SUITE 510	SPARTANBURG	SC	293033098	0.283180883	17
1982639274	SHEALY	ROGER	D	ROGER D SHEALY, SC	2224 OLD FURNACE RD		SPARTANBURG	SC	29316	0.283198851	17
1629188586	PEREZ	GASTON	O.	GASTON O. PEREZ, SC	14 OAK FOREST RD	SUITE D	BLUFFTON	SC	299104988	0.283284988	17
1770699720	KOON	DAVID	E	DAVID E KOON, SC	6439 GARNERS FERRY RD	WJB DORN VA	COLUMBIA	SC	292091638	0.283852877	17
1104897891	HUDSON	DAVID	LEE	DAVID LEE HUDSON, SC	398 THE PKWY		GREER	SC	296504569	0.285509822	17
1003857947	POINSETTE	MICHAEL	JAMES	MICHAEL JAMES POINSETTE, SC	3909 S HIGHWAY 14		GREENVILLE	SC	296156138	0.286156347	17
1750601886	SHEN-WAGNER	SIJIE	JOY	SIJIE JOY SHEN-WAGNER, SC	877 W FARIS RD STE A		GREENVILLE	SC	296054296	0.286315025	17
1295186633	HORNE	BRADLEY		BRADLEY HORNE, SC	853 N CHURCH ST	SUITE 510	SPARTANBURG	SC	293033098	0.287084319	17
1275515108	PINNER	CARROLL	ALEXANDER	CARROLL ALEXANDER PINNER, SC	32 RIVER ST		PEAK	SC	29122	0.287478982	17
1730769423	JOLLY	ERICA		ERICA JOLLY, SC	109 PHYSICIANS DR STE A		GREER	SC	296502446	0.287584998	17
1215974399	BELL	THADDEUS	JOHN	THADDEUS JOHN BELL, SC	3951 W MONTAGUE AVE		N CHARLESTON	SC	294185657	0.287645418	17
1265482913	KOZACKI	KRISTA	MARIE PRI	KRISTA MARIE PRI KOZACKI, SC	360 N IRBY ST		FLORENCE	SC	295012808	0.287754035	17
1932195559	JUDY	CARRIE	ANNE	CARRIE ANNE JUDY, SC	308 W WESMARK BLVD		SUMTER	SC	291501977	0.288982211	17
1316562838	MORRIS	TREVOR	LLOYD	TREVOR LLOYD MORRIS, SC	PRISMA HEALTH FAMILY MEDICINE CENTER	3209 COLONI	COLUMBIA	SC	29203	0.289005807	17
1780695965	REYNOLDS	WADE	D	WADE D REYNOLDS, SC	111 IVY PARK LANE	SUITE C	LEXINGTON	SC	29072	0.289035108	17
1871551804	RUBEL	CHRISTOPH	JAMES	CHRISTOPH JAMES RUBEL, SC	10 MILLER RD		SUMTER	SC	291502403	0.289487258	17
1285059774	JOHNSON	JESSICA	LYNN	JESSICA LYNN JOHNSON, SC	304 ASHBY PARK LN		GREENVILLE	SC	296076903	0.289845204	17
1275584039	NAIDU	RAANA	P	RAANA P NAIDU, SC	21 ABERDEEN DR		GREENVILLE	SC	296052955	0.289906814	17
1770570483	LI	CARL	S T	CARL S T LI, SC	110 DOCTORS DR	SUITE A-3	CHERAW	SC	295207112	0.289960126	17
1821650185	TRAN	QUOC	MINH	QUOC MINH TRAN, SC	853 N CHURCH ST STE 510		SPARTANBURG	SC	293033077	0.290353936	17
1154394583	BEHLING	EDWARD	MELLARD	EDWARD MELLARD BEHLING, SC	360 N IRBY ST		FLORENCE	SC	295012808	0.290519224	17
1558355388	BERLEY	GEORGE	E	GEORGE E BERLEY, SC	1300 HIGHWAY 17		LITTLE RIVER	SC	295669215	0.290982661	17
1801956693	LEAPHART	ELEANOR	R	ELEANOR R LEAPHART, SC	338 E COLUMBIA AVE		BATESBURG LEES	SC	290709285	0.294093864	17
1487760724	SINCOX	FRANCIS	JOHN	FRANCIS JOHN SINCOX, SC	3420 FILBERT HWY		CLOVER	SC	297105602	0.294405152	17
1518051986	SERVICE	VERSTON	KIRK	VERSTON KIRK SERVICE, SC	85 WREN ST		BARNWELL	SC	298121528	0.294960975	17
1851604169	RIGGSBEE	JOSHUA	ADAM	JOSHUA ADAM RIGGSBEE, SC	3209 COLONIAL DR		COLUMBIA	SC	292036930	0.295240514	17
1720630429	SINCLAIR	BRANDY	JACKSON	BRANDY JACKSON SINCLAIR, SC	708 MEDICAL PARK DR		HARTSVILLE	SC	295504765	0.295686473	17
1881750818	HIBNER	DAN		DAN HIBNER, SC	28373 HWY 76 WHITTEN CENTER		CLINTON	SC	29325	0.295712714	17
1386902286	PETERS	MICHAEL	LLOYD	MICHAEL LLOYD PETERS, SC	398 THE PKWY	MOUNTAIN VI	GREER	SC	296504569	0.296497511	17
1285235457	NETTLES	PATRICK	LEE	PATRICK LEE NETTLES, SC	201 CASHUA ST		DARLINGTON	SC	295323301	0.297251048	17
1487679643	MARTIN	JOE	ALAN	JOE ALAN MARTIN, SC	726 ANDERSON ST		BELTON	SC	296272131	0.297263866	17
1578565958	SHULER	VANN BETH	MYERS	VANN BETH MYERS SHULER, SC	1205 HUTTO ST NE		ORANGEBURG	SC	291181454	0.297283625	17
1114221850	DELA CRUZ	AMOR		AMOR DELA CRUZ, SC	853 N CHURCH ST STE 510		SPARTANBURG	SC	293033077	0.297334789	17
1417480518	YONCE	JEFFREY	CHASE	JEFFREY CHASE YONCE, SC	180 WINGO WAY STE 306		MOUNT PLEASANT	SC	294641812	0.297449221	17
1508873019	FISHMAN	GERALD	A	GERALD A FISHMAN, SC	7033 SAINT ANDREWS RD	STE205	COLUMBIA	SC	292121179	0.297724638	17
1417360330	COE	ELIZABETH		ELIZABETH COE, SC	3209 COLONIAL DRIVE	FAMILY MEDI	COLUMBIA	SC	29203	0.298050258	17
1851951206	MAUHAR	MICHAEL	ANTHONY	MICHAEL ANTHONY MAUHAR, SC	701 GROVE RD		GREENVILLE	SC	296054210	0.2982547	17
1912945841	PARTEE	PETER	M	PETER M PARTEE, SC	22580 HIGHWAY 76 E	SUITE 100	LAURENS	SC	293608439	0.298879498	17
1114373131	MILLER	JESSE		JESSE MILLER, SC	3209 COLONIAL DR		COLUMBIA	SC	292036930	0.299598528	17
1689642514	BRUNSON	JAMES	H	JAMES H BRUNSON, SC	1170 BOULEVARD ST		ORANGEBURG	SC	291154359	0.300067052	17
1851341317	HAYNES	WILLIAM	WALTER	WILLIAM WALTER HAYNES, SC	415D ROBERTSON BLVD	W WALTER HA	WALTERBORO	SC	29488	0.300326004	17
1386694222	CAMPBELL	KENNETH	S	KENNETH S CAMPBELL, SC	2000 E GREENVILLE ST		ANDERSON	SC	296211580	0.300836739	17
1033159520	BAREFIELD	TRACY	ROBIN	TRACY ROBIN BAREFIELD, SC	105 E HUGH ST		NORTH AUGUSTA	SC	298412925	0.301047165	17
1326509324	MCLAINE	ERIC		ERIC MCLAINE, SC	710 CHESTERFIELD HWY		CHERAW	SC	295207001	0.301098614	17
1649229923	MELBA	JOHN	EDWARD	JOHN EDWARD MELBA, SC	12 ARBORLAND WAY		GREENVILLE	SC	29615	0.301269117	17
1326108101	RAINSFORD	GEORGE	L	GEORGE L RAINSFORD, SC	155 RIDGE MEDICAL PLAZA RD	SUITE A	EDGEFIELD	SC	29824	0.302193893	17
1215944137	GOLAY	JOHN	E	JOHN E GOLAY, SC	811 WEST MAIN STREET	STE 207	LEXINGTON	SC	29072	0.302229475	17
1336116532	COCHRAN	JAMES	W. NEW	JAMES W. NEW COCHRAN, SC	100 OMNI DR	STE B	SENECA	SC	296729448	0.302351201	17
1629049515	BINGHAM	MARC	D.	MARC D. BINGHAM, SC	101 E WOOD ST		SPARTANBURG	SC	293033040	0.302977367	17
1780076422	ARENDT	AMY	BRUCE	AMY BRUCE ARENDT, SC	460 LANGDON ST		SPARTANBURG	SC	293021614	0.304949226	17
1609402544	GALLIMORE	JONATHAN	TYLER	JONATHAN TYLER GALLIMORE, SC	555 E CHEVES ST		FLORENCE	SC	295062617	0.305155297	17
1205083029	PEARLMAN	HOWARD	WAYNE	HOWARD WAYNE PEARLMAN, SC	101 BRUSHY MEADOWS DR		GREER	SC	296501025	0.305232467	17
1114364338	YOO	KATE	NIEHOFF	KATE NIEHOFF YOO, SC	45 SYCAMORE AVE APT 135		CHARLESTON	SC	29407	0.305443636	17
1649432428	JEBAILY	PATRICK	JOHN	PATRICK JOHN JEBAILY, SC	800 E CHEVES ST	SUITE 310	FLORENCE	SC	295062650	0.305608705	17
1790166163	CLARKSON	SYLVIA	LEE	SYLVIA LEE CLARKSON, SC	1440 BEN SAWYER BLVD STE 1109		MT PLEASANT	SC	294645526	0.30570757	17
1487181210	MADDEN	EVAN		EVAN MADDEN, SC	155 ACADEMY AVE		GREENWOOD	SC	296463869	0.306196896	17
1487610382	NWANEGWO	SHEREE	D	SHEREE D NWANEGWO, SC	4591 SOCASTEE BLVD		MYRTLE BEACH	SC	295887209	0.306535575	17
1679601330	ASKINS	BENJAMIN	JEROME	BENJAMIN JEROME ASKINS, SC	2006 AUGUSTA HWY		LEXINGTON	SC	290722208	0.307322777	17
1649212887	NEFF	STEPHEN	H	STEPHEN H NEFF, SC	1773 VILLAGE PARK DR		ORANGEBURG	SC	291182475	0.307762948	17
1174606073	BUCHANAN	CYNTHIA	E	CYNTHIA E BUCHANAN, SC	552 HYATT ST		GAFFNEY	SC	293412525	0.307780928	17
1063852978	MCKEE	CHANTELL	RENEE	CHANTELL RENEE MCKEE, SC	204 W HILL BLVD		CHARLESTON AFB	SC	29404	0.30783505	17
1780220921	CAULDER	KRISTEN	M	KRISTEN M CAULDER, SC	13649 CHURCH ST		WILLISTON	SC	298535835	0.308005536	17
1467405845	GODENICK	MARK	TODD	MARK TODD GODENICK, SC	853 N CHURCH ST	SUITE 510	SPARTANBURG	SC	293033098	0.308453714	17
1881657153	PURCELL	JERRY	S.	JERRY S. PURCELL, SC	1208 ELLA ST		ANDERSON	SC	296214839	0.308925964	17
1497010524	GLENN	SAIWARD	WHITENER	SAIWARD WHITENER GLENN, SC	3941 HIGHWAY 9		BOILING SPRING	SC	293168578	0.309372316	17
1083704175	QUATTLEBAUM	ROBERT	GLEN	ROBERT GLEN QUATTLEBAUM, SC	386 COLLEGE AVE		CLEMSON	SC	296311432	0.30962385	17
1154946879	BROADWATER	REONA	KENAI	REONA KENAI BROADWATER, SC	PRISMA HEALTH MEDICAL GROUP FAMILY MEDICINE CENTER	3209 COLONI	COLUMBIA	SC	29203	0.309674492	17
1063473320	CRUTCHER	KENNETH	L	KENNETH L CRUTCHER, SC	4303 LIVE OAK DR		LITTLE RIVER	SC	295669138	0.310255318	17
1811972342	THOMAS	AYDRIAN	LESHAWN	AYDRIAN LESHAWN THOMAS, SC	1795 DEVINNEY ROAD		YORK	SC	29745	0.310285004	17
1124274709	ZHENG	BEI		BEI ZHENG, SC	895 TIGER BLVD		CLEMSON	SC	296311480	0.310570873	17
1255339131	EVANS	THOMAS	EDWIN	THOMAS EDWIN EVANS, SC	11082 N RADIO STATION RD		SENECA	SC	296781142	0.310748402	17
1992225338	WALTERS	RYAN	ALAN	RYAN ALAN WALTERS, SC	122 POWELL DR		LEXINGTON	SC	290729203	0.311146534	17
1750874640	WHITE	DANIEL	ZACHARY	DANIEL ZACHARY WHITE, SC	3700 FOREST DR STE 200		COLUMBIA	SC	292044010	0.311244731	17
1205488848	SMITH	SHANNON	MICHELLE	SHANNON MICHELLE SMITH, SC	853 N CHURCH ST STE 510		SPARTANBURG	SC	293033077	0.312942466	17
1396322095	NOORI	MEENA		MEENA NOORI, SC	555 E CHEVES ST		FLORENCE	SC	295062617	0.313304188	17
1851388680	HARMAN	WILLIAM	H	WILLIAM H HARMAN, SC	1316 N LAKE DR		LEXINGTON	SC	290727653	0.313372703	17
1992742837	SIMON	IFEKAN-SH		IFEKAN-SH SIMON, SC	853 N CHURCH ST	SUITE 510	SPARTANBURG	SC	293033098	0.314215073	17
1902839319	GREENE	LYNNE	MICHELLE	LYNNE MICHELLE GREENE, SC	1025 W MEETING ST	SUITE 200	LANCASTER	SC	297202204	0.314529473	17
1194353250	CORSO	MICHAEL	CRAIG	MICHAEL CRAIG CORSO, SC	555 E CHEVES ST		FLORENCE	SC	295062617	0.315028102	17
1477127926	MARSHALL	DUSTIN	COLE	DUSTIN COLE MARSHALL, SC	PRISMA HEALTH MEDICAL GROUP FAMILY MEDICINE CENTER	3209 COLONI	COLUMBIA	SC	29203	0.315134071	17
1871564187	NOWATKA	THOMAS	CHRISTIAN	THOMAS CHRISTIAN NOWATKA, SC	1690 SKYLYN DR STE 300A		SPARTANBURG	SC	293071022	0.315554174	17
1841202892	SMITH	JOHNNY	Y	JOHNNY Y SMITH, SC	7037 ST ANDREWS ROAD		COLUMBIA	SC	29212	0.31589407	17
1225179880	GOLD	DANIEL	AUDLEY	DANIEL AUDLEY GOLD, SC	116 E ROUND HILL RD		GREENVILLE	SC	296177032	0.316763486	17
1205889409	CORBETT	BERNARD	AUGUSTUS	BERNARD AUGUSTUS CORBETT, SC	151 PEACHWOOD CENTRE DR		SPARTANBURG	SC	293012575	0.316836383	17
1174704530	FORNARI SR.	GABRIEL	CHARLES	GABRIEL CHARLES FORNARI SR., SC	3015 W PALMETTO ST		FLORENCE	SC	295015935	0.317375839	17
1932303708	ZIMMERMAN	ANNE	CHRISTINA	ANNE CHRISTINA ZIMMERMAN, SC	22 BOZARD ST		MANNING	SC	29102	0.318359104	17
1073585873	MINA	ALBERT	CHARLES	ALBERT CHARLES MINA, SC	406 N POINSETT HWY		TRAVELERS REST	SC	296901667	0.318441413	17
1942267216	SHILLITO	JUDY	A	JUDY A SHILLITO, SC	631 JOHNNIE DODDS BLVD		MT PLEASANT	SC	294643030	0.318795735	17
1881890390	SHAH	MEGHANA		MEGHANA SHAH, SC	645 S SEVENTH ST		MC BEE	SC	291017101	0.318903348	17
1043624141	FINNEY	DAVID		DAVID FINNEY, SC	2000 E GREENVILLE ST	SUITE 3700	ANDERSON	SC	296211580	0.319172154	17
1295116606	WATSON	NICHOLAS	GARRETT	NICHOLAS GARRETT WATSON, SC	2006 AUGUSTA HWY		LEXINGTON	SC	29072	0.319988116	17
1184694069	HUDSON	JOY	DINA	JOY DINA HUDSON, SC	9098 FAIRFOREST RD		SPARTANBURG	SC	293011134	0.320365476	17
1245522614	EMERSON	JOHN	FRANKLIN	JOHN FRANKLIN EMERSON, SC	877 W FARIS RD		GREENVILLE	SC	296054289	0.320383039	17
1073543153	FORREN	AMY	CAROL	AMY CAROL FORREN, SC	1724 STATE RD UNIT 6B		SUMMERVILLE	SC	294862842	0.320518276	17
1639308380	SHAFFER	MARK	EDWARD	MARK EDWARD SHAFFER, SC	56 US HIGHWAY 321 BYP N		WINNSBORO	SC	291807100	0.320886575	17
1619949617	WALKER	BRIAN		BRIAN WALKER, SC	704 GOLD HILL RD	STE 1200	FORT MILL	SC	297158906	0.32118411	17
1194163923	REINHOLZ	CHRISTIAN		CHRISTIAN REINHOLZ, SC	155 ACADEMY AVE		GREENWOOD	SC	296463869	0.322191629	17
1558459453	CAMPBELL	JOHN	WHITE	JOHN WHITE CAMPBELL, SC	100 SPRINGHALL DR		GOOSE CREEK	SC	294455335	0.323113934	17
1023276896	KUBACZ	DEAN	BERNARD	DEAN BERNARD KUBACZ, SC	600 N WHEELER AVE		PROSPERITY	SC	291279332	0.32382236	17
1598243719	CHINNERS	JANA	MATTHEWS	JANA MATTHEWS CHINNERS, SC	2061 US-52		MONCKS CORNER	SC	29461	0.325873483	17
1295114742	BURNS	JAMIE		JAMIE BURNS, SC	840 W FLOYD BAKER BLVD		GAFFNEY	SC	293411845	0.325892865	17
1629022785	ENGLEE	MAE JEAN		MAE JEAN ENGLEE, SC	1 HICKMAN STREET	AGAPE PHYSI	GRANITEVILLE	SC	298292955	0.326109471	17
1710993514	KONIVER	CRAIG		CRAIG KONIVER, SC	5401 NETHERBY LANE	SUITE 101	NORTH CHARLEST	SC	29420	0.326417498	17
1316385099	COBEN	JASON	MICHAEL	JASON MICHAEL COBEN, SC	404 SE MAIN ST		SIMPSONVILLE	SC	296812652	0.326558251	17
1205944170	PLAYER	MARTY	SHANNON	MARTY SHANNON PLAYER, SC	171 ASHLEY AVE		CHARLESTON	SC	294250001	0.327050583	17
1295856508	GETZ	APRIL	KELLEY	APRIL KELLEY GETZ, SC	76 POLO ROAD		COLUMBIA	SC	29223	0.327470771	17
1538182324	NELSON	JENNIFER	BAILEY	JENNIFER BAILEY NELSON, SC	4278 LADSON RD		LADSON	SC	294565452	0.32802072	17
1154374445	CORNEJO	JUAN	A	JUAN A CORNEJO, SC	4303 LIVE OAK DRIVE		LITTLE RIVER	SC	29566	0.328369564	17
1184678435	DORSNER	DAVID	EDWARD	DAVID EDWARD DORSNER, SC	19 MOSS CREEK VILLAGE RD.	SUITE D	HILTON HEAD IS	SC	29926	0.328500783	17
1578827713	HECHT	BRANDON	DAVID	BRANDON DAVID HECHT, SC	2400 BOILING SPRINGS RD		BOILING SPRING	SC	293165304	0.328696089	17
1568783124	IGBOKWE-HAMIL	ASHLEIGH	U	ASHLEIGH U IGBOKWE-HAMIL, SC	1600 MIDTOWN AVE		MT PLEASANT	SC	294643771	0.328855391	17
1174886709	STRICKLAND	STEPHANIE	ADAMS	STEPHANIE ADAMS STRICKLAND, SC	611 2ND LOOP RD		FLORENCE	SC	295052820	0.329192076	17
1619995065	HASKILL STROW	REBECCA	RUTH	REBECCA RUTH HASKILL STROW, SC	139 MAIN STREET		OLANTA	SC	291140488	0.32948017	17
1902886724	HEINZ	ERICH	ROLLAND	ERICH ROLLAND HEINZ, SC	325 GEORGIA AVE STE 100		NORTH AUGUSTA	SC	298413848	0.329907934	17
1821051467	GRAHAM	LALONDA	MONIQUE	LALONDA MONIQUE GRAHAM, SC	1131 SALUDA ST		ROCK HILL	SC	297305776	0.330047683	17
1982691796	WIDEMAN	VANESSA	K	VANESSA K WIDEMAN, SC	1325 S CAROLINA RD STE 11		EASTOVER	SC	29044	0.330806888	17
1619954708	GARCIA	JORGE	O	JORGE O GARCIA, SC	2531 EVANS ST	SUITE A	NEWBERRY	SC	291082939	0.330810222	17
1922412642	THOMPSON	DANNA		DANNA THOMPSON, SC	3600 FOREST DR STE 300		COLUMBIA	SC	29204	0.331284372	17
1023049954	BROWNING	SHARON	T	SHARON T BROWNING, SC	838 W MEETING ST	BUILDING 5,	LANCASTER	SC	297206233	0.331999231	17
1649206459	COLEMAN	STANLEY	IRVIN	STANLEY IRVIN COLEMAN, SC	9 MCELHANEY RD		TRAVELERS REST	SC	296901734	0.333475808	17
1891780052	WASHINGTON	TONYA	RENEE	TONYA RENEE WASHINGTON, SC	322 W SOUTH ST		UNION	SC	29379	0.333587798	17
1508151010	MURRAY	ELIZABETH	A	ELIZABETH A MURRAY, SC	325 FOLLY RD STE 102A		CHARLESTON	SC	294122507	0.334258944	17
1386767226	DRAYTON	KIMBERLEY	ANASTASIA	KIMBERLEY ANASTASIA DRAYTON, SC	9699 OCEAN HWY		PAWLEYS ISLAND	SC	295857425	0.334365678	17
1235367699	ISKANDAR	REBECCA	ALSIP	REBECCA ALSIP ISKANDAR, SC	300 SCUFFLETOWN RD		SIMPSONVILLE	SC	296817204	0.334610446	17
1700983798	INTINTOLA	PAMELA		PAMELA INTINTOLA, SC	4500 STUART ST	MONCRIEF AR	COLUMBIA	SC	292075700	0.335476365	17
1477544740	SPRUIELL	SAUNDRA	SUE	SAUNDRA SUE SPRUIELL, SC	200 PATEWOOD DR	SUITE C300	GREENVILLE	SC	296153593	0.336539086	17
1538127543	LATZKA	MICHAEL	THOMAS	MICHAEL THOMAS LATZKA, SC	105 POWELL MILL RD	WESTGATE FA	SPARTANBURG	SC	293011531	0.336628747	17
1316999709	BARKSDALE	COLLIS	L	COLLIS L BARKSDALE, SC	290 ENTERPRISE DR		EASLEY	SC	296428280	0.336797623	17
1548227101	REDWINE	JOHN	MARK	JOHN MARK REDWINE, SC	5325 APPIAN WAY		CHARLESTON	SC	29420	0.337601823	17
1164425575	CARSON	JOHN	CAUDELL	JOHN CAUDELL CARSON, SC	447 SPRUCE ST		WALTERBORO	SC	294882766	0.337864991	17
1144253790	ARAGON	LEAH	A	LEAH A ARAGON, SC	305 TANNER RD		GREENVILLE	SC	296075923	0.33894517	17
1932305695	WELBORN	JOSHUA	ERIC	JOSHUA ERIC WELBORN, SC	905 VERDAE BLVD STE 101		GREENVILLE	SC	296074029	0.338987612	17
1366068413	COLE	JUSTIN	GARRETT	JUSTIN GARRETT COLE, SC	PRISMA HEALTH MEDICAL GROUP FAMILY MEDICINE CENTER	3209 COLONI	COLLMBIA	SC	29203	0.33921044	17
1356790398	PRICE	SARAH	TUCKER	SARAH TUCKER PRICE, SC	171 ASHLEY AVE		CHARLESTON	SC	294259125	0.339643955	17
1922589704	SHAW	MEKESHA		MEKESHA SHAW, SC	1196 WAXWING DR UNIT A		FLORENCE	SC	295053846	0.340026165	17
1831328947	CARROLL	LISA	LENORE RU	LISA LENORE RU CARROLL, SC	3941 HIGHWAY 9		BOILING SPRING	SC	29316	0.340512774	17
1205888674	BARNHILL	HERBERT	FRANCIS	HERBERT FRANCIS BARNHILL, SC	722 HYATT ST		GAFFNEY	SC	293412643	0.341020977	17
1477676468	FALLAW	ROBYN	F.	ROBYN F. FALLAW, SC	131 RINEHART WAY		AIKEN	SC	298031703	0.341026868	17
1891990990	WILT	SARAH MAE	NUNEZ	SARAH MAE NUNEZ WILT, SC	102 ROCKCREEK BLVD		GREENWOOD	SC	296498915	0.341653678	17
1710921689	JESTER	DAVID	M	DAVID M JESTER, SC	105 EAST HUGH STREET		NORTH AUGUSTA	SC	29841	0.341703671	17
1134203326	PETERSON	JILL	M	JILL M PETERSON, SC	602 N MAIN ST		SUMMERVILLE	SC	294836627	0.341767832	17
1801820063	NEUNER	JANICE	MARIE	JANICE MARIE NEUNER, SC	1278 N LAFAYETTE DR		SUMTER	SC	291502964	0.341868476	17
1437135944	MONTGOMERY	STEFAN	L	STEFAN L MONTGOMERY, SC	853 N CHURCH ST	SUITE 510	SPARTANBURG	SC	293033098	0.341942901	17
1376100107	CHEEK	CURRY	ELIZABETH	CURRY ELIZABETH CHEEK, SC	FAMILY MEDICINE CENTER	3209 COLONI	COLUMBIA	SC	29203	0.342217242	17
1033316641	CASASCO	JULIE	FRITZ	JULIE FRITZ CASASCO, SC	3337 BUSINESS CIR		NORTH CHARLEST	SC	294187415	0.342355496	17
1558462085	CAMPO	ARNOLD	B	ARNOLD B CAMPO, SC	377 RUBIN CENTER DR	SUITE 110	FORT MILL	SC	297087275	0.342435226	17
1316380173	JONES	ARLESIA	JEANETTE	ARLESIA JEANETTE JONES, SC	151 PEACHWOOD CENTRE DR		SPARTANBURG	SC	293012575	0.343284335	17
1598723520	JEBAILY	GERARD	C.	GERARD C. JEBAILY, SC	555 E CHEVES ST		FLORENCE	SC	295062617	0.343340103	17
1306033634	RICHARDSON	KATHERINE	JAUDON	KATHERINE JAUDON RICHARDSON, SC	4050 BRIDGE VIEW DR STE 600		NORTH CHARLEST	SC	29405	0.343700038	17
1437195120	MITCHELL	CHARLES	RAY	CHARLES RAY MITCHELL, SC	25 AIRPARK CT		GREENVILLE	SC	296076188	0.343825995	17
1801865092	FERGUSON	MARY	LAFRANCE	MARY LAFRANCE FERGUSON, SC	719 OKATIE HWY		OKATIE	SC	299093963	0.34428686	17
1205926920	TEACHMAN	ROBERT	JOHN	ROBERT JOHN TEACHMAN, SC	776 DANIEL ELLIS DR	SUITE 1-B	CHARLESTON	SC	294123094	0.345592081	17
1265851091	ANSARI	RASHID	MOIN	RASHID MOIN ANSARI, SC	773 STOCKBRIDGE DR		FORT MILL	SC	297087200	0.345656003	17
1942760707	MARSHALL	EMILY	TALLANT	EMILY TALLANT MARSHALL, SC	9228 MEDICAL PLAZA DR		CHARLESTON	SC	294069125	0.34668007	17
1134325178	ROMANO	RAYMOND	V	RAYMOND V ROMANO, SC	219 BATESVILLE ROAD	THE OAKS AT	SIMPSONVILLE	SC	296814816	0.347907534	17
1538320833	CAMPBELL	MICHAEL	FRANCIS	MICHAEL FRANCIS CAMPBELL, SC	9298 MEDICAL PLAZA DR		CHARLESTON	SC	294069125	0.348868009	17
1366079204	RIOS	ALEX		ALEX RIOS, SC	169 ASHLEY AVE RM 202		CHARLESTON	SC	294259195	0.349111177	17
1932420882	MUZIN	NICOLAS	DAVID	NICOLAS DAVID MUZIN, SC	3226 MAYBANK HWY	SUITE A	JOHNS ISLAND	SC	294554858	0.349244641	17
1649242439	KING	FITZWILLI	WORCESTER	FITZWILLI WORCESTER KING, SC	406 N POINSETT HWY		TRAVELERS REST	SC	296901667	0.349336399	17
1982925202	SEQUOIA	JACQUELIN		JACQUELIN SEQUOIA, SC	850 AIKEN MALL DR		AIKEN	SC	298037689	0.349871977	17
1952750499	BOGGS	JOANNE		JOANNE BOGGS, SC	155 ACADEMY AVE		GREENWOOD	SC	296463869	0.350066253	17
1174973762	HABIB	TIKVA	Y.	TIKVA Y. HABIB, SC	631 JOHNNIE DODDS BLVD		MT. PLEASANT	SC	294641321	0.350383871	17
1912931007	PRICE	BETH	SHILEPSKY	BETH SHILEPSKY PRICE, SC	171 ASHLEY AVE		CHARLESTON	SC	294255013	0.350734618	17
1306803044	LAY	DEBORAH	S	DEBORAH S LAY, SC	9330 MEDICAL PLAZA DR		CHARLESTON	SC	29406	0.351060841	17
1841857331	SIMHACHALAM	MICHAEL		MICHAEL SIMHACHALAM, SC	155 ACADEMY AVE		GREENWOOD	SC	296463869	0.351157575	17
1366930141	KELLOGG	ELIZABETH	RYAN	ELIZABETH RYAN KELLOGG, SC	1105 N LAFAYETTE DR STE A		SUMTER	SC	291502984	0.351398972	17
1528088762	ASKINS	STEPHEN	WOFFORD	STEPHEN WOFFORD ASKINS, SC	330 MERCY ST		LAKE CITY	SC	295602332	0.351913994	17
1558700567	FLAUGHER	JOHN	DANIEL	JOHN DANIEL FLAUGHER, SC	1724 STATE RD	STE. 6B	SUMMERVILLE	SC	294862842	0.352590251	17
1801866181	BISHOP	PRESTON	EDDIE	PRESTON EDDIE BISHOP, SC	7221 S PINE ST		PACOLET	SC	293723122	0.352903613	17
1235113176	MCPHERSON	TIMOTHY	J.	TIMOTHY J. MCPHERSON, SC	298 MEMORIAL DR		SENECA	SC	296729443	0.353186325	17
1871533505	WALKER	JAMES	H	JAMES H WALKER, SC	5304 HIGHWAY 76		PENDLETON	SC	296709139	0.354061437	17
1497702567	AHMADANI	IKRAMULLA		IKRAMULLA AHMADANI, SC	1818 HENDERSON ST		COLUMBIA	SC	292012619	0.35449222	17
1427015171	DAVIS	LUCY	GREEN	LUCY GREEN DAVIS, SC	899 ISLAND PARK DR	STE 200	DANIEL ISLAND	SC	294928112	0.354624485	17
1154550622	SAMAAN	MARK		MARK SAMAAN, SC	2000 E GREENVILLE ST	SUITE 3600	ANDERSON	SC	296211580	0.35483227	17
1427321777	PRINCE	JOSHUA	L	JOSHUA L PRINCE, SC	146 E HOSPITAL DR STE 410		WEST COLUMBIA	SC	291694800	0.356189849	17
1952388480	ATKINSON	MICHAEL	S.	MICHAEL S. ATKINSON, SC	110 BROOKHAVEN WAY		SIMPSONVILLE	SC	296811984	0.356673022	17
1437174505	MCGEE	ASHLEY	C	ASHLEY C MCGEE, SC	1325 SPRING ST		GREENWOOD	SC	296463860	0.356933813	17
1770140543	LE	PHUONG	HOANG THY	PHUONG HOANG THY LE, SC	FAMILY MEDICINE RESIDENCY	129 N WASHI	SUMTER	SC	29150	0.357838163	17
1841814670	TAUFIQ	MALIHA		MALIHA TAUFIQ, SC	853 N CHURCH ST STE 510		SPARTANBURG	SC	293033077	0.358572808	17
1275584914	CHAPMAN	JAMES	M	JAMES M CHAPMAN, SC	565 COLUMBIA AVE	STE 200	CHAPIN	SC	29036	0.358813637	17
1336716265	ARCHAMBAULT	BENJAMIN	JOHN	BENJAMIN JOHN ARCHAMBAULT, SC	171 ASHLEY AVE		CHARLESTON	SC	294250100	0.359205222	17
1073997227	AMIDON	JOEL	RHEIN	JOEL RHEIN AMIDON, SC	877 W FARIS RD		GREENVILLE	SC	29605	0.359440784	17
1639460116	GRIMES	WILLIAM	P	WILLIAM P GRIMES, SC	76 POLO RD		COLUMBIA	SC	29223	0.35949207	17
1083684534	TAYLOR	BENJAMIN	THOMAS	BENJAMIN THOMAS TAYLOR, SC	12230 ASHEVILLE HWY		INMAN	SC	293491845	0.359589617	17
1952398380	WESSEL	THOMAS	JACOB	THOMAS JACOB WESSEL, SC	101 E WOOD ST	SRMC, ADMIN	SPARTANBURG	SC	293033040	0.35964398	17
1609888312	WILLE	MARIANNE		MARIANNE WILLE, SC	7035 ST. ANDREWS ROAD		COLUMBIA	SC	29210	0.361801716	17
1477569986	BENNETT	LAWRENCE	KIRK	LAWRENCE KIRK BENNETT, SC	303 NATURE RD		BLYTHEWOOD	SC	290169541	0.361971489	17
1467478735	PITALIA	AMIT	R	AMIT R PITALIA, SC	6439 GARNERS FERRY RD		COLUMBIA	SC	292091638	0.363199475	17
1487150090	GREENWOOD	MARY	KATHERINE	MARY KATHERINE GREENWOOD, SC	139 LILA DOYLE DR		SENECA	SC	296729495	0.363506111	17
1720001621	MILLS	RICHARD	THOMAS	RICHARD THOMAS MILLS, SC	701 GROVE RD		GREENVILLE	SC	296055611	0.363546955	17
1578527768	DUNN	TED	ALAN	TED ALAN DUNN, SC	3510 N HIGHWAY 17 STE 320		MT PLEASANT	SC	294668232	0.363651125	17
1629086004	PAPPAS	THEODORE	M	THEODORE M PAPPAS, SC	1400 HOSPITAL DR		MT PLEASANT	SC	294643255	0.363917124	17
1093974305	ANULIGO	KENECHI	E	KENECHI E ANULIGO, SC	922 HOLLY ST		HOLLY HILL	SC	290592762	0.364015608	17
1245466960	CARR	KRISTEN	BLACKBURN	KRISTEN BLACKBURN CARR, SC	4591 SOCASTEE BLVD		MYRTLE BEACH	SC	295887209	0.364533917	17
1013532126	FULCHER	ADAM	JOSEPH	ADAM JOSEPH FULCHER, SC	CENTER FOR FAMILY MEDICINE, 853 N. CHURCH STREET	SUITE 510	SPARTANBURG	SC	29303	0.366993683	17
1245291384	ROSS	RUSSELL	A	RUSSELL A ROSS, SC	520 MOUNTAIN VIEW RD		WILLIAMSTON	SC	296979601	0.367338874	17
1235121237	NUSRAT	FAHEEM	B	FAHEEM B NUSRAT, SC	1021 SILVER BLUFF RD		AIKEN	SC	29803	0.367705112	17
1699786749	SCHWAB	SUZANNE	L	SUZANNE L SCHWAB, SC	338 E COLUMBIA AVE		BATESBURG LEES	SC	290709285	0.367935662	17
1629049937	TANBONLIONG	MICHAEL		MICHAEL TANBONLIONG, SC	1575 E MAIN ST		DUNCAN	SC	293349218	0.368710333	17
1619084308	WILLIAMS	TISHA	ABERCROMB	TISHA ABERCROMB WILLIAMS, SC	4040 HIGHWAY 17	SUITE 104	MURRELLS INLET	SC	295765098	0.369104522	17
1023062684	OTUBU-SCIPIO	ORITSETIM	E	ORITSETIM E OTUBU-SCIPIO, SC	240 TUXEDO LN		GREER	SC	296512325	0.369667848	17
1912493560	SEARS	TAYLOR		TAYLOR SEARS, SC	722 HYATT ST STE C		GAFFNEY	SC	293412644	0.370242108	17
1659303014	BEST	DORIS		DORIS BEST, SC	3551 A RUTHERFORD ROAD		TAYLORS	SC	296872195	0.372467724	17
1386268183	LIMOGIANNIS	NICOLAS	ANTHONY	NICOLAS ANTHONY LIMOGIANNIS, SC	PRISMA HEALTH MEDICAL GROUP FAMILY MEDICINE CENTER	3209 COLONI	COLUMBIA	SC	29203	0.372975101	17
1326252024	ARNOLD	WENDY	TORRES	WENDY TORRES ARNOLD, SC	4501 OLD SPARTANBURG RD	SUITE 14	TAYLORS	SC	296874105	0.373119688	17
1003176678	NEAL	DIANNA	LYN	DIANNA LYN NEAL, SC	7182 WOODROW ST STE 200		IRMO	SC	290632958	0.373416957	17
1487681805	KOONTZ	DANIEL	ALLEN	DANIEL ALLEN KOONTZ, SC	323 LEBBY ST		PELZER	SC	296691754	0.37389292	17
1528682622	STEVENS	KYLIE	ANNA	KYLIE ANNA STEVENS, SC	FAMILY MEDICINE CENTER	3209 COLONI	COLUMBIA	SC	29203	0.374060975	17
1356602163	MOSES	GEOFFREY		GEOFFREY MOSES, SC	155 ACADEMY AVE		GREENWOOD	SC	296463869	0.374509584	17
1487003216	SHIRLEY	KENDALL	NILS	KENDALL NILS SHIRLEY, SC	2000 E GREENVILLE ST STE 2000		ANDERSON	SC	296211720	0.374751422	17
1679702856	BASKETT	CECELIA	MARIE	CECELIA MARIE BASKETT, SC	2605 KINARD ST	SUITE 200	NEWBERRY	SC	291082965	0.374980329	17
1265881775	BERNARD	JONATHAN	D	JONATHAN D BERNARD, SC	809 82ND PKWY		MYRTLE BEACH	SC	29572	0.375136727	17
1275739922	GIVEN	JASON	TYLER	JASON TYLER GIVEN, SC	1393 CELANESE RD		ROCK HILL	SC	297321722	0.375922203	17
1871172718	RALYEA	CECILIA	ANNE	CECILIA ANNE RALYEA, SC	50 E HOSPITAL ST STE 3		MANNING	SC	291023149	0.376006771	17
1245268143	FOSTER	ROSLYN	HAYES	ROSLYN HAYES FOSTER, SC	3551A RUTHERFORD RD		TAYLORS	SC	296872195	0.376247837	17
1649577610	POWERS	BETHANY		BETHANY POWERS, SC	4120 HIGHWAY 24		ANDERSON	SC	296215321	0.376357943	17
1437716990	FASICK	MEGAN		MEGAN FASICK, SC	155 ACADEMY AVE		GREENWOOD	SC	296463869	0.376466849	17
1205956414	KIANG	HUI-TZU	M	HUI-TZU M KIANG, SC	2000 E GREENVILLE ST	SUITE 2000	ANDERSON	SC	296211580	0.37686579	17
1457371106	MINNER	KAREN	M.	KAREN M. MINNER, SC	1702 E GREENVILLE ST		ANDERSON	SC	296212009	0.376950965	17
1679584148	MCKAY	SCOTT	A	SCOTT A MCKAY, SC	1846 DUTCH FORK ROAD		IRMO	SC	290634810	0.377017887	17
1386688042	HIOTT	JOANN		JOANN HIOTT, SC	1879 SAVAGE RD		CHARLESTON	SC	294074726	0.377452374	17
1528553997	PATEL	CHARLOTTE	MEDLOCK	CHARLOTTE MEDLOCK PATEL, SC	1690 SKYLYN DR STE 210		SPARTANBURG	SC	293071075	0.377569658	17
1295745941	BELINSKI	JODI	LYNNE	JODI LYNNE BELINSKI, SC	115 NORTH SUMTER STREET	SUITE 315	SUMTER	SC	291504967	0.377987532	17
1508864885	HARTER	LOREN	D	LOREN D HARTER, SC	922 HOLLY ST		HOLLY HILL	SC	29059	0.378511471	17
1497800957	HYATT	FRANK	F.	FRANK F. HYATT, SC	312 PEACHTREE RD		CHERAW	SC	295206210	0.378562606	17
1467481085	KHAN	IMTIAZ	A	IMTIAZ A KHAN, SC	4200 E NORTH ST	SUITE 5	GREENVILLE	SC	296152437	0.378781909	17
1619177474	LEVENTIS-SHEW	VICTORIA	LANE	VICTORIA LANE LEVENTIS-SHEW, SC	5900 GARNERS FERRY RD		COLUMBIA	SC	292091301	0.379250418	17
1912985151	PERRON	GREGORY	ASHLEY	GREGORY ASHLEY PERRON, SC	1440 BEN SAWYER BLVD		MT PLEASANT	SC	294645525	0.380519516	17
1992138051	ALEWINE	J.	GLENN	J. GLENN ALEWINE, SC	4460 BROAD RIVER RD		COLUMBIA	SC	292104012	0.380612565	17
1497911317	RUTLEDGE	RION	M.	RION M. RUTLEDGE, SC	2111 HAYES DR		ROCK HILL	SC	297321152	0.380943688	17
1669455077	TAYLOR	JOAN	WYNN	JOAN WYNN TAYLOR, SC	102A S MERRIMAN RD		GEORGETOWN	SC	29440	0.38120135	17
1528048790	BELL	SARA	NATH	SARA NATH BELL, SC	3000 NE MEDICAL PARK	SUITE 209	COLUMBIA	SC	292236251	0.381522324	17
1891874087	MCCLAIN	VIRGINIA	L	VIRGINIA L MCCLAIN, SC	247 COLUMBIA AVE		LEXINGTON	SC	290722611	0.382563813	17
1528682127	LOVE	ANDRIANA		ANDRIANA LOVE, SC	4320 HOLMESTOWN RD		MYRTLE BEACH	SC	295887837	0.382833041	17
1104096619	SCHWARTZ	STEVE	W.	STEVE W. SCHWARTZ, SC	671 JAMESTOWN DR STE 203		MURRELLS INLET	SC	295767507	0.383805061	17
1740787332	BRYAN	TIFFANY	RENEE'	TIFFANY RENEE' BRYAN, SC	131 RINEHART WAY		AIKEN	SC	298031703	0.38409552	17
1922596790	TRANTHAM	KAITLYN	ALYSSA	KAITLYN ALYSSA TRANTHAM, SC	2000 E GREENVILLE ST STE 3700		ANDERSON	SC	296211725	0.384156779	17
1366798563	FARKAS	WILLIAM	GARY VINC	WILLIAM GARY VINC FARKAS, SC	21 S SHIRLEY AVE		HONEA PATH	SC	296541503	0.384324213	17
1922107218	NABORS	DINA	SHARPE	DINA SHARPE NABORS, SC	300 SCUFFLETOWN RD		SIMPSONVILLE	SC	296817204	0.384489264	17
1841242146	SAWYER	WILLIAM	C	WILLIAM C SAWYER, SC	102 R L SAWYER MD DR		SALUDA	SC	291389199	0.384705628	17
1841851094	RHODES	SHAKITIA	CALDWELL	SHAKITIA CALDWELL RHODES, SC	1809 WADE HAMPTON BLVD STE 120		GREENVILLE	SC	296094050	0.385580752	17
1659602506	TAYLOR	NIGEL	E.	NIGEL E. TAYLOR, SC	409 E CHURCH ST		JEFFERSON	SC	297188701	0.385701521	17
1891824355	AVERILL	NATHAN	JOHN	NATHAN JOHN AVERILL, SC	2061 HIGHWAY 52		MONCKS CORNER	SC	294615017	0.386103087	17
1720378136	THOMAS	MATTHEW		MATTHEW THOMAS, SC	7666 CHARLOTTE HWY	SUITE 120	INDIAN LAND	SC	297077000	0.386165867	17
1861027815	ROBBINS	ROBERT	BRYCE	ROBERT BRYCE ROBBINS, SC	SEARCH RESULTS 171 ASHLEY AVE		CHARLESTON	SC	294250001	0.386464607	17
1548641871	IDDYADINESH	SANJANA		SANJANA IDDYADINESH, SC	3904 S HIGHWAY 14		GREENVILLE	SC	296156138	0.386641492	17
1538386610	PATEL	SHEPHALI	NIMISH	SHEPHALI NIMISH PATEL, SC	1040 EDGEWATER CORPORATE PKWY SUITE 101		INDIAN LAND	SC	297077177	0.386984129	17
1831190586	GUNTER	RICHARD	G.	RICHARD G. GUNTER, SC	1435 EBENEZER RD		ROCK HILL	SC	297322338	0.387872753	17
1265965180	FINCHER	KERRY		KERRY FINCHER, SC	2000 E GREENVILLE ST	SUITE 3600	ANDERSON	SC	296211580	0.388039457	17
1205875853	LEBLANC	CHRISTOPH	W.	CHRISTOPH W. LEBLANC, SC	23 PLANTATION PARK DR	STE 401B	BLUFFTON	SC	299106094	0.388401104	17
1972964302	BECKSVOORT	KIRSTEN	APRIL	KIRSTEN APRIL BECKSVOORT, SC	308 W WESMARK BLVD		SUMTER	SC	29150	0.388553232	17
1144311812	SEJAN	ANDREW	J.R.	ANDREW J.R. SEJAN, SC	3418 CASEY ST		LORIS	SC	29569	0.389370369	17
1992707749	ANDERSON	JOSEPH	BENSON	JOSEPH BENSON ANDERSON, SC	109 BEE ST		CHARLESTON	SC	294015703	0.389531841	17
1154300424	HASKINS	CURTIS	D.	CURTIS D. HASKINS, SC	418 FOLLY RD STE A		CHARLESTON	SC	294122625	0.389893046	17
1578905154	BALMURI	USHA		USHA BALMURI, SC	1656 RIVERCHASE BLVD	SUITE 2400	ROCK HILL	SC	297322084	0.390164749	17
1376123893	PHILLIPS	ASHLEY		ASHLEY PHILLIPS, SC	139 LILA DOYLE DR		SENECA	SC	296729495	0.390281359	17
1275504359	KAEMMERLEN	ROBERT	WAYNE	ROBERT WAYNE KAEMMERLEN, SC	840 W FLOYD BAKER BLVD		GAFFNEY	SC	293411845	0.3903585	17
1043654700	HUBER	MERRITT	STANLEY	MERRITT STANLEY HUBER, SC	2000 1ST AVENUE		SUMMERVILLE	SC	29486	0.390410361	17
1215973532	PATEL	PRAVIN	R	PRAVIN R PATEL, SC	200 MAIN ST		CLIO	SC	29525	0.391846604	17
1518316041	KRAKOWIAK	JOSEPH		JOSEPH KRAKOWIAK, SC	155 ACADEMY AVE		GREENWOOD	SC	296463869	0.395378299	17
1922617950	HILL	FRED	E	FRED E HILL, SC	1033 JERVEY POINT RD		CHARLESTON	SC	294928372	0.396107035	17
1306895123	BOYER	ELIZABETH	P	ELIZABETH P BOYER, SC	4120 HIGHWAY 24		ANDERSON	SC	296265321	0.39611195	17
1669428744	MANFREDI	ALISSA	MARIE	ALISSA MARIE MANFREDI, SC	701 GROVE RD		GREENVILLE	SC	296055611	0.397534946	17
1013901925	CULP	STEVEN	M	STEVEN M CULP, SC	1025 W MEETING ST	SUITE 200	LANCASTER	SC	297202204	0.39769217	17
1841784618	FARROW	BRITTANY	LAMONT	BRITTANY LAMONT FARROW, SC	877 W FARIS RD		GREENVILLE	SC	296054289	0.398828098	17
1336286475	MENDOZA	ISABEL		ISABEL MENDOZA, SC	201 CASHUA ST		DARLINGTON	SC	295323301	0.399153212	17
1639196587	ANANDPURA	PARAG		PARAG ANANDPURA, SC	1656 RIVERCHASE BLVD	SUITE 2400	ROCK HILL	SC	297322084	0.399680482	17
1750519278	GOSNELL	JASON	E.	JASON E. GOSNELL, SC	107 E NORTH 1ST ST		SENECA	SC	296783240	0.400481725	17
1508898727	BELL	THOMAS	J	THOMAS J BELL, SC	701 MEDICAL PARK DR	SUITE 305	HARTSVILLE	SC	295504777	0.401438944	17
1902912157	ORGEL	MARK		MARK ORGEL, SC	107 WALNUT LN STE 101		NORTH AUGUSTA	SC	298608629	0.402356985	17
1487698981	HARRAH	MICHAEL	F	MICHAEL F HARRAH, SC	2A CLEVELAND CT		GREENVILLE	SC	296072414	0.403000547	17
1033119854	VEGA	LUIS	R	LUIS R VEGA, SC	300 MAPLE ST W		HAMPTON	SC	299243238	0.403758419	17
1932224177	NORRIS	REBECCA	WOODBURY	REBECCA WOODBURY NORRIS, SC	2000 E. GREENVILLE ST.	SUITE #1600	ANDERSON	SC	29621	0.404376204	17
1497857726	RUCQUOI	MARC	G	MARC G RUCQUOI, SC	316 CALHOUN ST		CHARLESTON	SC	294011113	0.404600615	17
1427345479	GROSSMAN	BONNIE	SIMON	BONNIE SIMON GROSSMAN, SC	14 RICHLAND MEDICAL PARK DR STE 320		COLUMBIA	SC	29203	0.405035359	17
1417273913	JOHNSON-BAILE	MELANIE	DAWN	MELANIE DAWN JOHNSON-BAILE, SC	201 AIKEN RD		RIDGE SPRING	SC	29129	0.405431577	17
1174543409	BLIZZARD	DALE		DALE BLIZZARD, SC	935 WEST 2ND STREET		SWANSEA	SC	29160	0.405578158	17
1467944371	REYNOLDS	YORKE		YORKE REYNOLDS, SC	555 E CHEVES ST		FLORENCE	SC	295062617	0.405896957	17
1558364109	WILSON	BEN	WILLIAM	BEN WILLIAM WILSON, SC	10701 ANDERSON RD		EASLEY	SC	296429309	0.406440613	17
1124289848	JESUP	ALEXIS	ANNE	ALEXIS ANNE JESUP, SC	2270 ASHLEY CROSSING DR	SUITE 170	CHARLESTON	SC	294145732	0.407203474	17
1033347554	JARVIS	KATHRYN	ANN	KATHRYN ANN JARVIS, SC	301 E JACKSON ST		DILLON	SC	295362509	0.407336394	17
1235332842	FARNELL	ALLISON	S	ALLISON S FARNELL, SC	509 NORTH ST	BAMBERG COU	BAMBERG	SC	290031330	0.407831077	17
1194769661	MOORE	PAUL	DOUGLAS	PAUL DOUGLAS MOORE, SC	701 GROVE RD FL 1		GREENVILLE	SC	296054210	0.408511919	17
1629088299	FISHER	DAVID	C	DAVID C FISHER, SC	1910 GREGG ST		COLUMBIA	SC	292012618	0.408674931	17
1356689533	BURCHARD	LUKE	LESLIE	LUKE LESLIE BURCHARD, SC	1305 S SUBER RD		GREER	SC	29650	0.40890875	17
1144541822	GILCHRIST	ANN	ELIZABETH	ANN ELIZABETH GILCHRIST, SC	80 FURMAN LAKE LANE		GREENVILLE	SC	29613	0.409214674	17
1366677676	KILGORE	KIMBERLY	M	KIMBERLY M KILGORE, SC	3600 FOREST DR STE 300		COLUMBIA	SC	292044057	0.40934418	17
1316006760	WENNER	ALLEN	RICHARD	ALLEN RICHARD WENNER, SC	4711 SUNSET BLVD	AGAPE PHYSI	LEXINGTON	SC	290729151	0.410470877	17
1689900318	CONDON	EMILY	YARBROUGH	EMILY YARBROUGH CONDON, SC	835 MIDDLE ST		SULLIVANS ISLA	SC	294828728	0.410808006	17
1558674812	RIDGILL	TRACY	DEBOLT	TRACY DEBOLT RIDGILL, SC	649 W WESMARK BLVD		SUMTER	SC	291501900	0.41085745	17
1841272895	WELCH	PRISCILLA	L	PRISCILLA L WELCH, SC	211 SOUTH JONES RD		OLANTA	SC	29114	0.411493207	17
1538397658	ZIMIK	ELCY		ELCY ZIMIK, SC	17124 HIGHWAY 72 W		WATERLOO	SC	293845144	0.411744884	17
1215001979	BURGER	JAN	HENDRIK	JAN HENDRIK BURGER, SC	299 MIDLAND PKWY # A		SUMMERVILLE	SC	294858104	0.412654839	17
1497955413	MCGRUDER	KRISTINE		KRISTINE MCGRUDER, SC	2174 CHERRY RD		ROCK HILL	SC	297322160	0.412958763	17
1700876893	RIPLEY	DANIEL	C	DANIEL C RIPLEY, SC	10 MARSH ELLEN DR		BEAUFORT	SC	299026900	0.413206327	17
1619380573	BOSE	NEEVA		NEEVA BOSE, SC	9228 MEDICAL PLAZA DR		CHARLESTON	SC	294069125	0.413792424	17
1740776376	ORLAND	RYAN	JAMES	RYAN JAMES ORLAND, SC	114 GATEWAY CORPORATE BLVD STE 350		COLUMBIA	SC	292039785	0.417011538	17
1487281028	MARVIN	MELISSA	ANN	MELISSA ANN MARVIN, SC	555 E CHEVES ST		FLORENCE	SC	295062617	0.417189073	17
1598862179	BROWN	CECIL	Y	CECIL Y BROWN, SC	314 W FARLEY AVE		LAURENS	SC	293603055	0.417658731	17
1356314793	BURNETT	JIMENA	C	JIMENA C BURNETT, SC	54 HAWTHORNE RD		BLUFFTON	SC	299104952	0.418524872	17
1427497684	ADAMS	CRISTIN	SWORDS	CRISTIN SWORDS ADAMS, SC	171 ASHLEY AVE		CHARLESTON	SC	294258908	0.419686421	17
1972897684	BURKE	LOLA	J	LOLA J BURKE, SC	1189 TIBWIN RD		MC CLELLANVILL	SC	294589405	0.419895942	17
1346397486	KEMMERLIN	RICHARD	WAYNE	RICHARD WAYNE KEMMERLIN, SC	1817 WOODRUFF RD		GREENVILLE	SC	29607	0.420153761	17
1922074475	PAGAN	NOEMI	R	NOEMI R PAGAN, SC	16 WINDERMERE BLVD		CHARLESTON	SC	294077412	0.420227039	17
1316109564	BRUCKNER	ADAM	W	ADAM W BRUCKNER, SC	420 SOCIETY HILL DR	SUITE 200	AIKEN	SC	298031731	0.420364987	17
1508392440	CATALANO	ANNA	CATHERINE	ANNA CATHERINE CATALANO, SC	809 82ND PKWY		MYRTLE BEACH	SC	295724607	0.42050261	17
1487048914	GLEATON	AUDREY	BILLEAUD	AUDREY BILLEAUD GLEATON, SC	557 COLUMBIA AVE		CHAPIN	SC	290368324	0.420771822	17
1790719946	MERRILL	CORINNE		CORINNE MERRILL, SC	1007 ANNE ST		N MYRTLE BEACH	SC	295823601	0.42113091	17
1609258243	BARTON	KINZIE		KINZIE BARTON, SC	555 E CHEVES ST		FLORENCE	SC	295062617	0.421654533	17
1578573127	AMIN	BHAVESH	R	BHAVESH R AMIN, SC	1721 HORSESHOE DR		COLUMBIA	SC	292236281	0.421684675	17
1912998204	LAFFITTE	HENRY	LUCIUS	HENRY LUCIUS LAFFITTE, SC	10B KEMMERLIN LANE		BEAUFORT	SC	299072702	0.421879327	17
1154375954	YOST	STEPHEN	A	STEPHEN A YOST, SC	3021 REIDVILLE RD		SPARTANBURG	SC	293015643	0.422040462	17
1922098680	MCCLOY	STANLEY	WINGER	STANLEY WINGER MCCLOY, SC	7142 WOODROW ST	SUITE B	IRMO	SC	290632832	0.422104161	17
1497974273	SMETKA	VLASTIMIL		VLASTIMIL SMETKA, SC	501 ROBERTSON BLVD		WALTERBORO	SC	294882787	0.422602304	17
1982665121	TOLLISON	RONALD		RONALD TOLLISON, SC	319 S BUNCOMBE RD		GREER	SC	296501207	0.4227676	17
1164400214	TESSENEER	RALPH	ATHEN	RALPH ATHEN TESSENEER, SC	1690 SKYLYN DR STE 300A		SPARTANBURG	SC	293071022	0.42285575	17
1053491209	LIPTAK	JUSTINE	CATHERINE	JUSTINE CATHERINE LIPTAK, SC	701 GROVE RD	EMERGENCY D	GREENVILLE	SC	296054210	0.423482342	17
1124105010	GRUNSKY	MITCHELL	ROBERT	MITCHELL ROBERT GRUNSKY, SC	325 BROAD ST	SUITE 100	SUMTER	SC	291504167	0.424130653	17
1346283421	JOHNSTON	JOHN		JOHN JOHNSTON, SC	107 CHURCH ST		WALTERBORO	SC	294882901	0.424490391	17
1104478726	HEINEMANN	DAVID	TYLER	DAVID TYLER HEINEMANN, SC	853 N CHURCH ST STE 510		SPARTANBURG	SC	293033077	0.42475779	17
1922251172	DRURY	WILLIAM		WILLIAM DRURY, SC	2 MAPLE TREE CT STE A		GREENVILLE	SC	296154069	0.424905467	17
1912973298	BRAZZEL	DAVID	R	DAVID R BRAZZEL, SC	1114 N MAIN ST		SUMMERVILLE	SC	294837326	0.425247012	17
1336252931	CARAVELLA	PHILIP		PHILIP CARAVELLA, SC	3361 HIGHWAY 9 E		LITTLE RIVER	SC	295667826	0.425476339	17
1952801276	HELLER	AMANDA	ROSE	AMANDA ROSE HELLER, SC	608 E COLUMBIA AVE		BATESBURG LEES	SC	290707318	0.425656772	17
1164553020	CRIBBS	FLOYD	ASHTON	FLOYD ASHTON CRIBBS, SC	335 PLEASANT POINT DR		BEAUFORT	SC	299071164	0.425754161	17
1013266949	LONG	ELMER	GORDON	ELMER GORDON LONG, SC	1818 HENDERSON ST		COLUMBIA	SC	292012619	0.425826234	17
1588637771	BARRETT	MICHAEL		MICHAEL BARRETT, SC	101 SOUTH RAVENEL STREET	STE 160	FLORENCE	SC	295062635	0.42609762	17
1619902442	JOHNSON	JOEL	M	JOEL M JOHNSON, SC	93 MAIN ST		HILTON HEAD	SC	299261648	0.426279704	17
1437303476	CASWELL	AMBER	DAWN	AMBER DAWN CASWELL, SC	845 WILLIAM HILTON PKWY		HILTON HEAD IS	SC	299283404	0.426336572	17
1366477788	ASHE	MALIK	E	MALIK E ASHE, SC	517 DOCTORS CT		CHESTER	SC	297068644	0.426566587	17
1336409986	ANJUM	HINA		HINA ANJUM, SC	575 INGLES DR		INMAN	SC	293498314	0.427315981	17
1992034946	MCCORMACK	KERIN	A	KERIN A MCCORMACK, SC	209 ABBEVILLE AVE NW		AIKEN	SC	298013923	0.4273708	17
1124098645	LEVIN	JULIAN	CHARLES	JULIAN CHARLES LEVIN, SC	BEAUFORT MEMORIAL EXPRESS CARE & OCCUPATIONAL HEALTH	974 RIBAUT	BEAUFORT	SC	299025486	0.427554364	17
1952365173	EDENS	GREG	W	GREG W EDENS, SC	700 BRUSHY CREEK RD		EASLEY	SC	296422200	0.428653388	17
1437107851	HUNTER	MELISSA	HODGE	MELISSA HODGE HUNTER, SC	245 SEVEN FARMS DR STE 110		DANIEL ISLAND	SC	29492	0.42902499	17
1609367416	SPANGLER	LUKE	CLAYTON	LUKE CLAYTON SPANGLER, SC	3600 FOREST DR STE 300		COLUMBIA	SC	292044057	0.429082877	17
1154381036	FARLEY	HARLICIA		HARLICIA FARLEY, SC	2086B WOODRUFF RD		GREENVILLE	SC	296075939	0.429328252	17
1801884887	ZUSMER	TODD	RUSSELL	TODD RUSSELL ZUSMER, SC	300 SCUFFLETOWN RD		SIMPSONVILLE	SC	296817204	0.429367292	17
1154857985	GILMORE	STACIE		STACIE GILMORE, SC	155 ACADEMY AVE		GREENWOOD	SC	296463869	0.429838521	17
1588197057	FERGUSON	VIRGINIA	M	VIRGINIA M FERGUSON, SC	555 E CHEVES ST		FLORENCE	SC	295062617	0.429907205	17
1629147848	FAIRFAX	AMELIA	C	AMELIA C FAIRFAX, SC	2270 ASHLEY CROSSING DR STE 150		CHARLESTON	SC	294145702	0.430314604	17
1477746998	LUCAS	THOMAS	LAWMAN	THOMAS LAWMAN LUCAS, SC	325 BROAD ST	SUITE 100	SUMTER	SC	291504167	0.430947209	17
1659320018	LOMBARDI	MILENA		MILENA LOMBARDI, SC	800 PELHAM ROAD		GREENVILLE	SC	296153300	0.431209483	17
1578913976	JORDAN	GRAYSON		GRAYSON JORDAN, SC	2000 E GREENVILLE ST STE 3700		ANDERSON	SC	296211725	0.431352553	17
1154341345	VANCE	STEPHEN	GRANVILLE	STEPHEN GRANVILLE VANCE, SC	603 N 6TH AVE		DILLON	SC	295362503	0.431786765	17
1427108158	HILL	JOSEPH	BENJAMIN	JOSEPH BENJAMIN HILL, SC	1506 SPRING STREET		GREENWOOD	SC	296464071	0.432081482	17
1881645562	FORGIONE	LISA		LISA FORGIONE, SC	1650 SKYLYN DR		SPARTANBURG	SC	293071047	0.432366804	17
1487612412	SHANBHAG	PRAMILA	GAJANAN	PRAMILA GAJANAN SHANBHAG, SC	511 CROSS ANCHOR RD		WOODRUFF	SC	293882328	0.432421917	17
1659366524	BELL	WOODROW	ANTHONY	WOODROW ANTHONY BELL, SC	4605 MONTICELLO RD STE 3		COLUMBIA	SC	292034156	0.433479028	17
1154339331	LYLE	DAVID	P	DAVID P LYLE, SC	122 POWELL DR		LEXINGTON	SC	290729203	0.433482545	17
1922090539	RODRIGUEZ-SCO	MARIBEL		MARIBEL RODRIGUEZ-SCO, SC	2810 ASHLEY PHOSPHATE RD	SUITE A-6	NORTH CHARLEST	SC	294186405	0.433520428	17
1750762167	VAUGHAN	ANDREW	DOUGLAS	ANDREW DOUGLAS VAUGHAN, SC	3209 COLONIAL DRIVE	FAMILY MEDI	COLUMBIA	SC	29203	0.434281409	17
1396205357	RICKS	THOMAS	ALBERT	THOMAS ALBERT RICKS, SC	169 ASHLEY AVE RM 202		CHARLESTON	SC	294259125	0.434724022	17
1710933122	ALAM	SAFDAR		SAFDAR ALAM, SC	109 CARTER PARK DR	SUITE 3A	SENECA	SC	296781152	0.435015233	17
1063426955	STONE	SAMUEL	R	SAMUEL R STONE, SC	517 DOCTORS CT		CHESTER	SC	297068644	0.435139028	17
1356724132	JAMES	ALICIA	SHANTELL	ALICIA SHANTELL JAMES, SC	76 POLO RD		COLUMBIA	SC	292232806	0.435511125	17
1417972548	GRAHAM	JED	ALAN	JED ALAN GRAHAM, SC	805 MONTAGUE AVE STE A		GREENWOOD	SC	296491464	0.435716928	17
1316959687	MATTEI	JOHN	F	JOHN F MATTEI, SC	1910 GREGG ST		COLUMBIA	SC	292012618	0.436306473	17
1437277753	RAMSBOTTOM	JOHN	GARNETT	JOHN GARNETT RAMSBOTTOM, SC	86 CEDAR AVE		NORTH MYRTLE B	SC	295823112	0.436450863	17
1801880190	MAHR	CHRISTOPH		CHRISTOPH MAHR, SC	698 BULTMAN DR	SUITE A	SUMTER	SC	291502549	0.436531404	17
1205097516	DEJESUS	STANIA	AYANNA	STANIA AYANNA DEJESUS, SC	447 SPRUCE ST		WALTERBORO	SC	294882766	0.437181545	17
1659722411	ROBERTS	CARMEN	CRIBB	CARMEN CRIBB ROBERTS, SC	200 E HOSPITAL ST		MANNING	SC	291023160	0.437211417	17
1669635884	DENTON	JOHN	FREDRIC	JOHN FREDRIC DENTON, SC	1068 N FRASER ST		GEORGETOWN	SC	294402849	0.437896758	17
1598285587	YOUNG	BRITTANIE		BRITTANIE YOUNG, SC	975 W FARIS RD		GREENVILLE	SC	296054241	0.437981842	17
1619952736	REEL	TOD	R	TOD R REEL, SC	1330 BOILING SPRINGS RD	SUITE 1200	SPARTANBURG	SC	293032244	0.438011547	17
1366494197	PENNEBAKER	GORDON	E	GORDON E PENNEBAKER, SC	1344 HAILE ST		CAMDEN	SC	290203076	0.438131293	17
1841815958	FULLER	GREG	RICHARDSO	GREG RICHARDSO FULLER, SC	853 N CHURCH ST STE 510		SPARTANBURG	SC	293033077	0.438463855	17
1508831579	STEEN	JAMEE	H	JAMEE H STEEN, SC	1079 DUTCH FORK ROAD		IRMO	SC	29063	0.439796739	17
1932639242	ZELEKE	AKAL		AKAL ZELEKE, SC	555 E CHEVES ST		FLORENCE	SC	295062617	0.440068477	17
1316988975	JENKINS	MARION	KENT	MARION KENT JENKINS, SC	21 S SHIRLEY AVE		HONEA PATH	SC	296541503	0.440179039	17
1093732430	ABERCROMBIE	STONEY	A	STONEY A ABERCROMBIE, SC	2000 E GREENVILLE ST	SUITE 3700	ANDERSON	SC	296211580	0.440721519	17
1679068506	MUTTALIB	REHAN		REHAN MUTTALIB, SC	4070 HIGHWAY 17		MURRELLS INLET	SC	295765033	0.440764748	17
1225288905	HESS	LAURA	LYNNE	LAURA LYNNE HESS, SC	4416 FOREST DR		COLUMBIA	SC	292063104	0.440850376	17
1225417769	HUND	JESSICA		JESSICA HUND, SC	964 ISLAND PARK DRIVE	STE 101	DANIEL ISLAND	SC	294030100	0.441346353	17
1659869816	BAGLIO	ANTHONY	JAMES	ANTHONY JAMES BAGLIO, SC	300 SCUFFLETOWN RD		SIMPSONVILLE	SC	296817204	0.442429495	17
1932361243	MWAMBA	THEO	N	THEO N MWAMBA, SC	6439 GARNERS FERRY RD		COLUMBIA	SC	292091638	0.4424573	17
1952370728	KYLE	DAVID	LOUIS	DAVID LOUIS KYLE, SC	801 E GREENVILLE ST		ANDERSON	SC	296214070	0.442794431	17
1528611191	PETERSEN-THOM	KATHRYN		KATHRYN PETERSEN-THOM, SC	853 N CHURCH ST STE 510		SPARTANBURG	SC	293033077	0.443578359	17
1114331154	BRYANT	ROBERT		ROBERT BRYANT, SC	2000 E GREENVILLE ST	SUITE 3700	ANDERSON	SC	296211580	0.443588097	17
1063597243	BRUCE	JACKSON	B	JACKSON B BRUCE, SC	115 BEATTIE PARK RD		PIEDMONT	SC	29673	0.444162155	17
1598942963	VANSTRUM	MARNIE		MARNIE VANSTRUM, SC	1410 WILSON RD		NEWBERRY	SC	291083050	0.444298964	17
1003455635	BISHOP	KIMBERLY	BROOKE	KIMBERLY BROOKE BISHOP, SC	830 S BUNCOMBE RD		GREER	SC	296502400	0.444604368	17
1295708535	PATE	JOHN	B	JOHN B PATE, SC	116 HOSPITAL SQ		BISHOPVILLE	SC	29010	0.444665384	17
1659352003	KING	WILLIAM	A	WILLIAM A KING, SC	212 HORSEHEAD POINT		SENECA	SC	296728010	0.445166113	17
1528215589	SNEED	LASHIKA	DESHAUN	LASHIKA DESHAUN SNEED, SC	204 W HILL BLVD		JOINT BASE CHA	SC	294044704	0.44546785	17
1568087112	MERCADO-ORTIZ	JESSICA	Q	JESSICA Q MERCADO-ORTIZ, SC	853 N CHURCH ST STE 510		SPARTANBURG	SC	293033077	0.44554898	17
1396252219	OSHAUGHNESSY	LISA	ANN	LISA ANN OSHAUGHNESSY, SC	3 SAWGRASS RD APT I6		CHARLESTON	SC	294122579	0.445948615	17
1487608287	LANDRY	PATRICIA	A	PATRICIA A LANDRY, SC	309 E 1ST AVE		EASLEY	SC	296403040	0.44619045	17
1649288226	HICKS	JAMES	A	JAMES A HICKS, SC	3314 PLATT SPRINGS RD		WEST COLUMBIA	SC	291702204	0.446376007	17
1780675306	DAWSON	CLAUDIUS	STUART	CLAUDIUS STUART DAWSON, SC	213 W 4TH NORTH ST		SUMMERVILLE	SC	294836541	0.446548149	17
1417039025	BENICH	JOSEPH	JOHN	JOSEPH JOHN BENICH, SC	171 ASHLEY AVE		CHARLESTON	SC	294250100	0.446836255	17
1093107583	DONAHUE	JEANA		JEANA DONAHUE, SC	222 HERLONG AVE S		ROCK HILL	SC	297321158	0.447038609	17
1013355114	DEAN	JUSTIN	WILLIAM	JUSTIN WILLIAM DEAN, SC	2125 CHARLIE HALL BVLD	STE 2	CHARLESTON	SC	29414	0.447073286	17
1689639072	HANNA	DONALD	TIMOTHY	DONALD TIMOTHY HANNA, SC	100 SPRING HALL DR		GOOSE CREEK	SC	294455335	0.447116623	17
1982268645	ANDRE	MINERVA		MINERVA ANDRE, SC	FAMILY MEDICINE CENTER	3209 COLONI	COLUMBIA	SC	29203	0.447967152	17
1508872367	FRAVEL	WILLIAM	J	WILLIAM J FRAVEL, SC	1846 DUTCH FORK RD		IRMO	SC	290638830	0.448071795	17
1124089693	JANSSEN	SHELLEY	LYNNE	SHELLEY LYNNE JANSSEN, SC	2601 ROSEWOOD DR		COLUMBIA	SC	292053745	0.44816728	17
1962510412	KUPEYAN	KRISTEN	A	KRISTEN A KUPEYAN, SC	853 N CHURCH ST STE 510		SPARTANBURG	SC	293033077	0.448337815	17
1710568605	YOUNKER	STEPHANIE	MARIE	STEPHANIE MARIE YOUNKER, SC	69 ASHLEY AVE RM 202		CHARLESTON	SC	294011282	0.448991929	17
1396196754	BAKER	SALLY	BROOKS	SALLY BROOKS BAKER, SC	300 SINGLETON RIDGE RD		CONWAY	SC	295269142	0.449358957	17
1831538438	SAVIA	KELLI	MARIE	KELLI MARIE SAVIA, SC	5535 PLATT SPRINGS RD		LEXINGTON	SC	290737519	0.449713157	17
1548277031	EVANS	JOSEPH	A	JOSEPH A EVANS, SC	1612 CHAPIN RD		CHAPIN	SC	290369304	0.449762631	17
1093784977	NUNN	ROGER	EUGENE	ROGER EUGENE NUNN, SC	1787 ALLENDALE FAIRFAX HWY		FAIRFAX	SC	298279133	0.449842096	17
1427141167	VERMA	ANURADHA		ANURADHA VERMA, SC	704 GOLD HILL RD	SUITE 1200	FORT MILL	SC	297158906	0.450208901	17
1871655431	KNEELAND	MELODY	JAN	MELODY JAN KNEELAND, SC	219 BATESVILLE RD		SIMPSONVILLE	SC	296814816	0.450579117	17
1982662532	GAMBLE	TROY		TROY GAMBLE, SC	500 THURGOOD MARSHALL BLVD. SUITE F		KINGSTREE	SC	29556	0.450744202	17
1942263116	HOLMAN	DAVID	O.	DAVID O. HOLMAN, SC	1023 CREEKSIDE MEDICAL DR		YORK	SC	297458624	0.451627135	17
1881891315	FRITSCHE	MELISSA	D	MELISSA D FRITSCHE, SC	1451 E MAIN ST STE 2A		SPARTANBURG	SC	293072245	0.45224258	17
1962852632	JONES	NATHAN	RANDALL	NATHAN RANDALL JONES, SC	106 JOHN ST		EASLEY	SC	296401415	0.452728023	17
1467477539	TODD	CHANDLER	B	CHANDLER B TODD, SC	16 WINDERMERE BLVD		CHARLESTON	SC	294077412	0.45292847	17
1841309903	MENDELSOHN	JESSICA	KAISER	JESSICA KAISER MENDELSOHN, SC	1656 RIVERCHASE BLVD	SUITE 2400	ROCK HILL	SC	297322084	0.453225191	17
1962438804	THURMOND	JOHN	W	JOHN W THURMOND, SC	509 W MARTINTOWN RD		NORTH AUGUSTA	SC	29841	0.453477555	17
1609834688	BOYD	AUDREY	RHODES	AUDREY RHODES BOYD, SC	2200 HARDEN ST		COLUMBIA	SC	292037107	0.453602343	17
1932376472	NANJAIAH	SUDHARANI	BANGALORE	SUDHARANI BANGALORE NANJAIAH, SC	115 N SUMTER ST STE 400		SUMTER	SC	29150	0.453895189	17
1639104375	WALLACE	JAMES	E. B.	JAMES E. B. WALLACE, SC	12 ARBORLAND WAY		GREENVILLE	SC	296152201	0.454354078	17
1659908507	FAY	JEROME	LAWRENCE	JEROME LAWRENCE FAY, SC	169 ASHLEY AVE	ROOM 202 MA	CHARLESTON	SC	294259125	0.45492906	17
1295046589	SMITH	MICHAEL	AARON	MICHAEL AARON SMITH, SC	555 E CHEVES ST	MRMC FAMILY	FLORENCE	SC	295062617	0.454970178	17
1669578373	DECAMPS	DANIEL	E	DANIEL E DECAMPS, SC	276 N RON MCNAIR BLVD		LAKE CITY	SC	295602462	0.455499766	17
1275587982	SMITH	THEODORE	RAVENEL	THEODORE RAVENEL SMITH, SC	1690 SKYLYN DR STE 210		SPARTANBURG	SC	293071075	0.455511587	17
1326605890	GASPARD	AMBER		AMBER GASPARD, SC	155 ACADEMY AVE		GREENWOOD	SC	296463869	0.455834597	17
1689680597	PENDLETON	RONALD	FRANCIS	RONALD FRANCIS PENDLETON, SC	7033 SAINT ANDREWS RD STE 205		COLUMBIA	SC	29212	0.45649511	17
1659877264	MOLE	ANGELIQUE	A	ANGELIQUE A MOLE, SC	155 ACADEMY AVE		GREENWOOD	SC	296463869	0.456683661	17
1740294305	PERSON	ROBERT	GOODWIN	ROBERT GOODWIN PERSON, SC	111 W ROPER RD		EASLEY	SC	296408805	0.456742575	17
1942398045	LURIE	MICHAEL	VINCENT	MICHAEL VINCENT LURIE, SC	853 N CHURCH ST STE 510		SPARTANBURG	SC	293033077	0.456870056	17
1457931149	LANDY	KRISTEN		KRISTEN LANDY, SC	109 PHYSICIANS DR		GREER	SC	296502446	0.458652307	17
1851323448	DUVALL	ALEXANDER	V	ALEXANDER V DUVALL, SC	1075 N FRASER ST		GEORGETOWN	SC	294402848	0.459301859	17
1033161823	DURST	KAY	H.	KAY H. DURST, SC	306 STATION 22 1/2 ST		SULLIVANS IS	SC	294829756	0.459642529	17
1275525388	WALL	RICHARD	A	RICHARD A WALL, SC	1278 N LAFAYETTE DR		SUMTER	SC	291502964	0.459655194	17
1265540124	PSENKA	TAMATHA	M	TAMATHA M PSENKA, SC	171 ASHLEY AVE		CHARLESTON	SC	294258908	0.460061108	17
1477966539	SEYMOUR	KENNETH		KENNETH SEYMOUR, SC	840 W FLOYD BAKER BLVD		GAFFNEY	SC	293411845	0.460491045	17
1023600293	MEZA	CATHERINE	STONE	CATHERINE STONE MEZA, SC	325 FOLLY RD STE 102A		CHARLESTON	SC	294122507	0.460658066	17
1003810037	MUNIZ	LEOPOLDO	M	LEOPOLDO M MUNIZ, SC	131 RINEHART WAY		AIKEN	SC	298031703	0.46099127	17
1891706917	SHEALY	CARL	J	CARL J SHEALY, SC	2006 AUGUSTA HWY		LEXINGTON	SC	290722208	0.46205242	17
1467019943	JACKSON	AMY		AMY JACKSON, SC	155 ACADEMY AVE		GREENWOOD	SC	296463869	0.462320756	17
1285210625	ALTMAN	WILLIAM	DANIEL	WILLIAM DANIEL ALTMAN, SC	555 E CHEVES ST		FLORENCE	SC	295062617	0.462631854	17
1184298523	TSANG	HENRY		HENRY TSANG, SC	TANDEM HEALTH FAMILY MEDICINE	1278 NORTH	SUMTER	SC	29203	0.462757383	17
1679957468	PATEL	NEEL		NEEL PATEL, SC	1656 RIVERCHASE BLVD	SUITE 2400	ROCK HILL	SC	297322084	0.462904179	17
1114106747	DUNBAR	DANIEL	H	DANIEL H DUNBAR, SC	1612 CHAPIN ROAD		CHAPIN	SC	29036	0.463558292	17
1386701563	BOOKER	EDWARD	H.	EDWARD H. BOOKER, SC	1205 N HIGHWAY 11		WEST UNION	SC	296962715	0.463815911	17
1437579075	REID	JAMAEKA	NICOLE	JAMAEKA NICOLE REID, SC	853 N CHURCH ST STE 510		SPARTANBURG	SC	293033077	0.465072665	17
1134281793	MILLER	JANICE	SUSAN	JANICE SUSAN MILLER, SC	1040 MARLBORO WAY	SUITE 1	BENNETTSVILLE	SC	295122494	0.465215337	17
1457873622	ALI	JASON	SHAFIAT	JASON SHAFIAT ALI, SC	877 W FARIS RD		GREENVILLE	SC	296054289	0.465564354	17
1841604071	ASHWAL	DAVID		DAVID ASHWAL, SC	9330 MEDICAL PLAZA DR		CHARLESTON	SC	29406	0.465749098	17
1114280377	PAWLOWSKI	NATALIA	MARIA	NATALIA MARIA PAWLOWSKI, SC	2097 HENRY TECKLENBURG DRIVE	SUITE 220 W	CHARLESTON	SC	294145739	0.468014811	17
1144725730	PARIKH	PAYAL	J	PAYAL J PARIKH, SC	GRAND STRAND MEDICAL CENTER/809 82ND PARKWAY	GME OFFICE	MYRTLE BEACH	SC	29572	0.469149398	17
1457316317	NEILSEN	EDWARD	A	EDWARD A NEILSEN, SC	1114 N MAIN ST		SUMMERVILLE	SC	294837326	0.469615727	17
1629416219	REPPERT	PATRICK	RAY	PATRICK RAY REPPERT, SC	325 FOLLY RD	STE. 101	CHARLESTON	SC	294122507	0.469815333	17
1346622883	BENITEZ	NATHANAEL	RICARDO	NATHANAEL RICARDO BENITEZ, SC	106 PARKVIEW DR		LAURENS	SC	293602652	0.470000717	17
1205808029	MATHESON	ERIC		ERIC MATHESON, SC	295 CALHOUN ST	MUSC DEPT O	CHARLESTON	SC	294258908	0.470023828	17
1477579043	BROADHEAD	ALFRED	W.	ALFRED W. BROADHEAD, SC	3310 MAGNOLIA ST		ORANGEBURG	SC	291151466	0.470118084	17
1457665994	BINGHAM	JOHN	WILLIAM	JOHN WILLIAM BINGHAM, SC	360 N IRBY ST		FLORENCE	SC	295012808	0.470305226	17
1558365049	CHAMBERS	DEBORAH	J	DEBORAH J CHAMBERS, SC	57 LAKE LINDEN LN		BLUFFTON	SC	299106423	0.471046872	17
1407890932	SMITH	REBECCA	STARR	REBECCA STARR SMITH, SC	1409 W GEORGIA RD	SUITE B	SIMPSONVILLE	SC	296806419	0.471609935	17
1427257682	GEARHART	SHANNON	LEIGH	SHANNON LEIGH GEARHART, SC	3209 COLONIAL DR		COLUMBIA	SC	292036930	0.471629709	17
1700990520	COOPER	EMANUIEL		EMANUIEL COOPER, SC	1268 S 4TH ST		HARTSVILLE	SC	295500703	0.47165489	17
1164414546	LINDABERRY	JEFFREY	SAMUEL	JEFFREY SAMUEL LINDABERRY, SC	108 FINNEGAN CT		MYRTLE BEACH	SC	29579	0.4720354	17
1033150222	SMITH	JAMES	ADAM	JAMES ADAM SMITH, SC	21 S SHIRLEY AVE		HONEA PATH	SC	296541503	0.472118448	17
1962483958	COHEN	ALEXANDER	H	ALEXANDER H COHEN, SC	201 CASHUA ST		DARLINGTON	SC	295323301	0.472259486	17
1942409651	HERRING	KATRINA		KATRINA HERRING, SC	773 STOCKBRIDGE DR		FORT MILL	SC	297087200	0.472413856	17
1265473375	PURCELL	KELLY	MARIE	KELLY MARIE PURCELL, SC	15 ROE RD		GREENVILLE	SC	296117423	0.473061773	17
1548799679	DRZYMALA	THOMAS	JOSEPH	THOMAS JOSEPH DRZYMALA, SC	555 E CHEVES ST		FLORENCE	SC	295062617	0.473169244	17
1245644368	STONE	MORGAN	PATRICIA	MORGAN PATRICIA STONE, SC	2000 E GREENVILLE ST	SUITE 3700	ANDERSON	SC	296211580	0.474008448	17
1124005541	ANGEL	ALANNA	E	ALANNA E ANGEL, SC	6 COLLEGE ST		DUE WEST	SC	296399554	0.474473997	17
1790740744	MEACHER	DAVID	E	DAVID E MEACHER, SC	743 FOLLY RD		CHARLESTON	SC	294123432	0.474785856	17
1700812773	JONES	CYNTHIA	MARIE	CYNTHIA MARIE JONES, SC	2550 ELMS CENTER RD		N CHARLESTON	SC	294069844	0.476497263	17
1487610119	GIOVE	EDWARD	J	EDWARD J GIOVE, SC	297 SEVEN FARMS DR STE 202		DANIEL ISLAND	SC	294927553	0.476519996	17
1407483373	FOSTER	DION	ANTHONY	DION ANTHONY FOSTER, SC	169 ASHLEY AVE RM 202		CHARLESTON	SC	294259125	0.476597003	17
1568402089	RENCKEN	GUNTHER		GUNTHER RENCKEN, SC	107 CHURCH ST		WALTERBORO	SC	294882901	0.476645246	17
1124406152	HEARN	CLAYTON		CLAYTON HEARN, SC	155 ACADEMY AVE		GREENWOOD	SC	296463869	0.476854292	17
1194780874	MALLOW	L	SUZANNE	L SUZANNE MALLOW, SC	600 E PALMETTO ST		FLORENCE	SC	295062851	0.476864372	17
1306000948	SLATER	VINCENT	C	VINCENT C SLATER, SC	120 HEYWOOD AVE		SPARTANBURG	SC	29302	0.478147474	17
1417983982	ACKERMANN	JEREMY	JAMES	JEREMY JAMES ACKERMANN, SC	2061 HWY 52		MONCKS CORNER	SC	294610995	0.479128536	17
1083677124	NUNNERY	KENNETH	EDWARD	KENNETH EDWARD NUNNERY, SC	1690 HIGHWAY 160 W		FORT MILL	SC	297088024	0.479558108	17
1518104223	MEEHAN	PATRICK	P.	PATRICK P. MEEHAN, SC	9302 MEDICAL PLAZA DRIVE STE C	AGAPE SENIO	CHARLESTON	SC	294069142	0.481146835	17
1588600308	CAYELLI	STEPHEN		STEPHEN CAYELLI, SC	331 ANTREVILLE HWY		IVA	SC	296559548	0.48115666	17
1013279215	MALIK	ROBIN		ROBIN MALIK, SC	180 WINGO WAY STE 306		MOUNT PLEASANT	SC	294641812	0.481361046	17
1154384725	YEARTA	GEORGE	MARSHALL	GEORGE MARSHALL YEARTA, SC	1690 HIGHWAY 160 W		FORT MILL	SC	297088024	0.48169734	17
1326148529	SPENCER	JILL		JILL SPENCER, SC	3424 CLEMSON BLVD		ANDERSON	SC	296211357	0.48195474	17
1134197155	KANG	MIN		MIN KANG, SC	710 DEWITT DR		LUGOFF	SC	290789069	0.482395409	17
1275829871	SEAGROVES	BRIDGETT	HEATHER	BRIDGETT HEATHER SEAGROVES, SC	1822 MONTEREY RD		ABBEVILLE	SC	296204659	0.482589469	17
1427011089	SAAVEDRA	ROLAND	I	ROLAND I SAAVEDRA, SC	1833 TALISKER DRIVE		SUMTER	SC	29154	0.482853669	17
1700810116	MALINCHAK	ANDREW	JAMES	ANDREW JAMES MALINCHAK, SC	74 POLO RD		COLUMBIA	SC	292232806	0.483109668	17
1578669297	ADKINS	HENRY	GRADY	HENRY GRADY ADKINS, SC	1075 N FRASER ST		GEORGETOWN	SC	294402848	0.483448171	17
1609984715	KLOSTERMAN	KAMERON	BURKE	KAMERON BURKE KLOSTERMAN, SC	7221 S PINE ST		PACOLET	SC	293723122	0.485902274	17
1952667115	YOUSEFIAN	SABA		SABA YOUSEFIAN, SC	2024 WELBORN ST		ROCK HILL	SC	297321130	0.486332096	17
1275598674	SHAVER	TIMOTHY	SCOTT	TIMOTHY SCOTT SHAVER, SC	3000 SAINT MATTHEWS RD		ORANGEBURG	SC	291181442	0.486659334	17
1912321332	NGUYEN	NGOC LIEN	MINH	NGOC LIEN MINH NGUYEN, SC	1336 HIGHWAY 14		SIMPSONVILLE	SC	296815637	0.486877093	17
1023467552	LESSER	GEORGIA		GEORGIA LESSER, SC	155 ACADEMY AVE		GREENWOOD	SC	296463869	0.487015205	17
1477511053	CARMICHAEL	MARTIN	D	MARTIN D CARMICHAEL, SC	1213 ELM ST		AYNOR	SC	295113320	0.487167667	17
1770935744	GABR	YASMINE	GAMIL	YASMINE GAMIL GABR, SC	103 SUMMIT CENTRE DRIVE		COLUMBIA	SC	29229	0.487382595	17
1679132476	MCCURRY	CARA	NICOLE	CARA NICOLE MCCURRY, SC	FAMILY MEDICINE CENTER	3209 COLONI	COLUMBIA	SC	29203	0.488205698	17
1023321338	SINGLETON	APRIL	TAMARA	APRIL TAMARA SINGLETON, SC	3209 COLONIAL DRIVE	FAMILY MEDI	COLUMBIA	SC	29203	0.489626415	17
1255376851	ZEIGLER	MARK	ROY	MARK ROY ZEIGLER, SC	1107 W POINSETT ST		GREER	SC	296501318	0.490009438	17
1073875464	SMITH	ANDREW		ANDREW SMITH, SC	155 ACADEMY AVE		GREENWOOD	SC	296463869	0.491237497	17
1881665685	WASSON	MARIAN	JANE	MARIAN JANE WASSON, SC	1307 N LOGAN ST		GAFFNEY	SC	293412026	0.491340967	17
1205806718	ROJAS	MICHELLE	A	MICHELLE A ROJAS, SC	3025 FARROW RD		COLUMBIA	SC	292037001	0.49228854	17
1790219970	HUDEPOHL	ADAM		ADAM HUDEPOHL, SC	1400 BEN SAWYER BLVD		MT PLEASANT	SC	29464	0.493031902	17
1497106967	MARIANO	DONNA		DONNA MARIANO, SC	853 N CHURCH ST		SPARTANBURG	SC	293033098	0.49367467	17
1255449294	CAREK	PETER	JOHN	PETER JOHN CAREK, SC	2000 E GREENVILLE ST STE 3700		ANDERSON	SC	296211725	0.493962532	17
1962038893	SENDEK	MARINA	ROSE	MARINA ROSE SENDEK, SC	169 ASHLEY AVE RM 202		CHARLESTON	SC	294259125	0.494338843	17
1083744833	LEWIS	BENJAMIN	F	BENJAMIN F LEWIS, SC	LEATH CORRECTIONAL INSTITUTE FOR WOMEN	2809 AIRPOR	GREENWOOD	SC	296499212	0.494675638	17
1336191246	KISER	KENNETH	DAVID	KENNETH DAVID KISER, SC	106 PARKVIEW DR		LAURENS	SC	293602652	0.49474125	17
1841275138	DUVALL	LANCE	A	LANCE A DUVALL, SC	1075 N FRASER ST		GEORGETOWN	SC	294402848	0.495029223	17
1932117298	FRANKLIN	JAMES	DONALD	JAMES DONALD FRANKLIN, SC	2A CLEVELAND CT		GREENVILLE	SC	296072414	0.495113415	17
1952327462	PATTERSON	KENNETH	THOMAS	KENNETH THOMAS PATTERSON, SC	2893 STURGIS RD		ROCK HILL	SC	297306607	0.495580324	17
1174962591	FRANKLIN	FENEISHA	ISALYN	FENEISHA ISALYN FRANKLIN, SC	146 E HOSPITAL DR STE 520		WEST COLUMBIA	SC	291694800	0.495727359	17
1205899382	LITTLE	MARY	ELIZABETH	MARY ELIZABETH LITTLE, SC	2605 KINARD ST STE 200		NEWBERRY	SC	291082965	0.495932616	17
1811561368	MCELVEEN	MICHAELA		MICHAELA MCELVEEN, SC	PRISMA HEALTH MEDICAL GROUP FAMILY MEDICINE CENTER	3209 COLONI	COLLUMBIA	SC	29203	0.496593023	17
1689642746	EDEN	SHARON	INABINET	SHARON INABINET EDEN, SC	1767 VILLAGEPARK DRIVE		ORANGEBURG	SC	29118	0.496820133	17
1326034729	BAUERSCHMIDT	MICHAEL		MICHAEL BAUERSCHMIDT, SC	615 JOHNNIE DODDS BLVD STE 102		MOUNT PLEASANT	SC	294643082	0.49725585	17
1245862473	MCKISSICK	KRISTINA		KRISTINA MCKISSICK, SC	805 MONTAGUE AVE		GREENWOOD	SC	296491471	0.499121095	17
1013052539	VARUGHESE	BEENA	KOVOOR	BEENA KOVOOR VARUGHESE, SC	40 PINNACLE PKWY	SUITE 212	ELGIN	SC	290458390	0.500391231	17
1124192869	LEVENTHAL	WALTER	DAVID	WALTER DAVID LEVENTHAL, SC	299 MIDLAND PKWY # A		SUMMERVILLE	SC	294858104	0.500999071	17
1861735086	BOWERS	CLIFFORD	WILLIAM	CLIFFORD WILLIAM BOWERS, SC	1200 E MAIN ST	SUITE 12	SPARTANBURG	SC	293071711	0.501063166	17
1093793424	POPP	RANDI	KATHERINE	RANDI KATHERINE POPP, SC	1483 TOBIAS GADSON BLVD	SUITE 102	CHARLESTON	SC	294078702	0.501364263	17
1497885990	GRAY	JOHN	WILLIAM	JOHN WILLIAM GRAY, SC	116 OLD JERICHO RD		BEAUFORT	SC	299025119	0.502116973	17
1982677407	FRANCIS	CHARLOTTE	L	CHARLOTTE L FRANCIS, SC	101 WILLIAM H. JOHNSON STREET	STE 350	FLORENCE	SC	295062716	0.502694721	17
1578552410	BANKS	JERRY	BURTON	JERRY BURTON BANKS, SC	920 DOUG WHITE DR STE 250		MYRTLE BEACH	SC	295724120	0.5031185	17
1417373986	EBBERT	JANA		JANA EBBERT, SC	999 CHERAW ST		BENNETTSVILLE	SC	295122420	0.503155926	17
1376525667	COTIAUX	GERTRUDE	PO	GERTRUDE PO COTIAUX, SC	2400 BOILING SPRINGS RD STE A		BOILING SPRING	SC	293165304	0.503197862	17
1760642821	SMITH	LAURA	LEE	LAURA LEE SMITH, SC	1670 DRY DOCK AVE	BUILDING 10	NORTH CHARLEST	SC	294052114	0.503858212	17
1073501011	COMPTON	ARLAND	HASTY	ARLAND HASTY COMPTON, SC	430 N MAIN ST		SUMTER	SC	291504233	0.503941236	17
1831152818	JUVEKAR	MADHURI	V	MADHURI V JUVEKAR, SC	4214 HARD SCRABBLE RD		COLUMBIA	SC	292238560	0.505556621	17
1619310976	REICHLIN	KATY		KATY REICHLIN, SC	1 PINCKNEY BLVD		BEAUFORT	SC	299026122	0.506474922	17
1881667244	SKINNER	MOTTE	G	MOTTE G SKINNER, SC	101 SOUTH RAVENEL STREET	STE 160	FLORENCE	SC	295062635	0.506618029	17
1356327167	BULL	STEVEN	F	STEVEN F BULL, SC	8780 RIVERS AVE	SUITE 200,	NORTH CHARLEST	SC	294069257	0.509931924	17
1376649004	THOMY	JAMES	J	JAMES J THOMY, SC	258 N RON MCNAIR BLVD		LAKE CITY	SC	295602462	0.511113247	17
1255525820	POWELL	JOSEPH	WILLIAMSO	JOSEPH WILLIAMSO POWELL, SC	701 MEDICAL PARK DR	SUITE 305	HARTSVILLE	SC	295504777	0.511887353	17
1710150230	KROENING	JOHN	JOSEPH	JOHN JOSEPH KROENING, SC	59 OYSTER LANDING LN		HILTON HEAD	SC	299283045	0.512903967	17
1679533491	MITTAL	SUSHIL		SUSHIL MITTAL, SC	800 PELHAM RD		GREENVILLE	SC	296153300	0.513228927	17
1558464792	PATTERSON	MELMOTH	SUHR	MELMOTH SUHR PATTERSON, SC	106 PARKVIEW DR		LAURENS	SC	293602652	0.513578759	17
1639743180	OLIVER	BENJAMIN	ISAAC	BENJAMIN ISAAC OLIVER, SC	PRISMA HEALTH MEDICAL GROUP FAMILY MEDICINE CENTER	3209 COLONI	COLUMBIA	SC	29203	0.513808559	17
1013178110	MOORE	JUSTIN	M	JUSTIN M MOORE, SC	4120 HIGHWAY 24		ANDERSON	SC	296265321	0.514396139	17
1417973181	PAYTON	TERRY	A	TERRY A PAYTON, SC	610 FAISON DR		COLUMBIA	SC	292033218	0.515526593	17
1285074153	PATEL	JATIN		JATIN PATEL, SC	877 W FARIS RD		GREENVILLE	SC	296054289	0.516088188	17
1669409975	ARDEN	KATHRYN	B	KATHRYN B ARDEN, SC	4050 BRIDGE VIEW DRIVE	SUITE 600	CHARLESTON	SC	29405	0.516307407	17
1609419449	HADZIAHMETOVI	SELMA		SELMA HADZIAHMETOVI, SC	8063 EDMUND HWY		PELION	SC	291239805	0.51642378	17
1831150226	BAXLEY	ELAINE	B	ELAINE B BAXLEY, SC	1060 HIGHWAY 1 S		LUGOFF	SC	290789630	0.517912937	17
1457776114	KUCSERA	MELISSA	WHITSON	MELISSA WHITSON KUCSERA, SC	1481 TOBIAS GADSON BLVD # 1		CHARLESTON	SC	294074794	0.51794177	17
1104858489	LONG	WILLIAM	H	WILLIAM H LONG, SC	420 W CAROLINA AVE		HARTSVILLE	SC	295504524	0.518381177	17
1669418307	MARSHALL	WILLIAM	PATRICK	WILLIAM PATRICK MARSHALL, SC	215 HALTON RD		GREENVILLE	SC	296073509	0.518663187	17
1073725784	WISBEY-MARTIN	ERIN	CHRISTI	ERIN CHRISTI WISBEY-MARTIN, SC	3600 FOREST DR STE 300		COLUMBIA	SC	292044057	0.518729426	17
1639699051	WATSON	ROSS		ROSS WATSON, SC	989 RIBAUT RD STE 260		BEAUFORT	SC	299025499	0.519147616	17
1801057294	SULLIVAN	BRIGID	EILEEN	BRIGID EILEEN SULLIVAN, SC	9330 MEDICAL PLAZA DR	COASTAL INP	CHARLESTON	SC	294069104	0.519163619	17
1417997693	FISHER	DENNIS	JEFFREY	DENNIS JEFFREY FISHER, SC	21 GAMECOCK AVE	SUITE E	CHARLESTON	SC	294073368	0.519401464	17
1265878268	FRENCH	ERNESTINA	NYARKO	ERNESTINA NYARKO FRENCH, SC	426 MEMORIAL DRIVE EXT		GREER	SC	296511818	0.520245313	17
1265585541	FLYNN	AMANDA	BUSH	AMANDA BUSH FLYNN, SC	2000 E GREENVILLE ST	SUITE #2000	ANDERSON	SC	296211580	0.520699892	17
1164419941	GAMMON	WILLIAM	R.	WILLIAM R. GAMMON, SC	101 MCLEOD HEALTH BLVD STE 201		MYRTLE BEACH	SC	295794477	0.521457387	17
1235197286	SAUNDERS	JOHN	L	JOHN L SAUNDERS, SC	815 HIGHWAY 378		LEXINGTON	SC	290728316	0.522226601	17
1154347540	SHEALY	ROBIN	C	ROBIN C SHEALY, SC	603 N 6TH AVE		DILLON	SC	295362503	0.522581761	17
1801993290	MENACHERY	LISSY	KOCHUPLAC	LISSY KOCHUPLAC MENACHERY, SC	4500 STUART STREET	MONCRIEF AR	COLUMBIA	SC	292075700	0.523023171	17
1205939550	CAMPBELL	TREADWELL		TREADWELL CAMPBELL, SC	2835 E HIGHWAY 76	SUITE 6	MULLINS	SC	295746038	0.523323268	17
1760423339	BAKER	JOHN	MARK	JOHN MARK BAKER, SC	600 N FANT ST		ANDERSON	SC	296215704	0.523770447	17
1356422851	MENN	KAREN	EVASKITIS	KAREN EVASKITIS MENN, SC	4630 HWY 17 BYPASS		MURRELLS INLET	SC	295765016	0.524109596	17
1326068362	BOGGS	CHRIS		CHRIS BOGGS, SC	4237 RIVER HILLS DR STE 150		LITTLE RIVER	SC	295666446	0.524156115	17
1053313635	CAMPBELL	GEORGE	WILLIAM	GEORGE WILLIAM CAMPBELL, SC	111 W MAIN ST		WESTMINSTER	SC	296931668	0.524244621	17
1447221098	HUTTO	ERIC	N	ERIC N HUTTO, SC	100 PALMETTO HEALTH PKWY	SUITE 220	COLUMBIA	SC	292121753	0.524764431	17
1518976869	WHIRRETT	BRIAN	R.	BRIAN R. WHIRRETT, SC	9330 MEDICAL PLAZA DR		CHARLESTON	SC	294069104	0.524811462	17
1003889387	ODOM	JOHN	N	JOHN N ODOM, SC	3032 E HIGHWAY 76		MULLINS	SC	295747396	0.525301647	17
1285725408	WALKER	ROGERS	SMITH	ROGERS SMITH WALKER, SC	1300 HIGHWAY 17		LITTLE RIVER	SC	29566	0.526286041	17
1609860527	DAILY	LINDA	C	LINDA C DAILY, SC	1025 W MEETING ST	SUITE 200	LANCASTER	SC	297202204	0.526677295	17
1477590594	BUSSE	CHARLES	PETER	CHARLES PETER BUSSE, SC	AGAPE SENIOR PRIMARY CARE INC DBA SC HOUSE CALLS	1400 MAIN S	CONWAY	SC	29526	0.52669656	17
1912914284	LOUIS	WILLIE	B	WILLIE B LOUIS, SC	1102 SUMMERS AVE		ORANGEBURG	SC	291154922	0.526763413	17
1194757567	DAVIS	WILLIAM	A	WILLIAM A DAVIS, SC	701 MEDICAL PARK DR	SUITE 203	HARTSVILLE	SC	295504777	0.527081552	17
1548280662	JONES	CARL	H	CARL H JONES, SC	2000 E GREENVILLE ST		ANDERSON	SC	296211580	0.527101661	17
1073006961	PHAM	MAI-TRINH	TRUONG	MAI-TRINH TRUONG PHAM, SC	3600 FOREST DR STE 300		COLUMBIA	SC	292044057	0.527685417	17
1558318527	JACKSON	KIMBERLY	SHELLEY	KIMBERLY SHELLEY JACKSON, SC	864 ISLAND PARK DR STE 101		DANIEL ISLAND	SC	294927446	0.530150515	17
1063490910	HESS	STEVEN	PAUL	STEVEN PAUL HESS, SC	105 POWELL MILL RD		SPARTANBURG	SC	293011531	0.530534487	17
1659338986	PASCHAL	HUDNALL		HUDNALL PASCHAL, SC	1594 FREEDOM BLVD	STE 202	FLORENCE	SC	295056046	0.530703082	17
1952562969	FERGUSON	JOHN	M.	JOHN M. FERGUSON, SC	2270 ASHLEY CROSSING DR STE 170		CHARLESTON	SC	294145749	0.530928905	17
1053632836	SAUNDERS	KEVIN	RICHARD	KEVIN RICHARD SAUNDERS, SC	10110 CLEMSON BLVD		SENECA	SC	296780812	0.531300354	17
1063488054	FULLER	SEAN	DOUGLAS	SEAN DOUGLAS FULLER, SC	7182 WOODROW ST STE 200		IRMO	SC	290632958	0.53190422	17
1215010020	GIBBS	SEAN	L.	SEAN L. GIBBS, SC	920 DOUG WHITE DR STE 250		MYRTLE BEACH	SC	295724120	0.532231391	17
1053532309	HERTZEL	CHAYE		CHAYE HERTZEL, SC	129 N WASHINGTON ST		SUMTER	SC	29150	0.533399352	17
1477781995	PIERRE	SHERVON		SHERVON PIERRE, SC	115 CESTRAIN SQ		CHESTER	SC	297061979	0.534295467	17
1235154998	MCFADDEN	BETTY	JEAN	BETTY JEAN MCFADDEN, SC	4200 E NORTH ST	SUITE 5	GREENVILLE	SC	296152437	0.534948277	17
1336522648	VINSON	TIFFANY		TIFFANY VINSON, SC	1600 HIGHWAY 17 N		SURFSIDE BEACH	SC	29575	0.535623028	17
1902302516	STEPHENS	DILLARD	W	DILLARD W STEPHENS, SC	155 ACADEMY AVE		GREENWOOD	SC	296463869	0.535699063	17
1215013024	WARREN	THOMAS	BAKER	THOMAS BAKER WARREN, SC	623 MEMORIAL AVE N		ALLENDALE	SC	298102715	0.535875353	17
1710417498	FENTERS	RACHEL	ALLYN	RACHEL ALLYN FENTERS, SC	555 E CHEVES ST		FLORENCE	SC	295062617	0.536849128	17
1427078237	BOYER	STACIE	J	STACIE J BOYER, SC	811 WEST MAIN STREET	STE 207	LEXINGTON	SC	29072	0.536896569	17
1255444386	SMITH	STEPHEN		STEPHEN SMITH, SC	737 S MAIN ST		SOCIETY HILL	SC	295938972	0.53704109	17
1407992803	LENES	STEVEN	JOHN	STEVEN JOHN LENES, SC	9995 JAMISON RD.		SUMMERVILLE	SC	29485	0.537300772	17
1538540562	PERUGINI	BROOKE	HOWELL	BROOKE HOWELL PERUGINI, SC	555 E CHEVES ST		FLORENCE	SC	295062617	0.537437773	17
1508800848	DAHLBERG	JASON	DAVID	JASON DAVID DAHLBERG, SC	313 MAIN ST	SUITE A	GREENWOOD	SC	296462757	0.537736199	17
1619224409	SPICER	JAMIE	G	JAMIE G SPICER, SC	555 E CHEVES ST		FLORENCE	SC	295062617	0.53785105	17
1558308171	HANAHAN	JAMES	ROSS	JAMES ROSS HANAHAN, SC	12016 N RADIO STATION RD		SENECA	SC	296781143	0.539005008	17
1033438189	GREEN	LIZINA	BLESSING	LIZINA BLESSING GREEN, SC	701 S MORGAN AVE		ANDREWS	SC	295102959	0.539077834	17
1841350634	GORDINEER	ELIZABETH	S	ELIZABETH S GORDINEER, SC	100 RIDGE MEDICAL PLAZA RD	SUITE 102	EDGEFIELD	SC	298244535	0.539121512	17
1033406236	WISE	MARSHALL	SCOTT	MARSHALL SCOTT WISE, SC	701 GROVE RD		GREENVILLE	SC	296055611	0.540027177	17
1033100383	GROVER	PATRICK	NORRIS	PATRICK NORRIS GROVER, SC	4278 LADSON RD		LADSON	SC	294565452	0.540349847	17
1528011723	DURHAM	MELINDA	SUE	MELINDA SUE DURHAM, SC	2212 OLD FURNACE ROAD		BOILING SPRING	SC	29316	0.540420526	17
1609031400	WOFFORD	CHARLIE	JEAN	CHARLIE JEAN WOFFORD, SC	1136 KINCAID BRIDGE RD	SUITE A	WINNSBORO	SC	291807116	0.540469769	17
1831450683	HYSON	AARON		AARON HYSON, SC	1112 N MAIN ST		SUMMERVILLE	SC	294837315	0.540681458	17
1730103144	COULTER	FRANKLIN	CARN	FRANKLIN CARN COULTER, SC	941 SUMMERS AVE		ORANGEBURG	SC	291154931	0.540813381	17
1982067971	BRYANT CONNAH	MARTHE	MELANIE	MARTHE MELANIE BRYANT CONNAH, SC	139 LILA DOYLE DRIVE	FAMILY MEDI	SENECA	SC	29672	0.541156452	17
1336198969	MERSBERGER	RICHARD	A	RICHARD A MERSBERGER, SC	97 SEA ISLAND PKWY STE 203		BEAUFORT	SC	299074401	0.542010361	17
1154715381	MCMONIGLE	RYAN		RYAN MCMONIGLE, SC	110 NNPTC CIR		GOOSE CREEK	SC	294456314	0.542033044	17
1811945355	GAUBY	VAN	A	VAN A GAUBY, SC	93 N MAIN ST		HILTON HEAD	SC	299266613	0.543147075	17
1295792240	KING	TERRY	A	TERRY A KING, SC	4500 FOREST DR		COLUMBIA	SC	292063105	0.543626759	17
1174589204	FISCHBACH	GARY	T	GARY T FISCHBACH, SC	4645 AUGUSTA RD		BEECH ISLAND	SC	298427265	0.543642192	17
1295254563	WILLETT	CARLIN		CARLIN WILLETT, SC	5B OWENS LN		MAULDIN	SC	296622635	0.543746182	17
1144218876	EARLY	IRA	GORDON	IRA GORDON EARLY, SC	1241 BOILING SPRINGS RD		SPARTANBURG	SC	293032258	0.543862138	17
1184905515	SELIBY	LATASHA	RASHONDA	LATASHA RASHONDA SELIBY, SC	853 N CHURCH ST	SUITE 510	SPARTANBURG	SC	293033098	0.544314575	17
1821445446	YEAZELL	JOYLYN		JOYLYN YEAZELL, SC	975 W FARIS RD		GREENVILLE	SC	296054241	0.544456161	17
1972942308	MURPHY	MICHAEL	JOSEPH	MICHAEL JOSEPH MURPHY, SC	3209 COLONIAL DRIVE	FAMILY MEDI	COLUMBIA	SC	29203	0.545218369	17
1639103039	LIU	JONATHAN	JAY	JONATHAN JAY LIU, SC	6237 CAROLINA COMMONS DR STE 101		INDIAN LAND	SC	297074511	0.545255806	17
1144726969	GADOMSKI	ALICIA	MARIA	ALICIA MARIA GADOMSKI, SC	426 MEMORIAL DRIVE EXT		GREER	SC	296511818	0.545337598	17
1730613332	SHERRARD	EMILY	LIND	EMILY LIND SHERRARD, SC	877 W FARIS RD		GREENVILLE	SC	296054289	0.545685549	17
1235156233	TILLER	ROBERT	J	ROBERT J TILLER, SC	155 ACADEMY AVENUE		GREENWOOD	SC	29646	0.545737441	17
1619916012	LISLE	ROBERT	W	ROBERT W LISLE, SC	11 ARLEY WAY	SUITE 201	BLUFFTON	SC	299104883	0.546142609	17
1649288754	MARTIN	HENRY		HENRY MARTIN, SC	3799 12TH STREET EXTENSION	STE 105	CAYCE	SC	29033	0.546305266	17
1366493470	SHOEMAKER	WILLIAM	H	WILLIAM H SHOEMAKER, SC	21D GAMECOCK AVE		CHARLESTON	SC	294073368	0.546308313	17
1134431349	HUSSAIN	JABRAN	AKHTAR	JABRAN AKHTAR HUSSAIN, SC	279 N GROVE MEDICAL PARK DR		SPARTANBURG	SC	293034222	0.546488034	17
1417449695	SUDA	ALEXANDER	CHRISTIAN	ALEXANDER CHRISTIAN SUDA, SC	TIDELANDS WACCAMAW COMMUNITY HOSPITAL	4070 HIGHWA	MURRELLS INLET	SC	29576	0.547011289	17
1407267263	NESMITH	JARRELL		JARRELL NESMITH, SC	840 W FLOYD BAKER BLVD		GAFFNEY	SC	29341	0.547275465	17
1255340329	STEWART	IKE	CHRISTOPH	IKE CHRISTOPH STEWART, SC	308 W WESMARK BLVD		SUMTER	SC	291501977	0.547463116	17
1346261690	WENTZ	ROBERT	M.	ROBERT M. WENTZ, SC	429 E MAIN ST		UNION	SC	293791902	0.547473854	17
1659338226	CONRAD	SHANNON	M	SHANNON M CONRAD, SC	410 N MAIN ST		SUMMERVILLE	SC	294836420	0.54851223	17
1245525070	HOOD WATSON	KRISTEN	LATRICE	KRISTEN LATRICE HOOD WATSON, SC	171 ASHLEY AVE		CHARLESTON	SC	294258908	0.548697471	17
1447548144	ABRAHAM	SHERON	DENISE	SHERON DENISE ABRAHAM, SC	805 PAMPLICO HWY		FLORENCE	SC	295056047	0.549157318	17
1174783310	DESAI	MIT		MIT DESAI, SC	101 E WOOD ST STE 401		SPARTANBURG	SC	293033040	0.54949266	17
1871770891	SMART	JENNIFER	L	JENNIFER L SMART, SC	10701 ANDERSON RD		EASLEY	SC	296429309	0.549709613	17
1902153158	LAYE	JULIE	BERGERON	JULIE BERGERON LAYE, SC	219 BATESVILLE RD		SIMPSONVILLE	SC	296814816	0.549929613	17
1417935339	BAILES	GEORGE	STEVEN	GEORGE STEVEN BAILES, SC	105 POWELL MILL RD		SPARTANBURG	SC	293011531	0.55021223	17
1003826504	BROWN	PAMELA	I	PAMELA I BROWN, SC	7033 SAINT ANDREWS RD STE 101		COLUMBIA	SC	292121180	0.550745286	17
1366612566	ARNOTT	ANTHONY	TODD	ANTHONY TODD ARNOTT, SC	1029 YORK ST NE		AIKEN	SC	298014025	0.550945404	17
1881787802	KUCABA	WALTER	DEAN	WALTER DEAN KUCABA, SC	1575 E MAIN ST		DUNCAN	SC	293349218	0.551547994	17
1164082004	WRIGHT	ASHLEY	ALEXANDRA	ASHLEY ALEXANDRA WRIGHT, SC	FAMILY MEDICINE CENTER	3209 COLONI	COLUMBIA	SC	29203	0.552768844	17
1851375257	BURNS	KENNETH	SCOTT	KENNETH SCOTT BURNS, SC	805 PAMPLICO HWY		FLORENCE	SC	295056047	0.552904483	17
1730122540	ROWLES	JASEN	D.	JASEN D. ROWLES, SC	207 HOLIDAY RD		MC CORMICK	SC	298353430	0.552945833	17
1336360882	SHAH	NAISHAJ		NAISHAJ SHAH, SC	831 82ND PKWY		MYRTLE BEACH	SC	295724607	0.553613785	17
1528265998	NUTTER	MARY	CAMILLE H	MARY CAMILLE H NUTTER, SC	838 W MEETING ST	MEDICAL ART	LANCASTER	SC	297206233	0.554659487	17
1598764870	BERNARDO	MICHAEL	JEROME	MICHAEL JEROME BERNARDO, SC	1109 WILSON ST		NEWBERRY	SC	291083443	0.554671817	17
1912342296	TENWOLDE	BOBBI	J	BOBBI J TENWOLDE, SC	719 OKATIE HWY # 170		OKATIE	SC	299093963	0.555896923	17
1497775670	BROWN	MICHAEL	N	MICHAEL N BROWN, SC	603 N 6TH AVE		DILLON	SC	295362503	0.556193832	17
1013953330	SINGLETON	GREGORY		GREGORY SINGLETON, SC	1620 BROUGHTON STREET		ORANGEBURG	SC	29115	0.556766785	17
1295223139	CHOUDRY	MUHAMMAD	SALMAN	MUHAMMAD SALMAN CHOUDRY, SC	809 82ND PKWY		MYRTLE BEACH	SC	295724607	0.5567954	17
1134579048	SAWICKI	LAWRENCE	ADAM	LAWRENCE ADAM SAWICKI, SC	853 N CHURCH ST STE 701		SPARTANBURG	SC	293033003	0.556991552	17
1518928837	FRYE	ALFRED	R	ALFRED R FRYE, SC	511 BELTLINE BLVD		COLUMBIA	SC	292053627	0.557800705	17
1548214612	IMBARRATO	FRANCIS	C	FRANCIS C IMBARRATO, SC	15 WILD AZALEA LANE		HILTON HEAD	SC	29926	0.558316862	17
1386750370	DEPRA	ROGER		ROGER DEPRA, SC	853 N CHURCH ST	SUITE 510	SPARTANBURG	SC	293033098	0.558440624	17
1205197019	BRIGHTHARP	ROBERT		ROBERT BRIGHTHARP, SC	155 RIDGE MEDICAL PLAZA	SUITE 102	EDGEFIELD	SC	29824	0.558558914	17
1386649085	SCHUMANN	SAMUEL	OWENS	SAMUEL OWENS SCHUMANN, SC	104 FUNK AVE		SAINT STEPHEN	SC	294793383	0.558885593	17
1548240559	FORNEY	JOHN	JOSEPH	JOHN JOSEPH FORNEY, SC	8761 DORCHESTER RD SUITE 230		CHARLESTON	SC	29420	0.559628902	17
1538175245	BROWNING	GREGORY	VINCENT	GREGORY VINCENT BROWNING, SC	600 E PALMETTO ST		FLORENCE	SC	295062851	0.561217864	17
1689650376	DORNA-PESQUER	MANUEL	A	MANUEL A DORNA-PESQUER, SC	135 COMMONWEALTH DR. STE. 100		GREENVILLE	SC	296156940	0.561324293	17
1891285482	OEHLER	MICHAEL	JEFFREY	MICHAEL JEFFREY OEHLER, SC	229 LONGTOWN RD		COLUMBIA	SC	292298550	0.562135741	17
1790352417	MAZUREK	KATHERINE	ROSE	KATHERINE ROSE MAZUREK, SC	169 ASHLEY AVE RM 202		CHARLESTON	SC	294258905	0.562156474	17
1730341918	BOSTROM	CARA	RHODES	CARA RHODES BOSTROM, SC	300 SCUFFLETOWN RD		SIMPSONVILLE	SC	296817204	0.562836266	17
1992067300	OGIRRI	SHERONDA		SHERONDA OGIRRI, SC	701 GROVE RD		GREENVILLE	SC	296055611	0.563043549	17
1073562971	FRANKS	MELODY	S	MELODY S FRANKS, SC	4120 HIGHWAY 24		ANDERSON	SC	296265321	0.563187768	17
1407887318	JANSEN	PHILLIP	WAYNE	PHILLIP WAYNE JANSEN, SC	325 GEORGIA AVE STE 200		NORTH AUGUSTA	SC	29841	0.563870322	17
1740298066	KORMAN	WILLIAM	T	WILLIAM T KORMAN, SC	122 POWELL DR		LEXINGTON	SC	290729203	0.564411655	17
1033173778	LOLLIS	PATRICK	G	PATRICK G LOLLIS, SC	700 BRUSHY CREEK RD		EASLEY	SC	296422200	0.564822115	17
1083635825	MARTIN	STEPHEN		STEPHEN MARTIN, SC	1656 RIVERCHASE BLVD	SUITE 2400	ROCK HILL	SC	297322084	0.56514846	17
1538507736	METZLER	DANIELLE	HARLAN	DANIELLE HARLAN METZLER, SC	325 FOLLY RD STE 102B		CHARLESTON	SC	294122507	0.565468208	17
1750330437	OLSON	RICK	LANE	RICK LANE OLSON, SC	9330 MEDICAL PLAZA DRIVE		CHARLESTON	SC	29406	0.565719554	17
1033175096	OLIVER	HANCE	H	HANCE H OLIVER, SC	3600 FOREST DR STE 300		COLUMBIA	SC	292044057	0.565823462	17
1497934657	ABRAHAM	JOSEPH	M.	JOSEPH M. ABRAHAM, SC	3320 N. HWY 81		ANDERSON	SC	296213626	0.566580533	17
1184157356	NELSON-OWENS	SARA	MAE DELAN	SARA MAE DELAN NELSON-OWENS, SC	100 PALMETTO HEALTH PKWY		COLUMBIA	SC	292121753	0.566739368	17
1215915343	BARKSDALE	REBECCA	FAITH	REBECCA FAITH BARKSDALE, SC	135 COMMONS WAY		GREENVILLE	SC	296113850	0.567165464	17
1750943288	JONES-MOON	MICHELLE		MICHELLE JONES-MOON, SC	853 NORTH CHURCH STREET	SUITE 510	SPARTANBURG	SC	293033098	0.567171102	17
1508211384	SIDDIQUI	ZARA	MUSTAJAB	ZARA MUSTAJAB SIDDIQUI, SC	40 BALDWIN AVE		LUGOFF	SC	290789406	0.567298771	17
1609812189	MEEKS	MICHAEL	RAYMOND	MICHAEL RAYMOND MEEKS, SC	9100 HIGHWAY 14		GRAY COURT	SC	296454152	0.567666737	17
1801277678	PFENT	JOSHUA	ROBERT	JOSHUA ROBERT PFENT, SC	3209 COLONIAL DRIVE	FAMILY MEDI	COLUMBIA	SC	29203	0.567924172	17
1558890665	WELKER	EVAN	ALLEN	EVAN ALLEN WELKER, SC	805 PAMPLICO HWY		FLORENCE	SC	295056047	0.569011495	17
1386608784	KULIK	ANN	MARIE	ANN MARIE KULIK, SC	191 CENTRE SOUTH BLVD		AIKEN	SC	298036313	0.569011557	17
1023207784	LANNING	LISA	CHRISTINA	LISA CHRISTINA LANNING, SC	MCLEOD FAMILY MEDICINE RESIDENCY PROGRAM	144 N. RAVE	FLORENCE	SC	29506	0.56907392	17
1376072496	JOYNER-POWELL	NICOLE		NICOLE JOYNER-POWELL, SC	555 E CHEVES ST		FLORENCE	SC	295062617	0.569140534	17
1184704967	BUNT	CHRISTOPH	WILLIAM	CHRISTOPH WILLIAM BUNT, SC	171 ASHLEY AVE		CHARLESTON	SC	294258908	0.569938478	17
1538112404	MUNN	SUSAN	B.	SUSAN B. MUNN, SC	1017 FAIR ST		CAMDEN	SC	290204408	0.570035456	17
1124540331	ENLOE	AMY	ROBERTSON	AMY ROBERTSON ENLOE, SC	430 OAKLAWN RD		PELZER	SC	296699363	0.571011867	17
1104887843	GREENFIELD	KAREN	G	KAREN G GREENFIELD, SC	100 JIMMY LOVE LN		COLUMBIA	SC	292123159	0.572515011	17
1396774634	SLOAN	DOUGLAS	E	DOUGLAS E SLOAN, SC	4278 LADSON RD		LADSON	SC	294565452	0.572605782	17
1336324169	RYAN	PATRICK	KEITH	PATRICK KEITH RYAN, SC	4600 OLEANDER DR STE C	AGAPE PHYSI	MYRTLE BEACH	SC	295775897	0.573016399	17
1629164942	KOCH	WILLIAM	S	WILLIAM S KOCH, SC	10701 ANDERSON RD		EASLEY	SC	296429309	0.573030212	17
1790889178	CLARK-BROWN	ANNETTE	RENAE	ANNETTE RENAE CLARK-BROWN, SC	4500 STUART STREET	USA MEDDAC	FORT JACKSON	SC	29207	0.573196363	17
1992067839	PANDKE	KRISTEN	E.	KRISTEN E. PANDKE, SC	701 GROVE RD		GREENVILLE	SC	296055611	0.57325453	17
1841290129	ROSS	SCOTT	A	SCOTT A ROSS, SC	5010 CAROLINA FOREST BLVD		MYRTLE BEACH	SC	295793579	0.573375196	17
1013355544	LLOYD	SCOTT	STEVEN	SCOTT STEVEN LLOYD, SC	8992 UNIVERSITY BLVD STE 300		NORTH CHARLEST	SC	294068104	0.573543991	17
1487767596	SMITH	CORY	M	CORY M SMITH, SC	800 E CHEVES ST	SUITE 310	FLORENCE	SC	295062650	0.574289844	17
1598878001	WALKER	FLOURNOY	COLZEY	FLOURNOY COLZEY WALKER, SC	9313 MEDICAL PLAZA DR	SUITE 302	NORTH CHARLEST	SC	294069155	0.574389917	17
1124099874	RAYNAL	HOLBROOK	WYMAN	HOLBROOK WYMAN RAYNAL, SC	210 S BROAD ST		CLINTON	SC	293252505	0.574875483	17
1093395519	PATEL	GUNJAN		GUNJAN PATEL, SC	139 LILA DOYLE DR		SENECA	SC	296729495	0.575321076	17
1043264765	CRIGLER	WILLIAM	H	WILLIAM H CRIGLER, SC	4711 SUNSET BLVD		LEXINGTON	SC	290729151	0.576173696	17
1932190139	WIMBERLY	CLARENCE	WILLIAM	CLARENCE WILLIAM WIMBERLY, SC	435 N CEDAR ST		SUMMERVILLE	SC	294836407	0.576656312	17
1376564112	FULMER	ROBERT		ROBERT FULMER, SC	1656 RIVERCHASE BLVD	SUITE 2400	ROCK HILL	SC	297322084	0.576914613	17
1861493496	OEHME	STEPHEN	F.	STEPHEN F. OEHME, SC	1435 EBENEZER RD		ROCK HILL	SC	297322338	0.577399985	17
1700326261	PATEL	RIPPOL	J	RIPPOL J PATEL, SC	106 JOHN ST		EASLEY	SC	296401415	0.579588743	17
1750795787	MUNSON	HOLLY	NICHOLE	HOLLY NICHOLE MUNSON, SC	103 WHITETAIL DR		WALHALLA	SC	296915837	0.580688917	17
1700837853	GARLAND	THOMAS	F.	THOMAS F. GARLAND, SC	7724 N KINGS HWY		MYRTLE BEACH	SC	295723041	0.581015032	17
1700867751	WIMBERLY	CHRISTOPH	WILLIAM	CHRISTOPH WILLIAM WIMBERLY, SC	2418 NNPTC CIRCLE		GOOSE CREEK	SC	29445	0.58192255	17
1649582032	MALM	MATILDA	SERWAA	MATILDA SERWAA MALM, SC	422 N FRASER ST		GEORGETOWN	SC	294403260	0.582010734	17
1073922753	BOURGUILLON	PEGGY		PEGGY BOURGUILLON, SC	4303 LIVE OAK DRIVE		LITTLE RIVER	SC	295669138	0.583095036	17
1356398424	ZEAGER	MICHAEL	E	MICHAEL E ZEAGER, SC	3551A RUTHERFORD RD		TAYLORS	SC	296872195	0.583214419	17
1083753768	DRAPER	JOY	CAROLINE	JOY CAROLINE DRAPER, SC	155 ACADEMY AVE		GREENWOOD	SC	29646	0.583424515	17
1760481055	BERNARDO	DARLY	M	DARLY M BERNARDO, SC	517 PUCKETT FERRY RD		GREENWOOD	SC	296498698	0.584205213	17
1326117532	BATES	DANIEL	C	DANIEL C BATES, SC	6489 GARNERS FERRY ROAD		COLUMBIA	SC	292091639	0.584834972	17
1568446326	CONGDON	GERALD	FRANCIS	GERALD FRANCIS CONGDON, SC	201 BUSINESS CENTER DR		PAWLEYS ISLAND	SC	295856522	0.585837604	17
1902479116	MILLER	STEPHANIE	POOLE	STEPHANIE POOLE MILLER, SC	1053 CENTER ST		WEST COLUMBIA	SC	291696749	0.586667911	17
1487607339	THOMPSON	LORI	ANN	LORI ANN THOMPSON, SC	517 CHESNEE HWY STE A		GAFFNEY	SC	293412709	0.587292369	17
1497105910	RICHEY	CHRISTIAN	HARPER	CHRISTIAN HARPER RICHEY, SC	2000 E GREENVILLE ST	SUITE 3700	ANDERSON	SC	296211580	0.588205369	17
1568588747	MCDONALD	ROSE	MARIE	ROSE MARIE MCDONALD, SC	344054 MCMILLAN RD	CLEMSON UNI	CLEMSON	SC	296340001	0.589070737	17
1881261113	DHARMASRI	CHAMARA		CHAMARA DHARMASRI, SC	169 ASHLEY AVE RM 202		CHARLESTON	SC	294252082	0.589711834	17
1255324190	JENNINGS	LISA	D	LISA D JENNINGS, SC	219A N MINE ST		MC CORMICK	SC	298358363	0.590019398	17
1700171584	BUFFALOE	RODRINE	ASANTE	RODRINE ASANTE BUFFALOE, SC	157B S GREENWOOD AVE		WARE SHOALS	SC	296921636	0.590415807	17
1073962759	KENT	GARRETT	COLTON	GARRETT COLTON KENT, SC	308 CHESTER AVE		GREAT FALLS	SC	290551104	0.590734941	17
1093741266	BEASLEY	VIRGINIA		VIRGINIA BEASLEY, SC	201 W A AVE		EASLEY	SC	296402051	0.590894007	17
1902923709	WILLIAMS	KRISTI	RAE	KRISTI RAE WILLIAMS, SC	2401 POINSETT HWY		GREENVILLE	SC	296092456	0.590927947	17
1437597259	CIOPPETTINI	FRANK	V	FRANK V CIOPPETTINI, SC	31 MEMORIAL MEDICAL DR		GREENVILLE	SC	296054407	0.590952598	17
1205890670	GRATE	DEBORAH	J	DEBORAH J GRATE, SC	219 GREENWOOD HWY		SALUDA	SC	291381143	0.591305742	17
1881613610	MCCUTCHEON	KAREN	E	KAREN E MCCUTCHEON, SC	912 INLET SQUARE DR		MURRELLS INLET	SC	295767812	0.591840143	17
1710166053	MARCINKOWSKA	EWA	B	EWA B MARCINKOWSKA, SC	1752 HIGHWAY 501		MYRTLE BEACH	SC	295779750	0.592649832	17
1750342879	JOHNSON	CLANFORD	LYONEL	CLANFORD LYONEL JOHNSON, SC	1305 S SUBER RD		GREER	SC	296500944	0.592686334	17
1699945451	BORNEMANN	PAUL	H	PAUL H BORNEMANN, SC	3209 COLONIAL DR		COLUMBIA	SC	292036930	0.593259285	17
1053750257	LAWRENCE	CHRISTINE		CHRISTINE LAWRENCE, SC	4144 CLEMSON BLVD		ANDERSON	SC	296211108	0.593323936	17
1831196773	KARL	JOHN	Y.	JOHN Y. KARL, SC	101 MCLEOD HEALTH BLVD STE 201		MYRTLE BEACH	SC	295794477	0.593511768	17
1003966961	SMITH	DAVID	PAUL	DAVID PAUL SMITH, SC	133 E 1ST NORTH ST	SUITE 2 MAG	SUMMERVILLE	SC	294836873	0.59359007	17
1295265163	KHAN	MOHAMMED	ISLAM	MOHAMMED ISLAM KHAN, SC	853 N CHURCH ST STE 510		SPARTANBURG	SC	293033077	0.593985884	17
1164506002	KANEB	GRETCHEN		GRETCHEN KANEB, SC	41 PARK CREEK DR		GREENVILLE	SC	296054270	0.594197164	17
1770547093	MILES	WILLIAM	L	WILLIAM L MILES, SC	2719 MIDDLEBURG DRIVE	STE 202	COLUMBIA	SC	29204	0.594309645	17
1659381440	ZELLER	TIMOTHY	AARON	TIMOTHY AARON ZELLER, SC	139 LILA DOYLE DR		SENECA	SC	29672	0.594459469	17
1487811923	HANSEN	HARRIET		HARRIET HANSEN, SC	874 WHIPPLE RD	SUITE 100	MOUNT PLEASANT	SC	294648900	0.595121482	17
1740441757	KEISLER	NIKKI	A	NIKKI A KEISLER, SC	BEAUFORT MEMORIAL MAY RIVER PRIMARY CARE	1 BURNT CHU	BLUFFTON	SC	29910	0.595325861	17
1508809344	CARLES	JAVIER	ENRIQUE	JAVIER ENRIQUE CARLES, SC	1612 CHAPIN RD		CHAPIN	SC	290369304	0.595625886	17
1740285261	MENSONE	JAMES	CAESAR	JAMES CAESAR MENSONE, SC	10 ENTERPRISE BLVD	STE 112	GREENVILLE	SC	296153534	0.595748	17
1922110956	MCKINNON	LYNDA	M	LYNDA M MCKINNON, SC	832 POWDERSVILLE RD		EASLEY	SC	296423706	0.595772845	17
1093161606	CHUN-ALLEN	MAGGIE		MAGGIE CHUN-ALLEN, SC	51 NASSAU ST		CHARLESTON	SC	294035513	0.595931911	17
1942613377	RAMPEY	AUSTIN	N	AUSTIN N RAMPEY, SC	1325 SPRING ST		GREENWOOD	SC	296463860	0.595941172	17
1215978838	FELDMAN	LYNN	F	LYNN F FELDMAN, SC	345 FRESHFIELDS DR	STE J101	JOHNS ISLAND	SC	294555443	0.59639843	17
1215258330	PHILLIPS	STEPHANIE	D	STEPHANIE D PHILLIPS, SC	2000 E GREENVILLE ST	SUITE 3700	ANDERSON	SC	296211580	0.597009849	17
1952715435	LAI	JOSEPH		JOSEPH LAI, SC	1656 RIVERCHASE BLVD	SUITE 2400	ROCK HILL	SC	297322084	0.59730001	17
1538145438	DUBOSE	E	MACDONALD	E MACDONALD DUBOSE, SC	240 CHURCH ST		SUMTER	SC	291504256	0.597332683	17
1821264359	CRAFT	CYNTHIA		CYNTHIA CRAFT, SC	1795 DR FRANK GASTON BLVD		ROCK HILL	SC	297321190	0.597431951	17
1396060570	WAGGONER	DAVID	MICHAEL	DAVID MICHAEL WAGGONER, SC	30 PROFESSIONAL VILLAGE CIR		BEAUFORT	SC	299071570	0.597523642	17
1053938852	RICE	GARRISON	GLENN	GARRISON GLENN RICE, SC	PRISMA HEALTH MEDICAL GROUP FAMILY MEDICAL CENTER	3209 COLONI	COLUMBIA	SC	29203	0.597776028	17
1629021829	CUTCHIN	RICHARD	C	RICHARD C CUTCHIN, SC	517 CHESNEE HWY	SUITE A	GAFFNEY	SC	293412709	0.597945799	17
1972753408	CHAUDHRY	SHAGUFTA	YASMIN	SHAGUFTA YASMIN CHAUDHRY, SC	115 BLARNEY DR STE 209		COLUMBIA	SC	292236291	0.598384044	17
1750795183	JENKINS	PATRICK		PATRICK JENKINS, SC	7666 CHARLOTTE HWY	SUITE 120	INDIAN LAND	SC	297077000	0.598519885	17
1881034361	WATSON	NICHOLE	M.	NICHOLE M. WATSON, SC	3510 N HIGHWAY 17	STE. 320	MT PLEASANT	SC	294668227	0.599080652	17
1225391246	FULLER	VIRGINIA	ALICE	VIRGINIA ALICE FULLER, SC	2601 ROSEWOOD DR		COLUMBIA	SC	292053745	0.600111552	17
1043448145	BEACHAM	FRANK	BROWN	FRANK BROWN BEACHAM, SC	300 SCUFFLETOWN RD		SIMPSONVILLE	SC	296817204	0.600679909	17
1104091990	HARDEE	SANDRA	ELLEN	SANDRA ELLEN HARDEE, SC	1809 WADE HAMPTON BLVD STE 120		GREENVILLE	SC	296094050	0.602854842	17
1356875348	MELSOM	EMILY		EMILY MELSOM, SC	1316 N LAKE DR		LEXINGTON	SC	290727653	0.603911958	17
1255822706	KOZINSKI	RICHARD	PATRICK	RICHARD PATRICK KOZINSKI, SC	3209 COLONIAL DR		COLUMBIA	SC	292036930	0.604208921	17
1841242617	PARRISH	RAMON	O.	RAMON O. PARRISH, SC	877 W FARIS RD STE A		GREENVILLE	SC	29605	0.604214973	17
1386605285	FLOYD	DEAN	A	DEAN A FLOYD, SC	1115 STATE ST		CAYCE	SC	290334342	0.60427477	17
1861886210	SONG	RHONNIE		RHONNIE SONG, SC	455 LAKESHORE PKWY		ROCK HILL	SC	297304205	0.604497601	17
1225092257	LOPEZ	CARL	H	CARL H LOPEZ, SC	6439 GARNERS FERRY RD		COLUMBIA	SC	292091638	0.60581821	17
1700834363	WALKER	STEPHANIE	ROBIN	STEPHANIE ROBIN WALKER, SC	109 PHYSICIANS DR STE A		GREER	SC	296502446	0.6063095	17
1003820531	BOYLES	RICHARD		RICHARD BOYLES, SC	130 BAKER ST N		BLACKVILLE	SC	298172426	0.60635597	17
1972942134	ADAMS	SAMUEL		SAMUEL ADAMS, SC	9228 MEDICAL PLAZA DR		CHARLESTON	SC	294069125	0.607468806	17
1588637029	DANCY	TIMOTHY		TIMOTHY DANCY, SC	727 SE MAIN ST	SUITE 220	SIMPSONVILLE	SC	296813247	0.607950938	17
1114970431	PAPOTTO	JOSEPH	J	JOSEPH J PAPOTTO, SC	132 PROFESSIONAL PARK DR UNIT A		CONWAY	SC	295269268	0.608047917	17
1437122439	BEHLING	DONALD	A	DONALD A BEHLING, SC	800 E CHEVES ST	STE 310	FLORENCE	SC	295062652	0.608100714	17
1750354858	FAILE	KENNETH	M	KENNETH M FAILE, SC	355 S. GEORGETOWN HWY		JOHNSONVILLE	SC	29555	0.609828891	17
1235179003	EARLEY	MITCHELL	L.	MITCHELL L. EARLEY, SC	1101 BOWMAN RD		MT PLEASANT	SC	294643213	0.610246189	17
1518949338	FERGUSON	JOHN	HERBERT	JOHN HERBERT FERGUSON, SC	32 RIVER ST		PEAK	SC	291220099	0.611670812	17
1437192077	KELLNER	SCOTT	A	SCOTT A KELLNER, SC	2000 E GREENVILLE ST		ANDERSON	SC	296211580	0.611684076	17
1154946424	WONG	PAUL		PAUL WONG, SC	109 PHYSICIANS DRIVE SUITE A		GREER	SC	29650	0.612117068	17
1003861881	TOWNSEND	JESSICA	D.	JESSICA D. TOWNSEND, SC	12 W SOUTH ST		MANNING	SC	291022925	0.613937043	17
1386162980	RAINES	RITA	Y	RITA Y RAINES, SC	551 GRANBY LN		COLUMBIA	SC	292014655	0.614306172	17
1679659213	ROBERTS	MARK	A	MARK A ROBERTS, SC	415 BARNWELL AVE NW		AIKEN	SC	29801	0.614777493	17
1013087493	WEATHERS	SUZANN	HUTTO	SUZANN HUTTO WEATHERS, SC	87 SPRINGVIEW LN		SUMMERVILLE	SC	294859077	0.615068138	17
1144668930	PHILIPP	RICHARD	ANDREW	RICHARD ANDREW PHILIPP, SC	9699 OCEAN HWY		PAWLEYS ISLAND	SC	29585	0.615263539	17
1326468299	DALAL	PUJA		PUJA DALAL, SC	3209 COLONIAL DR		COLUMBIA	SC	292036930	0.616227994	17
1235699661	LI EASON	JESSICA	KINYEN	JESSICA KINYEN LI EASON, SC	169 ASHLEY AVENUE	ROOM 202, M	CHARLESTON	SC	29425	0.616318811	17
1952388118	GASPAR	GEORGE	ANTHONY	GEORGE ANTHONY GASPAR, SC	8091 RIVERS AVE		NORTH CHARLEST	SC	294069236	0.616918756	17
1609995570	HARRIS	TAMI		TAMI HARRIS, SC	7666 CHARLOTTE HWY	SUITE 120	INDIAN LAND	SC	297077000	0.617493404	17
1851771349	ABELE	DUSTIN	PATRICK	DUSTIN PATRICK ABELE, SC	101 E WOOD ST		SPARTANBURG	SC	293033040	0.617507061	17
1154387140	PARKS	STEPHEN	E	STEPHEN E PARKS, SC	35 RAY E TALLEY CT		SIMPSONVILLE	SC	296806772	0.618010689	17
1922458850	SOLOMON	MICHAEL	JOHN	MICHAEL JOHN SOLOMON, SC	9228 MEDICAL PLAZA DR		CHARLESTON	SC	294069125	0.618013472	17
1700814985	MESSER	WILLIAM	ANTHONY	WILLIAM ANTHONY MESSER, SC	357 WOODRUFF RD		GREENVILLE	SC	296073415	0.618839431	17
1730133596	GLACE	CHARLES	LAWRENCE	CHARLES LAWRENCE GLACE, SC	2995 REIDVILLE RD STE 210		SPARTANBURG	SC	293015631	0.619647764	17
1093768616	WEIGLE	GORDON	REESE	GORDON REESE WEIGLE, SC	1767 VILLAGE PARK DR		ORANGEBURG	SC	291182475	0.619742046	17
1639166762	BROWNE	BETH	B	BETH B BROWNE, SC	1028 N CHURCH ST	PARIS VIEW	GREENVILLE	SC	296011639	0.620045721	17
1891144648	RYBERG	KYLE	MATTHEW	KYLE MATTHEW RYBERG, SC	2000 E GREENVILLE ST	SUITE 3600	ANDERSON	SC	296211580	0.620388634	17
1285728410	OGBEBOR	CHRISTIAN		CHRISTIAN OGBEBOR, SC	SPARTANBURG FAMILY MEDICINE RESIDENCY PROGRAM	853 N CHURC	SPARTANBURG	SC	29303	0.620817012	17
1336633114	MICOLUCCI	MARK	ANTHONY	MARK ANTHONY MICOLUCCI, SC	9 MCELHANEY RD		TRAVELERS REST	SC	296901734	0.620821535	17
1366431025	GREEN	VINCENT	EDWARD	VINCENT EDWARD GREEN, SC	106 PARKVIEW DR		LAURENS	SC	293602652	0.62284422	17
1730256389	JONES	JUNE	BARTELL	JUNE BARTELL JONES, SC	3015 W. PALMETTO ST		FLORENCE	SC	295015935	0.622938039	17
1104270651	KELLY	ANN	GREGORY	ANN GREGORY KELLY, SC	1200 TWO ISLAND CT UNIT E		MT PLEASANT	SC	294667418	0.623071376	17
1124098868	BEERAKA	PRAKASH	S	PRAKASH S BEERAKA, SC	101 SOUTH RAVENEL STREET	SUITE 160	FLORENCE	SC	295062610	0.62310484	17
1710115605	HORN	MARY ANN	HANNA	MARY ANN HANNA HORN, SC	400 BUCKWALTER PLACE BLVD.		BLUFFTON	SC	29910	0.623126774	17
1427546233	BURNETTE	AMANDA	COKER	AMANDA COKER BURNETTE, SC	360 N IRBY ST		FLORENCE	SC	295012808	0.623796665	17
1760942759	GEE	VIRGINIA	ERIN	VIRGINIA ERIN GEE, SC	9228 MEDICAL PLAZA DR		CHARLESTON	SC	294069125	0.623869732	17
1902878572	SINGH	NAVDEEP	K	NAVDEEP K SINGH, SC	241 KELLEY STREET		LAKE CITY	SC	295602446	0.624362045	17
1699771006	REESE	CYNTHIA	SKELTON	CYNTHIA SKELTON REESE, SC	115 N SUMTER ST	STE 315	SUMTER	SC	291504967	0.625278085	17
1982674321	ADAMS-HUDSON	BRENDA		BRENDA ADAMS-HUDSON, SC	1575 E MAIN ST		DUNCAN	SC	293349218	0.626469108	17
1306259916	LONG	SHANNON	ROSE	SHANNON ROSE LONG, SC	319 FOLLY RD		CHARLESTON	SC	294122518	0.626724794	17
1104264928	BRADDY	DAVID	M	DAVID M BRADDY, SC	4080 AUGUSTA HWY		GILBERT	SC	290548893	0.627093445	17
1730159161	CZUBA	KAREN	MARGARET	KAREN MARGARET CZUBA, SC	INMAN MILLS 15990 HWY 221		ENOREE	SC	29335	0.62742376	17
1801819958	CLINE	BRIAN	P	BRIAN P CLINE, SC	76 POLO RD		COLUMBIA	SC	292232806	0.627828711	17
1134175557	BARNETT	STEVEN	K	STEVEN K BARNETT, SC	117 PARK PLACE CT		LEXINGTON	SC	290726690	0.628410398	17
1528103678	DICKINSON	ELIZABETH	ANDERSON	ELIZABETH ANDERSON DICKINSON, SC	964 LOCHEND DR		DARLINGTON	SC	295325698	0.628828097	17
1598724841	HESTER	MARTHA	P	MARTHA P HESTER, SC	5900 GARNERS FERRY RD		COLUMBIA	SC	292091301	0.628882712	17
1174546287	PATRICK	HARMON	FAIREY	HARMON FAIREY PATRICK, SC	880 W MOULTRIE ST	SUITE 200	WINNSBORO	SC	291802411	0.63081628	17
1780792648	ROSE	HEATHER	LISZKA	HEATHER LISZKA ROSE, SC	171 ASHLEY AVE		CHARLESTON	SC	294250001	0.632030593	17
1164429825	CHRISTENSEN	TOM	A	TOM A CHRISTENSEN, SC	3600 SEA MOUNTAIN HIGWAY	SUITE C	LITTLE RIVER	SC	29566	0.632209733	17
1700413150	KRISHNAN	PRIYANKA		PRIYANKA KRISHNAN, SC	169 ASHLEY AVE RM 202		CHARLESTON	SC	294258905	0.63400768	17
1710062575	CIANCI	GARY	JOHN	GARY JOHN CIANCI, SC	319 FOLLY RD		CHARLESTON	SC	294122518	0.634720011	17
1235322736	BEBEN	KATHERINE	ELIZABETH	KATHERINE ELIZABETH BEBEN, SC	139 LILA DOYLE DR		SENECA	SC	29672	0.635031175	17
1255495644	INMAN	JOHN	GARDNER	JOHN GARDNER INMAN, SC	880 ISLAND PARK DR UNIT 200		DANIEL ISLAND	SC	294922902	0.635592018	17
1295787471	BOLINGER	JONY	M	JONY M BOLINGER, SC	309 E 1ST AVE		EASLEY	SC	296403040	0.635849056	17
1558599555	SWEATT	LOIS	DELL	LOIS DELL SWEATT, SC	1635 E NORTH ST		GREENVILLE	SC	296071374	0.636839469	17
1033206073	COPELAND	WANDA	O	WANDA O COPELAND, SC	558 CHESTNUT ST		SAINT MATTHEWS	SC	291358104	0.636867175	17
1356661540	MIMS	LISA	DURHAM	LISA DURHAM MIMS, SC	171 ASHLEY AVE		CHARLESTON	SC	294258908	0.636919426	17
1407864671	LOBEL	KEITH	D	KEITH D LOBEL, SC	5535 PLATT SPRINGS RD		LEXINGTON	SC	290737519	0.637168122	17
1750320305	THOMAS	JOSEPH	DEER	JOSEPH DEER THOMAS, SC	606 R PINCKNEY STREET		MC CLELLANVILL	SC	29458	0.637313901	17
1740228394	FACHADO	MANUEL		MANUEL FACHADO, SC	800 W MEETING ST		LANCASTER	SC	297202202	0.63765345	17
1144514266	ABDEL-SAMIE	SOUZAN		SOUZAN ABDEL-SAMIE, SC	501 CARNES CROSSING BLVD STE B		SUMMERVILLE	SC	294860407	0.637659836	17
1891854873	WILLIAMS	JAMES	O	JAMES O WILLIAMS, SC	2858 SUNSET BLVD		WEST COLUMBIA	SC	291693420	0.637887585	17
1437272721	FENLON	TIMOTHY	EDWARD	TIMOTHY EDWARD FENLON, SC	344054 MCMILLAN RD	CLEMSON UNI	CLEMSON	SC	296340001	0.638647794	17
1336583798	PYFROM	NATASHA		NATASHA PYFROM, SC	1656 RIVERCHASE BLVD	SUITE 2400	ROCK HILL	SC	297322084	0.638735883	17
1598825739	GENTRY	WARREN	DOUGLAS	WARREN DOUGLAS GENTRY, SC	522 COLLEGE AVE	SUITE 1	CLEMSON	SC	296311443	0.638832388	17
1144314394	ATKINSON	ERNEST	M	ERNEST M ATKINSON, SC	148 SAULS ST		LAKE CITY	SC	295602631	0.639129389	17
1306192240	AZIZZADEH	NACEME		NACEME AZIZZADEH, SC	TAYLOR AT MARION ST		COLUMBIA	SC	292200001	0.639661258	17
1164651386	PHILLIPS	FRANZISKA	C. W.	FRANZISKA C. W. PHILLIPS, SC	8002 MYRTLE TRACE DR		CONWAY	SC	295268945	0.640098307	17
1922594662	DAVIS	ALISHA	J	ALISHA J DAVIS, SC	853 N CHURCH ST STE 510		SPARTANBURG	SC	293033077	0.640572414	17
1316058837	KELLETT	BARTO	PAUL	BARTO PAUL KELLETT, SC	317 SAINT FRANCIS DR	SUITE 220	GREENVILLE	SC	296013965	0.640664188	17
1881648319	ALFORD	SIENA	SHIELDS	SIENA SHIELDS ALFORD, SC	1210 MAIN ST		CONWAY	SC	295263633	0.640803132	17
1427401215	FORRESTER	RYAN	TAYLOR	RYAN TAYLOR FORRESTER, SC	877 W FARIS RD	SUITE A	GREENVILLE	SC	296054289	0.64137804	17
1730471681	TUTTLE	RYAN	BRADLEY	RYAN BRADLEY TUTTLE, SC	853 N CHURCH ST	SUITE 510	SPARTANBURG	SC	293033098	0.642053179	17
1174017628	GLEATON	MATTHEW	JAMES	MATTHEW JAMES GLEATON, SC	FAMILY MEDICINE CENTER	3209 COLONI	COLUMBIA	SC	29203	0.64227133	17
1558305029	NELSON	CHRISTOPH	TODD	CHRISTOPH TODD NELSON, SC	9100 HIGHWAY 14		GRAY COURT	SC	296454152	0.642453216	17
1295183382	COPELAND	MARISSA	GAIL	MARISSA GAIL COPELAND, SC	2000 E GREENVILLE ST STE 1600		ANDERSON	SC	296211719	0.642857068	17
1821385642	MULVIHILL	JOSEPH	B	JOSEPH B MULVIHILL, SC	2000 E GREENVILLE ST	SUITE 3700	ANDERSON	SC	296211580	0.643094721	17
1811109416	ROZARIO	CATHERINE		CATHERINE ROZARIO, SC	287 HIGHWAY 90 E	UNIT 6	LITTLE RIVER	SC	295667214	0.644041038	17
1649224437	GONDA	FRANCISCO	EMILIO	FRANCISCO EMILIO GONDA, SC	2212 OLD FURANCE ROAD		SPARTANBURG	SC	29303	0.64422258	17
1033505524	KINNEY	AMANDA		AMANDA KINNEY, SC	1575 E MAIN ST		DUNCAN	SC	293349218	0.644568624	17
1689743569	JENKINS-ALFOR	ELEANOR	RENEE	ELEANOR RENEE JENKINS-ALFOR, SC	122 S GOOSE CREEK BLVD	SUITE B	GOOSE CREEK	SC	294453136	0.64578139	17
1497193254	ZARANDY	JOY	ISHII	JOY ISHII ZARANDY, SC	2000 E GREENVILLE ST	SUITE 3700	ANDERSON	SC	296211580	0.64587801	17
1396705034	DAWSON	HEATHER	ROSE	HEATHER ROSE DAWSON, SC	6518 DORCHESTER RD	SUITE B	CHARLESTON	SC	294185100	0.6458966	17
1700040722	FEROZE	NICHOLAS	GORDON	NICHOLAS GORDON FEROZE, SC	877 W FARIS RD		GREENVILLE	SC	296054254	0.645920884	17
1487695417	JORDAN	CECIL	BRYAN	CECIL BRYAN JORDAN, SC	109 DUKES ST		ST GEORGE	SC	29477	0.647213451	17
1598731556	ARCHER	MICHELLE	G	MICHELLE G ARCHER, SC	99 N MILL ST		LITTLE MOUNTAI	SC	290758788	0.647727374	17
1043702954	BASNIGHT	CAITLIN		CAITLIN BASNIGHT, SC	555 E CHEVES ST		FLORENCE	SC	295062617	0.648853382	17
1649234386	DANGLER	JULIE	M	JULIE M DANGLER, SC	700 BRUSHY CREEK RD		EASLEY	SC	296422200	0.648997383	17
1851476030	SLOAN	JOHN	L	JOHN L SLOAN, SC	115 BEATTIE PARK RD		PIEDMONT	SC	296731410	0.649073927	17
1508433608	JAEGER	BETH	SUE	BETH SUE JAEGER, SC	381 VAUX HALL AVE		MURRELLS INLET	SC	295766249	0.649434634	17
1871179622	IVANTCHEV	VICTORIA		VICTORIA IVANTCHEV, SC	555 E CHEVES ST		FLORENCE	SC	295062617	0.649455394	17
1710240486	COOLIDGE	PETER	B	PETER B COOLIDGE, SC	2000 E GREENVILLE ST	SUITE 3700	ANDERSON	SC	296211580	0.649597882	17
1467477661	CHASTAIN	LUIS	THORMER	LUIS THORMER CHASTAIN, SC	1075 N FRASER ST		GEORGETOWN	SC	294402848	0.649780607	17
1124049978	JACKSON	WILLIAM		WILLIAM JACKSON, SC	1656 RIVERCHASE BLVD	SUITE 2400	ROCK HILL	SC	297322084	0.650053755	17
1952571390	WESSEL	EDITH	CHAMBLESS	EDITH CHAMBLESS WESSEL, SC	600 ARLINGTON AVE		GREENVILLE	SC	296013204	0.650628263	17
1073533501	MADURO	LISSETTE	P.G.	LISSETTE P.G. MADURO, SC	102 CESTRAIN SQ		CHESTER	SC	297061978	0.651249316	17
1740277508	EPPERSON	WILLIAM	J	WILLIAM J EPPERSON, SC	11916 HIGHWAY 707 STE D		MURRELLS INLET	SC	295769610	0.65163566	17
1023073764	DBOUK	WAJDI	ALI	WAJDI ALI DBOUK, SC	605 E GREENVILLE ST		ANDERSON	SC	296214836	0.651678618	17
1891108775	COOPER	KENYA	A	KENYA A COOPER, SC	4080 AUGUSTA HWY		GILBERT	SC	290548893	0.652914168	17
1386642189	MCIVER	WINSTON		WINSTON MCIVER, SC	660 SINGLETON RIDGE RD	SUITE A	CONWAY	SC	29526	0.653277956	17
1205893690	MONTOYA	SARA	BLAKELY	SARA BLAKELY MONTOYA, SC	507 N LAUREL ST		SUMMERVILLE	SC	294836558	0.653475179	17
1003046889	PAPATHANASIOU	VASILIKI		VASILIKI PAPATHANASIOU, SC	101 MCLEOD HEALTH BLVD STE 201		MYRTLE BEACH	SC	29579	0.65362705	17
1033476155	YUEN	ANTHONY	JOEL	ANTHONY JOEL YUEN, SC	1112 N MAIN ST		SUMMERVILLE	SC	294837315	0.654043056	17
1316965338	DEWHIRST	BRIAN	D	BRIAN D DEWHIRST, SC	9313 MEDICAL PLAZA DR	STE 202	NORTH CHARLEST	SC	294069155	0.655147339	17
1144288796	MOBLEY	DAVID	M	DAVID M MOBLEY, SC	502 6TH BAXTER CROSSING		FORT MILL	SC	29708	0.655289404	17
1154641298	CHOU	JONATHAN	JUSTIN	JONATHAN JUSTIN CHOU, SC	2000 E GREENVILLE ST	SUITE 3700	ANDERSON	SC	296211580	0.655539885	17
1982636197	DANTZLER	JAMES	HART	JAMES HART DANTZLER, SC	5664 MEMORIAL BLVD		ST GEORGE	SC	29477	0.65560203	17
1366413833	MAYLOCK	JOHN	VINCENT	JOHN VINCENT MAYLOCK, SC	1228 HIGHWAY 72 W		GREENWOOD	SC	296491816	0.655982647	17
1407878366	MCKISSICK	JANET	M	JANET M MCKISSICK, SC	333 REVOLUTIONARY TRL		FAIRFAX	SC	298277109	0.656056347	17
1891718706	SMITH	STACY	LEE	STACY LEE SMITH, SC	800 N FANT ST		ANDERSON	SC	296215708	0.656148475	17
1316961865	DEGARMO	RONALD	G	RONALD G DEGARMO, SC	404 MEMORIAL DRIVE EXTENSION		GREER	SC	29651	0.656514041	17
1578648283	BRUNDAGE	STEPHANIE	CAROL	STEPHANIE CAROL BRUNDAGE, SC	130 MALLARD ST		GREENVILLE	SC	296014046	0.656591734	17
1699113126	EGLI	KAYLA		KAYLA EGLI, SC	1107 W POINSETT ST		GREER	SC	296501318	0.657001403	17
1629053400	LESLIE	KAREN	E	KAREN E LESLIE, SC	6 COLLEGE ST		DUE WEST	SC	296399554	0.65720214	17
1457464554	MOORE	GEORGE		GEORGE MOORE, SC	225 S MAIN ST		MC COLL	SC	295702020	0.657254499	17
1861463432	STUCKEY	MELTON	R.	MELTON R. STUCKEY, SC	1415 BLANDING STREET SUITE 2		COLUMBIA	SC	29201	0.658243717	17
1265925820	WASHINGTON	BRANDON		BRANDON WASHINGTON, SC	555 E CHEVES ST		FLORENCE	SC	295062617	0.659186982	17
1629095062	CIANCIOLO	AMY	R	AMY R CIANCIOLO, SC	803 N FANT ST	SUITE 2A	ANDERSON	SC	296215700	0.660026926	17
1033417522	CENTILLI	LISA		LISA CENTILLI, SC	11916 HIGHWAY 707 STE D		MURRELLS INLET	SC	29576	0.660176749	17
1013087949	RAISPIS	CHRISTOPH	JAMES	CHRISTOPH JAMES RAISPIS, SC	1670 DRYDOCK AVE	BLDG 10A DE	NORTH CHARLEST	SC	29405	0.660563229	17
1447416581	SAMAHA	ANNE MARI		ANNE MARI SAMAHA, SC	1925 HOFFMEYER RD		FLORENCE	SC	295014011	0.661397047	17
1760755003	PRINCE	CANDACE	N	CANDACE N PRINCE, SC	146 E HOSPITAL DR STE 410		WEST COLUMBIA	SC	291694800	0.66172588	17
1417065665	MICHAEL	FRED	A	FRED A MICHAEL, SC	171 ASHLEY AVE		CHARLESTON	SC	294250001	0.662368616	17
1679573422	EVANS	KENNETH	C	KENNETH C EVANS, SC	515 E CAROLINA AVE		HARTSVILLE	SC	295504311	0.663118732	17
1205049236	DEKONING	BERNARD	LAMBERT	BERNARD LAMBERT DEKONING, SC	6439 GARNERS FERRY RD		COLUMBIA	SC	292091638	0.66385946	17
1184851727	HARTE	ASHLEY	ELIZABETH	ASHLEY ELIZABETH HARTE, SC	901 W GREENWOOD ST	SUITE 9	ABBEVILLE	SC	296205717	0.664619803	17
1386963684	GOODBAR	NEAL	ROBERT	NEAL ROBERT GOODBAR, SC	210 S BROAD ST		CLINTON	SC	293252505	0.664850081	17
1629067871	SEVASTOS	CHARLES		CHARLES SEVASTOS, SC	10 OAK FOREST RD STE C		BLUFFTON	SC	299104974	0.66520613	17
1396793550	ROWLEY	MICHAEL	A	MICHAEL A ROWLEY, SC	300 E MCBEE AVE	SUITE 303	GREENVILLE	SC	296012842	0.665235376	17
1124156872	ASHLEY	JONATHAN	PATRICK	JONATHAN PATRICK ASHLEY, SC	1278 N LAFAYETTE DR		SUMTER	SC	29150	0.665843758	17
1457362758	PHILLIPS	JAMES	P	JAMES P PHILLIPS, SC	1612 CHAPIN ROAD		CHAPIN	SC	29036	0.666146717	17
1659302537	NIENHUIS	MICHAEL	JOHN	MICHAEL JOHN NIENHUIS, SC	40 PINNACLE PKWY	SUITE 208	ELGIN	SC	290458390	0.666577	17
1922070671	MORGAN	PATRICK	MONTAGUE	PATRICK MONTAGUE MORGAN, SC	3015 W PALMETTO ST		FLORENCE	SC	295015935	0.666622997	17
1710959424	FLOYD	MICHELLE	GOOCH	MICHELLE GOOCH FLOYD, SC	SELF MEDICAL GROUP - FAMILY HEALTHCARE OF GREENWOOD	116 VENTURE	GREENWOOD	SC	29649	0.66685245	17
1912913435	STUCK	DEBORAH	LOU	DEBORAH LOU STUCK, SC	880 W MOULTRIE ST	SUITE 200	WINNSBORO	SC	291802411	0.666972875	17
1093804221	GIL-STEWART	BEATRIZ	ELENA	BEATRIZ ELENA GIL-STEWART, SC	15579 WELLS HWY		SENECA	SC	296781664	0.66712868	17
1003878455	KEITH	EDWARD	C.	EDWARD C. KEITH, SC	15 E HOSPITAL ST		MANNING	SC	291023152	0.667449796	17
1790743722	HOWELL	RICHARD	R.	RICHARD R. HOWELL, SC	555 E CHEVES ST		FLORENCE	SC	295062617	0.667940518	17
1124116017	OLIVER	JAMES	COLLIS	JAMES COLLIS OLIVER, SC	9 COUNTRY CLUB DR		GREENVILLE	SC	296051114	0.668360106	17
1538119664	VRY	JOHN	LAWRENCE	JOHN LAWRENCE VRY, SC	21 ABERDEEN DR		GREENVILLE	SC	296052955	0.668908392	17
1396784369	STOKES	CURTIS	D	CURTIS D STOKES, SC	107 CHURCH ST		WALTERBORO	SC	294882901	0.669320099	17
1912940586	GETTYS	JAMES	BOULWARE	JAMES BOULWARE GETTYS, SC	9 MCELHANEY RD		TRAVELERS REST	SC	296901734	0.669496962	17
1598705899	ADAMS	LEIF	MARTIN	LEIF MARTIN ADAMS, SC	10160 DORCHESTER RD		SUMMERVILLE	SC	294858527	0.670156806	17
1245299668	ROOS	JULIA	K	JULIA K ROOS, SC	840 W FLOYD BAKER BLVD		GAFFNEY	SC	293411845	0.671000715	17
1750423224	KEARSE	LAURIE	ANN	LAURIE ANN KEARSE, SC	1300 HOSPITAL DR STE 310		MT PLEASANT	SC	294643217	0.671208412	17
1700819646	ROBINSON	HUGH	COLEMAN	HUGH COLEMAN ROBINSON, SC	155 ACADEMY AVE		GREENWOOD	SC	296463869	0.671412545	17
1548374259	ROBINS	SUSAN		SUSAN ROBINS, SC	500 WEST BLVD		CHESTERFIELD	SC	297091402	0.671959045	17
1073533832	BEAVER	GEORGE	M	GEORGE M BEAVER, SC	7037 ST ANDREWS RD		COLUMBIA	SC	292121177	0.672332822	17
1053960088	DECKER	ROURKE	DOUGLAS	ROURKE DOUGLAS DECKER, SC	555 E CHEVES ST		FLORENCE	SC	295062617	0.67240374	17
1871971168	RUMLEY	RALEIGH	NOREAN	RALEIGH NOREAN RUMLEY, SC	3236 HOLMESTOWN ROAD	SUITE E1	MYRTLE BEACH	SC	295889138	0.672872022	17
1093733719	WHITLEY	WILLIAM	H	WILLIAM H WHITLEY, SC	1724 VILLAGE PARK DR		ORANGEBURG	SC	291182426	0.672998835	17
1710940531	ROYAL	HOWARD	G.	HOWARD G. ROYAL, SC	410 HITCHCOCK PARKWAY		AIKEN	SC	29801	0.673200816	17
1578125837	FULLER	DANA		DANA FULLER, SC	600 PLAZA CIR		CLINTON	SC	293257555	0.673953014	17
1376854117	GENTLE	MOLLY	ELOISE	MOLLY ELOISE GENTLE, SC	9228 MEDICAL PLAZA DR		CHARLESTON	SC	294069125	0.674252109	17
1891955969	LINGOES	PAUL	A.	PAUL A. LINGOES, SC	1201 COLONIAL COMMONS	AGAPE PHYSI	LANCASTER	SC	29720	0.674842365	17
1396722849	OLIVER	MARCIA	A.	MARCIA A. OLIVER, SC	115 BRUSHY CREEK RD		EASLEY	SC	296421120	0.675553041	17
1487188694	SCHERELIS	ALEXANDER		ALEXANDER SCHERELIS, SC	9228 MEDICAL PLAZA DR		CHARLESTON	SC	294069125	0.675689764	17
1447203583	LAW	THEODORE	W	THEODORE W LAW, SC	2750 LAUREL ST	103	COLUMBIA	SC	292042038	0.676100609	17
1164096616	WRIGHT	COURTNEY	LENDORA	COURTNEY LENDORA WRIGHT, SC	PRISMA HEALTH MEDICAL GROUP FAMILY MEDICINE CENTER	3209 COLONI	COLUMBIA	SC	29203	0.67618465	17
1003886532	TAYLOR	WILLIAM	J	WILLIAM J TAYLOR, SC	1338 HIGHWAY 14		SIMPSONVILLE	SC	296815637	0.676486355	17
1821194028	HAMILTON	CHARLES	PEQUETTE	CHARLES PEQUETTE HAMILTON, SC	4500 STUART ST	MONTCRIEF A	COLUMBIA	SC	292075700	0.677005811	17
1205035342	CRISP	JEREMY	R.	JEREMY R. CRISP, SC	76 POLO RD		COLUMBIA	SC	292232806	0.677164141	17
1639392988	BONNER	WILLIAM	PINCKNEY	WILLIAM PINCKNEY BONNER, SC	255 ENTERPRISE BLVD STE 101		GREENVILLE	SC	296153530	0.677368185	17
1922197730	BELLIL	DALILA	FARIDA	DALILA FARIDA BELLIL, SC	9237 UNIVERSITY BLVD		NORTH CHARLEST	SC	294069189	0.677746505	17
1700825858	WRIGHT	LISA	M	LISA M WRIGHT, SC	4959 HIGHWAY 17 BYPASS S.		MURRELLS INLET	SC	295765041	0.677992877	17
1144238833	ZAVADZKAS	ANA	JOSEFINA	ANA JOSEFINA ZAVADZKAS, SC	1818 HENDERSON ST		COLUMBIA	SC	292012619	0.678242033	17
1598736696	MOORE	THOMAS	WELLER	THOMAS WELLER MOORE, SC	1409 W GEORGIA RD	SUITE B	SIMPSONVILLE	SC	296806419	0.678521551	17
1952330011	BETHI	NAVEEN	R	NAVEEN R BETHI, SC	545W BUTLER RD		GREENVILLE	SC	296074833	0.679112271	17
1891718425	BOWERS	JOSEPH	F	JOSEPH F BOWERS, SC	1612 CHAPIN ROAD		CHAPIN	SC	29036	0.680391652	17
1124693387	STUBBS	APRIL	DANNEE	APRIL DANNEE STUBBS, SC	PRISMA HEALTH MEDICAL GROUP FAMILY MEDICINE CENTER	3209 COLONI	COLUMBIA	SC	29203	0.680721567	17
1740714641	KEE	RACHEL	SUZANNE	RACHEL SUZANNE KEE, SC	2000 E GREENVILLE ST STE 3600		ANDERSON	SC	296211725	0.680797647	17
1184986580	BERGEY VEJNAR	MEREDITH		MEREDITH BERGEY VEJNAR, SC	304 ASHBY PARK LN		GREENVILLE	SC	296076903	0.681149255	17
1730139288	HUNTER	JAIRY	CORNELIUS	JAIRY CORNELIUS HUNTER, SC	171 ASHLEY AVE		CHARLESTON	SC	294258908	0.682077857	17
1659342319	BRIDGES	KIMBERLY	LYNN	KIMBERLY LYNN BRIDGES, SC	133 N HOWARD AVE		LANDRUM	SC	293561507	0.682467909	17
1518175777	JAGADEESHA	VINAY		VINAY JAGADEESHA, SC	701 CASHUA FERRY RD		DARLINGTON	SC	295328488	0.683004463	17
1669443479	LAWRENCE	KENNETH	GRAHAM	KENNETH GRAHAM LAWRENCE, SC	406 MEMORIAL DRIVE EXT		GREER	SC	296511818	0.683169205	17
1124257282	GODDARD	JENNIFER		JENNIFER GODDARD, SC	1879 SAVAGE RD		CHARLESTON	SC	29407	0.683409235	17
1093163339	ISOM	JULIA	KILLINGSW	JULIA KILLINGSW ISOM, SC	1807 CROWNE COMMONS WAY		JOHNS ISLAND	SC	294554931	0.683843524	17
1528201480	OUBRE	BERT	B	BERT B OUBRE, SC	602 E MAIN ST	SUITE C	LEXINGTON	SC	290723729	0.684606167	17
1871710152	HUTCHINS	JOSHUA	CORNELIUS	JOSHUA CORNELIUS HUTCHINS, SC	927 COCHRAN STREET		CHARLESTON	SC	29492	0.685262622	17
1982650172	KNIPFER	MARK	A	MARK A KNIPFER, SC	3021 REIDVILLE RD		SPARTANBURG	SC	293015643	0.685265535	17
1447251186	TUTTLE	NICHOLAS	HAMNER	NICHOLAS HAMNER TUTTLE, SC	1435 EBENEZER RD		ROCK HILL	SC	297322338	0.685329807	17
1184694168	COLEY	SCOTT	A	SCOTT A COLEY, SC	120 HEYWOOD AVE	SUITE 200	SPARTANBURG	SC	293021210	0.685376631	17
1801992599	BROWN	MORRIS	E	MORRIS E BROWN, SC	901 N. MATTHEWS ROAD		LAKE CITY	SC	295607024	0.685839765	17
1811427289	WATSON	HEBER	J	HEBER J WATSON, SC	8004 MYRTLE TRACE DR		CONWAY	SC	295268945	0.685861226	17
1104213677	WHEELER	TARA		TARA WHEELER, SC	333 S PINE ST		SPARTANBURG	SC	293022622	0.687419863	17
1831212547	SHANKARNARAYA	SAIKIRAN		SAIKIRAN SHANKARNARAYA, SC	805 PAMPLICO HWY	SUITE A-315	FLORENCE	SC	295056019	0.687724349	17
1023339801	HEINCELMAN	SARAH	KAYE	SARAH KAYE HEINCELMAN, SC	2061 HIGHWAY 52		MONCKS CORNER	SC	294615017	0.688447677	17
1225085699	SWANN	THEODORE		THEODORE SWANN, SC	386 COLLEGE AVE		CLEMSON	SC	296311475	0.689866879	17
1942306980	DAVIDSON	DANIEL	R	DANIEL R DAVIDSON, SC	4500 STUART ST	MONCRIEF AR	COLUMBIA	SC	292075700	0.69010248	17
1871550129	TYSON	DUNCAN		DUNCAN TYSON, SC	1594 FREEDOM BLVD	STE 202	FLORENCE	SC	295056046	0.690806269	17
1790861409	TUCKER	WILLIAM	MARTIN	WILLIAM MARTIN TUCKER, SC	119 SPRINGHALL DR		GOOSE CREEK	SC	294455368	0.690877042	17
1184686875	NOVINGER	TRAVIS	ANDREW	TRAVIS ANDREW NOVINGER, SC	316 2ND ST		CHERAW	SC	295202404	0.691312505	17
1659325124	ARCHAMBEAU	EDGAR	VICTOR	EDGAR VICTOR ARCHAMBEAU, SC	12117 OCEAN HWY		PAWLEYS ISLAND	SC	295857941	0.691345496	17
1326073412	SANTI	JEFFREY	RAMOND	JEFFREY RAMOND SANTI, SC	2061 HWY 52 S	BERKELEY FA	MONCKS CORNER	SC	294615017	0.692204178	17
1902865447	DAVIS	TODD	DRISCOLL	TODD DRISCOLL DAVIS, SC	345 FRESHFIELDS DRIVE	SUITE J101	JOHNS ISLAND	SC	294556323	0.692877757	17
1982281598	JEBAILY	ELISSA	ANNE	ELISSA ANNE JEBAILY, SC	555 E CHEVES ST		FLORENCE	SC	295062617	0.693996791	17
1104828144	OWENS	DANIEL	J.	DANIEL J. OWENS, SC	101 S RAVENEL ST STE 300		FLORENCE	SC	295062621	0.694427301	17
1386748408	PATEL	KAMAL	J	KAMAL J PATEL, SC	4818 BLUFFTON PKWY		BLUFFTON	SC	299104602	0.694725165	17
1205837952	MARION	MALCOLM	L.	MALCOLM L. MARION, SC	1435 EBENEZER RD		ROCK HILL	SC	297322338	0.694736683	17
1649545039	MCATEE	MARY	ELLEN	MARY ELLEN MCATEE, SC	101 E WOOD ST STE 401		SPARTANBURG	SC	293033040	0.696614263	17
1215134978	HARRIS	JEFFREY	DEAN	JEFFREY DEAN HARRIS, SC	142 MILESTONE WAY		GREENVILLE	SC	296155065	0.696855356	17
1235133158	MEILER	MARK	J	MARK J MEILER, SC	420 SOCIETY HILL DR STE 100		AIKEN	SC	298031731	0.697577508	17
1538160155	WHITE	GEORGE	HUGGIN	GEORGE HUGGIN WHITE, SC	1435 EBENEZER RD		ROCK HILL	SC	297322338	0.698269225	17
1255425393	HOLMES	GILBERT	LARRY	GILBERT LARRY HOLMES, SC	1344 HAILE ST		CAMDEN	SC	290203076	0.698986155	17
1588633358	MCCANN	DAVID	A	DAVID A MCCANN, SC	801 E GREENVILLE ST		ANDERSON	SC	296214070	0.699884214	17
1629062955	BRYANT	ROBERT	MICHAEL	ROBERT MICHAEL BRYANT, SC	103 LITTLE MOUNTAIN RD		NINETY SIX	SC	296669252	0.700209731	17
1992799563	BRODER	JEFFREY	N	JEFFREY N BRODER, SC	1201 WEST AVE		NORTH AUGUSTA	SC	298413350	0.700361834	17
1427182005	MILAS	MONICA	NATALIE	MONICA NATALIE MILAS, SC	14 RICHLAND MEDICAL PARK DR		COLUMBIA	SC	29203	0.700628635	17
1487623831	HESTER	BRABHAM	M	BRABHAM M HESTER, SC	5900 GARNERS FERRY RD		COLUMBIA	SC	292091301	0.700791853	17
1720066053	TONKS	SHARI	M	SHARI M TONKS, SC	735 MCMILLAN ROAD		CLEMSON	SC	296349729	0.701091901	17
1891739785	NEWTON	EDWARD	MARSHALL	EDWARD MARSHALL NEWTON, SC	1477 TOBIAS GADSON BLVD		CHARLESTON	SC	29407	0.702217641	17
1013967652	NALL	LAURA	COLLEEN	LAURA COLLEEN NALL, SC	11402 ANDERSON RD	SUITE A	GREENVILLE	SC	296117557	0.702231692	17
1770678096	TORRES-ROZOF	LYDIA	C	LYDIA C TORRES-ROZOF, SC	93 MAIN ST		HILTON HEAD IS	SC	299266613	0.702428868	17
1972694628	MILLS	TIMOTHY	C	TIMOTHY C MILLS, SC	3418 CASEY ST		LORIS	SC	29569	0.702464959	17
1740201789	JAMESON	LAKE	H	LAKE H JAMESON, SC	735 MCMILLAN RD		CLEMSON	SC	296344054	0.702964016	17
1437774346	OSEI	GEORGE	EFFAH	GEORGE EFFAH OSEI, SC	TANDEM HEALTH	1278 NORTH	SUMTER	SC	29154	0.703027871	17
1437508967	SUMNER	GRAYSON		GRAYSON SUMNER, SC	155 ACADEMY AVE		GREENWOOD	SC	296463869	0.703153856	17
1477847051	WILKES	RICHARD	TRAVIS	RICHARD TRAVIS WILKES, SC	1400 HOSPITAL DR		MT PLEASANT	SC	294643255	0.704066445	17
1255487245	CLARK	WILLIAM	BEN	WILLIAM BEN CLARK, SC	55 IRVING STREET		BARNWELL	SC	29812	0.704246454	17
1174607360	DANIELS	ALFRED	J	ALFRED J DANIELS, SC	1189 TIBWIN ROAD		MCCLELLANVILLE	SC	294589405	0.705089827	17
1750303806	CASEY	BRYAN	HODGES	BRYAN HODGES CASEY, SC	313 MAIN ST	SUITE A	GREENWOOD	SC	296462757	0.705375621	17
1609284223	KELLY	BRAD	RICHARD	BRAD RICHARD KELLY, SC	1000 PINE ST W		VARNVILLE	SC	299444750	0.705598823	17
1518974062	NASH	ERIN	CAUDILL	ERIN CAUDILL NASH, SC	133 N HOWARD AVE		LANDRUM	SC	293561507	0.70561153	17
1316945710	VILLAMOR	SHELAILA	N	SHELAILA N VILLAMOR, SC	1023 CREEKSIDE MEDICAL DR		YORK	SC	297458624	0.706415809	17
1457467821	RICHARDSON	JAMES	F	JAMES F RICHARDSON, SC	958 E MAIN ST	SUITE A	SPARTANBURG	SC	293022148	0.706597955	17
1245684026	WATSON	BRITTANY	NICHOLE	BRITTANY NICHOLE WATSON, SC	455 LAKESHORE PKWY		ROCK HILL	SC	297304205	0.707480193	17
1780947705	BISHOP	KRISTEN	DANIELLE	KRISTEN DANIELLE BISHOP, SC	3209 COLONIAL DR.	FAM MED -	COLUMBIA	SC	29203	0.707480648	17
1386654267	MORRISON	RICHARD	LELAND	RICHARD LELAND MORRISON, SC	113 WACCAMAW MEDICAL PARK DR		CONWAY	SC	295268902	0.707590884	17
1154765006	KONDAVEETI	RIANNA	SONNY	RIANNA SONNY KONDAVEETI, SC	702 S ALABAMA AVE		CHESNEE	SC	293231706	0.70760024	17
1013969245	KEARSE	JAMES	C	JAMES C KEARSE, SC	710 DEWITT DR		LUGOFF	SC	290789069	0.708718579	17
1457378309	TRUESDALE	DORENDA	GREGG	DORENDA GREGG TRUESDALE, SC	2633 CELANESE RD		ROCK HILL	SC	297321205	0.709417134	17
1174630297	WHALEY	DAVID	GLENN	DAVID GLENN WHALEY, SC	325 BROAD ST	SUITE 100	SUMTER	SC	291504152	0.709711301	17
1083728778	MITCHELL	BENJAMIN	T	BENJAMIN T MITCHELL, SC	301 E JACKSON ST		DILLON	SC	295362509	0.709770739	17
1316916273	SCHUMACHER	SARAH	MARIE	SARAH MARIE SCHUMACHER, SC	7430 COLLEGE ST		IRMO	SC	290632903	0.709864393	17
1194781245	MCGEE	ANGELA	TERASE	ANGELA TERASE MCGEE, SC	169 HALL ST		SPARTANBURG	SC	293021523	0.710384362	17
1902291008	SHADIACK	VICTORIA		VICTORIA SHADIACK, SC	101 E WOOD ST		SPARTANBURG	SC	293033040	0.71050293	17
1629480751	CRESS	LYNDSI		LYNDSI CRESS, SC	3418 CASEY ST		LORIS	SC	295692904	0.710814969	17
1528001161	STEPHENS	LOUIS	M	LOUIS M STEPHENS, SC	22580 HIGHWAY 76 E	SUITE 100	LAURENS	SC	293608439	0.710819863	17
1891739439	HAMBERIS	STEVE	JOHN	STEVE JOHN HAMBERIS, SC	3909 S HIGHWAY 14		GREENVILLE	SC	296156138	0.711448183	17
1437198876	SKINNER	RAYMOND	RALPH	RAYMOND RALPH SKINNER, SC	110 E COLUMBIA AVE		BATESBURG-LEES	SC	290062130	0.712588136	17
1326197864	SMITH	WALTER	E	WALTER E SMITH, SC	5867 EHRHARDT RD		EHRHARDT	SC	29081	0.713068109	17
1003806266	GODFREY	TERRY	ANTHONY	TERRY ANTHONY GODFREY, SC	129 N WASHINGTON ST		SUMTER	SC	29150	0.713398335	17
1538111760	FLOYD	MEREDITH	DIANE	MEREDITH DIANE FLOYD, SC	115 EXECUTIVE PARKWAY		MONCKS CORNER	SC	29461	0.713849388	17
1194832618	YOUNG	NATAWADEE	P	NATAWADEE P YOUNG, SC	2000 E GREENVILLE ST	SUITE 3700	ANDERSON	SC	296211580	0.714405892	17
1891720595	STEEN	CHRISTIAN	COLBERT	CHRISTIAN COLBERT STEEN, SC	3010 FARROW RD	SUITE 300	COLUMBIA	SC	292037607	0.714521368	17
1659474658	VANDERGRIFF	JOSEPH	VANCE	JOSEPH VANCE VANDERGRIFF, SC	185 FRESH DR STE A		MYRTLE BEACH	SC	295794436	0.714750483	17
1992799316	STONE	ROBIN	C	ROBIN C STONE, SC	3410 COKESBURY RD		HODGES	SC	296539181	0.715959717	17
1730677709	UHLAR	COURTNEY		COURTNEY UHLAR, SC	169 ASHLEY AVE # MSC333		CHARLESTON	SC	294259125	0.716109304	17
1336257377	FREEDY	JOHN	RICHARD	JOHN RICHARD FREEDY, SC	171 ASHLEY AVE		CHARLESTON	SC	294250001	0.716172159	17
1932167954	RISINGER	SHARON	A	SHARON A RISINGER, SC	5900 GARNERS FERRY RD		COLUMBIA	SC	292091301	0.716606104	17
1497249189	COX	GABRIELA		GABRIELA COX, SC	15 ROE RD		GREENVILLE	SC	296117423	0.716687149	17
1558332544	BAUGH	JENNIFER	G.	JENNIFER G. BAUGH, SC	3941 HIGHWAY 9		BOILING SPRING	SC	293168578	0.716792836	17
1780179812	KISER	ELIZABETH	PAGE	ELIZABETH PAGE KISER, SC	840 W FLOYD BAKER BLVD		GAFFNEY	SC	293411845	0.718195793	17
1871089961	FORSYTH	JOSHUA	D	JOSHUA D FORSYTH, SC	204 W HILL BLVD		JOINT BASE CHA	SC	294044704	0.718316432	17
1609852391	KUNDA	FRANCES	M	FRANCES M KUNDA, SC	109 PHYSICIANS DR STE A		GREER	SC	296502446	0.718409795	17
1588007603	ETHERIDGE	ROBERT	NOYES	ROBERT NOYES ETHERIDGE, SC	25 E CLARK ST		PINEWOOD	SC	291258989	0.71843086	17
1164911608	HUGHES	CHRISTINA	GARVIN	CHRISTINA GARVIN HUGHES, SC	182 SEA ISLAND PKWY		LADYS ISLAND	SC	299071503	0.718742764	17
1750333050	STEWART	ADA		ADA STEWART, SC	1520 LAUREL ST		COLUMBIA	SC	292012623	0.719111937	17
1538165865	EDWARDS	TONYA	DENEEN	TONYA DENEEN EDWARDS, SC	304 ASHBY PARK LN		GREENVILLE	SC	296076908	0.719430734	17
1053468322	TOMPKINS	BRYAN	D	BRYAN D TOMPKINS, SC	107 CHURCH ST		WALTERBORO	SC	294882901	0.719669711	17
1023039823	BORDERS	REBECCA	J	REBECCA J BORDERS, SC	805 OYSTER PARK DR		EDISTO ISLAND	SC	294386837	0.719716069	17
1942247382	FAILE	ERIC	JAMES	ERIC JAMES FAILE, SC	3909 S HIGHWAY 14		GREENVILLE	SC	296156138	0.719968068	17
1639280647	MURPHY	DAVID	WAYNE	DAVID WAYNE MURPHY, SC	6010 HIGHWAY 707 STE 100		MYRTLE BEACH	SC	295887321	0.7200834	17
1528105392	MOLTER	DARRON	J.	DARRON J. MOLTER, SC	3980 HIGHWAY 9 E STE 100A		LITTLE RIVER	SC	295668163	0.720493238	17
1447244777	ROBINSON	DAN	W	DAN W ROBINSON, SC	103 LITTLE MOUNTAIN RD		NINETY SIX	SC	296669252	0.720627816	17
1881170702	COWARD	JOHN	WILSON	JOHN WILSON COWARD, SC	4070 HIGHWAY 17		MURRELLS INLET	SC	295765033	0.720808882	17
1033290093	LEONARD	JASON	M	JASON M LEONARD, SC	325 BROAD ST	STE100	SUMTER	SC	291504167	0.720905345	17
1376551903	HARRIS	MICHAEL	P	MICHAEL P HARRIS, SC	3314 PLATT SPRINGS RD		WEST COLUMBIA	SC	291702204	0.721161755	17
1922015692	ROJUGBOKAN	ADEBOLA	E	ADEBOLA E ROJUGBOKAN, SC	149 ST JAMES AVE		GOOSE CREEK	SC	294452923	0.721517301	17
1437176526	VORMOHR	DAVID	W	DAVID W VORMOHR, SC	25 HOSPITAL CENTER BLVD STE 105		HILTON HEAD IS	SC	299262735	0.722059984	17
1215962568	HOFFMEYER	MARGARET	H.	MARGARET H. HOFFMEYER, SC	125 S CASHUA DR		FLORENCE	SC	295014001	0.722325621	17
1366882722	LOCKLEAR-BATT	ASHLEY	D.	ASHLEY D. LOCKLEAR-BATT, SC	907 STARTEK DR		MYRTLE BEACH	SC	295794471	0.722674829	17
1548584204	AUSTIN	AMANDA	LEE	AMANDA LEE AUSTIN, SC	406 N POINSETT HWY		TRAVELERS REST	SC	296901667	0.722997647	17
1750565784	WORSHAM	STEPHEN	FORD	STEPHEN FORD WORSHAM, SC	109 BUFORD AVE	S F WORSHAM	ANDERSON	SC	29621	0.725141375	17
1902897135	SERRANO-MARTI	JOSE	A.	JOSE A. SERRANO-MARTI, SC	501 GARY HILL RD		EDGEFIELD	SC	298244503	0.725372089	17
1184732125	MALLIN	ROBERT		ROBERT MALLIN, SC	171 ASHLEY AVE		CHARLESTON	SC	294250001	0.726291192	17
1699733238	DERSCH	STEPHEN	ANDREW	STEPHEN ANDREW DERSCH, SC	805 PAMPLICO HWY STE B135		FLORENCE	SC	295056047	0.726495415	17
1689677882	RANDOLPH	JOHN		JOHN RANDOLPH, SC	105 LIBERTY BLVD		LIBERTY	SC	296571641	0.727834382	17
1952673055	SMOYER	RONALD	LEE	RONALD LEE SMOYER, SC	83 BLUE RIDGE DR		PAWLEYS ISLAND	SC	295856858	0.728091692	17
1518349158	BARTON	GARRETT		GARRETT BARTON, SC	710 CHESTERFIELD HWY		CHERAW	SC	29520	0.7286964	17
1164540076	CLEMOW	DIANA	D	DIANA D CLEMOW, SC	2000 E GREENVILLE ST	SUITE 3700	ANDERSON	SC	296211580	0.728824244	17
1326487703	ODZARK	ROBYN	E	ROBYN E ODZARK, SC	BEAUFORT MEMORIAL BLUFFTON PRIMARY CARE	11 ARLEY WA	BLUFFTON	SC	29910	0.728935833	17
1174535967	WEST	LESLIE	K	LESLIE K WEST, SC	2006 AUGUSTA HWY		LEXINGTON	SC	290722208	0.732186365	17
1457733842	SWEAT	LINDSEY		LINDSEY SWEAT, SC	800 N FANT ST		ANDERSON	SC	296215708	0.732279586	17
1609958164	CERMAK	DANIELLE	JOY	DANIELLE JOY CERMAK, SC	431 MEADOWLARK ST BLDG 1048		SHAW AFB	SC	291525019	0.732300898	17
1558304550	BROKER	ROBERT	EDWARD	ROBERT EDWARD BROKER, SC	717 SE MAIN ST		SIMPSONVILLE	SC	296813237	0.732342854	17
1760426241	PATRICK	ALEXANDER	M.	ALEXANDER M. PATRICK, SC	81 POINTE CIR		GREENVILLE	SC	296153505	0.732476419	17
1295823771	TAYLOR	MARCIA	L	MARCIA L TAYLOR, SC	4080 AUGUSTA HWY		GILBERT	SC	290548893	0.732558888	17
1083691661	ANDERSON	DONALD	EDWARD	DONALD EDWARD ANDERSON, SC	300 SCUFFLETOWN RD		SIMPSONVILLE	SC	296817204	0.733213496	17
1467473801	FITZGIBBON	TIMOTHY	A	TIMOTHY A FITZGIBBON, SC	603 N 6TH AVE		DILLON	SC	295362503	0.733231867	17
1184710881	SHALKHAM	KEVIN	Q	KEVIN Q SHALKHAM, SC	5535 PLATT SPRINGS RD		LEXINGTON	SC	290737519	0.734042387	17
1871974808	BAILEY	PETER	A	PETER A BAILEY, SC	3799 12TH STREET EXT STE 105		CAYCE	SC	290333750	0.734254362	17
1336727296	STONE	LIBBY		LIBBY STONE, SC	853 N CHURCH ST STE 510		SPARTANBURG	SC	293033077	0.734614075	17
1710999750	SMITH	DAVID	L	DAVID L SMITH, SC	1435 STUART ENGALS BLVD STE 101		MOUNT PLEASANT	SC	294647312	0.734615027	17
1770809089	STANLEY	CHRISTOPH	MARTIN	CHRISTOPH MARTIN STANLEY, SC	1005 E CHEVES ST		FLORENCE	SC	295062707	0.735753624	17
1780251017	TOTH	KYLE	ROBERT	KYLE ROBERT TOTH, SC	171 ASHLEY AVE		CHARLESTON	SC	294250100	0.735980376	17
1952755696	CARTY	MARCUS		MARCUS CARTY, SC	4200 CAROLINA EXCHANGE DR		MYRTLE BEACH	SC	295794220	0.736313419	17
1558395236	DEKLE	JOEL	S	JOEL S DEKLE, SC	1594 FREEDOM BLVD	STE 103	FLORENCE	SC	29505	0.736669507	17
1336110147	BYARS	WILLIAM	DAVID	WILLIAM DAVID BYARS, SC	406 MEMORIAL DRIVE EXT		GREER	SC	296511818	0.736861508	17
1124558135	BAYLESS	JAKE	HAMILTON	JAKE HAMILTON BAYLESS, SC	853 N CHURCH ST STE 510		SPARTANBURG	SC	293033077	0.736893159	17
1962428318	KENNEDY	ARTHUR	KOBINA	ARTHUR KOBINA KENNEDY, SC	1748 SAINT MATTHEWS RD		ORANGEBURG	SC	291182441	0.737315863	17
1851739676	JOHNSON	KATHERINE		KATHERINE JOHNSON, SC	155 ACADEMY AVE		GREENWOOD	SC	296463869	0.737320478	17
1801880711	SHARP	FRANK		FRANK SHARP, SC	1025 W MEETING ST	SUITE 200	LANCASTER	SC	297202204	0.737375568	17
1710965637	JACKSON	ROBERT	E	ROBERT E JACKSON, SC	517 CHESNEE HWY STE A		GAFFNEY	SC	293412709	0.737891368	17
1194778985	RANA	YASHBIR	S	YASHBIR S RANA, SC	261 PENICK DR		DUNCAN	SC	293348717	0.738022161	17
1700877958	GRAHAM	JAMES	F	JAMES F GRAHAM, SC	1113 44TH AVEUNE NORTH	SUITE 100	MYRTLE BEACH	SC	29577	0.738259942	17
1265430078	BELL	MICHAEL	JOSEPH	MICHAEL JOSEPH BELL, SC	1200 E MAIN ST STE 12		SPARTANBURG	SC	293071738	0.738349581	17
1043262868	WALLER	JEROME	H	JEROME H WALLER, SC	300 W FRONT ST		LIBERTY	SC	296571012	0.738355791	17
1407864978	JACKSON	LAURA	B	LAURA B JACKSON, SC	7037 ST ANDREWS ROAD		COLUMBIA	SC	292121177	0.738498765	17
1013409234	JOHNSON	JAMES		JAMES JOHNSON, SC	555 E CHEVES ST		FLORENCE	SC	295062617	0.738553368	17
1598720112	BRIDGES	DAVID	S	DAVID S BRIDGES, SC	313 MAIN ST	SUITE A	GREENWOOD	SC	296462757	0.73867617	17
1912403528	PRIDE	JEFFERY	C	JEFFERY C PRIDE, SC	155 ACADEMY AVE		GREENWOOD	SC	296463869	0.738964434	17
1366451122	DOMINGUEZ	DAVID		DAVID DOMINGUEZ, SC	1021 SILVER BLUFF RD		AIKEN	SC	29803	0.739556326	17
1356397558	MEDLOCK	MELVIN		MELVIN MEDLOCK, SC	130 DILLON DRIVE		SPARTANBURG	SC	29307	0.739608332	17
1154353787	ELDER	ROBERT	L	ROBERT L ELDER, SC	701 MEDICAL PARK DR	204	HARTSVILLE	SC	295504777	0.739892727	17
1952410763	LACAVERA	RICHARD	A	RICHARD A LACAVERA, SC	7B PITT ST		CHARLESTON	SC	29401	0.740322185	17
1730166430	HEICHBERGER	LISA	E	LISA E HEICHBERGER, SC	50 E HOSPITAL ST STE 4		MANNING	SC	291023149	0.740896357	17
1902860935	KEEFE	JERRY	M	JERRY M KEEFE, SC	3424 SHELBY RAY CT		CHARLESTON	SC	294145838	0.741437632	17
1629427422	BAKER	CHRISTIAN		CHRISTIAN BAKER, SC	1079 DUTCH FORK RD		IRMO	SC	290638725	0.742001599	17
1396727574	MARTIN	MICHAEL	LEE	MICHAEL LEE MARTIN, SC	6704 WHITE HORSE RD		GREENVILLE	SC	296112504	0.742026184	17
1669585725	HUNT	LEON		LEON HUNT, SC	106 HOSPITAL SQ		BISHOPVILLE	SC	290107081	0.742262684	17
1720004823	FITES	TERRI	L.	TERRI L. FITES, SC	129 N WASHINGTON ST		SUMTER	SC	291504949	0.74312113	17
1982086112	CHO	HANA		HANA CHO, SC	2000 E GREENVILLE ST		ANDERSON	SC	296211580	0.743225919	17
1811911944	SMITH	CHRISTOPH	A	CHRISTOPH A SMITH, SC	2755 S HIGHWAY 14 STE 1200C		GREER	SC	296504902	0.74337051	17
1851472039	COTTINGHAM	SARAH	S	SARAH S COTTINGHAM, SC	109 BARTON CREEK COURT		COLUMBIA	SC	29229	0.744305469	17
1982660148	MATTOCKS	KAREN	FISHER	KAREN FISHER MATTOCKS, SC	3010 FARROW RD	SUITE 300	COLUMBIA	SC	292037607	0.744335866	17
1700844933	YOST	WAYNE	R	WAYNE R YOST, SC	509 W MARTINTOWN RD		NORTH AUGUSTA	SC	298413108	0.744784225	17
1891779385	JAKUBIAK	AMIE	MICHELLE	AMIE MICHELLE JAKUBIAK, SC	1025 VERDAE BLVD	SUITE B	GREENVILLE	SC	296074032	0.744964651	17
1326303538	LIM	BERNICE	FRANCESCA	BERNICE FRANCESCA LIM, SC	3817 MAIN ST		LORIS	SC	295693017	0.745136187	17
1588631717	BIJOOR	NIVEDITA	S	NIVEDITA S BIJOOR, SC	215 BATESVILLE RD	SUITE B	SIMPSONVILLE	SC	296814816	0.745176626	17
1811958051	BRANNON	HEATHER	L.	HEATHER L. BRANNON, SC	211 E BUTLER RD STE C1		MAULDIN	SC	29662	0.745642189	17
1265927792	DOAN	VINH	QUANG	VINH QUANG DOAN, SC	4070 HIGHWAY 17		MURRELLS INLET	SC	295765033	0.747295317	17
1699882662	BOWENS	HENRY		HENRY BOWENS, SC	172 OLD ELLOREE RD		ORANGEBURG	SC	29115	0.748366032	17
1205877198	TRANTHAM	LEAH	S	LEAH S TRANTHAM, SC	149 SAINT JAMES AVE		GOOSE CREEK	SC	294452923	0.749296138	17
1952382277	HEGLER	JONATHAN	H	JONATHAN H HEGLER, SC	155 ACADEMY AVE		GREENWOOD	SC	296463869	0.749664432	17
1548423882	GAUTAM	MAKRAND		MAKRAND GAUTAM, SC	877 W FARIS RD		GREENVILLE	SC	296054254	0.749936064	17
1568813327	HAMIDI	AMID		AMID HAMIDI, SC	555 E CHEVES ST		FLORENCE	SC	295062617	0.750094476	17
1831400605	RETTELL	LEANN	MICHELLE	LEANN MICHELLE RETTELL, SC	200 S HERLONG AVE		ROCK HILL	SC	297323399	0.751597934	17
1407802184	HENDERSON	FRAMPTON	W	FRAMPTON W HENDERSON, SC	2750 LAUREL ST	103	COLUMBIA	SC	292042038	0.751669621	17
1083613004	MILLER	WENDY	LEIGH	WENDY LEIGH MILLER, SC	605 W MAIN ST		LEXINGTON	SC	290722503	0.752330082	17
1831164334	STACY	JASON	JOHN	JASON JOHN STACY, SC	3209 COLONIAL DR		COLUMBIA	SC	292036930	0.75241335	17
1801089560	HATCHELL	JEFFREY		JEFFREY HATCHELL, SC	704 GOLD HILL RD	STE 107	FORT MILL	SC	297158906	0.752520495	17
1881612224	MCCARTHY	CHRISTOPH	ROBERT	CHRISTOPH ROBERT MCCARTHY, SC	701 GROVE RD		GREENVILLE	SC	296055611	0.75293176	17
1326007097	FAIRCLOTH	MICHAEL	ALAN	MICHAEL ALAN FAIRCLOTH, SC	550 EASTGATE DR		AIKEN	SC	298037688	0.752979217	17
1396857033	GILROY	JENNIFER	ANN	JENNIFER ANN GILROY, SC	1025 VERDAE BLVD	SUITE B	GREENVILLE	SC	296074032	0.753152229	17
1164413761	MUNTEAN	DAN		DAN MUNTEAN, SC	1413 HIGHWAY 17 N		SURFSIDE BEACH	SC	295756012	0.753775306	17
1043665466	SLINGWINE	REBECCA	L.	REBECCA L. SLINGWINE, SC	101 E WOOD ST		SPARTANBURG	SC	293033040	0.753842636	17
1184760910	SCHWARTZ	ALAN	CHRISTOPH	ALAN CHRISTOPH SCHWARTZ, SC	1021 SILVERBLUFF ROAD		AIKEN	SC	29803	0.754243862	17
1396277042	GAMBLE	CHRISTINE	LAURA	CHRISTINE LAURA GAMBLE, SC	877 W FARIS RD STE A		GREENVILLE	SC	296054296	0.755358879	17
1174508378	DURST	GEORGE		GEORGE DURST, SC	306 STATION 22 1/2 ST		SULLIVANS ISLA	SC	294829756	0.755489239	17
1497796999	HEIDT	FRANCIS	E	FRANCIS E HEIDT, SC	717 SE MAIN ST		SIMPSONVILLE	SC	296813237	0.755873552	17
1598738593	COKER	CLARENCE	E	CLARENCE E COKER, SC	50 E HOSPITAL ST STE 3		MANNING	SC	291023149	0.756192188	17
1932108230	DAVEY	JOSEPH	J	JOSEPH J DAVEY, SC	4591 SOCASTEE BLVD		MYRTLE BEACH	SC	295887209	0.756274388	17
1023069580	MORRISON	JAMES	JEFFREY	JAMES JEFFREY MORRISON, SC	218 E BLACKSTOCK RD		SPARTANBURG	SC	293012607	0.756436211	17
1669413902	LO	HERMAN	K	HERMAN K LO, SC	583 N CHURCH ST STE 510		SPARTANBURG	SC	293033043	0.756805072	17
1376509091	CATON	KIRT	A	KIRT A CATON, SC	1254 YEAMANS HALL RD		HANAHAN	SC	294102787	0.758087397	17
1114997640	WHITE	MARK	TIMOTHY	MARK TIMOTHY WHITE, SC	1338 HIGHWAY 14		SIMPSONVILLE	SC	296815637	0.758175858	17
1164644381	LINDSAY	SARA	MCCLEAVE	SARA MCCLEAVE LINDSAY, SC	509 POINSETTIA DRIVE		SIMPSONVILLE	SC	296813438	0.758596264	17
1407118508	BLACKWELDER	RUSSELL	STEVEN	RUSSELL STEVEN BLACKWELDER, SC	171 ASHLEY AVE		CHARLESTON	SC	294258908	0.758614893	17
1063490373	HAMMOND	LYN	H	LYN H HAMMOND, SC	25 CREEKVIEW CT		GREENVILLE	SC	296154800	0.759131213	17
1689069833	BLANK	BRIAN	MATTHEW	BRIAN MATTHEW BLANK, SC	1305 S SUBER RD		GREER	SC	296500944	0.759405838	17
1174854558	MCINNIS	JAMES	D	JAMES D MCINNIS, SC	201 CASHUA STREET		DARLINGTON	SC	29532	0.759456556	17
1215946140	MARIONNEAUX	RALPH	DAREN	RALPH DAREN MARIONNEAUX, SC	415 BROCKMAN MCCLIMON RD		GREER	SC	296516608	0.759757647	17
1194710780	BANKES	ANTHONY	SHAWN	ANTHONY SHAWN BANKES, SC	411 MEDOWLARK		SHAW AFB	SC	29152	0.76018962	17
1730147778	SWAMINATHAN	JAWAHAR		JAWAHAR SWAMINATHAN, SC	100 JIMMY LOVE LN		COLUMBIA	SC	292123159	0.760949847	17
1275566119	CLARKE	SAMUEL	L	SAMUEL L CLARKE, SC	155 ACADEMY AVE		GREENWOOD	SC	296463869	0.761224125	17
1659571347	TORRES	CARLOS	MIGUEL	CARLOS MIGUEL TORRES, SC	100 PALMETTO HEALTH PKWY STE 220		COLUMBIA	SC	292121755	0.761322844	17
1629033105	BAUGHMAN	OTIS	L	OTIS L BAUGHMAN, SC	101 E WOOD ST		SPARTANBURG	SC	293033040	0.761656229	17
1053514695	MENDELSOHN	ANDREA	SARAH	ANDREA SARAH MENDELSOHN, SC	3627 MAYBANK HWY		JOHNS ISLAND	SC	294554825	0.762081468	17
1528128329	GORDINEER	DALE	R	DALE R GORDINEER, SC	850 AIKEN MALL DR		AIKEN	SC	298037689	0.762800949	17
1194349340	FEATHERSTONE	JANNA	KRISTEN	JANNA KRISTEN FEATHERSTONE, SC	853 N CHURCH ST STE 510		SPARTANBURG	SC	293033077	0.762900571	17
1336162403	DACUS	WILLIAM	S	WILLIAM S DACUS, SC	122 POWELL DR		LEXINGTON	SC	290729203	0.763040401	17
1790277911	HART	ERIC	CHARLES	ERIC CHARLES HART, SC	555 E CHEVES ST		FLORENCE	SC	295062617	0.763097285	17
1265577910	HOPE	HAROLD	PAGAN	HAROLD PAGAN HOPE, SC	323 W SOUTH ST		UNION	SC	293792838	0.763360958	17
1245251081	BARRON	GEORGE	TALBERT	GEORGE TALBERT BARRON, SC	2633 CELANESE RD		ROCK HILL	SC	297321205	0.763390622	17
1225095243	RAY	BARBARA	C	BARBARA C RAY, SC	1604 N LIMESTONE ST		GAFFNEY	SC	293402312	0.764572256	17
1164836276	DIPIERO	CARLA	DANIELLE	CARLA DANIELLE DIPIERO, SC	2000 E GREENVILLE ST	SUITE 3700	ANDERSON	SC	296211580	0.765469479	17
1346281912	DUKES	WILLIAM		WILLIAM DUKES, SC	386 COLLEGE AVE		CLEMSON	SC	29631	0.765703637	17
1891738423	WALSH	STANLEY	G	STANLEY G WALSH, SC	22580 HIGHWAY 76 E	SUITE 100	LAURENS	SC	293608439	0.765818317	17
1730297698	STEYER	TERRENCE	E	TERRENCE E STEYER, SC	171 ASHLEY AVE		CHARLESTON	SC	294258908	0.765829561	17
1467438853	GROSS	RACHAEL	E	RACHAEL E GROSS, SC	970 HOLLY ST		ORANGEBURG	SC	291154930	0.766546251	17
1194705970	RAUCH	GARY	D.	GARY D. RAUCH, SC	1200 E MAIN ST STE 12		SPARTANBURG	SC	293071738	0.767231324	17
1932166923	SCHIBLER	KELLY	A	KELLY A SCHIBLER, SC	2 MARSHLAND RD		HILTON HEAD IS	SC	299262305	0.76733771	17
1811906381	KATEMBA	EDWARD	L	EDWARD L KATEMBA, SC	151 PEACHWOOD CENTRE DR		SPARTANBURG	SC	29301	0.767683106	17
1073691002	JONES	ROBERT	M	ROBERT M JONES, SC	333 REVOLUTIONARY TRAIL		FAIRFAX	SC	29827	0.767941652	17
1073741500	LEEP	CHAD	ANTHONY	CHAD ANTHONY LEEP, SC	3611 PELHAM RD		GREENVILLE	SC	296155002	0.768204426	17
1932166329	YOUNG	STEWART	GREGORY	STEWART GREGORY YOUNG, SC	2406 DECKER BLVD		COLUMBIA	SC	292062362	0.768230017	17
1629598032	JASPER	CHRISTIAN	ASHLEY	CHRISTIAN ASHLEY JASPER, SC	3209 COLONIAL DRIVE	FAMILY MEDI	COLUMBIA	SC	29203	0.768774265	17
1366417404	HALL	RACHEL	ELIZABETH	RACHEL ELIZABETH HALL, SC	3209 COLONIAL DR		COLUMBIA	SC	292036930	0.76896918	17
1275613382	NOBLE	LUCRETIA	H.	LUCRETIA H. NOBLE, SC	2000 E GREENVILLE ST	SUITE 2000	ANDERSON	SC	296211580	0.769520747	17
1629020037	SCHLUETER	ERIC	M	ERIC M SCHLUETER, SC	1228 HARDEN ST	EAU CLAIRE	COLUMBIA	SC	292041800	0.769578094	17
1568875458	HOLLINS LIZAR	KATHRYN	MILLS	KATHRYN MILLS HOLLINS LIZAR, SC	3600 FOREST DR STE 300		COLUMBIA	SC	292044057	0.769700279	17
1538419429	TUITT	KELENNE	V	KELENNE V TUITT, SC	498 NORTH ST		BAMBERG	SC	290031377	0.770028668	17
1609872803	HOWARD	THOMAS	NATHANIEL	THOMAS NATHANIEL HOWARD, SC	11405 OCEAN HWY		PAWLEYS ISLAND	SC	295858339	0.770860381	17
1346292570	SHAW	JAMES	S	JAMES S SHAW, SC	1344 HAILE ST		CAMDEN	SC	290203076	0.770884099	17
1104847938	KEIGER	CHRISTINA	MARIE	CHRISTINA MARIE KEIGER, SC	7035 SAINT ANDREWS RD		COLUMBIA	SC	292121177	0.770953375	17
1598721243	HAYDEN	JOHN	H	JOHN H HAYDEN, SC	1619 CAROLINA AVE		ORANGEBURG	SC	291154939	0.771094311	17
1750586855	REINHARDT	BRIAN		BRIAN REINHARDT, SC	155 ACADEMY AVE		GREENWOOD	SC	296463869	0.772325789	17
1487603981	FAIREY	FRANK	STRAIT	FRANK STRAIT FAIREY, SC	180 WINGO WAY	SUITE 207	MT PLEASANT	SC	294641810	0.772364903	17
1861431991	KIRKLAND	JOHN	J	JOHN J KIRKLAND, SC	600 E PALMETTO ST		FLORENCE	SC	295062851	0.772993053	17
1841368826	COTTER	DEANNA	J	DEANNA J COTTER, SC	1588 GEER HWY		TRAVELERS REST	SC	296909204	0.773167227	17
1932336542	BALLYAMANDA	SMITHA	M	SMITHA M BALLYAMANDA, SC	515 RIVERCROSSING DR	SUITE 180	FORT MILL	SC	297157900	0.773857991	17
1669495917	GADDY	ROGER	A	ROGER A GADDY, SC	880 W MOULTRIE ST	SUITE 200	WINNSBORO	SC	291805218	0.774151107	17
1316321532	BALOUT	MOHAMED	ADNAN	MOHAMED ADNAN BALOUT, SC	877 W FARIS RD		GREENVILLE	SC	296054289	0.774364376	17
1861450397	WARREN	PETRA	K	PETRA K WARREN, SC	230 S ALABAMA AVE		CHESNEE	SC	293231504	0.774628405	17
1336114834	WITHERSPOON	PATRICIA	WILSON	PATRICIA WILSON WITHERSPOON, SC	3209 COLONIAL DR		COLUMBIA	SC	292036930	0.774850761	17
1790755353	PRIDGEN	KAORU	JOAN	KAORU JOAN PRIDGEN, SC	7430 COLLEGE ST		IRMO	SC	290632903	0.776247501	17
1114419025	BEHROUZI	ARIA		ARIA BEHROUZI, SC	555 E CHEVES ST		FLORENCE	SC	295062617	0.777118793	17
1023371044	LOADER	KENT	BRYCE	KENT BRYCE LOADER, SC	9699 OCEAN HWY		PAWLEYS ISLAND	SC	29585	0.777258066	17
1558479584	SIMPSON	WILLIAM	M	WILLIAM M SIMPSON, SC	171 ASHLEY AVE		CHARLESTON	SC	294250001	0.777391849	17
1285786962	GEISBERG	HARRY	IRVIN	HARRY IRVIN GEISBERG, SC	2000 E GREENVILLE ST	SUITE #1600	ANDERSON	SC	296211580	0.777571772	17
1982131603	JAIN	VASUDHA		VASUDHA JAIN, SC	4070 HIGHWAY 17		MURRELLS INLET	SC	295765033	0.779091725	17
1922298967	WILEY	DOUGLAS	LARRY	DOUGLAS LARRY WILEY, SC	853 N CHURCH ST	SUITE 510	SPARTANBURG	SC	293033098	0.779265317	17
1043275522	THOMAS	WILLIAM	LEE	WILLIAM LEE THOMAS, SC	6237 CAROLINA COMMONS DR	SUITE 101	INDIAN LAND	SC	297076014	0.779732455	17
1376804187	MOODY	JUSTIN	D	JUSTIN D MOODY, SC	1325 SPRING ST		GREENWOOD	SC	296463860	0.779746751	17
1932192192	ALLEN	RAYMOND	K	RAYMOND K ALLEN, SC	512 NELSON BLVD	SUITE 200	KINGSTREE	SC	295564027	0.779901211	17
1588198782	VISSERMAN	JOSHUA		JOSHUA VISSERMAN, SC	490 MARTELLO DR		CHARLESTON	SC	294122638	0.780093997	17
1841207198	NUCKOLS	WILLIAM	ANDY	WILLIAM ANDY NUCKOLS, SC	1767 VILLAGE PARK DR		ORANGEBURG	SC	291182475	0.780126084	17
1578094124	MCCAULEY	DEBRA	MICHELLE	DEBRA MICHELLE MCCAULEY, SC	4070 HIGHWAY 17		MURRELLS INLET	SC	29576	0.78021225	17
1235104795	MERIWETHER	REBECCA	ANN	REBECCA ANN MERIWETHER, SC	3209 COLONIAL DR		COLUMBIA	SC	292036930	0.780219079	17
1982131728	KATZ	JUSTIN	ELLIOTT	JUSTIN ELLIOTT KATZ, SC	4070 HIGHWAY 17		MURRELLS INLET	SC	295765033	0.780673899	17
1679836597	GUSIC	BRITTANY		BRITTANY GUSIC, SC	5010 CAROLINA FOREST BLVD		MYRTLE BEACH	SC	295793579	0.781168018	17
1669488755	HUTSON	JODY	WADE	JODY WADE HUTSON, SC	12016 N RADIO STATION RD		SENECA	SC	296781143	0.7814577	17
1003888769	SCOTT	MICHELE	A	MICHELE A SCOTT, SC	360 N IRBY ST		FLORENCE	SC	295012808	0.781618891	17
1285747162	NAUMANN	ERIC	P.	ERIC P. NAUMANN, SC	1822 SALLY HILL FARMS BLVD		FLORENCE	SC	295016987	0.782109466	17
1932152139	NORTON	ERIC	D	ERIC D NORTON, SC	2995 REIDVILLE RD STE 210		SPARTANBURG	SC	293015631	0.782732679	17
1790076248	BENEDUM	MOLLY	ANNE	MOLLY ANNE BENEDUM, SC	877 W FARIS RD STE A		GREENVILLE	SC	296054296	0.783820285	17
1316975758	MCCARRELL	LANDRUM	IRVIN	LANDRUM IRVIN MCCARRELL, SC	9 MCELHANEY RD		TRAVELERS REST	SC	296901734	0.783822096	17
1053382093	NELLIS	JOSEPH	A.	JOSEPH A. NELLIS, SC	2550 ELMS CENTER RD		NORTH CHARLEST	SC	294069844	0.784035446	17
1669590477	DAVIS	TRAVIS	W	TRAVIS W DAVIS, SC	105 LIBERTY BLVD		LIBERTY	SC	296571641	0.78461253	17
1457366262	KOROMA	DONNA-MAR		DONNA-MAR KOROMA, SC	1690 SKYLYN DR STE 210		SPARTANBURG	SC	293071075	0.784886322	17
1144637059	AHMED	RAABIA		RAABIA AHMED, SC	1690 SKYLYN DR STE 300A		SPARTANBURG	SC	293071022	0.785259708	17
1891775516	BYRD	EDWIN	OSCAR	EDWIN OSCAR BYRD, SC	7280C REIDVILLE ROAD		WOODRUFF	SC	293881618	0.785654628	17
1629269311	EDFORD-DAVIS	KIM	BETH	KIM BETH EDFORD-DAVIS, SC	2601 LAUREL ST	SUITE 230	COLUMBIA	SC	292042033	0.785825309	17
1831650316	MARTIN	BREANNA	LEIGH	BREANNA LEIGH MARTIN, SC	1462 CONSTITUTION BLVD		ROCK HILL	SC	297323075	0.786444047	17
1184662033	DILLON	PAUL	EDWARD	PAUL EDWARD DILLON, SC	1336 HIGHWAY 14		SIMPSONVILLE	SC	296815637	0.786490229	17
1528550035	MUNCK	LAUREN	E	LAUREN E MUNCK, SC	1879 SAVAGE RD		CHARLESTON	SC	294074726	0.787418763	17
1689644015	KATEMBA	ELISA	ANN	ELISA ANN KATEMBA, SC	2660 REIDVILLE RD UNIT 1		SPARTANBURG	SC	293013512	0.787423879	17
1750960290	BERHANE	YOSEPH		YOSEPH BERHANE, SC	555 E CHEVES ST		FLORENCE	SC	295062617	0.787622201	17
1023233129	BRYANT	YOLANDA		YOLANDA BRYANT, SC	109 BEE ST		CHARLESTON	SC	294015703	0.787809048	17
1053316943	DAVIS	CHRISTOPH		CHRISTOPH DAVIS, SC	34 FOUNDRY HILL RD		CHERAW	SC	295202500	0.78799998	17
1346734894	NATRAJAN	MOHAN	KRISHNA	MOHAN KRISHNA NATRAJAN, SC	1316 N LAKE DR		LEXINGTON	SC	290727653	0.789225403	17
1962687384	DUNN	JOHN	ROBERT	JOHN ROBERT DUNN, SC	3316 PLATT SPRINGS RD		WEST COLUMBIA	SC	291702247	0.789799743	17
1902987407	BROOK	GAYLE	L	GAYLE L BROOK, SC	113 WILLBROOK BLVD UNIT F		PAWLEYS ISLAND	SC	295858245	0.790126426	17
1962502211	WHIRRETT	ELIZABETH	T	ELIZABETH T WHIRRETT, SC	874 WHIPPLE RD	SUITE 100	MT PLEASANT	SC	294648900	0.790441308	17
1891846580	HARTER	NEWMAN	WENDELL	NEWMAN WENDELL HARTER, SC	2000 E GREENVILLE ST	SUITE 1600	ANDERSON	SC	296211580	0.790539844	17
1598758922	DENNY	RICHARD	LEE	RICHARD LEE DENNY, SC	1278 N LAFAYETTE DR		SUMTER	SC	291502964	0.791401907	17
1790749851	SMITH	VALDA	L.	VALDA L. SMITH, SC	2000 E GREENVILLE ST		ANDERSON	SC	296211580	0.791591485	17
1396710430	BROWN	RACHEL	SETZLER	RACHEL SETZLER BROWN, SC	3209 COLONIAL DR		COLUMBIA	SC	292036930	0.792399586	17
1205856903	WEISE	KAREN		KAREN WEISE, SC	600 N FANT ST		ANDERSON	SC	296215704	0.792567742	17
1578549143	BHATTACHARYYA	SHEELA	MARISA	SHEELA MARISA BHATTACHARYYA, SC	345 FRESHFIELDS DR	SUITE J101	JOHNS ISLAND	SC	294555443	0.793251687	17
1184681579	TABOR	MARCELLA	ANN	MARCELLA ANN TABOR, SC	1213 REMOUNT RD		NORTH CHARLEST	SC	294063433	0.793773849	17
1811191877	REYNOLDS	BRANDIE	ANDREWS	BRANDIE ANDREWS REYNOLDS, SC	953 SOUTH PAMPLICO HWY		PAMPLICO	SC	29583	0.793798283	17
1497312219	PATTERSON	KATHERINE	ROSE	KATHERINE ROSE PATTERSON, SC	FAMILY MEDICINE CENTER	3209 COLONI	COLUMBIA	SC	29203	0.793846818	17
1518923531	TUGGLE	ANNE	S	ANNE S TUGGLE, SC	11 JENKINS ST		MAULDIN	SC	296622412	0.794129576	17
1477547032	NWUDE	MICHAEL	CHINEDU	MICHAEL CHINEDU NWUDE, SC	3209 COLONIAL DR		COLUMBIA	SC	292036930	0.794363722	17
1578537221	PFEIFFER	JOHN	A	JOHN A PFEIFFER, SC	3650 CLAYPOND RD		MYRTLE BEACH	SC	295797326	0.794803177	17
1790301810	SPENCER	ANNA	ALLEN	ANNA ALLEN SPENCER, SC	TANDEM HEALTH	1278 NORTH	SUMTER	SC	29150	0.794864399	17
1407882871	DUNCAN	ANNA	M	ANNA M DUNCAN, SC	999 CHERAW ST		BENNETTSVILLE	SC	295122420	0.79489492	17
1669456547	SCHAR	TREVOR		TREVOR SCHAR, SC	204 WEST HILL BLVD		JB CHARLESTON	SC	29412	0.795564763	17
1205878410	CULCLASURE	WILLIAM	T	WILLIAM T CULCLASURE, SC	880 CAROLINA AVENUE	LTC HEALTH	SUMTER	SC	291502815	0.795633628	17
1295862936	GRABER	KATHERINE	M	KATHERINE M GRABER, SC	435 FOLLY RD		CHARLESTON	SC	294122624	0.79685703	17
1457350886	BLUE	APRIL	L.	APRIL L. BLUE, SC	3361 HIGHWAY 9 E		LITTLE RIVER	SC	295667826	0.797117876	17
1427672633	EKEKE	CHINOMNSO		CHINOMNSO EKEKE, SC	853 N CHURCH ST STE 510		SPARTANBURG	SC	293033077	0.797287915	17
1770019507	HOLMES	CASEY		CASEY HOLMES, SC	155 ACADEMY AVE		GREENWOOD	SC	296463869	0.797327233	17
1881644557	HORRY	MALCOLM	H	MALCOLM H HORRY, SC	595 W CAROLINA AVE		VARNVILLE	SC	299444735	0.797522	17
1194709683	SAKAKINI	GEORGE	CONSTANT	GEORGE CONSTANT SAKAKINI, SC	1 PINCKNEY BLVD NAVAL HOSPITAL BEAUFORT	ATTN PROFES	BEAUFORT	SC	299026148	0.797979413	17
1952455495	JONES	GENEVIEVE		GENEVIEVE JONES, SC	3310 MAGNOLIA ST		ORANGEBURG	SC	291151466	0.798238251	17
1831498294	GORYUNOVA	NATALYA		NATALYA GORYUNOVA, SC	853 N CHURCH ST	SUITE 510	SPARTANBURG	SC	293033098	0.798605813	17
1497851133	FARNELL	EDWIN	ALONZO	EDWIN ALONZO FARNELL, SC	4500 STUART ST	MONCRIEF AR	COLUMBIA	SC	292075700	0.799656808	17
1194922963	COOPER	MARION	LESLIE	MARION LESLIE COOPER, SC	8901 UNIVERSITY BLVD		N CHARLESTON	SC	294069116	0.799898178	17
1255956561	CHRISTIAN	ADAM		ADAM CHRISTIAN, SC	611 S HOLLYWOOD DR.		SURFSIDE BEACH	SC	29575	0.800290543	17
1447300173	BARTZ	MARK	ALAN	MARK ALAN BARTZ, SC	1506 SPRING STREET		GREENWOOD	SC	296464071	0.800767878	17
1104934074	DIAZ	VANESSA	A	VANESSA A DIAZ, SC	171 ASHLEY AVE		CHARLESTON	SC	294250001	0.800814845	17
1619538477	HUNEYCUTT	RICHARD		RICHARD HUNEYCUTT, SC	FAMILY MEDICINE	129 N. WASH	SUMTER	SC	29150	0.801146827	17
1104969252	FULCHER	GREGORY	K	GREGORY K FULCHER, SC	7033 ST. ANDREWS ROAD	SUITE 205	COLUMBIA	SC	29212	0.801226732	17
1700173523	PEREY	JASON		JASON PEREY, SC	704 GOLD HILL RD	STE 107	FORT MILL	SC	297158906	0.802074247	17
1659320182	ISMAIL	NASEEM	HAJI HUSS	NASEEM HAJI HUSS ISMAIL, SC	255 ENTERPRISE BLVD	SUITE 101	GREENVILLE	SC	296155330	0.802109806	17
1619953015	OLSON	TERESA	JONES	TERESA JONES OLSON, SC	2351 AUGUSTA HWY		LEXINGTON	SC	290722213	0.802410896	17
1215061437	MAXWELL	CRYSTAL	ANTREASE	CRYSTAL ANTREASE MAXWELL, SC	2021 BRIDGEMILL DR	SUITE 102	FORT MILL	SC	29707	0.802550394	17
1639181662	FRISCH	MARIA	DEL PILAR	MARIA DEL PILAR FRISCH, SC	398 THE PKWY		GREER	SC	296504569	0.804023221	17
1548344096	JONES	KENNETH	PHYLEX	KENNETH PHYLEX JONES, SC	3870 LEEDS AVENUE	SUITE 114	NORTH CHARLEST	SC	294057493	0.805705375	17
1164477998	MORANDO	DONALD	WAIN	DONALD WAIN MORANDO, SC	8004 MYRTLE TRACE DR		CONWAY	SC	295268945	0.806480347	17
1679197891	DAWSON	NICOLAS	SETH	NICOLAS SETH DAWSON, SC	853 N CHURCH ST STE 510		SPARTANBURG	SC	293033077	0.806722763	17
1720046311	FOWLER	MARION	STEVEN	MARION STEVEN FOWLER, SC	325 MERCY ST		LAKE CITY	SC	295602331	0.806724782	17
1669495867	GRAHAM	TONEY		TONEY GRAHAM, SC	1278 MOORE ST		LAKE CITY	SC	295604601	0.806944887	17
1841284254	FRIEZ	CARA	A	CARA A FRIEZ, SC	1228 HIGHWAY 72 W		GREENWOOD	SC	296491816	0.807054103	17
1215132030	CHANCE	MARIE	SUE	MARIE SUE CHANCE, SC	303 DACUSVILLE HWY		EASLEY	SC	296401510	0.807357826	17
1972503290	NEWSOM	JOSEPH	KERSHAW	JOSEPH KERSHAW NEWSOM, SC	710 CHESTERFIELD HWY		CHERAW	SC	295207001	0.8076313	17
1629366166	CLARKE	MARLON	ALANDO	MARLON ALANDO CLARKE, SC	14 RICHLAND MEDICAL PARK DR STE 320		COLUMBIA	SC	292036896	0.809187519	17
1982198438	HARVEY	WYNN	TRAYLOR	WYNN TRAYLOR HARVEY, SC	109 BARTON CREEK CT		COLUMBIA	SC	292298027	0.809420372	17
1336193713	SINGLETON	MONNIEQUE		MONNIEQUE SINGLETON, SC	1773 VILLAGE PARK DR		ORANGEBURG	SC	291182475	0.809512446	17
1871549055	BROTHERS	GLENN	T	GLENN T BROTHERS, SC	406 N POINSETT HWY	GATEWAY FAM	TRAVELERS REST	SC	296901667	0.809747343	17
1194797290	MAC MILLAN	JAMES	PORTER	JAMES PORTER MAC MILLAN, SC	406 N POINSETT HWY		TRAVELERS REST	SC	296901667	0.811283257	17
1164837951	SALO	MARCUS	A	MARCUS A SALO, SC	1807 CROWNE COMMONS WAY		JOHNS ISLAND	SC	294554931	0.811292791	17
1699979310	ALBURO	ROBERT	MARCELINO	ROBERT MARCELINO ALBURO, SC	331 ANTREVILLE HIGHWAY		IVA	SC	29655	0.811355315	17
1144303728	SKINNER	PAUL	B	PAUL B SKINNER, SC	800 PELHAM RD		GREENVILLE	SC	296153300	0.812323104	17
1851776405	MORRISON	LAURA	MARY	LAURA MARY MORRISON, SC	1776 SKYLYN DR		SPARTANBURG	SC	29307	0.813247124	17
1184882052	STROUD	JASON	D	JASON D STROUD, SC	851 LEONARD FULGHUM DR	STE 100	MOUNT PLEASANT	SC	294643793	0.813302195	17
1346862638	DOORNBOS	BRITTNEY	DANIELLE	BRITTNEY DANIELLE DOORNBOS, SC	109 PHYSICIANS DR		GREER	SC	296502446	0.813423104	17
1356398432	SHIDHAYE	NAMRATA	M	NAMRATA M SHIDHAYE, SC	10040 TWO NOTCH RD		COLUMBIA	SC	292234396	0.814685366	17
1861585580	ISLAM	NURUL	MOHAMMED	NURUL MOHAMMED ISLAM, SC	41 PARK CREEK DR	GREENVILLE	GREENVILLE	SC	296054270	0.814914812	17
1306871496	WILHOIT	GORDON	BEALE	GORDON BEALE WILHOIT, SC	2061 HWY 52		MONCKS CORNER	SC	29461	0.814929146	17
1063825230	SPRINGS	SAINT JUL	LACHICOTT	SAINT JUL LACHICOTT SPRINGS, SC	4301 DICK POND RD		MYRTLE BEACH	SC	295886807	0.815023833	17
1629272331	RHYNES	ANTOINETT	DENISE	ANTOINETT DENISE RHYNES, SC	500 SQUIRES PT		DUNCAN	SC	293348867	0.815531815	17
1275541609	KONDUROS	GREGORY	J	GREGORY J KONDUROS, SC	3314 PLATT SPRINGS RD		WEST COLUMBIA	SC	291702204	0.816059905	17
1609860394	MCNEEL	DON	F.	DON F. MCNEEL, SC	11402 ANDERSON RD STE B		GREENVILLE	SC	296117560	0.816368387	17
1043326036	FAVARO	MARY	KAYE	MARY KAYE FAVARO, SC	1407 SOUTHWOOD DR		SURFSIDE BEACH	SC	295755365	0.816494468	17
1649288168	HOSSLER	JANICE	R	JANICE R HOSSLER, SC	338 E COLUMBIA AVE		BATESBURG-LEES	SC	290709285	0.81735843	17
1538169354	SHEALY	NEAL	L.	NEAL L. SHEALY, SC	1000 PINE STREET		VARNVILLE	SC	299440969	0.817612224	17
1114365160	AFSHAR	KATTY		KATTY AFSHAR, SC	101 E WOOD ST		SPARTANBURG	SC	293033040	0.818232169	17
1598830598	FULCHER	JAMES	E.	JAMES E. FULCHER, SC	631 VENNING ST		MC CLELLANVILL	SC	294580699	0.818679171	17
1992217707	JOHNSON	KRISTINA	ESTELLE	KRISTINA ESTELLE JOHNSON, SC	2662	LOHR DR	MOUNT PLEASANT	SC	29466	0.818767422	17
1194089789	HARLESTON	ELIZABETH		ELIZABETH HARLESTON, SC	40 PINNACLE PKWY	SUITE 212	ELGIN	SC	290458390	0.819651507	17
1659869824	VASQUEZ	KARISSA	RYANN	KARISSA RYANN VASQUEZ, SC	650 ELLIS OAK DR		CHARLESTON	SC	294123089	0.8196833	17
1801450416	MILLER	KEITH	S	KEITH S MILLER, SC	4070 HIGHWAY 17		MURRELLS INLET	SC	295765033	0.820708021	17
1346688512	CUNNINGHAM	MICHELLE	ANNE	MICHELLE ANNE CUNNINGHAM, SC	2075 CHARLIE HALL BLVD		CHARLESTON	SC	294145834	0.820748325	17
1184110744	FEATHERSTONE	KALEIGH	BROOKE	KALEIGH BROOKE FEATHERSTONE, SC	853 N CHURCH ST STE 510		SPARTANBURG	SC	293033077	0.820975089	17
1699155119	COMER	MICHAEL	STEWART	MICHAEL STEWART COMER, SC	3314 PLATT SPRINGS RD		WEST COLUMBIA	SC	29170	0.821663248	17
1083688386	HANNA	RICHARD	TINSLEY	RICHARD TINSLEY HANNA, SC	600 N FANT ST		ANDERSON	SC	296215704	0.82171337	17
1649407321	HIRSHORN	KARLA	ASHLEY	KARLA ASHLEY HIRSHORN, SC	16 HYLAND RD		GREENVILLE	SC	296155756	0.821736707	17
1639120439	WELBORN	MICHAEL	KEASLER	MICHAEL KEASLER WELBORN, SC	115 BRUSHY CREEK RD		EASLEY	SC	296421120	0.823451223	17
1073875563	PETERSON	SARAH	ELIZABETH	SARAH ELIZABETH PETERSON, SC	11082 N RADIO STATION RD		SENECA	SC	296781142	0.823603564	17
1891751798	KAHLER	JULIE	A	JULIE A KAHLER, SC	2 ROPER CORNERS CIR		GREENVILLE	SC	296154833	0.824438431	17
1023632858	HO	BAOLAM		BAOLAM HO, SC	853 N CHURCH ST STE 510		SPARTANBURG	SC	293033077	0.824482354	17
1154341782	WALLACE	RHONDA	L	RHONDA L WALLACE, SC	11 ARLEY WAY STE 201		BLUFFTON	SC	299104883	0.82473108	17
1366922866	NEWTON	JERRI	NICOLE	JERRI NICOLE NEWTON, SC	1721 HORSESHOE DR		COLUMBIA	SC	292236281	0.824962618	17
1083027650	FEE	KATIE	B	KATIE B FEE, SC	105 VINECREST CT # 600		GREENWOOD	SC	296468031	0.824997118	17
1750967279	LI	TONY		TONY LI, SC	853 N CHURCH STREET, SUITE 510		SPARTANBURG	SC	29303	0.825073526	17
1356309967	STEADMAN	MARK		MARK STEADMAN, SC	1594 FREEDOM BLVD	STE 202	FLORENCE	SC	295056046	0.825709164	17
1316925589	HANNA	RICHARD	W	RICHARD W HANNA, SC	25 CREEKVIEW CT		GREENVILLE	SC	296154800	0.825916267	17
1245556810	MIKA NEMETH	EMILY	SIGNE	EMILY SIGNE MIKA NEMETH, SC	3510 N HIGHWAY 17	SUITE 320	MOUNT PLEASANT	SC	29466	0.825940873	17
1275190738	DESTEFANO	JOSEPH		JOSEPH DESTEFANO, SC	155 ACADEMY AVE		GREENWOOD	SC	296463869	0.826308788	17
1992186720	QUICK	KATRINA	FULLER	KATRINA FULLER QUICK, SC	139 LILA DOYLE DR		SENECA	SC	296729495	0.827543743	17
1275947376	FINNEY	MARY		MARY FINNEY, SC	2000 E GREENVILLE ST		ANDERSON	SC	296211580	0.828078053	17
1356725584	GERVACIO	SHEELAH		SHEELAH GERVACIO, SC	109 PHYSICIANS DRIVE	SUITE A	GREER	SC	29650	0.828093169	17
1922099399	STONE	TERRELL	LEE	TERRELL LEE STONE, SC	10 ENTERPRISE BLVD STE 111	COVENANT IN	GREENVILLE	SC	296153534	0.829179354	17
1477661320	HEBBAR	AIRODY	K	AIRODY K HEBBAR, SC	171 ASHLEY AVE		CHARLESTON	SC	294250001	0.829472972	17
1821282757	CROWE	RALPH	EDWIN	RALPH EDWIN CROWE, SC	555 E CHEVES ST		FLORENCE	SC	295062617	0.829562209	17
1528347796	RUTHERFORD	ALEXANDRI	RENEE	ALEXANDRI RENEE RUTHERFORD, SC	101 E WOOD ST		SPARTANBURG	SC	293033040	0.829983499	17
1740833508	THOMPSON	JOSHUA	ROBERT	JOSHUA ROBERT THOMPSON, SC	853 N CHURCH ST STE 510		SPARTANBURG	SC	293033077	0.830196661	17
1891080479	JOHNSON	KEVIN	LEWIS	KEVIN LEWIS JOHNSON, SC	701 GROVE RD		GREENVILLE	SC	296055611	0.830545755	17
1891739504	BROWNE	LOUIS	PATRICK	LOUIS PATRICK BROWNE, SC	215 HALTON RD		GREENVILLE	SC	296073509	0.830619439	17
1841222403	AMBROSE	MICHAEL	F	MICHAEL F AMBROSE, SC	701 MEDICAL PARK DR	SUITE 302/3	HARTSVILLE	SC	295504777	0.83065729	17
1629273727	TOMOR	MICHAEL		MICHAEL TOMOR, SC	155 ACADEMY AVE		GREENWOOD	SC	296463869	0.830890263	17
1205495025	HANNA	BRANDON	WILLIAM	BRANDON WILLIAM HANNA, SC	FAMILY MEDICINE CENTER	3209 COLONI	COLUMBIA	SC	29203	0.83205747	17
1548318264	VENEGAS	JUAN	MANUEL	JUAN MANUEL VENEGAS, SC	1612 CHAPIN RD		CHAPIN	SC	290369304	0.832127116	17
1689628646	RUFFING	RICHARD	J	RICHARD J RUFFING, SC	722 HYATT ST		GAFFNEY	SC	293412643	0.832867531	17
1568776672	JAMES	KIASHA		KIASHA JAMES, SC	555 E CHEVES ST		FLORENCE	SC	295062617	0.832922335	17
1689769424	MAHON	JAMES	ROGER	JAMES ROGER MAHON, SC	300 S MAIN ST	FOUNTAIN IN	FOUNTAIN INN	SC	296441931	0.833074767	17
1639163058	RILEY	EUSTACE	DAVID	EUSTACE DAVID RILEY, SC	3410 COKESBURY RD		HODGES	SC	296539181	0.833207214	17
1518531953	NOORI	NAVID	BRIAN	NAVID BRIAN NOORI, SC	TANDEM HEALTH FAMILY MEDICINE	1278 NORTH	SUMTER	SC	29154	0.833355831	17
1003891508	COKER	CLARENCE	E	CLARENCE E COKER, SC	2006 AUGUSTA HWY		LEXINGTON	SC	290722208	0.833517318	17
1427677053	HASKIN	BENNETT	LEANNA	BENNETT LEANNA HASKIN, SC	300 SINGLETON RIDGE RD		CONWAY	SC	295269142	0.834066326	17
1114938511	NAGEL	TERRY	L	TERRY L NAGEL, SC	103 SUMMIT CENTRE DR		COLUMBIA	SC	292297613	0.834955553	17
1932170826	BALLARD	THOMAS	VICTOR	THOMAS VICTOR BALLARD, SC	406 MEMORIAL DRIVE EXT		GREER	SC	296511818	0.835651702	17
1194779017	MAHONEY	PHILIP	A	PHILIP A MAHONEY, SC	120 HEYWOOD AVE		SPARTANBURG	SC	293021210	0.835768593	17
1265658264	IGNACIO	IRIS	DIANA	IRIS DIANA IGNACIO, SC	1594 FREEDOM BLVD STE 202		FLORENCE	SC	295056046	0.835797036	17
1205987419	DIETER	JONATHAN	L	JONATHAN L DIETER, SC	8014 MYRTLE TRACE DR		CONWAY	SC	295268945	0.835845839	17
1932493509	BROWN	BRANDON	DAVID	BRANDON DAVID BROWN, SC	171 ASHLEY AVE		CHARLESTON	SC	294258908	0.835939378	17
1346534484	SULLIVAN	ROGER	PATRICK	ROGER PATRICK SULLIVAN, SC	9228 MEDICAL PLAZA DR	DEPT FAMILY	CHARLESTON	SC	294069125	0.836042348	17
1811296296	MASOCOL	ROBERT	VIRGIL	ROBERT VIRGIL MASOCOL, SC	877 W FARIS RD	SUITE A	GREENVILLE	SC	296054289	0.836351641	17
1164803193	SHURTLIFF	LAUREN		LAUREN SHURTLIFF, SC	555 E CHEVES ST		FLORENCE	SC	295062617	0.836745496	17
1316906191	PRENATT	WILLIAM	E.	WILLIAM E. PRENATT, SC	945 82ND PKWY		MYRTLE BEACH	SC	295724612	0.837352615	17
1992816821	KNIGHT	ANNE	BRADLEY	ANNE BRADLEY KNIGHT, SC	51 NASSAU ST		CHARLESTON	SC	29403	0.839012813	17
1285641175	CROSBY	THOMAS	E	THOMAS E CROSBY, SC	1075 N FRASER ST		GEORGETOWN	SC	294402848	0.839151131	17
1871769968	BENNETT	ANTIONETT	AKIA	ANTIONETT AKIA BENNETT, SC	8901 UNIVERSITY BLVD		N CHARLESTON	SC	294069116	0.839419469	17
1710957634	BERGLIND	LARRY	ALLEN	LARRY ALLEN BERGLIND, SC	1338 HIGHWAY 14		SIMPSONVILLE	SC	296815637	0.839427591	17
1659891059	ODOM	MERIDITH	NICOLE	MERIDITH NICOLE ODOM, SC	6650 HIGHWAY 81 N		PIEDMONT	SC	296739055	0.839928046	17
1427435726	ATKINS	JULIANA		JULIANA ATKINS, SC	102 R L SAWYER MD DR		SALUDA	SC	29138	0.840216126	17
1699158154	NGUYEN	DAVID		DAVID NGUYEN, SC	420 POLIFKA DR BLDG 1042		SHAW AFB	SC	29152	0.840626026	17
1568448561	DAHLHAUSEN	DANIEL	JAMES	DANIEL JAMES DAHLHAUSEN, SC	123 WG ACKER DR	SUITE B	PICKENS	SC	296712739	0.841210425	17
1215994959	KELLER	BRIAN	KEITH	BRIAN KEITH KELLER, SC	435 N CEDAR ST		SUMMERVILLE	SC	294836407	0.841368543	17
1568458453	PAPADOPOULOS	DEMETRIOS	A	DEMETRIOS A PAPADOPOULOS, SC	1230B HOSPITAL DR		MT PLEASANT	SC	294643251	0.841373802	17
1487973780	WICKER	NANCY	HART	NANCY HART WICKER, SC	408 W ALEXANDER AVE		GREENWOOD	SC	296464031	0.842083421	17
1174579379	MILES	MARK	L	MARK L MILES, SC	3021 REIDVILLE RD		SPARTANBURG	SC	293015643	0.842257788	17
1114999737	GOWEN	LANCE	M	LANCE M GOWEN, SC	515 RIVERCROSSING DR STE 180		FORT MILL	SC	297157900	0.842586961	17
1881639466	WHITEHEAD	DOUGLAS	WAYNE	DOUGLAS WAYNE WHITEHEAD, SC	101 W SAINT JOHN ST		SPARTANBURG	SC	293065179	0.842966679	17
1659692226	WAY	PHILIP	MICHAEL	PHILIP MICHAEL WAY, SC	215 HALTON RD		GREENVILLE	SC	296073509	0.843324838	17
1528033081	DUFFY	AIMEE	CHRISTINA	AIMEE CHRISTINA DUFFY, SC	1011 TIGER BLVD STE 300		CLEMSON	SC	296311497	0.843815485	17
1679549414	GREENHOUSE	DAVID	LAWRENCE	DAVID LAWRENCE GREENHOUSE, SC	3209 COLONIAL DR		COLUMBIA	SC	292036930	0.843930542	17
1780104604	DREW	SAMANTHA		SAMANTHA DREW, SC	101 E WOOD ST STE 401		SPARTANBURG	SC	293033040	0.84431185	17
1780679118	LIJOI	SILVESTRO	J	SILVESTRO J LIJOI, SC	1114 N MAIN ST		SUMMERVILLE	SC	294837326	0.844453962	17
1194037853	PALADUGU	SWAPNA		SWAPNA PALADUGU, SC	3909 LANCASTER HWY		RICHBURG	SC	297299053	0.844457371	17
1174534366	RHINE	PHILIP	D	PHILIP D RHINE, SC	1790 TENNYSON ROW		MT PLEASANT	SC	294667132	0.844875599	17
1811259302	RICHARDSON	JARED	CHARLES	JARED CHARLES RICHARDSON, SC	15575 WELLS HWY		SENECA	SC	296781664	0.845364406	17
1104878784	UDANI	BELA	K	BELA K UDANI, SC	TAYLOR AT MARION		COLUMBIA	SC	29220	0.84569986	17
1497863344	GARR	DAVID	ROSS	DAVID ROSS GARR, SC	171 ASHLEY AVE		CHARLESTON	SC	294250001	0.846341872	17
1093719320	EBERLY	JOHN	B	JOHN B EBERLY, SC	4501 OLD SPARTANBURG RD		TAYLORS	SC	296874105	0.847043675	17
1548328271	COTTER	JOHN	P	JOHN P COTTER, SC	1588 GEER HWY		TRAVELERS REST	SC	296909204	0.848602756	17
1336451616	MEHTA	SAUMYA	KUMARI	SAUMYA KUMARI MEHTA, SC	502 SIXTH BAXTER XING	SUITE A	FORT MILL	SC	297086428	0.849293218	17
1356332779	WARD	JOYCE		JOYCE WARD, SC	7666 CHARLOTTE HWY	SUITE 120	INDIAN LAND	SC	297077000	0.849584194	17
1194251942	PAYNE	ALAINA		ALAINA PAYNE, SC	180 WINGO WAY STE 306		MOUNT PLEASANT	SC	294641812	0.850255115	17
1134410384	SHUNGU	NICHOLAS		NICHOLAS SHUNGU, SC	171 ASHLEY AVE		CHARLESTON	SC	294257595	0.85061884	17
1497729693	HOKANSON	THOMAS	B	THOMAS B HOKANSON, SC	701 CASHUA FERRY RD		DARLINGTON	SC	295328488	0.850684904	17
1265473813	WALSH	MARK	D	MARK D WALSH, SC	7611 HWY 76	SUITE C	PENDLETON	SC	29670	0.850928477	17
1598034209	CABIAO	KRISTI	LYNN	KRISTI LYNN CABIAO, SC	406 N POINSETT HWY		TRAVELERS REST	SC	296901667	0.853189241	17
1306097399	SUNSHINE	THOMAS	JOHN	THOMAS JOHN SUNSHINE, SC	2126 N HIGHWAY 81		ANDERSON	SC	296211532	0.853560925	17
1770553257	HICKLIN	D	MARK	D MARK HICKLIN, SC	120 HEYWOOD AVE	SUITE 200	SPARTANBURG	SC	293021210	0.855605006	17
1265493605	GAMBLE	ALLEN	E	ALLEN E GAMBLE, SC	1900 S HIGHWAY 14 STE B		GREER	SC	296504731	0.855659708	17
1902924871	POPE	BRIAN		BRIAN POPE, SC	704 GOLD HILL RD	STE 107	FORT MILL	SC	297158906	0.855915402	17
1184635252	SEXTON	ROBERT	E	ROBERT E SEXTON, SC	7037 ST ANDREWS ROAD		COLUMBIA	SC	292121177	0.856256519	17
1922100510	STEPHENS	JULIE	GENTRY	JULIE GENTRY STEPHENS, SC	1100B RUTHERFORD RD		GREENVILLE	SC	296093927	0.857288687	17
1528588936	JUNK	LINDSEY	MARIE	LINDSEY MARIE JUNK, SC	3209 COLONIAL DRIVE	FAMILY MEDI	COLUMBIA	SC	29203	0.858183379	17
1083063507	VELKY	BENJAMIN		BENJAMIN VELKY, SC	155 ACADEMY AVE		GREENWOOD	SC	296463869	0.858271949	17
1043263718	CARVER	DAVID	FRANKLIN	DAVID FRANKLIN CARVER, SC	200 FLEETWOOD DR		EASLEY	SC	296402022	0.858393596	17
1891312468	CHUNG	JAIWOO		JAIWOO CHUNG, SC	TANDEM HEALTH	1278 NORTH	SUMTER	SC	29150	0.858423826	17
1851365498	HYLER	DANIEL	W	DANIEL W HYLER, SC	360 N IRBY ST		FLORENCE	SC	295012808	0.85881905	17
1255563987	HARGROVE	TIMOTHY	CALEB	TIMOTHY CALEB HARGROVE, SC	300 SCUFFLETOWN RD		SIMPSONVILLE	SC	296817204	0.858870849	17
1093744849	JOLLES	ALAN	MARK	ALAN MARK JOLLES, SC	125 EXPRESS LN		ORANGEBURG	SC	291182477	0.85901392	17
1497856371	PINNER	BENJAMIN		BENJAMIN PINNER, SC	32 RIVER STREET		PEAK	SC	291220099	0.860026159	17
1396903068	KUBACZ	DIANNA	PLYLER	DIANNA PLYLER KUBACZ, SC	600 N WHEELER AVE		PROSPERITY	SC	291279332	0.860372683	17
1750551206	DURRENCE	HUGH	D	HUGH D DURRENCE, SC	418 FOLLY RD	SUITE A	CHARLESTON	SC	294122625	0.86058574	17
[truncated: 327 more rows]
