# Supplementary material for: Prevalence and Correlates of COVID-19 Vaccine Information on Family Medicine Practices’ Websites in the United States: Cross-sectional Website Content Analysis
Source: JMIR Form Res. 2022 Nov 17;6(11):e38425. doi: 10.2196/38425 (PMC9671487; doi:10.2196/38425)
Supplement: Multimedia Appendix 1 [file formative_v6i11e38425_app1.zip › NPI datasets/SD_NPI.csv]

NPI	last_name	first_name	middle_name	address_line1	address_line2	city	state	zip	r	target_sample
1770694671	BABBITT	NANCY	E	2822 JACKSON BLVD	SUITE 101	RAPID CITY	SD	577023497	0.0008361614	4
1992749667	BOYD	ROCK	F.	410 16TH AVE.W		TYNDALL	SD	570660027	0.0065347548	4
1457352205	BARNES	DAVID	J	1104 W 8TH ST		YANKTON	SD	570783306	0.0071909647	4
1518904515	KOCH	SHERRI	DANELLE	4447 S CANYON RD	SUITE 6	RAPID CITY	SD	577021807	0.0073721395	4
1174745467	STOCKLAND	DARCEY	J	600 N SYCAMORE AVE		SIOUX FALLS	SD	571105745	0.009093991	4
1770997173	PHOMMAHAXAY	KELLY		1039 MONTGOMERY ST		CUSTER	SD	577301304	0.0116379131	4
1457315038	BALT	DAVID	A	1440 N MAIN ST		SPEARFISH	SD	577831505	0.0154688652	4
1437314390	MESSINGER	DAVID	WARREN	10231 WALKER RD		WALKER	SD	57659	0.0166854207	4
1376511014	NORD	WESLEY	J	1115 E 20TH ST		SIOUX FALLS	SD	571051013	0.0169943767	4
1982996963	GALE	THANE	T	640 FLORMANN ST		RAPID CITY	SD	577014679	0.0172467451	4
1659338747	SHIVES	AARON	B	511 14TH AVE NE		WATERTOWN	SD	572016811	0.0193054066	4
1386758084	TIMMERMAN	DENISE	A	108 S MAIN ST		LENNOX	SD	570390662	0.0193894347	4
1013952324	FEISTNER-LEUN	HEIDI		2100 S MARION RD		SIOUX FALLS	SD	57106	0.0201949617	4
1437170255	ODISHO	ASHOR	LEWI	5 E CHESTNUT ST	BOX 189 SIS	SISSETON	SD	572621448	0.0212593721	4
1720247000	BLUE	DANIEL	W	1305 W 18TH ST		SIOUX FALLS	SD	571050401	0.0219807378	4
1700880796	BARRETT	KATHRYN	A	640 FLORMANN ST		RAPID CITY	SD	57701	0.0245446013	4
1922054279	LEMBKE	JEANIE		717 SAINT FRANCIS ST		RAPID CITY	SD	577014677	0.0257436037	4
1346899846	BRUSCHER	KYLE	RANDALL	1301 W 18TH ST		SIOUX FALLS	SD	571050401	0.0264278762	4
1366402083	SCHMITZ	MARY	GENE	4405 E 26TH ST		SIOUX FALLS	SD	571034187	0.0359958271	4
1518923721	NEMER	RAYMOND	G	405 WHITTECAR AVE		GREGORY	SD	575331340	0.0361776762	4
1972597235	ANDERSON	SUSAN	M	2701 S KIWANIS AVE		SIOUX FALLS	SD	571054252	0.0369479857	4
1407082860	STOTZ	MICHAEL	P	1035 S HIGHLINE PL		SIOUX FALLS	SD	571101000	0.0433078432	4
1639102841	WREN	KRISTINE	KAY	1010 W 1ST ST		REDFIELD	SD	574691506	0.0449041128	4
1720432073	ABDULWAHAB	ADEEM		2701 S KIWANIS AVE		SIOUX FALLS	SD	571054252	0.0480180686	4
1386672806	LASSEGARD	JOHN	JOSEPH	211 FOUNDERS PARK DRIVE SUITE 3	FOUNDERS PA	RAPID CITY	SD	57701	0.0512869242	4
1063465995	GRABER	TERRY	M	1041 MONTGOMERY STREET		CUSTER	SD	577301304	0.0524120368	4
1861923211	LIN	YANG-YING		3015 3RD AVE SE		ABERDEEN	SD	574015418	0.0526510291	4
1750818688	GRONINGER	AMBER	NICOLE	1200 S 7TH AVE		SIOUX FALLS	SD	571050900	0.054259643	4
1578914370	HIBBS	ANN	PALMER	2822 JACKSON BLVD STE 101		RAPID CITY	SD	577023497	0.0555304308	4
1073583621	CAMPBELL	THERESA	M	2200 N KIMBALL ST	STE 400	MITCHELL	SD	573011199	0.0565181566	4
1972034759	WRIGHT	KENT	DOUGLAS	2140 JUNCTION AVE		STURGIS	SD	577852358	0.0596575006	4
1912971094	RICHARDSON	MICHAEL	T	100 MAC LANE	AVERA MEDIC	PIERRE	SD	57501	0.0633103284	4
1093990277	BROOKS	PATRICIA	JO	3401 W 49TH ST		SIOUX FALLS	SD	571062322	0.0634277831	4
1235331992	WICKS	DENNIS	R.	25224 HOLIDAY TRL		CUSTER	SD	577308342	0.0687020566	4
1073594172	WICKERSHAM	JASON	W.	401 W GLYNN DR		PARKSTON	SD	573669605	0.0697720289	4
1427077585	HELM-SWANSON	KYLA	A	636 SAINT ANNE ST		RAPID CITY	SD	57701	0.0705699521	4
1275938680	JOHNSON	GABRIEL	DAVID	315 N WASHINGTON ST		VIBORG	SD	570702002	0.0712098852	4
1659513596	CLOUSE	HEATHER	M	1115 E 20TH ST		SIOUX FALLS	SD	571051013	0.0739460145	4
1346206430	CLARK	CYNTHIA	L	825 E 8TH ST STE 100		WINNER	SD	575802634	0.0789750857	4
1841245941	LUNDIN	ROSA		2501 W 22ND ST		SIOUX FALLS	SD	571051305	0.0814268701	4
1003843624	BRIGGS	RICHARD		1101 E HOLLY BLVD		BRANDON	SD	570051426	0.0827036654	4
1598755001	WILLIAMS	SALLY	A	1000 E 23RD ST		SIOUX FALLS	SD	571052108	0.082771834	4
1154776011	NICHOLAS	ELIZABETH	L	1104 W 8TH ST		YANKTON	SD	570783306	0.0846294724	4
1720012719	GREENE	DEREK		1035 S HIGHLINE PL		SIOUX FALLS	SD	571101000	0.0850672648	4
1780689968	GEISE	DOUGLAS	H.	4405 E 26TH ST		SIOUX FALLS	SD	571034187	0.0881407978	4
1114378916	KAPSCH	TAYLOR		2822 JACKSON BLVD STE 101		RAPID CITY	SD	577023497	0.0900844583	4
1679026678	BEUTLER	DANIEL		20 S PLUM ST		VERMILLION	SD	570693346	0.0917627253	4
1417954918	MORTINSEN	ROY	L	20 S PLUM ST		VERMILLION	SD	570693346	0.0931109344	4
1518993146	WELSH	GARY		2820 MOUNT RUSHMORE RD		RAPID CITY	SD	577015462	0.0932445308	4
1548261357	JAGELSKI	AARON	T	353 FAIRMONT BLVD		RAPID CITY	SD	577017375	0.0958750612	4
1538353586	GILLEN	ALEXIA	GEORGAS	1303 N LACROSSE ST		RAPID CITY	SD	577016956	0.0967179956	4
1760488209	SEIDEL	ROBERT	R.	1201 S EUCLID AVE		SIOUX FALLS	SD	571057700	0.0993731032	4
1972865400	WONG	CHRISTOPH	D	1115 E 20TH ST		SIOUX FALLS	SD	571051013	0.1001347616	4
1649200189	SHAEFFER	JAMES		701 WEST BROAD AVE		FLANDREAU	SD	57028	0.1025918751	4
1053793307	SAINI	MONALEZE		1220 MONTGOMERY ST		CUSTER	SD	577301705	0.1074153656	4
1932580917	BODEN	EMILY		1309 10TH AVE W		MOBRIDGE	SD	576011146	0.1085715588	4
1871975128	FEW	CRISTA		640 FLORMANN ST		RAPID CITY	SD	577014679	0.1105377661	4
1396749768	HENNIES	CATHY	S	400 N HIAWATHA DR		CANTON	SD	570135800	0.1119861142	4
1871793091	SEARCY	ANASTASIA	L.	20 S PLUM ST		VERMILLION	SD	570693346	0.1123967981	4
1750360202	JOHNSON	JEFFREY	A	2525 FOX RUN PKWY	STE 200	YANKTON	SD	570785370	0.1124541034	4
1649274481	BOCK	JEFFREY	S	105 S STATE ST	SUITE 113	ABERDEEN	SD	574014500	0.1131391554	4
1700844198	REIFFENBERGER	SARAH	A	511 14TH AVE NE		WATERTOWN	SD	572016811	0.1161952965	4
1083290340	COFFIELD	CHRISTINA	DAWN	25 FIRST AVENUE STE A		WATERTOWN	SD	572011552	0.1163492888	4
1609253806	KOENIG	MIKAELA	JEAN	513 3RD ST SW		WAGNER	SD	573809675	0.1181026782	4
1467807917	SWEDZINSKI	JOSEPH		801 E SIOUX AVE		PIERRE	SD	575013323	0.118721494	4
1881622124	LARSEN	DAVID		6000 W 41ST ST		SIOUX FALLS	SD	571063012	0.1229713164	4
1427492206	BOYT	NELLY	O	3524 S SPENCER BLVD		SIOUX FALLS	SD	571034653	0.1233487568	4
1851324024	HOGEN	DALE	A	101 E. 3RD ST		NEWELL	SD	57760	0.1234454588	4
1902251051	ROHLFS	KARSTEN	JON	400 N HIAWATHA DR		CANTON	SD	570135800	0.1244458762	4
1285632398	BEUMER	JUDY	C	205 ORCHARD DR		SISSETON	SD	572622312	0.1245510532	4
1104243427	DOMM	GUY		949 HARMON ST		STURGIS	SD	577852452	0.1257110914	4
1255642526	TAMANG	STEPHEN		640 FLORMANN ST		RAPID CITY	SD	577014679	0.1274665329	4
1346690559	TOYODA	ERIKA		717 SAINT FRANCIS ST		RAPID CITY	SD	577014677	0.1281353511	4
1043284714	UPELL	MARGARET	L	315 MAIN STREET		EAGLE BUTTE	SD	576250000	0.1297493	4
1114247459	HEBDON	ADAM		2900 DOOLITTLE DR		ELLSWORTH AFB	SD	577064821	0.1330399658	4
1467413971	SCHENK	NANCY	P	345 W STEAMBOAT DR		NORTH SIOUX CI	SD	570495333	0.1338551497	4
1235363789	TRIFILO	GREGORY	THOMAS	2900 DOOLITTLE DR		ELLSWORTH AFB	SD	57706	0.1359449495	4
1700886389	BOYENS	SCOTT	L.	3401 W 49TH ST		SIOUX FALLS	SD	571062318	0.1378857848	4
1720052228	SHAFER	CHARLES	W	1115 E 20TH ST		SIOUX FALLS	SD	571051013	0.138013728	4
1598296618	HARRIS	JAMICAH		1200 S 7TH AVE		SIOUX FALLS	SD	571050900	0.1396583236	4
1447206891	GREENE	STACIA	LEE	4405 E 26TH ST		SIOUX FALLS	SD	571034187	0.1407807181	4
1851343933	OSTROWSKI	SUSAN	M	410 9TH ST		EUREKA	SD	574372182	0.1421897622	4
1922348614	CHRISTENSEN	LINDA	K.	48230 279TH ST		CANTON	SD	570135500	0.1434657882	4
1811061765	ERICKSON	DAVID	KENNETH	214 N PRAIRIE ST		FLANDREAU	SD	570281243	0.1438594526	4
1861473753	WOLFGRAM	DANNY	A	701 8TH AVE NW	SUITE A	ABERDEEN	SD	574011865	0.1442446765	4
1942203419	GROEGER	THOMAS	J	71 CHARLES ST		DEADWOOD	SD	57732	0.1450344814	4
1669422606	VANDE KOP	REBECCA		400 22ND AVE		BROOKINGS	SD	570062450	0.1452792427	4
1760986731	BARRETT	THOMAS		61 CHARLES ST		DEADWOOD	SD	577321303	0.1480501993	4
1306892757	VANDERWOUDE	LARRY	B	2701 S KIWANIS AVE		SIOUX FALLS	SD	571054252	0.1526090001	4
1417952243	DAY	RICHARD	P.	7220 W 41ST ST		SIOUX FALLS	SD	571066028	0.1528280751	4
1689108763	MEYERINK	BENJAMIN		6215 S CLIFF AVE		SIOUX FALLS	SD	571088596	0.1547467402	4
1508831819	HOLLAND	MIKEL	D	100 MAC LANE	AVERA MEDIC	PIERRE	SD	57501	0.1558207894	4
1033170543	OPHEIM	KATHRYN	D	345 W STEAMBOAT DR	SUITE 300	DAKOTA DUNES	SD	570495333	0.1577893035	4
1356654388	SPIERER	DORON	MICHAEL	603 S DAKOTA ST		MILBANK	SD	572522812	0.1582924762	4
1588649636	JOHNSON	LEAH	MARIE	1200 S 7TH AVE		SIOUX FALLS	SD	571050900	0.1594888815	4
1104246297	NORENBERG	KAYLA		6110 S. MINNESOTA AVENUE		SIOUX FALLS	SD	571082571	0.1601051084	4
1043285836	CHESSHIR	WALTER	LEE	922 22ND AVE S		BROOKINGS	SD	570062830	0.161088728	4
1386919579	MOWERY	JOSEPH	MICHAEL	6110 S MINNESOTA AVE		SIOUX FALLS	SD	571082549	0.1661066111	4
1629411574	LIVERMONT	KIRK	K	521 E SIOUX AVE		PIERRE	SD	575013142	0.1671655128	4
1679543755	DIAMOND	KENNETH	C	703 QUINCY ST	SUITE 1	RAPID CITY	SD	577013631	0.1683647643	4
1972686467	HEISLER	JEAN	ANN	1115 E 20TH ST		SIOUX FALLS	SD	571051013	0.1702335911	4
1629394572	LUCKOW	TOSHIKO	OIKAWA	2100 S MARION RD		SIOUX FALLS	SD	571063646	0.1702660425	4
1427659721	VAKSDAL	TAYLOR	NICOLE	1508 W 22ND ST STE 101		SIOUX FALLS	SD	571051514	0.1712049894	4
1841411444	ANEL	ROBERTO	C	740 S HILL ST		SALEM	SD	570588760	0.17158842	4
1659315117	BAILEY	LEE	BURTON	1440 N MAIN ST		SPEARFISH	SD	577831505	0.1725730375	4
1235126087	VOGT	H.	BRUCE	1205 S. GRANGE AVE	STE 510	SIOUX FALLS	SD	571050410	0.1730731503	4
1104860683	HUOT	SAMUEL	W	3810 JACKSON BLVD		RAPID CITY	SD	577023246	0.1746375427	4
1073586509	DELGADO CANAS	FRANKIE		PINE RIDGE HOSPITAL	EAST HIGHWA	PINE RIDGE	SD	57770	0.1762945099	4
1316913528	BERG	PAULA	D	703 QUINCY ST	SUITE 1	RAPID CITY	SD	577013631	0.176365878	4
1588610299	LARSON	RODNEY	DEAN	1210 KINGS ROAD		RAPID CITY	SD	57702	0.1795747099	4
1831125657	GALLAGHER	STANLEY	C	205 ORCHARD DR		SISSETON	SD	572622312	0.185802016	4
1124097027	LARSON	VALERIE	A.	111 10TH STREET		DELL RAPIDS	SD	570221208	0.1866864232	4
1578507737	FRANZ	DANIEL	P	3810 JACKSON BLVD		RAPID CITY	SD	577023246	0.1892406904	4
1932413267	WADDELL	HEITH	L	1041 MONTGOMERY ST		CUSTER	SD	577301304	0.1902146843	4
1801240502	SPRONK	AUSTIN		1115 E 20TH ST		SIOUX FALLS	SD	571051013	0.1907450991	4
1902834385	MEYER	ANGELA		3400 S SOUTHEASTERN AVE		SIOUX FALLS	SD	571037184	0.1958122832	4
1447369541	WITOSZKA	MARK	MARIAN	317 MAIN ST		EAGLE BUTTE	SD	576251012	0.1962348894	4
1386623007	KLEINBERG	DAVID	C	11126 432D AVE		LAKE CITY	SD	572476118	0.1990480266	4
1881659928	HART	HARVEY	J	405 8TH AVE NW STE 203		ABERDEEN	SD	574012765	0.2007604945	4
1275597734	THATCHER	RUTH	E	502 E. MONROE STREET		RAPID CITY	SD	57701	0.2033980937	4
1609044270	TRUH	LOIS	I	807 DAKOTA AVE S		HURON	SD	573502726	0.2035768899	4
1477712586	HELD	WILLIAM	ERIC	2708 W 31ST ST		SIOUX FALLS	SD	571053308	0.2040427095	4
1679909998	HENDRICKS	JAMES	JACKSON	313 OAK RIDGE RD		SPEARFISH	SD	577838660	0.2081140285	4
1003234097	MOSS	DREW		1420 N 10TH ST		SPEARFISH	SD	577831532	0.2085575267	4
1629303771	FRIESEN	HOLLY	MARIE	105 N RIVER ST		HOT SPRINGS	SD	577471654	0.2159376518	4
1780688549	BENSON	MARGARET	A.	4405 E 26TH ST		SIOUX FALLS	SD	571034187	0.2177268044	4
1891865705	OTTENBACHER	JOHN	C	8001 WEST 5TH STREET		BOWDLE	SD	57428	0.2194373357	4
1881009496	ADAMS	KYLE	ALAN	502 E MONROE ST		RAPID CITY	SD	577011400	0.2225399666	4
1326195777	SMALL	DONNA	M	3015 3RD AVE SE		ABERDEEN	SD	574015418	0.2234826224	4
1700978459	FOSSUM	REED	MERRIT	113 COMANCHE RD		FORT MEADE	SD	577411002	0.2247875958	4
1750352811	RIES	DENNIS	D	804 S WALNUT ST		FREEMAN	SD	570290900	0.229445547	4
1932164266	CLARK	ANDREW	N	405 WHITTECAR AVE		GREGORY	SD	575331340	0.2330600001	4
1356544688	SULTANA	SHAMIM		315 N WASHINGTON ST		VIBORG	SD	570702002	0.2339353586	4
1215029939	DICKSON	DARYL	S	113 COMANCHE RD		FORT MEADE	SD	577411002	0.2393324888	4
1750391652	HULTGREN	KARI	JO	2100 S MARION RD		SIOUX FALLS	SD	57106	0.2410164579	4
1043321946	JAMES-LITTLE	CLAUDIA	ANN	2501 W 22ND ST		SIOUX FALLS	SD	571051305	0.2410902885	4
1023272812	CORPREW	ROBERT	NORMAN LE	102 MAJOR ALLEN ST		MARTIN	SD	575516005	0.2422142184	4
1205863834	PETERS	PATRICIA		1200 S. 7TH AVE.		SIOUX FALLS	SD	571050998	0.2470909358	4
1760451660	HERBER	MATT	E.	111 10TH STREET E		DELL RAPIDS	SD	570221208	0.2475541002	4
1316974959	CHESTER	DARREN		1101 E HOLLY BLVD		BRANDON	SD	570051426	0.2475666018	4
1285699322	HOLKESVIK	REID	E	3015 3RD AVE SE		ABERDEEN	SD	574015418	0.2497794406	4
1013010081	BEARD	MARK	NELSON	2701 S KIWANIS AVE		SIOUX FALLS	SD	571054252	0.252722764	4
1972985224	WENGER	CHRISTOPH	JAMES	1220 MONTGOMERY ST		CUSTER	SD	57730	0.2532701396	4
1053377556	LECHNER	THOMAS	R	506 1ST AVE SE		WATERTOWN	SD	572014402	0.2537585144	4
1386698892	BRANDENBURG	VERDAYNE	R	2701 S KIWANIS AVE		SIOUX FALLS	SD	571054252	0.256389306	4
1366482135	CHILDERS	CHRISTI		120 E MICHIGAN ST	SUITE 200	SPEARFISH	SD	577831506	0.2597531454	4
1003103664	KENNEDY	KIMBERLY		101 E MINNESOTA ST	SUITE 210	RAPID CITY	SD	577017756	0.2605734678	4
1114985132	CARLSON	DAVID	T.	506 1ST AVE SE		WATERTOWN	SD	572014402	0.2608461847	4
1801244405	DOORN	JOSHUA	MICHAEL	1115 E 20TH ST		SIOUX FALLS	SD	571051013	0.2613688429	4
1407856289	NELSON	AMY	L.	6110 S MINNESOTA AVE		SIOUX FALLS	SD	571082549	0.2614982437	4
1306131602	SHRACK	MELODY	A	103 W PIONEER AVE		VIBORG	SD	57070	0.2625996309	4
1477528891	REMER-GILLETT	LISA	A	345 W STEAMBOAT DR	SUITE 300	DAKOTA DUNES	SD	570495333	0.2641129933	4
1609301365	AHLERS	MARY	FRANCES	400 22ND AVE		BROOKINGS	SD	570062450	0.2746487182	4
1003040296	PATINO-BUELVA	JORGE	E	2501 W 22ND ST		SIOUX FALLS	SD	571051305	0.2793252712	4
1609822055	BROWN	MICHAEL	J	4405 E 26TH ST		SIOUX FALLS	SD	571034187	0.280150375	4
1750571808	KNUTSON	JASON	T	1910 W 69TH ST		SIOUX FALLS	SD	571085612	0.2892937336	4
1447756390	PATEL	FENIL	SUDHAKAR	1910 W 69TH ST		SIOUX FALLS	SD	571085612	0.2904141291	4
1740628403	REYNOLDS	JOSEPH	MICHAEL	600 N SYCAMORE AVE		SIOUX FALLS	SD	571105745	0.2916166071	4
1770150302	JENSEN	SAIGE		3604 S OUTFIELD CIR		SIOUX FALLS	SD	571104116	0.2920828263	4
1699788281	KIDMAN	BRIAN	K	2701 S MINNESOTA AVE	STE 3	SIOUX FALLS	SD	571054744	0.2939809236	4
1780875641	OLSON	DOUGLAS		506 1ST AVE SE		WATERTOWN	SD	572014402	0.2946022373	4
1205871480	MCELROY	MICHELLE		1101 E HOLLY BLVD		BRANDON	SD	570051426	0.2988504149	4
1215905518	KNAPP	MICHAEL	J	105 S STATE ST	SUITE 113	ABERDEEN	SD	574014500	0.2998236009	4
1912941444	LAIRD	LYNNE	J	3810 JACKSON BLVD		RAPID CITY	SD	577023246	0.3007792562	4
1235195041	ALLISON	JAY	R	1115 E 20TH ST		SIOUX FALLS	SD	571051013	0.3021890392	4
1972712867	LINDAMAN	AMY	NICOLE	1200 S 7TH AVE		SIOUX FALLS	SD	571050998	0.3106371822	4
1376548107	DEHAAN	DOUGLAS	R.	7220 W 41ST ST		SIOUX FALLS	SD	571066028	0.3106398859	4
1205884566	FROMM	CHRISTOPH	K	1440 N MAIN ST		SPEARFISH	SD	577831505	0.3109454412	4
1801886064	MEDECK	MICHAEL	JOHN	302 1ST AVE.		MARTIN	SD	57551	0.3122695961	4
1871594465	WEBER	SCOTT	A	1104 W 8TH ST		YANKTON	SD	570783306	0.3136881014	4
1881640233	HANSEN	LORNELL	EUGENE	5011 S LOUISE AVE		SIOUX FALLS	SD	571082268	0.3151234166	4
1942421516	PRESTBO	AARON	A	1910 W 69TH ST		SIOUX FALLS	SD	571085612	0.3191848008	4
1083628895	PAYER	JOSHUA	WADE	300 S BYRON BLVD		CHAMBERLAIN	SD	573259741	0.319219025	4
1982618641	HERNBERG	INGRID		3015 3RD AVE SE		ABERDEEN	SD	574015418	0.3251586157	4
1710964531	BEECHER	MARY	W	323 SW 10TH ST		MADISON	SD	570423200	0.3268233004	4
1619943255	BAILEY	JAMES	KEITH	301 FLYNN DR		MILBANK	SD	572521508	0.3298086572	4
1568690758	ELLSWORTH	ANDREW	R	400 22ND AVE		BROOKINGS	SD	570062497	0.330015354	4
1760070841	LINDSAY	DENISE		401 PRAIRIE AVE SW		DE SMET	SD	572312333	0.3321865016	4
1225293996	WALTON	JERRY	LEROI	4310 S MINNESOTA AVE		SIOUX FALLS	SD	571056747	0.3332046514	4
1861429201	LEWIS	CHARLES		890 LAZELLE ST		STURGIS	SD	57785	0.3342306234	4
1831454263	HAFIZ	SHAKIL	I	804 S WALNUT ST		FREEMAN	SD	570292033	0.336512997	4
1902468424	DUERKSEN	CHRISTINE	ANN	600 BILLARS ST		SCOTLAND	SD	57059	0.3371203022	4
1508362773	DESIOUS	ANNAI	DIGNA	6215 S CLIFF AVE		SIOUX FALLS	SD	571088596	0.337643562	4
1750624177	HOEFERT	LAURA		323 SW 10TH ST		MADISON	SD	570423200	0.3386372902	4
1629360342	SIDES	AVERY	LYNE	1201 HIGHWAY 71 S	FALL RIVER	HOT SPRINGS	SD	577478800	0.3414721002	4
1053355669	WALLINGA	MELVIN		410 WEST 16TH AVE		TYNDALL	SD	570660027	0.3419327183	4
1598768251	TJADEN	KAREN	S	71 CHARLES ST		DEADWOOD	SD	57732	0.342454679	4
1417984048	WENGER	ROBERT		1200 S 7TH AVE	STE2	SIOUX FALLS	SD	571050998	0.3433801133	4
1639566128	HEALY	ANNE	GRADY	1115 E 20TH ST		SIOUX FALLS	SD	571051013	0.3437078071	4
1992768469	VIZCARRA	DALE	E	100 MAC LANE	AVERA MEDIC	PIERRE	SD	57501	0.3468701473	4
1881981561	OLSON	JONATHAN	JAMES	105 S STATE ST STE 113		ABERDEEN	SD	574014502	0.3469198925	4
1215404231	SCHNEIDER	APRIL	KAY	922 22ND AVE S		BROOKINGS	SD	570062830	0.3472394731	4
1033171269	BELYEA	MARK		530 IOWA AVE SE		HURON	SD	573502864	0.3511187748	4
1932514080	NELSON	LAWRENCE		13806 436TH AVE		WEBSTER	SD	572745616	0.3514750206	4
1508861329	HEINEMANN	DANIEL	J	1305 W 18TH ST		SIOUX FALLS	SD	571050401	0.3515702702	4
1346241197	BRADY	JOHN	W	1104 W 8TH ST		YANKTON	SD	570783306	0.3527260392	4
1245713361	FROST	ASHLEY		1205 S GRANGE AVE STE 510		SIOUX FALLS	SD	571050410	0.3582187786	4
1780658666	CHRISTENSEN	MARTIN		818 W HAVENS ST		MITCHELL	SD	573013830	0.3617798064	4
1528031499	KULLERD	DEBORAH		1420 N 10TH ST		SPEARFISH	SD	57783	0.3648117871	4
1528080371	RICHARDSON	JAMES		625 W 18TH ST	RICHARDSON	SIOUX FALLS	SD	57105	0.3700098364	4
1669993341	MAINA	KENNETH		7600 S MINNESOTA AVE STE 201		SIOUX FALLS	SD	571082988	0.3707757906	4
1518372127	PHILLIPS	CARSON		2822 JACKSON BLVD STE 101		RAPID CITY	SD	577023497	0.3741686686	4
1982645594	HUBER	THOMAS	JOHN	521 E SIOUX AVE		PIERRE	SD	575013142	0.3744809373	4
1558498717	MCFEE	JOHN	L	HWY 34 AND 47		FORT THOMPSON	SD	573390200	0.3751136457	4
1871857862	KUNTZ	DERRICK	JAY	502 E MONROE ST		RAPID CITY	SD	577011400	0.3772490138	4
1962472704	PETERSON-LUND	ROBIN	R	503 W PINE ST		PHILIP	SD	575673300	0.3773277515	4
1356436471	HERMANN	H	THOMAS	890 LAZELLE ST		STURGIS	SD	57785	0.3812676796	4
1326007469	HUNTINGTON	MARK	KENNETH	1115 E 20TH ST		SIOUX FALLS	SD	571051013	0.3826523192	4
1770529844	EISCHENS	SHELBY		400 22ND AVE		BROOKINGS	SD	570062497	0.384426268	4
1417910373	DUCHENEAUX	COLETTE	A	1309 10TH AVE W		MOBRIDGE	SD	576011146	0.3851070215	4
1528408176	BURNS	NIELSEN	H.	801 E SIOUX AVE		PIERRE	SD	575013323	0.385694815	4
1255387031	STOCK	CONSTANCE	ANN	890 LAZELLE ST		STURGIS	SD	57785	0.3906175175	4
1437143724	LINDEMANN	JANET	C	1205 S GRANGE AVE	STE 510	SIOUX FALLS	SD	571050407	0.3917441216	4
1851634406	SUNNE	RACHEL	JAN	400 22ND AVE		BROOKINGS	SD	570062450	0.3920602549	4
1386178846	JENSEN	BROOKE		6110 S MINNESOTA AVE		SIOUX FALLS	SD	571082549	0.3936936717	4
1437463916	ROBBINS	CHRISTOPH	JAMES	1201 HIGHWAY 71 S		HOT SPRINGS	SD	577478800	0.3942913811	4
1285926261	FOX	ALESE	M	172 4TH ST SE		HURON	SD	573502510	0.3949695567	4
1952370058	BOTSCHNER	MONIKA	KAREN	100 LAKE TRAVERSE DR		SISSETON	SD	572627046	0.3972645166	4
1245595081	JOHNSON	ROBERT	ALLEN	521 E SIOUX AVE		PIERRE	SD	575013142	0.3977327116	4
1215386743	KAPPERMAN	DAVID		1035 S HIGHLINE PL		SIOUX FALLS	SD	571101000	0.3982102016	4
1316201304	BERENS	DANIEL		1420 N 10TH ST		SPEARFISH	SD	577831532	0.4062148903	4
1952568388	TERMAAT	JILL	C	1910 W 69TH ST		SIOUX FALLS	SD	571085612	0.4070543025	4
1770547598	BJORDAHL	KEVIN	L	803 E MILBANK AVE		MILBANK	SD	572521413	0.4080621476	4
1396738316	LUEBKE	MARLYS		708 8TH ST		ARMOUR	SD	573132102	0.4088525611	4
1922427830	HANNEMANN	KAYLA		400 22ND AVE		BROOKINGS	SD	570062450	0.4102381367	4
1134127087	OLSON	THOMAS	HARRY	1330 E MAIN ST		VERMILLION	SD	570690277	0.4104628001	4
1760833560	MUELLER	JOY	ANNA	2140 JUNCTION AVE		STURGIS	SD	577852358	0.4109032338	4
1306846993	RECTOR	MARK	A.	3401 W 49TH ST		SIOUX FALLS	SD	571062318	0.4117929495	4
1497701841	FOLEY	STEPHEN	THOMAS	2701 S KIWANIS AVE		SIOUX FALLS	SD	571054252	0.4162959328	4
1831177674	BRECHTELSBAUE	DAVID	A	1115 E 20TH ST		SIOUX FALLS	SD	571051013	0.4172624221	4
1760449284	LIKNESS	CLARK	W.	506 1ST AVE SE		WATERTOWN	SD	572014402	0.4181295328	4
1699932020	SEURER	JOSEPH	J	2100 S MARION RD		SIOUX FALLS	SD	57106	0.4190428287	4
1730147125	MCAREAVEY	JONATHAN	M	511 14TH AVE NE		WATERTOWN	SD	572016811	0.4192763322	4
1235103086	SPENCER	SUZANNAH	H	1115 E 20TH ST		SIOUX FALLS	SD	571051013	0.4207766347	4
1053349423	RODIG	MARK		3400 S SOUTHEASTERN AVE		SIOUX FALLS	SD	571037184	0.4209071353	4
1306892633	ECKLUND	SCOTT	W	600 N SYCAMORE AVE		SIOUX FALLS	SD	571105745	0.421523133	4
1952898447	DARNALL	SAMANTHA	LYNN	901 4TH ST NW		WATERTOWN	SD	572011558	0.4222645459	4
1942799838	CAMPBELL	MARY ELIZ		1115 E 20TH ST		SIOUX FALLS	SD	571051013	0.4231822888	4
1922441161	EGGERS	JOEL		300 S BYRON BLVD		CHAMBERLAIN	SD	573259741	0.4234542658	4
1376554568	WAGONER	AMY	L	901 4TH ST NW		WATERTOWN	SD	572011558	0.4250794893	4
1982667655	STOCK	LORELEE		1521 FOREST CT		RAPID CITY	SD	57701	0.4269942639	4
1083101869	PEYTON-AAS	STEPHANIE	MARIE	901 4TH ST NW		WATERTOWN	SD	572011558	0.4274646251	4
1104826692	SORENSEN	TODD	A.	3401 W 49TH ST		SIOUX FALLS	SD	571062318	0.4303619216	4
1003816885	RIDDER	GLENN	A.	6110 S MINNESOTA AVE		SIOUX FALLS	SD	571082549	0.4310581328	4
1851396378	PALMER	BRADLEY	L.	7220 W 41ST ST		SIOUX FALLS	SD	571066028	0.4311766394	4
1790789543	PIETZ	RUSSELL	C	305 S STATE ST		ABERDEEN	SD	574014527	0.4347821262	4
1376585885	MALMBERG	KENRIC	D	400 22ND AVE		BROOKINGS	SD	570062497	0.435217832	4
1083616734	MCKENNEY	JANICE	MARIE	111 4TH ST SE		HURON	SD	573502509	0.4366123082	4
1275586265	JONES	JOHN	BOYD	300 S BYRON BLVD		CHAMBERLAIN	SD	573259741	0.4391429012	4
1831161413	BROWN	LISA	B	1041 MONTGOMERY STREET		CUSTER	SD	57730	0.4398192593	4
1437154606	BRODERSON	STEPHANIE	O.	4405 E 26TH ST		SIOUX FALLS	SD	571034187	0.4419466483	4
1437256310	JACOBSEN	JUDY		132 N DAKOTA AVE		SIOUX FALLS	SD	57104	0.4431462877	4
1023078623	RICO	SHANNELLE	SUSANNE	ROSEBUD IHS HOSPITAL	SOLDIER CRE	ROSEBUD	SD	575700400	0.4449900288	4
1588014104	STRASBURG	JENNIFER	K	640 FLORMANN ST		RAPID CITY	SD	577014679	0.4453806628	4
1114451010	WALDNER	RANDALL		111 W 10TH AVE		REDFIELD	SD	574691519	0.4475033849	4
1144334855	BRUNS	LINDA	L	108SMAINST		LENNOX	SD	570390622	0.4482666051	4
1215983549	SCHULZ	BRUCE	HENRY	600 N SYCAMORE AVE		SIOUX FALLS	SD	571105745	0.4489080605	4
1467003251	LAMPERT	ARTHUR		1770 TABLEROCK RD APT 120		RAPID CITY	SD	577015586	0.4504743477	4
1801844824	HIEB	RICHARD	S.	400 22ND AVE.		BROOKINGS	SD	570062497	0.4507549696	4
1316911209	RASMUSSEN	PAUL		818 W HAVENS ST		MITCHELL	SD	573013830	0.4548015992	4
1467424291	WILDE	JAMES	R	1115 E 20TH ST		SIOUX FALLS	SD	571051013	0.4550395624	4
1639126071	VILLA	JOSEPH	SIMON	800 E DAKOTA AVE		PIERRE	SD	575013313	0.4562018222	4
1700879152	COMLY-VAN AND	CYNTHIA	ANN	6101 S LOUISE AVE		SIOUX FALLS	SD	571085981	0.456315045	4
1770556599	LIEDTKE	CURTIS	J	1201 HWY 71 S.		HOT SPRINGS	SD	57747	0.4573616425	4
1841484888	AWAN	SABA	NAUREEN	353 FAIRMONT BLVD		RAPID CITY	SD	577017375	0.4581906956	4
1629048954	HOLMAN	DAVID	A	503 W PINE ST		PHILIP	SD	575670550	0.4595959598	4
1508840109	WURTH	JASON	THEODORE	3401 W 49TH ST		SIOUX FALLS	SD	571062322	0.4616562899	4
1124048426	VAN EGERAAT	JACQUELIN		101 E MINNESOTA ST	SUITE 210	RAPID CITY	SD	577017756	0.4623866735	4
1972559300	CLARK	EDWARD	T	4405 E 26TH ST		SIOUX FALLS	SD	571034187	0.4631899868	4
1447441647	SKLIRIS	DEMETRE	P	4011 W BENSON RD		SIOUX FALLS	SD	571070104	0.4632051836	4
1184044273	BANNWARTH	JONATHON		2100 S MARION RD		SIOUX FALLS	SD	571063646	0.4636815416	4
1306429428	KANALA	SARADA	VINEELA	1115 E 20TH ST		SIOUX FALLS	SD	571051013	0.4641639844	4
1902903859	GRANT	HELEN	H.	610 GALL ST		LOWER BRULE	SD	57548	0.4647205372	4
1013972868	MALM	JOHN	A	405 WHITTECAR AVE		GREGORY	SD	575331340	0.4649431507	4
1336196690	ABELSON	DAVID	S	E. HWAY 18	IHS HOSPITA	PINE RIDGE	SD	577701201	0.4661917321	4
1427020205	OWENS	MATTHEW	PETER	1010 W 1ST ST		REDFIELD	SD	574691506	0.4695309454	4
1962476093	GERLACH	MICHAEL		818 W HAVENS ST		MITCHELL	SD	573013830	0.4712897816	4
1215994769	LENSSEN	STACIE	A.	506 1ST AVE SE		WATERTOWN	SD	572014402	0.4731032967	4
1508271115	SCHAFFER	MATTHEW	JACOB	1309 10TH AVE W		MOBRIDGE	SD	57601	0.4747745383	4
1477502185	KAPLAN	ROBERT	ALLEN	500 N 5TH ST		HOT SPRINGS	SD	577471480	0.4787975631	4
1053315424	DEVICK	MARGARET	F	400 N HIAWATHA DR		CANTON	SD	570135800	0.4823677565	4
1083615066	DENDINGER	WILLIAM	J	101 S PLUM ST		VERMILLION	SD	570693306	0.4824555621	4
1972507713	ELLERBUSCH	DAVID	A	600 N SYCAMORE AVE		SIOUX FALLS	SD	571105745	0.4836382891	4
1639144363	BARTHOLOMEW	KENNETH	A	100 MAC LANE	AVERA MEDIC	PIERRE	SD	57501	0.4854677829	4
1003847971	TOMBOULIAN	SHERRYL	J.	205 ORCHARD DR		SISSETON	SD	572622312	0.4868958557	4
1265402846	BUCKAU	JEFFREY	ALLEN	3625 5TH ST STE 202	MOUNTAINSID	RAPID CITY	SD	577016002	0.4887818198	4
1770530438	DZINTARS	EGON		717 SAINT FRANCIS ST		RAPID CITY	SD	577014677	0.4894021747	4
1013101054	PLOOSTER	WAYNE		717 SAINT FRANCIS ST		RAPID CITY	SD	577014677	0.491007366	4
1609911098	RAFFERTY	KELLY	R	1000 W 4TH ST	SUITE 15	YANKTON	SD	570783730	0.4935535884	4
1902330772	SCHILD	JORDAN		1104 W 8TH ST		YANKTON	SD	570783306	0.493984008	4
1043268063	RODEGHIERO JO	DEBRA	J.	400 22ND AVE.		BROOKINGS	SD	570062497	0.5081185808	4
1598799595	BRESKE	COLLEEN		3400 S SOUTHEASTERN AVE		SIOUX FALLS	SD	571037184	0.5098956463	4
1104807858	HONKE	RICHARD	W.	401 W GLYNN DR		PARKSTON	SD	573669605	0.5101171325	4
1245268614	HEILING	KAREN		1200 S 7TH AVE	STE 2	SIOUX FALLS	SD	571050998	0.5104753349	4
1073827556	O'CONNELL	MEGHAN	C	204 E MAIN ST		ELK POINT	SD	57025	0.5108284808	4
1922062488	STONE	KURT	A	502 E. MONROE STREET		RAPID CITY	SD	57701	0.5132172785	4
1801188891	LIST	MARK	D	6215 SOUTH CLIFF AVENUE		SIOUX FALLS	SD	571088589	0.5150316784	4
1174523674	UTHE	CRAIG	J.	3401 W 49TH ST		SIOUX FALLS	SD	571062318	0.5151949844	4
1891772521	JENNINGS JOHN	LAUREL	J	323 SW 10TH ST		MADISON	SD	570423200	0.5160366001	4
1174501043	SNELLING	DUSTIN	MICHAEL	2701 S KIWANIS AVE		SIOUX FALLS	SD	571054252	0.5169952142	4
1265477558	HARVISON	GREGG		1200 S 7TH AVE	STE 2	SIOUX FALLS	SD	571050998	0.5188022803	4
1275873606	HEINTZ	DOUGLAS	JON	2507 THAMES CIR		RAPID CITY	SD	577025305	0.5198686549	4
1780764167	MARTS	TERESA	ANN	825 E 8TH ST		WINNER	SD	575802688	0.5202386642	4
1790891844	ANDERSON	SYLVIA	M	1300 OAK STREET		FAULKTON	SD	574380100	0.5205233044	4
1013914597	OLSON	MARY	J	20 S PLUM ST		VERMILLION	SD	570693346	0.522254315	4
1013028422	PREUSS	HEATHER	L	1100 HIGHWAY 71 S STE 101		HOT SPRINGS	SD	577478801	0.523584164	4
1487699971	PEDERSON	KIM		2100 S MARION RD		SIOUX FALLS	SD	57106	0.5265037946	4
1043279383	BURCHETT	ANDREW	WADE	1200 S 7TH AVE	MCGREEVY CL	SIOUX FALLS	SD	57105	0.5303330638	4
1972742609	HART	CHRISTINE	R	308 S 3RD ST		BERESFORD	SD	570042104	0.5323991024	4
1902834914	ANDERSON	WAYNE	JULIUS	550 E COLORADO BLVD		SPEARFISH	SD	577832776	0.5325888584	4
1578757514	WANGSNESS	CHRISTOPH	ERIC	300 22ND AVE		BROOKINGS	SD	570062480	0.5333752025	4
1235320177	PRESTBO	LEAH		2100 S MARION RD		SIOUX FALLS	SD	57106	0.5350071469	4
1699295444	TOLD	JOSHUA		1440 N MAIN ST		SPEARFISH	SD	577831505	0.5394863284	4
1063593762	HENDERSON	ANORA	D	825 E 8TH ST		WINNER	SD	575802688	0.5406857457	4
1659341360	KLOPPER	COENRAAD	C	503 W PINE ST		PHILIP	SD	575673300	0.5429991933	4
1811188741	PETERSON	SCOTT		212 N PRAIRIE ST		FLANDREAU	SD	570281243	0.5472148804	4
1497800916	SWARTZ	MATTHEW	HAYDEN	401 9TH AVE NW		WATERTOWN	SD	572011548	0.5503186702	4
1114967403	KRUSE	JILL	D	400 22ND AVE		BROOKING	SD	570062450	0.5519087531	4
1326198300	MATTESON	CHARLIE	JOE	6110 S MINNESOTA AVE		SIOUX FALLS	SD	571082549	0.5564907913	4
1538119581	SMITH	SARAH	J.	400 22ND AVE.		BROOKIGNS	SD	570062497	0.562710352	4
1417928805	LOEWEN	NATHAN	H	118 3RD ST SE		HURON	SD	573502502	0.5649630537	4
1538227541	HEILMAN	BERNARD	F	323 SW 10TH ST		MADISON	SD	570423200	0.5658194616	4
1356388995	NICHOLAS	GEORGE	ALFRED	530 IOWA AVE SE	SUITE 106	HURON	SD	573502864	0.5675890677	4
1336554948	MITCHEL	CATHERINE		101 S PLUM ST		VERMILLION	SD	570693306	0.5695724704	4
1326301128	LISCANO	BEN		323 SW 10TH ST		MADISON	SD	570423200	0.5734350609	4
1487616827	ESPLUND	GRETCHEN	MARIE	111 WASHINGTON AVENUE NORTH WEST		WAGNER	SD	573800490	0.5751984918	4
1144546045	PIETZ	CARRISSA	M	1104 W 8TH ST		YANKTON	SD	570783306	0.5760645073	4
1154418739	SCHAEFFER	JAMIE		2820 MOUNT RUSHMORE RD		RAPID CITY	SD	577015462	0.5766163178	4
1457321226	BERG	JOHN	ANDREW	221 CALUMET AVE SW		DESMET	SD	57231	0.5768664081	4
1356795108	TRONNES	JOHN	KENNETH	71 CHARLES ST		DEADWOOD	SD	577321303	0.5807528661	4
1730242033	HANSEN	CRAIG	K.	2620 JACKSON BLVD	#C	RAPID CITY	SD	577023478	0.5923347178	4
1891765509	RAMIREZ	DIONISIO		512 MAIN STREET		HOVEN	SD	57450	0.5939371835	4
1578567319	MOGEN	MARK	P	105 S STATE ST	SUITE 113	ABERDEEN	SD	574014500	0.5949569934	4
1053361014	WAKE	RICHARD	A.	400 22ND AVE.		BROOKINGS	SD	570062497	0.5954569437	4
1417947623	PINTER	JEFFREY	DAVID	925 E 8TH ST	925 EAST 8T	WINNER	SD	575802674	0.5978122878	4
1891723268	CARLSON	CARRIE	JANE	5117 S CROSSING PL STE 3		SIOUX FALLS	SD	571085270	0.5979301304	4
1447275979	RYDBERG	MITCHEL	LESTER	2501 W 22ST	VA MEDICAL	SIOUXF FALLS	SD	57022	0.5980340026	4
1508213562	MCKENZIE	KATHLEEN		2900 DOOLITTLE DR		ELLSWORTH AFB	SD	577064821	0.5984881099	4
1578550323	TIBBITTS	GEORGE	MICHAEL	1310 W 22ND ST		SIOUX FALLS	SD	571051501	0.6000137467	4
1457355281	WACHS	DAVID	M	105 S STATE ST	SUITE 113	ABERDEEN	SD	574014500	0.6002634143	4
1124345103	NYLANDER	KELSEY	RAYE	1420 N 10TH ST		SPEARFISH	SD	57783	0.6005538337	4
1992777007	NOBLES	MICHELLE		100 LAKE TRAVERSE DR		SISSETON	SD	572627046	0.6014837476	4
1316062482	STEELE	DAVID	A	1100 HIGHWAY 71 S STE 101		HOT SPRINGS	SD	577478801	0.6025124414	4
1942505102	TINGUELY	JENNIFER	JEAN	521 N MAIN AVE		SIOUX FALLS	SD	571045948	0.603881589	4
1063480390	CULEY	SHAWN	R	4011 W BENSON RD		SIOUX FALLS	SD	571070104	0.6040531786	4
1750354791	MILLER-BURCHE	ANDREA	N	1910 W 69TH ST		SIOUX FALLS	SD	571085612	0.6074697108	4
1851331656	SKAGER	TANYA		2200 13TH AVE		BELLE FOURCHE	SD	577172215	0.6082296602	4
1407819154	GUZMAN	MANUEL	C	3200 CANYON LAKE DR		RAPID CITY	SD	577028114	0.6104668354	4
1013914209	LIM	LANCE	S	602 1ST ST NE	SUITE 1	WESSINGTON SPR	SD	573822134	0.610558328	4
1083956932	KELTS	KAY		717 SAINT FRANCIS ST		RAPID CITY	SD	577014677	0.6129132321	4
1043665987	MILES	TAYLOR		172 4TH ST SE		HURON	SD	573502510	0.615052779	4
1215935325	TJARKS	BRIAN	D	4405 E 26TH ST		SIOUX FALLS	SD	571034187	0.6153306387	4
1215929013	INVEISS SILTU	ANITA	ILZE	405 WHITTECAR AVE		GREGORY	SD	575331340	0.6162604674	4
1437238763	CRAWFORD	LOIS	A	100 LAKE TRAVERSE DR		SISSETON	SD	572627046	0.617998163	4
1013912120	SCHRIEVER	JENNIFER	A.	4405 E 26TH ST		SIOUX FALLS	SD	571034136	0.6190169722	4
1457764037	RENES	NATHANIEL	JOHN	2900 DOOLITTLE DR		ELLSWORTH AFB	SD	577064821	0.6195792973	4
1689688921	PERSON	THERESA	ANN	20 S PLUM ST		VERMILLION	SD	570693346	0.6204118201	4
1538315353	CRANDELL	MICHAEL	P.	300 CHERAPA PL	SUITE 201	SIOUX FALLS	SD	571032269	0.6234298333	4
1659375137	GRAVLEY	ELIZABETH	J	101 PEABODY DR		WEBSTER	SD	572741061	0.6274560833	4
1578528576	SMOOK	SHIRLENE	K	3015 3RD AVE SE		ABERDEEN	SD	574015418	0.6277219256	4
1144220914	AMUNDSON	E.	PAUL	6110 S MINNESOTA AVE		SIOUX FALLS	SD	571082549	0.6280102765	4
1356341150	OLSON	MICHAEL	L.	6110 S MINNESOTA AVE		SIOUX FALLS	SD	571082549	0.628942339	4
1376988147	EGGLESTON	HEATH		1420 N 10TH ST		SPEARFISH	SD	577831532	0.6331912943	4
1114417664	CALLAHAN	JENNIFER		502 E MONROE ST		RAPID CITY	SD	577011400	0.633634948	4
1912226937	ELSTON	MICHAEL	PHILIP	3200 CANYON LAKE DR		RAPID CITY	SD	577028114	0.6342694502	4
1194725960	HRUBY	BRADLEY	E.	6110 S MINNESOTA AVE		SIOUX FALLS	SD	571082549	0.6354275861	4
1932763141	GLANZER	ADAM	DAVID	1115 E 20TH ST		SIOUX FALLS	SD	571051013	0.6376483802	4
1952300345	DEAN	THOMAS	M	602 1ST ST NE		WESSINGTON SPR	SD	573822134	0.6385107486	4
1205198744	DAVIES	TRACY		640 FLORMANN ST		RAPID CITY	SD	577014679	0.6390072008	4
1801892534	STAUB	DAVID	W	205 ORCHARD DR		SISSETON	SD	572622312	0.6401244247	4
1588609069	VANKALSBEEK	CARILYN		1910 W 69TH ST		SIOUX FALLS	SD	571085612	0.6427865599	4
1578555660	YELVERTON	CHARLES	C	101 S PLUM ST		VERMILLION	SD	570693306	0.6430312035	4
1174508618	LOGGINS	TONY	R	3015 3RD AVE SE		ABERDEEN	SD	574015418	0.6453736162	4
1770553372	LIVERMONT	RONALD	EDWIN	1000 HEALTH CENTER ROAD		KYLE	SD	577520000	0.6459701255	4
1912989708	SNORTUM	ROBERT		525 N FOSTER ST		MITCHELL	SD	573012966	0.64679973	4
1437194636	FLICKEMA	DAWN		1910 W 69TH ST		SIOUX FALLS	SD	571085612	0.6468927272	4
1518252865	NOONAN	RYAN	J	2100 S MARION RD		SIOUX FALLS	SD	571063646	0.6473409546	4
1134157357	KNUTSON	TRICIA		1200 S 7TH AVE	SUITE 2	SIOUX FALLS	SD	571050998	0.6498531935	4
1134658610	LEAVITT	SETH		2900 DOOLITTLE DR		ELLSWORTH AFB	SD	577064821	0.6527947661	4
1851344865	MAGNUSON	GREGORY		1201 S EUCLID AVE		SIOUX FALLS	SD	571057700	0.6530960471	4
1679758858	SCHNELLER	BOBBIE	MARIE	502 E. MONROE STREET		RAPID CITY	SD	577011400	0.6532344975	4
1790782282	WALKER	VICTORIA	L	20 S PLUM ST		VERMILLION	SD	570693346	0.6560286673	4
1811915093	HOGUE	AMY	LEIGH	1115 E 20TH ST		SIOUX FALLS	SD	571051013	0.6572927109	4
1285623439	OLSON	JENNIFER	LEA	922 22ND AVE S		BROOKINGS	SD	570062830	0.6604774374	4
1295992154	BOSCHEE	CHRISTOPH		7220 W 41ST ST		SIOUX FALLS	SD	571066028	0.6652643698	4
1144270026	CUNY	RODNEY	WILSON	502 E MONROE ST		RAPID CITY	SD	577011400	0.6653176703	4
1558328799	REIFFENBERGER	DANIEL	H	511 14TH AVE NE		WATERTOWN	SD	572016811	0.6693930662	4
1851347561	ZIELIKE	CAROL		717 SAINT FRANCIS ST		RAPID CITY	SD	577014677	0.6708348792	4
1730189325	DONELAN	TIMOTHY	P.	3401 W 49TH ST		SIOUX FALLS	SD	571062322	0.6720197264	4
1568991446	PEDERSON	CALLIE		28TH MEDICAL GROUP	2900 DOOLIT	ELLSWORTH AFB	SD	577064821	0.672934288	4
1225472152	GERAETS	KATHY		4405 E 26TH ST		SIOUX FALLS	SD	571034187	0.6785427051	4
1992739320	HODGMAN	ANN		1010 BALLPARK RD STE 3		STURGIS	SD	577852208	0.6807080166	4
1689655789	VANDER POL	ANTOINETT	J	401 W GLYNN DR		PARKSTON	SD	573669605	0.6858729523	4
1760862452	HILBRAND	ASHLEY	MAY	1115 E 20TH ST		SIOUX FALLS	SD	57105	0.687492587	4
1629044458	JACOBS	TAD		111 E 10TH ST		DELL RAPIDS	SD	570221217	0.6915501341	4
1962474031	WATSON	MARY	E.	1115 E 20TH ST		SIOUX FALLS	SD	571051013	0.6930881067	4
1568699130	AYERS	SARAH	KATHERINE	2900 DOOLITTLE DR		ELLSWORTH AFB	SD	577064821	0.6964838326	4
1598077729	LANSANG	ZOILO	O	922 22ND AVE S		BROOKINGS	SD	570062830	0.6978564983	4
1437122256	LAUER	DAVID		1010 BALLPARK RD	SUITE 3	STURGIS	SD	577852364	0.6989653579	4
1144751256	KOEHLER	MAYA	ITZA	534 OREGON AVE SE		HURON	SD	573502801	0.6995400352	4
1437296787	KRAFT	RICHARD		701 6TH ST E	BOX 879	MCLAUGHLIN	SD	576420879	0.7034104186	4
1891724407	WINGERT	JON	MATHIAS	2822 JACKSON BLVD	SUITE 101	RAPID CITY	SD	577023497	0.7055600983	4
1649274986	BENTZ	JEROME	WAYNE	601 E 7TH ST		PLATTE	SD	573692123	0.7060593645	4
1053316174	ABERNATHIE	GORDON		5410 SHERIDAN LAKE RD		RAPID CITY	SD	577029208	0.7094840881	4
1659518983	ROMAN	THEODORE	P	317 MAIN STREET		EAGLE BUTTE	SD	57625	0.712958251	4
1962692707	NASIR	NABEEL		922 22ND AVE S		BROOKINGS	SD	570062830	0.7148080024	4
1346297009	SEARS	NICOLE		5410 SHERIDAN LAKE RD		RAPID CITY	SD	577029208	0.715971155	4
1780118448	HALBLEIB	LOUISE	BELLE	1220 MONTGOMERY ST		CUSTER	SD	577301705	0.7164591973	4
1275581860	MITCHELL	ANDREW	CLAIR	3200 CANYON LAKE DR		RAPID CITY	SD	577028114	0.7171407993	4
1982674537	MEANEY	TREVOR		2200 N KIMBALL ST	STE 400	MITCHELL	SD	573011199	0.7193100004	4
1497199244	COOK	AMY	CHRISTINE	922 22ND AVE S		BROOKINGS	SD	570062830	0.7240694262	4
1578537338	THANEL	FREDRIC	H	1115 E 20TH ST		SIOUX FALLS	SD	571051013	0.7253568781	4
1255782751	DAVIS	JOSEPHINE	V	2140 JUNCTION AVE		STURGIS	SD	577852358	0.7264941068	4
1043216484	EVERSON	DOUGLAS	D	2200 13TH AVE		BELLE FOURCHE	SD	57717	0.7273363772	4
1568754216	SMITH	MEGAN	M	814 JACKSON ST		BURKE	SD	57523	0.7304759192	4
1821009143	ORSTAD	KERI	L	6101 S LOUISE AVE		SIOUX FALLS	SD	571085981	0.7350775542	4
1336195643	MEYER	JEFFRY		3401 W 49TH ST		SIOUX FALLS	SD	571062318	0.7357446811	4
1629290457	HORN	JESSICA	A	506 1ST AVE SE		WATERTOWN	SD	572014402	0.7362686907	4
1124083795	SMITH	BRIAN	D	502 E MONROE STREET		RAPID CITY	SD	57701	0.7378227859	4
1437125754	MITCHEL	PAT	W	209 N 16TH ST		HOT SPRINGS	SD	577471374	0.7387476963	4
1689614281	NORD	ALLEN		717 SAINT FRANCIS ST		RAPID CITY	SD	577014677	0.7394739663	4
1871882837	HOPKINS	JOHN	D.	300 W 5TH ST		MILLER	SD	573621238	0.7420820318	4
1679835979	GILBERTSON	CAROLYN		6110 S MINNESOTA AVE		SIOUX FALLS	SD	571082571	0.7420943783	4
1922023613	HARRIS	SUZANNE	KAY	890 LAZELLE ST		STURGIS	SD	577851611	0.7431789966	4
1770719122	STOTZ	KIRSTEN	H	4011 W BENSON RD		SIOUX FALLS	SD	571070104	0.7437630187	4
1063677110	DANNENBRING	AMANDA	R.	345 W STEAMBOAT DR	STE 300	DAKOTA DUNES	SD	570495287	0.7489861649	4
1992701619	VANPEURSEM	NANCI	J	803 E MILBANK AVE		MILBANK	SD	572521413	0.7496448531	4
1780695437	JENSEN	ELIZABETH	MARSH	600 N SYCAMORE AVE		SIOUX FALLS	SD	571105745	0.7514115766	4
1043247406	WESSEL	ALVIN		1200 HIGHLAND PARK DR		RAPID CITY	SD	577015335	0.7564983344	4
1548574015	OLSON	LACEY	ANN	300 S BYRON BLVD		CHAMBERLAIN	SD	573259741	0.758598681	4
1144523614	MCLAUGHLIN	RUTH	M.	11567 MITCHELL LN		SPEARFISH	SD	577833306	0.7587348422	4
1790001964	STRAND	RAY	DOUGLAS	4004 JACKSON BLVD		RAPID CITY	SD	577023248	0.7624161992	4
1619316585	TARAP	BRANDYN	ASHLEY	1041 MONTGOMERY ST		CUSTER	SD	577301304	0.7642503613	4
1215927355	DOOHEN	MARK	THOMAS	525 N FOSTER ST		MITCHELL	SD	573012966	0.7705791638	4
1326016650	PRASEK	JOSEPH	P.	111 10TH STREET E		DELL RAPIDS	SD	570221208	0.7706381678	4
1427030949	MARCIANO	ROBERT	C	1309 10TH AVE W		MOBRIDGE	SD	576011146	0.7712850011	4
1942237573	SMITH	SANDRA		1200 S 7TH AVE	STE2	SIOUX FALLS	SD	571050998	0.7725882604	4
1548656911	REYNOLDS	ABIGAIL	MARY	1104 W 8TH ST		YANKTON	SD	57078	0.7807982535	4
1366486839	JOHNSON	DAVID	A	3810 JACKSON BLVD		RAPID CITY	SD	577023246	0.781644436	4
1811549934	SCHREUR	EMILY	ANN	208 NORTH MAIN AVE		BRIDGEWATER	SD	57319	0.7826011296	4
1649214362	WEITZENKAMP	LARRY	ALVIN	109 PUGH ST		MARTIN	SD	575510370	0.7837815642	4
1316987985	CHICOINE	NOEL	DENNIS	521 E SIOUX AVE		PIERRE	SD	575013142	0.7894851164	4
1437507399	ZOLLICKER	SAMUEL	MAX	1101 E HOLLY BLVD		BRANDON	SD	570051426	0.7897571161	4
1922054378	SANGER	TRAVIS	M	300 S BYRON BLVD		CHAMBERLAIN	SD	573259741	0.7912413146	4
1821255647	FLIGGE	PASTEL		901 4TH ST NW		WATERTOWN	SD	572011558	0.791627196	4
1437562139	POWELL	MICHAEL		400 N HIAWATHA DR		CANTON	SD	570135800	0.7941239401	4
1881622108	STENSON	JEFFREY		1200 S 7TH AVE	STE2	SIOUX FALLS	SD	571050998	0.7978223133	4
1417992652	MOOSE	COURTNEY		3400 S SOUTHEASTERN AVE		SIOUX FALLS	SD	571037184	0.7978443945	4
1750523635	BUNDE	ELINOR	A.	3401 W 49TH ST		SIOUX FALLS	SD	571062322	0.7996074892	4
1013443555	GIBBY	BLAINE		804 S WALNUT ST		FREEMAN	SD	570292033	0.7996428245	4
1720133887	ORO	JOSEPH	PETER	506 1ST AVE SE		WATERTOWN	SD	57201	0.8006216296	4
1316973928	LUND	KARI	ANN	708 8TH STREET		ARMOUR	SD	573132102	0.8031480996	4
1912149899	REINDL	ALISA	L	1200 S 7TH AVE		SIOUX FALLS	SD	571050900	0.803674573	4
1568456846	HEARNS	VALERIE		2701 S KIWANIS AVE		SIOUX FALLS	SD	571054252	0.8044511805	4
1548353022	NALLA	SUNDARA	C	2501 W 22ND ST		SIOUX FALLS	SD	571051305	0.8059506504	4
1053492827	BERG	TONY	L	809 JACKSON ST		BURKE	SD	575232065	0.8142489012	4
1689644098	HENRIE	TERRY	W	503 W PINE ST		PHILIP	SD	575673300	0.8186548291	4
1487627097	KNUDSON	REBECCA	L	1420 N 10TH STST	QUEEN CITY	SPEARFISH	SD	57783	0.8204631535	4
1346296639	NORLIN	ROLF	A	914 SAINT CHARLES ST		RAPID CITY	SD	577014530	0.8208264936	4
1053364091	MARCKSTADT	GARY	STEVEN	900 E 54TH ST N STE 200		SIOUX FALLS	SD	571040686	0.8220261251	4
1497705461	WARREN	MERRITT	G.	400 22ND AVE.		BROOKINGS	SD	570062497	0.8235958856	4
1043211923	MABEE	MARK	J	1104 W 8TH ST		YANKTON	SD	570783306	0.8238554377	4
1720051741	BOGARD	JAY	D	1420 N 10TH ST		SPEARFISH	SD	57783	0.824826247	4
1508087164	BOOS	KATE	H	6215 S CLIFF AVE		SIOUX FALLS	SD	571088596	0.8278138539	4
1538579271	WICKERSHAM	JENNA		100 MAC LN		PIERRE	SD	575013391	0.8302917312	4
1770598427	SHULTZ PIATZ	KINSEY	A	8075 STAGE STOP RD		SUMMERSET	SD	57718	0.833310774	4
1720028301	TSCHETTER	WILLIAM		717 SAINT FRANCIS ST		RAPID CITY	SD	577014677	0.8341356115	4
1215951397	HANSON	MCKENZIE	E	1104 W 8TH ST		YANKTON	SD	570783306	0.8356104795	4
1508090523	BAUMBACH	CHRISTOPH	LLOYD	2100 S MARION RD		SIOUX FALLS	SD	571063646	0.837093275	4
1629090212	TATSUMI	CECELIA	MARIKO	2900 DOOLITTLE DR		ELLSWORTH AFB	SD	577064821	0.8373282574	4
1083611958	PTACEK	MARK	J	71 CHARLES ST		DEADWOOD	SD	577321303	0.8383049256	4
1548217987	LIUDAHL	JAMIE	J	100 MAC LANE		PIERRE	SD	575010758	0.8485930659	4
1336183995	RANEK	LORI		410 W 16TH AVE		TYNDALL	SD	570662318	0.8512637177	4
1386866325	BEIREIS	JEREMY	H.	400 22ND AVE.		BROOKINGS	SD	570062497	0.8537610168	4
1043693849	MARTINEZ	KATHRYN	MARY	105 S STATE ST STE 113		ABERDEEN	SD	574014502	0.8551602177	4
1528355740	VANDYKE	ASHLEY	J	6215 SOUTH CLIFF AVENUE		SIOUX FALLS	SD	571088589	0.8571895193	4
1235133612	RATH	GEORGE	DANIEL	400 N HIAWATHA DR		CANTON	SD	570135800	0.8598931971	4
1427011162	FREI	VIRGINIA	LYNN	3200 CANYON LAKE DR		RAPID CITY	SD	577028114	0.8630697093	4
1295789873	FALKENBURG	JOY	M	1041 MONTGOMERY STREET		CUSTER	SD	577301304	0.8670254684	4
1134191547	KEMP	EARL	D	1115 E 20TH ST		SIOUX FALLS	SD	571051013	0.8676001736	4
1427463033	OSTLER	PETER	E	502 E MONROE ST		RAPID CITY	SD	577011400	0.8682079901	4
1689831547	BATOON	NELSON	G	601 E 7TH ST		PLATTE	SD	57369	0.8722689649	4
1629290440	GEIER	ALLISON	J	506 1ST AVE SE		WATERTOWN	SD	572014402	0.87272471	4
1508169731	BOSTWICK	SHERRI	L	6110 S MINNESOTA AVE		SIOUX FALLS	SD	571082571	0.8757785251	4
1598706517	HOGUE	MICHAEL	E	890 LAZELLE ST		STURGIS	SD	57785	0.8768901815	4
1548769912	MALONEY	JUSTIN		2900 DOOLITTLE DR		ELLSWORTH AFB	SD	577064821	0.8787287869	4
1366443236	KROHN	DAVID	C	1104 W 8TH ST		YANKTON	SD	570783306	0.880402754	4
1629036645	LARSON	GREGORY	R.	511 14TH AVE NE		WATERTOWN	SD	572016811	0.88091635	4
1891767703	BELIEL	STEVEN	G	EAST HIGHWAY 18	PINE RIDGE	PINE RIDGE	SD	57770	0.8814006145	4
1609837699	JENTER	GEORGE	WILLIAM	1010 BALLPARK RD	SUITE 2	STURGIS	SD	577852364	0.8831534916	4
1306825864	JOHNSON	KENNETH	M	901 4TH ST NW		WATERTOWN	SD	572011558	0.8863409082	4
1639229255	PETERSON	JEFFERY	LEE	701 W BROAD AVE		FLANDREAU	SD	570281529	0.8872075104	4
1417929845	MEYER	ROBIN	M	1115 E 20TH ST		SIOUX FALLS	SD	571051013	0.8920935206	4
1154365567	BRADY	FORREST	S	1420 N 10TH ST		SPEARFISH	SD	577831532	0.8957908162	4
1548523251	SEURER	ANDREA		1910 W 69TH ST		SIOUX FALLS	SD	571085612	0.8965860074	4
1689785529	GEIS	TARA	W	1115 E 20TH ST		SIOUX FALLS	SD	571051013	0.8967167767	4
1265405864	KNUDSON	JASON		1420 N 10TH ST		SPEARFISH	SD	57783	0.9026200408	4
1164414843	POST	KEVIN	JOHN	501 SUMMIT ST		YANKTON	SD	570783855	0.9041922488	4
1114169646	FRITZ	WALLACE	L	6110 S MINNESOTA AVE		SIOUX FALLS	SD	571082571	0.9079484441	4
1437154275	HECKMANN	ROBERT	E.	4405 E 26TH ST		SIOUX FALLS	SD	571034136	0.9102415456	4
1144257775	STASSEN	MICHAEL		1200 S 7TH AVE	STE2	SIOUX FALLS	SD	571050998	0.9125052313	4
1295772879	NELSON	JENNIFER	L	716 E 19TH ST		SIOUX FALLS	SD	57105	0.9125314601	4
1841432341	THURY	CHAD	R	2100 S MARION RD		SIOUX FALLS	SD	57106	0.9135451219	4
1083050827	CLEM	JUSTIN	A	323 10TH ST SW		MADISON	SD	570423200	0.9166852505	4
1619056959	JAATOUL	RAQUEL		400 SOLDIER CREEK ROAD PHS ROSEBUD		ROSEBUD	SD	575700400	0.9195449324	4
1548226061	REDMOND	STEVEN	T	3015 3RD AVE SE		ABERDEEN	SD	574015418	0.9195899479	4
1134197569	PREYS	MICHAEL	CHRISTOPH	1247 SHERMAN ST		STURGIS	SD	577851504	0.9200616791	4
1710982996	FARRITOR	MICHAEL	E.	4405 E 26TH ST		SIOUX FALLS	SD	571034136	0.9209741833	4
1730272360	FETTERS	BARBARA		500 N 5TH ST		HOT SPRINGS	SD	577471480	0.9237115751	4
1245271543	VOSLER	STEVEN	T	1420 N 10TH ST		SPEARFISH	SD	577831532	0.927796435	4
1912107426	JOHNSON	MICHELLE	L	400 N HIAWATHA DR		CANTON	SD	570135800	0.9302414134	4
1346440849	JAGRAM-PAYER	NALINI		1115 E 20TH ST		SIOUX FALLS	SD	571051013	0.9359643738	4
1386966133	LARSON	KYLE	JAMES	502 E MONROE ST		RAPID CITY	SD	577011400	0.9391177962	4
1285620120	VAN ES	NICOLAS	JON	1105 E HOLLY BLVD		BRANDON	SD	570051426	0.9399356963	4
1861466872	GOODHOPE	MICHAEL	CHRIS	2006 MOUNT RUSHMORE RD		RAPID CITY	SD	577014622	0.9402037486	4
1912962788	EVEN	LISA	A	405 WHITTECAR AVE		GREGORY	SD	575331340	0.9443467948	4
1699198960	SMITH	BARRY	ALLEN	736 ELK RUN RD		SPEARFISH	SD	577838023	0.9443709776	4
1821098633	WALLACE	CARYN	M.	6110 S MINNESOTA AVE		SIOUX FALLS	SD	571082549	0.9503115564	4
1023057429	BIEGLER	LYLE	W	105 S STATE ST.	SUITE 113	ABERDEEN	SD	574014500	0.9514079843	4
1235125295	POWELL	JAMES	EDSON	212 N PRAIRIE ST		FLANDREAU	SD	570281243	0.9516652217	4
1013139823	CARDA	CHAD	J	300 S BYRON BLVD		CHAMBERLAIN	SD	573259741	0.9516723556	4
1427017607	BARTLING	MELISSA		405 WHITTECAR AVE		GREGORY	SD	575331340	0.9519308768	4
1356375356	KANGLEY	DANIEL		3400 S SOUTHEASTERN AVE		SIOUX FALLS	SD	571037184	0.9576728269	4
1134159049	GOLLIHER	WARREN		1445 NORTH AVE	SUITE 2	SPEARFISH	SD	577831543	0.9586582002	4
1417038100	CARPENTER	MARY	S	809 JACKSON ST		BURKE	SD	575232065	0.9594325465	4
1063438968	DIERKS	SCOTT	JOHN	1910 W 69TH ST		SIOUX FALLS	SD	571085612	0.9632617333	4
1588629760	KAFKA	RICHARD	L	405 WHITTECAR AVE		GREGORY	SD	575331340	0.9650110081	4
1386960268	HOYME	KRISTA	M	7220 W 41ST ST		SIOUX FALLS	SD	571066028	0.9701555315	4
1902873938	RESER	JULIANA	MARIE	1000 HEALTH CENTER ROAD		KYLE	SD	577520540	0.9774121172	4
1164664041	HANSSEN	KIMBERLY	A	2100 S MARION RD		SIOUX FALLS	SD	57106	0.978629421	4
1679001945	PEDERSON	ERIC		502 E MONROE ST		RAPID CITY	SD	577011400	0.9792630337	4
1578527115	CLARK	LEROY	A	100 LAKE TRAVERSE DR		SISSETON	SD	572627046	0.9817826566	4
1669446787	HOLUM	DOUGLAS		818 W HAVENS ST		MITCHELL	SD	573013830	0.9835007088	4
1932156817	BLOWER	DONALD	VERNON	350 PINE ST		RAPID CITY	SD	577011669	0.9868164482	4
1518919083	RAFFERTY	MICHAEL		2820 MOUNT RUSHMORE RD		RAPID CITY	SD	577015462	0.9873040887	4
1801890652	JUNDT	KIM	W	2100 S MARION RD		SIOUX FALLS	SD	571063646	0.9878411088	4
1376522854	DEVINE	WILLIAM	W	901 4TH ST NW		WATERTOWN	SD	572011558	0.9901917912	4
1942314810	ROGERS	SCOTT	F.	108 S MAIN ST		LENNOX	SD	570390662	0.9936829461	4
1669483632	CHLEBECK	PAUL	T	4405 E 26TH ST		SIOUX FALLS	SD	571034187	0.9944922002	4
1962936856	BERNDT	PAUL	DAVID	401 W GLYNN DR		PARKSTON	SD	573669605	0.995971736	4
