# Supplementary material for: Prevalence and Correlates of COVID-19 Vaccine Information on Family Medicine Practices’ Websites in the United States: Cross-sectional Website Content Analysis
Source: JMIR Form Res. 2022 Nov 17;6(11):e38425. doi: 10.2196/38425 (PMC9671487; doi:10.2196/38425)
Supplement: Multimedia Appendix 1 [file formative_v6i11e38425_app1.zip › NPI datasets/TN_NPI.csv]

NPI	last_name	first_name	middle_name	address_line1	address_line2	city	state	zip	r	target_sample	Comment
1336124080	SALT	NICHOLAS	J	6800 HARRISON PARK DR		HARRISON	TN	373419621	0.001076746	17	Website Found
1659374296	COLOTTA	TERRY	ANDREW	205 HOSPITAL DR	STE A	MC KENZIE	TN	382011649	0.001088617	17	Website Found
1215939277	WINDES	LOIS		105 W STONE DR	STE 3A	KINGSPORT	TN	376603365	0.001961291	17	Website Found
1699825513	BARHAM	JAMES	ELDRED	1307 LINCOLN AVE		MORRISTOWN	TN	378135453	0.00302815	17	Excluded, website not found
1457336026	JARL	RONALD	WESLEY	4980 ALPHA LN		HIXSON	TN	373435470	0.003051336	17	Website Found
1679014088	BOCIRNEA	IOANA		200 STONECREST BLVD		SMYRNA	TN	371676810	0.003466899	17	Excluded, not primary care
1134653231	DAVIS	JULIEANNE		1500 W ELK AVE		ELIZABETHTON	TN	376432654	0.004327911	17	Website Found
1124408877	YANG	CHRISTINA		1924 ALCOA HWY		KNOXVILLE	TN	379201511	0.005158434	17	Website Found
1215970140	BROCK	HOWARD	ROBERT	331 HINCH ST		SPRING CITY	TN	373815217	0.005359365	17	Excluded, not primary care
1023377942	COLLIER	CYREE		490 DUNLOP LN		CLARKSVILLE	TN	370405007	0.005864352	17	Website Found
1902825102	SHERWOOD	ALLEN	T	6401 MOUNTAIN VIEW ROAD	SUITE 109	OOLTEWAH	TN	373636685	0.006596182	17	Excluded, conglomerate listed above
1942418496	PLUCKER	SAMUEL	MILTON	240 MEDICAL PARK BLVD	SUITE 3000	BRISTOL	TN	376207346	0.007559852	17	Excluded, conglomerate listed above
1376537977	MAGEE	ROBERT	WALTER	1950 COOK ST	SUITE F	DYERSBURG	TN	380241899	0.008350323	17	Website Found
1265534184	ROBINSON	LLOYD	E	1785 NONCONNAH BLVD	#120	MEMPHIS	TN	381322104	0.00883369	17	Website Found
1265529309	STEWART	RUTH		3601 THE VANDERBILT CLINIC		NASHVILLE	TN	372320001	0.009119361	17	Website Found
1235106154	RAHAL	NIDAL		6027 WALNUT GROVE RD	SUITE 317	MEMPHIS	TN	381202145	0.009466218	17	Website Found
1265494488	PATTERSON	TERESA	M	209 WILSON AVE		TULLAHOMA	TN	373883353	0.010284105	17	Excluded, not primary care
1457325862	MOODY	RICHARD	D.L.	961 SPRING CREEK RD	CHATTANOOGA	CHATTANOOGA	TN	374123909	0.01066793	17	Website Found
1750524260	SYED	FATIMAH	BACHA	1818 ALBION ST		NASHVILLE	TN	372082918	0.011328747	17	Website Found
1376889618	MONTAGUE	ROBERT	WRIGHT	1121 HEALING SPRINGS RD		CHATTANOOGA	TN	374191043	0.011546161	17	Excluded, website not found
1568508448	SOYINKA	OLUFEMI	E	629 NUCKOLLS RD		BOLIVAR	TN	380081599	0.011619708	17	Website Found
1003926353	BATES	CHAD		2033 MEADOWVIEW LANE	SUITE 200 H	KINGSPORT	TN	37660	0.012605438	17	Excluded, conglomerate listed above
1831354935	ONGSINGCO	JOSE GABR	ALUNAN	3091 KIRBY WHITTEN RD		BARTLETT	TN	381342822	0.012707464	17	Website Found
1205093085	RAJU	SAILAJA		452 PERKINS EXT		MEMPHIS	TN	381173808	0.01284045	17	Website Found
1730442039	PEARMAN	SUZANNE	M	2145 JACKSBORO PIKE		LA FOLLETTE	TN	377663003	0.013142348	17	Website Found
1710208178	JOHNS	MICHAEL	W	5722 INTREGRITY DR. BLDG. S771	BRANCH MEDI	MILLINGTON	TN	38054	0.013255131	17
1477735900	KEMMET	REBECCA	KENDRA	1924 ALCOA HWY		KNOXVILLE	TN	379201511	0.013433293	17
1487603742	COTE	REBEKAH	J	132 OLD GRAY STATION RD		GRAY	TN	376153434	0.013774977	17
1801885850	CULP	JOHN	S	208 MEDICAL PARK BLVD		BRISTOL	TN	37620	0.014298199	17
1376524900	DEWAR	DOUGLAS	S	820 W RACE ST		KINGSTON	TN	377632120	0.014959894	17
1477584654	INGALLS	BRIAN	E.	917 W WALNUT ST		JOHNSON CITY	TN	376046527	0.015062864	17
1568882587	MCLAIN	JOSEPH		401 E MAIN ST		JOHNSON CITY	TN	37601	0.015447291	17
1316326960	EWING	ERIK	RANDALL	6800 HARRISON PARK DRIVE		HARRISON	TN	37341	0.0158597	17
1982829297	NARRA	KANTHI CH		1090 N ELLINGTON PKWY	SUITE 102	LEWISBURG	TN	370912227	0.016801975	17
1831167295	ROBERTS	DAVID	EUGENE	294 SUMMAR DR		JACKSON	TN	383013915	0.016818876	17
1821012998	WALLWORK	JAMES	CALEB	1223 HATCHER LN		COLUMBIA	TN	384013531	0.017247547	17
1740388693	SHUTT	ROBERT	DOUGLAS	4410 VALLEY VIEW DR		KNOXVILLE	TN	379171304	0.017427276	17
1720034127	KELLOGG	LISA	S	103 REDBUD DR	SUITE E	PORTLAND	TN	371481617	0.017542857	17
1285675215	JORDAN	JOHN	C	1035 E OLD HICKORY BLVD		MADISON	TN	37115	0.017931647	17
1831201292	RHEA	KARL	BYINGTON	17310 HWY 64		SOMERVILLE	TN	38068	0.018022798	17
1982916896	VANWYLEN	AUDREY	B.R.	2861 BROAD AVE		MEMPHIS	TN	381122903	0.018289492	17
1285788323	SHEEDLO	STEVEN	TODD	657 E BROADWAY BLVD	STE. C	JEFFERSON CITY	TN	37760	0.018325541	17
1467462150	JUMP	JEFFREY	S	320 EAST MAIN STREET	SUITE 200	CHATTANOOGA	TN	37408	0.018351404	17
1386617314	BISHOP	BRITTON	KEITH	230 ASSOCIATES BLVD		ALCOA	TN	377011943	0.019075572	17
1730102278	BECKMAN	J.	CHRIS	520 HIGHLAND TERRACE	SUITE E	MURFREESBORO	TN	37130	0.019376861	17
1255642856	DUJOUR	ROXANNE		1700 MEDICAL CENTER PKWY		MURFREESBORO	TN	371292245	0.019404185	17
1295731404	MARCELO	JOSEFINA	Q	4966 HIGHWAY 11W		ROGERSVILLE	TN	378576028	0.019709885	17
1023305703	HUFFMAN	CONTRINA	ANNETTE	5131 QUINCE RD		MEMPHIS	TN	381176846	0.020800755	17
1700377348	BUSH	TAYLOR	MARIE KIR	1114 W 7TH ST		COLUMBIA	TN	384011810	0.020956751	17
1801866199	BAITES	JOHN	E	740 CONFERENCE DR		GOODLETTSVILLE	TN	370721915	0.021583329	17
1275533259	DEKIC-DJORDJE	ZVJEZDANA		401 E MAIN ST		JOHNSON CITY	TN	376014877	0.021619477	17
1275033888	UPCHURCH	ANGELA	DAWN	1355 FLOWERING DOGWOOD LN		DYERSBURG	TN	380242893	0.022718208	17
1861451338	RUPARD	JOSEPH	HOWARD	883 UNION STREET		SHELBYVILLE	TN	371603108	0.023830411	17
1750321436	SHAW	JOHN	L.	438 E VANN RD	SUITE 100	GREENEVILLE	TN	377437202	0.023883455	17
1285747477	GANGWER	MATTHEW	MORGAN	28 MIDWAY ST		BRISTOL	TN	376201706	0.024868239	17
1023050614	DANIEL	DEBORA	C	PO BOX 1389	15166 RANKI	DUNLAP	TN	37327	0.024931233	17
1336127513	MOORE	MARTHA	JEANNE	500 W MAIN ST		LIVINGSTON	TN	385701718	0.025386733	17
1154314771	NEAL	MICHELE	E	3091 KIRBY WHITTEN PKWY		BARTLETT	TN	38134	0.025930557	17
1659353647	BELL	WILLIAM	REID	100 VERMONT AVE		OAK RIDGE	TN	378306471	0.026005842	17
1710311717	MEDLING	BRAD		1356 UNION UNIVERSITY DR	STE G	JACKSON	TN	38305	0.026622911	17
1265777403	MONCRIEF	DREW	R.	150 W PRICE RD		DANDRIDGE	TN	377254524	0.02665285	17
1699745976	MATHERS	LAWRENCE	J	229 HEDRICK DR		NEWPORT	TN	378212902	0.027175631	17
1336176056	ROOKE	JOHN	D	117 GILL ST		ALCOA	TN	377012672	0.02717758	17
1780665745	DEBUSK	CHARLES	H	309 N BROAD ST		NEW TAZEWELL	TN	378256600	0.027337174	17
1053508218	SHEHZAD	NAZIA	IQBAL	401 E MAIN ST		JOHNSON CITY	TN	37601	0.029505871	17
1609879501	EVERETT	LEON	ELDON	184 PROSSER RD		LAWRENCEBURG	TN	384644233	0.030360155	17
1497711097	HOPPE	GORDON		1019 W OAKLAND AVE	SUITE 1	JOHNSON CITY	TN	37604	0.030574924	17
1144667288	IGUOBADIA	JOY	O	300 STEAM PLANT RD STE 300		GALLATIN	TN	370663089	0.030726916	17
1437389376	SUZUKI	KEIKO		401 E MAIN ST		JOHNSON CITY	TN	376014877	0.031221402	17
1821025818	SAYRE	WARREN	B	7211 WELLINGTON DR	STE 102	KNOXVILLE	TN	379195968	0.031337486	17
1336143866	BOCKHORST	PETER	R	102 E RAVINE RD		KINGSPORT	TN	37660	0.032786362	17
1821402561	ROQUIZ	DEBORAH		3530 HICKORY HILL RD		MEMPHIS	TN	381153840	0.033535221	17
1114962719	VENUTI	FRANK	JOSEPH	165 WESTMORELAND ST		HARROGATE	TN	377528202	0.033697742	17
1952304966	SALYER	JOHN	R	127 CRESTVIEW PARK DR		DICKSON	TN	370552850	0.035724174	17
1386039162	CHOO	JEAN		3754 MURFREESBORO PIKE		ANTIOCH	TN	370133878	0.035927877	17
1427023605	JONES	KATHERINE	W	2025 N MOUNT JULIET RD	SUITE 120	MOUNT JULIET	TN	371223316	0.036142695	17
1164788105	MONTGOMERY-IM	CECILY		3601 THE VANDERBILT CLINIC		NASHVILLE	TN	372325662	0.037176273	17
1124257274	CLOUDEN	GARRICK		1215 E COLLEGE ST		BROWNSVILLE	TN	380121656	0.037890494	17
1518953165	DAUGHERTY	PHILIP	V	455 N HIGHLAND PARK AVE		CHATTANOOGA	TN	37404	0.039314953	17
1174696595	MILLER	LOGAN	EARL	1056 E RAINES RD		MEMPHIS	TN	381166337	0.039711814	17
1538123476	WAY	BRIAN	K	101 MED TECH PKWY STE 100		JOHNSON CITY	TN	376044006	0.040023332	17
1659382133	MONEY	MAX	L	606 N BROAD ST		NEW TAZEWELL	TN	378256610	0.040377453	17
1457791733	JENKINS	JUSTIN	MIKEL	7503 S NORTHSHORE DR		KNOXVILLE	TN	379198002	0.040448187	17
1164490991	LEWIS	CHRISTOPH	L	2859 HIGHWAY 45 BYP		JACKSON	TN	383053618	0.040942803	17
1841503141	RISNER	MISTI	LANE	543 E MAIN ST		HOHENWALD	TN	384622007	0.041544547	17
1861428898	MCCARVER	BRIAN		426 WHITE AVE		HENDERSON	TN	383401914	0.041580014	17
1558429241	CLARK	ERIC	WALTER	MTSU STUDENT HEALTH	1500 GREENL	MURFREESBORO	TN	371320001	0.041586098	17
1841282779	RHODY	KEVIN	RYAN	302 N CONGRESS BLVD		SMITHVILLE	TN	371662704	0.041908865	17
1326488693	CURZON	CHRISTINA	GEDDAM	490 DUNLOP LN		CLARKSVILLE	TN	37040	0.04291176	17
1053595348	BAILEY	JAIME	RENA	2525 DESALES AVE		CHATTANOOGA	TN	37404	0.043158613	17
1083690861	WILSON	JIM	L	917 W WALNUT ST		JOHNSON CITY	TN	376046527	0.043223879	17
1558843235	WORTHINGTON	GENEVA	LYNNE	135 LOVELL RD		KNOXVILLE	TN	379341904	0.04345039	17
1396799300	HIGHTOWER	DENISE	M	2900 KIRBY RD	STE 14	MEMPHIS	TN	381198221	0.043488893	17
1912136227	THAKOR	SEJAL		1325 EASTMORELAND AVE STE 150		MEMPHIS	TN	381043555	0.043618765	17
1487865325	MANOCK	STEPHEN	ROBERT	111 MOCKINGBIRD AVE		PARROTTSVILLE	TN	37843	0.044319862	17
1184605065	DARTER	DANIELLE	J	300 BOYD SCHOOL RD		MORRISTOWN	TN	378131401	0.044366594	17
1003236217	TRAN	CHRISTINA	BROWN	5366 MENDENHALL MALL		MEMPHIS	TN	381154505	0.044454258	17
1255323382	CRIPPS	HUGH	DON	302 N CONGRESS BLVD		SMITHVILLE	TN	371662704	0.04469844	17
1881698561	HARKLEROAD	ALFRED		240 MEDICAL PARK BLVD	STE 3800	BRISTOL	TN	376207351	0.044897973	17
1972607042	SEARS	PETER	JOSEPH	601 W DUE WEST AVE		MADISON	TN	371154423	0.044923464	17
1134255078	DUNAVANT	ROBERT	WAYNE	610 NUCKOLLS RD		BOLIVAR	TN	380081532	0.045845543	17
1891952602	LOCKRIDGE	LEANDREA	CRISTIS	4005 FOUNTAIN VALLEY DR	SUITE 350	KNOXVILLE	TN	379185327	0.045864111	17
1356492342	HOLSTON	ROBERT	G	ROBERT HOLSTON DO	7804 HWY 25	CROSS PLAINS	TN	37049	0.046442501	17
1417142159	IQBAL	SHARJEEL		400 N STATE OF FRANKLIN RD		JOHNSON CITY	TN	376046035	0.046616431	17
1396795480	SUTHERLAND	PETER	M.	420 W MORRIS BLVD	HEALTHSTAR	MORRISTOWN	TN	37813	0.046643962	17
1598727380	BUCKMAN	DAVID	D.	2320 WILMA RUDOLPH BLVD.		CLARKSVILLE	TN	370408960	0.046732199	17
1134162142	GREENE	JEFFREY	CARLIN	397 WALLACE RD		NASHVILLE	TN	372114854	0.047805463	17
1417056409	CRUZ	SAMYA	VARUSCHKA	5722 INTEGRITY DR BLDG 771		MILLINGTON	TN	380545028	0.048683546	17
1396965034	MOOLMAN	KARIN	COETZEE	3601 THE VANDERBILT CLINIC		NASHVILLE	TN	372325213	0.049464392	17
1265626279	ALI	MUHAMMAD		1 MEDICAL PARK BLVD		BRISTOL	TN	376207430	0.050497703	17
1497758445	MORSE	JOHN	CW	127 CRESTVIEW PARK DR		DICKSON	TN	370552850	0.050668185	17
1356607337	LUCAS	SASHA	BROOKE	102 S CHARLES G SEIVERS BLVD		CLINTON	TN	37716	0.050688293	17
1912093311	THWING	PHILIP	TOLLESON	400 Y STREET		GREENEVILLE	TN	37743	0.050770453	17
1417970831	FRANEY	BRIDGETTE	BOGGESS	3601 THE VANDERBILT CLINIC		NASHVILLE	TN	372325100	0.051315444	17
1992349567	BRIGGS	MARIANNE		951 COURT AVE		MEMPHIS	TN	381032813	0.051598997	17
1578766697	MEHR	CHRIS		146 GATONE DR		HENDERSONVILLE	TN	370754937	0.052214191	17
1801107545	GILBERT-GREEN	JACALYN	PAIGE	215 E WATAUGA AVE		JOHNSON CITY	TN	376014629	0.052327452	17
1215399092	WILMORE	LUCAS	E	1090 N ELLINGTON PKWY STE 102		LEWISBURG	TN	370912227	0.052887981	17
1750452520	HOLDER	TERRY	SCOTT	155 HOSPITAL RD	STE #A	WINCHESTER	TN	373982494	0.052894672	17
1316958747	WILSON	GARLAND	A	100 LANTANA RD	SUITE 202	CROSSVILLE	TN	385551903	0.052899632	17
1205377876	LINGERFELT	AMANDA	R	314 ROGOSIN DR		ELIZABETHTON	TN	376432904	0.05336458	17
1790102069	KNIGHT	CHRISTOPH	MICHAEL	620 SKYLINE DR		JACKSON	TN	383013923	0.05379692	17
1851344857	GOFF	GISELE	ALLEN	6555 STAGE RD	SUITE 1	BARTLETT	TN	381342810	0.054785141	17
1982915047	KHUC	DANIEL	M	1222 TROTWOOD AVE		COLUMBIA	TN	384016436	0.055107159	17
1467466136	WANG	HAIQIU	ELAINE	420 S GERMANTOWN PKWY	SUITE 105B	CORDOVA	TN	380184387	0.055169352	17
1437193851	DRINNEN	JEFFREY	W	103 MIDLAKE DR		KNOXVILLE	TN	379183039	0.055373749	17
1083106454	PARKER	ROBERT	SCOTT	6019 WALNUT GROVE RD		MEMPHIS	TN	381202113	0.056131312	17
1164613535	LA	HAU	TRUNG	713B PRESIDENT PL		SMYRNA	TN	371675652	0.056278755	17
1013112119	PATRICK	JOSEPH		2569 DOUGLASS AVE		MEMPHIS	TN	381142532	0.056354343	17
1801950225	ALLEN	MISTY	YOW	294 SUMMAR DR		JACKSON	TN	383013915	0.056683795	17
1174968853	CHEATHAM	CHARLES	F	4095 AMERICAN WAY	SUITE 1	MEMPHIS	TN	381188339	0.057799825	17
1780771543	BERNHOFFER	E.THOMAS		490 DUNLOP LN		CLARKSVILLE	TN	370405007	0.058220512	17
1346511581	MCGINNIS	CARROLL	W	9108 BROWNLOW NEWMAN LN.		KNOXVILLE	TN	37914	0.058805985	17
1801836259	LIGHTFORD	CAROLYN	Y	131 FRENCH LANDING DR		NASHVILLE	TN	372281511	0.058921751	17
1851401301	BUNSIC	JANA	GORDON	420 WEST MORRIS BOULEVARD	SUITE 400G	MORRISTOWN	TN	37813	0.058990994	17
1285625764	MAGAS	DAVID		902 HIGHWAY 13 S		COLLINWOOD	TN	384504614	0.059252384	17
1649376765	GARRETT	WILLIAM	ALLAN	1500 W ELK AVE		ELIZABETHTON	TN	37643	0.059658528	17
1447388186	CAUSEY	KARIMA	TANEISHIA	1144 N HOUSTON LEVEE RD	SUITE 102	CORDOVA	TN	380187145	0.060045248	17
1962448589	BILBREY	BRETT	S	4117 E EMORY RD		KNOXVILLE	TN	379384229	0.06017817	17
1407397813	TIMPONE	ANASTASIA		620 SKYLINE DR		JACKSON	TN	383013923	0.060294637	17
1780181495	ROBINSON HARR	DOMINIQUE	MECHELE	230 ASSOCIATES BLVD		ALCOA	TN	377011943	0.060442966	17
1174529432	SWANSON	RUAL		150 W PRICE RD		DANDRIDGE	TN	377254524	0.060635056	17
1275518003	KEMP	WILLIAM	J	632 MORRISON SPRINGS RD	SUITE 201	CHATTANOOGA	TN	374153416	0.060858178	17
1780633966	AVGERIS	JOHN	A	7205 WOLF RIVER BLVD	100	GERMANTOWN	TN	38138	0.060889903	17
1063499846	LITTLETON	ERIC	JAMES	744 MIDDLE CREEK RD	SUITE 108	SEVIERVILLE	TN	378625015	0.061004452	17
1518143122	CHANDLER	DANA	J	200 S CROSS BRIDGES RD		MT PLEASANT	TN	384741714	0.061334134	17
1578558441	COLE	RICHARD	CLINTON	2106 N JACKSON ST		TULLAHOMA	TN	373882208	0.062041327	17
1235593880	AGER	EMILY		3800 TENNESSEE AVE		CHATTANOOGA	TN	374091270	0.062734814	17
1225292162	CHESNEY	LUKE	EVAN	1924 PINNACLE PT	SUITE 100	KNOXVILLE	TN	379226648	0.063055457	17
1497851786	DANIEL	WILLIAM	D	1615 MCMINNVILLE HWY		MANCHESTER	TN	373553179	0.063176189	17
1063944478	CABAL	ANA	BEATRIZ	1020 N HIGHLAND AVE	SUITE C	MURFREESBORO	TN	371302494	0.063278753	17
1144221391	KIRBY	HOMER	E	2413 S CHANCERY ST		MCMINNVILLE	TN	371103614	0.063322707	17
1598906109	PINGA	EMELITO	R.	100 MOCCASIN BEND RD		CHATTANOOGA	TN	374054415	0.063422449	17
1356481030	COFFEY	BENJAMIN	SCOTT	500 DECATUR PIKE		ATHENS	TN	373032514	0.063749618	17
1982999694	TITTLE	DENISE	RENEE	311 LANDRUM PL		CLARKSVILLE	TN	370436319	0.064286142	17
1063483568	MILLER	TED	J	740 CONFERENCE DR		GOODLETTSVILLE	TN	370721915	0.064454686	17
1235268517	NGUYEN	TRI	MINH	6570 STAGE RD STE 245		BARTLETT	TN	381342840	0.064499735	17
1790735454	PONCE	LOU		102 W KNIGHT ST		PORTLAND	TN	371481415	0.064609964	17
1104808906	BYRD	LEANN	M	120 HOSPITAL DR	SUITE 130	JEFFERSON CITY	TN	377605287	0.06470174	17
1295738383	SCHILLING	DAVID		406 E MAIN BLVD		CHURCH HILL	TN	376423414	0.065734915	17
1831139005	AASHEIM	RICHARD	J.	438 E VANN RD	SUITE 100	GREENEVILLE	TN	377437202	0.066216943	17
1457644254	JOHNSON	MEGAN	D	1497 W ELK AVE	SUITE 21	ELIZABETHTON	TN	376432895	0.066563124	17
1558364794	DRINNEN	DANIEL	B	113 HIGHWAY 70 E		DICKSON	TN	370552080	0.066639221	17
1588684104	JORDAN	JEFFREY	SCOTT	128 RAYMOND HIRSCH PKWY		WHITE HOUSE	TN	371888193	0.067882826	17
1003865536	MILLER	STEPHEN	C	7380 VOLKSWAGON DRIVE	SUITE 110	CHATTANOOGA	TN	37416	0.069298651	17
1922002336	HOWERTON	KIMBERLY	ANN	25 SECURITY DR		JACKSON	TN	383053754	0.069839355	17
1891037875	GILLIAM	LEAH	BETH	83 S MAIN ST		LEXINGTON	TN	38351	0.069957416	17
1356386593	BUSHORE	JOHN	T	7211 WELLINGTON DR	SUITE 201	KNOXVILLE	TN	379195968	0.071392018	17
1013902410	WILLIAMS	LISABETH	A	2020 COWAN HWY	STE. 2	WINCHESTER	TN	373982446	0.071731018	17
1740635440	ROBERTS	JOHN	R.	1114 W 7TH ST		COLUMBIA	TN	384011810	0.072470536	17
1245646587	MITCHELL	WILLIAM	CLAY	620 SKYLINE DR		JACKSON	TN	383013923	0.073069094	17
1235120262	WHITE	CHARLES	WESLEY	14 HOSPITAL DR		LEXINGTON	TN	38351	0.073069937	17
1982130936	HOUSDEN	CHRISTOPH		1034 N HIGHLAND AVE		MURFREESBORO	TN	371302463	0.07332786	17
1184873887	CHUNG-HUSSAIN	HELEN	K	782 OLD HICKORY BLVD STE 203		BRENTWOOD	TN	370274574	0.073407858	17
1790775518	MARTIN	JAMES	WILLIAM	1995 HIGHWAY 51 S	SUITE 101	COVINGTON	TN	380193635	0.073526449	17
1215026620	AHMED	ALIYA		3294 POPLAR AVE STE 100		MEMPHIS	TN	381114649	0.073975594	17
1558655233	REDMOND	SUSAN	CHRISTINE	791 OLD HICKORY BLVD		BRENTWOOD	TN	370274504	0.074732751	17
1518961135	BECKER	MARY	ELIZABETH	105 W STONE DR	STE 3A	KINGSPORT	TN	376603256	0.076034611	17
1851392492	BURKE	STEPHEN		240 MEDICAL PARK BLVD	STE 3000	BRISTOL	TN	376207346	0.076819712	17
1316098858	MATHAI	GEORGE	THOTTAKAR	224 LONG ST		NEW JOHNSONVIL	TN	371342468	0.076876244	17
1609812460	OTIS	MICHAEL	V	7211 WELLINGTON DR	STE 201	KNOXVILLE	TN	379195968	0.077001351	17
1558320093	NORRIS	SCOTT	BARCLAY	1 FOUNTAIN SQ		CHATTANOOGA	TN	374021306	0.077007942	17
1497869259	GRAY	JAMES	A	108 MEDICAL CENTER BLVD	SUITE G-50	FAYETTEVILLE	TN	373342741	0.07748239	17
1790963585	SAINT-JEAN	NORMA		294 SUMMAR DR	DEPT 289	JACKSON	TN	383013915	0.0774955	17
1801137633	SIMMS	ALLISON	MARIE	1645 S MAIN ST STE 101		CROSSVILLE	TN	385555998	0.078057848	17
1073558532	ATCHLEY	NEAL	W	266 JOULE ST		ALCOA	TN	377012422	0.07846522	17
1326007113	FIELDS	JULIAN	HOWARD	1080 NEAL ST	SUITE 103	COOKEVILLE	TN	385010942	0.078783018	17
1144541905	BANKER	LEAH	CONNERS	1020 N HIGHLAND AVE		MURFREESBORO	TN	371302494	0.079737269	17
1174939789	WILLIAMS	TIMOTHY		7211 WELLINGTON DR		KNOXVILLE	TN	379195968	0.08053485	17
1770165649	STEWART	SETH	ALVIN	6908 HOSPITALITY CIR		KNOXVILLE	TN	379091105	0.081120507	17
1114981560	APPLETON	JAMES	ROY	250 BOSWELL ST		LEXINGTON	TN	383511566	0.0822399	17
1508878547	HARRIS	LINDA	WAHL	9031 CROSS PARK DR		KNOXVILLE	TN	379234602	0.082748793	17
1194753459	HANCOCK	DAVID		119 BOONE RIDGE DR	SUITE 201	JOHNSON CITY	TN	376154998	0.083061628	17
1023253119	DOZIER	SELENA	PARNELL	1412 E REELFOOT AVE		UNION CITY	TN	382615813	0.083465777	17
1548361280	PUA	ZYNIA		2051 HAMILL RD STE 103		HIXSON	TN	373434653	0.084434653	17
1114992260	LEONARD	CHARLES	EDWIN	1171 HIGHWAY 11 E	SUITE 101	TALBOTT	TN	378773137	0.084658097	17
1851337893	MORTON	RANDALL	T	501 ADESSA PKWY	SUITE 300	LENOIR CITY	TN	377716725	0.085089835	17
1306834122	DAUGHERTY	JOHN	THOMAS	110 EXECUTIVE PARK DR		CLINTON	TN	377166876	0.085366638	17
1326056839	HIXSON	JOSHUA	M	300 STONECREST BLVD	SUITE 100	SMYRNA	TN	371675688	0.085663639	17
1558629881	RUSSELL	CAITLIN	R	301 MED TECH PKWY STE 140		JOHNSON CITY	TN	376042651	0.086405265	17
1841257482	BLAKE	GREGORY	HAROLD	1924 ALCOA HWY	U-100	KNOXVILLE	TN	379201511	0.086473697	17
1568626414	BELL	AYRIKA	LOGAN	5046 THOROUGHBRED LN		BRENTWOOD	TN	370274225	0.086480241	17
1194990416	KHAN	SALMA	P	290 S WALNUT BEND	STE 1	CORDOVA	TN	380187280	0.086492887	17
1982700878	MCDANIELS	TIJA	L	225 VON KARMAN ROAD		ARNOLD AIR FOR	TN	37389	0.086518661	17
1114267119	HINES	BARNABAS		303 MED TECH PKWY		JOHNSON CITY	TN	37604	0.086658647	17
1285664839	MCLAIN	SCOTT	D	1526 BRIDGEWATER LN		KINGSPORT	TN	376604106	0.087487761	17
1477593143	ODELL	MICHAEL		438 E VANN RD	SUITE 100	GREENEVILLE	TN	377437202	0.087700356	17
1740523620	LAWRENCE	AMY	CHRISTINE	2421 N JOHN B DENNIS HWY		KINGSPORT	TN	376604773	0.088898874	17
1326021981	MAY	WENDY	NOELLE	102 S CHARLES G SEIVERS BLVD		CLINTON	TN	377163916	0.088991604	17
1588638910	DUFF	SIOBHAN		961 SPRING CREEK RD	CHATTANOOGA	CHATTANOOGA	TN	374123909	0.090128515	17
1528079910	FUNKE	ROBERT	HAROLD	444 CLINCHFIELD STREET	SUITE 201	KINGSPORT	TN	376603606	0.090764651	17
1952628182	MCINTYRE	NANCY	LEIGH	1100 E 3RD ST		CHATTANOOGA	TN	374032241	0.091065636	17
1255864229	KEYES	ANDREW	EDWARD	7380 VOLKSWAGEN DR		CHATTANOOGA	TN	374161760	0.09210904	17
1740419746	BROOKS	PEGGY	SUE	408 N STATE OF FRANKLIN RD	SUITE 24	JOHNSON CITY	TN	376046089	0.092113922	17
1902451446	QUICK	ANGELA		1954 SAINT JOHN AVE STE 1		DYERSBURG	TN	380242034	0.092789324	17
1609255629	LAYMAN	JAMES	ANDREW	16931 RANKIN AVE STE B-100		DUNLAP	TN	373277029	0.093091284	17
1184619124	RUTHERFORD	RICHARD	T	133 HOSPITAL DR	SUITE 500	CARTHAGE	TN	370304004	0.093148289	17
1427022524	CARTER	JOHN	ERIC	1949 GUNBARREL RD	STE 125	CHATTANOOGA	TN	374213188	0.093387459	17
1063864775	DUNN	PAULA		4091 MALLORY LN		FRANKLIN	TN	370674849	0.093550096	17
1609863422	TEDDER	MIRIAM	B	525A DEVONIA ST		HARRIMAN	TN	377482116	0.093924101	17
1104813211	GILSON	KAREN	M	1260 UNIVERSITY AVE		SEWANEE	TN	37375	0.094155462	17
1588045116	MOSER	ALLAN	DAVID	2845 W ANDREW JOHNSON HWY		MORRISTOWN	TN	37814	0.094658395	17
1710343116	PATEL	RAKESHKUM		742 MIDDLE CREEK RD		SEVIERVILLE	TN	37862	0.094803846	17
1649281940	TERPSTRA	GREGORY	DEAN	305 RIVER RD		DECATUR	TN	373227801	0.095269969	17
1437138641	SHEARER	CAMERON	A	3500 N MOUNT JULIET RD		MOUNT JULIET	TN	371223078	0.095613344	17
1629089784	DELWADIA	ANDY		444 CLINCHFIELD STREET	SUITE 201	KINGSPORT	TN	376603606	0.095926182	17
1396719498	JOSEPH	DEBORAH	PHILLIS	224 OLD MILL RD		WARTBURG	TN	378874163	0.096197175	17
1417901794	NELSON	THOMAS		104 E MAIN ST		RUTHERFORD	TN	383699711	0.097144114	17
1316267057	JACKSON	JACQUELYN	CHRISANA	210 FRANKLIN RD		BRENTWOOD	TN	37027	0.098361313	17
1295199933	MOYER	KYMBERLY	BROOKE	1529 HUNT CLUB BLVD STE 100		GALLATIN	TN	37066	0.098790925	17
1235124223	FRIX	CAREY	WALLACE	116 W MAIN ST		HENDERSON	TN	383402231	0.099024432	17
1306831284	JOHNSON	STEVEN	P	397 WALLACE RD	SUITE 100	NASHVILLE	TN	372114854	0.099259899	17
1518530559	CRAWFORD	SARAH	THOMPSON	47 CHISHOLM LAKE RD		RIPLEY	TN	380635801	0.099551518	17
1528155660	PARKER	SCOTT		3601 TVC		NASHVILLE	TN	372320001	0.101160287	17
1013911577	VARCAK	RONALD	JAMES	133 HAYES ST		CROSSVILLE	TN	385558000	0.10127899	17
1720020761	MEEKER	WILLIAM	K.	1218 TROTWOOD AVE		COLUMBIA	TN	384016406	0.101309603	17
1669645404	COLON	NADJA		330 MAYFIELD DR STE D2		FRANKLIN	TN	370676302	0.101452341	17
1447306774	FEARNOW	DANIEL	S	8485 US HIGHWAY 64	SUITE 101	MEMPHIS	TN	381334102	0.101826409	17
1669470621	COFFEY	BEN	DEAN	304 CHURCH ST		SWEETWATER	TN	378741181	0.10203394	17
1427008416	WYATT	SUSAN	DIANNE	353 NEW SHACKLE ISLAND RD	SUITE 247C	HENDERSONVILLE	TN	370752379	0.102779487	17
1487605366	MELLING	BLAKE	P	4138 DURHAM LNDG		MORRISTOWN	TN	378131006	0.102806771	17
1982922266	CARRIER	DAVID	PHILIP	905 MAIN ST		NASHVILLE	TN	372063609	0.102921167	17
1780680058	GRAVES	GEORGE	N.	67 CATES STREET		DUNLAP	TN	373271777	0.102990904	17
1861496390	VELASCO	JOSE	PINLAC	4307 HIGHWAY 66 S		ROGERSVILLE	TN	378573155	0.1029919	17
1710299854	STARNES	GEORGANNA	J	1021 COOLIDGE ST STE 2		GREENEVILLE	TN	377434672	0.10339763	17
1174501878	JOHNSON	ALEX	RAY	115 E BROOKLYN ST		LINDEN	TN	370963515	0.103956157	17
1497782544	LEE	ROBERT	H.	1020 MOORE RD		DOVER	TN	370583750	0.104057998	17
1861495152	POMPHREY	ROBERT	J.	16615 HIGHWAY 104 N STE B		LEXINGTON	TN	383515753	0.105098084	17
1386669653	GRIFFIN	TERESA	BEVERLY	314 E MEETING ST		DANDRIDGE	TN	377254908	0.105155302	17
1275591042	FRANKENFIELD	ROBERT	SCOTT	3601 THE VANDERBILT CLINIC		NASHVILLE	TN	372325608	0.105522945	17
1861474967	LENOIR	DANIEL	RICHARD	100 VERMONT AVE		OAK RIDGE	TN	378306471	0.105776491	17
1760481451	WITHERSPOON	NANCY	LUONGO	150 W PRICE RD		DANDRIDGE	TN	377254524	0.105940359	17
1245362565	JONES	TIMOTHY	FREDERICK	2810 ACKLEN AVE		NASHVILLE	TN	372123312	0.10602796	17
1811991631	POORTENGA	CYNTHIA	L	121 E RAVINE RD	STE 900	KINGSPORT	TN	376603800	0.106573989	17
1245341403	SELLS	SAMUEL	PAUL	1701 NORTH MAIN STREET	SUITE A	SHELBYVILLE	TN	37160	0.106897856	17
1144217803	SMITH	CHARLES	GRAY	400 W CRAWFORD AVE		MONTEREY	TN	38574	0.107789584	17
1194088054	SCOTT	MARK	ANDREW	452 PERKINS EXT		MEMPHIS	TN	381173808	0.108109417	17
1003075862	ANDERSON	AKASHIA		211 HERITAGE PARK DR		MURFREESBORO	TN	371291557	0.108482324	17
1538279047	CHAMBERS	ERIN	E	490 DUNLOP LN		CLARKSVILLE	TN	370405007	0.108645258	17
1124112727	NELSON	MICHAEL	W	1323 EAST WOOD STREET		PARIS	TN	382424421	0.109993888	17
1033564141	GRINCHUK	ZHANNA		3601 THE VANDERBILT CLINIC		NASHVILLE	TN	372320001	0.110133291	17
1578590725	TRUSSLER	JAY	MICHAEL	585 INTERSTATE DR	SUITE B	MANCHESTER	TN	373553191	0.110517746	17
1922241959	HARTMAN	DANIEL	ROSS	397 WALLACE RD BLDG C	SUITE 100	NASHVILLE	TN	372114854	0.110844239	17
1114908175	DAY	GEORGE	L	170 BEECH ST	SUITE 1	HARROGATE	TN	377528251	0.111040543	17
1235648437	LOONEY	RACHEL	ANN	100 MOCCASIN BEND RD		CHATTANOOGA	TN	374054415	0.11201864	17
1336178748	WEBB	BRENT		2545 JACKSBORO PIKE		JACKSBORO	TN	377574847	0.112216773	17
1215995972	MCKINNEY	ROGER	E	1407 W BADDOUR PKWY		LEBANON	TN	370872513	0.112779622	17
1093917486	JOHNSON	LEIGH		215 E WATAUGA AVE		JOHNSON CITY	TN	376014629	0.113479784	17
1285625731	PATTEN	WILLIAM	THOMAS	222 22ND AVE N		NASHVILLE	TN	37203	0.113630216	17
1528055381	FOSTER	LINDA	A	1589 SPARTA ST	SUITE 201	MCMINNVILLE	TN	371101332	0.114227364	17
1639186455	JOHNSTON	CHERI	CONLEY	10810 PARKSIDE DR STE 108		KNOXVILLE	TN	379341980	0.114918765	17
1689665614	WHITE	CHARLES	WESLEY	180 OLD HICKORY BLVD STE L		JACKSON	TN	383052500	0.115569239	17
1902809718	MARTIN	DAVID	CHRISTOPH	205 HOSPITAL DR STE A		MC KENZIE	TN	382011649	0.116113806	17
1437127610	AMPUDIA	ROBERT	JOSEPH	434 4TH ST STE 305		NEWPORT	TN	378213735	0.116163604	17
1447393798	SLUDER	RAINA		377 COLD SPRINGS RD		MOUNTAIN CITY	TN	376834023	0.116277734	17
1124021407	MCCOY	JAMES		105 W STONE DR	STE 1F	KINGSPORT	TN	376603256	0.116914833	17
1902098635	BETT-BELLEAU	CHRISTINE	ELIZABETH	1113 MURFREESBORO RD	STE 319 & S	FRANKLIN	TN	370641306	0.116920574	17
1811974611	MCADOO	MICHAEL	A	6041 TELECOM DR		MILAN	TN	383583448	0.117178902	17
1336469048	CRIM	HOLLY		266 JOULE ST		ALCOA	TN	37701	0.117335054	17
1639142524	MILLER	ROBERT	G	2996 KATE BOND RD STE 405		BARTLETT	TN	381334063	0.11791455	17
1912151895	ADUSEI	ANDY	BAFI	4320 BALL CAMP PIKE STE A		KNOXVILLE	TN	379213312	0.118337034	17
1447233531	MURTI	APARNA	K	7655 POPLAR AVE	BLDG A, SUI	GERMANTOWN	TN	381383957	0.118535979	17
1508832718	MOSCA	ROBERT	W	1404 TUSCULUM BLVD	SUITE 3100	GREENEVILLE	TN	377454395	0.119910604	17
1265474936	FLAMING	BRAD	A	201 E EMORY RD		POWELL	TN	378494016	0.120148655	17
1215029897	KENNEDY	RICHARD	D	1040 N JAMES CAMPBELL BLVD	SUITE 107	COLUMBIA	TN	384012756	0.120674833	17
1861622862	JONES	AARON	TRAVIS	801 OAK RIDGE TPKE		OAK RIDGE	TN	378306916	0.121790167	17
1356318406	MADRID	DULCE	F	3568 CHERE CAROL RD		HUMBOLDT	TN	383433639	0.122336195	17
1659710531	WATSON	LASHUNDRA	NICOLE	3960 NEW COVINGTON PIKE		MEMPHIS	TN	381282504	0.12247476	17
1447275359	NOLIN	SHON	PATRICK	1894 COWAN HWY	SUITE 2	WINCHESTER	TN	373982643	0.12313608	17
1952485062	DIDIER	IRINA	A	3601 TVC		NASHVILLE	TN	372320001	0.123240216	17
1720021660	SMITH	TIMOTHY	D	950 BAKER HWY	STE. 4	HUNTSVILLE	TN	377564168	0.123690451	17
1275798498	ALVI	RABIA		917 W WALNUT ST		JOHNSON CITY	TN	376046527	0.125212162	17
1417923293	RISLEY	JON	H	150 DEBRA RD		CHATTANOOGA	TN	374115616	0.127083486	17
1174588297	POPE	JOHN	M	5225 OLD HICKORY BOULEVARD	SUITE 205	HERMITAGE	TN	37076	0.127672681	17
1043308661	WILLIAMSON	JOHN DAVI		4095 AMERICAN WAY 1	SUITE 1	MEMPHIS	TN	381188339	0.128358134	17
1346242302	REIFF	DEBORAH		105 W STONE DR	STE 5D	KINGSPORT	TN	376603256	0.128472537	17
1164436432	PARADA	JESUS	LEMUS	17 CENTRE PLAZA DR		JACKSON	TN	383052862	0.129207859	17
1497766349	FOKENS	JEFFREY		2018 WESTERN AVE		KNOXVILLE	TN	379215718	0.129976183	17
1265920581	COOMBES	KATHRYN	M	7744 CONNER RD		POWELL	TN	378493509	0.13001114	17
1821404682	RODRIGUEZ	MARIA	DANIELA	3481 AUSTIN PEAY HWY		MEMPHIS	TN	381283801	0.130617664	17
1043200603	RUSSELL	GERALD	THOMAS	11130 KINGSTON PIKE	SUITE 7&8	FARRAGUT	TN	379342865	0.131404883	17
1073780441	SLATER	MISTY	D	2330 THORNTON TAYLOR PKWY		FAYETTEVILLE	TN	37334	0.132090966	17
1760414429	MILLSPAUGH	JOHN	W B	1047 GLENBROOK WAY	SUITE 120	HENDERSONVILLE	TN	370751231	0.132173131	17
1871525618	BELANGER	ARTHUR	WILLIAM	SYDNEY AND LAMONT STREET		JOHNSON CITY	TN	37684	0.13287688	17
1821032285	GREENE	JONATHAN	F	720 FOOTHILLS MALL DR		MARYVILLE	TN	378013519	0.13392951	17
1477548154	HOLMES	GEORGE	L	397 WALLACE RD	SUITE 100	NASHVILLE	TN	372114854	0.134852934	17
1629039292	SMITH	LANG		1216 TROTWOOD AVE		COLUMBIA	TN	384016406	0.135548141	17
1144425075	MARSHALL	CHRISTOPH	DEAN AVER	526 FLORIDA AVE N		PARSONS	TN	383632626	0.135776363	17
1316364680	PERRY	HEATHER		620 SKYLINE DR		JACKSON	TN	383013923	0.137212817	17
1588630255	SALCEDO	PEPITO		103 REDBUD DR	SUITE E	PORTLAND	TN	371481617	0.137904815	17
1912988965	PANNOCCHIA	LUIS	C	309 N BROAD ST		NEW TAZEWELL	TN	378256600	0.13791981	17
1497833834	CAMPBELL	KEVIN	S	200 FORT SANDERS WEST BLVD STE 304		KNOXVILLE	TN	379223360	0.138349722	17
1891730032	HETRICK	THOMAS	H	7715 OAK RIDGE HWY		KNOXVILLE	TN	379313338	0.138436813	17
1609225911	SMITH	KENZIE	DENT	2400 PATTERSON ST STE 500		NASHVILLE	TN	372031582	0.138710667	17
1124022884	GAILMARD	WILLIAM	ROBERT	1 MEDICAL CENTER BLVD		COOKEVILLE	TN	385014294	0.139503555	17
1679544951	BOSKIND	CYNTHIA	L	740 CONFERENCE DR		GOODLETTSVILLE	TN	370721915	0.139860263	17
1134114150	GAREY	DAVID		2863 HIGHWAY 45 BYP		JACKSON	TN	383053618	0.141312707	17
1205825866	WILLIS	ANGELA	LEE	5651 FRIST BLVD	SUITE 713	HERMITAGE	TN	370762054	0.143540977	17
1861707507	BUNNELL	MELISSA	TYLER	941 SPRING CREEK RD		CHATTANOOGA	TN	374123909	0.14360016	17
1811960834	NASH	BARRINGTO	N	1921 TOPSIDE RD	STE 200	LOUISVILLE	TN	37777	0.144379305	17
1821317470	MCGRATH	DANIEL	HARRISON	7503 S NORTHSHORE DR		KNOXVILLE	TN	37919	0.144528222	17
1730404377	HARRIS	JEWEL	ARRIE	1169 JEFFERSON AVE		MEMPHIS	TN	381047217	0.14506427	17
1790271922	TROUTMAN	MICAH	BAYLEA	11653 CHAPMAN HWY		SEYMOUR	TN	378655099	0.145303697	17
1982617221	CHANDLER	VICKI	LITTLE	5220 PARK AVE	SUITE 100	MEMPHIS	TN	381193500	0.145518139	17
1538365424	MELANCON	KERI		657 MIDDLE CREEK RD		SEVIERVILLE	TN	378625014	0.145883152	17
1124406921	MALDONADO	NORA	ELIZABETH	9047 POPLAR AVE STE 105		GERMANTOWN	TN	38138	0.146127374	17
1538150255	KING	SHAWN	M	490 DUNLOP LN		CLARKSVILLE	TN	370405007	0.146793874	17
1053362426	BUTNER	MICHAEL	RAY	250 BOSWELL ST		LEXINGTON	TN	383511566	0.147079436	17
1073595385	BAGGA	SUDHIR	K	2839 HIGHWAY 231 N	SUITE 105	SHELBYVILLE	TN	371607447	0.147141228	17
1003034851	GUST	AMY	LYNN	675 MIDDLE CREEK RD		SEVIERVILLE	TN	378625014	0.147729979	17
1043221856	WARREN	KENNETH	R.	31 PHYSICIANS DR	SUITE 1	JACKSON	TN	383052071	0.148352243	17
1669445839	DUNAGAN	STEPHANIE	C.	430 S LAKE ST		PARIS	TN	382424573	0.14841252	17
1689698029	SOMJEE	NILOFER	ARIF	1431 CENTERPOINT BLVD	SUITE 100	KNOXVILLE	TN	379321984	0.149212571	17
1285935957	URBANO	JENNIFER	L.	280 FORT SANDERS WEST BLVD	SUITE 101	KNOXVILLE	TN	379223351	0.151019319	17
1861485039	CASE	KENNETH	R	300 STEAM PLANT RD.	SUITE 300	GALLATIN	TN	37066	0.151216876	17
1497710040	TOMCZYK	MARIA	J	1060 WILLIAM WAY NW		CLEVELAND	TN	373124369	0.151504655	17
1467501999	MCDONALD	SHANNON	C	317 SEVEN SPRINGS WAY	SUITE 104	BRENTWOOD	TN	37027	0.15178353	17
1750769840	TRAN	KHOI	TAN NGUYE	225 N WILLOW AVE		COOKEVILLE	TN	385012335	0.15188909	17
1861476152	GUPTON	HENRY	LEWIS	110 EXECUTIVE PARK DR		CLINTON	TN	377166876	0.152163446	17
1417932914	BARKER	FLOYD	JAMES	132 W MAIN ST		MOUNTAIN CITY	TN	376831308	0.152351801	17
1306137393	DURHAM	BEATRICE	L.	421 SOUTH MAIN ST.		CROSSVILLE	TN	38555	0.152523509	17
1477791689	YATES	RAYMOND	B	1861 STONEBROOK DR		KNOXVILLE	TN	379231331	0.152536695	17
1316939853	MALTMAN	CRAIG	JAMES	652 N. CEDAR AVENUE		COOKEVILLE	TN	38501	0.152728238	17
1508861774	MCDAVID	RICHARD	K	3114 BROWNS MILL RD		JOHNSON CITY	TN	376041417	0.153126635	17
1356311831	MANNING	JOHN	RICHARD	1304 SYCAMORE VALLEY RD		ASHLAND CITY	TN	370152843	0.153467755	17
1700816246	HARP	KEMBERLY	E	200 FORT SANDERS WEST BLVD	SUITE 107 M	KNOXVILLE	TN	379223357	0.154091827	17
1821085770	KENT	VINCENT	CARL	107 W PLEASANT AVE		COVINGTON	TN	380192535	0.154894377	17
1952836975	SHAFER	HAYDEN		3601 THE VANDERBILT CLINIC		NASHVILLE	TN	372320001	0.154912467	17
1831256056	TARR	DONALD	FLETCHER	4200 COLD SPRINGS RD		MOUNTAIN CITY	TN	376838041	0.154970099	17
1982869855	FULLERTON	MELISSA	J.	452 PERKINS EXT		MEMPHIS	TN	381173808	0.155592707	17
1982130993	MABRY	MICHAEL	R	303 MED TECH PKWY STE 100		JOHNSON CITY	TN	376042392	0.155658553	17
1124084694	SCHLEIFER	GROVER	FERDINAND	1720 E. REELFOOT AVE.	STE 103	UNION CITY	TN	382616048	0.155770661	17
1700995206	JEFFERSON	NICKOLA	SNOW	240 HANNAH RD		HARRIMAN	TN	377485851	0.155806572	17
1962908343	CROUTHERS	DEREK	LOGAN	3739 HIXSON PIKE		CHATTANOOGA	TN	374153520	0.157180241	17
1154409225	RAPP	SUSAN	L.	1100 EAST THIRD ST		CHATTANOOGA	TN	374032241	0.158123327	17
1124074489	SHELTON	MICHELLE	ALEXANDER	5146 STAGE ROAD	SUITE 101	MEMPHIS	TN	381343139	0.159584392	17
1760479836	MONTGOMERY	JOSEPH	H	190 UNIVERSITY AVE		PARSONS	TN	383632972	0.159712778	17
1134154081	HOLLINGSWORTH	JASON	L	186 HOSPITAL DR		CAMDEN	TN	383201618	0.160040775	17
1679719173	CAMPBELL	LORI	MARGARET	8806 EAGLE POINTE DR		KNOXVILLE	TN	379314989	0.16004755	17
1053845545	DE VILLA	GONZALO	RAFAEL	102 S CHARLES G SEIVERS BLVD		CLINTON	TN	377163916	0.160621858	17
1275530560	BASSAL	ALY	A.	1000 W G ST	SUITE 104	ELIZABETHTON	TN	376432959	0.160729867	17
1346221157	FORE	EDWARD	JOHNSON	105 W STONE DR	SUITE 4A	KINGSPORT	TN	376603256	0.161944028	17
1861487399	HAUN	JULIE	HWANG	4980 ALPHA LN		HIXSON	TN	373435470	0.162424882	17
1235121708	SMITH	WILLIAM	N	309 N BROAD ST		NEW TAZEWELL	TN	378256600	0.162672654	17
1528061223	MCRAY	DAVID	E.	1020 N HIGHLAND AVE		MURFREESBORO	TN	371302494	0.163153998	17
1801080171	SWINK	REBEKAH	LIVINGSTO	1505 W ELK AVE	SUITE 2	ELIZABETHTON	TN	376432848	0.163518836	17
1043215882	HENSLEY	JOSEPH		507 W MAIN ST		HOHENWALD	TN	384621319	0.163815874	17
1679667521	BROWNING	MATTHEW	F	471 NORTHCREST DR		SPRINGFIELD	TN	371723973	0.165855877	17
1538433230	AHMED	SAIMA	SABEEN	5826 NOLENSVILLE PIKE		NASHVILLE	TN	372116502	0.16586441	17
1245283571	ROBINSON	CHARLES	L.	1300 OLD WEISGARBER RD		KNOXVILLE	TN	379091291	0.165970652	17
1124462841	DEPHILLIPS	HENRY		4036 OLD HILLSBORO RD		FRANKLIN	TN	370649546	0.16647721	17
1164466587	WEST	MICHAEL	H	1208 MERCHANT DR		KNOXVILLE	TN	379124707	0.168208975	17
1427092857	CLARK	JACK	C	3601 THE VANDERBILT CLINIC		NASHVILLE	TN	372323039	0.168312098	17
1699863340	PAUL	DANIEL	JOSEPH	145 JUDGE DON LEWIS BLVD STE 7		ELIZABETHTON	TN	376436007	0.1684117	17
1922460575	JONES	BRIAN	SHAPPLEY	294 SUMMAR DR		JACKSON	TN	383013915	0.168821741	17
1346506615	NASS	REBECCA	AMY	2863 HIGHWAY 45 BYP		JACKSON	TN	383053618	0.168908693	17
1871703843	HERNANDEZ FOR	JOSE	J	1910 CHATSWORTH DR		GERMANTOWN	TN	381382665	0.169109681	17
1558312447	KLEIN	DENNIS	M	657 E BROADWAY BLVD	HEALTHSTAR	JEFFERSON CITY	TN	37760	0.169159062	17
1336146547	BIEBERLY	JOSEPH	EDWARD	630 ONEEGA LN	STE A	ERWIN	TN	376502199	0.169444888	17
1356304984	MCBEAN	MARY	R.	3098 CAMPBELL STATION PKWY		SPRING HILL	TN	371746270	0.169507829	17
1508057159	TOMPKINS	JAMES	PAUL	601 W MAIN ST		BYRDSTOWN	TN	385492400	0.170244889	17
1124516018	COLON	CHRISTINE	RACHELLE	917 W WALNUT ST		JOHNSON CITY	TN	376046527	0.171198709	17
1932213493	LOSKOVITZ	LEWIS	IRWIN	2018 GERMANTOWN RD S		GERMANTOWN	TN	38138	0.171357656	17
1306930813	GRIFFIN	TCHAD	F.	4824 WASHINGTON PIKE		KNOXVILLE	TN	379172156	0.17178385	17
1174919617	COOPER	LAUREN	LEWIS	133 HOSPITAL DR STE 500		CARTHAGE	TN	37030	0.172353815	17
1881711653	MARABLE	CHARLES	TRENTON	2001 MALLORY LN STE 202		FRANKLIN	TN	370678235	0.172568518	17
1821020587	DOWLING	CARRIE	LOUISE	7140 STAGE ROAD	SUITE 106	BARTLETT	TN	381338955	0.173476368	17
1790708097	FISK	JOHN	W	1407 W BADDOUR PKWY		LEBANON	TN	370872513	0.173483334	17
1669443875	BORN	LAURA	J	2933 MEDICAL CENTER PKWY STE A		MURFREESBORO	TN	371292391	0.174174984	17
1578555611	RHODY	JACK	RANDALL	302 N CONGRESS BLVD		SMITHVILLE	TN	371662704	0.174667824	17
1578671046	TOLBERT	E C		421 EAST BELL STREET		MURFREESBORO	TN	37130	0.175099353	17
1245421668	FOSHEE	FRED	C	1503 E LAMAR ALEXANDER PKWY		MARYVILLE	TN	378045131	0.175292975	17
1275560351	MAYS	RICHARD	H	7209 CHAPMAN HIGHWAY		KNOXVILLE	TN	37920	0.175706997	17
1619945292	HILL	KEITH	REGEN	8 NEW MIDDLETON HWY	SUITE A	GORDONSVILLE	TN	385636603	0.175761525	17
1982650727	ALLSOP	BRUCE	NEAL	220 FORT SANDERS WEST BLVD	SUITE 101	KNOXVILLE	TN	379223398	0.175874941	17
1225411010	BATSON	COREY	JAMAR	3601 THE VANDERBILT CLINIC		NASHVILLE	TN	37232	0.176175526	17
1932100328	HIX	AMY	SPEARS	120 WALNUT COMMONS LN	SUITE C	COOKEVILLE	TN	385016035	0.176556641	17
1346507423	DUCEY	JOHN	MATTHEW	397 WALLACE RD STE 100		NASHVILLE	TN	372118025	0.176904556	17
1295706257	BOTSKO	JAMES	J	740 CONFERENCE DR		GOODLETTSVILLE	TN	370721915	0.177058856	17
1851380406	GENTRY	CHET	M	3300 WILLIAMS ENTERPRISE DR		COOKEVILLE	TN	385064280	0.177327319	17
1356336119	ENGBRETSON	JOHN	W	452 PERKINS EXT		MEMPHIS	TN	381173808	0.177952956	17
1962010520	MARSH	SHERENE		5073 MAIN ST STE 200		SPRING HILL	TN	371742738	0.178223363	17
1629556196	HILL	KARA	MARIE	108 FURCHES DR APT 2		GRAY	TN	376152860	0.178781153	17
1700983376	KRISHNAMOORTH	SIVASUBRA		1901 BROOKSIDE DR		KINGSPORT	TN	376604617	0.178817553	17
1306387717	MINASYAN	TATEVIK		294 SUMMAR DR		JACKSON	TN	383013915	0.179061205	17
1174576599	GOMEZ	JULIA	E	2400 PATTERSON ST	500	NASHVILLE	TN	372031562	0.179917421	17
1154369320	ASHMORE	TIMOTHY	ELBERT	175 HOSPITAL DR		CAMDEN	TN	383201617	0.181141715	17
1124525423	CLELAND	ELLEN	CLARA	1949 GUNBARREL RD STE 200		CHATTANOOGA	TN	374217133	0.182150994	17
1174551600	HORTON	CHRISTOPH	REYNOLDS	7693 RHEA COUNTY HWY	SUITE 3	DAYTON	TN	373216082	0.18253692	17
1215223292	SMITH	COLIN	GARRETT	315 N WASHINGTON AVE	SUITE 265	COOKEVILLE	TN	385012603	0.182585167	17
1821160334	WILGUS	WENDY	R	401 E MAIN ST		JOHNSON CITY	TN	376014877	0.182732505	17
1316274889	GASSAWAY	KATE	CURTIS	830 W POPLAR AVE	SUITE 2	COLLIERVILLE	TN	380174046	0.184306122	17
1306876537	DHANDAPANI	MURUGESEN		2146 JACKSBORO PIKE	SUITE C	LA FOLLETTE	TN	377663024	0.184398571	17
1881127462	TCHOUNGANG	DANIELLE		2863 HIGHWAY 45 BYP		JACKSON	TN	383053618	0.185165185	17
1386751618	CHASE	BARTON	AUSTIN	3856 HWY 57 WEST		RAMER	TN	38367	0.18528314	17
1700199981	HANEY	ALAN	DOUGLAS	103 MIDLAKE DR		KNOXVILLE	TN	379183039	0.185672204	17
1275025181	STAYTON	ELIZABETH	ERIN	1404 TUSCULUM BLVD STE 2300		GREENEVILLE	TN	37745	0.185723479	17
1639326010	SELF	ZACHARY	B	3030 COVINGTON PIKE	SUITE 100	MEMPHIS	TN	381285048	0.186547227	17
1114977899	EPPLER	JASON	WADE	294 SUMMAR DR		JACKSON	TN	383013915	0.186563358	17
1831167741	SCHMALZRIED	CRAIG	D	1404 TUSCULUM BLVD	SUITE 2100/	GREENEVILLE	TN	377454395	0.187101829	17
1336298900	HARRIS	MARK		1169 JEFFERSON AVE		MEMPHIS	TN	381047217	0.187440118	17
1962614552	DUFFY	JAMIRA	NIAMBI	726 S CHURCH ST		MURFREESBORO	TN	371304926	0.187614515	17
1508822495	TURNER	KEVIN	L	230 ASSOCIATES BLVD		ALCOA	TN	377011943	0.187693216	17
1962936096	ROUMAYA	ELENA	ANN	620 SKYLINE DR		JACKSON	TN	383013923	0.187994853	17
1962481713	SHEPHERD	MICHAEL	D	1100 EAST THIRD STREET		CHATTANOOGA	TN	374032241	0.188491364	17
1043357916	CLINE	RICHARD	WILLIAM	108 MEDICAL CENTER BLVD	SUITE G-50	FAYETTEVILLE	TN	373342741	0.189007293	17
1245227891	POGUE	JAMES	HERMAN	5552 FRANKLIN PIKE	SUITE 100	NASHVILLE	TN	372202130	0.189629973	17
1306879077	HARLESS	RENEE	RICE	725 GLENWOOD DRIVE	SUITE E-490	CHATTANOOGA	TN	374041189	0.189734186	17
1295152569	KNIGHT	ASHADA	F	2863 HIGHWAY 45 BYP		JACKSON	TN	383053618	0.189799879	17
1154435501	KOSINSKI	JOSEPH	FRANK	490 DUNLOP LN		CLARKSVILLE	TN	370405007	0.190390423	17
1942271093	FRYE	VICKI	R	1494 STUART RD NE		CLEVELAND	TN	373125823	0.190441928	17
1700170602	MEADOWS	KRISTOPHE	BRENT	975 E. THIRD STREET		CHATTANOOGA	TN	37403	0.190568386	17
1336143163	ODUM	BRETT	C	240 MEDICAL PARK BLVD	STE 3600	BRISTOL	TN	376207346	0.190710869	17
1689694887	GLASS	DUDLEY	CRAIG	1020 N HIGHLAND AVE		MURFREESBORO	TN	371302494	0.190964893	17
1528148632	WILLIAMS	RONALD	LEON	1611 MCARTHUR ST		MANCHESTER	TN	373552532	0.191080506	17
1790753259	SMITH	GINGER	L	21 DIXON SPRINGS HWY	SUITE D	CARTHAGE	TN	370304011	0.191194369	17
1538599808	FLOWERS	BOBBY		437 ROSSER RD		MEMPHIS	TN	381201505	0.191472144	17
1417900820	MCCRACKEN	DENNIS		710 CORNERSVILLE RD		LEWISBURG	TN	37091	0.191633362	17
1053362939	MURFF	RONALD	E.	1300 OLD WEISGARBER RD		KNOXVILLE	TN	379091291	0.192699888	17
1861768350	WOODARD	JENNIFER	LYNN	415 BROAD ST STE 410		KINGSPORT	TN	376604264	0.193331267	17
1275038184	ALLEN	AMANDA	JOHNSON	3601 THE VANDERBILT CLINIC		NASHVILLE	TN	372321450	0.194658137	17
1841293586	JONES	WARREN		4848 FORT HENRY DR		KINGSPORT	TN	376633347	0.194664484	17
1659454403	RIGGINS	JOVONNA	R	6784 HIGHWAY 411		BENTON	TN	373074818	0.195238679	17
1245650803	MATTHEWS	ASHLEY	NICOLLE	1301 PRIMACY PKWY		MEMPHIS	TN	381190213	0.195458706	17
1609857614	CREWS	STEVEN	ALAN	2305 N GATEWAY AVE UNIT 2		HARRIMAN	TN	377488709	0.195860537	17
1962794016	HALKE	DONALD	J	765 FLORENCE RD		SAVANNAH	TN	383723451	0.196476231	17
1598715419	PACK	SHERYL	D	1497 W ELK AVE	SUITE 21	ELIZABETHTON	TN	376432895	0.196521829	17
1255383469	LENZ	WADE	E	5600 BRAINERD RD STE A4		CHATTANOOGA	TN	374115336	0.196871508	17
1568451128	BINGHAM	WILLIAM	B	103 BENNETT RD		OLIVER SPRINGS	TN	378405008	0.197290215	17
1548202930	UDDIN	NAEEM		100 W BURTON ST		MURFREESBORO	TN	371303657	0.198204407	17
1447256490	FERLAND	ROBERT	GUY	2102 PARK PLAZA DR		SPRINGFIELD	TN	371723937	0.198739774	17
1346475084	CONNER	DAVID	CHARLES	204 SYLVAN DR		LOOKOUT MOUNTA	TN	373501630	0.199980867	17
1467447664	BRUST	MATTHEW	L	397 WALLACE RD	SUITE 100	NASHVILLE	TN	372114854	0.200216866	17
1306981741	EATON	MOLLY		1272 GARRISON DR		MURFREESBORO	TN	371292598	0.200641302	17
1508003815	RILEY	CARA		1255 E COLLEGE ST	SUITE 100	PULASKI	TN	384784515	0.20068319	17
1245271808	AVERETT	ANDREW	KNOX	PO BOX 280236		NASHVILLE	TN	372280236	0.20126778	17
1467428680	POWERS	RICHARD	REAMS	1605 NASHVILLE HWY	SUITE 200	COLUMBIA	TN	384012071	0.201855333	17
1497975486	SCOTT	JIM	L.	816 HAMILTON RD		LEBANON	TN	370876325	0.202264167	17
1740250471	KOELLA	LOUIS	E	1314 UNIVERSITY AVE		SEWANEE	TN	373752303	0.20226759	17
1336679174	BRADLEY	MEGAN		1924 ALCOA HWY # U-67		KNOXVILLE	TN	379201511	0.202596232	17
1942294863	POLK	DONALD	GABRIEL	103 JV MANGUBAT DR		WAYNESBORO	TN	384852440	0.202775507	17
1831126812	MANNING	RICKEY	D	4117 E EMORY RD		KNOXVILLE	TN	379384229	0.203469638	17
1881699981	SEWELL	CHRISTOPH	SAMUEL	341 W CENTRAL AVE		JAMESTOWN	TN	385563405	0.203731722	17
1295705564	HORTON	DEBORAH	E	227 CEDAR ST		SEVIERVILLE	TN	378623838	0.203915479	17
1821607052	MOORE	COLTON	RAY	104 COLLINS RD		DRESDEN	TN	382252426	0.204764297	17
1538257894	BRUIJN	LUCY	LAN	4095 AMERICAN WAY	SUITE 1	MEMPHIS	TN	381188339	0.205011218	17
1609840131	GELESKIE	PETER	T.	1210 BRIARVILLE RD	BLDG B	MADISON	TN	371155141	0.205680165	17
1356469217	KOLEYNI	CAMELLIA		VANDERBILT STUDENT HEALTH CTR	ZERFOSS BUI	NASHVILLE	TN	372320001	0.205918862	17
1154324960	BRYANT	MICHAEL	LEE	205 HOSPITAL DR STE A		MC KENZIE	TN	382011649	0.206050234	17
1891719274	CHERTOK	HAROLD	A	445 N CEDAR AVE		COOKEVILLE	TN	385012422	0.206118354	17
1871592287	LOWRY	SUSAN	S	117 KENNEDY DR		MARTIN	TN	382373394	0.206494945	17
1457388985	THOMAS	JAMES	H.	145 PICKWICK ST		SAVANNAH	TN	383721953	0.206565408	17
1134195860	HINES	GREGORY	ALAN	1311 S LOCUST AVE STE 102	SUITE 102	LAWRENCEBURG	TN	384644054	0.207292329	17
1477726487	MYATT	JASON	ADAM	2863 HIGHWAY 45 BYP		JACKSON	TN	383053618	0.20773796	17
1326138470	GRIGSBY	HOLLY	CHARLENE	2204 PAVILION DR	SUITE 110	KINGSPORT	TN	376604657	0.208261291	17
1134291883	BAKER	ROBERT	FRANCIS	207 E BOCKMAN WAY		SPARTA	TN	385832041	0.208423959	17
1750973301	CRISP	BENJAMIN	R	264 NEW SHACKLE ISLAND RD STE 107		HENDERSONVILLE	TN	370752481	0.209417794	17
1508882671	PHELPS	KENNETH	J	304 W CHURCH ST		LEWISBURG	TN	37091	0.209537313	17
1376635052	COUCH	JAMES	C	200 S CROSS BRIDGES RD		MT PLEASANT	TN	384741714	0.209799994	17
1912918343	PRIBANICH	STEVEN		57 W ADAMS ST		CROSSVILLE	TN	385554836	0.210254548	17
1568451516	CLARITY	GREGORY	E	208 MEDICAL PARK BLVD		BRISTOL	TN	37620	0.210380101	17
1679736094	KHAN	MUNEEZA		1301 PRIMACY PKWY		MEMPHIS	TN	381190213	0.211674275	17
1669438784	MERRILL	JEFFREY	R	1019 W OAKLAND AVE	SUITE 1	JOHNSON CITY	TN	376042357	0.212029404	17
1497818819	RAHN	CHARLES	L	266 JOULE ST		ALCOA	TN	377012422	0.212060081	17
1124291240	SITTNICK	STEPHEN	MICHAEL	1301 PRIMACY PKWY		MEMPHIS	TN	38119	0.213066781	17
1487749446	SNYDER	KELLY	J	200 S CROSS BRIDGES RD		MT PLEASANT	TN	384741714	0.214043968	17
1932150430	CROUCH	DAVID	N	11808 KINGSTON PIKE	STE 160	KNOXVILLE	TN	379343803	0.214541985	17
1720088974	BUCHANAN	ERNEST	GROVER	1101 NEAL ST		COOKEVILLE	TN	385010901	0.214635697	17
1528006673	NAIFEH	JAMES	EDWARD	640 US HIGHWAY 51 BYP E	SUITE E	DYERSBURG	TN	380242067	0.214686815	17
1215165311	BUSH	SARA	BETH	1255 E COLLEGE ST STE 100		PULASKI	TN	384784553	0.214799524	17
1578728002	SPILKIN	SIMON	MARTIN	1492 TINY TOWN RD	SUITE A1&A2	CLARKSVILLE	TN	370427873	0.215012645	17
1700823713	TODD	JEFF		205 S MCCRARY ST		WOODBURY	TN	371901439	0.215175975	17
1225064694	BHATNAGAR	SNEH	ARATI	8071 WINCHESTER RD		MEMPHIS	TN	381258206	0.216730483	17
1093988008	SHIRES	JAY	GORDON	294 SUMMAR DR		JACKSON	TN	383013915	0.217628249	17
1942245683	SHACKELFORD	CLAUDE	EDWARD	3098 CAMPBELL STATION PKWY		SPRING HILL	TN	371746270	0.217632793	17
1659752764	WANG	CHEN		961 SPRING CREEK RD		CHATTANOOGA	TN	374123959	0.218643927	17
1982054532	PAPE	PUJA	TOPRANI	1020 N HIGHLAND AVE STE A		MURFREESBORO	TN	371302494	0.219317669	17
1396058574	LAYMANCE	JONATHAN	BEN	1855 TANNER WAY	SUITE 200	HARRIMAN	TN	377488302	0.220294647	17
1659311702	GRIFFIN	CHAD	A	433 SEWELL DR		SPARTA	TN	385831223	0.220574457	17
1851357578	JOHNSON	JAMES	S	4147 HIGHWAY 127 N STE 102		CROSSVILLE	TN	385717521	0.222305573	17
1821049545	YLITALO	ASHLEY	D.	1300 OLD WEISGARBER RD		KNOXVILLE	TN	379091291	0.222764053	17
1114055845	CAMPFIELD	BRETT	ALLAN	1995 HIGHWAY 51 S		COVINGTON	TN	380193635	0.22278235	17
1740284314	NORTHROP	ROBERT		111 W STONE DR	STE 200	KINGSPORT	TN	376606027	0.223106086	17
1013904341	WALKER	ARTHUR	WINFRED	806 E MAIN ST		WAVERLY	TN	371851814	0.224291775	17
1457330649	LAGUEUX	MARTHE-SO		3500 N MOUNT JULIET RD		MOUNT JULIET	TN	371223078	0.225126792	17
1265846372	PALMER	CHRISTOPH		744 MIDDLE CREEK RD STE 108		SEVIERVILLE	TN	378625036	0.225375338	17
1417941022	HUNT	JOE	W	202 TUCKER AVE		RIPLEY	TN	380631631	0.226322615	17
1477585859	MURPHY	RICHARD	LOUIS	3535 CHERE CAROL RD		HUMBOLDT	TN	38343	0.226527368	17
1942408851	CHUNDURU	PADMAVATH		1800 MEDICAL CENTER PKWY	STE 400	MURFREESBORO	TN	371292567	0.22800092	17
1083062517	HAGENSON	CHRISTOPH	RYAN	110 EXECUTIVE PARK DR		CLINTON	TN	37716	0.228053501	17
1982649240	MEISENHEIMER	STEPHEN	L	1120 E WEISGARBER RD	STE 104	KNOXVILLE	TN	379092685	0.228705961	17
1699861559	SCHWEITZER	MEREDITH		3534 MURFREESBORO PIKE	SUITE 104	ANTIOCH	TN	370132583	0.229214821	17
1821171042	BROWN	DANA	STEVEN	208 LYNN GARDEN DR		KINGSPORT	TN	376603171	0.229221417	17
1295779148	SUH	PYUNG		401 E MAIN ST		JOHNSON CITY	TN	376014877	0.229717384	17
1417304569	SHELL	JOHN	CLARK	150 HARBOR CREEK DR		MEMPHIS	TN	38103	0.229775919	17
1578527677	SEXTON	JOHN	THOMAS	150 E SWAN ST		CENTERVILLE	TN	370331446	0.229947549	17
1750391116	CHILDERS	ANGIE	JEAN	2569 DOUGLASS AVE		MEMPHIS	TN	381142532	0.22995469	17
1467423947	PAGE	CARI	BETH	520 E 12TH ST		SOUTH PITTSBUR	TN	373801633	0.230121185	17
1104867381	FORTICH	JAIRO	ALFREDO	140 MARKET PLACE BLVD STE E		KNOXVILLE	TN	379222337	0.230122886	17
1851540694	MOORE	CHRISTOPH	TIMOTHY	3914 SAINT ELMO AVE		CHATTANOOGA	TN	374091268	0.230370814	17
1477669869	TITUS	WILLIAM	P	3601 TVC		NASHVILLE	TN	372320001	0.230574857	17
1184699662	PHELPS	THOMAS	F	1750 CEDAR LN 300		TULLAHOMA	TN	373884762	0.23100476	17
1346214855	FORTIER	DIANE		961 SPRING CREEK RD	GALEN MEDIC	CHATTANOOGA	TN	37412	0.231107271	17
1225079031	OAKES	GARY		3250 CRESTMOUNT DR		MURFREESBORO	TN	371292607	0.231943096	17
1588152292	WHITE	ELIZABETH	NICOLE	208 MEDICAL PARK BLVD		BRISTOL	TN	376207343	0.232905531	17
1891887659	BAIN	ROBERT	A	200 S CROSS BRIDGES RD		MT PLEASANT	TN	384741714	0.232966487	17
1003884412	WILLIAMS	JAMES	R	434 4TH ST	STE 301	NEWPORT	TN	378213735	0.232974763	17
1528618162	ADAMS	LYDIA		108 MEDICAL CENTER BLVD STE G-50		FAYETTEVILLE	TN	373342741	0.23333885	17
1336199983	GREEAR	RANDALL	ALAN	726 MCFARLAND ST		MORRISTOWN	TN	378143989	0.234155012	17
1447562210	CHASTEN	CHAYLA	M	3601 THE VANDERBILT CLINIC		NASHVILLE	TN	372323140	0.234265701	17
1689699381	AYO	RAYE-ANNE		11217 W POINT DR STE 2		KNOXVILLE	TN	379342873	0.234808442	17
1164527842	HARTMAN	RONALD	DENNIS	131 HOSPITAL LN		JELLICO	TN	377624404	0.234908536	17
1558379834	BALDRIDGE	RUTH	ELLEN	315 GILL AVE		KNOXVILLE	TN	379177209	0.235129696	17
1487621512	MUIR	ERIC		2863 HIGHWAY 45 BYP		JACKSON	TN	383053618	0.235315904	17
1740620103	BAILEY	BENJAMIN	T	1404 TUSCULUM BLVD STE 3100		GREENEVILLE	TN	377454648	0.235503905	17
1205096351	PIKE	DANIEL	RAY	2569 DOUGLASS AVE		MEMPHIS	TN	381142532	0.235719677	17
1578545372	HEALD	DAVID	GRANT	100 VERMONT AVE		OAK RIDGE	TN	378306471	0.235777326	17
1629142955	BREETZKE	CECIL	BRIAN	1060 PEERLESS XING NW	SUITE 200	CLEVELAND	TN	373123784	0.235790187	17
1376592782	CLAPP	MARK	ALLEN	315 N WASHINGTON AVE	SUITE 130	COOKEVILLE	TN	385012603	0.236357375	17
1053420950	SEXTON	CURTIS	CECIL	130 INDEPENDENCE LN		LA FOLLETTE	TN	377663031	0.236915224	17
1053413815	WEBB	CLINTON	STEVE	401 E MAIN ST		JOHNSON CITY	TN	376014877	0.237004487	17
1215014717	TWILLA	RONALD	GUY	4039 HIGHLAND ST	SUITE 5	MILAN	TN	383583483	0.237064211	17
1548827223	BELEW	CASSIDY		130 COMMONS DR		MARTIN	TN	382373879	0.237659895	17
1225058407	PETERS	JOSEPH	A	8917 HIGHWAY 57		COUNCE	TN	38326	0.237662392	17
1851397657	HELLMANN	ROBERT	SHEARER	413 DEVONIA ST		HARRIMAN	TN	377482010	0.238133062	17
1235142365	LEE	CRISTY	GILLESPIE	1901 S SHADY ST		MOUNTAIN CITY	TN	376832021	0.240229365	17
1447236450	MOORE	JASON	B.	208 MEDICAL PARK BLVD		BRISTOL	TN	376207343	0.240606147	17
1063467504	DAVIS	MONICA	LEIGH	1195 OLD HICKORY BLVD	SUITE 103	BRENTWOOD	TN	370274239	0.240777597	17
1124097852	KALB	DANIEL	BENNETT	4091 MALLORY LN	SUITE 118	FRANKLIN	TN	370674849	0.241014944	17
1295124618	SHERIDAN	ANGELINA		8845 RHEA COUNTY HWY		DAYTON	TN	373215926	0.241309188	17
1942354956	GUIDI	JOHN	F	2859 HIGHWAY 45 BYP		JACKSON	TN	383053618	0.241640073	17
1831182526	FILIPCIC	RAMUNE	M	3091 KIRBY WHITTEN PKWY		BARTLETT	TN	38134	0.241654699	17
1710324116	FORD	ROBERT	VIRGIL	7211 WELLINGTON DR STE 201		KNOXVILLE	TN	379195968	0.241911198	17
1427407006	FAINSOD	JOSHUA		294 SUMMAR DR		JACKSON	TN	383013915	0.242146677	17
1750398723	COLE	GARY	W	305 DOVER ROAD		CLARKSVILLE	TN	37042	0.242211491	17
1396837852	STEWART	EARL	L	2815 N HIGHLAND AVE	SUITE C	JACKSON	TN	383051729	0.242576228	17
1306827605	HAMBY	MINDI		3939 CENTRAL PIKE		HERMITAGE	TN	37076	0.243086611	17
1518287226	PASLAY	DAVID	JORDAN	4095 AMERICAN WAY		MEMPHIS	TN	381188339	0.243643543	17
1598746554	WILLETT	DWIGHT	H	820 W RACE ST		KINGSTON	TN	377632120	0.243951475	17
1265968606	HAYES	RICHARD	KYLE	718 HARBOR BEND RD		MEMPHIS	TN	381030888	0.244174541	17
1396743571	THARP	MELODY	CAMILLE	121 FRANK DIGGS ROAD		CLINTON	TN	37716	0.244218215	17
1679671515	BROOME	WILLIAM	SMITH	4410 VALLEY VIEW DR		KNOXVILLE	TN	379171304	0.244359975	17
1407859796	HAGER	SHELTON		105 W STONE DR	STE 3A	KINGSPORT	TN	376603256	0.245687371	17
1013901222	MORAFA	OLAWALE	ADETAYO	2693 UNION AVENUE EXT	SUITE 100	MEMPHIS	TN	381124403	0.24636008	17
1619976735	CRENSHAW	SHREAREST	MIGNON	6005 PARK AVE	STE 704	MEMPHIS	TN	381195202	0.246435138	17
1376939207	HELMLY	LAURA	ANNE	208 MEDICAL PARK BLVD		BRISTOL	TN	376207343	0.246589165	17
1487941522	NGO	PAUL	JOHN	107 CHARLES E DAVIS BLVD		NASHVILLE	TN	372102745	0.246690516	17
1508806746	MILLER	MICHAEL	RAY	6130 NOLENSVILLE RD		NASHVILLE	TN	372116813	0.246902798	17
1023095858	GASPAR	MATTHEW	JOSEPH	251 HANCOCK CEMETERY LN		ALPINE	TN	385436461	0.247751832	17
1578655791	BOONE	JOHN	M	3601 THE VANDERBILT CLINIC		NASHVILLE	TN	372322499	0.24856139	17
1942430111	BARAKAM	NEHA		415 BROAD ST	SUITE 410	KINGSPORT	TN	37660	0.248825065	17
1619954575	JOHNSON	BRUCE	W	6401 MOUNTAIN VIEW ROAD	SUITE 109	OOLTEWAH	TN	373636685	0.249023392	17
1699201681	FELIX	ARIEAL	TIFFANY	255 E WATT ST		ALCOA	TN	377012236	0.24937212	17
1942797907	CROWDER	JESSICA	HAYNES	2723 NEW SALEM HWY		MURFREESBORO	TN	371285253	0.249648063	17
1760830897	THURMAN	KATHERINE	N	7503 S NORTHSHORE DR		KNOXVILLE	TN	379198002	0.250592654	17
1437114063	ROMANIUK	ALEX	GEORGE	1060 WILLIAM WAY NW		CLEVELAND	TN	373124369	0.250817742	17
1538110309	VINCENT	BRUCE	S	444 CLINCHFIELD ST STE 2500		KINGSPORT	TN	376603858	0.250830874	17
1689628406	ENGLISH	ADAM	P	2290 N WASHINGTON AVE		BROWNSVILLE	TN	380121607	0.250938966	17
1922448208	WRIGHT	TAYLOR	A	1924 ALCOA HWY	U-67	KNOXVILLE	TN	379201511	0.250972605	17
1881127074	PRENTICE	DESEREE		6130 NOLENSVILLE RD		NASHVILLE	TN	372116813	0.251059659	17
1447282009	SEEMAN	CYNTHIA	L.	333 SPRINGHOUSE CIR		FRANKLIN	TN	370675834	0.251278422	17
1154361319	ADAMS	SHANE	M	101 MED TECH PKWY	SUITE 305	JOHNSON CITY	TN	376044007	0.25140051	17
1780654285	STIMPSON	CHARLES	L.	1701 N MAIN ST	SUITE D	SHELBYVILLE	TN	371602303	0.251944732	17
1861607194	MOORE	VICKIE	S	815 EAST PARKWAY	SUITE #7	GATLINBURG	TN	377384915	0.253358884	17
1932197845	MCNEELEY	EDWARD	TRENT	110 EXECUTIVE PARK LANE		CLINTON	TN	37716	0.25364086	17
1619911039	CHAMBERS	ROBERT	T	1208 MERCHANT ROAD		KNOXVILLE	TN	379124707	0.254891798	17
1821019845	SIDANI	MOHAMAD	ANIS	MMC MEDICAL SHOOL FAMILY & COMMUNITY MEDICINE DEPART	1005 DR. D.	NASHVILLE	TN	372083599	0.255190087	17
1710963525	BROOME	ROCHELLE	ANNETTE	40 BURTON HILLS BLVD	SUITE 200	NASHVILLE	TN	372156155	0.255833966	17
1639551369	BEDIAKO	CHRISTIAN		1609 ZURICH DR		SPRING HILL	TN	371747181	0.25618361	17
1174717235	MEADE	ELLA	FARIDA	1 MEDICAL PARK BLVD		BRISTOL	TN	376207430	0.256759442	17
1861550667	KIRSCHKE	DAVID	LOUIS	1233 SOUTHWEST AVE		JOHNSON CITY	TN	376046596	0.257212589	17
1124045562	STANFIELD	LUTHER	GENE	150 DEBRA RD		CHATTANOOGA	TN	374115616	0.25732102	17
1679543623	SCHWOB	TIMOTHY	E	1019 W OAKLAND AVE	SUITE 1	JOHNSON CITY	TN	37604	0.257603833	17
1588775894	SCHEFFER	ERICA	D	1504 YELLOW TWIG LN		DYERSBURG	TN	380242955	0.257636354	17
1831155951	KIMBRO	MICHAEL	K	1901 S SHADY ST		MOUNTAIN CITY	TN	376832021	0.25811141	17
1740226646	VONCLEF	JULIUS	S	2125 W EMORY RD		POWELL	TN	378493704	0.258254785	17
1003830332	LIM	ROBERT	T	900 CONFERENCE DR STE 8		GOODLETTSVILLE	TN	370721925	0.258771032	17
1982608428	CLARK	JAMES	WARNER	105 LIMESTONE RURITAN RD		LIMESTONE	TN	376812515	0.258923731	17
1285615278	FREEMAN	TONY	A	1210 BRIARVILLE RD	BLDG F	MADISON	TN	371155141	0.259062121	17
1790212520	ROWE	GARRETT		11657 CHAPMAN HWY		SEYMOUR	TN	378655047	0.259448922	17
1831487222	WARD	KYLE	A	105 W STONE DR	SUITE 6A	KINGSPORT	TN	376603365	0.259562177	17
1063506921	PENNINGTON	JOHN	MARK	2536 HIGHWAY 49 E STE 110		PLEASANT VIEW	TN	371467160	0.259715119	17
1003128893	PICKETT	KIMBERLY	LYNN	5600 BRAINERD RD	SUITE H-100	CHATTANOOGA	TN	374115310	0.260393376	17
1568901734	EZEKAKPU	ELOCHUKWU		4004 PINEORCHARD PL		ANTIOCH	TN	370131451	0.261006552	17
1942261557	MCCORD-DUNCAN	ELIZABETH	L.C.	810 CHURCH STREET		GREENEVILLE	TN	37744	0.261176014	17
1326629304	CANTRELL	CIARRA	RACHELLE	117 W COMMERCIAL AVE		MONTEREY	TN	385741107	0.261562288	17
1740203207	DARBY	DEWAYNE	PASCHALL	150 W PRICE RD		DANDRIDGE	TN	377254524	0.261690946	17
1427423078	CARTER	JENNIE	M	3170 APPALACHIAN HIGHWAY STE 5		JACKSBORO	TN	377573024	0.261849461	17
1558300723	DAUGHERTY	STEVE	DENNIS	6098 DEBRA RD	6200 BUILDI	CHATTANOOGA	TN	374115702	0.262468528	17
1033155072	MOREHEAD	LANCE		9303 PARK WEST BLVD	STE 100	KNOXVILLE	TN	379234322	0.26255991	17
1104802909	HOLT	JAMES	D	917 W WALNUT ST		JOHNSON CITY	TN	37604	0.263221199	17
1801892054	DALLE-AVE	MARK	JOSEPH	4307 HIGHWAY 66 S		ROGERSVILLE	TN	378573155	0.265809691	17
1952306029	BURROUGHS	WALLACE	F	1031 W MADISON AVE		ATHENS	TN	373033498	0.266045651	17
1750354155	WIGHT	CLINTON	ALAN	907 E LAMAR ALEXANDER PKWY		MARYVILLE	TN	378045015	0.266306144	17
1548307788	WILLIAMS	PAUL	PARKER	335 POPLAR VIEW LN E	#1	COLLIERVILLE	TN	380173192	0.266466103	17
1083609481	BONNAIRE	HARRY	JOSEPH	607 W DUE WEST AVE STE 102		MADISON	TN	371154420	0.267314897	17
1245765239	COOPER	GREGORY	J	102 E RAVINE RD		KINGSPORT	TN	376603814	0.268360388	17
1003897380	GASTON	ROBERT	BERNARD	3939 CENTRAL PIKE		HERMITAGE	TN	37076	0.268463434	17
1871614370	HOLMES	KEREN	MARIE	3098 CAMPBELL STATION PKWY		SPRING HILL	TN	371746270	0.268837881	17
1942574280	PEIXOTO	LINCOLN		1200 DODSON AVE		CHATTANOOGA	TN	374063214	0.269272208	17
1306843461	CLOUGH	JOHN	R	5751 BRADFORD HICKS DR		LIVINGSTON	TN	385702237	0.270274223	17
1831164664	ORME	TERENCE		8705 E BRAINERD RD		CHATTANOOGA	TN	374214416	0.271006094	17
1073691507	CALDWELL-CHOR	KELLY	ANN	423 MEDICAL PARK DR	SUITE 100	LENOIR CITY	TN	377725640	0.271297862	17
1871570903	LAX	SANFORD	JONATHAN	1720 NASHVILLE PIKE STE 100		GALLATIN	TN	370663154	0.271847116	17
1629022066	OSWELL	YVETTE	RANDLE	5142 STAGE RD	SUITE 100	MEMPHIS	TN	381343164	0.271877961	17
1770697518	GAFFORD	STEPHANIE	S	2320 THORNTON TAYLOR PKWY		FAYETTEVILLE	TN	373343630	0.272780121	17
1346229515	STROUP	KEVIN	H	250 BOSWELL ST		LEXINGTON	TN	383511566	0.272903953	17
1396275228	DEWALT	LAURA	ELIZABETH	1206 HIGHWAY 411		VONORE	TN	378852455	0.273913466	17
1881126621	BARTLEY	KIMBERLY		1272 GARRISON DR		MURFREESBORO	TN	371292598	0.274330907	17
1568860377	MAYNARD	MEGUMI	TAKAYAMA	900 E. OAK HILL AVENUE		KNOXVILLE	TN	37917	0.274512573	17
1518974732	DINGLE	DENISE	R	516 W MAIN ST STE C		SMITHVILLE	TN	371661142	0.275024226	17
1033246640	COLLINS	OUIDA	MARCIA	3601 TVC		NASHVILLE	TN	372320001	0.275301243	17
1316928526	BEALL	JAMES	H	215 S CEDAR LN		PULASKI	TN	384783502	0.275552882	17
1659374601	OBERDICK	WENDY	TIPTON	105 W STONE DR	STE 1F	KINGSPORT	TN	376603365	0.276179207	17
1952331845	RODRIGUEZ	MARY ANNE		2859 HIGHWAY 45 BYP		JACKSON	TN	383053618	0.276201092	17
1275988339	ARSHAD	NISA		6019 WALNUT GROVE RD		MEMPHIS	TN	381202113	0.277112103	17
1609142611	DAVIS	TONY	WAYNE	2018 WESTERN AVE		KNOXVILLE	TN	379215718	0.278277779	17
1740262427	DESJARLAIS	SCOTT	EUGENE	980 HIGHWAY 28	SUITE 100	JASPER	TN	373473695	0.278718952	17
1942324470	SIMPSON	LATANYA	ASENATH	4940 HIGHWAY 57		ROSSVILLE	TN	380665068	0.27891664	17
1023542180	RAGHAVAN	PRIYA		1924 ALCOA HWY		KNOXVILLE	TN	379201511	0.279335152	17
1255316519	TAMULA	ALMA	MACATANGA	1589 SPARTA ST STE 107		MCMINNVILLE	TN	371101392	0.279408387	17
1740221647	WAKEFIELD	PAUL	H	1208 MERCHANT DR		KNOXVILLE	TN	379124707	0.279851736	17
1144206962	WILSON	JERRY	PAUL	6041 TELECOM DR		MILAN	TN	383583448	0.28006253	17
1376544767	SPURLOCK	JAMES	RILEY	370 DOOLITTLE RD	SUITE 1	WOODBURY	TN	371901129	0.280274572	17
1841581865	DJERNES	KARISTEN	ROCHELLE	6059 ARBURY WAY	STE 101	OOLTEWAH	TN	37363	0.280412648	17
1124150016	CRUTCHER	SAMUEL	JOHN	1407 W. BADDOUR PARKWAY		LEBANON	TN	370872513	0.280603282	17
1306898291	LIVINGSTON	DAVID		321 BILLINGSLY CT	SUITE 17	FRANKLIN	TN	370676444	0.280620343	17
1316971203	FERGUSON	RODNEY	R	266 JOULE ST		ALCOA	TN	377012422	0.280839012	17
1962664680	ALLIE	ADAM	A	1272 GARRISON DR		MURFREESBORO	TN	371292598	0.280996244	17
1780623579	WOODLEE	JIMMIE	DALE	155 HEALTH WAY	SUITE 2	MC MINNVILLE	TN	371102658	0.281027542	17
1104954700	TOMCZYK	JAKUB		201 CASSELL DR		KINGSPORT	TN	376603747	0.281222067	17
1750331450	WADSWORTH	EDIE		420 W MORRIS BLVD	HEALTHSTAR	MORRISTOWN	TN	378132283	0.281252404	17
1295784502	PEARMAN	CYNTHIA	M	1924 ALCOA HWY	U-115	KNOXVILLE	TN	379201511	0.282041894	17
1972564540	HIXSON	CONSTANCE	THETFORD	102 E RAVINE RD		KINGSPORT	TN	376603814	0.282170187	17
1588676456	HARMAN	ERIC	W	444 CLINCHFIELD ST STE 2500		KINGSPORT	TN	376603858	0.282278564	17
1891768040	HYATT	TERRI	L	2996 KATE BOND RD	STE 405	BARTLETT	TN	381334030	0.282986164	17
1366410847	CARTER	CHRISTIN	R	2121 HIGHLAND AVE		KNOXVILLE	TN	379161111	0.283122104	17
1871539502	BREWER	RAYMOND	MICHAEL	3001 RESERVE BLVD, STE 200		SPRING HILL	TN	37174	0.283284752	17
1922005941	BRASFIELD	JOYCE	B	1325 EASTMORELAND AVE	#150	MEMPHIS	TN	381043519	0.28337152	17
1093774093	MCCOY	DAVID	M	397 WALLACE RD	SUITE C-314	NASHVILLE	TN	372114854	0.284119707	17
1427403088	STANLEY	MARK	FRANKLIN	3301 ASPEN GROVE DR STE 100		FRANKLIN	TN	370672903	0.284368924	17
1154312999	BRYANT	JAMES	DAVID	222 22ND AVE N	STE 100	NASHVILLE	TN	37203	0.284423743	17
1700852688	PIKE	CARLO	L	2690 MADISON ST	SUITE 130	CLARKSVILLE	TN	370435975	0.285564971	17
1881676526	SMITH	CLYDE	RUFUS	6019 WALNUT GROVE RD		MEMPHIS	TN	381202113	0.285679121	17
1366094807	ANDERSON	ELIZABETH	POWELL	1720 E REELFOOT AVE STE 103		UNION CITY	TN	382616048	0.286023863	17
1285620344	CUMBERLEDGE	JON		3601 THE VANDERBILT CLINIC		NASHVILLE	TN	372321811	0.286161887	17
1831748789	HURST	TRISH		833 SHIRLEY RD		WASHBURN	TN	378884434	0.286294118	17
1336134501	COBB	PETER	F	300 STONECREST BLVD	SUITE 100	SMYRNA	TN	371675688	0.286756492	17
1659337772	SHINE	SUSANNE	M	1901 S SHADY ST		MOUNTAIN CITY	TN	376832021	0.28686032	17
1649626805	WANG	JOSEPH	LEE-MING	100 VERMONT AVE		OAK RIDGE	TN	378306471	0.287526532	17
1114010295	POWELL	MARGARET	O	6075 POPLAR AVE	SUITE 727	MEMPHIS	TN	381194740	0.288214863	17
1164562666	SMITH	BOBBY	JOEL	758 HIGHWAY 46 SOUTH		DICKSON	TN	37055	0.288599942	17
1043745581	SUEN	JENNIFER		805 S NORTHSHORE DR		KNOXVILLE	TN	379197551	0.288926287	17
1417984139	WILSON	TIMOTHY	P	115B S ILLINOIS AVE		OAK RIDGE	TN	378306202	0.288978059	17
1215213160	MYNE	PUJA	K	2723 NEW SALEM HWY		MURFREESBORO	TN	371285253	0.289981701	17
1548292212	HOFFMAN	CHRISTINE	MARIE	237 CASTLEWOOD DR	STE. C	MURFREESBORO	TN	371295165	0.290289885	17
1902251614	ZEILER	JACOB		UNIVERSITY OF TENNESSEE	920 MADISON	MEMPHIS	TN	381630001	0.29075468	17
1538104773	BURDEAUX	RICHARD	R	2545 JACKSBORO PIKE		JACKSBORO	TN	377574847	0.290864612	17
1295882348	JOHNSON	DAVID	WESLEY	251 HILLCREST DR		CLARKSVILLE	TN	370435086	0.291273225	17
1992719934	JENKINS	THOMAS	A	445 N CEDAR AVE		COOKEVILLE	TN	385012422	0.29136648	17
1184250706	BEST	SARA		305 DOVER RD		CLARKSVILLE	TN	370424157	0.291990156	17
1194726604	BLACK	DANIEL	T	108 GRIFFITH ST		SALE CREEK	TN	373739715	0.291999863	17
1952396921	DHILLON	RENNEE	NAGRA	5073 MAIN ST	SUITE 100	SPRING HILL	TN	371742737	0.292122325	17
1063458255	COIL	BRENT	WAYNE	4230 HARDING PIKE	SUITE 530	NASHVILLE	TN	372052013	0.292661527	17
1316940893	LUNDY	JEFFREY		471 MAGNOLIA CT		KINGSTON SPRIN	TN	370828931	0.29283323	17
1609347814	GRIFFITH	JOY	ELIZABETH	100 E VINE ST		MURFREESBORO	TN	371303734	0.292858761	17
1538340682	POTTER	TIMOTHY	ALAN	4095 AMERICAN WAY	SUITE 1	MEMPHIS	TN	381188339	0.29364898	17
1225031537	TINNEY	MATTHEW	C.	4841 HIXSON PIKE	SUITE A	HIXSON	TN	373434431	0.294223782	17
1083687305	BENNETT	STEPHEN	V	300 STEAM PLANT RD	SUITE 300	GALLATIN	TN	370663032	0.294811077	17
1598860157	MISHRA	GITA		205 DONELSON PIKE		NASHVILLE	TN	372142903	0.295000517	17
1730153818	DRAKE	ROBERT	A	961 SPRING CREEK RD	CHATTANOOGA	CHATTANOOGA	TN	374123909	0.296045027	17
1467745984	HALKE	IONELA	ALINA	765 FLORENCE RD		SAVANNAH	TN	383723451	0.296909878	17
1669405700	DOWLING	CLAREY	R	2569 N WASHINGTON AVE		BROWNSVILLE	TN	380121610	0.297418739	17
1366639981	ANTHONY M.D.	LARRY	WILSON	360 E EH CRUMP BLVD		MEMPHIS	TN	381265310	0.297737898	17
1023284601	JANSSEN	ANGELISA	JANIKKE	170 E MAIN ST STE D	STE 193	HENDERSONVILLE	TN	370753952	0.297843198	17
1063540615	NATHAN	BOOMI		8366 TRONDHEIM DR		CORDOVA	TN	380184376	0.29846115	17
1538102025	MCNEAL	WESLEY	E	1206 HIGHWAY 411		VONORE	TN	378852455	0.298489819	17
1679642185	CHUMLEY	ALLISON	SAIN	306 N CHANCERY ST		MC MINNVILLE	TN	371102048	0.299096781	17
1720202526	ARTHUR	CLARISSA	NELSON	2275 MURFREESBORO PIKE	STE 109 AND	NASHVILLE	TN	372173341	0.299540494	17
1154446532	JACKSON	CHAROLETT		6644 SUMMER KNOLL CIR		BARTLETT	TN	381342875	0.300513022	17
1750510798	RACHAEL	STEPHEN	T	100 VERMONT AVE		OAK RIDGE	TN	378306471	0.301315928	17
1124107354	THOMPSON	TADD	T	4955 D HWY 43 NORTH		MOUNT PLEASANT	TN	38474	0.301330428	17
1235164096	NGUYEN	TRUNG	T	1001 CAPITAL FUNDS CT		NASHVILLE	TN	372173937	0.301676902	17
1124011754	PARKS	RHONDA	KAY	8095 CLUB PKWY		CORDOVA	TN	380165976	0.302069211	17
1689115099	PUESCHEL	JORDAN	KRISTIAN	620 SKYLINE DR		JACKSON	TN	383013923	0.302235562	17
1033146568	ALEXANDER	ALEX	M	114 DOVER LN		OAK RIDGE	TN	378308793	0.303009043	17
1316940091	SHAH	ARUNA		2033 MEADOWVIEW LN	STE 200	KINGSPORT	TN	376607569	0.303103652	17
1043232580	MINTZ	PHILIP	G	8970 WINCHESTER ROAD		MEMPHIS	TN	38125	0.303596798	17
1023076882	OURS	DAVID	E	1027 N HIGHLAND AVE		MURFREESBORO	TN	371302450	0.304150697	17
1992770895	SAWYER	CHRISTOPH	E	211 E BLOUNT AVE	SUITE 3	KNOXVILLE	TN	379201614	0.304301293	17
1467554998	CAPLAN	EMMA	JANE	6098 DEBRA RD	6200 BLDG.,	CHATTANOOGA	TN	374115702	0.304585907	17
1205945300	LAKES	HEIDI		1725 MEDICAL CENTER PARKWAY	SUTIE 230	MURFREESBORO	TN	37130	0.305056866	17
1104420520	ANFIELD	ROBERT	NEWMAN	426 GENTLEMENS RDG		SIGNAL MOUNTAI	TN	373773250	0.305152078	17
1083651533	BEVERLEY	TRACEY	D	321 TELLICO STREET		MADISONVILLE	TN	373541194	0.305565374	17
1417946674	CARTER	ANN	DEGROFF	200 NEW YORK AVE	SUITE 160	OAK RIDGE	TN	378305212	0.305899311	17
1457343394	WALKER	RAYMOND	ROGERS	7691 POPLAR AVE		GERMANTOWN	TN	381383904	0.306460256	17
1720029101	KUCICH	ALISON	DAWN	1483 NASHVILLE PIKE	SUITE 302	GALLATIN	TN	370667144	0.307001979	17
1497738462	LUTZAK	STEPHEN	KARIM	4323 CAROTHERS PARKWAY	SUITE 300	FRANKLIN	TN	37067	0.307174206	17
1386620169	TUDIVER	FRASER	G	917 W WALNUT ST		JOHNSON CITY	TN	376046527	0.307262392	17
1427631944	WELCH	SAMUEL	PRESTON	103 JV MANGUBAT DR		WAYNESBORO	TN	384852440	0.307378708	17
1417142092	ALLEN	THOMAS	G	950 MAIN ST STE A		WARTBURG	TN	378874310	0.307815619	17
1083612493	OSHAUGHNESSY	GARY	D.	1346 PAPERMILL POINTE WAY		KNOXVILLE	TN	379091903	0.307829235	17
1063653848	PRIMKA	LYNDA	R	939 EMERALD AVE	SUITE 705	KNOXVILLE	TN	379174502	0.308282381	17
1679537419	MCLERRAN	SAMANTHA	EASTERLY	500 W MAIN ST		LIVINGSTON	TN	385701718	0.308282883	17
1235648692	MURPHY	LAURYN		740 BARTLETT RD		MEMPHIS	TN	381223004	0.308884775	17
1275811077	BROCK	MATTHEW	RYAN	116 FRANK MARTIN RD		SHELBYVILLE	TN	371607192	0.309407236	17
1457644312	CARTER	HEATHER	HAMILTON	1453 HOPE WAY		MURFREESBORO	TN	371293140	0.30984211	17
1881672152	CABALLERO	HUGO	A.	1920 KIRBY PKWY	SUITE 202	GERMANTOWN	TN	381383610	0.310137724	17
1790866614	ARANCIBIA	MARCOS		330 PAGEANT LN		CLARKSVILLE	TN	370403854	0.310490285	17
1710943329	SHARISH	REBECCA	S	401 E MAIN ST		JOHNSON CITY	TN	376014877	0.311575561	17
1578615522	LEAVITT	PAUL	J.	353 NEW SHACKLE ISLAND RD STE 140C		HENDERSONVILLE	TN	370752366	0.311738176	17
1275972895	PATEL	AVNI	B	423 MEDICAL PARK DR	SUITE 100	LENOIR CITY	TN	377725640	0.311839402	17
1063498848	SCHWEITZER	JANICE	B.	378 MARKETPLACE DR	SUITE 5	JOHNSON CITY	TN	376042361	0.312511779	17
1114380771	SUMPTER	ZACHARY	LINUEL	444 CLINCHFIELD ST STE 201		KINGSPORT	TN	376603863	0.312737746	17
1700263431	ROBERTSON	KRISTIN		5700 TEMPLE RD		NASHVILLE	TN	37221	0.314704469	17
1225192099	STUART	WAYNE	J	10626 CHAPMAN HWY		SEYMOUR	TN	378654703	0.316214154	17
1184708539	MCCONNELL	CONN	M.	351 NEW SHACKLE ISLAND ROAD		HENDERSONVILLE	TN	370752300	0.316860827	17
1548245145	CORNELL	ALLYSON	N	540 MCCALLIE AVE	SUITE 450	CHATTANOOGA	TN	374022089	0.317019604	17
1457304131	JOHNSON	SAMUEL	T	4235 HIGHWAY 51 S		BRIGHTON	TN	380116921	0.317027429	17
1356635809	DABBS	WILLIAM	SHRIVER	1924 ALCOA HWY # U67		KNOXVILLE	TN	379201511	0.317243548	17
1740223460	THRASHER	BARTON	BORG	214 LAKEVIEW RD	SUITE 174	SOMERVILLE	TN	380689737	0.317950059	17
1225069503	HENDRICKS	PAUL	MEREDITH	163 WALNUT GROVE CHURCH RD		DAYTON	TN	373216104	0.318113175	17
1962500819	FLORIAN	ANTHONY	L	7503 S NORTHSHORE DR		KNOXVILLE	TN	379198002	0.318189779	17
1558336487	VANDER VEEN	BRADLEY	SCOTT	490 DUNLOP LN		CLARKSVILLE	TN	370405007	0.318908553	17
1306888300	MOORE	GARY	ARLAN	1508 TOMBRAS AVE		EAST RIDGE	TN	37412	0.319290706	17
1558335844	CLOSE	DAVID	K	961 SPRING CREEK RD	CHATTANOOGA	CHATTANOOGA	TN	374123909	0.319631487	17
1326013566	FRYER	GREGORY	MARCEL	190 HATCHER LN	STE B	CLARKSVILLE	TN	370435988	0.321252087	17
1740239490	FLOWITT	CATHERINE	JEAN	5101 THOMPSON ST		MILLINGTON	TN	380532458	0.321366562	17
1568504918	MAZZA	GERARD	K	2725 KEITH ST NW		CLEVELAND	TN	37312	0.321395497	17
1902303514	CUNNINGHAM	AMANDA		741 PRESIDENT PL STE 200		SMYRNA	TN	371676809	0.321731703	17
1760569859	RIEGEL	DARRYL	L	266 JOULE ST		ALCOA	TN	377012422	0.323651248	17
1003330390	OAKES	ANNE	CLAIRE	254 REN MAR DR STE 100		PLEASANT VIEW	TN	371463723	0.324231662	17
1306174370	WHITE	THOMAS	RAY	100 WILDWOOD CIRCLE		COLUMBIA	TN	38401	0.324318807	17
1861496838	THOMPSON	JOHN	R	940 OLDHAM DR		NOLENSVILLE	TN	371359454	0.324499508	17
1952413197	PENNIMAN	ERIC	R	1275 DICK LONAS RD		KNOXVILLE	TN	379091382	0.324529849	17
1104955319	GALLOWAY	RICHARD	EUGENE	401 E MAIN ST		JOHNSON CITY	TN	376014877	0.324807376	17
1275763229	HESS	KENNETH	JARED	308 8TH ST		BRISTOL	TN	376202386	0.325488785	17
1386713188	HEINY	JEROME	J	266 JOULE ST		ALCOA	TN	377012422	0.325663827	17
1326106964	DAVENPORT	JAMES	LEE	306 PINE HILL RD		ELIZABETHTON	TN	376432920	0.326295276	17
1417056250	QURESHI	SHOAIB		7865 EDUCATORS LANE,	SUITE 300	MEMPHIS	TN	381338191	0.326476728	17
1205924610	WILLIAMS	MURIEL	LESTER	9031 CROSS PARK DR	VA KNOXVILL	KNOXVILLE	TN	37923	0.326722479	17
1285844753	CHOUDHRI	SALEEM	A	408 LILLEHAMMER CV		CORDOVA	TN	380184375	0.32790209	17
1124157391	MCKEOWN	JOHN	COCHRAN	2578 MAIN ST		PALMER	TN	373652730	0.328188139	17
1053415455	PAYNE	WESLEY	KEVIN	11657 CHAPMAN HWY		SEYMOUR	TN	378655047	0.329657925	17
1043438468	BUCHANAN	MARTHA		140 DAMERON AVE		KNOXVILLE	TN	379176413	0.329775425	17
1669747184	GOAN	KARI	JONES	102 E RAVINE RD		KINGSPORT	TN	376603814	0.330292872	17
1598709727	SINGH	VIJAY	R	1201 N WILCOX DR	SUITE B	KINGSPORT	TN	376604967	0.330342484	17
1427058411	DAVID	DANIEL	JOSEPH	1019 W OAKLAND AVE	SUITE 1	JOHNSON CITY	TN	37604	0.33040336	17
1831186188	GASKIN	ANGELA	JEAN	2400 PATTERSON ST	SUITE 119	NASHVILLE	TN	372031562	0.330455025	17
1295706356	SANDERS	PAMELA	J	43 CHURCH AVE		COOKEVILLE	TN	385013217	0.331129378	17
1932188554	TURNER	DAVID	M	1114 W 7TH ST		COLUMBIA	TN	384011810	0.331133349	17
1841241726	ROBINSON	MAURICE	S	420 W MORRIS BLVD	HEALTHSTAR	MORRISTOWN	TN	37813	0.331303537	17
1154581437	LIVESAY	TOMMY	DALE	200 NETTLETON RD STE 1		HARROGATE	TN	377528225	0.33164497	17
1023204278	STREICHER GRE	VANESSA	M	1020 N HIGHLAND AVE		MURFREESBORO	TN	371302494	0.331786588	17
1922531482	VANN	FRANK	DANIEL	5653 FRIST BLVD		HERMITAGE	TN	370762062	0.333109883	17
1255364782	BEATY	KENNETH	DALE	100 OLD JEFFERSON		CELINA	TN	385510217	0.333220434	17
1912918491	WILLIAMS	JAMES	L	500 HOSPITAL DR		TRENTON	TN	38382	0.333287533	17
1548240856	STONE	WILLIAM	KIRK	1412 E REELFOOT AVE		UNION CITY	TN	382615813	0.333792809	17
1891287744	PITTARD	CALLIE	ROSE	1300 E 23RD ST		CHATTANOOGA	TN	374045701	0.334552095	17
1184043853	PATEL	SHIVALI	M	400 N STATE OF FRANKLIN RD FL 4		JOHNSON CITY	TN	376046035	0.337760868	17
1851413751	EPPIHIMER	BRANDON	MICHAEL	975 E 3RD ST	ERLANGER ME	CHATTANOOGA	TN	374032103	0.337901117	17
1710173653	MCCLAIN	MORGAN	WADE	917 W WALNUT ST		JOHNSON CITY	TN	376046527	0.339042251	17
1881859882	SWITALSKI	REMIGIUSZ	JAN	2033 MEADOWVIEW LN	STE 200	KINGSPORT	TN	376607569	0.339322549	17
1518900612	HAMMOND	SABRINA	W	2021 HAMILTON PLACE BLVD	G	CHATTANOOGA	TN	374216046	0.339830003	17
1043508625	TREVINO	MALLORY	IRWIN	7211 WELLINGTON DR	SUITE 201	KNOXVILLE	TN	379195968	0.340268977	17
1821282997	PURDOM	LAURA		150 W PRICE RD		DANDRIDGE	TN	377254524	0.340608096	17
1386647303	ANDRE	PATRICK	N	6041 TELECOM DR		MILAN	TN	383583448	0.340923649	17
1760472906	SADLER	SCOTT	MICHAEL	294 SUMMAR DR		JACKSON	TN	383013915	0.341959351	17
1942280243	BROWN	BRUCE	B	1412 E REELFOOT AVE		UNION CITY	TN	382615813	0.341986734	17
1861538837	HAMILTON	THOMAS	M	384 SWEETBRIER DR		DECATURVILLE	TN	383295247	0.342471632	17
1295241768	HANSFORD	EMILY		450 PROFESSIONAL PARK DR		GOODLETTSVILLE	TN	370722180	0.343499967	17
1346214665	JACOBSON	EDWARD	L	961 SPRING CREEK RD	GALEN MEDIC	CHATTANOOGA	TN	37412	0.343517419	17
1760697734	CLOSE	ELIZABETH	DENBY	1200 PINEVILLE RD		CHATTANOOGA	TN	374052645	0.343525233	17
1992706113	CHISHOLM	PATRICIA	A	6027 WALNUT GROVE	SUITE 110	MEMPHIS	TN	38120	0.344046057	17
1184653453	FAIN	GUY	FRANKLIN	10 PRENTICE LN		SIGNAL MOUNTAI	TN	373772037	0.344525211	17
1447570098	PESCO	JONATHAN		4220 HARDING PIKE		NASHVILLE	TN	372052005	0.345174535	17
1689784555	HIGH	BEN	GREER	854 W JAMES CAMPBELL BLVD	SUITE 204	COLUMBIA	TN	38401	0.345878935	17
1831135706	BOYANTON	WALTER	J	300 SOUTH MAIN ST		ESTILL SPRINGS	TN	373300700	0.34614757	17
1770716524	LEE	SOO	PAIK	5475 POPLAR AVE	SUITE #106	MEMPHIS	TN	381193730	0.346585584	17
1699014068	NEWMAN	HEATHER		222 OAK ST		MOUNTAIN CITY	TN	37683	0.347132809	17
1124025408	MERRIFIELD	ANGELA	S	301 MED TECH PKWY	STE 140	JOHNSON CITY	TN	37604	0.347258977	17
1700880242	SHORT	JOHN	ANTHONY	1519 MAIN ST		SNEEDVILLE	TN	378693657	0.347586837	17
1972532117	GANNON	MEGHAN	B	5421 MAIN ST		SPRING HILL	TN	371744410	0.348042132	17
1467594184	JAIN	ANGELI		1445 US HIGHWAY 51 BYP E		DYERSBURG	TN	380242127	0.348085271	17
1821191040	MATTISON	RICHARD	W	11130 KINGSTON PIKE STE 7&8		FARRAGUT	TN	379342865	0.348175799	17
1033168059	CHAMBERS	MARK	R	3601 THE VANDERBILT CLINIC		NASHVILLE	TN	372322131	0.348807153	17
1104823020	ADAMS	CECILIA	D	6637 SUMMER KNOLL CIR	SUITE 101	BARTLETT	TN	381342875	0.350368146	17
1346233913	WOODALL	MELANIE	L	7685 WINCHESTER RD		MEMPHIS	TN	381252202	0.350599687	17
1881833192	PIERCE	TRUETT	HAZE	215 CIRCLE DRIVE		SNEEDVILLE	TN	37869	0.35069399	17
1295885788	HEATH	JACK	K	ROGERSVILLE MEDICAL COMPLEX	4307 HIGHWA	ROGERSVILLE	TN	378573155	0.350758191	17
1508877846	ARCHER	ROGER	W	101 PROFESSIONAL PARK PVT DR		KINGSPORT	TN	376632288	0.351166499	17
1619953494	WOODSIDE	JACK	R	917 W WALNUT ST		JOHNSON CITY	TN	376046527	0.351455359	17
1518958966	SHERLEY	LANCE	A	490 DUNLOP LN		CLARKSVILLE	TN	370405007	0.35174087	17
1932172624	JACOBS	GORDON	JACKSON	485 N CHANCERY ST		MC MINNVILLE	TN	371102049	0.351859392	17
1235102617	SHARIFI	HAYDEH	G	713A PRESIDENT PL		SMYRNA	TN	371675652	0.352471455	17
1104871029	GUHA	SUBIR		608 COMMONS DR	STE A	GALLATIN	TN	370666317	0.352506085	17
1780689828	CLEVELAND	LELAND		415 BOONES CREEK RD		JONESBOROUGH	TN	376595165	0.352541777	17
1326098237	MITCHELL	GREGORY	CHARLES	105 DAVIS ST		SAVANNAH	TN	383721855	0.353226776	17
1710508254	DRETZKA	HOPE		301 W MAIN ST		WAVERLY	TN	371851512	0.353505303	17
1831130731	THORNTON	NICHOLAS	P	201 E EMORY RD		POWELL	TN	378494016	0.354058688	17
1932300134	DISANTO	VINSON	MICHAEL	10725 BALD CYPRESS LN		KNOXVILLE	TN	379226760	0.354085198	17
1205822962	GLOVER	DANNIE	W	1550 SPARTA ST STE 7		MCMINNVILLE	TN	371101315	0.354793355	17
1104250448	SAMUEL	AARON	DOSS	3178 CHESTNUT CIR NW		CLEVELAND	TN	373122137	0.355098881	17
1518978402	SHAW	VANCE	CLEVELAND	205 HIGH POINT DR		JOHNSON CITY	TN	376011503	0.356604616	17
1295744134	HUMPHREYS	ROBERT	ALAN	6685 POPLAR AVE STE 120		GERMANTOWN	TN	381383742	0.356846513	17
1922459775	RAFFETY	LAURIE		290 S WALNUT BEND RD		CORDOVA	TN	380187280	0.357549797	17
1699816074	THAKUR	SANJAY	P	1236 KNOXVILLE HWY		WARTBURG	TN	37887	0.359049172	17
1992068563	MAGRO	DANIEL	LEE	3725 CHAMPION HILLS DR	SUITE 2000	MEMPHIS	TN	381252597	0.360640679	17
1750562047	GILL	NAVEED	ANWAR	110 E FOREST AVE		JACKSON	TN	383014190	0.360797562	17
1386635001	LU	GEORGE	E	490 DUNLOP LN		CLARKSVILLE	TN	370405007	0.36115435	17
1891714002	MEYETTE	PHILIP	FRANK	2240 SUTHERLAND AVE	SUITE 104	KNOXVILLE	TN	379192333	0.361657036	17
1225102551	TAYLOR	KIM	DARLENE	HIGHWAY 108		PALMER	TN	37365	0.362731635	17
1225039290	RICHTER	ROBERT	ALAN	1284 W MAIN ST		FRANKLIN	TN	370643319	0.364423685	17
1114979440	LANE	DAVID	L	BUILDING 160 DOGWOOD AVENUE		MOUNTAIN HOME	TN	37684	0.364690524	17
1780651877	MANNING	JAMES	L	2859 HIGHWAY 45 BYP		JACKSON	TN	383053618	0.364749746	17
1942246988	MORSE	JAMES	A	9303 PARK WEST BLVD	SUITE 100	KNOXVILLE	TN	379234322	0.364844559	17
1366508681	TUMKUR	DEEPIKA	A	229 HIGHWAY 19 E		BLUFF CITY	TN	376181865	0.365078395	17
1366571523	SNYDER	KIMBERLY	JEAN	880 GREENLEA BLVD STE E		GALLATIN	TN	370663228	0.36614099	17
1962662858	DEHMLOW	PAMELA	GAIL	1701 NORTH MAIN STREET	SUITE D	SHELBYVILLE	TN	37160	0.366255841	17
1245223866	WOODALL	CHARLES	J	7685 WINCHESTER RD		MEMPHIS	TN	381252202	0.367077634	17
1649320326	COLLIER	DAVID	LOYD	310 GREAT CIRCLE RD	4 WEST	NASHVILLE	TN	372281752	0.367251059	17
1003827205	SMITH	WHITAKER	MICHAEL	1019 W OAKLAND AVE	SUITE 1	JOHNSON CITY	TN	376042357	0.368022275	17
1063518629	WALLACE-WILDI	KELLIE	L	2863 HIGHWAY 45 BYP		JACKSON	TN	383053618	0.368267626	17
1104857051	MILLER	STEPHEN	J	165 WESTMORELAND ST		HARROGATE	TN	377528202	0.368757323	17
1184654956	WORTHINGTON	JULIAN	MACK	1100 E 3RD ST		CHATTANOOGA	TN	374032201	0.369079891	17
1710072392	SUMMERS	DOUGLAS	S	1323 EAST WOOD STREET		PARIS	TN	382424421	0.369437052	17
1013095603	JOHN	THOMAS	MICHAEL	782 OLD HICKORY BLVD	SUITE 203	BRENTWOOD	TN	370274561	0.370933807	17
1487674016	JENKINS	HAL	JEFFERSON	491 SAGE RD N STE 200		WHITE HOUSE	TN	371889361	0.371176952	17
1922058957	MANNING	GRETA	C	490 DUNLOP LN		CLARKSVILLE	TN	370405007	0.371887705	17
1710979596	CAMPBELL	ANGELA	POTTER	1999 HIGHWAY 51 S		COVINGTON	TN	380193630	0.371998783	17
1578826590	SMELTZER	JONATHAN	HARVEY	7211 WELLINGTON DR	SUITE 201	KNOXVILLE	TN	379195968	0.372050304	17
1629500046	BLANKENSHIP	JONATHAN	DALE	240 MEDICAL PARK BLVD STE 3000		BRISTOL	TN	376207352	0.372518574	17
1639232168	WEAVER	PATRICIA	A	1035 14TH AVE N		NASHVILLE	TN	372083050	0.373049563	17
1255331740	HOPLAND	KENNETH	M	1500 W ELK AVE		ELIZABETHTON	TN	376432654	0.373325378	17
1316974215	WILWAYCO	STEPHANIE	D	5201 CHARLOTTE AVE		NASHVILLE	TN	37209	0.375021458	17
1891798575	ROGERS	THOMAS		1325 E CENTER ST		KINGSPORT	TN	376642444	0.376835218	17
1285908210	HIGGS	BOBBY	CLARK	1804 HIGHWAY 45 BYP	SUITE 100	JACKSON	TN	383054436	0.377154726	17
1285637124	PLATZER	PETER	B	102 E RAVINE RD		KINGSPORT	TN	376603814	0.377219341	17
1477550283	CREECH	ERIKA	HAZARD	21 MERIDIAN SPRINGS DR		JACKSON	TN	383015900	0.377461566	17
1982950630	HUNTER	MELANIE	D	548 RIDGECREST LN		LEBANON	TN	370871362	0.378323125	17
1912431396	FINDLEY	BRANDI	N	782 WEATHERLY DR		CLARKSVILLE	TN	370438941	0.378522956	17
1386675643	MOUTON	CHARLES	P	1005 DR DB TODD JR BLVD		NASHVILLE	TN	372083501	0.378758787	17
1154315067	RANGASWAMI	BHARATHI		2500 PERES AVE		MEMPHIS	TN	381081660	0.378810911	17
1417159260	BERNATOWICZ	NICOLE	LYNAE	1060 WILLIAM WAY NW		CLEVELAND	TN	373124369	0.378849878	17
1053370619	THOMAS	KIM	M	121 NEWPORT TOWNE CTR		NEWPORT	TN	378217391	0.379085822	17
1871541177	MULLINAX	CLARICE	WEATHERS	3124 NORTH THOMAS STREET	CHRIST COMM	MEMPHIS	TN	38127	0.379727549	17
1710985858	CASEY-BOLDEN	MONIQUE	CAMILLE	1716 PARR AVE	SUITE D	DYERSBURG	TN	380242073	0.380734038	17
1528135852	HARRIS	ERIN	ELIZABETH	102 E RAVINE RD		KINGSPORT	TN	37660	0.380944939	17
1407891187	BOWLING	LISA	MARIE	9333 PARK WEST BLVD		KNOXVILLE	TN	379234341	0.381025576	17
1598326233	SHOURD	HOLLY	BROOKE	1359 W MARKET ST.		BOLIVAR	TN	38008	0.3812194	17
1447295688	BURKHART	JOHN		1225 E WEISGARBER RD STE 200		KNOXVILLE	TN	379092675	0.381494875	17
1487778635	LINN	MALINDA	DAWN	129 INDIAN LAKE RD		HENDERSONVILLE	TN	370753820	0.382092313	17
1689628323	MULLINIX	DEREK	R	3091 KIRBY WHITTEN PKWY		BARTLETT	TN	38134	0.382893418	17
1326032244	BUTTS SIFFRAR	NATASHA	LYNN	1324 W MAIN ST		FRANKLIN	TN	370643784	0.38303293	17
1235394586	CHELNOKOVA	IRINA		907 EAST LAMAR ALEXANDER PARKWAY		MARYVILLE	TN	37804	0.383533973	17
1063767093	STAUDENMAIER	LORI	PURKEY	10215 KINGSTON PIKE STE 100		KNOXVILLE	TN	37922	0.384224791	17
1477594521	SANABRIA	JOHN	DARRYL	15000 HWY 72 NORTH		LOUDON	TN	37774	0.384445926	17
1144328063	LEONARD	DENNIS	J	4665 MAIN ST		JASPER	TN	373474603	0.384521975	17
1700822368	ARMOUR	KAREN	ANN	728 W SHERROD AVE		COVINGTON	TN	380193024	0.384599994	17
1902919962	DOBIAS	MATTHEW	C	110 WEAKLEY CREEK RD		LAWRENCEBURG	TN	384642238	0.384767577	17
1073552121	BATES	WILLIAM	THURMAN	6401 MOUNTAIN VIEW ROAD	SUITE 109	OOLTEWAH	TN	37363	0.384933802	17
1881634483	PENDLEY	BRUCE	ALLEN	1508 TOMBRAS AVE		EAST RIDGE	TN	374122720	0.38498964	17
1144264458	SLANDZICKI	ALEX	J	7105 S SPRINGS DR	STE. 111	FRANKLIN	TN	370671710	0.385431358	17
1497759807	DIETZ	BERNHARD	ERIC	116 W MAIN ST		HENDERSON	TN	383402231	0.386101912	17
1174057889	MARKUS	SHANNON	ANJELICA	1313 21ST AVE S	703 OXFORD	NASHVILLE	TN	372324700	0.387453415	17
1922092535	JOBE	JEFFREY	S	5006 SPEDALE CT		SPRING HILL	TN	371746105	0.388591337	17
1871873745	DOBBINS	LEAH	EMILY	423 MEDICAL PARK DR STE 100		LENOIR CITY	TN	377725641	0.389559602	17
1902804537	MARTIN	JOHN	PAUL	189 ANDREW ST		ONEIDA	TN	378416296	0.389644788	17
1588619738	WILKINSON	MARK	J	101 MED TECH PKWY	SUITE 305	JOHNSON CITY	TN	376044007	0.3897556	17
1194179101	FREEMAN	JOSEPH	ANDREW	1995 HIGHWAY 51 S STE 204		COVINGTON	TN	380193655	0.389807543	17
1386626166	COLYAR	LEE	A	303 MED TECH PKWY	SUITE 150	JOHNSON CITY	TN	37604	0.390486719	17
1932300761	BALLARD	THOMAS	KELLY	418 E BALTIMORE ST		JACKSON	TN	383016307	0.390671209	17
1922531862	CONWAY	SARA		1100 E 3RD ST		CHATTANOOGA	TN	374032241	0.391070505	17
1699782557	WILSON	ROBERT	ALAN	21 W ROBY DR		ERIN	TN	370616113	0.391425465	17
1457330771	HAASE	DAVID	H	556B FIRE STATION RD		CLARKSVILLE	TN	370434016	0.392007956	17
1437351970	WADZINSKI	JAMES	DANIEL	6098 DEBRA RD	6200 BLDG,	CHATTANOOGA	TN	374115702	0.394289559	17
1861732968	COOPER	CARLI	J	444 CLINCHFIELD ST STE 2800		KINGSPORT	TN	376603858	0.394348564	17
1891012514	FOX	STEVEN	NICHOLAS	1100 E. THIRD STREET		CHATTANOOGA	TN	374032201	0.394630515	17
1598775876	THOMPSON	ANNE		1021 COOLIDGE ST	SUITE 4	GREENEVILLE	TN	377434672	0.395348571	17
1417079393	KANNAMANGALA	SUJAY KUM		758 HIGHWAY 46 S		DICKSON	TN	370552556	0.395734165	17
1447601257	MADRID RIVAS	KARLA	PATRICIA	1300 E 23RD ST		CHATTANOOGA	TN	374045701	0.395990629	17
1528037660	BRYANT	ERIN	E	301 MED TECH PKWY STE 140		JOHNSON CITY	TN	376042364	0.396631087	17
1841481850	YONTS	ROY	CHRISTOPH	165 WESTMORELAND ST		HARROGATE	TN	377528202	0.39722577	17
1346739448	SHERER	DEBORAH	CAMERON	620 SKYLINE DR		JACKSON	TN	383013923	0.39752114	17
1205029469	HALL	ANJEANETT	KITTRELL	765 FLORENCE RD		SAVANNAH	TN	383723451	0.397880848	17
1083658405	BARTON	RONALD	P	201 E EMORY RD		POWELL	TN	378494016	0.397898184	17
1336331719	LANE	JENNIFER		357 RIVERSIDE DR STE 260		FRANKLIN	TN	370648974	0.398014212	17
1508865205	YARID	FREDERICK	R.	823 MCFARLAND ST		MORRISTOWN	TN	378143438	0.399640067	17
1871572966	ZOOROB	ROGER	JAMIL	1005 DR. D. B. TODD BLVD		NASHVILLE	TN	37208	0.399885697	17
1013083781	PRASAD	SUDHA	R	3836 PARK AVE		MEMPHIS	TN	381116633	0.400102899	17
1225010010	MANGINELLI	STEPHANIE	C	303 MED TECH PKWY	SUITE 150	JOHNSON CITY	TN	376042364	0.40063773	17
1003947128	HOWARD	TERRY		1206 HIGHWAY 411		VONORE	TN	378852455	0.401169023	17
1073833364	SPEER	LYDIA	B	1751 GUNBARREL RD	SUITE 201	CHATTANOOGA	TN	374217177	0.401364724	17
1144463431	ENGLISH	JONATHAN	TYLER	407 STONEWALL ST		MEMPHIS	TN	381125115	0.401547231	17
1154862563	DESNOES	CHLOE	L.	294 SUMMAR DR		JACKSON	TN	383013915	0.401615031	17
1558562850	BROWN	ANDREW	NATHAN	378 MARKETPLACE DR STE 5		JOHNSON CITY	TN	376042361	0.402850692	17
1457886988	HOLEMAN	RACHEL	S	10731 CHAPMAN HWY		SEYMOUR	TN	378654765	0.402918236	17
1790784106	SHORE	JAMES	W	117 KENNEDY DR		MARTIN	TN	382373394	0.402960294	17
1902035371	NARRA	PADMA	J	854 W JAMES CAMPBELL BLVD	SUITE 403	COLUMBIA	TN	384014659	0.403043106	17
1881129443	SEMKO	RYAN		100 VERMONT AVE		OAK RIDGE	TN	378306471	0.403769138	17
1639363898	KULKARNI	VINEE	VIJAY	149 DURHAM DR		MAYNARDVILLE	TN	378072925	0.40422005	17
1932165040	ANDERS	MICHAEL	H	1019 W OAKLAND AVE	SUITE 1	JOHNSON CITY	TN	376042357	0.404289278	17
1003854258	YOUNG	KEITH		205 S MCCRARY ST		WOODBURY	TN	371901439	0.404584654	17
1114920188	GONCE	JOEL	D	2012 SHERWOOD DR		JOHNSON CITY	TN	37601	0.404643115	17
1760539068	KIM	STEPHEN	SAE CHANG	177 MOUSE CREEK RD NW		CLEVELAND	TN	373123838	0.405296683	17
1235175852	ANDERSON	THOMAS	I	7211 WELLINGTON DR	SUITE 201	KNOXVILLE	TN	379195968	0.405978841	17
1588600100	STEVENS	JEFFREY	L	4117 E EMORY RD		KNOXVILLE	TN	379384229	0.406553306	17
1922161512	SEMENYA	JOYCE	GYAMERAWA	1035 14TH AVE N		NASHVILLE	TN	372083050	0.407840137	17
1134122732	JASELSKIS	THOMAS	P	925 E BADDOUR PKWY		LEBANON	TN	370871703	0.408365917	17
1316265820	RAINEY	COLLINS	W	6019 WALNUT GROVE RD		MEMPHIS	TN	38120	0.40848467	17
1255355277	KRAUTH	ROBERT	J	114 SAUNDERSVILLE RD		HENDERSONVILLE	TN	370758967	0.409416557	17
1427243278	STOLTZ	AMANDA		208 MEDICAL PARK BLVD		BRISTOL	TN	376207343	0.409519914	17
1629248927	KATUIN	SHARON	ANNE	3601 THE VANDERBILT CLINIC		NASHVILLE	TN	372323866	0.409726902	17
1215147483	ARNOLD	KELLY	RODNEY	901 VINE ST		CHATTANOOGA	TN	37403	0.409726986	17
1760647697	REDDY	SARITHA	VONCHA	3400 LEBANON RD		MURFREESBORO	TN	371291392	0.410426661	17
1477525699	CLAYTON	BUDDY	J	1497 W ELK AVE	SUITE 11	ELIZABETHTON	TN	376432895	0.410723291	17
1043366735	MOSHER	KEITH	ALDEN	21 MERIDIAN SPRINGS DR		JACKSON	TN	38301	0.412461576	17
1205198959	PEOPLES	CHRISTOPH		3000 GETWELL RD		MEMPHIS	TN	381182205	0.413123159	17
1982138764	VERDELL	JONATHAN	TYLER	3481 AUSTIN PEAY HWY		MEMPHIS	TN	381283801	0.413126138	17
1669461679	SUMROK	DANIEL	DAVID	1894 CEDAR ST	1301 PRIMAC	MC KENZIE	TN	382012206	0.413522276	17
1386644094	RUCKER	WALTER		2535 GEORGETOWN RD NW		CLEVELAND	TN	373113534	0.413910692	17
1467543140	CRUPIE	MARC	J.	1025 CORDOVA STATION AVE		CORDOVA	TN	380186318	0.414389968	17
1669493433	VEGA	HECTOR	L	210 E ECONOMY RD		MORRISTOWN	TN	37814	0.414948268	17
1215155288	ROSS	TONY	LYNN	3601 THE VANDERBILT CLINIC		NASHVILLE	TN	372325213	0.415073983	17
1811077712	SHOEMAKER	BENJAMIN	EDGAR	302 N MAIN ST		ASHLAND CITY	TN	370151306	0.415450299	17
1184039471	WOZNY	MIRIAM		4095 AMERICAN WAY STE 1		MEMPHIS	TN	38118	0.417270244	17
1306134986	ROE	BENJAMIN	MICHAEL	1924 ALCOA HWY	U-67	KNOXVILLE	TN	379201511	0.417367783	17
1003071333	NATHAN	JAYASHREE	RANI	1005 DR. D.B. TODD JR. BLVD.		NASHVILLE	TN	37208	0.417511898	17
1205863735	CLOUD	MARK	W	4117 E EMORY RD		KNOXVILLE	TN	379384229	0.418047777	17
1518942341	AVITABILE	ANTHONY		6106 SHALLOWFORD RD STE 104		CHATTANOOGA	TN	374212280	0.418184586	17
1811343551	STONE	KATHERINE		111 STATION DR		MARYVILLE	TN	37804	0.418412773	17
1285748715	HARNISCH	HELMUT	K	5548 FRANKLIN PIKE	SUITE 203	NASHVILLE	TN	372202128	0.418650115	17
1114913555	SULLIVAN	ANNE	L S	1520 UNION AVE		MEMPHIS	TN	381740275	0.418952279	17
1154736239	ASKANDAR	SAMEH	FIKRY	6025 WALNUT GROVE RD		MEMPHIS	TN	381202131	0.419092616	17
1982724076	SHELL	DONNA	REGINA	450 NORTHCREST DR		SPRINGFIELD	TN	371723972	0.419885543	17
1578584553	FAROOQ	FARHA		7070 HIGHWAY 64		OAKLAND	TN	380603208	0.419936847	17
1770547606	BLACKMORE	RONALD	L	101 MED TECH PKWY STE 100		JOHNSON CITY	TN	376044006	0.420064447	17
1184151490	CONNER	SPENCER	HARRIS	6019 WALNUT GROVE RD		MEMPHIS	TN	381202113	0.420282109	17
1952641193	HARMAN	NICHOLAS		208 MEDICAL PARK BLVD		BRISTOL	TN	376207343	0.420891957	17
1700820123	BURKHART	WILLIAM	L	1128 E WEISGARBER RD	SUITE 230	KNOXVILLE	TN	379092674	0.421875084	17
1588696264	SULKOWSKI	THOMAS	E.	1810 WARD DR	STE. 101	MURFREESBORO	TN	371290560	0.42328234	17
1326115577	DAR	SADIA	MAJID	515 STONECREST PKWY	SUITE 100	SMYRNA	TN	371676826	0.423951258	17
1548202815	CATANESE	MARLENE	A.	1420 FRITZ STREET		CLEVELAND	TN	373231420	0.424097935	17
1700231289	LAFLORA	LOUISE		910 MADISON AVE FL 9		MEMPHIS	TN	381033403	0.42422996	17
1275135519	RAGLAND	ALYSSA		1120 SAMS ST		COOKEVILLE	TN	385064006	0.424694959	17
1790882595	BROFFITT	SAMUEL	LEE	1995 HIGHWAY 51 S	SUITE 202,	COVINGTON	TN	380193635	0.425085601	17
1891798492	THOMAS	GEOGY		550 SUNSET TRL		JELLICO	TN	377622343	0.425101614	17
1144312869	BEASLEY	JERRY	STEPHEN	1119 E COLLEGE ST	STE 3	PULASKI	TN	38478	0.425597968	17
1225056872	WARREN	JEFFERY	STEVEN	3109 WALNUT GROVE ROAD		MEMPHIS	TN	38111	0.425967048	17
1407367683	BROWN	ROXANNE	L	1210 BRIARVILLE RD BLDG F		MADISON	TN	371155136	0.426351995	17
1225236771	LANDIS	MARK	ALLEN	4891 E MAIN ST		ERIN	TN	370610469	0.426557532	17
1225072044	SUNEELA	GOTTUMUKK		2996 KATE BOND RD	SUITE 203	BARTLETT	TN	381334030	0.42691262	17
1427224278	POE	LORINA	TERRELL	7180 NOLENSVILLE RD STE 2E		NOLENSVILLE	TN	371352998	0.427353303	17
1295990174	EBRHIM	ATEF		133 DR ROBERT LEE RD		DOVER	TN	370583706	0.427838854	17
1417171174	WHITMAN	JONNA	HOOKER	3601 THE VANDERBILT CLINIC		NASHVILLE	TN	372328710	0.428530883	17
1134165178	EASTERLY	JEFFERY		129 MONTGOMERY LN		MARYVILLE	TN	378035649	0.428697807	17
1750473039	DUNCAN	DEANNA	VIOLA	1800 ROSSVILLE AVE	SUITE 7	CHATTANOOGA	TN	374081912	0.429470407	17
1568485027	MCNABNEY	DAVID	P	150 W PRICE RD	SUITE A	DANDRIDGE	TN	377254524	0.429889958	17
1093818635	CARPENTER	DOUGLAS	RAY	100 LANTANA ROAD	SUITE 202	CROSSVILLE	TN	385551903	0.429893105	17
1679697122	HODGES	BARBARA	GAIL	517 HIGHLAND TERRACE	SUITE A	MURFREESBORO	TN	37130	0.430180425	17
1952544249	TRUETT	JAMES	WINSTON	294 SUMMAR DR		JACKSON	TN	383013915	0.430767732	17
1003278672	AXELRAD	MARY		4848 FORT HENRY DR		KINGSPORT	TN	376633347	0.431269446	17
1649232646	KEEBLE	DONALD	S	1924 ALCOA HWY # U67		KNOXVILLE	TN	379201511	0.432397106	17
1093789455	LORD	EDWARD	F	961 SPRING CREEK RD	CHATTANOOGA	CHATTANOOGA	TN	374123909	0.432506073	17
1588879258	CRAIG	ALLEN	SCOTT	425 5TH AVE NORTH CEDS 1ST FLOOR		NASHVILLE	TN	372430001	0.433453497	17
1497757298	DAVIS	GLENN	ALAN	1020 MCARTHUR ST		MANCHESTER	TN	373552453	0.433715761	17
1972572196	WATERS	DAVID	BARTON	250 BOSWELL ST		LEXINGTON	TN	383511566	0.434270146	17
1023404258	SHIVERS	TRAVIS		342 FREY ST		ASHLAND CITY	TN	370151734	0.434348704	17
1740411313	MCCORMICK	WILLIAM	ANDREW	240 MEDICAL PARK BLVD STE 3000		BRISTOL	TN	376207352	0.434701366	17
1952389173	COLLINS	MILLARD	DARNELL	1005 DR. D. B. TODD BLVD		NASHVILLE	TN	37208	0.434876656	17
1376548677	BARBARITO	NANCY	G.	1 PROFESSIONAL PARK DR	STE 21	JOHNSON CITY	TN	376046589	0.435113307	17
1609850569	KICKLITER	DAVID	J	407 4TH ST		NEWPORT	TN	378213755	0.435421392	17
1245235423	HUTCHINS	CHRISTINA	R	303 MED TECH PKWY	SUITE 100	JOHNSON CITY	TN	376042391	0.436014805	17
1497914386	RAHMAN	MAMUNUR		584 N GERMANTOWN PKWY	101	CORDOVA	TN	380185211	0.436658588	17
1104968841	ACHARYA	SURISH		621 W MAIN ST		HOHENWALD	TN	384621355	0.437390404	17
1063406114	COOK	BUFFY	J	1880 OLD HWY 51 SUITE C		BRIGHTON	TN	380117043	0.438107853	17
1669585063	FOLSE	TIMOTHY	EDMONDS	526 HALLE PARK DR		COLLIERVILLE	TN	380177085	0.439417369	17
1164404166	MONTGOMERY	CHARLOTTE		727 S MAIN ST		MIDDLETON	TN	380523607	0.439703062	17
1356632152	LISIC	ERIC		128 N WHITNEY AVE		COOKEVILLE	TN	385012493	0.439791969	17
1003270968	BAKER	BRENT	A	444 CLINCHFIELD ST STE 2800		KINGSPORT	TN	376603858	0.440812358	17
1811940992	ZIEGLER	MARTHA	E	520 E 12TH ST		SOUTH PITTSBUR	TN	373801633	0.441022756	17
1104987262	MCDERMOTT	DIANE	SIMONE	824 WREN RD		GOODLETTSVILLE	TN	370722312	0.442064314	17
1194831636	HOLT	JACOB	ERIC RONA	119 BOONE RIDGE DR	SUITE 201	JOHNSON CITY	TN	376154998	0.442124252	17
1467418871	ELLER	SCOTT	R	237 W NORTHFIELD BLVD	SUITE 101	MURFREESBORO	TN	371290531	0.442937945	17
1144312372	WILSON	CLAYTON	D	1009 N LOCUST AVE	SUITE 1	LAWRENCEBURG	TN	384642706	0.443254247	17
1407177835	BOCK	ALAN	RICHARD	4095 AMERICAN WAY	SUITE 1	MEMPHIS	TN	381188339	0.443311963	17
1639293871	CARTER	MICHAEL	ALLEN	4891 EAST MAIN STREET		ERIN	TN	37061	0.445358342	17
1083660880	SMITH	ANDREW	LOUIS	280 FORT SANDERS WEST BLVD	SUITE 101	KNOXVILLE	TN	379223351	0.445635425	17
1932193547	ROBBINS	BILLY	GERALD	201 S FRONT ST		HALLS	TN	380401547	0.445753503	17
1588688998	MCFARLANE	KERI	JANE	10810 PARKSIDE DR STE 108		KNOXVILLE	TN	379341980	0.446258092	17
1679950679	BUSBY	CHARLIE		1999 HIGHWAY 51 S		COVINGTON	TN	38019	0.446402855	17
1801998810	REACH	RALPH	THOMAS	3114 BROWNS MILL RD		JOHNSON CITY	TN	376041417	0.446461424	17
1457856304	GARRABRANT	TIMOTHY	JOHN	1300 OLD WEISGARBER RD		KNOXVILLE	TN	379091291	0.446622439	17
1831545086	WISE	MARY	FOWLER	1300 OLD WEISGARBER RD		KNOXVILLE	TN	379091291	0.446797834	17
1174532014	RUCKER	JAMES	DANIEL	5220 PARK AVE	SUITE 100	MEMPHIS	TN	381193500	0.447064652	17
1659384253	RHEAR	RAYMOND	WAYNE	59 S. BELLS ST		ALAMO	TN	38001	0.447303897	17
1386635274	EMFINGER	C	WESLEY	7640 HIGHWAY 70 S	SUITE 110	NASHVILLE	TN	372211758	0.447332297	17
1275530222	GILES	CHERYL	K	360 E EH CRUMP BLVD		MEMPHIS	TN	381265310	0.447357469	17
1619314226	HARTSFIELD	MILES		501 GREAT CIRCLE RD	SUITE 200	NASHVILLE	TN	372281317	0.447803186	17
1770539512	PARDUE	RANDY	THOMAS	280 FORT SANDERS WEST BLVD	SUITE 101	KNOXVILLE	TN	379223398	0.448795758	17
1114966835	HOFFMAN	CHRISTOPH	D	4220 HARDING RD	SUITE 500	NASHVILLE	TN	372052005	0.448838583	17
1649425885	STEVES	ROBERT	WILLIAM	115 WINWOOD DRIVE	SUITE 201	LEBANON	TN	37087	0.448985429	17
1649426016	COTE	NICHOLAS	STERLING	1272 GARRISON DR		MURFREESBORO	TN	371292598	0.449191525	17
1609869684	TABOR	KIMBERLY	A	1120 WALNUT COMMONS LANE	SUITE C	COOKEVILLE	TN	385014243	0.450482748	17
1750499984	BEEKHUIZEN	JEFF	A.	3362 S. THIRD STREET	CHRIST COMM	MEMPHIS	TN	38109	0.450681083	17
1154097590	HOBBS	KAREN	ANGELA	159 KNIGHTS I		ROGERSVILLE	TN	378578306	0.451032357	17
1922051010	SHELTON	WANDA	S	105 GAY ST		ERWIN	TN	37650	0.4514246	17
1265418073	STEPHENS	MARY	M	201 CASSELL DR		KINGSPORT	TN	376603747	0.451596525	17
1003063314	HOLLIDAY	LYNN		3601 THE VANDERBILT CLINIC		NASHVILLE	TN	372320001	0.45161842	17
1376804831	PATRU	TIM		11206 QUARTERMASTER LN		KNOXVILLE	TN	379323583	0.451852223	17
1598054652	NAZARIO	JANICE	MARIE	6685 POPLAR AVE STE 120		GERMANTOWN	TN	381383742	0.452394141	17
1366472144	LYN-BOSWELL	CARLA		4066 SUMMER AVE		MEMPHIS	TN	381225225	0.453772928	17
1417009440	RHODES	MICHAEL	A	105. B. MEMORIAL DR.	SUITE B	GOODLETTSVILLE	TN	37072	0.453783443	17
1356509368	COOPER	KELLY	CORR	2018 WESTERN AVE		KNOXVILLE	TN	379215718	0.454507925	17
1831181205	RICHARDS	JAMES	DARRYL	3830 MIRANDY RD		COOKEVILLE	TN	385068646	0.454953	17
1649683061	MYERS	LINDSEY		4120 BRADFORD HICKS DR		LIVINGSTON	TN	385702213	0.455169902	17
1942272281	RAMER	WARREN	CARLTON	250 BOSWELL ST		LEXINGTON	TN	383511566	0.455473332	17
1932180007	FRYE	ALEKSANDR	PETROVIC	3601 THE VANDERBILT CLINIC		NASHVILLE	TN	372327885	0.455840036	17
1215965710	MATHERNE	CRAIG		301 MED TECH PKWY	STE 240	JOHNSON CITY	TN	37604	0.456127988	17
1306895586	DREWRY	WILLIAM	RICE	6005 PARK AVE STE 200		MEMPHIS	TN	381195212	0.456173654	17
1124043120	ELLIOTT	JEREMY	NATHAN	1021 W OAKLAND AVE	SUITE 301	JOHNSON CITY	TN	376042191	0.457060599	17
1013966886	OAKLEY	JAIME		1404 TUSCULUM BLVD	LAUGHLIN MO	GREENEVILLE	TN	377454395	0.457295359	17
1508928458	MISRA	AMARESH		1916 PATTERSON ST		NASHVILLE	TN	372032120	0.457493337	17
1033191846	SEAY	DAVID	WORRELL	100 VERMONT AVE		OAK RIDGE	TN	378306471	0.457673872	17
1326140237	MARDIS	MARLAH	H	1785 NONCONNAH BLVD	#120	MEMPHIS	TN	381322104	0.457677552	17
1215318951	WOLKEN	SPENSER		8045 ROANE MEDICAL CENTER DR		HARRIMAN	TN	377488333	0.458011493	17
1659351542	ESKANDER	GAMAL	S	221 STEWARTS FERRY PIKE		NASHVILLE	TN	372143325	0.458490798	17
1245595404	GUNN	APRIL	OLIVIA	1100 E 3RD ST		CHATTANOOGA	TN	374032241	0.458812678	17
1376589135	SHEPHERD	KAREN		170 CHERRY ST		DUNLAP	TN	37327	0.460046329	17
1568420610	DAVIS	LARRY	EUGENE	1924 ALCOA HWY	U-115	KNOXVILLE	TN	379201511	0.460835096	17
1902875057	WHITE	JOHN	S	294 SUMMAR DR		JACKSON	TN	383013915	0.461846707	17
1477562312	BRYANT	JAMES	WALTER	5220 PARK AVENUE	SUITE 100	MEMPHIS	TN	381193500	0.461965027	17
1003894288	THORNSBERRY	MICHAEL	D.	220 COUNTRY MEADOWS CIR		BRISTOL	TN	376208378	0.462518662	17
1346310059	PITTENGER	JOHN	W	266 JOULE ST		ALCOA	TN	377012422	0.463528331	17
1952401044	GREEN	REGINIQUE	L	5366 MENDENHALL MALL		MEMPHIS	TN	381154505	0.464486286	17
1659375681	KALARIA	VRINDA	PANKAJ	6098 DEBRA ROAD	6200 BLDG,	CHATTANOOGA	TN	37411	0.464884008	17
1225014483	FOX	BETH	ANNE	102 E RAVINE RD		KINGSPORT	TN	376603814	0.465839822	17
1588919518	HARRICHARAN S	KABIR	DAVID	1130 MIDDLE CREEK RD STE 260		SEVIERVILLE	TN	378623055	0.466681264	17
1700807658	HEATH	SYRIA	HASSAN	1320 DECATUR PIKE		ATHENS	TN	373032418	0.466754746	17
1508930843	FRETWELL	BRIAN	T	2121 N OCOEE ST	SUITE 101	CLEVELAND	TN	373113953	0.467607294	17
1710929484	CHISM	KATHY	N	201 E EMORY RD		POWELL	TN	378494016	0.467798521	17
1982779385	CLARDY	JOHN	THOMAS	215 8TH ST		CLARKSVILLE	TN	370403249	0.468463394	17
1114965845	SMIY	ALAN	N	10810 PARKSIDE DR STE 108		KNOXVILLE	TN	379341980	0.469054618	17
1255309852	MCCAULEY	DAVID	R	207 ELK AVE S		FAYETTEVILLE	TN	373343051	0.469282588	17
1962645259	LONG	TAURA	L	4777 ANDREW JACKSON PKWY	102	HERMITAGE	TN	370761323	0.469888557	17
1811936099	BELL	TIMOTHY	EDWARD	814 N KENTUCKY ST		KINGSTON	TN	377632678	0.470498656	17
1306005137	ROSS	CHARLES	AARON	1335 E CENTER ST	SUITE 1	KINGSPORT	TN	376642489	0.470549369	17
1013198274	BAJPAI	SMITA	M	3400 LEBANON RD		MURFREESBORO	TN	371291392	0.470759271	17
1629143953	WEBER	DAVID	J	407 STONEWALL ST		MEMPHIS	TN	381125115	0.47092117	17
1073568218	WAKHAM	MANCEL	WAYNE	2497 S. ROANE ST.	SUITE 110	HARRIMAN	TN	37748	0.471113325	17
1174589055	CALVERT	DAVID	K	266 JOULE ST		ALCOA	TN	377012422	0.471191769	17
1225019086	JOHNSON CRUM	SONYA		251 N LYERLY ST STE 300		CHATTANOOGA	TN	374042743	0.471343963	17
1831135482	RYLANDS	JOHN	C.	7211 WELLINGTON DR	STE 201	KNOXVILLE	TN	379195968	0.471571238	17
1801974225	NOVIKOFF	WALTER	M	1503 E LAMAR ALEXANDER PKWY		MARYVILLE	TN	378045131	0.472155641	17
1356736854	ROSS	JOHN	WILLIAMS	1904 HIGHWAY 46 S STE 3		DICKSON	TN	370557745	0.472866715	17
1346400520	LISKE	ANGELA	JOSETTA	2018 WESTERN AVE		KNOXVILLE	TN	379215718	0.473981168	17
1144296955	SCHMITZ	MARK	ALAN	905 MCARTHUR ST		MANCHESTER	TN	373552325	0.474544687	17
1548608375	BUSELMEIER	WILLIAM	B	102 E RAVINE RD		KINGSPORT	TN	37660	0.475000881	17
1326381856	CARTER	SUSAN		1 MEDICAL CENTER BLVD		COOKEVILLE	TN	385014294	0.475266337	17
1346359205	WALLACE	RODGER	T	341 WALLACE RD	SUITE A	NASHVILLE	TN	372118000	0.475345928	17
1366483463	LOYKE	CHRISTOPH	J	6965 CUMBERLAND GAP PKWY		HARROGATE	TN	377528231	0.475395428	17
1023033073	LAGRIMAS	FERNANDO	CARDENAS	710 CARL PERKINS PKWY		TIPTONVILLE	TN	380791678	0.476262367	17
1275944985	CHARLES	LORRAINE		300 20TH AVE N FL 789		NASHVILLE	TN	372032131	0.476372631	17
1689647489	PATEL	ILABEN	BHAGUBHAI	3601 THE VANDERBILT CLINIC		NASHVILLE	TN	372322245	0.476543281	17
1831372390	HOWELL	JAMES	PATRICK	1300 OLD WEISGARBER RD		KNOXVILLE	TN	379091291	0.476573678	17
1457363384	BYRD	JENNY	M	711 COOK DR	SUITE 100	ATHENS	TN	373033486	0.476603476	17
1346451747	LEONARD	KANEEZ	F.	7210 OAK RIDGE HWY		KNOXVILLE	TN	379312613	0.47661892	17
1265423099	BOOKER	TAMELA	P	222 22ND AVE N		NASHVILLE	TN	37203	0.477478864	17
1790700771	ZEIGLER	DONALD	KEITH	8967 DAYTON PIKE		SODDY DAISY	TN	373794311	0.477817485	17
1336188085	LOGAN	LEE	DANIEL	8845 RHEA COUNTY HWY	SUITE 101	DAYTON	TN	373215926	0.47783066	17
1427161538	TOLAN	DANIEL	L	101 MED TECH PKWY	SUITE 305	JOHNSON CITY	TN	376044007	0.478919629	17
1124219001	VARNADO	CAROL	ELIZABETH	3400 LEBANON RD		MURFREESBORO	TN	37129	0.479283018	17
1265709190	BURKHART	LAURA		3601 THE VANDERBILT CLINIC		NASHVILLE	TN	372323941	0.479514632	17
1730614272	WIENCZKOWSKI	JOSHUA	ANDREW	617 S 8TH ST		NASHVILLE	TN	372063819	0.479869643	17
1912957937	SHIPLEY	JAMES	M	1497 W ELK AVE	SUITE 21	ELIZABETHTON	TN	376432895	0.480433147	17
1124258314	KARIM	UZMA		225 N WILLOW AVE		COOKEVILLE	TN	385012335	0.480730005	17
1942252952	DEMIRJIAN	KENNETH	A	660 SOUTH MT. JULIET ROAD	SUITE 100	MT. JULIET	TN	37122	0.480786205	17
1336395862	FELICIANO	ELENA	MARIA	321 BILLINGSLY CT	SUITE 5	FRANKLIN	TN	370676444	0.480825498	17
1891084935	ANDERSON	STEPHANIE	DEMETRIC	294 SUMMAR DR		JACKSON	TN	383013915	0.481083386	17
1851466247	LETHCO	GARY	WAYNE	1924 ALCOA HWY	U67	KNOXVILLE	TN	379201511	0.481706828	17
1245236009	HANCOCK	SHANNON	PAUL	5741 W ANDREW JOHNSON HWY		MORRISTOWN	TN	378141166	0.481965797	17
1598021867	BHAKTA	ASHISH	MAHESHKUM	620 SKYLINE DR		JACKSON	TN	383013923	0.482367907	17
1164927380	KNOTT	MADELINE		9448 DAYTON PIKE		SODDY DAISY	TN	373794750	0.482952847	17
1194893057	CLEMMONS	SAMUEL	CLAY	304 HADDON CT		FRANKLIN	TN	370676242	0.483042062	17
1669413563	MEYER	ANGELA	M	103 MIDLAKE DR		KNOXVILLE	TN	379183039	0.483063139	17
1598285884	VALJI	SHAAN		130 INDEPENDENCE LN		LA FOLLETTE	TN	377663073	0.485183585	17
1407837891	SIMPSON	MARK	THOMAS	4513 HIXSON PIKE	SUITE 102	HIXSON	TN	373435039	0.485209074	17
1023019429	CHASTAIN	BRYAN	DEE	155 HEALTH WAY	SUITE 1	MC MINNVILLE	TN	371102658	0.485261402	17
1659710077	KVASLERUD	TORE		300 20TH AVE N FL 789		NASHVILLE	TN	372032131	0.48553384	17
1992770929	TAYLOR	JOSEPH	G	264 NEW SHACKLE ISLAND RD	SUITE 107	HENDERSONVILLE	TN	370752481	0.48555974	17
1073526315	WILKINSON	SARA	KENNY	5220 PARK AVE	SUITE 100	MEMPHIS	TN	381193500	0.48561735	17
1922461698	KIM	JORDAN	L	320 E MAIN ST STE 200		CHATTANOOGA	TN	374081609	0.48616682	17
1386902971	EDEMA	DOUGLAS		1021 W OAKLAND AVE	SUITE 207	JOHNSON CITY	TN	376042191	0.486818121	17
1952699530	DREWRY	CANDICE	STEWART	675 MIDDLE CREEK RD		SEVIERVILLE	TN	378625014	0.486969368	17
1073518098	LAMAN	CRAIG	ALAN	8707 ASHEVILLE HWY		KNOXVILLE	TN	379244502	0.487895625	17
1154352086	LEICHNER	EDWARD	C	2019 N CAROTHERS RD	SUITE 201	FRANKLIN	TN	37067	0.487917546	17
1205809522	HARSH	KAREN	L	305 N BELLWOOD RD		MORRISTOWN	TN	378141120	0.488004119	17
1891827390	FAQUIN	CQRNELL	CHARLES	2749 HUNTERS DR		GERMANTOWN	TN	381386224	0.48824931	17
1073570297	THATI	ARUNA DEV	AMARA	1832 MEMORIAL DR		CLARKSVILLE	TN	370436311	0.48832905	17
1124118971	GASTINEAU	JERRY	L	1505 W ELK AVE	SUITE 2	ELIZABETHTON	TN	376432848	0.489864879	17
1558432328	BLEVINS	NANCY	YOAKUM	155 HOSPITAL RD	STE #A	WINCHESTER	TN	373982494	0.490517872	17
1376637215	SULLIVAN	KENNETH	W	3511 OLD CLARKSVILLE PIKE		JOELTON	TN	370808892	0.490680855	17
1275694747	SHERRER	JAMES	SCOTT	9309 APISON PIKE		OOLTEWAH	TN	37363	0.490997055	17
1922026806	HUTTON	THERON	L	4696 NASHVILLE HWY		CHAPEL HILL	TN	370342110	0.491295115	17
1790045938	GREEN	SARAH	LYNN	1999 HIGHWAY 51 SOUTH	SUITE A	COVINGTON	TN	380193630	0.491537069	17
1972662138	CLARK	RICHARD	D	1601 TAZEWELL RD		TAZEWELL	TN	378793609	0.492135381	17
1932280815	CARTER	CLEO		710 HART LN		NASHVILLE	TN	372432010	0.492518955	17
1356310759	ASTIN	WILLIAM	D	308 8TH ST		BRISTOL	TN	376202386	0.492927581	17
1770639619	JOHNSON	DAVID	LEE	509 HIGHLAND TER		MURFREESBORO	TN	371302420	0.493188151	17
1851563019	JAQUES	NICOLE	BEALL	105 REDBUD DR	EMERGENCY D	PORTLAND	TN	371481673	0.493855893	17
1962845347	KINARD	JACQUELYN	NICHOLE	2574 FRAYSER BLVD		MEMPHIS	TN	381275829	0.493967429	17
1730113861	WOODS	ASHLEY	FAYE	353 NEW SHACKLE ISLAND RD	SUITE 122B	HENDERSONVILLE	TN	37075	0.494450681	17
1710973342	STEWART	JOHN	A	353 NEW SHACKLE ISLAND RD	STE 107A	HENDERSONVILLE	TN	370752379	0.495677657	17
1417948076	MOSLEY	JAMES	ARTHUR	3601 THE VANDERBILT CLINIC		NASHVILLE	TN	372320001	0.495819269	17
1922394840	GRAVES	TRAVIS	RAY	3443 DICKERSON PIKE	SUITE 680	NASHVILLE	TN	37207	0.495983383	17
1164582862	METCALF	AARON	K	444 CLINCHFIELD ST STE 2700		KINGSPORT	TN	376603858	0.496083963	17
1568461382	AMADIO	PATRICIA	B.	102 E RAVINE RD		KINGSPORT	TN	376603814	0.49625067	17
1932491446	SHERK	CECIL	SIDNEY	4559 PITTMAN CENTER RD		SEVIERVILLE	TN	378769102	0.496729588	17
1962450247	SWILLEY	BILL	WAYNE	420 N MAIN ST		GOODLETTSVILLE	TN	370721520	0.496870875	17
1912180852	FARMER	RACHEL	I.	2960B AUSTIN PEAY HWY		MEMPHIS	TN	381285602	0.496938492	17
1508916586	HUNT	PHILIP	W	420 COLLEGE ST STE A		LAFAYETTE	TN	370831751	0.497087283	17
1396189403	MOODY	BRYCE	ALAIN	620 SKYLINE DR		JACKSON	TN	383013923	0.498205074	17
1942566617	BREWER	JULIE	MAE	255 E WATT ST		ALCOA	TN	377012236	0.498343797	17
1538514948	METZGER	KEVIN	ALLEN	3019 PEOPLES ST # CONDO300		JOHNSON CITY	TN	376041977	0.498489395	17
1881676856	FLORENCE	DAVID	G	804 KEYLON ST		MANCHESTER	TN	373552414	0.498693438	17
1902842537	HARTSELL	MICHAEL	H	1404 TUSCULUM BLVD STE 3000		GREENEVILLE	TN	377454648	0.499305656	17
1013911890	BROCKMYRE	ANDREW		240 MEDICAL PARK BLVD	STE 3600	BRISTOL	TN	376207346	0.499387778	17
1851734347	KOPINSKI	KATHERINE	OAKLEY	2589 APPLING RD	#101	BARTLETT	TN	381335099	0.499390884	17
1598701674	ADAMS	STEPHEN	M	1100 E 3RD ST		CHATTANOOGA	TN	374032201	0.499658776	17
1629042809	STRANG	WILLIAM	H	701 SEQUOYAH RD		SODDY DAISY	TN	373794051	0.499730211	17
1184611493	STEWART	MICHAEL	T.	1514 SPARTA ST		MC MINNVILLE	TN	371101317	0.499749683	17
1104168178	CARROLL	LOREN		346 SHADOW RIDGE DR		JACKSON	TN	383058507	0.500088235	17
1164466827	CHURCH	LORI	ANN	401 E MAIN ST		JOHNSON CITY	TN	376014877	0.500687674	17
1487671350	MCNIEL	JANET	S.	5917 RUTLEDGE PIKE		KNOXVILLE	TN	379242252	0.500749512	17
1356635262	LANCASTER	BRANDON	WAYNE	2240 SUTHERLAND AVE	SUITE 104	KNOXVILLE	TN	379192333	0.50089543	17
1447369657	FURR	HELEN		979 E. 3RD STREET	SUITE B-601	CHATTANOOGA	TN	37403	0.502481223	17
1114974979	KATKURI	JITHANDER	R	713A PRESIDENT PL		SMYRNA	TN	371675652	0.502798134	17
1639647464	BOLTON	KRISTA	A	109 INDEPENDENCE LN STE 200		LA FOLLETTE	TN	377663034	0.50342193	17
1992978845	CHILDS	ADAM	M	2933 MEDICAL CENTER PKWY	SUITE A	MURFREESBORO	TN	37129	0.503805796	17
1821023946	SHEEN	FU-JEN		4700 WESTERN AVENUE	STE 104	KNOXVILLE	TN	379213320	0.503989841	17
1487635777	MAJOR	JOHN	SCOTT	3939 CENTRAL PIKE		HERMITAGE	TN	37076	0.50408141	17
1336190644	JACKSON	LINDA	M	207 ELK AVE S		FAYETTEVILLE	TN	373343051	0.50443388	17
1629575832	LAKIN	JORDAN		201 E EMORY RD		POWELL	TN	378494016	0.50462332	17
1154344836	BALL	CHARLES	A	854 W JAMES CAMPBELL BLVD	SUITE 403	COLUMBIA	TN	384014659	0.504813277	17
1437578382	LOPEZ	ALICIA	MARIA	4323 CAROTHERS PKWY STE 505		FRANKLIN	TN	370675920	0.505757473	17
1184698896	PELTON	KRISTIE		5908 LYONS VIEW		KNOXVILLE	TN	37919	0.506724768	17
1144231952	HARRIS	BARRY-LEW		360 E EH CRUMP BLVD		MEMPHIS	TN	381265310	0.50679331	17
1336589613	TERRY	ASHLEY	ELIZABETH	5700 TEMPLE RD		NASHVILLE	TN	372214223	0.507537443	17
1922596410	FAOUR	AHMAD		2723 NEW SALEM HWY		MURFREESBORO	TN	371285253	0.50766006	17
1053980938	WEBB	HALEY		134 OAKWOOD LN		ERWIN	TN	376508945	0.508436956	17
1992709679	SAADATI	SONYA	S	1019 W OAKLAND AVE	SUITE 1	JOHNSON CITY	TN	376042357	0.508797222	17
1114468444	WHITFIELD	BENJAMIN	DANIEL	917 W WALNUT ST		JOHNSON CITY	TN	376046527	0.509871978	17
1992743322	HORNE	HARRY		151 MCARTHUR AVE		CELINA	TN	385514003	0.509878469	17
1851585517	SILMON	ROBERT	W	2204 PAVILION DR	SUITE 310	KINGSPORT	TN	376604657	0.510098004	17
1588696355	CRANE-BRYSON	PATRICIA	G	1306 US HIGHWAY 45 N		HENDERSON	TN	383404003	0.51130015	17
1962409433	RHEA	ROBERT	EUGENE	202 N MAIN ST	#9	ASHLAND CITY	TN	370151362	0.512200198	17
1629043476	COLLINS	PATRICK	WAYNE	675 MIDDLE CREEK RD		SEVIERVILLE	TN	378625014	0.51336604	17
1407869647	MAXWELL	ELIZABETH	J.	1800 MEDICAL CENTER PKWY	DEPAUL BLDG	MURFREESBORO	TN	371292567	0.513384897	17
1346636966	MCCUTCHEN	MICHAEL	POWELL	108 PROVIDENCE TRL		MT JULIET	TN	37122	0.513819798	17
1114019833	FARMER	THOMAS	W	854 W JAMES CAMPBELL BLVD	SUITE 403	COLUMBIA	TN	384014659	0.514007029	17
1578507984	TILLMAN	RONALD	CLYDE	157 N BELLS ST		ALAMO	TN	380011767	0.514241138	17
1619941119	GOLDING	MONIQUE		961 SPRING CREEK RD	CHATTANOOGA	CHATTANOOGA	TN	374123909	0.515162872	17
1043213994	STIRMAN	EDWARD	MONTY	105 W STONE DR	STE 3A	KINGSPORT	TN	376603256	0.515215888	17
1215121611	DEO	SONALI		103 BENNETT RD		OLIVER SPRINGS	TN	378405008	0.515243807	17
1831355064	POTTER	THI	KIM	4095 AMERICAN WAY	SUITE 1	MEMPHIS	TN	381188339	0.51525447	17
1063649408	RILEY	ELLY	K	294 SUMMAR DR		JACKSON	TN	383013915	0.515365807	17
1538515069	WILSON	ROBYN		26032 MAIN ST		ARDMORE	TN	384493375	0.515978476	17
1215425467	ROBINETTE	CHRISTIAN	B	215 E WATAUGA AVE		JOHNSON CITY	TN	376014629	0.517342064	17
1750524856	WHITE	DEMOND	C.	758 HIGHWAY 46 SOUTH		DICKSON	TN	370552556	0.517477228	17
1013205376	THOMPSON	TIMOTHY	DANIEL	240 COLONIAL CIR STE A		JAMESTOWN	TN	385563924	0.517662227	17
1740394790	ANDERSON	JOHN	A	106 WESTSIDE DR		TULLAHOMA	TN	373883253	0.518414033	17
1154325934	BEELER	SYNTHIA	L	7446 SHALLOWFORD RD	STE 200	CHATTANOOGA	TN	374218815	0.518985251	17
1730171414	MASON	LARRY	MICHAEL	8401 HIGHWAY 111		BYRDSTOWN	TN	38549	0.519674462	17
1427296276	JOHNSON	SAMUEL	TERRY	629 NUCKOLLS RD		BOLIVAR	TN	380081599	0.519675223	17
1427023894	NESTOR	NELL	E	264 NEW SHACKLE ISLAND RD	SUITE 107	HENDERSONVILLE	TN	370752481	0.520036927	17
1861462426	CORRELL	GEOFFREY	GRATTAN	109 MEADOWVIEW RD	SUITE 3	BRISTOL	TN	376201669	0.520528895	17
1134652233	GANDHI	MORLI		3601 THE VANDERBILT CLINIC		NASHVILLE	TN	372323533	0.520542037	17
1033105689	SMITH	TERRY	W	2205 MCCALLIE AVE STE 310		CHATTANOOGA	TN	374043334	0.521014928	17
1700376407	GRAY	HARRISON		3430 LEBANON PIKE		HERMITAGE	TN	370762006	0.521055261	17
1639461411	VITALE	JONATHAN	JOSEPH	109 WESTPARK DR STE 180		BRENTWOOD	TN	370275063	0.521491654	17
1265443436	BRANDON	RICHARD	L	101 PROFESSIONAL PARK PVT DR		KINGSPORT	TN	376632288	0.521521055	17
1578541926	WHITE	CHERILYN	ANNE	490 DUNLOP LN		CLARKSVILLE	TN	370405007	0.521563346	17
1932179389	WITTERS	GREGORY	D.	4777 ANDREW JACKSON PARKWAY	SUITE 102	HERMITAGE	TN	37076	0.521834119	17
1164417713	MARTIN	FREDERICK	A	1958 W STATE ST		BRISTOL	TN	376201940	0.52225215	17
1477545432	ROMO	SUSAN		7794 RHEA COUNTY HWY	SUITE 101	DAYTON	TN	373215981	0.522285297	17
1164443776	GHAMGOSAR	FARROKH		1200 DODSON AVE		CHATTANOOGA	TN	374063214	0.522504089	17
1417951302	DODGE	KENNETH	BRENTON	1311 W MAIN ST		FRANKLIN	TN	370643300	0.522565072	17
1588612907	PARHAM	JON	SIMPSON	1924 ALCOA HWY	U-110	KNOXVILLE	TN	379201511	0.522719233	17
1558364810	JENKINS	MARK		701 W MAIN BLVD		CHURCH HILL	TN	376423915	0.523077294	17
1629509443	YOO	ELSIA		7640 HIGHWAY 70 S STE 110		NASHVILLE	TN	372211758	0.523153989	17
1568817286	BILBAO	ROBERT	EDWARD	1114 W 7TH ST		COLUMBIA	TN	384011810	0.52382796	17
1275500407	INMAN	DUSTIN	P	648 W FOREST AVE		JACKSON	TN	383013902	0.524010718	17
1831184068	BYRD	WILLIAM	G	2883 S MENDENHALL RD STE 3-4		MEMPHIS	TN	381151748	0.524029738	17
1497731376	REEVES	WADE	PARK	6041 TELECOM DR		MILAN	TN	383583448	0.524155118	17
1649238791	SMOAK	GUY	LYNWOOD	2587 WILLOW POINT WAY	STE 1	KNOXVILLE	TN	379313162	0.525146594	17
1740276534	PHILLIPS	BENITA	L	501 LONG HOLLOW PIKE STE A		GOODLETTSVILLE	TN	370723448	0.525368122	17
1982767984	ELIAS	WALTER		5722 INTEGRITY DRIVE BLDG. S771	OFFICER IN	MILLINGTON	TN	380545021	0.526448316	17
1700821949	HURST	FRED	A.	4117 E EMORY RD		KNOXVILLE	TN	379384229	0.527543652	17
1124069554	MOSRIE	BRIAN	T	103 MIDLAKE DR		KNOXVILLE	TN	379183039	0.527592234	17
1669475448	ANANTHULA	PARVATI		2033 MEADOWVIEW LN	STE 200	KINGSPORT	TN	376607569	0.527860764	17
1225320047	SMITH	ZECHARY	CRAIG	2569 DOUGLASS AVE		MEMPHIS	TN	381142532	0.528571305	17
1770930364	EVANS	TANNER		1020 N HIGHLAND AVE STE C		MURFREESBORO	TN	371302494	0.5286366	17
1639152176	JONES	ERNEST	J	414 E BROAD ST	SMITH COUNT	SMITHVILLE	TN	371661815	0.528761178	17
1841451119	RAIRIGH	ANASTASIA	ZOE	1 BETHEL VALLEY RD BLDG 4500		OAK RIDGE	TN	378308050	0.529127022	17
1295715985	LYONS	JUNE	YVONNE	501 ADESSA PKWY	SUITE A-150	LENOIR CITY	TN	377716725	0.52918643	17
1659528743	DEWITT	NATHAN	WILLIAM	229 HEDRICK DR		NEWPORT	TN	378212902	0.529306609	17
1730307554	WILSON	MARSHELYA	DENISE	601 BENTON AVE		NASHVILLE	TN	372042303	0.52940622	17
1295715407	FRANKLIN	KATHY		2911 ESSARY DR		KNOXVILLE	TN	379182468	0.530472532	17
1396794392	AZEL	ELIZABETH	TENAGLIA	100 VERMONT AVE		OAK RIDGE	TN	378306471	0.530472999	17
1063449007	VINSON	JOHN	W	345 US HIGHWAY 64		ADAMSVILLE	TN	383104078	0.530526075	17
1295868479	RAJDEV	KALPANA	HITESH	191 ANTHONY DR		MC MINNVILLE	TN	371104603	0.530715288	17
1033220314	CHEN	CHANG WEN		10430 LOVELL CENTER DR		KNOXVILLE	TN	379223227	0.531114464	17
1861478661	GERAYLI	FERESHTEH		917 W WALNUT ST		JOHNSON CITY	TN	37604	0.531492715	17
1093794455	JAYAKODY	FRANK	L	1701 N MAIN ST		SHELBYVILLE	TN	371602303	0.531736752	17
1447208129	FERNANDO	LINDEN	C	1019 W OAKLAND AVE	SUITE 1	JOHNSON CITY	TN	376042357	0.532274551	17
1053447219	KHAN	GHAZALA	PARVEZ	1030 JEFFERSON AVE		MEMPHIS	TN	381042127	0.533414464	17
1720016710	COX	JASON	E	2240 SUTHERLAND AVE	SUITE104	KNOXVILLE	TN	379192333	0.533432669	17
1275501702	RAGON	JOSEPH	L	2859 HIGHWAY 45 BYP		JACKSON	TN	383053618	0.534290643	17
1518959311	HARRELSON	PHILIP	RAY	3601 THE VANDERBILT CLINIC		NASHVILLE	TN	372320001	0.53442097	17
1053489187	JETER	JULIE	W	1924 ALCOA HWY # U67		KNOXVILLE	TN	379201511	0.535263355	17
1487004560	EZELL	EMILY	SMOTHERS	641 RB WILSON DR STE G		HUNTINGDON	TN	383441734	0.535322188	17
1821095761	STRANGE	ERNEST	BRADFORD	701 PROFESSIONAL PLAZA DR		GREENEVILLE	TN	377455139	0.535685868	17
1265427553	KOZINSKI	BRYAN	J	300 STONECREST BLVD	SUITE 100	SMYRNA	TN	371675688	0.537072409	17
1083614044	LANGWORTHY	WARREN	O	237 W NORTHFIELD BLVD	STE 101	MURFREESBORO	TN	371290531	0.537120599	17
1346287901	ARMETTA	NANCY	A.	126 REDBUD LN		WAYNESBORO	TN	384855047	0.537360737	17
1780261867	AUSTIN	ERICKA		661 S PARKWAY E		MEMPHIS	TN	381065617	0.537387349	17
1871586495	NOLLNER	ROBERT	MICHAEL	8115 COUNTRY VILLAGE DR		CORDOVA	TN	380162030	0.537519158	17
1063530871	BALL	ROBERT	H	150 W BENDEL CIR		MEMPHIS	TN	381172821	0.537707923	17
1851586176	RUTLAND	KATHRYN	T	430 NORTHCREST DRIVE		SPRINGFIELD	TN	371720000	0.537918771	17
1184267494	STOKES	ANN	KAITLYN	2200 CHILDRENS WAY		NASHVILLE	TN	372320005	0.538293687	17
1316441983	HAYES	SETH	PATRICK	4039 HIGHLAND ST		MILAN	TN	383583483	0.538431572	17
1730499088	MURREY	WILLIAM	HARWELL	1000 HICKS CUT RD		PULASKI	TN	38478	0.538911864	17
1619039526	CORBETT	CHARLES	M	4137 KIRBY PARKWAY	SUITE 1	MEMPHIS	TN	38115	0.539142816	17
1922047489	CRABB	JAMES	LUTHER	176 W UNIVERSITY PKWY STE C		JACKSON	TN	383051618	0.540237411	17
1174735336	MADDEN	JARED	WILSON	165 WESTMORELAND ST		HARROGATE	TN	377528202	0.540372177	17
1497100564	ACKER	CHRISTOPH	E	280 FORT SANDERS WEST BLVD		KNOXVILLE	TN	379223351	0.540645525	17
1609854629	BERRY	KEN	D.	30 E MAIN ST		CAMDEN	TN	383201734	0.540888456	17
1588645196	SHARMA	PARDEEP	K	221 N OAK AVE		COOKEVILLE	TN	385012437	0.540891137	17
1902192008	OLSON	AMANDA	MICHELLE	3601 THE VANDERBILT CLINIC		NASHVILLE	TN	372325100	0.541122956	17
1790785079	BARNETT	FRANCES	H	980 HIGHWAY 28	SUITE 104	JASPER	TN	373473695	0.541501717	17
1750444139	LAU	HENRY	S	300 STEAM PLANT RD	STE 300	GALLATIN	TN	37066	0.541511206	17
1962680462	ARIF	RUHMA		105 W STONE DR STE 1J		KINGSPORT	TN	376603365	0.541609591	17
1710971593	BAREDDY	SWARNA	K	3309 CUMMINGS HWY	SUITE A	CHATTANOOGA	TN	374192360	0.542983665	17
1528002946	DEAN	RHEA	W.	201 E EMORY RD		POWELL	TN	378494016	0.543099687	17
1194774802	CARTER	LEE	MARVIN	641 RB WILSON DR	SUITE F	HUNTINGDON	TN	383441733	0.543644341	17
1790710978	NEVELS	HAROLD	V.	2510 MURFREESBORO RD	SUITE 2	NASHVILLE	TN	372173582	0.544034379	17
1346401817	HALL	MONTE	DAVID	1431 CENTERPOINT BLVD	SUITE 100	KNOXVILLE	TN	379321984	0.544271773	17
1528599503	LUGO	CALLIE	MAE	815 W 5TH NORTH ST		MORRISTOWN	TN	378143810	0.544909654	17
1902062391	WILLIAMS	KENNETH	LAMONT	345 COMPTON RD		MURFREESBORO	TN	371301352	0.545068595	17
1013901289	MCMILLIN	RODNEY	MOORE	408 N ROANE ST		HARRIMAN	TN	377482057	0.54551467	17
1750709192	GENTRY	JACQUELIN	CAROL	1720 GUNBARREL ROAD	SUITE 206	CHATTANOOGA	TN	37421	0.545515974	17
1801006127	LEWIS	ROZMOND	JOHNSON	805 WOODLAND ST		NASHVILLE	TN	372063719	0.546869948	17
1619906856	RICKARD	RANDALL	C.	515 E BELL ST		MURFREESBORO	TN	371303001	0.547484506	17
1952832107	USEDOM	REID		208 MEDICAL PARK BLVD		BRISTOL	TN	376207343	0.548769143	17
1063188357	WACHIRA	ROSE		113 SEABOARD LN STE 200B		FRANKLIN	TN	370678282	0.549095835	17
1699734798	HALFORD	WILLIAM	DANIEL	7105 S SPRINGS DR	STE. 111	FRANKLIN	TN	370671710	0.549124523	17
1356391429	ROBBINS	SHERRY	L	102 E RAVINE RD		KINGSPORT	TN	376603814	0.549563911	17
1508884875	MILLIGAN	MATTHEW	H	3939 CENTRAL PIKE		HERMITAGE	TN	370763499	0.550156514	17
1184724312	WANDERMAN	RICHARD	G	4646 POPLAR AVE STE 302		MEMPHIS	TN	381174433	0.550337137	17
1679575963	NEGLIA	CHRISTOPH		105 W STONE DR	STE 1F	KINGSPORT	TN	376603365	0.550857692	17
1396796173	DICKERSON	DANIEL	L	208 LYNN GARDEN DR	STE 2	KINGSPORT	TN	376603171	0.550940329	17
1295730281	DRAKE	ALAN	ROSS	287 W TURN TABLE RD		SPARTA	TN	385831366	0.551958531	17
1619976941	CARLTON	STACEY	B	229 INTERSTATE DR STE 105		CROSSVILLE	TN	385552704	0.552368871	17
1174733455	CARLTON	KIMBERLY		975 E 3RD ST		CHATTANOOGA	TN	374032103	0.552600778	17
1942598305	ROBBINS	THOMAS	WAYNE	2545 JACKSBORO PIKE		JACKSBORO	TN	37757	0.552749511	17
1952470361	KOONCE	CHRISTINA	MARIE	805 S NORTHSHORE DR		KNOXVILLE	TN	379197551	0.552823959	17
1437142122	BURNS	TINA	K	7655 POPLAR AVE	BLDG A, SUI	GERMANTOWN	TN	381383957	0.552983271	17
1598735433	WATSON	PHILLIP	M	4306 ASHEVILLE HWY		KNOXVILLE	TN	379143601	0.553408204	17
1073569489	BROOKS	NATHANIEL		208 NORTH AVE		HENDERSON	TN	383401816	0.553487335	17
1003816794	BACON	STUART	P	7794 RHEA COUNTY HWY	SUITE 101	DAYTON	TN	373215981	0.55366686	17
1952808958	CONLEY	DENAYA	DANYELLE	3601 THE VANDERBILT CLINIC		NASHVILLE	TN	372320001	0.553770296	17
1225176654	FANNIN	QUENTIN	L	100 MOCCASIN BEND RD		CHATTANOOGA	TN	374054415	0.554058208	17
1205878105	GOODFRED	JENNIFER	CELESTE	1301 PRIMACY PKWY		MEMPHIS	TN	381190213	0.554133009	17
1033521943	NGUYEN	CAROLINE		601 W DUE WEST AVE		MADISON	TN	37115	0.554177715	17
1093373904	WALKER	BENJAMIN		6312 HIGHWAY 41A STE 108		PLEASANT VIEW	TN	371468221	0.554605031	17
1144256157	KING	JAMES	DARREL	1 PRIME CARE DR		SELMER	TN	383751864	0.555272377	17
1710975248	WEI	JIAN		5431 EDMONDSON PIKE	STE 10	NASHVILLE	TN	372115806	0.555456481	17
1851687180	BOWERS	SASHA	LOUISE	1718 PATTERSON ST		NASHVILLE	TN	37203	0.55548519	17
1992781751	WILLIAMS	MICHAEL	TYELAR	404 S WHITE ST		ATHENS	TN	373034732	0.555645694	17
1053315697	MILLER	JERRY		105 W STONE DR	STE 3A	KINGSPORT	TN	376603256	0.555796232	17
1588817803	WEISE	LEE	PONO-NALU	225 N WILLOW AVE		COOKEVILLE	TN	385012335	0.555811497	17
1780804336	WHITFIELD	THOMAS		3601 THE VANDERBILT CLINIC		NASHVILLE	TN	372325213	0.555878421	17
1962430934	OLDSON	TERESSA	MAE	726 MCFARLAND ST		MORRISTOWN	TN	378143990	0.557112927	17
1801908165	COLLINS	JASON	P	1612 CHOTO MARKETS WAY		KNOXVILLE	TN	379225760	0.557286084	17
1053375386	BOGGS	BRUCE	D	124 OLD GRAY STATION RD STE 1		GRAY	TN	376153434	0.558146321	17
1790712610	RIVERA-GARCIA	LIOVA	E	1999 HIGHWAY 51 S		COVINGTON	TN	380193630	0.558523626	17
1669445532	ADCOCK	CHARLES	RUSSELL	520 E 12TH ST		SOUTH PITTSBUR	TN	373801633	0.558766525	17
1710159694	YANNIZZI	KELLY	A	9047 POPLAR AVE STE 105		GERMANTOWN	TN	381386401	0.559067317	17
1306976212	RAWTANI	PALLAVI	V	910 MADISON AVE	SUITE 704	MEMPHIS	TN	381033403	0.559735759	17
1356333561	CARSON	RICKEY	R	3030 COVINGTON PIKE	SUITE 200	MEMPHIS	TN	381285049	0.560419353	17
1831156348	BARGER STEVEN	AMY	RACHELLE	1924 ALCOA HWY	U-115	KNOXVILLE	TN	379201511	0.560517161	17
1720024581	MURPHY	JEAN	R	4340 DECATUR HWY		KINGSTON	TN	377636734	0.56057674	17
1962434878	SMITH	PHILLIP	KARL	910 MADISON	#922	MEMPHIS	TN	381630001	0.560706737	17
1124112602	NANNEY	PHILIP	W	1323 EAST WOOD STREET		PARIS	TN	382424421	0.560790436	17
1093163925	PRESCOTT	NOELLE	ANNE	3030 COVINGTON PIKE		MEMPHIS	TN	381285048	0.560942903	17
1336335835	WARSY	AMBREEN	ADIL	1021 W OAKLAND AVE	SUITE 301	JOHNSON CITY	TN	376042191	0.561002479	17
1538162490	MORAWSKI	EMILY		105 W STONE DR	STE 3A	KINGSPORT	TN	376603256	0.561419629	17
1134104888	NAIK	JANAK		6800 HARRISON PARK DR		HARRISON	TN	373419621	0.561503589	17
1891926440	UNGER	RYAN	ALEXANDER	1400 DOWELL SPRINGS BLVD	BUILDING 14	KNOXVILLE	TN	379092456	0.561830725	17
1679983233	MAHAR	MONA		1005 DR DB TODD JR BLVD		NASHVILLE	TN	372083501	0.563268358	17
1629189188	DURKIN	JAMES	BRENDAN	305 GRADY RD	SUITE A	ETOWAH	TN	373311903	0.564087686	17
1912437153	BRUDECKI	LAURA		880 RUTLEDGE PIKE		BLAINE	TN	377092317	0.564410026	17
1598956492	ELLIS-COLANDR	CARRIE	DIANE	7541 CROSSWOOD BLVD	SUITE 1	KNOXVILLE	TN	379243935	0.564436349	17
1235244401	GUNN-HILL	ERICKA	LEE	5142 STAGE RD	SUITE 100	MEMPHIS	TN	381343164	0.565337741	17
1649205584	CURTIS	TERRY	R	353 NEW SHACKLE ISLAND RD	SUITE 141-C	HENDERSONVILLE	TN	370752379	0.56539645	17
1861875312	TEUTON	MICHAEL		1200 PINEVILLE RD		CHATTANOOGA	TN	37405	0.56556849	17
1336121318	SMITH	TAMRA	L	853 W POPLAR AVE		COLLIERVILLE	TN	380172545	0.566525382	17
1821090549	BALLARD	ROBERT	CHEATHAM	151 N MAIN ST		COLLIERVILLE	TN	380172670	0.567348345	17
1962445726	LUCK	DAVID	WAYNE	322 N MAPLE ST		LEBANON	TN	37087	0.567768928	17
1396998241	BAZZEL	GRADY	JUDSON	448 2ND AVE N		NASHVILLE	TN	372011200	0.568839882	17
1669433090	NIMMAGADDA	SRINIVAS		8115 ISABELLA LN	SUITE 12	BRENTWOOD	TN	370279110	0.569138497	17
1447267265	DURBIN	SHELLY	V.	9625 KROGER PARK DR	SUITE 500	KNOXVILLE	TN	379225880	0.56946717	17
1053310565	NEAL	NORMAN	P.	2513 OLD CHATTANOOGA PIKE SW		CLEVELAND	TN	373118485	0.569791681	17
1487017273	COOKE	ALEXANDRI	S	1300 E 23RD ST		CHATTANOOGA	TN	37404	0.570502332	17
1417914680	PETERS	TODD	M	1208 MERCHANT DR		KNOXVILLE	TN	379124707	0.570688519	17
1073750527	BEANE	ALANNA	LUMAR	601 W DUE WEST AVE		MADISON	TN	371154423	0.570770792	17
1053382986	SIDBERRY	CHARLES	RAY	7640 HIGHWAY 70 S	SUITE 101	NASHVILLE	TN	372211758	0.570843035	17
1437464336	MEDAM	GURU	PADMAKAR	264 NEW SHACKLE ISLAND RD STE 107		HENDERSONVILLE	TN	370752481	0.571134644	17
1811109507	BROOKS	MARGARET	HAVEN	150 REED SPRINGS ROAD		PHILADELPHIA	TN	378461600	0.571237546	17
1427096262	SCHANTZ	MATTHEW	E.	206 S MILITARY ST		LORETTO	TN	384692101	0.571550191	17
1184606261	COMPTON	DAVID	ROSS	100 VERMONT AVE		OAK RIDGE	TN	378306471	0.572380225	17
1821036468	MCGUKIN	DONALD	R	350 N HUMPHREYS BLVD	SUITE 400	MEMPHIS	TN	381202177	0.57292674	17
1710090972	BUJAK	HANNAH	MARIE	961 SPRING CREEK RD		CHATTANOOGA	TN	374123909	0.572992726	17
1972554822	OSTAPCHUK	MICHAEL		917 W WALNUT ST		JOHNSON CITY	TN	37604	0.57319376	17
1568415164	SWAUNCY	MOSES	ANDRE	6001 JACKSON SQUARE BLVD	SUITE 100	LA VERGNE	TN	370862767	0.576715394	17
1861506453	OZOIGBO	VALENTINE	CHUKS	1620 S WHITE STATION RD		MEMPHIS	TN	381177220	0.576732502	17
1801880737	ADEWUMI	JOHN	T.	2201 MURPHY AVE STE 220		NASHVILLE	TN	372031894	0.576766918	17
1780648063	JEWETT	MICHAEL	E	121 E MAIN ST		JONESBOROUGH	TN	376591317	0.577314307	17
1053312819	WOLFE	LARRY	E	2974 BAKER HWY		HUNTSVILLE	TN	377563806	0.578643967	17
1316975303	BEAN	MARY	LAURA	632 MORRISON SPRINGS RD	SUITE 202	CHATTANOOGA	TN	374153416	0.579540935	17
1710371117	RUSSELL	BETHANY		1323 E WOOD ST		PARIS	TN	38242	0.581005694	17
1215931852	LEE	ROBERT		2033 MEADOWVIEW LN	200	KINGSPORT	TN	376607569	0.582284814	17
1902070238	HUMPHREY-JOHN	ANDRIA	J	7640 HIGHWAY 70 S	SUITE 110	NASHVILLE	TN	37221	0.58248337	17
1992818975	SMITH	AUDREY	MARCELLE	1612 DOWNTOWN WEST BLVD		KNOXVILLE	TN	379195408	0.582919726	17
1497708739	TARR	JACK	H.	1300 OLD WEISGARBER RD		KNOXVILLE	TN	379091291	0.583881223	17
1689737272	O'CAIN	DEBBIE	TAPP	3725 CHAMPION HILLS DR	SUITE 2000	MEMPHIS	TN	381252597	0.584216687	17
1477542033	MEECE	TERRENCE	L	200 NEW YORK AVE	SUITE 310	OAK RIDGE	TN	378305212	0.584426556	17
1619254141	FERDOWSI	NIKA		300 20TH AVE N	9TH FLOOR	NASHVILLE	TN	372032131	0.584660305	17
1831199223	FLATT	STEVEN	G.	1101 NEAL ST		COOKEVILLE	TN	385010917	0.585027872	17
1942685011	KRAPF	DAVID	SCOTT	7243 HIGHWAY 64		OAKLAND	TN	380603403	0.585173347	17
1356351084	BILLIPS	POLLY	OLINGER	240 MEDICAL PARK BLVD	SUITE 3800	BRISTOL	TN	376207346	0.585282183	17
1699868943	VAL	MICHELLE	S	21 FIRST STREET		MONTEAGLE	TN	37356	0.585534574	17
1679582894	RAMAGE	JAY	N	430 S LAKE ST		PARIS	TN	382424573	0.585848268	17
1669472783	DECRISTOFARO	CLAIRE		3101 BROWNS MILL RD	SUITE 6 # 3	JOHNSON CITY	TN	376044100	0.586011257	17
1528620473	ZELLERS	LILLIA	AFTON	6976 CUMBERLAND GAP PKWY		HARROGATE	TN	377528230	0.586050958	17
1891745436	STURGEON	RODNEY		4117 E EMORY RD		KNOXVILLE	TN	379384229	0.586182439	17
1477539773	FEIERABEND	RAYMOND	H.	208 MEDICAL PARK BLVD		BRISTOL	TN	376207343	0.586193433	17
1043412893	STEVENS	JENNIFER		1855 TANNER WAY STE 200		HARRIMAN	TN	377488331	0.586307387	17
1689866295	CAMPBELL	NICOLE		341 S MAIN ST		EAGLEVILLE	TN	370604510	0.587044972	17
1316012305	SEIBERT	MICHAEL	EDRICK	211 HERITAGE PARK DRIVE		MURFREESBORO	TN	371291557	0.587697955	17
1114960671	SYLVESTER	ROBERT	EMERSON	249 W CHURCH ST		LEXINGTON	TN	383512013	0.588928303	17
1801432281	NETTLES	SARAH	L	273 HIGHWAY 11 E		BULLS GAP	TN	377113433	0.589578741	17
1114071057	SAVAGE	STEPHEN	R	1119 EAST COLLEGE STREET	SUITE 3	PULASKI	TN	38478	0.58985325	17
1891334389	ZAVOLI	KELLY		115 N THOMPSON LN		MURFREESBORO	TN	371294305	0.590130697	17
1689620999	HEISSER	RANDY	ROBERT	1508 TOMBRAS AVE		EAST RIDGE	TN	374122720	0.590470361	17
1215971379	JACKSON	KATHY	M	502 W CENTRAL AVE		LA FOLLETTE	TN	377663400	0.590542585	17
1174568315	CARLSON	JAMES	M	7211 WELLINGTON DR	SUITE 201	KNOXVILLE	TN	379195968	0.590660607	17
1982618096	GAFFORD	CHRISTOPH	E	2320 THORNTON TAYLOR PKWY		FAYETTEVILLE	TN	373343630	0.590846248	17
1891963591	MCGEE	DANIEL	EMERSON	300 20TH AVE N	9TH FLOOR	NASHVILLE	TN	372032131	0.590895614	17
1801838578	BOZEMAN	CHARLES	H	641 MIDDLE CREEK RD		SEVIERVILLE	TN	378625014	0.59157407	17
1851367866	PARAWAN	W CRISTIN	SEVILLA	200 DOVER ST	STE 108	SHELBYVILLE	TN	371602790	0.593564384	17
1043710478	SANDERS	KRISTIE	M	10 ELDAD RD		FAYETTEVILLE	TN	373347005	0.593602318	17
1205878220	STEPHENS	WALTER	EARNEST	200 CREEKSIDE DR		DICKSON	TN	370552176	0.593654953	17
1780667006	CLAIBORNE	LISA		420 COLLEGE ST STE A		LAFAYETTE	TN	370831751	0.593921613	17
1265531651	HALL	STEVEN	E	700 HOSPITAL DR		TRENTON	TN	383823319	0.594410588	17
1730685116	KAPOOR	RUBINA		920 MADISON AVE STE 447		MEMPHIS	TN	381033438	0.59462497	17
1710960356	CULBERT	WILLIAM		102 S CHARLES G SEIVERS BLVD		CLINTON	TN	377163916	0.594826334	17
1063416576	HUNTER	RONALD	W	301 MED TECH PKWY STE 120		JOHNSON CITY	TN	37604	0.594849784	17
1053396432	HOOD	MICHAEL	T	407 4TH ST		NEWPORT	TN	378213755	0.595098302	17
1760991327	TURNER	JAMIE	L	1400 DOWELL SPRINGS BLVD STE 340		KNOXVILLE	TN	379092445	0.595231652	17
1093735458	MYERS	RICHARD	KELLEY	1265 UNION AVE		MEMPHIS	TN	381043415	0.595327861	17
1174559652	BRIDGEMAN	PAMELA	A	801 OAK RIDGE TPKE		OAK RIDGE	TN	378306916	0.596094165	17
1255356747	HUGHES	J. LELAND		11551 KINGSTON PIKE		KNOXVILLE	TN	379343918	0.597602656	17
1922267442	REECE	CYNTHIA	KAREN	3614 UNICOI DR # A		UNICOI	TN	376926860	0.598018085	17
1043674336	BARNES	BONNIE	LYNCH	3725 CHAMPION HILLS DR STE 2000		MEMPHIS	TN	381250502	0.598167587	17
1366535841	PERUMAREDDI	PARVATHI		3461 AUSTIN PEAY HWY		MEMPHIS	TN	381283801	0.60000483	17
1366839458	LEE	JOON	YOUNG	300 STEAM PLANT RD STE 300		GALLATIN	TN	37066	0.600210739	17
1063426393	STOVALL	TROY	W.	423 MEDICAL PARK DR	SUITE 100	LENOIR CITY	TN	377725640	0.600925066	17
1760559827	SANCHEZ	RAFAEL	MARIO	641 RB WILSON DR	SUITE G	HUNTINGDON	TN	38344	0.60097392	17
1912954538	HAWS	PALMELLA	N	2333 MCCALLIE AVE		CHATTANOOGA	TN	374043258	0.60100923	17
1821025867	EASON	WILLIAM	ANDREW	270 E COURT AVE		SELMER	TN	383752304	0.601122833	17
1336101229	STURDIVANT	TARA		1522 CHEROKEE TRL		KNOXVILLE	TN	379202205	0.601510456	17
1215978747	SMITH	PAUL	GRAYSON	2121 N OCOEE ST	SUITE 101	CLEVELAND	TN	373113953	0.601558586	17
1831287630	CARTER	DENNIS	CHARLES	211 HERITAGE PARK DR		MURFREESBORO	TN	371291557	0.601915327	17
1760911879	CHALMERS	ROBERT	EUGENE	801 OAK RIDGE TPKE		OAK RIDGE	TN	378306916	0.602401377	17
1861444747	MONTAGUE-BROW	KARLA	PATRICE	901 12TH AVE S		NASHVILLE	TN	372034705	0.602417175	17
1811970817	DAVIS	GIGI	WOOD	1010 WAYNE RD	SUITE100	SAVANNAH	TN	383721596	0.602447426	17
1740866300	WHITE	CARRIE	KING	1030 WINTER GAP RD		OLIVER SPRINGS	TN	378401504	0.602947401	17
1578501375	JOYNES	ANGELA		1301 HATCHER LN		COLUMBIA	TN	38401	0.603041822	17
1457428195	MOSS	ANGELA	SUE	126 JMZ DR		GORDONSVILLE	TN	385632152	0.603968797	17
1407872617	TEMPLETON	STEVEN	ALLEN	3826 NORMA RD		HUNTSVILLE	TN	377564408	0.60414648	17
1407903990	DIRMEYER	ANDREW	C	266 JOULE ST		ALCOA	TN	377012422	0.604408885	17
1275564866	DAVIS-THARPE	VERNESSA	LYNN	655 LEXINGTON AVE		JACKSON	TN	383015075	0.604454333	17
1306085014	LAURENCE	GREGORY	NATHAN	7485 POPLAR PIKE		GERMANTOWN	TN	381385934	0.604726659	17
1568535391	MORGAN	REBECCA	LYNN	1818 ANDY HOLT AVE	SUITE 105	KNOXVILLE	TN	379960001	0.604792003	17
1063405660	REISS	LOUIS	HENRY	8045 CLUB PKWY		CORDOVA	TN	380165977	0.605172261	17
1144529819	MEADOR	TIFFANY		3030 COVINGTON PIKE		MEMPHIS	TN	381285048	0.605253348	17
1952328874	MUNSON-JACKSO	JULIE	C	6401 MOUNTAIN VIEW ROAD	SUITE 109	OOLTEWAH	TN	373636685	0.605703755	17
1912429036	WASSENAAR	MELINDA	JAE	930 ADELL REE PARK LN		KNOXVILLE	TN	379092543	0.606204095	17
1447220363	BLAKE	JOHN	R	4306 ASHEVILLE HWY		KNOXVILLE	TN	379143601	0.606696742	17
1710937701	COOZE	DEREK	A	420 W MORRIS BLVD	HEALTH STAR	MORRISTOWN	TN	37813	0.607031184	17
1295019198	HANA	EHAB	JOSEPH	6130 NOLENSVILLE RD		NASHVILLE	TN	372116813	0.607215297	17
1154365583	JOHNSON	WILLIAM	R	1819 W CLINCH AVE	SUITE 114	KNOXVILLE	TN	379162434	0.607322988	17
1891109930	HEWITT	SARAH	N.	102 E RAVINE RD		KINGSPORT	TN	37660	0.608053357	17
1194925487	DILKS	MICHELLE	K	1406 TUSCULUM BLVD	SUITE 1200A	GREENEVILLE	TN	377454332	0.608340641	17
1134231756	HUTCHINGS	HEATHER	MCCOY	10810 PARKSIDE DR	SUITE G10	KNOXVILLE	TN	379341979	0.608552116	17
1104802271	BACHSTEIN	JAMES	M	112 BABB DR		LEBANON	TN	370872506	0.608902881	17
1033506183	HOPKINS	ANDREA	LYNNE	208 MEDICAL PARK BLVD		BRISTOL	TN	37620	0.609729996	17
1487748745	SEATON	DAVID	L	16532 US HIGHWAY 64		SOMERVILLE	TN	380686185	0.61034476	17
1679678429	WILKENS	DARRYL	JOHN	131 HOSPITAL LN		JELLICO	TN	377624404	0.610352885	17
1639284102	BROOKS	DEBORAH	MICHELLE	2018 WESTERN AVE		KNOXVILLE	TN	379215718	0.610439677	17
1821386525	BURGESS	MORLEE		133 HOSPITAL DR STE 500		CARTHAGE	TN	37030	0.611041388	17
1710091657	ARRADONDO	JOHN	E	1811 STATE STREET	PRIMARY CAR	NASHVILLE	TN	37203	0.611451741	17
1912941857	HUNTER	TERI	LEA	1018 ORCHID DR		KNOXVILLE	TN	379125416	0.611457627	17
1144248782	BOWERS	WILLIAM	R	719 COOK DR	SUITE 102	ATHENS	TN	373033495	0.61150715	17
1619959798	CONWAY	SHERE	HOWALD	100 VERMONT AVE		OAK RIDGE	TN	378306471	0.611718728	17
1780798058	PETTIGREW	JACK	G	514 W COLLEGE ST		BROWNSVILLE	TN	380123711	0.612368108	17
1568406551	CRAWFORD	JOHN	D	790 WEST POPLAR AVENUE	SUITE 1	COLLIERVILLE	TN	38017	0.612490489	17
1881628998	MULLINS	CHARLES	ANDREW	2557 HIGHWAY 41 S		GREENBRIER	TN	370735516	0.612869794	17
1437561149	CLOUGH	NICHOLAS		5751 BRADFORD HICKS DR		LIVINGSTON	TN	385702237	0.612909595	17
1043203516	STRUBLE	THOMAS	GENE	3841 GREEN HILLS VILLAGE DR	SUITE 410	NASHVILLE	TN	372152691	0.614154802	17
1457327934	DIAZ	LAWRENCE		629 NUCKOLLS RD		BOLIVAR	TN	380081599	0.614343281	17
1679832661	KOMMULA	TEJASVI		1700 MEDICAL CENTER PKWY		MURFREESBORO	TN	37129	0.614663866	17
1255371134	VANCE	JERRY		11201 WEST POINT DR	SUITE 102 F	KNOXVILLE	TN	379342834	0.614921685	17
1184982969	FISETTE	JAMES	A	79 PRICE ST	DECATUR COU	PARSONS	TN	383633706	0.615378567	17
1992715742	BEESON	BROADUS	MONROE	240 MEDICAL PARK BLVD	SUITE 3800	BRISTOL	TN	376207346	0.61567723	17
1467463299	ADAMS	DAVID	LEE	4980 ALPHA LN		HIXSON	TN	373435470	0.616429291	17
1902328362	ROACH	TERRI	BROOKE	651 DUNLOP LANE		CLARKSVILLE	TN	37040	0.617106106	17
1003293028	GRAY	BRIAN	ROBERT	3626 SHELBYVILLE HWY		MURFREESBORO	TN	371276382	0.617188364	17
1952454332	COLE	JUDY	GAYLE	1589 SPARTA ST	SUITE 201	MCMINNVILLE	TN	371101332	0.617266897	17
1063461002	PEAN	CARL	F	3530 HICKORY HILL RD		MEMPHIS	TN	381153840	0.618072651	17
1891747853	JUSTICE	KENNETH	LEE	435 PARKWAY		SEVIERVILLE	TN	378624152	0.618153056	17
1295841054	KASSEM	OMAR	R.	4307 HIGHWAY 66 S		ROGERSVILLE	TN	378573155	0.618161603	17
1871939793	BROWN	EDDIE	LAMAINE	4711 CENTERLINE DR STE 100		KNOXVILLE	TN	379171405	0.618478265	17
1437302874	CHURCHILL	CAROL ANN		1719 GALLATIN PIKE N		MADISON	TN	371152123	0.618511774	17
1306819792	GUTH	ROBERT	WILLIAM	4777 ANDREW JACKSON PKWY	SUITE 101	HERMITAGE	TN	370761356	0.618925625	17
1841282654	HAMMOND-MOULT	CATHY	L	1210 BRIARVILLE RD BLDG E		MADISON	TN	371155136	0.619106094	17
1467474981	SUMMERS	SAMUEL	T	8970 WINCHESTER ROAD		MEMPHIS	TN	38125	0.619114928	17
1033407614	LETT	ADAM	CHRISTOPH	7211 WELLINGTON DR	SUITE 201	KNOXVILLE	TN	379195968	0.619153378	17
1144211871	MILLER	DANIEL	R	490 DUNLOP LN		CLARKSVILLE	TN	370405007	0.619169406	17
1346335957	DEE	JONATHAN	DANIEL	1924 PINNACLE PT	SUITE 100	KNOXVILLE	TN	379226648	0.620629867	17
1447254164	MARLAR	AUDIE	B	117 KENNEDY DR		MARTIN	TN	382373309	0.620684746	17
1780829572	STEVENS	DAVID	LYNN	504 OLD JONESBORO RD		BRISTOL	TN	376205670	0.621177693	17
1013238856	PINKSTON	GAVIN	BUTLER	205 S MCCRARY ST		WOODBURY	TN	371901439	0.621404924	17
1548453327	BROWN	ANASTASIA	C	111 W STONE DR STE 110		KINGSPORT	TN	376606027	0.622232307	17
1568774248	HUFF	BENJAMIN	L	7211 WELLINGTON DR STE 201		KNOXVILLE	TN	379195968	0.622250108	17
1083659221	FEHR	ROBERT	R	2125 W EMORY RD		POWELL	TN	378493704	0.622442483	17
1871596767	WHITLEDGE	JOSHUA	DREW	1135 BROADWAY ST		SOUTH FULTON	TN	382572835	0.62279103	17
1215065867	GRIFFIN	MONICA	BETH	670 N GERMANTOWN PKWY STE 18		CORDOVA	TN	380186287	0.623072117	17
1205097227	BURKALL-LEWIS	RAIGAN	ADRIAN	3601 THE VANDERBILT CLINIC		NASHVILLE	TN	372320001	0.623561281	17
1194711291	TAYLOR	JOHN	A	307 S BROADWAY		PORTLAND	TN	371481413	0.62386955	17
1508831264	BUCY	WILLIAM	WESSON	2162 JUDICIAL DR		GERMANTOWN	TN	381383823	0.623889046	17
1083703003	TERRELL	THOMAS		110 EXECUTIVE PARK DR		CLINTON	TN	37716	0.62500176	17
1497794291	STEINER	ROBERT	ALAN	ADVANCED CARE INTERNAL MEDICINE	140 VOTECH	MCMINNVILLE	TN	37110	0.625839549	17
1487636189	ALLUM	KENNETH	M	120 HOSPITAL DR	SUITE 130	JEFFERSON CITY	TN	377605287	0.625955008	17
1801866686	SHEPHERD	MARTHA	ELLEN	2694 FESSEY CT		NASHVILLE	TN	372042813	0.627017386	17
1518223130	RENO	JUSTIN		229 HEDRICK DR		NEWPORT	TN	378212902	0.62761788	17
1770945149	BOURA	SADIQA		719 THOMPSON LN		NASHVILLE	TN	372043609	0.627715977	17
1720160294	SENTEF	JOSEPH		6740 LEE HWY		CHATTANOOGA	TN	37421	0.627931158	17
1437449766	MOUNTAIN	CHRISTINA	LEE	5002 CROSSINGS CIR	# 180	MOUNT JULIET	TN	371228471	0.628270991	17
1629380639	JONES	CANDICE	JOHNSON	1132 INDUSTRIAL DR		HENDERSON	TN	383401310	0.628741991	17
1477619872	BRUMMEL	MARK		102 E RAVINE RD		KINGSPORT	TN	376603814	0.628875994	17
1952359945	JOSHI	DILIP	N	117 NORTH DUNCAN STREET		JAMESTOWN	TN	38556	0.629241084	17
1053308882	SCHOTT	STEPHAN	N	306 LANDRUM PL		CLARKSVILLE	TN	370434648	0.629981368	17
1124083357	LITTON	FREDERICK	MITCHELL	237 OLD STAGE DRIVE		BRISTOL	TN	37620	0.630702425	17
1942234604	JOE	YOUNG	CHARLES	7182 WHITES CREEK PIKE		JOELTON	TN	37080	0.631098228	17
1720380231	MOSCA	PAULINA		301 MED TECH PKWY STE 120		JOHNSON CITY	TN	376042364	0.631430415	17
1184109159	WILLIAMS	KRISTY	LYNETTE	9000 EXECUTIVE PARK DR		KNOXVILLE	TN	379234685	0.631672378	17
1316563455	BEINE	KATHLEEN	BARKSDALE	4515 BROOKRIDGE DR		KINGSPORT	TN	376642105	0.631705529	17
1720242480	GARRIDO-ZAMBR	ALEX		252 CHEROKEE PROFESSIONAL PARK		MARYVILLE	TN	378045153	0.631892147	17
1770529711	HUSKEY	LARRY		4117 E EMORY RD		KNOXVILLE	TN	379384229	0.632239349	17
1063525228	BUJAK	OLIVER	MARKO	961 SPRING CREEK RD		CHATTANOOGA	TN	374123909	0.632296875	17
1518946946	WILLIS	WILLIAM	ARTHUR	708 W FOREST AVE		JACKSON	TN	38301	0.632333885	17
1093726085	TOPPENBERG	KEVIN	S	1410 TUSCULUM BLVD	SUITE 2600	GREENEVILLE	TN	377454286	0.632657315	17
1013990654	MALAGON	JOSE	J	102 S CHARLES G SEIVERS BLVD		CLINTON	TN	377163916	0.632872951	17
1861437063	DALLAS	ANTHONY	VERNON	211 INDIAN LAKE BLVD	SUITE A	HENDERSONVILLE	TN	370756214	0.63340552	17
1245299411	CHEN	VIOLA		6130 NOLENSVILLE RD STE 205		NASHVILLE	TN	372116813	0.63360715	17
1508868969	MIRE	ANWAR	DEAN	200 BLOUNT AVE	SUITE 401	KNOXVILLE	TN	379201606	0.633685972	17
1457758716	BACCETTI	AMY		114 SAUNDERSVILLE RD		HENDERSONVILLE	TN	370758967	0.63375596	17
1801861786	WARREN	CALEB		3403 TAZEWELL PIKE	SUITE 102	KNOXVILLE	TN	379182620	0.635083753	17
1982644506	HONE	JACLYN	ELIZABETH	1503 E LAMAR ALEXANDER PKWY		MARYVILLE	TN	378045131	0.635231585	17
1477521029	HALL	STEVEN	F	11546 CHAPMAN HWY	SUITE B	SEYMOUR	TN	378655044	0.635524028	17
1508180183	ZAMBER	JON	EDWARD	361 WILLIE ADAMS RD		JACKSON	TN	383057223	0.637449101	17
1255375671	MASTERS	STEVEN	B	103 MIDLAKE DR		KNOXVILLE	TN	379183039	0.637616198	17
1881858215	ROBERTSON	JOHN	M	170 BEECH ST	SUITE 1	HARROGATE	TN	377528251	0.638337485	17
1811974926	JOHNSON	DAVID	BRYAN	4411 OAKWOOD DR		CHATTANOOGA	TN	374162367	0.638411106	17
1386638880	HALL	ALICIA	ANNETTE	2004 HAYES ST STE 260		NASHVILLE	TN	372032646	0.639092995	17
1497924658	BUSTAMANTE	GEORGINA		921 E 3RD ST		CHATTANOOGA	TN	374032102	0.639258222	17
1083692578	STEINBERG	JULIA	ESTHER	669 S MOUNT JULIET RD		MT JULIET	TN	371226483	0.639577078	17
1548259690	FIGUEROA	MARIO		294 SUMMAR DR		JACKSON	TN	383013915	0.639890129	17
1518965128	THOMAS	SHEILA	M	6005 PARK AVE	728 B	MEMPHIS	TN	381195202	0.640151034	17
1104853639	WOODS	SONJA	B	1404 TUSCULUM BLVD STE 3000		GREENEVILLE	TN	377454648	0.640900545	17
1881624450	HELTON	THOMAS	MICHAEL	1034 N HIGHLAND AVE	SUITE C	MURFREESBORO	TN	371302463	0.641068694	17
1780741223	CASTLE	LYNN	KRISTY	1930 ALCOA HWY	SUITE 240	KNOXVILLE	TN	379201500	0.641099294	17
1134515976	COOKE	ZANE		3626 SHELBYVILLE HWY		MURFREESBORO	TN	371276382	0.642276194	17
1831672021	JONES	KASHANA	LATRICE	1673 N ROYAL ST		JACKSON	TN	38301	0.642440243	17
1396762365	STAPLETON	LEE	B.	150 DEBRA RD BLDG 6200	SUITE 5200	CHATTANOOGA	TN	374115616	0.643359126	17
1528393667	PATEL	SHEETAL	MAYUR	1301 PRIMACY PKWY		MEMPHIS	TN	381190213	0.644132899	17
1073718904	MAHLOW	ROBIN	F	907 E LAMAR ALEXANDER PKWY		MARYVILLE	TN	378045015	0.644267153	17
1346291432	NASH	DANA	ANN	6263 POPLAR AVE	SUITE 1052	MEMPHIS	TN	38119	0.645503487	17
1255302907	SALHANY	KENNETH	S	236 NORTH MAIN STREET		LOBELVILLE	TN	37097	0.645529511	17
1487067963	CANNADY	SEAN		5421 MAIN ST STE 1		SPRING HILL	TN	371744411	0.645638554	17
1962530436	ZIEREN	JAN	D	424 N BROAD ST		NEW TAZEWELL	TN	378256606	0.646199998	17
1104817824	HUFFMAN	DONALD	W	490 DUNLOP LN		CLARKSVILLE	TN	370405007	0.646364986	17
1184711673	MAURICIO	ROBERTO	S	102 OLD JEFFERSON ST		CELINA	TN	38551	0.646520843	17
1356332076	SILKOWSKI	PETER	A	490 DUNLOP LN		CLARKSVILLE	TN	370405007	0.646592252	17
1134571763	RENFER	KATHERINE		805 S NORTHSHORE DR		KNOXVILLE	TN	379197551	0.648162007	17
1891235289	HARDIN	LOGAN		1270 UNION UNIVERSITY DR STE A		JACKSON	TN	383053856	0.648591997	17
1912325127	WATSON	SEAN	JOSEPH	444 CLINCHFIELD ST STE 2800		KINGSPORT	TN	376603858	0.648608405	17
1760645113	HITCHCOCK	MATTHEW	RAY	3875 HIXSON PIKE		CHATTANOOGA	TN	374153563	0.648756391	17
1245237601	SCOTT	MARY	L	2859 HIGHWAY 45 BYP		JACKSON	TN	383053618	0.649288534	17
1295837151	BOLLIG	STEPHEN	LOUIS	625 E MAIN ST	SUITE 4	HENDERSONVILLE	TN	370752602	0.649825706	17
1982698155	WILSON	ROBERT	JOSEPH	1855 TANNER WAY		HARRIMAN	TN	377488302	0.649998653	17
1699829226	SOWTER	BRENDA	K.	1511 MAIN ST		KIMBALL	TN	373475551	0.650183676	17
1841756145	SUTTON	MARIAH	ANGELA	3441 DICKERSON PIKE		NASHVILLE	TN	372072539	0.650603618	17
1255838165	PANNELL	KATELIN	MCCALL	1724 HAMILL RD STE 214		HIXSON	TN	373435098	0.650608742	17
1205090156	THOMPSON	DEAUNTE	BRUCE	1924 ALCOA HWY		KNOXVILLE	TN	379201511	0.650930577	17
1538799960	MARTER	ALYSON	VICTORIA	6106 SHALLOWFORD RD STE 104		CHATTANOOGA	TN	374212280	0.650958304	17
1346291952	FITE	JOE		1218 TROTWOOD AVE		COLUMBIA	TN	384016406	0.651105512	17
1063407351	HOLLOWAY	CHRISTOPH	D	397 WALLACE RD	SUITE 100	NASHVILLE	TN	372114854	0.651326078	17
1184680787	MORAN	PAUL	E	1321 SUNSET DR	SUITE 22	JOHNSON CITY	TN	376043698	0.651864335	17
1669778429	GIBSON-HUGHES	DONNA	F	251 SPRUCEY LN		MOUNTAIN CITY	TN	376836203	0.651898935	17
1275558397	MCKENZIE	DEBRA	KAY	115 POPLAR CIR		DYERSBURG	TN	380246570	0.653496767	17
1376520932	HEDDEN	JAMES	W	6401 MOUNTAIN VIEW ROAD	SUITE 109	OOLTEWAH	TN	373636685	0.653681024	17
1487924866	PUTMAN	JOHN	SPRENG	9511 CORONET LN		BRENTWOOD	TN	370278377	0.65368573	17
1356555411	EACHUS	PATRICIA	LOUISE	7120 S HAMPTON DR		ANTIOCH	TN	370132260	0.653735568	17
1578557690	CHIHOMBORI	ARIKANA	C.	527 N MAPLE ST		MURFREESBORO	TN	371302833	0.653938834	17
1588825699	CORTIS	BARRY	A	10054 OLD TULLAHOMA RD		TULLAHOMA	TN	373886122	0.65517848	17
1629046156	REITER	AMANDA		2859 HIGHWAY 45 BYP		JACKSON	TN	383053618	0.655946288	17
1174153555	WILLIAMS	JENNIFER	RENEE	2019 N LOCUST AVE		LAWRENCEBURG	TN	384642337	0.656242411	17
1285695171	BROWN	SCOTT	DUFF	342 FREY ST		ASHLAND CITY	TN	370151734	0.656740277	17
1730149790	RAJOO	SHARI	K	2204 PAVILION DR	SUITE 310	KINGSPORT	TN	376604657	0.65689534	17
1205882834	CHILDRESS	DAVID	RYAN	711 COOK DR	SUITE 100	ATHENS	TN	373033486	0.657307433	17
1558372557	TOPPENBERG	MARCIA	DEE	1410 TUSCULUM BLVD	SUITE 2600	GREENEVILLE	TN	377454286	0.658568887	17
1851738520	WILLIAMS	STEVEN		620 SKYLINE DR		JACKSON	TN	383013923	0.658661834	17
1770696734	SIM	JEA	WOOK	101 GLENLEIGH CT		KNOXVILLE	TN	379343052	0.658663093	17
1467624171	CROWE	ELIZABETH	HARLAN	2021 CHURCH ST	SUITE 608	NASHVILLE	TN	372032021	0.659006518	17
1083601827	ELY	THOMAS	LEE	1771 MADISON ST		CLARKSVILLE	TN	370434990	0.659865876	17
1245389584	EDWARDS DAVID	LESA	KAREN	230 N FRONT ST		GREENFIELD	TN	382304013	0.660250923	17
1760610638	MARTIN	HEATHER	M	102 S CHARLES G SEIVERS BLVD		CLINTON	TN	377163916	0.660261973	17
1467544148	BUURMAN	RICHARD	MATTHEW	1645 S MAIN ST	SUITE 101	CROSSVILLE	TN	385552908	0.661399611	17
1144358722	ROBINSON	JANA	P	3360 N WATKINS ST		MEMPHIS	TN	381276432	0.661415136	17
1639155963	FLORENCE	JOSEPH	A	917 W WALNUT ST		JOHNSON CITY	TN	37604	0.662625544	17
1578663084	FABRICIUS	DIANE	LOUISE	653 BRIARCLIFF AVE		OAK RIDGE	TN	378308799	0.662732885	17
1801274766	ANDERSON-BAYL	JARIUS	LAMON R.	6063 MOUNT MORIAH ROAD EXT STE 4		MEMPHIS	TN	381152665	0.662906565	17
1649519869	SNYDER	MICHAEL	A	301 MED TECH PKWY		JOHNSON CITY	TN	376042630	0.663043937	17
1659349397	CROWN	LOREN	ARTHUR	1999 HIGHWAY 51 S		COVINGTON	TN	380193630	0.66307953	17
1699737973	TOWNSEND	THOMAS	E	208 MEDICAL PARK BLVD		BRISTOL	TN	376207343	0.663701686	17
1235114539	REILLY	GAIL	GRESENS	2018 WESTERN AVE		KNOXVILLE	TN	379215718	0.663793956	17
1053775262	FRIMPONG	KWAME		490 DUNLOP LN		CLARKSVILLE	TN	37040	0.663884399	17
1639152275	THAKUR	MANISHA	SHRIHARI	220 FORT SANDERS WEST BLVD	BLDG. 2 SUI	KNOXVILLE	TN	379223398	0.664020476	17
1194781724	SHINE	JAMES	W	1901 S SHADY ST		MOUNTAIN CITY	TN	376832021	0.664512556	17
1831622273	LONG	ROBYN	ASHLEY	105 W STONE DR STE 1F		KINGSPORT	TN	376603365	0.664617139	17
1225021306	PAYNE	MERCEDES	V.	22576 RHEA COUNTY HWY	STE. 1, 2 &	SPRING CITY	TN	373815393	0.66469451	17
1952386138	DAVIS	JIMMY	B	103 CHEROKEE BLVD	SUITE E	CHATTANOOGA	TN	374053857	0.664839302	17
1124405154	SAWA	YURI		9445 DAYTON PIKE		SODDY DAISY	TN	37379	0.665147009	17
1992062517	FERNANDEZ	MARIA	DEL CARME	5366 MENDENHALL MALL		MEMPHIS	TN	381154505	0.665252389	17
1831696822	COBB	NICHOLAS	BLAKE	975 E 3RD ST		CHATTANOOGA	TN	374032163	0.666772335	17
1154423275	MAY	ANDREW	STEPHEN	1200 SPRUCE LN		ELIZABETHTON	TN	376434301	0.667115277	17
1215216890	CRAION	TERRANCE		131 FRENCH LANDING DR		NASHVILLE	TN	372281511	0.669367283	17
1821529546	BHATNAGAR	SHIVANI		294 SUMMAR DR		JACKSON	TN	383013915	0.670862391	17
1366823460	STILTNER	CRYSTAL	L	405 SCENIC DR STE B		ROGERSVILLE	TN	37857	0.671388071	17
1255331906	COLBURN	KENNETH	LEE	4120 BRADFORD HICKS DR		LIVINGSTON	TN	385702213	0.671627715	17
1245405984	HENDERSON	THOMAS	WAYNE	326 21ST AVE N		NASHVILLE	TN	372031846	0.671937083	17
1144616491	JORIF	MALLORY	C.	490 DUNLOP LN		CLARKSVILLE	TN	37040	0.672547796	17
1356346605	SMITH	SULLIVAN	K	1 MEDICAL CENTER BLVD		COOKEVILLE	TN	385014294	0.672717369	17
1285753293	MORELLI	VINCENT		1005 DR. D. B. TODD BLVD		NASHVILLE	TN	37208	0.67278613	17
1477599413	PARKER	DONALD	W	7541 CROSSWOOD BLVD		KNOXVILLE	TN	379243935	0.673282075	17
1942295894	MILLS	RALPH	LEE	JOHN ROBERT BELL DR	MINI-DOME	JOHNSON CITY	TN	376141700	0.673791961	17
1710140249	HACKETT	RYAN	ANDREW	1505 W ELK AVE	SUITE 2	ELIZABETHTON	TN	376432848	0.674126679	17
1437122355	WALKER	LARRY	M	4250 FARONIA RD	STE 4	MEMPHIS	TN	381166527	0.674923797	17
1093814584	TAYLOR	IAN	S	10054 OLD TULLAHOMA RD		TULLAHOMA	TN	373886122	0.675281299	17
1821048638	GIBSON	RUSSELL		129 MONTGOMERY LN		MARYVILLE	TN	378035649	0.675457674	17
1801819198	DILLARD	DONNA	R	150 W PRICE RD		DANDRIDGE	TN	377254524	0.676038064	17
1275504326	CAPPARELLI	EDWARD	W	460 INDUSTRIAL LN		ONEIDA	TN	378416294	0.676805658	17
1639277494	GRABENSTEIN	JEFFREY	JOHN	653 BRIARCLIFF AVE		OAK RIDGE	TN	378308799	0.676858972	17
1760423198	TOLLEY	VINCENT	B	675 MIDDLE CREEK RD		SEVIERVILLE	TN	378625014	0.67688469	17
1295799120	ROBINS	GUY	W	101 MED TECH PKWY STE 100		JOHNSON CITY	TN	376044006	0.677060707	17
1407848534	HOOPER	DOUG	GIBBONS	302 N CONGRESS BLVD		SMITHVILLE	TN	371662704	0.677403751	17
1366731697	AHMAD	SHERWAN	D.	452 N THOMPSON LN	SUITE E	MURFREESBORO	TN	371294310	0.677617109	17
1427132422	JACKSON	PATRICIA	SUZANNE	225 VON KARMAN AVE	TULLAHOMA V	ARNOLD AFB	TN	37389	0.678442953	17
1639128424	STANLEY	RICHARD	E	423 MEDICAL PARK DR	STE 100	LENOIR CITY	TN	377725640	0.678741305	17
1699847459	GLEAVES	JAMES	EVERETT	200 BLOUNT AVENUE	SUITE 503	KNOXVILLE	TN	37920	0.679541347	17
1902009699	GADDIS	ROGER	DALE	266 JOULE ST		ALCOA	TN	377012422	0.680155191	17
1568969509	HALL	TYLER	CLAYTON	744 MIDDLE CREEK RD STE 108		SEVIERVILLE	TN	378625036	0.680339004	17
1912127655	MCPHERSON	ELLEN		343 FRANKLIN RD	SUITE 101	BRENTWOOD	TN	370275213	0.680723666	17
1437538030	CERVONE	JONAZARY	R	3601 THE VANDERBILT CLINIC		NASHVILLE	TN	372321629	0.680935604	17
1477521037	FILCHOCK	JOANNE		969 FRAYSER BLVD		MEMPHIS	TN	381275977	0.681955341	17
1356513394	ZHOU	FANG		8970 WINCHESTER RD		MEMPHIS	TN	38125	0.682081889	17
1558561464	PALMER	CEDRIC	MORRIS	128 N WHITNEY AVE		COOKEVILLE	TN	385012493	0.683112807	17
1720096159	CASADY	BETH	ANN	225 CLINTON AVE		SPRING CITY	TN	373814010	0.683479748	17
1609829241	COLINGER	JASON	A	105 GAY ST		ERWIN	TN	37650	0.683950161	17
1467424770	MARTIN	MARIA		2051B HAMILL RD	SUITE 108	HIXSON	TN	373434085	0.684238525	17
1730162025	BHOTIKA	SEEMA	SANTOSH	210 WESTWOOD PL STE 400		BRENTWOOD	TN	370277554	0.68498811	17
1285716944	FINNEY	SABRINA	T.	3601 THE VANDERBILT CLINIC		NASHVILLE	TN	372325100	0.685107125	17
1801827720	ENGLAND	WELBORN	DAVID	11130 KINGSTON PIKE	SUITE 7&8	FARRAGUT	TN	379342865	0.68557632	17
1306111497	HELMER	BROOK		3601 THE VANDERBILT CLINIC		NASHVILLE	TN	372326436	0.685868574	17
1134339278	STENZEL	HUNTER	A	1080 NEAL ST STE 103		COOKEVILLE	TN	38501	0.685949878	17
1538271176	HUTCHINGS	JONATHAN		501 ADESA PKWY	SUITE 300	LENOIR CITY	TN	377716725	0.686153701	17
1699762476	THOMPSON	JOSEPH	L	110 EXECUTIVE PARK DR		CLINTON	TN	377166876	0.686466945	17
1366480014	PATRIC	KENNETH	W	403 MCBRIEN RD		EAST RIDGE	TN	374123223	0.686687576	17
1982133559	SPURLOCK	MORGAN		2519 WILLOW POINT WAY		KNOXVILLE	TN	379313162	0.687292849	17
1497734073	BENNETT	CAMILLA	C	200 FORT SANDERS WEST BLVD	STE 107, MD	KNOXVILLE	TN	379223357	0.687342189	17
1265481253	GHEARING	GILBERT	ROSS	151 MCARTHUR AVE		CELINA	TN	385514003	0.687601105	17
1801001912	LYLES	WILLIAM	D	205 BROADWAY		HARTSVILLE	TN	370741303	0.687886788	17
1225032956	PAGOAGA	LUIS		2859 HIGHWAY 45 BYP		JACKSON	TN	383053618	0.687932414	17
1861846800	FEDUSENKO	ASHLEY	LAUREN	975 E 3RD ST		CHATTANOOGA	TN	374032147	0.688405897	17
1588738744	CAREY	JACK	W	220 BROADWAY		HARTSVILLE	TN	370741304	0.688620599	17
1780685743	WELLS	WAYNE	O	1430 W BADDOUR PKWY	SUITE A	LEBANON	TN	370872656	0.689562658	17
1013994607	O'CONNELL	JAMES	J	2051 HAMILL RD	SUITE 301	HIXSON	TN	373436606	0.68965773	17
1720373459	ADKINS	CHRISTOPH		3960 KNIGHT ARNOLD RD STE 206		MEMPHIS	TN	381183008	0.690072207	17
1952573289	THELEN	SARAH	MOON	2330 THORNTON TAYLOR PKWY STE B		FAYETTEVILLE	TN	373343673	0.690322956	17
1598007049	GHAFFAR	MUTEEB		3601 THE VANDERBILT CLINIC		NASHVILLE	TN	372329084	0.690648764	17
1083651343	GOEWEY	STEPHEN	KENNETH	326 ASBURY AVE	STE 101	RIPLEY	TN	38063	0.691065242	17
1629040522	MCDANIEL	ROBERT	E	300 STEAM PLANT RD	SUITE 300	GALLATIN	TN	370663032	0.691189723	17
1093791410	CRAGO	MARK	STEVEN	6401 MOUNTAIN VIEW ROAD	SUITE 109	OOLTEWAH	TN	37363	0.691297808	17
1295230183	JOHNSON	HUNTER	AUSTIN	5380 HICKORY HOLLOW PKWY STE 100		ANTIOCH	TN	370133117	0.69182285	17
1689103525	KOLARIK	ANICKA	KATHRYN	2018 WESTERN AVE		KNOXVILLE	TN	379215718	0.692104288	17
1134313265	SHAFER	JENNIFER	GORDON	2033 MEADOWVIEW LN	STE 200	KINGSPORT	TN	376607569	0.692343218	17
1114977972	PRATT	EUSTACIA	L	400 N STATE OF FRANKLIN RD	IPC HOSPITA	JOHNSON CITY	TN	376046035	0.692601256	17
1689055808	HENIN	SANDY		6019 WALNUT GROVE RD		MEMPHIS	TN	381202113	0.692937812	17
1457523490	EVANS	CHRISTINE	HARDIN	9486 HIGHWAY 412 W		LEXINGTON	TN	383515713	0.693660318	17
1386864338	BOWMAN	RACHEL	D	7210 OAK RIDGE HWY		KNOXVILLE	TN	379312613	0.694329194	17
1952365017	HASEMEIER	ERIC	FRANCIS	849 LAKESHORE DR		DANDRIDGE	TN	37725	0.694342179	17
1083000780	GARNER	CHRISTOPH		208 MEDICAL PARK BLVD		BRISTOL	TN	37620	0.694509173	17
1649376849	PATSIMAS	JOHN	D	100 WILLIAM NORTHERN BLVD		TULLAHOMA	TN	373884754	0.696029887	17
1033422043	MCHARDY	JENNIFER		8045 ROANE MEDICAL CENTER DR		HARRIMAN	TN	377488333	0.696136308	17
1255789889	HALE	MYRA		401 E MAIN ST		JOHNSON CITY	TN	376014877	0.696263576	17
1316351844	LESCAUSKAS	ANDRIUS		1559 SPARTA ST		MCMINNVILLE	TN	371101316	0.696306343	17
1083816813	BURNS	OLEN	BRADLEY	3626 SHELBYVILLE HWY		MURFREESBORO	TN	371276382	0.696561893	17
1528671294	WILLMS	SARAH		2309 CRESTMOOR RD STE 200		NASHVILLE	TN	372152043	0.696713515	17
1649774209	CHURCHILL	BRANDON	SCOTT	294 SUMMAR DR		JACKSON	TN	383013915	0.696902402	17
1467896506	KALRA	KAUSHAL		1325 EASTMORELAND AVE STE 150		MEMPHIS	TN	381043555	0.69708364	17
1871597435	WALSH	THOMAS	J	2723 NEW SALEM HWY		MURFREESBORO	TN	37128	0.698475936	17
1568698223	KUMAR	PARDEEP		340 ROYAL CHARTRES SQ W	APARTMENT #	CORDOVA	TN	380184413	0.698629911	17
1942283270	MORRIS	GLENN	SCOTT	1200 PEABODY AVE		MEMPHIS	TN	381044506	0.698668595	17
1700853058	JOHNSON	STEVEN	WAYNE	1105 OAK CLUSTER DRIVE		SEVIERVILLE	TN	37862	0.699140103	17
1699930859	AUSTIN	ASHLEY	LAUREN	1 MEDICAL PARK BLVD STE 350W		BRISTOL	TN	376207471	0.699397692	17
1164649398	HUNSINGER	JOEY		401 E MAIN ST		JOHNSON CITY	TN	376014877	0.699598144	17
1831277854	MANDRELL	JOE	THOMAS	266 JOULE ST		ALCOA	TN	377012422	0.700752253	17
1457651846	WATTERS	JACOB	WILLIAM	7675 LAKE UNDERHILL RD	SUITE 210	ORLANDO	TN	32822	0.700834614	17
1205107935	SOHI	AZAM	H	2333MCCALLIE AVENUE		CHATTANOOGA	TN	37404	0.70085251	17
1285014712	DESOUZA	STEPHEN	MICHAEL	7424 US HIGHWAY 64 STE 111		BARTLETT	TN	381338937	0.701589594	17
1043385453	CLARDY	GEORGE	THOMAS	215 8TH ST		CLARKSVILLE	TN	370403249	0.701840706	17
1669886594	HOGUE	JOSEPH		6019 WALNUT GROVE RD		MEMPHIS	TN	381202113	0.7029325	17
1548251705	KANE	JOHN	LAWRENCE	3601 THE VANDERBILT CLINIC		NASHVILLE	TN	372320001	0.703878215	17
1841360930	CHUNDURU	NAGESWARA	RAO	528 N UNIVERSITY ST		MURFREESBORO	TN	371303012	0.703978	17
1396738266	CARR	KENNETH	W	115 MOUNT PELIA RD		MARTIN	TN	382373315	0.704223953	17
1770841066	CHANDRA	SATHISH		975 E. THIRD STREET		CHATTANOOGA	TN	37403	0.704553704	17
1063945343	OSINUSI	ATINUKE		6019 WALNUT GROVE RD		MEMPHIS	TN	381202113	0.704865235	17
1083001747	OYEWOLE	OYEDOTUN		1005 DR D.B. TODD JR BLVD		NASHVILLE	TN	37208	0.705016923	17
1952439705	BERRY	TIMOTHY	BRYAN	740 TELL ST	SUITE 300	ATHENS	TN	373035169	0.705177565	17
1740233378	FRIDDELL	THOMAS	J	2817 LEBANON PIKE		NASHVILLE	TN	372142548	0.706200209	17
1639120868	LARAYA	JOSE	ARI G	3860 NEW COVINGTON PIKE	101	MEMPHIS	TN	381282506	0.706810028	17
1528055373	HARREL	ELIZABETH	M	110 EXECUTIVE PARK DR		CLINTON	TN	377166876	0.707539301	17
1720069933	BURGER	CHARLES	WILLIAM	215 S CEDAR LN		PULASKI	TN	384783502	0.707944431	17
1235224916	JACKSON	TENNYE	R	3960 KNIGHT ARNOLD RD		MEMPHIS	TN	381183035	0.708607952	17
1851432777	VORA	BHAVANA		933 W RACE ST		KINGSTON	TN	377632123	0.709750627	17
1144532342	GOROSPE	ARDEL	WILLIAM D	2000 BROOKSIDE DR	3RD FLOOR	KINGSPORT	TN	376604627	0.71024125	17
1306263678	WYNNE	MATTHEW		620 SKYLINE DR		JACKSON	TN	383013923	0.710446656	17
1508047234	DEW	RICHARD	ALLAN	312 PRINCE ST		SEVIERVILLE	TN	378623823	0.71070373	17
1386905206	HILL	LAURA	PAYNTER	210 WALMART DRIVE		SODDY DAISY	TN	37379	0.711092086	17
1477539542	KAUZLARICH	MICHAEL	P	444 CLINCHFIELD ST STE 2700		KINGSPORT	TN	376603858	0.711411662	17
1164467379	BARBER	CHRISTOPH	SCOTT	720 FOOTHILLS MALL DR		MARYVILLE	TN	378013519	0.71182972	17
1740268861	DENNIS	KEVIN	ODELL	2000 MALLORY LN	SUITE 130-2	FRANKLIN	TN	370678209	0.711948368	17
1740372267	JANTZI	CURTIS	MATTHEW	2033 MEADOWVIEW LN	STE 200	KINGSPORT	TN	376607569	0.712757243	17
1639172711	MANOLE	VIOREL		406 E MAIN BLVD		CHURCH HILL	TN	376423414	0.713279387	17
1447232509	TOROK	PETER	GREGORY	SIDNEY AND LAMONT STREET	VA MEDICAL	MOUNTAIN HOME	TN	37684	0.714228789	17
1558700526	ESKEW	JASON		801 OAK RIDGE TPKE		OAK RIDGE	TN	378306916	0.714522925	17
1770821365	DAVIES	ARTHUR		100 WILLIAM NORTHERN BLVD		TULLAHOMA	TN	373884754	0.714915757	17
1528096484	CARR	CHARLES	M	291 BAYHILL DR		GALLATIN	TN	370664741	0.715462078	17
1912437120	MILLER	STEPHEN	MICHAEL	908 W 4TH NORTH ST		MORRISTOWN	TN	378143894	0.716154614	17
1043217060	ACREE	MARTIN	VERNON	1325 EASTMORELAND AVE	SUITE 150	MEMPHIS	TN	381043519	0.716215836	17
1396770731	SCHWARTZ	PAUL	EDWARD	1306 US HIGHWAY 45 N		HENDERSON	TN	383404003	0.716326257	17
1275538589	WHITSON	DALE	E.	3114 BROWNS MILL RD		JOHNSON CITY	TN	376041417	0.716424964	17
1801862313	THOMAS	MATTHEW	SHAWN	3114 BROWNS MILL RD		JOHNSON CITY	TN	376041417	0.716552257	17
1003892027	ROSE	DOUGLAS	J.	102 E RAVINE RD		KINGSPORT	TN	376603814	0.716621603	17
1780044552	HADLEY	ERIC		102 E RAVINE RD		KINGSPORT	TN	376603814	0.716671304	17
1093753998	TROXLER	JOYCE	ANNE	917 W WALNUT ST		JOHNSON CITY	TN	37604	0.716952322	17
1902431232	ALFARO	JAKELYN	ESMERALDA	3420 WOODRRIDGE DR.		HOUSTON	TN	77087	0.717314676	17
1831183235	WILLIAMSON	JULIANA		109 INDEPENDENCE LN STE 200		LA FOLLETTE	TN	377663034	0.717356462	17
1386794816	JACKSON	LAWRENCE	RICHARD	102 HILLWOOD DR		WAVERLY	TN	37185	0.717443058	17
1629482419	JONES	BENJAMIN		2252 LAMAR AVE		MEMPHIS	TN	381146608	0.71821247	17
1144575184	HALL	KATHERINE	R	711 COOK DR	STE 100	ATHENS	TN	373033486	0.718563777	17
1710981535	SCHRENKER	JAMES	H.	28 MIDWAY ST		BRISTOL	TN	376201706	0.719253227	17
1851951131	TAYLOR	CYNTHIA	RENEE	130 W RAVINE RD		KINGSPORT	TN	376603837	0.719318776	17
1578590550	GARDNER	MICHAEL	SCOTT	603 SMITHVIEW DR		MARYVILLE	TN	378036100	0.719408429	17
1710935341	TOYNE	SUSANNE		CORNER OF SIDNEY AND LAMONT		MOUNTAIN HOME	TN	376844000	0.719759738	17
1992979454	SHIELDS	NICOLE	PAULSON	424 N BROAD ST		NEW TAZEWELL	TN	378256606	0.719978998	17
1952300790	VANCE	STACEY	DROTT	120 MAIN ST		PORTLAND	TN	371481218	0.720183085	17
1871721563	KO	CHAE	M.	510 RECOVERY RD STE 201		NASHVILLE	TN	372114874	0.72129116	17
1093751620	HART	TADHG	M	11808 KINGSTON PIKE	SUITE 160	KNOXVILLE	TN	379343803	0.721602594	17
1871505685	BONNYMAN	BRIAN		266 JOULE ST		ALCOA	TN	377012422	0.721754734	17
1689622128	ADEBISI	OMONIYI	YAKUBU	3030 COVINGTON PIKE	SUITE 100	MEMPHIS	TN	381285048	0.722016612	17
1700152980	BECKER	ANDREW	L	303 MED TECH PKWY	SUITE 100	JOHNSON CITY	TN	37604	0.722410174	17
1467428987	CARROLL	DANIEL	D	2202 N JOHN B DENNIS HWY STE 204		KINGSPORT	TN	376605904	0.723031923	17
1548571052	JACKSON	ALICIA	PINSON	254 REN MAR DR		PLEASANT VIEW	TN	371463722	0.723090663	17
1174688790	TURNER	AVIS	DIANE	607 DUE WEST BLVD	MEDICAL NEC	MADISON	TN	37115	0.72310149	17
1730292913	HAYES	JAMES	RAND	5421 MAIN ST		SPRING HILL	TN	371742499	0.723202575	17
1548778632	CARROLL	FRANKIE	JOE	1954 SAINT JOHN AVE STE 1		DYERSBURG	TN	380242034	0.724031838	17
1124317284	QUALLS	BRIAN	CHRISTOPH	935 WAYNE RD		SAVANNAH	TN	383721904	0.724058679	17
1396854493	TAMEEZ	IFFAT		6005 PARK AVE	STE 524B	MEMPHIS	TN	381195215	0.724232112	17
1750377826	FOOTE	CLARY	PARKER	190 N ROANE ST		HARRIMAN	TN	377482017	0.724268619	17
1881699700	ROSS	CAROLYN	ANN	120 WALNUT COMMONS LN STE B		COOKEVILLE	TN	38501	0.724718718	17
1497067045	EDWARDS	EMILY	MITHOEFER	7211 WELLINGTON DR		KNOXVILLE	TN	379195968	0.724910693	17
1679571715	JOHNSON	MARK	W	2125 W EMORY RD		POWELL	TN	378493704	0.725289812	17
1972537512	GOUGE	SUSAN	J	9309 APISON PIKE		OOLTEWAH	TN	373634340	0.726538201	17
1235126392	COLLINS	TIMOTHY	JAMES	305 GRADY RD	SUITE B	ETOWAH	TN	373311903	0.727347839	17
1649631573	EPTING	JOHN		2569 DOUGLASS AVE		MEMPHIS	TN	381142532	0.727510005	17
1891767794	MACCONNELL	CLAYTON	M	300 STEAM PLANT RD	SUITE 300	GALLATIN	TN	370663032	0.727708774	17
1982633731	KHAIROLLAHI	VALI		7035 MIDDLEBROOK PIKE STE B		KNOXVILLE	TN	379091156	0.727927829	17
1902162597	WATSON	ERIN	DANIELLE	3960 NEW COVINGTON PIKE	METHODIST N	MEMPHIS	TN	381282504	0.727989462	17
1710913090	DEFRANCO	GINA	MARIE	424 N. BROAD STREET		NEW TAZEWELL	TN	37752	0.728033232	17
1255776886	BAKER	SUZANNE	ELAINE	2257 NORTH GERMANTOWN PARKWAY		MEMPHIS	TN	38016	0.728122701	17
1225022395	MAY	JEFFERY	ALAN	99 DOCTORS DR	SUITE 700	MUNFORD	TN	380586303	0.72830389	17
1164955910	GROVER	AMIT	JOHNNY	5131 QUINCE RD		MEMPHIS	TN	381176846	0.729638722	17
1306897202	BOYD	ARTHUR	MORGAN	444 CLINCHFIELD STREET	SUITE 201	KINGSPORT	TN	376603606	0.729694106	17
1902921976	LINDSEY	REGINA	S	4772 NAVY RD		MILLINGTON	TN	380531927	0.729766113	17
1356315063	DUNLAP	CHRISTOPH	D	1020 N HIGHLAND AVE STE A		MURFREESBORO	TN	371302494	0.730163227	17
1174124507	GILLIN	BETHANY		5552 FRANKLIN PIKE		NASHVILLE	TN	372202130	0.730210454	17
1538108493	RODIER	SOPHIA	M	5030 GEORGETOWN RD NW		CLEVELAND	TN	373121309	0.730327589	17
1508989450	STATON	BRENT	DAVIS	1135 S WALNUT AVE		COOKEVILLE	TN	385015961	0.730686884	17
1457364077	LEE	MARCUS	(WILLIAM)	711 NW ATLANTIC ST		TULLAHOMA	TN	373883562	0.731390148	17
1558303198	HASKINS	THOMAS	G	103 MIDLAKE DR		KNOXVILLE	TN	379183039	0.732331138	17
1447200464	MAKAPUGAY	FIDEL	DELEON	491 W POPLAR AVE		COLLIERVILLE	TN	380172537	0.732841856	17
1073744355	RODRIGUEZ	GERARDO	YOEL	1005 DR. D.B. TODD JR. BLVD.		NASHVILLE	TN	37208	0.733489916	17
1396011722	BENNETT	JUSTIN	A	266 JOULE ST		ALCOA	TN	377012422	0.733925661	17
1255541918	MIRZA	MUHAMMAD		150 E SWAN ST		CENTERVILLE	TN	370331446	0.736064805	17
1417925678	KIRBY	KEITH		3568 CHERE CAROL RD		HUMBOLDT	TN	383433639	0.736109306	17
1265497788	STEEL	SHANNAH	LEA	6312 HIGHWAY 41A	SUITE #108	PLEASANT VIEW	TN	371468221	0.736466878	17
1790726321	REEVES	ROBERT	D	314 ROGOSIN DR		ELIZABETHTON	TN	376432904	0.737664342	17
1205827565	SHERWOOD	DANIEL	J	2340 FAIRVIEW BLVD STE 100		FAIRVIEW	TN	370629458	0.738104304	17
1124011747	MULLINS	CALVIN	JEFFREY	7655 POPLAR AVE	BLDG A, SUI	GERMANTOWN	TN	381383957	0.738321782	17
1073585642	COX	JOE	D	262 E MAIN ST		GALLATIN	TN	370662961	0.739155252	17
1073517892	CATES	JAMES	W	1120 SAMS ST		COOKEVILLE	TN	385064006	0.739196297	17
1154491207	SANDERS	BURTON	P	2400 PATTERSON ST	SUITE 500	NASHVILLE	TN	372031562	0.739414711	17
1033302013	ADETUNJI	EZEKIEL	OLADEJO	150 MURRAY GUARD DR		JACKSON	TN	383053609	0.73976607	17
1447458435	MCKENZIE	MARY	LAWLEY	320 EAST MAIN STREET	SUITE 200	CHATTANOOGA	TN	37408	0.740142465	17
1568953651	BAGWELL	TIFFANY	RENEE	401 GREGSON PL		WAVERLY	TN	371852925	0.740162295	17
1154310357	BUCHANAN	JAMES	KEVIN	11130 KINGSTON PIKE	SUITE 7&8	FARRAGUT	TN	379342865	0.740674058	17
1003871526	JONES	BLAINE		405 SCENIC DR		ROGERSVILLE	TN	378572441	0.741299315	17
1467439026	GROTEFENDT	KENT	A	6401 MOUNTAIN VIEW ROAD	SUITE 109	OOLTEWAH	TN	373636685	0.741555815	17
1720195878	INGRAHAM	CHRIS		1725 MEDICAL CENTER PKWY	STE 230	MURFREESBORO	TN	371292247	0.742084968	17
1285658237	LYONS	DARRIN		7243 HIGHWAY 64		OAKLAND	TN	380603403	0.742170399	17
1215922216	COY	PHILLIP	A	2863 HIGHWAY 45 BYP		JACKSON	TN	383053618	0.742781867	17
1083632251	WHEATLEY	KEVIN	J	294 SUMMAR DR		JACKSON	TN	383013915	0.742984232	17
1568566156	LOIACONO	MICHAEL	P	207 ELK AVE S		FAYETTEVILLE	TN	373343051	0.743441426	17
1578629036	OUTEN	RONNIE	BRIAN	1323 E WOOD ST		PARIS	TN	382424421	0.743759041	17
1336141571	SCHINDLER	JAMES	B	1721 MAIN ST		WHITE PINE	TN	378903303	0.743848872	17
1750381364	PARTAIN	CYNTHIA	P	3019 PEOPLES ST # CONDO300		JOHNSON CITY	TN	376041977	0.745013303	17
1093800609	MAUGHON	ROBERT	MICKEY	1015 EAST PARKWAY		GATLINBURG	TN	377381015	0.745333251	17
1194839498	HUGGINS	TERESA	GAIL	211 COMMERCE DR		SMYRNA	TN	371673024	0.745389511	17
1346601259	KAHLE	KELLY		106 HOLT CT		GREENEVILLE	TN	377436917	0.746242194	17
1275888992	JOHNSON	JAMII		200 HIGHWAY 52 BYP E STE D		LAFAYETTE	TN	37083	0.746353756	17
1457678880	SEPEHRI-HARVE	DIANA	SHAGHAYEG	3301 ASPEN GROVE DR STE 100		FRANKLIN	TN	370672903	0.746677187	17
1891882924	MOORE	ILENE		3601 TVC		NASHVILLE	TN	372320001	0.747487155	17
1790729572	DASSOW	PAUL	LARRY	1100 E 3RD ST		CHATTANOOGA	TN	374032241	0.747491613	17
1558740415	COLEMAN	KARA		1000 HIGHWAY 76		CLARKSVILLE	TN	370438405	0.747935889	17
1417911348	NAVE	ELLEN	L	303 MED TECH PKWY	SUITE 150	JOHNSON CITY	TN	37604	0.748609655	17
1013139906	KING	DENNIS	R.	11416 GRIGSBY CHAPEL RD STE 102		KNOXVILLE	TN	379341770	0.748744512	17
1447262449	BYRD	DAVID	L	711 COOK DR	SUITE 100	ATHENS	TN	373033486	0.748866945	17
1245363217	SMITH	MILTON	ADRIAN	113 W MOORE ST		TULLAHOMA	TN	373883571	0.748894181	17
1881673093	PARE'	BERNARD		3500 N MOUNT JULIET RD		MOUNT JULIET	TN	371223078	0.749184482	17
1215953807	JOSEPH	PRAYRANA	CHHABRA	7503 S NORTHSHORE DR		KNOXVILLE	TN	379198002	0.750079405	17
1871770123	CHOTHMOUNETHI	PHAYTHOUN		114 SAUNDERSVILLE RD		HENDERSONVILLE	TN	370758967	0.750255318	17
1447285317	CHIN	FRANK	T	2600 POPLAR AVE STE 310		MEMPHIS	TN	381123835	0.750841897	17
1598758120	WONG	JOSEPH	KENNETH	3091 KIRBY WHITTEN RD		BARTLETT	TN	381342822	0.75086418	17
1871026070	MCCONNELL	GRAYSON	EVAN	1720 GUNBARREL RD		CHATTANOOGA	TN	374214144	0.751686238	17
1932121324	OVERBAY	MARK		308 8TH ST		BRISTOL	TN	376202386	0.75446398	17
1093706756	KORIVI	GIRIPRASA		490 DUNLOP LN		CLARKSVILLE	TN	370405007	0.754903057	17
1215902796	DHAR	ANITHA	S	1702 ROCK SPRINGS ROAD		SMYRNA	TN	371673716	0.755355867	17
1639225220	BOZZONE	SUZANNAH	LEIGH	5545 LITTLE DEBBIE PKWY		OOLTEWAH	TN	373634357	0.755580018	17
1922582873	OLSON	JACOB	B	1120 SAMS ST		COOKEVILLE	TN	38506	0.75598833	17
1316479033	MBRIDE	NDIANABAS		3889 PARK AVE		MEMPHIS	TN	381116634	0.756028898	17
1487644522	YIM	PAUL	S	128 RAYMOND HIRSCH PKWY	SUITE 3	WHITE HOUSE	TN	371888103	0.756434615	17
1598826349	JOHNSON	KEVIN	BRANDT	118 HIGHWAY 70 E		DICKSON	TN	370557039	0.757136462	17
1659375228	SMITH	GARY	J	7640 HIGHWAY 70 S	STE 201	NASHVILLE	TN	372211758	0.758384586	17
1871531186	ALLEN	GREGG	P	730 COOL SPRINGS BLVD. , STE. # 800	MEDSOLUTION	FRANKLIN	TN	37067	0.759031092	17
1598269144	DAVIDSON	CHRISTOPH	AARON	294 SUMMAR DR		JACKSON	TN	383013915	0.759562291	17
1912984576	WINTERS	DAVID	R	6401 MOUNTAIN VIEW ROAD	SUITE 109	OOLTEWAH	TN	373636685	0.759767779	17
1154318418	GILLESPIE	LAURA	E	3500 N MOUNT JULIET RD		MT JULIET	TN	371223078	0.760688172	17
1972636983	HARRIS	CHARLES	D	5000 ALPHA LN		HIXSON	TN	373434054	0.760753348	17
1932134871	WINTER	JON	R	145 HOSPITAL DR		CAMDEN	TN	383201617	0.760908953	17
1689109324	BATTLES	ADAM		100 VERMONT AVE		OAK RIDGE	TN	378306471	0.761299312	17
1205826526	ILIA	HANNA	C	207 W LOCUST ST		LAFAYETTE	TN	370831710	0.761499598	17
1699718650	MCFARLAND	DREW	P.	109 E CHURCH ST		GREENEVILLE	TN	37745	0.761620696	17
1548213895	MCMICHAEL	JEFFREY	A.	1300 OLD WEISGARBER RD		KNOXVILLE	TN	379091291	0.762043065	17
1477520732	RENFRO	CLAY	ARLEN	219 PRINCETON ROAD		JOHNSON CITY	TN	376012062	0.762524627	17
1174525307	FILKA	MARIANNE	E	401 EAST MAIN ST.	MEDICAL CAR	JOHNSON CITY	TN	376014877	0.762959369	17
1104821743	HANSON	WESLEY	ROBERT	152 HIGHWAY 143		ROAN MOUNTAIN	TN	376873002	0.763180259	17
1528351657	GROTH	TRAVIS	JOHN	266 JOULE ST		ALCOA	TN	377012422	0.763459633	17
1609096643	BILBREY	JULIE	MARIE	4980 ALPHA LN		HIXSON	TN	373435470	0.763956041	17
1851301303	COLETTI	CYNTHIA	M	1019 W OAKLAND AVE	SUITE 1	JOHNSON CITY	TN	376042357	0.763990718	17
1396781530	ANDERSON	RICHARD	MICHAEL	100 COVEY DRIVE	SUITE 104	FRANKLIN	TN	37067	0.767646442	17
1821449216	ARSHAD	SABAINA		1505 W ELK AVE STE 2		ELIZABETHTON	TN	376432848	0.767770339	17
1770575607	COOPER	STEVEN	WRIGHT	302 N CONGRESS BLVD		SMITHVILLE	TN	371662704	0.768268473	17
1639462534	CHANDLER	CORTNEY		9058 OLD LEE HWY		OOLTEWAH	TN	373635631	0.768452659	17
1275061475	PEACOCK	MARK		11130 KINGSTON PIKE STE 7&8		FARRAGUT	TN	379342865	0.76869658	17
1922005388	ELLIS	IRA	KEITH	2084 W MAIN ST		MILAN	TN	383583515	0.769098496	17
1891708012	GENTRY	SHAWN	N	1605 NASHVILLE HWY	SUITE 200	COLUMBIA	TN	384012071	0.769449286	17
1861431983	ENGEL	MICHAEL	EDWARD	490 DUNLOP LN		CLARKSVILLE	TN	370405007	0.769580577	17
1528058765	HENDERSON	REGGIE	ALLAN	250 BOSWELL ST		LEXINGTON	TN	383511566	0.770064838	17
1144393331	MCELROY	AUBREY	DOYCE	2406 SUSANNAH ST		JOHNSON CITY	TN	376011725	0.771701205	17
1881743672	MITCHUM	PATRICIA	ANNE	10120 SR 56		COALMONT	TN	373132505	0.772602714	17
1962763771	WHITLEY	LAUREN		765 FLORENCE RD		SAVANNAH	TN	383723451	0.773313174	17
1699201327	BUNCH	ELIZABETH		1272 GARRISON DR		MURFREESBORO	TN	371292598	0.773580157	17
1801836572	SVENDSEN	CLAES	U	1021 COOLIDGE ST STE 2		GREENEVILLE	TN	377434672	0.773693714	17
1497862999	HUGHES	WILLIAM	D	108 MEDICAL CENTER BLVD	SUITE G-50	FAYETTEVILLE	TN	373342741	0.774049074	17
1548559693	CAPPS	ANTONIO	CHANTILL	294 SUMMAR DR		JACKSON	TN	383013915	0.774708802	17
1649207416	LINDER	TIMOTHY	FRANCIS	270 E COURT AVE		SELMER	TN	383752304	0.775377763	17
1083689566	SAMUDRALA	SREEDHAR		1195 OLD HICKORY BLVD	SUITE 103	BRENTWOOD	TN	370274239	0.775730003	17
1801154901	PIGG	RICHARD	W	2051 HAMILL ROAD	SUITE 301	HIXSON	TN	37343	0.775931299	17
1851443063	PERRY	SAMUEL	J	3601 THE VANDERBILT CLINIC		NASHVILLE	TN	372323218	0.776322453	17
1750373957	RODNEY	WILLIAM	M	3030 COVINGTON PIKE	STE 100	MEMPHIS	TN	381285048	0.777037642	17
1275658650	MASSOUH	RAWAD		3030 COVINGTON PIKE	SUITE 100	MEMPHIS	TN	381285048	0.777151418	17
1780096933	TOLLIVER	DEON		217 E HIGH ST STE 200		LEBANON	TN	370876709	0.777262309	17
1326498650	LYNCH	EMILY	NICOLE	140 JOHN MCGHEE BLVD		CARYVILLE	TN	377143155	0.777902436	17
1689662777	MCKEE	ALICE	ROARK	37 SANDSTONE CIR		JACKSON	TN	383052073	0.77847062	17
1023289493	ADAMS	STEPHANIE	ANN	1 MEDICAL PARK BLVD		BRISTOL	TN	376207430	0.779064727	17
1699737056	SPISAK	DONALD	A	401 WINDSOR GREEN CT STE 101		GOODLETTSVILLE	TN	370722237	0.779173859	17
1972543072	LOCKE	DESTINY	H	155 HEALTH WAY	SUITE 2	MC MINNVILLE	TN	371102658	0.779480842	17
1821476334	GAMBLE	LOUIS	GEORGE	6019 WALNUT GROVE RD		MEMPHIS	TN	38120	0.781575279	17
1548297526	WOOD	ARMAND	C	7211 WELLINGTON DR	STE 201	KNOXVILLE	TN	379195968	0.782289498	17
1902947807	REDMON	ERIC	MATTHEW	11408 KINGSTON PIKE STE 400		KNOXVILLE	TN	379343976	0.78264221	17
1821107574	STAGGS	JAMES	G	753B HUMBLE DR		COOKEVILLE	TN	385013777	0.782645662	17
1780901595	WOLFENBARGER	KRISTEN	MARIE	423 MEDICAL PARK DR STE 100		LENOIR CITY	TN	377725641	0.782900352	17
1043716368	HERRERA	ERIKA	LOVE WILD	1208 MERCHANT DR		KNOXVILLE	TN	379124707	0.783152734	17
1508496829	CORDO	COURTNEY		5901 SHELBY OAKS DR STE 100		MEMPHIS	TN	381347328	0.783204264	17
1619510591	LUNSFORD	MIRANDA		40 W CALDWELL ST		MT JULIET	TN	371222910	0.783686461	17
1346552932	TIPPENS	ROBERT	LANE	205 MILLER SPRINGS COURT	ATTN: CBO	FRANKLIN	TN	370645434	0.784097957	17
1487096459	GARG	RICHA		1020 N HIGHLAND AVE		MURFREESBORO	TN	371302494	0.784332684	17
1851338248	GINTHER	JEFFREY	PAUL	246 MIDWAY MEDICAL PARK		BRISTOL	TN	376201664	0.784932318	17
1487652699	STALCUP	STACI	KERR	11606 CHAPMAN HWY	STE 2	SEYMOUR	TN	378655270	0.784951838	17
1891059291	HICKS	ASHLEY	NICOLE	1005 DR DB TODD JR BLVD		NASHVILLE	TN	372083501	0.785716694	17
1306807979	MCQUEEN	KELLY	G	2204 PAVILION DR	SUITE 310	KINGSPORT	TN	376604657	0.785877705	17
1700248119	YAGER	JOHN		22024 RHEA COUNTY HWY		SPRING CITY	TN	373815243	0.786000361	17
1437131109	RICCHE	DAVID	ALLEN	100 VERMONT AVE		OAK RIDGE	TN	378306471	0.786557387	17
1023288743	BALLARD	NATASHA	ELIZABETH	1521 GUNBARREL RD	SUITE 201	CHATTANOOGA	TN	374213124	0.786709121	17
1508836842	BROTHERTON	DEANA	R	103 WILTON SPRINGS ROAD		NEWPORT	TN	378216405	0.787319793	17
1811254535	SPRAGUE	EVE		620 SKYLINE DR		JACKSON	TN	383013923	0.78806922	17
1962476069	HARTSFIELD	DONALD	W	961 SPRING CREEK RD	CHATTANOOGA	CHATTANOOGA	TN	374123909	0.788732251	17
1992882021	KUHL	ROY	E	266 JOULE ST		ALCOA	TN	377012422	0.790675935	17
1942253539	HUSKEY	ROBIN	A	744 MIDDLE CREEK RD	SUITE 108	SEVIERVILLE	TN	378625019	0.790730898	17
1831382449	BOWLING	GRETCHEN	H	101 MED TECH PKWY STE 100		JOHNSON CITY	TN	37604	0.791584664	17
1912432139	SLAUGHTER	BROOKE	MARIE BOW	205 S MCCRARY ST		WOODBURY	TN	371901499	0.791724168	17
1174649370	BECK	ALICIA		8651 LAKE VILLAGE CIR		KNOXVILLE	TN	379384589	0.793111852	17
1346243631	GEER	ROBERT		105 W STONE DR	STE 1F	KINGSPORT	TN	376603256	0.79316118	17
1700974516	WADE	FRANK	DARRELL	516 UPTOWN SQUARE		MURFREESBORO	TN	37129	0.793445506	17
1366556201	KELLY	EARL	LEE	1731 MEMORIAL DR	SUITE 110	CLARKSVILLE	TN	370434523	0.794781681	17
1356391098	MISISCHIA	KEVIN	D	444 CLINCHFIELD ST STE 2800		KINGSPORT	TN	376603858	0.794982495	17
1740281252	HALL	VAUGHAN	DABNEY	180 EMORY RD		BLAINE	TN	377092420	0.795247129	17
1285841254	CAMPBELL	BRENT	JEREMY	1025 EXECUTIVE DRIVE	SUITE 100	HIXSON	TN	37343	0.795301373	17
1740231646	LANE	DEBRA	A	657 E BROADWAY BLVD	HEALTHSTAR	JEFFERSON CITY	TN	37760	0.795915099	17
1841589900	SPENCER	RACQUEL	DIONNESIA	3091 KIRBY WHITTEN RD		BARTLETT	TN	381342822	0.796466669	17
1568903110	SMITH	CALEB	A	101 MED TECH PKWY STE 100		JOHNSON CITY	TN	376044006	0.796994849	17
1417059254	COX	DANIEL	L	3114 ALCOA HWY		KNOXVILLE	TN	379204791	0.797734198	17
1467718734	HOONHORST-PAR	CRYSTAL	LYN	620 SKYLINE DR		JACKSON	TN	383013923	0.798098761	17
1316235997	HARNDEN	CELESTE	RENEE	1225 E WEISGARBER RD STE 200		KNOXVILLE	TN	379092675	0.799159755	17
1275579187	BELLINGRATH	LEONARD	F	7211 WELLINGTON DR	SUITE 201	KNOXVILLE	TN	379195968	0.800598077	17
1861507782	DAKE	THOMAS	S	2308 COUNTRY CLUB LN		COLUMBIA	TN	384015172	0.800687789	17
1710968037	PAK	RICHARD	Y	3939 CENTRAL PIKE		HERMITAGE	TN	37076	0.802983316	17
1134247570	WILLOUGHBY	MITCHELL	B.	1800 MEDICAL CENTER PARKWAY		MURFREESBORO	TN	37129	0.802989314	17
1023093655	ROTHROCK	PERRY	CLYDE	8309 CORDOVA RD		CORDOVA	TN	380162046	0.803033207	17
1962447235	BOYANTON	LIA	C	100 LANTANA RD STE 202		CROSSVILLE	TN	385551903	0.803936316	17
1265586259	WALKER	SHERRI	LEE	1383 S COLLEGE ST	STE. 2	WINCHESTER	TN	373982414	0.804088339	17
1053479139	JONES	LESLEY	ANN	2012 BROOKSIDE DR	STE 6	KINGSPORT	TN	376604645	0.804679839	17
1255797627	CUNNINGHAM	LAUREN		3109 WALNUT GROVE RD		MEMPHIS	TN	381113509	0.804875218	17
1821258393	SADOWSKI	RICHARD	EMIL	3443 DICKERSON PIKE	SUITE #680	NASHVILLE	TN	372072519	0.805131063	17
1609226216	SWEET	LAUREN	NICOLE	3725 CHAMPION HILLS DR STE 2000		MEMPHIS	TN	381250502	0.805184384	17
1619941473	HARDER	NATASHA	M	209B DEXTER L WOODS MEMORIAL BLVD		WAYNESBORO	TN	384852416	0.805316491	17
1174553200	WILKERSON	EMMETT	EARL	1999 HIGHWAY 51 S		COVINGTON	TN	380193630	0.805532459	17
1922278126	THOMAS	MICHAEL	AUSTON	324 DOOLITTLE RD		WOODBURY	TN	371901139	0.805673231	17
1487048880	FULLWOOD	BRIAN		270 E COURT AVE		SELMER	TN	38375	0.806075132	17
1821431057	BROWNING	ELIZABETH	L	3295 POPLAR AVE STE 105		MEMPHIS	TN	381114690	0.806405222	17
1649212283	FRY	WILLIAM	J	1124 FOX MEADOWS BLVD	SUITE 3	SEVIERVILLE	TN	378626927	0.806533367	17
1992704134	MAYS	ELIZABETH	DODD	266 JOULE ST		ALCOA	TN	377012422	0.806769535	17
1639175573	BERRY	PIERRE	KINDALL	13 BOB TOLLETT LOOP		CROSSVILLE	TN	385552835	0.807118489	17
1992848816	GUESS	CAROL	WINFRED	710 CARL PERKINS PARKWAY		TIPTONVILLE	TN	380791305	0.807261175	17
1275617052	JONES	LISA	PAYNE	57 W ADAMS ST		CROSSVILLE	TN	385554836	0.807333874	17
1912902495	ROY	ROBERT	GORDON	259 DIXON SPRINGS HWY		CARTHAGE	TN	370302161	0.807419428	17
1013103449	AWAN	MONAM	BASHIR	135 E SWAN ST		CENTERVILLE	TN	370331417	0.807781317	17
1518951664	CRAIG	MICHAEL	SCOTT	1880 OLD HWY 51	SUITE C	BRIGHTON	TN	380117043	0.807869672	17
1558330241	CONWAY	THOMAS	W	434 4TH ST	SUITE 310	NEWPORT	TN	378213746	0.808106541	17
1346245511	MCLAUGHLIN	MARION	D	303 MED TECH PKWY	SUITE 100	JOHNSON CITY	TN	376042391	0.808122742	17
1104817774	BOECK	KARIN	B	24 MOUNTAIN VIEW DRIVE	SUITE A	KIMBALL	TN	37347	0.808560857	17
1578566824	CLARK	BENDIK		401 E MAIN ST		JOHNSON CITY	TN	376014877	0.808746492	17
1770713109	WISDOM	RANDALL		3960 KNIGHT ARNOLD ROAD	SUITE 322	MEMPHIS	TN	381183009	0.809294613	17
1962773614	PUNCH	JERRY	LEE	6824 STONE MILL DR		KNOXVILLE	TN	379197496	0.809590332	17
1316084775	DURAND	ANDRE	M	1206 HIGHWAY 411		VONORE	TN	378852455	0.809917209	17
1619137080	FRENCH	JASON	A	7211 WELLINGTON DR STE 201		KNOXVILLE	TN	379195968	0.810736587	17
1679688089	ERPENBACH	JOHN	E.	8712 ASHEVILLE HWY		KNOXVILLE	TN	379244501	0.810887363	17
1376596338	NAREN	SARASWATH	B	2028 W POPLAR AVE	SUITE 115	COLLIERVILLE	TN	380170618	0.812146066	17
1558458257	CARTER	JOHNNIE	C.	135 NORTH MEADOW DRIVE	STE #A	ATHENS	TN	37303	0.812564218	17
1952301541	GOTCHER	JANE	ANNE	1101 NEAL ST		COOKEVILLE	TN	385010917	0.813096096	17
1508919911	NICKLE	CARLA	A.	555 JUSTIS DR		GREENEVILLE	TN	377454288	0.813730803	17
1275691073	KINNEY	STEVEN	ROSS	244 JACKSON MEADOWS DR		HERMITAGE	TN	370761425	0.813915817	17
1457314007	REEVES	MARCUS	CORTEZ	7625 US HIGHWAY 64	SUITE 107	MEMPHIS	TN	381334066	0.814901505	17
1083179246	STORY	MICHELLE	LYNN	980 HIGHWAY 28 STE 100		JASPER	TN	373473696	0.816152811	17
1629569850	OYEWOLE	OGHENEVWA	FERVENT	3443 DICKERSON PIKE		NASHVILLE	TN	372072519	0.816686151	17
1770534539	CASEY	GARY	Q	444 CLINCHFIELD STREET	SUITE 201	KINGSPORT	TN	376603606	0.816719813	17
1417453713	MONROE	LIZZIE	LEEANN	2650 OLD LEBANON DIRT RD		MOUNT JULIET	TN	371223478	0.816918808	17
1225023799	KINSEY	VICTORIA	L	6784 HIGHWAY 411		BENTON	TN	373074818	0.817143915	17
1427403955	HOPKINS	DAVID	SEAN	6804 HUNTERS TRL		MEMPHIS	TN	381204496	0.818252664	17
1649293390	SELLERS	DAVID	M	1019 N HIGHLAND AVE		MURFREESBORO	TN	371302450	0.818659602	17
1306208954	DICKEY	MARY	JANE	832 MULBERRY AVE		SELMER	TN	383752334	0.818908502	17
1699834903	REED	FLOYD		213 BROADWAY		HARTSVILLE	TN	37074	0.819273775	17
1104836741	MONTAGUE	JENNIFER	L	3601 THE VANDERBILT CLINIC		NASHVILLE	TN	372323000	0.819954768	17
1164664066	EMEREUWAONU	IKECHUKWU		8045 CLUB PKWY		CORDOVA	TN	380165977	0.819991203	17
1386625960	QUESTELL	MICHAEL		153 VO TECH DR		MCMINNVILLE	TN	371101322	0.820427026	17
1942260112	BLACKWELDER	REID	B	102 E RAVINE RD		KINGSPORT	TN	37660	0.820884465	17
1477846681	CUMMINS	AMANDA		331 LANDRUM PL		CLARKSVILLE	TN	370436329	0.821069595	17
1134158702	DAVIS	RANDAL	L	102 S. CHARLES G. SEVIERS BLVD		CLINTON	TN	37716	0.821320794	17
1689751828	BARTLEY	NANCY	G	1503 E LAMAR ALEXANDER PKWY		MARYVILLE	TN	378045131	0.821684849	17
1861003345	BANDY	CHERISH	RENEE	765 WOODLAND TRACE LN		CORDOVA	TN	380186609	0.821837612	17
1134581549	GRAHAM	OCTAVIA	LAWTON	1090 N ELLINGTON PKWY STE 102		LEWISBURG	TN	370912227	0.82239124	17
1467441964	DAVIS	SCOTT	E	915 N KENTUCKY ST		KINGSTON	TN	377632638	0.82317346	17
1811999212	BOROUGHS	EILEEN	Y	3370 JENKINS RD	INTERNAL ME	CHATTANOOGA	TN	374211189	0.823679277	17
1013900943	ROBERTS	ANDY	A	109 E CHURCH ST		GREENEVILLE	TN	377455603	0.823920204	17
1346205846	KOPITZKE	STEVEN		1220 VOLUNTEER PKWY		BRISTOL	TN	376204628	0.824278118	17
1780786830	MOORE	ROBERT	S	11657 CHAPMAN HWY		SEYMOUR	TN	378655047	0.824761222	17
1841201472	WILLIAMS	JENNIE	LYNN	2006 DECHERD BLVD		DECHERD	TN	373243818	0.824807172	17
1508093816	WOMACK	ROSALIND	K.	3754 MURFREESBORO PIKE		ANTIOCH	TN	370133878	0.82481823	17
1376570424	BRANDON	ALBERT	R	482 INTERSTATE DR	STE A	MANCHESTER	TN	373553109	0.824993613	17
1861459836	BIELAK	KENNETH	MICHAEL	1924 ALCOA HWY	GRADUATE SC	KNOXVILLE	TN	379201511	0.824998832	17
1396751749	JANTZ	ROBERT	JOSEPH	706 CADET CT		LEBANON	TN	37087	0.825147091	17
1114952983	MEADOWS	ANH	T	1718 PATTERSON ST		NASHVILLE	TN	372032926	0.825201823	17
1922006055	FELDHOUSE	DOREEN	ELEANOR	1716 PARR AVE	SUITE D	DYERSBURG	TN	380242073	0.825287635	17
1942241377	ROSINE	AMY	REBECCA	103 MIDLAKE DR		KNOXVILLE	TN	379183039	0.825830597	17
1063415131	LUPLOW	ROLLAND	E	758 HIGHWAY 46 S		DICKSON	TN	370552556	0.827155142	17
1891006532	GOSI	SHIVA KUM	YADAV	917 W WALNUT ST		JOHNSON CITY	TN	376046527	0.82764612	17
1093750564	BUNCE	KIRSTEN	BEKKER	300 STONECREST BLVD	SUITE 100	SMYRNA	TN	371675688	0.827746307	17
1700165081	SVENDSEN	TORBEN		7794 RHEA COUNTY HWY STE 102		DAYTON	TN	373215981	0.828104801	17
1780027144	JUMA	MONICA		6401 POPLAR AVE STE 190		MEMPHIS	TN	381194810	0.828527401	17
1487692760	XU	YING		4137 KIRBY PKWY	SUITE 1	MEMPHIS	TN	381156532	0.828651343	17
1528090214	ANDREWS	SUSAN	TOY	515 E BELL ST		MURFREESBORO	TN	371303001	0.829299191	17
1639221641	COLLINS	CYNTHIA	ELIZABETH	5247 HARDING PL		NASHVILLE	TN	372172901	0.829822129	17
1912902396	JAMIESON	MARY JANE		1589 SPARTA ST	STE 305	MC MINNVILLE	TN	371101389	0.829883999	17
1194111732	TEDDER	CASE		9448 DAYTON PIKE		SODDY DAISY	TN	37379	0.829966451	17
1316938640	KASPER	ROBERT	E	490 DUNLOP LN		CLARKSVILLE	TN	370405007	0.830292799	17
1023143740	ROBBINS	MELISSA	A	294 SUMMAR DRIVE		JACKSON	TN	383013915	0.830583801	17
1730137423	BURNETTE-VICK	BONNIE	A	420 W MORRIS BLVD	STE. 400B	MORRISTOWN	TN	378132283	0.8306066	17
1265774236	STUDEBAKER	GRANT	KNEELAND	294 SUMMAR DR		JACKSON	TN	383013915	0.830644017	17
1366698755	FARA	LISA		7030 LEE HWY STE 201		CHATTANOOGA	TN	374216795	0.830870116	17
1639314776	MEHR	RACHEL	BALLARD	6130 NOLENSVILLE RD		NASHVILLE	TN	372116813	0.831927279	17
1750428082	GARMANY	TRACIE	S	7341 CHAPMAN HWY		KNOXVILLE	TN	379206681	0.832017856	17
1659364545	VENEGAS	JULIAN		400 MARKET BLVD STE 101		COLLIERVILLE	TN	380176516	0.832361755	17
1790211894	SMITH	MEAGAN	WHITE	158 HOSPITAL DR STE 500		CARTHAGE	TN	370301083	0.832836175	17
1740259761	LAW	JOHN	LYNN	11130 KINGSTON PIKE	SUITE 7&8	FARRAGUT	TN	379342865	0.832852481	17
1144544719	WRIGHT	CRAIG	THOMAS	740 COOL SPRINGS BLVD	SUITE 110	FRANKLIN	TN	370676448	0.832871704	17
1427468057	WILSON	SARAH	SCHWARTZ	115 ENON SPRINGS RD E		SMYRNA	TN	371673009	0.833357159	17
1780837518	PIZZOLA	JASON	LAURENCE	201 CASSELL DR		KINGSPORT	TN	376603747	0.835303142	17
1336583939	TINNIN	ANNALYSE	W	8115 COUNTRY VILLAGE DR		CORDOVA	TN	380162030	0.83594814	17
1073576393	JONES	ARMENTHRY	ZSHVETTA	910 MADISON AVE STE 900		MEMPHIS	TN	381631525	0.836580921	17
1174837397	RICCARDO	LOUIS	J	975 E 3RD ST		CHATTANOOGA	TN	374032147	0.836818147	17
1437442035	FISCHER	JOSHUA	L.	3030 COVINGTON PIKE		MEMPHIS	TN	381285048	0.836979597	17
1578692695	MACMILLAN	ROBERT	DUNCAN	3400 LEBANON RD		MURFREESBORO	TN	37129	0.83731809	17
1619903192	WALTER	GAIL	M	1018 HIGHWAY 321 N		LENOIR CITY	TN	377716683	0.837579254	17
1396980009	DERRYBERRY	JOSHUA	THOMAS	1651 GUNBARREL RD STE 302		CHATTANOOGA	TN	374213291	0.837828053	17
1154391977	DE LA PENA	JOSE	CALIXTO	5722 INTERGRITY DR.	BLGD S771 (	MILLINGTON	TN	38054	0.838045527	17
1982764593	KANABAR	HASMUKH	VANMALI	167 WARREN ST		MADISONVILLE	TN	373543001	0.838203421	17
1528066719	DAVIS	TAMARA	FAYE	1300 OLD WEISGARBER RD		KNOXVILLE	TN	37909	0.838272974	17
1083779235	FLOYD	JERRY	RAY	8507 US HIGHWAY 51 N	SUITE 107	MILLINGTON	TN	380531535	0.839152964	17
1699774216	GILLIAM	LARRY	AUSTIN	65 MOUSE CREEK RD NW		CLEVELAND	TN	373124840	0.83988859	17
1881034346	SHAWVER	CAMERON	M	316 MARKETPLACE DR STE 20		JOHNSON CITY	TN	376042596	0.840222589	17
1265498646	GUETTNER	TERSA	L	131 S WEBB AVE	SUITE 101	CROSSVILLE	TN	385558495	0.840541636	17
1053632018	SPEER	OWEN	F	2051 HAMILL ROAD SUITE 301		HIXSON	TN	37343	0.840678525	17
1578531455	HOUSTON	BENNY	C	2859 HIGHWAY 45 BYP		JACKSON	TN	383053618	0.84120327	17
1568484871	SHARMA	NAINA		1200 DODSON AVE		CHATTANOOGA	TN	374063214	0.841237627	17
1639151400	SINGER	PAMELA	ANN	1020 N HIGHLAND AVE		MURFREESBORO	TN	371302494	0.841552891	17
1760876163	COOPER	CHELSEA		620 SKYLINE DR		JACKSON	TN	38301	0.841856277	17
1043483050	BURGESS	ANNA	ELIZABETH	2863 HIGHWAY 45 BYP		JACKSON	TN	383053618	0.842158428	17
1760591788	WILLIAMS	ARTHUR	EUGENE	4323 CAROTHERS PKWY STE 409		FRANKLIN	TN	370675923	0.842726102	17
1922095561	SMITH	JEFFREY	GALT	115 E BROOKLYN ST		LINDEN	TN	370963515	0.843282422	17
1457459315	FORSEE	AMY	E	7503 S NORTHSHORE DR		KNOXVILLE	TN	379198002	0.843333427	17
1437254778	CLOUD	WILLIAM	W	900 E OAK HILL AVE	ST MARYS WO	KNOXVILLE	TN	37917	0.84340253	17
1851426621	MANESTAR	LUISA	T	1645 S MAIN ST	SUITE 101	CROSSVILLE	TN	385552908	0.84341396	17
1598720948	STROUD	ROLAND	RAY	204 W HOGAN ST		TULLAHOMA	TN	37388	0.843841836	17
1013220292	MARTIN	MICHAEL	JAMES	294 SUMMAR DR		JACKSON	TN	383013915	0.845424185	17
1952477077	MONTGOMERY	CHARLES	A	109 E CHURCH ST		GREENEVILLE	TN	377455603	0.845948791	17
[truncated: 338 more rows]
