# Supplementary material for: Prevalence and Correlates of COVID-19 Vaccine Information on Family Medicine Practices’ Websites in the United States: Cross-sectional Website Content Analysis
Source: JMIR Form Res. 2022 Nov 17;6(11):e38425. doi: 10.2196/38425 (PMC9671487; doi:10.2196/38425)
Supplement: Multimedia Appendix 1 [file formative_v6i11e38425_app1.zip › NPI datasets/TX_NPI.csv]

NPI	last_name	first_name	middle_name	address_line1	address_line2	city	state	zip	r	target_sample	Comment
1225491046	GARCIA FLORES	ERNESTO	E	205 E TORONTO AVE		MCALLEN	TX	785031209	0.000160186	72	Website Found
1336134188	RUSSELL	BRUCE	LYNN	600 CUT OFF RD	SUITE 14	PORT ARANSAS	TX	783734245	0.000269845	72	Excluded, website not found
1871527424	SHUMATE	BILL	G	5345 N PRESIDENT GEORGE BUSH HWY		GARLAND	TX	750402767	0.000411528	72	Website Found
1316911233	LEE	BILL	RAY	2203 W LAMPASAS ST	SUITE 211	ENNIS	TX	751195644	0.000481945	72	Website Found
1346293081	BRADEN	STEPHEN	A	2210 E 29TH ST		BRYAN	TX	77802	0.000541924	72	Website Found
1235233396	BERMAN	ROBERT		400 MEDIC LANE	SUITE A	ALVIN	TX	77511	0.000670336	72	Excluded, permanently closed
1295920163	MALONE	JAMES	BRIAN	1215 S COULTER ST	SUITE 100	AMARILLO	TX	791061758	0.000859171	72	Website Found
1295701969	YOUNGBLOOD	TONYA	J	2701 US HIGHWAY 271 N		PITTSBURG	TX	756864289	0.000873919	72	Website Found
1902033376	WU	JINSONG		36000 DARNALL LOOP		FORT HOOD	TX	765445095	0.001105922	72	Excluded, army medical
1982660759	VANDSHEKARI	NAHID		210 THUNDERBIRD DR STE T		EL PASO	TX	799123910	0.001210082	72	Website Found
1477510899	FORTNER	WILLIAM	JAY	4 CLIMBING TREE		KAUFMAN	TX	751423012	0.001261815	72	Excluded, permanently closed
1487768347	MCSHANE	RICKY	MICHAEL	5151 KATY FWY	#170	HOUSTON	TX	770072260	0.00126497	72	Excluded, website not found
1184618290	PHILLIPS	MICHELE	ANN	13409 GEORGE RD		SAN ANTONIO	TX	782303064	0.001366816	72	Excluded, website not found
1386613800	MODY-BAILEY	PRITI		4647 MEDICAL DR		SAN ANTONIO	TX	782294403	0.001512269	72	Website Found
1659785830	HEROLD	VICTORIA		255 W LEABANON RD, BUILDING A, SUITE 106		FRISCO	TX	750363412	0.001658599	72	Excluded, conglomerate listed above
1952720781	MORENO	JAIME	ENRIQUE	415 EMBASSY OAKS STE 200		SAN ANTONIO	TX	782162042	0.001706205	72	Website Found
1902285141	DESAI	POYANI		4911 SANDHILL DR		SUGAR LAND	TX	774795320	0.001803548	72	Excluded, not primary care
1407935786	NURUDDIN	ZAKIA		15655 CYPRESS WOOD MEDICAL DR STE 100		HOUSTON	TX	770141487	0.001811919	72	Website Found
1124019989	JACKSON	MICHAEL		9305 PINECROFT DR STE 101		THE WOODLANDS	TX	773803482	0.001941709	72	Website Found
1326160243	DURAIRAJ	DEIVAPRIY	NATCHIMUT	303 E OVERTON RD		DALLAS	TX	752165946	0.002138495	72	Excluded, permanently closed
1558628149	CAMPBELL	THOMAS	B	4007 VICTORIA AVE		COLLEGE STATIO	TX	778454795	0.002161901	72	Excluded, conglomerate listed above
1285851865	BURGOS	VICTOR		601 CANYON DRIVE SUITE 100		COPPELL	TX	75019	0.002352089	72	Excluded, website not found
1912402108	GOSAI	SAUMYAKKU	RAMESHBHA	205 E TORONTO AVE		MCALLEN	TX	785031209	0.002393681	72	Excluded, conglomerate listed above
1497722847	KISLINGBURY	TODD	EARL	308 CHARLIE ST		WHITESBORO	TX	762731103	0.002447719	72	Website Found
1306805783	FOMBY	ELIZABETH	W.	1402 W AVENUE H		TEMPLE	TX	765045342	0.002604101	72	Excluded, conglomerate listed above
1346478336	BARKSDALE	ANTONIO	D	410 PINSON RD		FORNEY	TX	751269766	0.00267164	72	Website Found
1669468039	BARKIS	LESLIE	A.	1905 SW H K DODGEN LOOP		TEMPLE	TX	765021814	0.002866548	72	Website Found
1427041839	YEE	GENE	WOO	12121 RICHMOND AVE	STE 121	HOUSTON	TX	770822432	0.002955285	72	Website Found
1942217286	BRAZELL	DONALD	SCOTT	1402 N 4TH ST	SUITE 200	LONGVIEW	TX	756014774	0.002999024	72	Excluded, website not found
1457796245	DEL ROSARIO	ALBELYH	SERGIA PU	903 W MARTIN ST		SAN ANTONIO	TX	782070903	0.003035994	72	Excluded, conglomerate listed above
1992935456	FOSAH	HENRY	MBAH CHIC	1210 N 18TH ST		ABILENE	TX	796012933	0.003193864	72	Website Found
1780666388	DEWITTE	DAVID	M	5701 W SLAUGHTER LN BLDG C		AUSTIN	TX	787496528	0.003213713	72	Excluded, permanently closed
1326111527	ELIASON	HOWARD	J	1608 GREENHILL CT		KELLER	TX	762485454	0.00335148	72	Excluded, not primary care
1700128097	OKPAGU	BRITTANY		3349 US-181		KENEDY	TX	78119	0.003377642	72	Website Found
1407029812	CARTER	JOSEPH	GENE	2919 MARKUM DRIVE		FORT WORTH	TX	761174004	0.003535707	72	Website Found
1194756569	WHITING	CARMAN	H	8810 HIGHWAY 6 STE 100		MISSOURI CITY	TX	774597104	0.003624923	72	Website Found
1043570617	ASHLEY	TIMOTHY	DALE	2900 E 29TH ST	SUITE 100	BRYAN	TX	778022622	0.003818824	72	Website Found
1932399813	SLOAN	DAWN	MARIE	1500 S MAIN ST FL 4		FORT WORTH	TX	761044917	0.003856148	72	Website Found
1932390960	COLLINS	CHRISTOPH	J.	4515 MARSHA SHARP FWY		LUBBOCK	TX	794072520	0.003978347	72	Website Found
1912983362	ALLEN	JAMES	HIRAM	1700 UNIVERSITY DR E		COLLEGE STATIO	TX	778402661	0.004125085	72	Excluded, conglomerate listed above
1124356613	PINO	JONATHAN	WILLIAM	301 E STATE HIGHWAY 243 STE 121		CANTON	TX	751032418	0.004157579	72	Excluded, conglomerate listed above
1063033744	TOVAR	MORGAN	NICOLE	1600 PROVIDENCE DR		WACO	TX	767072261	0.004366461	72	Website Found
1578544698	GORE	TY	L	214 SW 26TH AVE	SUITE B	MINERAL WELLS	TX	760678249	0.004423205	72	Website Found
1548655640	MOMIN	SONIKA		11714 WILSON PARKE AVE STE 150		AUSTIN	TX	787264061	0.004509513	72	Website Found
1710518071	WALLACE	AUDREY		1600 WALLACE BLVD		AMARILLO	TX	791061799	0.004577014	72	Excluded, website not found
1477871671	WINEGARNER	JAMES	HUNTER	3551 ROGER BROOKE DR		SAN ANTONIO	TX	782344504	0.004738899	72	Excluded, army medical
1902855646	WELP	MARY	LUCILLE	2230 BRYAN PL	SUITE 200	MIDLOTHIAN	TX	760657147	0.005005175	72	Excluded, permanently closed
1841305224	BRICE	NELSON		5206 TRINITY BLVD		SNYDER	TX	795496195	0.005012543	72	Excluded, permanently closed
1770943177	TRINH	JENNIFER	DUYEN	8325 WHITLEY RD STE 100		WATAUGA	TX	761482493	0.005022531	72	Website Found
1285790170	LEVINE	MARK	E	1415 CALIFORNIA ST		HOUSTON	TX	770062602	0.005179881	72	Website Found
1326141854	ODONNELL	WILLIAM	CHARLES	708 HILL COUNTRY DR	BUILDING 30	KERRVILLE	TX	780286070	0.005331604	72	Website Found
1548268444	YEATTS	LINDA	E	4401 N INTERSTATE 35	SUITE 209	DENTON	TX	762073432	0.005387045	72	Excluded, website not found
1396959805	JENNINGS	RYAN		18652 MCKAY BLVD		HUMBLE	TX	77338	0.005402888	72	Excluded, conglomerate listed above
1821102005	VOCAL	LAURIER	A	3101 HWY 71 EAST	SUITE 101	BASTROP	TX	786025159	0.005548439	72	Website Found
1649667999	KOCHAR	VISHAL		4755 ALDINE MAIL ROUTE RD		HOUSTON	TX	77039	0.005810821	72	Website Found
1376743518	AYALA	JOSE-RUBE		1600 MEDICAL CENTER DR	SUITE 405	EL PASO	TX	799025002	0.005951466	72	Website Found
1265783815	PATEL	NIRAV	A	2761 E TRINITY MILLS RD STE 100		CARROLLTON	TX	750063507	0.006207502	72	Website Found
1740482538	ZAKI	HENA	FAROOQ	2959 S BUCKNER BLVD	SUITE 700	DALLAS	TX	752276945	0.006280251	72	Excluded, permanently closed
1417489493	JAMAL	HIRA		1000 E DOVE AVE		MCALLEN	TX	785043974	0.006480287	72	Website Found
1952479701	AZHAR	SYED	S	301 UNIVERSITY BLVD		GALVESTON	TX	775551395	0.006502921	72	Website Found
1528074861	NORRIS	ROBERT	W	3828 S 1ST ST		AUSTIN	TX	787047048	0.006571931	72	Excluded, conglomerate listed above
1336242023	HERNANDEZ	RICHARD		12650 NACOGDOCHES RD		SAN ANTONIO	TX	78217	0.006601079	72	Website Found
1003878505	ERWIN	RONNIE		7601 GLENVIEW DR		RICHLAND HILLS	TX	761808331	0.006761551	72	Excluded, permanently closed
1710988415	PATEL	PARUL		15040 FAIRFIELD VILLAGE SQUARE DR	STE 150	CYPRESS	TX	774335952	0.006957305	72	Excluded, not primary care
1598781288	WASSERMAN	DAVID	P	1927 LOHMANS CROSSING RD	SUITE 200	AUSTIN	TX	787345243	0.007030046	72	Excluded, website not found
1497786602	REED	MELANIE	LANE	3600 GASTON AVE	BARNETT TOW	DALLAS	TX	752461800	0.007099618	72	Excluded, conglomerate listed above
1669975439	OKORAFOR	NGOZI	ULOMA	1100 W 34TH ST		HOUSTON	TX	770186206	0.007113976	72	Excluded, conglomerate listed above
1649273392	BROWNLOW	MILTON	L	1015 HILLCREST DR		VERNON	TX	763843100	0.007232363	72	Website Found
1528013125	DEMATTIA	JASON	KELLY	506 GRAHAM DR	SUITE 200	TOMBALL	TX	773753346	0.007573753	72	Website Found
1295056638	ESCHBERGER	ANNE MARI		1700 UNIVERSITY DR E		COLLEGE STATIO	TX	778402661	0.007793175	72	Excluded, conglomerate listed above
1003825597	TAXIS	JOHN	O	211 BAY BRIDGE DR		SUGAR LAND	TX	774784739	0.007955977	72	Excluded, website not found
1295117422	GOTTIPATI	AMARESWAR		10101 WESTRIDGE BLVD		MCKINNEY	TX	750707507	0.008031087	72	Website Found
1922024652	GOMEZ	SANDRA	P	4700 W SAM HOUSTON PKWY N	STE 220	HOUSTON	TX	770418224	0.008209126	72	Excluded, conglomerate listed above
1588012447	ANDERSON	CLINT	KELLEY	9179 GRISSOM RD STE 101		SAN ANTONIO	TX	782512810	0.008265935	72	Website Found
1083042824	TAHIR	ZAFAR		5990 AIRLINE DR		HOUSTON	TX	770764233	0.008300385	72	Excluded, not primary care
1780646687	HERRON	RICHARD		1602 ROCK PRAIRIE RD	STE. 1100	COLLEGE STATIO	TX	778458306	0.00845019	72	Excluded, not primary care
1992706204	TRAIN	LOUIS		2626 SOUTH LOOP W	#555	HOUSTON	TX	770542654	0.008601868	72	Excluded, website not found
1164423521	SWAMY	SUNITA		1600 W 38TH ST STE 406		AUSTIN	TX	787316407	0.009043941	72	Website Found
1437201035	LEDET	JANICE	PATRICK	2106 NORTH RAGUET ST.		NACOGDOCHES	TX	75961	0.009321205	72	Excluded, website not found
1316930969	FERGUSON	BRYAN	J	17110 DALLAS PKWY	#100	DALLAS	TX	752481167	0.009395517	72	Excluded, website not found
1578195657	NGWA	CLAIRE		2809 PRESCOTTE POINTE		MCKINNEY	TX	750712770	0.009396307	72	Excluded, website not found
1457416679	TRAN	KATHERYNN		201 THAT WAY ST		LAKE JACKSON	TX	775665211	0.009769561	72	Excluded, conglomerate listed above
1487804910	JONES-DOBBINS	NATASHIA	TAKAYASU	2351 S FM 51 STE 100		DECATUR	TX	762343778	0.009818795	72	Excluded, conglomerate listed above
1225482466	BARTOW	MATTHEW		511 N US HIGHWAY 281		MARBLE FALLS	TX	786545708	0.009827198	72	Website Found
1134112782	GARZA	ALMA	D	17110 DALLAS PKWY	#100	DALLAS	TX	752481167	0.009878473	72	Website Found
1336333160	RUBIN	MORTON	LAIB	7338 MCHENRY ST		HOUSTON	TX	770873633	0.009948079	72	Excluded, website not found
1023375995	AWWAD	MAHDI	M	8194 WALNUT HILL LN STE 100		DALLAS	TX	752314316	0.010090704	72	Website Found
1356778880	EBNESHAHIDI	ALIREZA		3706 S 1ST ST		AUSTIN	TX	787047046	0.010131388	72	Excluded, conglomerate listed above
1972761906	SUTTLE	KAREN		6530 DYKES WAY		DALLAS	TX	752301930	0.010308543	72	Excluded, permanently closed
1700871498	SELVAGGI	RICHARD	R	1705 LIVE OAK ST		COMMERCE	TX	75428	0.010431957	72	Website Found
1225044084	LINGAMFELTER	R. SAM		14903 EL CAMINO REAL		HOUSTON	TX	770622603	0.01045633	72	Website Found
1124060389	ALLEN	GREGORY	GARTH	100 E DEAN KEETON ST		AUSTIN	TX	787121043	0.010491116	72	Excluded, not primary care
1972507671	AZIZ	ROMMANA		1735 KELLER SPRINGS RD	SUITE 100	CARROLLTON	TX	750062962	0.010513682	72	Excluded, website not found
1841215076	WESTMORELAND	PAUL	A	350 N CARTWRIGHT		VAN ALSTYNE	TX	754957111	0.010518199	72	Excluded, conglomerate listed above
1942680913	DAVLAPUR	ABHILASH	REDDY	17520 W GRAND PKWY S STE 110		SUGAR LAND	TX	774794759	0.010547069	72	Excluded, conglomerate listed above
1508820820	CHEN	SHEN	SIUNG	6502 SLIDE ROAD		LUBBOCK	TX	79424	0.010580908	72	Excluded, permanently closed
1093154676	WISELY	CHRISTOPH	JAMES	5429 NUTMEG TRL		SAN ANTONIO	TX	782382324	0.010636572	72	Excluded, website not found
1356430565	WORSHAM	ROBIN	L.	4545 FULLER DR	SUITE 340	IRVING	TX	750386530	0.01075149	72	Excluded, website not found
1609839802	MCCLIMANS	ROBERT	ALLEN	716 CHISUM TRL		BURNET	TX	786112876	0.010790845	72	Excluded, website not found
1841603784	PATEL	ANKIT	ASHVIN	1301 3RD ST	SUITE 200	WICHITA FALLS	TX	763012245	0.010868203	72	Excluded, website not found
1467891143	COOK	JON-MICHA		6500 SIERRA DR STE 150		IRVING	TX	75039	0.010872651	72	Excluded, conglomerate listed above
1790871077	HITE	JAESOON	WOO	1010 S PONDS DR		WEBSTER	TX	77598	0.010880185	72	Excluded, conglomerate listed above
1588895429	ABDEL-REHIM	MOHAMED	SABER	919 LOCKE ST		SAN ANTONIO	TX	782082127	0.01096443	72	Excluded, conglomerate listed above
1023471927	MARSHALL	DOROTHY	CHESTINE	3515 SHEPHERD LN		BALCH SPRINGS	TX	751802325	0.011033843	72	Website Found
1518985654	WALDMAN	MARK	B	751 HEBRON PKWY STE 150		LEWISVILLE	TX	750575070	0.011090183	72	Excluded, conglomerate listed above
1225068604	HINKLE	MARCUS	ERIC	3084 COUNTY ROAD 310		BRAZORIA	TX	774226305	0.011162649	72	Excluded, website not found
1962475814	PILATOVSKY	JOSE		5076 W PLANO PKWY		PLANO	TX	750934471	0.011174967	72	Website Found
1821390204	MCCURLEY	CHARLES	WOODROW	136 OLD SAN ANTONIO RD	STE 406	BOERNE	TX	780063413	0.011310146	72	Website Found
1326186834	DULA	JON	A	BUILDING 2245, 58TH STREET		FT HOOD	TX	765444752	0.011347398	72	Excluded, army medical
1578875886	RAY	KATIE		406 SOUTH SUMMER STREET		MARFA	TX	79843	0.01138241	72	Website Found
1902937808	WILKERSON	ALICIA		5201 S COOPER ST	STE 111	ARLINGTON	TX	760175933	0.011425631	72	Website Found
1346353414	VELA	RENE		401 S ALAMO RD		ALAMO	TX	78516	0.011518879	72	Excluded, website not found
1316910516	RAJAKRISHNAN	DEEPALAKS		11910 GREENVILLE AVE	500	DALLAS	TX	752433596	0.011594631	72	Excluded, practice listed above
1700954898	ALEXANDER	CHARLES	DALE	8729 SHOAL CREEK BLVD		AUSTIN	TX	787576890	0.011710905	72	Excluded, website not found
1326356973	ABID	HUMAIRA		1712 1ST ST E		HUMBLE	TX	773385238	0.011790691	72	Excluded, conglomerate listed above
1528080744	GARDNER	GREGORY	GERALD	3304 SE LOOP 820 STE B		FORT WORTH	TX	761401113	0.01180988	72	Website Found
1316033707	DECKER	PAUL	WAYNE	17521 ST LUKES WAY	SUITE 170	THE WOODLANDS	TX	773848039	0.011883414	72	Website Found
1770664427	GUTIERREZ	MICHAEL	L	1009 E 40TH ST	STE 300B	AUSTIN	TX	787514812	0.012023578	72	Excluded, website not found
1427341783	DERINGTON	HEATHER	MARIE	7700 FISH POND RD		WACO	TX	767101031	0.012036449	72	Excluded, conglomerate listed above
1487743951	TARRANT	MARVIN		6630 DE MOSS DR		HOUSTON	TX	770745004	0.01207756	72	Excluded, conglomerate listed above
1013942374	LONGSHAW	KEVIN	M	9528 WEBB CHAPEL RD		DALLAS	TX	752204938	0.012200862	72	Excluded, conglomerate listed above
1720067119	RAY	GERALD	L	501 E BROAD ST		MANSFIELD	TX	760631709	0.012807632	72	Excluded, conglomerate listed above
1568921013	OLIVARES	ARIELLE	DANIELLE	5600 S WILLOW DR		HOUSTON	TX	770354713	0.013028546	72	Excluded, website not found
1144880113	LI	SHIWEI		809 GALLAGHER DR STE D		SHERMAN	TX	750901754	0.013186474	72	Website Found
1417240870	HAUPTMEIER	CHERIE	LINAE	1800 GARNER FIELD RD		UVALDE	TX	788016210	0.013309232	72	Website Found
1609971423	GARCIA RAMOS	GUSTAVO	ADOLFO	6551 STAR CT		LAREDO	TX	78041	0.013360607	72	Excluded, permanently closed
1518995752	DUNLAP	DONALD		2140 E SOUTHLAKE BLVD		SOUTHLAKE	TX	760926516	0.013620048	72	Excluded, website not found
1447696166	WATSON	JERECIA		3006 SCHOOL ST		NEEDVILLE	TX	774618443	0.013870481	72	Excluded, conglomerate listed above
1346358413	BREELING	CHARLES	L	3301 S ALAMEDA ST	SUITE 201	CORPUS CHRISTI	TX	784111882	0.014047192	72	Website Found
1740202910	TRUONG	THAO	MING	815 N VIRGINIA ST		PORT LAVACA	TX	779793025	0.014093421	72	Excluded, not primary care
1952691321	SELIM	KAREEM	M	6200 W PARKER RD		PLANO	TX	750938185	0.014138276	72	Excluded, conglomerate listed above
1508121682	CHHOTANI	NIDA	ABDUL WAH	4755 ALDINE MAIL RTE		HOUSTON	TX	770395934	0.014180709	72	Excluded, conglomerate listed above
1336121953	LIGGETT	SCOTT		706 AVENUE G		MARBLE FALLS	TX	786545866	0.014204221	72	Excluded, conglomerate listed above
1336252279	VU	THONG	TIEN	2420 E ARKANSAS LN	#246	ARLINGTON	TX	760141762	0.014249543	72	Excluded, website not found
1992719199	MONTENEGRO	MARIA		7330 SAN PEDRO STE 405		SAN ANTONIO	TX	782166234	0.014292264	72	Excluded, website not found
1093810673	LITTLES	CHARITA		3919 FRY RD		KATY	TX	77449	0.014343656	72	Website Found
1598128910	CRENSHAW	KYRA	DAWN	4206 CALL FIELD RD		WICHITA FALLS	TX	763082519	0.014448702	72	Excluded, practice listed above
1801095880	NARULA	JINNY		205 S 5TH STREET		ROSEBUD	TX	76570	0.014450003	72	Excluded, website not found
1134583958	KULKARNI	POOJA		1677A WEST BAKER ROAD	SUITE 2701	BAYTOWN	TX	77521	0.014572327	72	Excluded, conglomerate listed above
1952548133	STOGRYN	RONALD	STEPHEN	19016 STONE OAK PKWY	SUITE 100	SAN ANTONIO	TX	782583281	0.015363985	72	Excluded, not primary care
1679997282	JABEEN	JAVARIA		4931 LONG PRAIRIE RD	SUITE 300	FLOWER MOUND	TX	750282782	0.015477148	72	Website Found
1033640321	DYE	KELLY	KRISTEN	4501 CLEAR CREEK RD		KILLEEN	TX	765494218	0.015527444	72	Excluded, conglomerate listed above
1952694481	HOLLINGER	JOSHUA	DONALD	8353 CULEBRA RD	STE. 101	SAN ANTONIO	TX	782511902	0.015567987	72	Excluded, conglomerate listed above
1750364329	HEAFER	HAROLD	ARTHUR	124 CREEKVIEW LN		CRANDALL	TX	751145104	0.015614014	72	Excluded, permanently closed
1700090826	HOLT	JEFFREY	RANDALL	1308 SOUTH HIGHWAY 16		FREDERICKSBURG	TX	786245058	0.01568301	72	Website Found
1831151166	STERN	CHARLES	HERBERT	7700 FISH POND RD		WACO	TX	767101031	0.015982842	72	Excluded, conglomerate listed above
1629044300	WESSMAN	ROBERT	C	702 DAVIS ST	STE 2	CARTHAGE	TX	756331460	0.016003219	72	Excluded, conglomerate listed above
1801156203	LI	WANG		8307 KNIGHT RD		HOUSTON	TX	77054	0.016093839	72	Excluded, website not found
1356350193	SZCZERBA	ARTHUR	JACK	4909 JOHNSON RD		WICHITA FALLS	TX	763102547	0.01616606	72	Excluded, not primary care
1427041383	MEREDITH	DAVID	K	1110 N SARAH DEWITT DR		GONZALES	TX	786293311	0.016197074	72	Website Found
1265532220	WHITE	RONALD	N	3109 6TH AVE STE A		FORT WORTH	TX	761103800	0.01626193	72	Excluded, website not found
1265790109	CADUNGOG	RAMIL		8901 BOONE RD		HOUSTON	TX	770991659	0.016713718	72	Excluded, conglomerate listed above
1154354587	MALLELA	VIJAYA	L	4755 ALDINE MAIL RD		HOUSTON	TX	770395934	0.016756546	72	Excluded, practice listed above
1376549204	GONZALEZ	FILOMENO	P	1860 S SEGUIN AVE	BLDG E.	NEW BRAUNFELS	TX	781303914	0.016802165	72	Excluded, not primary care
1548359771	PHILIP	ANNE	V	2106 N MAIN ST		FORT WORTH	TX	761648511	0.016878318	72	Excluded, website not found
1275560088	DUNN	DAVID	T	901 FM 1187 E		CROWLEY	TX	760364358	0.01701676	72	Website Found
1558868687	LEACH	COLLIN		2801 FRANCISCAN DR		BRYAN	TX	778022544	0.017136482	72	Excluded, conglomerate listed above
1518973098	BURCHFIEL	REBECCA	L	1005 W RALPH HALL PKWY STE 101		ROCKWALL	TX	750326663	0.017157527	72	Excluded, conglomerate listed above
1659441095	GARCIA	DAMIAN	DAVID	3450 W WHEATLAND RD STE 235	PROFESSIONA	DALLAS	TX	752374428	0.017365248	72	Website Found
1568874824	HEAD	HAYDEN		3203 S MAIN ST		LINDALE	TX	757717727	0.017478226	72	Website Found
1821651985	BAENA	ALICIA	IVANA	14990 NORTHWEST FWY		HOUSTON	TX	770404025	0.01755097	72	Excluded, not primary care
1275982571	IRVINE	CHRISTOPH	JOHN	6550 MAPLERIDGE ST		HOUSTON	TX	770814600	0.017594761	72	Excluded, practice listed above
1811924343	DAVOODI	FARIBORZ	A	3051 CHURCHILL DR STE 100		FLOWER MOUND	TX	750225900	0.017634081	72	Website Found
1558331504	HAMES	ROBERT		4504 BOAT CLUB RD	SUITE 800	FORT WORTH	TX	761357003	0.017776387	72	Excluded, website not found
1285671891	MAUL	ROBERT	GREG	7501 LAKEVIEW PKWY STE 130		ROWLETT	TX	750889324	0.017926593	72	Website Found
1902866569	HESS	BURRITT	W.	1600 PROVIDENCE DR		WACO	TX	767072261	0.017930277	72	Excluded, practice listed above
1437150687	MOORE	SHARMAN	A	320 N MAIN		LOCKNEY	TX	792410037	0.017995071	72	Website Found
1982636551	KAISSI	LUBNA	M.	1300 FRANKLIN AVE		NEDERLAND	TX	776273949	0.017998476	72	Excluded, website not found
1609848266	HAQUE	MOHAMMAD	AYNAL	18400 KATY FWY	SUITE 570	HOUSTON	TX	770941286	0.018011974	72	Website Found
1033255674	SMITH	MONIQUE	E	730 FORRESTAL ST BLDG 3775		KINGSVILLE	TX	783635112	0.018102843	72	Excluded, naval medicine
1891869517	PAYSEUR	SHANNON	B	17051 DALLAS PKWY STE 250		ADDISON	TX	750017121	0.018289038	72	Excluded, not primary care
1821061136	SALINAS	GERALD		7702 CENTRAL PARK DR		WACO	TX	767126535	0.018289306	72	Excluded, conglomerate listed above
1699780767	PORTER	BARBARA	J	11714 WILSON PARKE AVE, SUITE 150		AUSTIN	TX	787264006	0.018328179	72	Excluded, practice listed above
1063941060	UDOM	NADINE	NZENGA	10323 STATE HIGHWAY 151		SAN ANTONIO	TX	782514557	0.018348662	72	Excluded, not primary care
1235498171	GOODELL	CARA	AMY RAPHA	3001 PALM WAY STE D134		AUSTIN	TX	787587963	0.018366073	72	Website Found
1003915604	HASH	ROBERT	B	1301 MEMORIAL DR		BRYAN	TX	778025205	0.018565751	72	Website Found
1659307056	URREGO	SANDRA	P	1301 E FERN AVE	STE B-3	MCALLEN	TX	785011466	0.01858509	72	Excluded, conglomerate listed above
1275779035	WICK	MATTHEW	E	1441 PINE ST		ABILENE	TX	796013534	0.018665851	72	Website Found
1386844744	KIM	MAY		1020 FLOWER MOUND RD STE 100		FLOWER MOUND	TX	750283440	0.018745301	72	Website Found
1356327704	VICKERS	LONNIE	LEE	2010 NINE RD		BRADY	TX	768257210	0.018866057	72	Website Found
1578883682	TARTELL	ROBERT		11248 WILCREST GREEN DR		HOUSTON	TX	770424731	0.019042946	72	Excluded, website not found
1174676761	MACK	SUZANNE	E	1401 N ELM ST		DENTON	TX	762013089	0.019091007	72	Excluded, permanently closed
1053355578	JOHNSON	JERE	MATTHEW	1920 E GRIFFIN PKWY		MISSION	TX	785723106	0.019395663	72	Website Found
1902961493	MYERS	DAVID	STEPHEN	7702 CENTRAL PARK DR		WACO	TX	767126535	0.019432129	72
1942263025	NGUYEN	VIET	H.	2004 LEELAND ST		HOUSTON	TX	770035133	0.019560013	72
1275895468	SINGH	SANDEEPKU		1301 3RD ST		WICHITA FALLS	TX	763012245	0.019710226	72
1720216476	GILCHRIST	JOSHUA		2602 SAINT MICHAEL DR	SUITE 205	TEXARKANA	TX	755032387	0.0198477	72
1285728766	PARKER	EHRIN	E	405 OLD WEST DRIVE		ROUND ROCK	TX	786817452	0.019912644	72
1366732042	NYLAND	CHAD		3500 W WHEATLAND RD		DALLAS	TX	752373460	0.020028865	72
1689604647	BURBANO DE LA	JOSE	L	3020 E HEBRON PKWY STE 100		CARROLLTON	TX	750104457	0.020189611	72
1619935962	HECKRODT	STANLY	BARTEN	1406 N TEXANA ST		HALLETTSVILLE	TX	779642021	0.020451512	72
1124090725	BODE	JON	F	601 MEDICAL PARKWAY	SUITE D	BRENHAM	TX	778335430	0.020515878	72
1366939035	SHEPHERD	HOPE	ELIZABETH	3500 W WHEATLAND RD		DALLAS	TX	752373460	0.020539899	72
1295983674	CONNOR	BRYNNA		2911 MEDICAL ARTS ST STE 10		AUSTIN	TX	787053302	0.020546746	72
1083024434	BUTTAR	HARMANPRE	KAUR	11004 GRANT RD		CYPRESS	TX	77429	0.020573538	72
1518589522	JOHNSON	JESSICA	AMBER	400 HARBORSIDE DRIVE		GALVESTON	TX	775551120	0.020578176	72
1164868204	UWIMANA	PROVIDENC		5750 PINELAND DR # 150		DALLAS	TX	752315300	0.02092603	72
1942656269	MYERS	JOHN		1001 HEWITT DR		WACO	TX	767128486	0.021151776	72
1114911534	BRANNEN	ADELIA		250 BLOSSOM ST STE 100		WEBSTER	TX	775984243	0.021293506	72
1932104932	CARNEY	DONALD	A	117 MEDICAL CIRCLE		ATHENS	TX	75751	0.021470242	72
1245597756	BLOWER	JESSICA	ASHLEY	11212 HIGHWAY 151	STE.100	SAN ANTONIO	TX	782514498	0.021644189	72
1104278464	PAWLOWSKI	DANE	STEPHEN	128 N FM 3167		RIO GRANDE CIT	TX	78582	0.021833135	72
1215167119	FEHLIS	KYLE	H	774 LANDA ST		NEW BRAUNFELS	TX	781306114	0.021918866	72
1477789600	HOANG	TRACY	TRAN	5431 BARKER CYPRESS RD STE 500		HOUSTON	TX	770841995	0.022014759	72
1801839170	ABERRA	GETNET		500 W 4TH ST		ODESSA	TX	797615001	0.022060804	72
1962503243	KRUSLESKI	DAVID	WAYNE	19333 CLAY RD		KATY	TX	774494001	0.022118522	72
1265965602	PATEL	SONAM		1602 GARTH RD		BAYTOWN	TX	775202410	0.022122627	72
1578651402	MORRISON	FRANCIS	JOSEPH	4015 INTERSTATE 45 N		CONROE	TX	773044901	0.022158129	72
1043201635	YAZDANI	HOSSEIN		105 S KANSAS STREET		ANAHUAC	TX	775141703	0.02226573	72
1154329357	HEBERT	JUDY	E.	2200 HIGHWAY 365		NEDERLAND	TX	776275506	0.022386751	72
1154329746	MCELYA	MARTIN	G	5917 BELT LINE RD		DALLAS	TX	752547703	0.022421354	72
1093248650	AU	MONIQUE		8330 HIGHWAY 6 STE 110		MISSOURI CITY	TX	774595149	0.022567301	72
1497995823	ARMSTRONG	LAURA	ELAINE	14023 SOUTHWEST FWY		SUGAR LAND	TX	774783550	0.022624643	72
1326046616	HAYGOOD	KENNETH	DONALD	1304 DOCTORS DR		TYLER	TX	757012262	0.022687228	72
1043226301	TRENTIN	ANN	M	6835 AUSTIN CENTER BLVD		AUSTIN	TX	787313166	0.02302744	72
1467772095	FOFI	STEPHANIE	MARIE	1 LONE STAR PASS STE 46		SAN ANTONIO	TX	782643650	0.023037024	72
1497775696	HAYNES	JOHN	H	1500 S MAIN ST		FORT WORTH	TX	761044917	0.023217106	72
1588671853	HORNEDO III	CARLOS	N	1203 WELBY CT	STE. 1	LAREDO	TX	78041	0.023277293	72
1629020573	MCILHANEY	GEORGE	R	1512 HOLLEMAN		COLLEGE STATIO	TX	77840	0.023460184	72
1811990716	FLOURNOY	AIMEE	L	1009 NE BIG BEND TRAIL		GLEN ROSE	TX	760434912	0.023722374	72
1124347018	AREVALO SOSA	RICARDO	ANTONIO	6428 BANDERA RD		SAN ANTONIO	TX	782381511	0.023860559	72
1952402638	ROBITAILLE	DORIS		1411 RANCH ROAD 620 S		LAKEWAY	TX	787346317	0.023997422	72
1538292693	MORALES	ROBERT		1305 S 14TH ST		KINGSVILLE	TX	783636356	0.02412993	72
1205848934	SOKOLOW	HARRY	I	4100 WESTHEIMER	STE 148	HOUSTON	TX	77027	0.024384607	72
1932385911	ORAGWU	CHUKWUEME	L	1207 N HOUSTON AVE STE A		HUMBLE	TX	773382592	0.024527295	72
1144383381	TRINH	THUYHANH	THI	2727 W HOLCOMBE BLVD		HOUSTON	TX	770251669	0.02456318	72
1225100563	HAMILTON	RAE	ANN	1441 PINE ST		ABILENE	TX	796013534	0.024580502	72
1649596305	EBERT	DIDI	ELISE	855 MONTGOMERY ST		FORT WORTH	TX	761072553	0.024750594	72
1518948926	SMITH	GEORGE	NORVELL	500 MEADOW DR		WEST	TX	766911017	0.024797561	72
1629004684	WADDLETON	BEVERLY	L	108 PARKER ST	STE.300	QUITMAN	TX	757832102	0.024828564	72
1316946742	ABDELMELEK	LOURICE	KAMEL	5420 DASHWOOD DR	SUITE 100	HOUSTON	TX	770815357	0.024883713	72
1770960908	MESSEROUX	NOUMEDA		4702 S MCCOLL RD		EDINBURG	TX	785398201	0.025437207	72
1508810375	MEREDITH	PAUL	D	3515 RICHMOND RD		TEXARKANA	TX	755030711	0.025567434	72
1427325224	ERSLAND	BROOKE		3500 W WHEATLAND RD		DALLAS	TX	752373460	0.025610353	72
1114353422	ZAMAN	HINA		3821 W SPRING CREEK PKWY		PLANO	TX	750233808	0.025618207	72
1598751927	CHIU	JOE	N	108 E SEMINARY DR	SEMINARY SO	FORT WORTH	TX	761152632	0.025676983	72
1538452396	JACINTO	ROCHELLE		103 JOHN DUPREE DR		LEVELLAND	TX	793366326	0.025708857	72
1437628989	JEGANATHAN	ANTONY	G	424 HAHLO ST		HOUSTON	TX	770203022	0.025790365	72
1346868536	KASIRAJA	SENTHILNA		1036 N CIRCLE DR		SEALY	TX	774743336	0.02581574	72
1285658351	PERON	RONALD	JAMES	4311 WESLEY ST		GREENVILLE	TX	754015639	0.026074307	72
1073907069	O'KELLEY	ANDREW		3593 E GRANDE BLVD		TYLER	TX	757071400	0.026147135	72
1780620757	BECHTOL	RICHARD	H	3501 SONCY ROAD	SUITE 126	AMARILLO	TX	79119	0.02627261	72
1841557824	PAVLE	AMRUTHA		5201 HARRY HINES BLVD	GRADUATE ME	DALLAS	TX	752357708	0.026339531	72
1912075623	CASS	ALVAH	R	301 UNIVERSITY BLVD		GALVESTON	TX	775551385	0.026368777	72
1063503449	BELGARD	MICHAEL	H	620 TENAHA ST		CENTER	TX	759353404	0.026545783	72
1750497459	SEE	CHARMAINE	D	3551 ROGER BROOKE DR		FORT SAM HOUST	TX	782344504	0.026565335	72
1962490953	OLUSOLA	PATTI	BURK	11937 US HIGHWAY 271		TYLER	TX	757083154	0.026713031	72
1376807362	TWUM-BARIMAH	MAVIS		6030 W UNIVERSITY BLVD		ODESSA	TX	797648530	0.026865878	72
1407381775	GUPTA	ATUL		18951 N MEMORIAL DR		HUMBLE	TX	773384217	0.026875436	72
1205818861	HART	REBECCA	E	201 ENTERPRISE AVE	SUITE 900	LEAGUE CITY	TX	775733082	0.026934603	72
1528043312	GARZA	DANTE	H	601 E SAN ANTONIO ST	SUITE 102 W	VICTORIA	TX	779016004	0.026973483	72
1013394550	RISMYHR	CHARLES		319 HIGHWAY 36 BYP S	STE 401	GATESVILLE	TX	765282741	0.026981785	72
1164481834	GARZA	MARIN		4701 S SUGAR RD		EDINBURG	TX	785397012	0.026982753	72
1154855237	MCGEHEE	HANNA	BRADEN	3200 AVENUE E		HONDO	TX	788613525	0.02729291	72
1538158365	JENKS	MICHAEL	JEFFREY	930 E CAMPBELL RD	SUITE 106	RICHARDSON	TX	750812047	0.027315671	72
1831120310	RIDGE	LARESA		9105 N WAYSIDE DR		HOUSTON	TX	770281030	0.027525969	72
1407294101	DOSIER	EMILY	ANN	18780 INTERSTATE 20		CANTON	TX	751033593	0.027629416	72
1841531910	MARTIN	KYLA	MICHELLE	2401 S 31ST ST		TEMPLE	TX	765080001	0.027632101	72
1699846444	VILLARREAL	DANIEL	FRANCISCO	1200 S COL ROWE BLVD	SUITE A3	MCALLEN	TX	785012956	0.027649734	72
1215985312	SPARKS	ROBERT	DALE	103 N FIRST ST		ROCKWALL	TX	750873033	0.028065803	72
1235210519	TODD	JANSEN	S	1702 E DENMAN AVE		LUFKIN	TX	759016110	0.028089842	72
1770891020	MANZANILLA LU	LAURA	E	2810 W EXPRESSWAY 83		MERCEDES	TX	785709704	0.028124601	72
1871537621	KERSH	FREDRICK	WAYNE	3110 PARK CENTER DR		TYLER	TX	757019215	0.028349956	72
1750306536	TURNER	JOHN	SCHILLER	1108 SO. BUFFALO STREET		CANTON	TX	75103	0.028386447	72
1154346252	CASTLEBERRY	TARAH	LEANNE	301 UNIVERSITY BLVD		GALVESTON	TX	775551385	0.028389581	72
1144316837	DEWITT	JOSEPH	CORNELL	109 E TIMBERLANE DR		ALVIN	TX	775115245	0.028469486	72
1982677019	FAMILUSI	FOLAKE		1810 N PLANO RD		RICHARDSON	TX	750811916	0.028522164	72
1154341915	PALMEROS-IRVI	ALEJANDRA		21309 FOSTER RD	SUITE 100	SPRING	TX	77388	0.028529507	72
1033145024	ALLEN	DEIDRA	DESHUN	5907 KATY ST		HOUSTON	TX	770071053	0.028534212	72
1730383324	ALVAREZ	NORBERTO		1419 CLARK BLVD		LAREDO	TX	780403417	0.02876901	72
1457552853	MCGILL	KENNETH	WAYNE	25615 US HIGHWAY 281 N		SAN ANTONIO	TX	782587135	0.028782834	72
1366540791	COATES	LOUIS	PATRICK	5915 MURPHY RD		GARLAND	TX	750482825	0.028888626	72
1447367859	MATHIS	NANCY	J	1307 8TH AVE	SUITE 311	FORT WORTH	TX	761044137	0.028964473	72
1841646171	PHAM	ANDREW		1600 PROVIDENCE DR		WACO	TX	767072261	0.029043782	72
1548359912	LEUGERS	CAMILLE		6620 MAIN ST	SUITE 1250	HOUSTON	TX	770302348	0.029064756	72
1942303508	BERTRAND	THERESE	BIENVENU	21212 NORTHWEST FWY	#225	CYPRESS	TX	774295884	0.029073697	72
1326209354	IGUH	BERNADETT	UCHE	12660 BEECHNUT ST	SUITE 110	HOUSTON	TX	770723981	0.0291167	72
1356537799	BOYLES	RICK	A	3350 FAIRVIEW ST		PASADENA	TX	775041904	0.029402448	72
1003091976	RAMOS	DAVID	A.	3110 NOGALITOS	SUITE 105	SAN ANTONIO	TX	782252337	0.029446352	72
1164741146	KASHANI	NASSER		3701 CENTER ST		DEER PARK	TX	775366103	0.029624269	72
1962475293	HEREDIA	ROGER	R.	1710 E 8TH ST		WESLACO	TX	785966646	0.029816439	72
1972670032	HEDDINGS	HAZEL	J	22710 PROFESSIONAL DR		KINGWOOD	TX	77339	0.029879972	72
1023207479	TEE	CHEOW MEN		1500 S MAIN ST		FORT WORTH	TX	761044917	0.030035454	72
1396867511	SAURETTE	JENNIFER	B	1910 ROSELAND BLVD		TYLER	TX	757014246	0.030125433	72
1164484218	BEADLE	ERIC	JOSEPH	4560 LAKE RIDGE PARKWAY	SUITE 200	GRAND PRAIRIE	TX	75052	0.030178106	72
1346404001	MARTIN	PATRICK	WILLIAM	571 W MAIN ST STE 100		LEWISVILLE	TX	750573667	0.030237834	72
1740288190	HUFFMAN	LARRY	W	705 E MARSHALL AVE STE 3001		LONGVIEW	TX	756015610	0.030256769	72
1831624717	TRAN	PHUONG		8325 BROADWAY ST STE 220		PEARLAND	TX	775815773	0.030293172	72
1255359360	SMITH	TRISHA	ELIZEBETH	2900 VILLAGE PKWY	SUITE 300	HIGHLAND VILLA	TX	750773300	0.030338977	72
1609307115	GONZALES	YARA	HAMADE	4701 BRYANT IRVIN RD		FORT WORTH	TX	761323603	0.030702994	72
1649277203	SCHACHERL	NORMA		351 N SAM HOUSTON BLVD		SAN BENITO	TX	785864656	0.030758609	72
1124025390	POONAWALA	ROBINA	N	912 S CAPITAL OF TEXAS HWY STE 100		WEST LAKE HILL	TX	78746	0.030945199	72
1487668281	CONNER	MARGARET	EILEEN	1501 HIGHWAY 287 N		MANSFIELD	TX	760634855	0.030987945	72
1518976471	MALDONADO	MIGUEL	A	18220 STATE HIGHWAY 249 STE 550		HOUSTON	TX	77070	0.031042363	72
1124464953	MILIAN	RICHARD	KYLE	21300 EVA ST STE 100		MONTGOMERY	TX	773561899	0.031205757	72
1952698862	SALCEDO	VICTOR	M	701 W 5TH ST		ODESSA	TX	797634206	0.031381892	72
1669733499	TURNER	RAMI	J	4101 WESLEY ST	STE D	GREENVILLE	TX	754015635	0.03139243	72
1437531118	SIMPSON	CARNAI		14201 E SAM HOUSTON PKWY N		HOUSTON	TX	77044	0.031513397	72
1225033210	HUGHES	MARK	D	606 S SEVEN POINTS DR	STE 9	SEVEN POINTS	TX	751439117	0.031699047	72
1689963910	JANISH	JANNA		1011 S. DILL ST.		EAST BERNARD	TX	77435	0.03188455	72
1770010787	LIEBING	STEVEN	CHRISTOPH	1507 W MAIN ST		GATESVILLE	TX	765281024	0.031988519	72
1407149057	COURTRIGHT	NAOMI		7400 MCCART AVE		FORT WORTH	TX	761337270	0.032018842	72
1932225679	MOLINA	JULIO	C.	1601 MAIN ST STE 301		RICHMOND	TX	774693230	0.032054659	72
1558732321	MORGADO PEREZ	ANDRES		1325 PENNSYLVANIA AVE STE 750		FORT WORTH	TX	761042168	0.032063031	72
1396908539	SHUKAN	MICHAEL		300 BYPASS LN	SUITE 206	LIVINGSTON	TX	773518413	0.0320991	72
1609046804	VIA	LARA	TANJA	2401 S 31ST ST		TEMPLE	TX	765080002	0.032110966	72
1568423218	REIS	MICHAEL	DAVID	1402 W AVENUE H		TEMPLE	TX	765045342	0.032359699	72
1053335851	ROMERO	ORESTES		601 E SAN ANTONIO ST	STE 205 W	VICTORIA	TX	779016002	0.032420981	72
1982710612	SETHI	SHELLY		6835 AUSTIN CENTER BLVD.		AUSTIN	TX	787313166	0.032454422	72
1669799060	MBAH	LYNDA	EBERE	6124 W PARKER RD STE 234	MOB III	PLANO	TX	750938124	0.032529025	72
1962498121	LOPEZ	ALEJANDRO		201 MARIPOSA		ALICE	TX	783324177	0.032743664	72
1568595411	LABAHN	JACOB		333 N SANTA ROSA AVE	CENTER FOR	SAN ANTONIO	TX	782073108	0.032774621	72
1477504173	CASPER	DENISE	MICHELE	1001 W EAGLE DR		DECATUR	TX	762343745	0.032776584	72
1235187279	HOGAN	CHAD	A	1280 S MAIN ST STE 100		GRAPEVINE	TX	760517509	0.032918331	72
1841447158	SEO	MYUNGSEOK	RICK	7601 GLENVIEW DR		RICHLAND HILLS	TX	761808331	0.03312088	72
1730169020	BENEKE	ANITA	G	1200 BINZ	SUITE 800	HOUSTON	TX	77004	0.033208835	72
1235121625	WANG	JEFF	J	12121 RICHMOND AVE	SUITE 321	HOUSTON	TX	770822437	0.033320929	72
1811424815	DOEL	JASON		1600 PROVIDENCE DR		WACO	TX	767072261	0.03333117	72
1669412243	CONNER	BYRON	F	4551 WESTERN CENTER BLVD		FORT WORTH	TX	761372628	0.033400602	72
1225068752	JOHNSON	PATRICK	E	305 SANDY CORNER RD		EL CAMPO	TX	774379693	0.033484822	72
1407094873	RAGLAND	MOLUK	MIRRASOUL	7003 S NEW BRAUNFELS AVE		SAN ANTONIO	TX	782234588	0.033622886	72
1467745554	NAJERA	RODRIGO	ISAAC	7219 CULEBRA RD		SAN ANTONIO	TX	78251	0.033643552	72
1295845113	COSGROVE	ZACHARY	KING	941 RIO VERDE		NEW BRAUNFELS	TX	781302421	0.033712626	72
1831630151	HALLIBURTON	CHARLES	RAY	3251 INTERSTATE 45 N STE 100		CONROE	TX	773042185	0.033761637	72
1679763486	VELA	RICARDO		2106 N MAIN ST		FORT WORTH	TX	761648511	0.033809279	72
1700972080	HAUSER	LISA	MARIE	2727 W HOLCOMBE BLVD		HOUSTON	TX	770251669	0.033889474	72
1003027822	OSBORN	JOHN	JAY	CARL R. DARNELL ARMY MEDICAL CENTER	36065 SANTA	FT HOOD	TX	765445095	0.033890897	72
1891781506	ORMBERG	AUDREY		BEUTEL STUDENT HEALTH CTR	1264 TAMU	COLLEGE STATIO	TX	778430001	0.033952838	72
1477714723	DESAI	NINA	G	3533 TOWN CENTER BLVD S	SUITE 200	SUGAR LAND	TX	774791454	0.034243763	72
1649247198	GOODE	JOEL		4112 LINKS LN	SUITE 201	ROUND ROCK	TX	786643901	0.034291032	72
1629140306	MORENO	EDUARDO	P	210 S AVENUE C		CRYSTAL CITY	TX	788393834	0.034317815	72
1265538250	BLANKENAU	ANDREW	J	4400 TEASLEY LN	SUITE 200	DENTON	TX	762103403	0.034792394	72
1003007295	UZOWULU	OBINNA	C.	22250 BULVERDE RD	SUITE 111	SAN ANTONIO	TX	782613084	0.03488649	72
1295961456	MCKNIGHT	ANDREA	MEANS	7217 TELECOM PKWY STE 100		GARLAND	TX	750442203	0.035255666	72
1700919578	DICK	EDWARD	LEWIS	1406 FITCH ST		SAN ANTONIO	TX	782111406	0.03530215	72
1306073911	DEWILDE	KRISTEN	LYN	1100 WILFORD HALL LOOP BLDG 4554		JBSA LACKLAND	TX	782365638	0.035377606	72
1700880051	RUGGIERO	MICHAEL	F.	2310 DE LEE ST STE 200		BRYAN	TX	778022815	0.035396671	72
1386679587	ELIZONDO	EMMA	MARGOT	2718 PLEASANTON RD		SAN ANTONIO	TX	78221	0.035453123	72
1215967641	LINTON	KITTEN	S.	3601 4TH ST	MS 9901	LUBBOCK	TX	794300002	0.035596698	72
1144313982	NOLEN	ANN	LOUISE	7600 HIGHWAY 29 W	SUITE 5	GEORGETOWN	TX	786286937	0.035673852	72
1588124424	DE SANTIAGO	DANIEL	RUIZ	1901 VETERANS MEMORIAL DR		TEMPLE	TX	765047451	0.035790655	72
1225124407	SHELTON	MICHAEL	W	2715 MORRISON ST		HOUSTON	TX	770097613	0.035807834	72
1477525236	NIEMI	HELI	MAARIT	2100 HEDGCOXE RD STE 120		PLANO	TX	750253163	0.03583419	72
1508073073	MARTINEZ	RAUL	SOSA	14100 NACOGDOCHES RD	STE 116	SAN ANTONIO	TX	782471903	0.036038695	72
1881699361	BALLESTEROS	MARIA	D	11130 CHRISTUS HILLS	3RD FLOOR	SAN ANTONIO	TX	78251	0.036132494	72
1912911439	BAKER	EDWARD	L	125 SOUTH TEXAS ST		CROWLEY	TX	76036	0.036183477	72
1043280266	WASHBURN	JOHN	L	15950 ELDORADO PARKWAY	SUITE 400	FRISCO	TX	750355816	0.036516564	72
1669459327	KING	SUSAN	C	1907 CYPRESS CREEK RD	SUITE 104	CEDAR PARK	TX	786134150	0.036562108	72
1558707513	FISHER	LOREN	ELIZABETH	6502 LOHMANS FORD RD		LAGO VISTA	TX	786455138	0.036598533	72
1295094407	DESAI	NINA		2608 BROCKTON DR		AUSTIN	TX	787584414	0.036608419	72
1669887295	FARAH	DEEMA	J	333 WEST LOOP N STE 250		HOUSTON	TX	770247767	0.036635598	72
1174529523	IP	KAM		150 RIVER NORTH BLVD		STEPHENVILLE	TX	764011803	0.036819203	72
1487940953	MAHMOOD	ARIF		9 PEYTON CT		WICHITA FALLS	TX	763102845	0.036819602	72
1386625002	MENDOZA	ERNEST	J	22710 PROFESSIONAL DR	SUITE 202	KINGWOOD	TX	773396008	0.036961318	72
1215033857	CHING	CHARLES	L	5656 KELLEY ST		HOUSTON	TX	770261967	0.037092341	72
1477666824	HOTZ	ROY	JOE	2005 MEDICAL PKWY	C	SAN MARCOS	TX	786667576	0.037107335	72
1487851226	LOYD	RYAN	ANDREW	2801 FRANCISCAN DR		BRYAN	TX	778022544	0.037235455	72
1366853913	MATHIS	SAMUEL		301 UNIVERSITY BLVD		GALVESTON	TX	775553550	0.03728139	72
1992749493	MCCLENDON	EDWARD	BRUCE	11830 FM 1960 RD W		HOUSTON	TX	770653840	0.037361485	72
1457361800	BANGSTON	JOHN	FRANCIS	11671 JOLLYVILLE RD	SUITE 203	AUSTIN	TX	787594139	0.037454165	72
1619139946	MARTINEZ	SAMARA	IVELISSE	2002 HOLCOMBE BLVD		HOUSTON	TX	770304211	0.03755279	72
1609281930	WANG	FENG		205 E TORONTO AVE		MCALLEN	TX	785031209	0.037599829	72
1003159856	HARTMAN	AMANDA	NICOLE	301 N 23RD ST STE C		CANYON	TX	790153058	0.037608602	72
1043296551	CORREA-COLON	CYNTHIA	MILAGROS	6010 W AMARILLO BLVD		AMARILLO	TX	791061990	0.037618557	72
1437141041	RUSSEY	CHARLES	BYROM	480 W SOUTHLAKE BLVD	STE 115	SOUTHLAKE	TX	760926162	0.037618841	72
1669960514	FRYER	RONALD	ERNEST	5216 N EXPRESSWAY # 83		BROWNSVILLE	TX	785264059	0.037681223	72
1114271699	DE LA TORRE	RAMON		10710 MCPHERSON RD STE 306		LAREDO	TX	780456271	0.037871067	72
1033396635	BRIGHT	JEANA		12465 TIMBERLAND BLVD	SUITE 401	FORT WORTH	TX	762445214	0.037933658	72
1962484733	WALLIS	JACK	WESLEY	2108 HUNTER RD	SUITE 116	SAN MARCOS	TX	786665156	0.038177243	72
1083697296	ANTHONY	KENT	E	4301 GARTH RD	SUITE 400	BAYTOWN	TX	77521	0.038229591	72
1033419551	SHAH	CHINTALBE	D	11212 STATE HIGHWAY 151		SAN ANTONIO	TX	782514498	0.038287325	72
1932305828	PRUNA	ERNESTO		13140 COIT RD STE 312		DALLAS	TX	752405703	0.038326371	72
1245206937	WILSON	OSCAR	RAY	520 E DOUGLAS BLVD		TYLER	TX	757028307	0.038328856	72
1225336969	COOK	THOMAS	EDWIN	105 RIVER OAK DR		INGRAM	TX	780254000	0.03839454	72
1649292970	MCCOLLUM	RONALD	J	601 CLARA BARTON BLVD	SUITE 140	GARLAND	TX	750425738	0.038487205	72
1801836044	GARCIA	SALVADOR		6010 OLD PEARSALL RD		SAN ANTONIO	TX	782422651	0.038488498	72
1326113218	ELEMUREN-OGUN	IYABO	A	813 S AMY LN	STE 101	HARKER HEIGHTS	TX	765481955	0.038631264	72
1336177088	KASMIERSKY	VALERIE	KAY	3535 VICTORY GROUP WAY STE 330		FRISCO	TX	750340310	0.038703599	72
1689712960	MAYNARD	ERIK	WILLIAM	5204 S STATE HIGHWAY 360	STE 400	GRAND PRAIRIE	TX	750520944	0.038789574	72
1275550725	ORTEGA	PEDRO	A	128 N ZARAGOZA RD		EL PASO	TX	799075565	0.038801358	72
1619941366	SHUGHRUE	CYNTHIA	L	8220 WALNUT HILL LN	SUITE 516	DALLAS	TX	752314427	0.03883357	72
1679543052	FOO	CHIEU YEU		10905 MEMORIAL HERMANN DRIVE	SUITE 220	PEARLAND	TX	77584	0.038838888	72
1851380661	NAIR	SARASWATH	GOPALAN	3551 ROGER BROOKE DR		SAN ANTONIO	TX	782344504	0.038903647	72
1346504503	THOMPSON	KIDA		1390 GEORGE DIETER DR STE 110		EL PASO	TX	799367423	0.039047791	72
1629026067	GUPTA	AJAY	K	4515 SETON CENTER PKWY STE 220		AUSTIN	TX	78759	0.039123803	72
1295065142	FARRIS	KEVIN	WAYNE	832 E 25TH ST		HOUSTON	TX	770091717	0.039172404	72
1376512152	GORDON	BRENT		3629 WESTERN CENTER BLVD	STE. 211	FORT WORTH	TX	761371939	0.039211178	72
1861423667	SAMES	THOMAS	AUGUST	1000 CRAIG DR		AMARILLO	TX	791064015	0.039224935	72
1952353138	HEDAYAT	MARJANEH		5068 W PLANO PKWY	SUITE 224	PLANO	TX	750934408	0.039309711	72
1922177583	TOMPKINS	DAREN		601 FALL CREEK HWY		GRANBURY	TX	760497960	0.039322352	72
1184665952	PAJESTKA	CHARLES	RAY	301A HUDSPETH AVENUE		SONORA	TX	76950	0.039541364	72
1770848293	JAMAL	NAIOMI		301 UNIVERSITY BLVD		GALVESTON	TX	775551110	0.039542486	72
1154314565	PATTERSON	BRUCE	CHALONER	12121 RICHMOND AVE	STE 121	HOUSTON	TX	770822432	0.039612562	72
1922054121	HARVEY	RUTH	TERRELL	2210 N HWY 360		GRAND PRAIRIE	TX	750501017	0.039767379	72
1073608667	SOLODKY	INNA		3501 MILLS AVE		AUSTIN	TX	787316309	0.039791498	72
1730538513	RODEN	KELLY		11937 US HIGHWAY 271		TYLER	TX	757083154	0.039880063	72
1649259235	PRITCHARD	STEPHEN		638 E MARKET ST		ROCKPORT	TX	783822530	0.04006882	72
1588657431	MERRILL	RONALD	WILLIAM	3124 W HIGHWAY 22		CORSICANA	TX	751102435	0.040109451	72
1750580262	BARBER	SHELLE		1300 S FIELDER RD		ARLINGTON	TX	760132348	0.040120199	72
1952822728	SEBAKIJJE	ESTHER	NAKATO	1559 W MAIN ST		LEWISVILLE	TX	750673394	0.040259979	72
1124075510	ARABZADEH	PAYMAN		6022 FM 1488		MAGNOLIA	TX	773548915	0.04040865	72
1639275290	EWIN	CHRISTOPH	SCOTT	5801 OAKBEND TRL STE 260		FORT WORTH	TX	761323914	0.040540881	72
1770135527	WILEMON	DIANA	FLURRY	100 S MAIN ST STE 104		DUNCANVILLE	TX	751164770	0.040570609	72
1194189696	PAPILLION	NNEKA	CRYSTAL	614 EAKER ST		EDEN	TX	768377683	0.040597089	72
1356329825	PAPPAS	PAUL	H	4110 RICHMOND PL		TEXARKANA	TX	755030001	0.040623632	72
1891704813	EISENRICH	FORREST	A	10201 HIGHWAY 16		COMANCHE	TX	764424462	0.040746068	72
1649226754	GOSSARD	GERALDINE	C	14023 SOUTHWEST FWY		SUGAR LAND	TX	774783550	0.040909824	72
1487740767	MANSURI	IRFAN		5001 E SAM HOUSTON PKWY S		PASADENA	TX	775053965	0.040909984	72
1053390088	CICORA	RALPH	ALLEN	4025 SPID DR		CORPUS CHRISTI	TX	784114420	0.041001182	72
1447493531	ANANI	CONSTANCE	ELOHOR	1111 MEDICAL PLAZA DR	SUITE 250	THE WOODLANDS	TX	773803476	0.041171696	72
1225323645	SALINAS	VANNESSA-		731 N WALNUT AVE	STE 101	NEW BRAUNFELS	TX	781307927	0.041307633	72
1558741074	THOMAS	JOSHUA	RYAN	3601 4TH ST STOP 8143		LUBBOCK	TX	794308143	0.041312327	72
1750358305	MOONEY	RICHARD	LEROY	221 3RD ST W		RANDOLPH A F B	TX	781504800	0.04152027	72
1538367313	WANDER	JASON	FOX	601 S MAIN ST STE 200		KELLER	TX	762487028	0.041599652	72
1992816565	PADILLA	BELINDA	R.	13909 NACOGDOCHES RD	SUITE 107	SAN ANTONIO	TX	782171299	0.041742602	72
1396768594	KINDE	PAUL	J	1000 EXPRESSWAY 83	STE 4	LA JOYA	TX	78560	0.041784774	72
1619403342	NAGARAJAN	VARUN		517 S LAMAR BLVD		AUSTIN	TX	787041548	0.041934102	72
1669474284	VANMETRE	JOHN	EDWARD	4504 N. LAURENT ST.		VICTORIA	TX	779012743	0.042120649	72
1780636613	NELSON	KAY	L.	428 MAIN ST.		ELGIN	TX	78621	0.042287305	72
1649281569	GORMAN	DEITRICK	L	2323 TEXAS ST		PECOS	TX	797727338	0.042354681	72
1740251719	SHAFFER	CRAIG		1200 NORTH VIRGINIA		PORT LAVACA	TX	77979	0.042540985	72
1205098753	PENNINGTON	BRENT	LEE	600 ELIZABETH ST		CORPUS CHRISTI	TX	784042235	0.042630212	72
1750326799	ELLIOTT	ROBERT	M	415 W KILPATRICK ST		MINEOLA	TX	757732032	0.042653204	72
1144459868	TIDROSKI	CHRISTOPH		961 E MAIN ST		EASTLAND	TX	764483014	0.042679055	72
1912114307	MARTIN	DAVID	LEE	12325 HYMEADOW DR STE 2-103		AUSTIN	TX	787501847	0.042765512	72
1396713616	CANALES	ERASTO		334 LINDBERG AVE		MCALLEN	TX	785012943	0.042949171	72
1952356354	MCEACHERN	LARRY	EDWARD	201 E ARIZONA AVE		SWEETWATER	TX	795567119	0.043129813	72
1891803128	FEARIS	DAVID	PORTEUS	7736 CENTRAL PARK DR		WACO	TX	767126500	0.043408556	72
1073559324	GARZA	DAVID	EDUARDO	6801 MCPHERSON AVE	SUITE 333	LAREDO	TX	780416402	0.043424069	72
1174938831	SANTIAGO	ALEXANDRA		900 8TH AVE		FORT WORTH	TX	761043902	0.043437657	72
1205843034	COOK	JEANNE	WYNN	2324 E CESAR CHAVEZ ST		AUSTIN	TX	787024604	0.043484719	72
1730749003	BEEM	SHELBY	ANASTASIA	1600 PROVIDENCE DR		WACO	TX	767072261	0.043613869	72
1699323519	THOMAS	JAINY		PANAMERICANA FAMILY MEDICINE	1900 BLALOC	HOUSTON	TX	77080	0.043873561	72
1679864003	SCHNEIDER	BRIAN	WAYNE	164 TRINITY ST		BAY CITY	TX	774142140	0.044026681	72
1134174766	TREVINO	JUAN	JOSE	7703 FLOYD CURL DR		SAN ANTONIO	TX	782293901	0.044186948	72
1497733786	LEBLANC	HOBSON	EDMOND	11113 RESEARCH BLVD		AUSTIN	TX	78759	0.044421839	72
1982757704	GORANIA	HIMATLAL	K	7901 METROPOLIS DR		AUSTIN	TX	78744	0.044453698	72
1194959932	RANE	POONAM		1701 E PFLUGERVILLE PKWY		PFLUGERVILLE	TX	786608990	0.044501058	72
1760485676	SCHNEIDER	MARK	W	507 SW BIG BEND TRL	STE J	GLEN ROSE	TX	760434449	0.044522358	72
1558624866	JACKSON	HENRY	CARSON	10497 TOWN AND COUNTRY WAY	SUITE 360	HOUSTON	TX	770241117	0.045066827	72
1285169425	RAZO	JUAN	CARLOS	403 MALLARD LN		TAYLOR	TX	765741210	0.045068598	72
1194862961	TATUM	PATRICIA	ALLISON	318 RICHLAND WEST CIRCLE	SUITE A	WACO	TX	767127919	0.04512422	72
1063483998	SHEPHERD	LAQUITA	ANN	1010 N BELT LINE RD STE 105		MESQUITE	TX	75149	0.045277359	72
1922047786	KNIGHT	RICHARD	RUSSELL	4501 STANLEY AVE		FORT WORTH	TX	761152156	0.045642113	72
1851337190	DINH	DANA HUYE	MY	1115 E PIONEER PKWY	SUITE 135A	ARLINGTON	TX	760105884	0.045906869	72
1508826728	TURK	ALBERT	JAY	409 GLENWOOD ST STE 500		GLEN ROSE	TX	760434933	0.045945912	72
1285834192	TEDLA	TESFAMARI	MEBRAHTOM	12345 KATY FWY		HOUSTON	TX	770791503	0.046162454	72
1710964382	PAMPE	EUGENE	DAVID	6012 WEST WILLIAM CANNON DRIVE STE D101		AUSTIN	TX	787491979	0.046207144	72
1568462901	WHITTIKER	DAVID	MICHAEL	4206 CALL FIELD RD		WICHITA FALLS	TX	763082519	0.046274315	72
1487659157	NORTON	CHRISTINE	HILLEARY	940 HESTERS CROSSING RD		ROUND ROCK	TX	786818018	0.046416204	72
1457887481	CHEN	VICTORIA	I	4515 SETON CENTER PKWY STE 220		AUSTIN	TX	787595784	0.046468586	72
1447364468	ATEN	LAURIE	ANNE	2817 S MAYHILL RD	SUITE 230	DENTON	TX	762085966	0.046485526	72
1912956491	LIM	ALICE	A.	7814 BELLAIRE BLVD		HOUSTON	TX	770364936	0.046511694	72
1972120574	ONAYIGA	EYITAYO		6915 WEST AVE		CASTLE HILLS	TX	782131822	0.046559868	72
1265416895	LUKASKA	JOSEPH		2950 W CAMP WISDOM RD STE 100		GRAND PRAIRIE	TX	750524461	0.046595382	72
1891739801	AGUIRRE	IRMA	L	3828 S 1ST ST		AUSTIN	TX	787047048	0.046833212	72
1245290717	CONWAY	WARREN		3605 EXECUTIVE DR		SAN ANGELO	TX	76904	0.046880303	72
1245495753	LEMO	PRETEI	E	4311 WESLEY ST		GREENVILLE	TX	754015639	0.046940676	72
1326143090	PARTHASARATHY	URMILA		10401 ANDERSON MILL RD	SUITE 110B	AUSTIN	TX	787502581	0.046942642	72
1508068438	PARKAR	MEHJABIN	ISMAIL	6909 BRISBANE CT STE 300		SUGAR LAND	TX	774794922	0.04704389	72
1508156209	CEDILLO-RUIZ	CINDY		1013 S WELLS ST		EDNA	TX	779574045	0.047622837	72
1184690232	SEWELL	STEPHEN	JAY	1001 ARBOR PARK		BELTON	TX	765138196	0.047695817	72
1164500047	FOLDEN	SARA	T	9191 KYSER WAY	SUITE #205	FRISCO	TX	750331953	0.047727659	72
1124213020	BROWN	MARGARET	ELLEN	1010 LAVACA ST	# 221	AUSTIN	TX	787012331	0.047832828	72
1497978167	SANNI-THOMAS	RHESA	L	6714 W TITAN SPRINGS DR		SPRING	TX	773894369	0.047845712	72
1124010301	GRAVES	BLANE	A	1408 COLLEGE DR		TEXARKANA	TX	755033534	0.047972679	72
1588865117	FAROOQUI	JAVERIA		18310 TOMBALL PKWY	STE 200	HOUSTON	TX	77070	0.047985894	72
1801933205	FERRILL	SHELLEY	C	23144 WESTHEIMER PARKWAY		KATY	TX	774933603	0.048205837	72
1457394850	ANGELO	CHRISTOPH	S.	1740 W 27TH ST		HOUSTON	TX	770081433	0.048367582	72
1881671451	JOHNSON	NEAL	DOUGLAS	11651 JOLLYVILLE RD	SUITE 100	AUSTIN	TX	787593931	0.048554433	72
1730723933	HENSON	KAREN		16151 ELDORADO PKWY		FRISCO	TX	750355817	0.048642978	72
1316186612	NAVA	JOHN	JOSEPH	814 MCCULLOUGH		SAN ANTONIO	TX	782151625	0.048837105	72
1811954332	SUDOLCAN	JOSEPH	E	800 N MAIN AVE STE 3		BIG LAKE	TX	769323900	0.048862697	72
1841285541	SETTLE	PHILLIP	K	3112 MONTANA DR		TEMPLE	TX	765021523	0.048869899	72
1891804613	BERNICK	JAMES	JAY	2717 W BAKER RD	SUITE 2	BAYTOWN	TX	775212204	0.048919267	72
1609895333	WHITE	DAVID	C	1020 E LEONA RD		UVALDE	TX	78801	0.048991397	72
1104878776	AUER	DAVID	E.	12121 RICHMOND AVE	STE. 301	HOUSTON	TX	770822432	0.049063054	72
1306099551	SORIANO	ANTHONY		1512 HOLLEMAN DR		COLLEGE STATIO	TX	778403297	0.049169129	72
1841277639	BURBIDGE	JOHN	MICHAEL	105 OLD HEWITT RD STE 100		WACO	TX	767126565	0.049364462	72
1710075239	LEE	PAUL	JAW-SHYAN	855 MONTGOMERY		FORT WORTH	TX	761072553	0.0494572	72
1871549006	HAIDER	RIAZ		1290 HIGHWAY 157 N		MANSFIELD	TX	760631538	0.049477691	72
1780946566	TONINI	ANDREW		704 FM 2854		CONROE	TX	773012740	0.049515674	72
1043272057	HELSTEN	ROBERT	A	1246 S HIGHWAY 377		PILOT POINT	TX	762584331	0.049517674	72
1699880344	SEARS	VIRGIL	G	836 EAST CALIFORNIA		GAINESVILLE	TX	762404202	0.049644484	72
1861729378	MCKISSICK	JEFFREY	RYAN	3614 SW HK DODGEN LOOP	WILDFLOWER	TEMPLE	TX	76504	0.049921454	72
1669451266	MCDONALD	RUSSELL	N	6000 39TH ST		GROVES	TX	776194652	0.050237407	72
1083601801	WU	STANLEY	G	8440 WALNUT HILL LN STE 100		DALLAS	TX	752313814	0.050313879	72
1740412840	ADESANYA	ISMAIL	OLAYINKA	8727 W RAYFORD RD	STE 160	SPRING	TX	773895440	0.050340732	72
1417991910	MARLOW	MICHAEL	DEAN	17350 ST LUKES WAY	STE 110	THE WOODLANDS	TX	773844103	0.050453595	72
1750327169	KHAN	ABDUL	B	5520 4TH ST		LUBBOCK	TX	794164220	0.050859009	72
1962884023	MICHELS	LAUREN	TAYLOR	17521 ST LUKES WAY STE 190		CONROE	TX	773848040	0.051297609	72
1831127281	MCNAIR	DAVID	P	7167 COLLEYVILLE BLVD STE 102		COLLEYVILLE	TX	760348002	0.051332198	72
1093781437	MELENDEZ-MURP	EDWIN	TOMAS	6801 S IH 35 STE 1E		AUSTIN	TX	787444824	0.051443499	72
1497138937	MADRID	ELISE	MARIE	125 W HAGUE RD		EL PASO	TX	79902	0.051601404	72
1255427712	LATIF	ZUBAIR	HAI	855 MONTGOMERY		FORT WORTH	TX	761072553	0.051728525	72
1376535542	SMITH	FRANK	A	1122 E LOOP 304		CROCKETT	TX	758351810	0.052077353	72
1649429556	ASEH	OMERINE	YEMBE	3828 S 1ST ST		AUSTIN	TX	787047048	0.052158084	72
1972531200	BARR	DAVID	THURSTON	229 PARKING WAY ST		LAKE JACKSON	TX	775665226	0.05220109	72
1003802109	FURMAN	MATTHEW	J.	1905 SW H K DODGEN LOOP		TEMPLE	TX	765021814	0.052383465	72
1770530016	DETMERING	DONALD	GREGORY	2200 BERGQUIST DR		LACKLAND A F B	TX	782369907	0.052421863	72
1376591032	KELLUM	MICHAEL	W	1105 CENTRAL EXPY N	STE. 110	ALLEN	TX	750136103	0.052474422	72
1528072154	HAUSMAN-COHEN	SHARON		3410 FAR WEST BLVD	SUITE 100	AUSTIN	TX	787313194	0.052608235	72
1518454479	PINON	LAURA	ROSE	902 BANDERA RD		SAN ANTONIO	TX	782284923	0.05261702	72
1568827798	NGUYEN	JIMMY	TRI	21800 KATY FWY STE 240		KATY	TX	774497781	0.052724457	72
1629005723	ALARCON	INERIO	LUIS	1341 HIGHWAY 95 NORTH	FCI	BASTROP	TX	78602	0.052813565	72
1700146586	ACHILEFU	ALLISON	JOY	7700 FISH POND RD		WACO	TX	767101031	0.052824528	72
1669474391	MUNCY	BONNIE	EUGENIA	700 HOSPITAL DR		ANDREWS	TX	797143638	0.052994284	72
1760462881	MASON	EVA	M	311 CAMDEN ST	SUITE 311	SAN ANTONIO	TX	782152012	0.053151921	72
1265644975	IN	KWANG-IL		3201 S AUSTIN AVE STE 210		GEORGETOWN	TX	786267639	0.053272739	72
1558360941	FARQUHAR	JOHN		300 W VETERANS BLVD		BIG SPRING	TX	797205566	0.05347784	72
1568646545	HAYS	ROBERT	FRANK	3200 AVENUE E		HONDO	TX	788613525	0.053547502	72
1942366638	KADIR	LAMIA		7200 WYOMING SPGS	SUITE 1500	ROUND ROCK	TX	786814303	0.05358704	72
1497763627	YU	PAUL	HENG-PEI	403 W CAMPBELL RD	SUITE 103	RICHARDSON	TX	750803465	0.053616718	72
1841273729	SRINIVASAN	VENKATASU		19115 FM 2252 STE 7		GARDEN RIDGE	TX	782662578	0.053975578	72
1710972476	SHERMAN	KENNETH	BROOKS	209 E 2ND ST		ELGIN	TX	786212225	0.054006053	72
1114300308	FEILI	ALI		1102 BARCLAY ST		SAN ANTONIO	TX	782077161	0.054008632	72
1497049209	CHAMPLAIN	JACQUELIN	M	11300 US HIGHWAY 290 E	BLDG. B., S	MANOR	TX	786530395	0.054068497	72
1922069327	POLING	MATTHEW	C.	1700 UNIVERSITY DR E		COLLEGE STATIO	TX	778402661	0.05442062	72
1538173414	PULIDO	ALEJANDRO		1901 SOUTH 1ST STREET	OLIN TEAGUE	TEMPLE	TX	76504	0.05454395	72
1043219827	DORSA	MICHAEL	J	3201 CHERRY RIDGE	STE 200	SAN ANTONIO	TX	78230	0.054579878	72
1013971225	TANNA	BHAVNA	NITIN	601 W TERRELL AVE		FORT WORTH	TX	76104	0.054598947	72
1174843221	HENDERSON	RASHIDA		2833 BABCOCK RD STE 215		SAN ANTONIO	TX	782294894	0.054914388	72
1588637557	FITZGERALD	CARY	DOYLE	1280 N TOWN EAST BLVD		MESQUITE	TX	751504606	0.055001167	72
1760430284	EDWARDS	MARK	S	210 E. HARRIS		SAN ANGELO	TX	76903	0.055149062	72
1871571950	LERMA	SAMMY		1109 CHURCH ST		BASTROP	TX	786023206	0.0551567	72
1457360661	BORTOLOTTI	JULIE	SCHRINER	17030 HIGHWAY 3		WEBSTER	TX	775984129	0.055264234	72
1336227867	ZAMARRON	ELOY		6801 MCPHERSON RD	STE 109	LAREDO	TX	780416402	0.055264831	72
1144516600	LEON	CELESTE	MARIE	1500 S. MAIN ST.	JOHN PETER	FORT WORTH	TX	76104	0.055395147	72
1730162603	FERRON	FRANCOIS		3801 VISTA RD	SUITE 300	PASADENA	TX	775042159	0.055456607	72
1730107541	KING NEAL	EMILY		7322 SOUTHWEST FWY	SUITE 160	HOUSTON	TX	770742073	0.055534894	72
1629439534	KHAN	SHAZA		24917 FM 1314 RD		PORTER	TX	773654982	0.055657672	72
1083710271	DINH	TRUNG	D	15201 MASON RD	#1200	CYPRESS	TX	774335954	0.055703408	72
1467959635	MOGRI	HUSAIN		605 S CONROE MEDICAL DR		CONROE	TX	773044722	0.055780318	72
1861549768	OLNEY	BONNY	SCOTT	18333 PRESTON RD	SUITE #550	DALLAS	TX	752525466	0.055840424	72
1376657809	BARAJAS	JORGE		1810 E GRIFFIN PKWY	SUITE A-4	MISSION	TX	785728518	0.056140706	72
1639129265	LOWRY	MADISON	D	1282 E COMMON ST		NEW BRAUNFELS	TX	781303509	0.056236304	72
1316382906	GARNER	KRISTIN		1926 SW GREEN OAKS BLVD		ARLINGTON	TX	760172735	0.056511133	72
1306887534	BROWN	WILLIAM	CLAY	1178 2ND ST		WINNIE	TX	776659310	0.056535806	72
1104857416	TOWNSEND	AMY	MICHELLE	608 STRICKLAND DR		ORANGE	TX	776304717	0.056661511	72
1205833365	MOSHIREE THOM	BANAFSHEH		801 CONOVER DR		GRAND PRAIRIE	TX	750511519	0.056775543	72
1760451785	SCHAFER	SUANNE		13722 EMBASSY ROW		SAN ANTONIO	TX	78216	0.056847176	72
1740380831	KISTLER	ROBERT	DAVID	3804 S MEDFORD		LUFKIN	TX	75901	0.056872942	72
1831128198	MARTIN	ROBERT	OTTO	128 W 4TH ST		BAIRD	TX	795045314	0.057277687	72
1417996570	SPENCER	KEVIN	PATRICK	5625 EIGER RD	STE 200	AUSTIN	TX	787358976	0.057408827	72
1417210212	JONES	GORDON	WILLIAM	1749 OLD FM 705		BROADDUS	TX	759291749	0.057511856	72
1386841203	TRAN	HOA	HUU	5715 114TH ST		LUBOBCK	TX	79424	0.057611558	72
1417486812	NGUYEN	VAN	KIM	1600 PROVIDENCE DR.		WACO	TX	767072261	0.05761282	72
1083200687	RODRIGUEZ	EVA		20522 ALBRITTON TERRACE DR		PORTER	TX	773658600	0.057753115	72
1467454355	WERNER	JUDITH	KAY	2800 E. BROAD ST.	SUITE 508	MANSFIELD	TX	760636417	0.057888613	72
1043436256	TRAYLOR	ROBBYN	LUCILLE	2415 TOWN CENTER DR	STE 300	SUGAR LAND	TX	774784387	0.057963088	72
1801807631	NWORA	EMANUEL	M	8303 SOUTHWEST FWY STE 940		HOUSTON	TX	770741600	0.057976016	72
1730507955	GONZALES	JAMES		1400 S COULTER ST	SUITE 5100	AMARILLO	TX	791061786	0.058100076	72
1730400854	LEE	JANE	EVELYN	2460 NORTH IH 35	PROFESSIONA	WAXAHACHIE	TX	75165	0.058195657	72
1942253026	ALLMON	BRENT	MICHAEL	17521 ST. LUKE'S WAY	SUITE 190	THE WOODLANDS	TX	77384	0.058269791	72
1053332171	KUMENDA	THOMAS	OBWENGI	2002 HOLCOMBE BLVD		HOUSTON	TX	770304211	0.058278658	72
1306080460	VARADARAJAN	SHRUTI		1615 HILLENDAHL BLVD STE 100		HOUSTON	TX	770553402	0.058418142	72
1437470002	SHIRLEY	PATRICIA	KAY	950 N 19TH ST	STE 100	ABILENE	TX	796012494	0.058663558	72
1295753127	ROBLES	LUIS	HUMBERTO	1145 E ALTON GLOOR BLVD		BROWNSVILLE	TX	785260055	0.058711547	72
1902876972	MYERS	KRISS	E	141 INDUSTRIAL AVE		AZLE	TX	760202901	0.058823159	72
1053470070	GOMEZ-VAZQUEZ	JORGE		7210 MCPHERSON RD	SUITE # 115	LAREDO	TX	780416507	0.05898003	72
1467431528	LAWRENCE	DON	ALLEN	2200 BERGQUIST DR	ATTN: CREDE	LACKLAND A F B	TX	782369908	0.059204502	72
1710046206	VISCARDI	MARJORIE	E	5701 W SLAUGHTER LN BLDG C		AUSTIN	TX	787496528	0.059278111	72
1528037355	RAHMAN	ABUL		7322 SOUTHWEST FWY STE 160		HOUSTON	TX	770742083	0.059312326	72
1114922903	NGO	LAN-ANH	LE	3551 ROGER BROOKE DR		JBSA FT SAM HO	TX	782344504	0.059399448	72
1457746158	TRAN	CASEY		6302 MEADOWBROOK DR STE 112		FORT WORTH	TX	761125163	0.059557172	72
1528296084	TELLEZ	MELIDA	YUDIT	16605 SOUTHWEST FWY STE 400		SUGAR LAND	TX	774793500	0.059579285	72
1396037636	MENCHACA	JUAN	MANUEL	901 E HACKBERRY AVE		MCALLEN	TX	785016502	0.059732512	72
1679598957	MCCANTS	NAOMI	LEE	1934 CAROLINE ST		HOUSTON	TX	770028210	0.05979129	72
1295094712	CUALOPING	KHANYA FL	MANATRAKO	3601 4TH ST	STOP 8143	LUBBOCK	TX	794300002	0.059805927	72
1043272834	LINDGREN	CHERRYLEN	A	4105 I-27		LUBBOCK	TX	79404	0.059862114	72
1619084993	GABRIEL	DAVID	JAMES	12600 HILL COUNTRY BLVD	SUITE R-103	AUSTIN	TX	787386723	0.059862793	72
1336382415	CRAWFORD	MICHAEL	PATRICK	301 UNIVERSITY BLVD	PRIMARY CAR	GALVESTON	TX	775555302	0.059972799	72
1255580528	MONY	RENJANA		1107 S MACARTHUR BLVD		IRVING	TX	750603827	0.060009492	72
1760432025	GARCIA	HIRAM	LEE	1002 W SAM HOUSTON ST	SUITE 4	PHARR	TX	785775224	0.060097501	72
1982880357	WALKER	RICHARD	WENDELL	4604 HISPANIA VIEW DR		LEAGUE CITY	TX	775731487	0.06062319	72
1083794846	CONTIN	JUAN	U.	6700 DELTA DR.		EL PASO	TX	79905	0.060652817	72
1679113559	FAIRMAN	HARRY		21323 CYPRESS BUR OAK DR		CYPRESS	TX	774337736	0.060655772	72
1295848331	AMBY	ALEXANDER	SCOTT	6333 EAST MOCKINGBIRD LANE	SUITE 126	DALLAS	TX	75214	0.060693059	72
1801820238	HOBBS	BOBBY	RAY	6550 MAPLERIDGE ST STE 216		HOUSTON	TX	77081	0.060807283	72
1114915451	HENDRICKS	MARIAN	K	5802 SARATOGA BLVD	STE 150	CORPUS CHRISTI	TX	784144252	0.061032821	72
1144289034	MOELLER	ERICA	C.	5701 W SLAUGHTER LN		AUSTIN	TX	787496527	0.061033093	72
1871023051	BLAKE	DOUGLAS	LEE	210 W SOUTH ST		ARLINGTON	TX	760107134	0.06106506	72
1750456232	LIU	CHRISTINE	Y.	3400 W WHEATLAND RD		DALLAS	TX	752374418	0.061149604	72
1619322393	SHIE	JONATHAN	J	1441 S MIDLOTHIAN PKWY		MIDLOTHIAN	TX	760655591	0.061237065	72
1063453512	MCCRAY	JOHN	GREGORY	80 MCMAKIN RD		BARTONVILLE	TX	762268438	0.061292961	72
1134113137	SNEED	DAVID	L	500 N CAPITAL OF TEXAS HWY	BUILDING 6	AUSTIN	TX	787463302	0.061445707	72
1821162868	WIELAND	KRISTINA	M	4774 LOMA DEL SUR DR		EL PASO	TX	799343597	0.061495832	72
1598732323	HARRIS	BERNARD	S	13722 EMBASSY ROW		SAN ANTONIO	TX	78216	0.061524781	72
1851385272	GUILLERMO	BENJAMIN		250 BLOSSOM ST	STE 400	WEBSTER	TX	775984204	0.061722153	72
1427312297	JIA	YUHANG		2855 W LAKE HOUSTON PKWY	SUITE 101	KINGWOOD	TX	773395234	0.061757717	72
1679126817	MARTINEZ	SARAH	HEATHER	15106 OAK LOFT ST		SAN ANTONIO	TX	782324617	0.061870897	72
1548225261	ALLEN	LISA	E.	20208 HWY 155 S		FLINT	TX	75762	0.061873374	72
1457437238	REEDUS	DESIREE		1200 ENCLAVE PKWY	SUITE 200	HOUSTON	TX	770771764	0.061965047	72
1245890789	LEVY-MEEKS	GARRETT		301 UNIVERSITY BLVD		GALVESTON	TX	775551395	0.062096673	72
1598790503	HUNTER	NOTA		690 S LOOP 336 W	SUITE 140	CONROE	TX	773043319	0.062111742	72
1649679135	ONWUMERE	NKECHINYE		714 SOUTH ROBB STREET		TRINTY	TX	75862	0.062134807	72
1427035484	STARK	ROBERT	N	1005 W RALPH HALL PKWY STE 221		ROCKWALL	TX	750326662	0.062176637	72
1376586545	TAYLOR	THANH		5423 E 5TH ST STE D		KATY	TX	774932522	0.062209806	72
1568504835	ALPRIN	CLIFFORD		3338 OAKWELL CT	SUITE 107	SAN ANTONIO	TX	782183086	0.062297642	72
1053399311	SPAIN	JON	BARTON	2223 NE 28TH ST		FORT WORTH	TX	761067478	0.062381446	72
1548218985	HORN	KATHRYN	V.	4849 CALHOUN RD STE 1001A		HOUSTON	TX	772044402	0.062382861	72
1134127681	REDDY	SHANTHI	G	1233 S MAIN ST		LUMBERTON	TX	776577390	0.062485665	72
1457885469	LINDEN	PAUL	MITCHELL	2001 HUTCHINS AVE STE C		BALLINGER	TX	768214453	0.062491147	72
1104848514	MEDINA	JAVIER		1924 E GRIFFIN PKWY		MISSION	TX	785723106	0.062712722	72
1689680027	CHENVEN	NORMAN		6210 E HIGHWAY 290		AUSTIN	TX	787231142	0.062896193	72
1972000149	TRAYLOR	AMY		11937 US HIGHWAY 271		TYLER	TX	75708	0.062907242	72
1528640877	SALIGA	EMILY	GRACE	1600 PROVIDENCE DR		WACO	TX	767072261	0.063119594	72
1497139828	MILLER	BRIGHTON	RICHIE	5016 S US HIGHWAY 75	ATTN: RESID	DENISON	TX	750204584	0.063255515	72
1912180241	NAITHANI	VANDANA		1816 N MIDLAND DR		MIDLAND	TX	797076407	0.063257689	72
1972589059	RAMIREZ	ARACELI		2137 E 22ND ST		BROWNSVILLE	TX	785212908	0.063274092	72
1487659439	MCGEE	CHRIS	E	2000 S FM 51		DECATUR	TX	762343702	0.063302363	72
1730667528	PREUSS	CHARLES	WAYNE	3603 LANDON PARK DR		KATY	TX	774496147	0.063362785	72
1386251478	GALLOWAY	TIFFANY	SARAH	22999 HIGHWAY 59 N		KINGWOOD	TX	773394412	0.06371554	72
1790304871	VILLAFUERTE	BERNARDO	DAVID	1700 E SAUNDERS ST		LAREDO	TX	780415474	0.063750103	72
1356533426	MCCLARY	JOAN	M	540 CHAPEL DR		MEXIA	TX	766673490	0.063828739	72
1902875552	HUANG	YAO	J	200 MLK BLVD		WICHITA FALLS	TX	76301	0.063866034	72
1477872927	OKORODUDU	JANAI	MARLIS	809 SINGLETON BLVD		DALLAS	TX	752124014	0.064008861	72
1215001581	IRELAND	JACK	EATON	2021 N MACARTHUR BLVD	SUITE 350	IRVING	TX	750612219	0.064121123	72
1497389159	RASHEED	SAMEENA		8888 W BELLFORT ST		HOUSTON	TX	770312406	0.064241033	72
1801800966	HEARNE	LINDA	S	333 N SANTA ROSA AVE	SUITE 4671	SAN ANTONIO	TX	782073108	0.064284557	72
1265484968	COPELAND	JON	WAYNE	808 WOODROW WILSON RAY CIR		BRIDGEPORT	TX	764262061	0.064356184	72
1336295344	MARTIN	EARL	E	710 LAWRENCE ST		TOMBALL	TX	773756455	0.064627087	72
1811927957	ATKINSON	FREDERICK	C	9528 WEBB CHAPEL RD		DALLAS	TX	752204938	0.064691263	72
1144457193	ISLAM	MAHMUDA		10864 TEXAS HEALTH TRL		FORT WORTH	TX	762444897	0.06489739	72
1356455265	NEAL	ELIZABETH	S	8808 BRONCO LANE	SUITE 1	LAGO VISTA	TX	78645	0.064965547	72
1972676633	MILLS	VIRGINIA	M	6619 CADILLAC ST		HOUSTON	TX	770212409	0.065094827	72
1821187295	BROWN	ANTHONY	EDWARD	4710 BELLAIRE BLVD	SUITE 250	BELLAIRE	TX	774014526	0.065099974	72
1780760595	BRISTOL	PAUL	ELLIS	2013 WELLS BRANCH PKWY STE 113		AUSTIN	TX	787286904	0.06510815	72
1780931873	MONJAZEB	MEHRNOOSH	ZAERI	302 W RECTOR ST		SAN ANTONIO	TX	782165718	0.065231904	72
1598742124	SCHWEDOCK	NICHOLAS		1600 PROVIDENCE DR		WACO	TX	767072261	0.06525434	72
1598732760	MITCHELL	STEPHEN	WILFRED	1100 WILFORD HALL LOOP BLDG 4554		SAN ANTONIO	TX	782365638	0.065309165	72
1457790131	BARRETO	TYLER		25723 OLD FREDERICKSBURG RD		BOERNE	TX	780156605	0.065363023	72
1467629550	NASREEN	JOHRA		8811 VILLAGE DRIVE		SAN ANTONIO	TX	78217	0.065390917	72
1366455891	VILLARREAL MD	ARMANDO		1540 W GOODWIN ST		PLEASANTON	TX	780643804	0.065619403	72
1730279704	LESTER	FOLASHADE	F	5425 W SPRING CREEK PKWY	SUITE 200	PLANO	TX	750244236	0.065660936	72
1750386413	ROBERSON	WILLIAM		105 ZEID BLVD		HENDERSON	TX	756526070	0.065927282	72
1548899248	BETHKE ESCOBE	CANDICE		12020 PEPPERIDGE DR		AUSTIN	TX	787391948	0.065928749	72
1336307644	CERNA	NORMA	CAROLINA	220 E. HARRIS		SAN ANGELO	TX	76903	0.066022533	72
1306852041	ORLOV	ALEXANDER		710 GASLIGHT BLVD	STE. A	LUFKIN	TX	759043153	0.066037041	72
1487620951	LANG	GREGORY	T	36000 DARNALL LOOP	CARL R. DAR	FORT HOOD	TX	76544	0.066216215	72
1215073895	GARZA	THERESA	N	6020 W PARKER RD	SUITE 440	PLANO	TX	750938171	0.066233922	72
1780680439	FULLER	CHARLES	W	1933 PINE ST	STE B	ABILENE	TX	796012431	0.066385326	72
1104243468	DOLLAHITE	HENRY		6205 LOCKE AVE		FORT WORTH	TX	761164636	0.066403695	72
1710322490	GAO	YA		111 S PRESTON RD STE 10		PROSPER	TX	750788885	0.06646226	72
1639179468	LEE	SUSAN	ANNETTE	124 E BANDERA RD	STE. 102	BOERNE	TX	780062849	0.066549107	72
1154405595	CAHAN	NINA	GALE	848 S DENTON TAP RD	100	COPPELL	TX	75019	0.066619009	72
1558458851	NGUYEN	BICH	VAN	10904 SCARSDALE BLVD	SUITE 150	HOUSTON	TX	770896068	0.066622965	72
1083618953	NASH	CLAYTON	H	5483 SUMMERHILL RD		TEXARKANA	TX	755034608	0.066652165	72
1053730101	OBIOHA	THERESE		17010 SUGAR PINE DR.		HOUSTON	TX	77090	0.066871972	72
1235281882	SCHINDELER-TR	RITA	ELIZABETH	4110 GUADALUPE ST		AUSTIN	TX	787514223	0.06699885	72
1922006881	GARCIA	PEDRO	E	713 N BENTSEN PALM DR	H	MISSION	TX	785743796	0.067145254	72
1881610152	ALBRECHT	WARREN	ANTHONY	774 LANDA ST		NEW BRAUNFELS	TX	781306114	0.067163827	72
1942293121	HOANG	HUONG	Q	18652 MCKAY DR	STE 100	HUMBLE	TX	773385716	0.067288358	72
1568407690	COOK	ROBERT	A	6124 W PARKER RD	STE 138	PLANO	TX	750938124	0.067374914	72
1821256942	NGUYEN	NATHAN	PHUCKHAC	1403 VALHALLA DR		WHARTON	TX	774889218	0.067435129	72
1407821481	EPPERSON	ALICE	ANN	7254 BLANCO RD		SAN ANTONIO	TX	782164930	0.067483639	72
1639267628	MURLEY	DAVID	C	600 E COKE RD		WINNSBORO	TX	754943418	0.067508012	72
1922133966	BRASHER	AMY	J	1900 S COULTER ST STE H		AMARILLO	TX	791061742	0.067657155	72
1497758767	HALBERT	DEAN		2010 DOWLEN RD		BEAUMONT	TX	777062525	0.067658855	72
1265967806	VARGHESE	RENNY		2660 GULF FWY S STE 3		LEAGUE CITY	TX	775736820	0.067855704	72
1467600841	CARRASCO	ALEJANDRA	VARELA	1701 TOOMEY RD		AUSTIN	TX	787041033	0.067864407	72
1538335997	MONCAYO	RAFAEL	EDUARDO	2750 FM 1463 RD	SUITE 100	KATY	TX	774946887	0.06787513	72
1215571187	LOHSE	CLAYTON	BRYANT	1441 PINE ST		ABILENE	TX	796013534	0.067896418	72
1225263635	GIRGIS	GEORGE	W	11212 STATE HIGHWAY 151	MEDICAL PLA	SAN ANTONIO	TX	782514498	0.067956333	72
1205084688	IKBAL	KATRINY	A	12005 BEE CAVE RD	SUITE A-1	AUSTIN	TX	78738	0.068004128	72
1205020708	NGUYEN	LE	THANH	3465 W. WALNUT ST	STE 225	GARLAND	TX	75042	0.068006236	72
1346442621	SUBHAN	ALIA		1800 N BRITAIN RD		IRVING	TX	750612630	0.068147922	72
1982624854	GRAVES	ROBERT	A	200 COUNTY ROAD 340A		BURNET	TX	786114537	0.068234814	72
1518979491	SIKES	JANICE	LEA	2000 S LOOP 256	SUITE 124	PALESTINE	TX	758015932	0.068433872	72
1063661148	ELLIS	ANDREA	M	8288 S BROADWAY AVE		TYLER	TX	757035262	0.068633883	72
1053905950	DHUNGANA	NIRMALA	DAHAL	2000 SE LOOP 410 STE 127A		SAN ANTONIO	TX	782204933	0.068635906	72
1942220975	WOOD	CAROL	A	1751 BROAD PARK CIRCLE SOUTH	SUITE 203	MANSFIELD	TX	760633400	0.069019765	72
1972569895	HERNANDEZ	FRANSISCO		1619 E COMMON ST STE 1201		NEW BRAUNFELS	TX	781303464	0.069074796	72
1538459193	LE	THANH-THA	THI	19419 GULF FWY STE 3		WEBSTER	TX	77598	0.069243761	72
1487622544	TIPTON	REAGAN	EARL	2304 MARKETPLACE DR		WACO	TX	767112467	0.069271416	72
1700853678	STACKLE	MARK	EDWARD	3551 ROGER BROOKE DR		FORT SAM HOUST	TX	782344504	0.069572601	72
1740643931	MUNOZ	HECTOR		1000 E DOVE AVE		MCALLEN	TX	785043974	0.070271755	72
1831104991	IRVIN	BRYAN	T	940 HESTERS CROSSING		ROUND ROCK	TX	786818018	0.070328487	72
1295713550	BARRERA	CAYETANO	E	606 S BROADWAY ST		MCALLEN	TX	785014906	0.070494146	72
1356872170	LUTCHMAN	KEVAN		201 LONG CANYON CT		RICHARDSON	TX	750802669	0.070601955	72
1164743183	PHAN	NGOC KHAN	T	4755 ALDINE MAIL ROUTE RD		HOUSTON	TX	770395934	0.07064016	72
1184626871	MEDELLIN	ROLAND	A	228 SAINT GEORGE ST		GONZALES	TX	786293910	0.070736655	72
1497700058	PERKINSON	JOSEPH	C	17198 ST LUKES WAY	SUITE 430	THE WOODLANDS	TX	773848011	0.071068122	72
1114002458	TAKI	JAMES	A	620 S MAIN ST	SUITE 240	KELLER	TX	762484960	0.071075594	72
1275864217	THORNE	SUSAN	A	1100 W 34TH ST		HOUSTON	TX	770186206	0.071084004	72
1447365887	SADIQ	RIZWAN		302 W RECTOR ST		SAN ANTONIO	TX	782165718	0.071146636	72
1487761326	SPROUSE	DAVID	ROBERT	220 WESLEY DR		KERRVILLE	TX	780285809	0.071331071	72
1528039237	SHAH	RAMESH	D	2411 FOUNTAIN VIEW DR	SUITE 200	HOUSTON	TX	770574817	0.071464807	72
1639527096	PETRICH	IVAN	D	221 3RD STREET WEST		JBSA-RANDOLPH	TX	78150	0.071558102	72
1073047437	MESSER	ABBI		705 W 7TH AVE		SPEARMAN	TX	790813407	0.071958198	72
1518354521	MCQUEEN ROBAL	WINSTON	STEVE	13123 GATTON PARK DR		HOUSTON	TX	770663283	0.072166546	72
1073741112	VELA	JOSE	VICTOR	720 PLEASANTON RD		SAN ANTONIO	TX	782141306	0.072245132	72
1215955869	WOODS	ROXANNE	E	4025 E SOUTHCROSS BLVD	BLDG 2, STE	SAN ANTONIO	TX	782223641	0.072302499	72
1205815446	DIPPEL	LENNIS	K.	3551 ROGER BROOKE DR		JBSA FT SAM HO	TX	782344504	0.072330563	72
1932186319	VO	THU	P	227 MEMORIAL DRIVE		GATESVILLE	TX	765283038	0.072383393	72
1871608240	BHATI	DEO	KALYAN	9850 EMMETT F LOWRY EXPY STE C	C-103	TEXAS CITY	TX	775912001	0.072512108	72
1922249812	TRAMMELL	SARA	BADER	1924 PINE ST	SUITE 504	ABILENE	TX	796012451	0.072569473	72
1952309114	PULLIN	CLAYTON	LOUIS	7913 BANDERA RD		SAN ANTONIO	TX	782506511	0.072640419	72
1508800863	MOLINA-BATLLE	CLAUDIA	MARGARITA	1210 W BRAKER LN		AUSTIN	TX	787583801	0.072740089	72
1487732988	ROLDAN	GUADALUPE		14023 SOUTHWEST FWY		SUGAR LAND	TX	774783550	0.072847766	72
1194730465	ZAMBRA	ALEJANDRO		5644 LAWNDALE AVE		HOUSTON	TX	770233840	0.072894233	72
1578747531	KHIRI	EMAN		2400 CEDAR BEND DR		AUSTIN	TX	787585378	0.072928298	72
1710208426	OEHLER	KAREN	LOUISE	2097 N COLLINS BLVD	SUITE 198	RICHARDSON	TX	750802691	0.072989424	72
1285673251	INGRAM	WENDOLYN		4243 S POLK ST		DALLAS	TX	752244928	0.073007428	72
1033390828	MUJTABA	NAJDA	ANSARI	2727 W HOLCOMBE BLVD		HOUSTON	TX	770251669	0.073014572	72
1801803127	POUZAR	JOE	EMIL	1045 GEMINI ST STE 200B		HOUSTON	TX	770582705	0.073179319	72
1306820949	LINDSEY	CHARLES	ALFRED	3200 RED RIVER ST	210	AUSTIN	TX	787052655	0.073268449	72
1932439858	SALEEM	KASHIF		3502 9TH ST	SUITE 110	LUBBOCK	TX	794153300	0.073342532	72
1396777587	STILLWAGON	DONALD	E	4775 W PANTHER CREEK DR	#345	THE WOODLANDS	TX	773813579	0.073362913	72
1891883609	STOWERS	STEVEN	PATRICK	21105 EVA ST	SUITE 100	MONTGOMERY	TX	773561706	0.073482199	72
1144223744	MACFARLANE	BONNY	A	4510 S BELL STREET		AMARILLO	TX	79109	0.073494115	72
1447286158	ABOUGHALI	WAEL	A	1602 GARTH RD		BAYTOWN	TX	775204002	0.07355765	72
1356601132	SILVESTRE TOB	LORENA		9314 JUANCHIDO LN		YSLETA DEL SUR	TX	799076832	0.073563856	72
1588823363	BAH	ELIZABETH	LEIGH	601 S MAIN ST	SUITE 200	KELLER	TX	762487029	0.073597679	72
1528592862	PARBHOO	MUKTI		5503 N STATELINE AVE		TEXARKANA	TX	755035303	0.073669628	72
1861755506	KARANIEWSKY	AMY		3821 W SPRING CREEK PKWY		PLANO	TX	750233808	0.073798362	72
1588795348	ZAMORA	GUADALUPE		2100 E 6TH ST		AUSTIN	TX	787023406	0.073800374	72
1932125622	KOCUREK	DONALD	JAMES	511 SUMMIT ST		SCHULENBURG	TX	789561534	0.073885494	72
1861668691	WIGGINS	JARROD	STIRLING	575 HILL COUNTRY DR	2ND FLOOR	KERRVILLE	TX	78028	0.073944201	72
1518144534	ASHFORD	SHANE	JORDAN	2900 N INTERSTATE 35 STE 301		DENTON	TX	762015146	0.073954203	72
1184629198	SPITZER	SHARI	J	2226 COUNTY ROAD 4106		KAUFMAN	TX	751426148	0.074190528	72
1265675706	DURAN	ADAM		702 DAVIS ST		CARTHAGE	TX	756331460	0.074244759	72
1649210659	GUTTUSO	PAUL	A	604 S 3RD ST STE A		MABANK	TX	751472727	0.0742496	72
1467520957	SHOKAR	GURJEET	S	9849 KENWORTHY ST		EL PASO	TX	79924	0.074257245	72
1477507978	POPP	THERESA	MARIE	2120 S WAYSIDE DR	STE B	HOUSTON	TX	770233900	0.074415054	72
1164721809	OLIVAS	LUIS	C	1665 ANTILLEY RD STE 200		ABILENE	TX	79606	0.074852863	72
1922029602	HEFLIN	JEARALD	D	1507 RIVERY BLVD		GEORGETOWN	TX	786283058	0.074931007	72
1174632004	WARREN	FRED	DIXON	700 E MIMOSA ST		ROCKPORT	TX	783824151	0.075038844	72
1417912833	MOON	JOHN		5425 WEST SPRING CREEK	SUITE 200	PLANO	TX	75024	0.075127777	72
1114330420	WOOD	AMANDA		1600 PROVIDENCE DR		WACO	TX	767072261	0.075373415	72
1619944857	MIDDLETON	KIMBERLY		4170 LAVON DR STE 146		GARLAND	TX	750402975	0.075636463	72
1073627501	MILLER	HARRY	SHAWN	2205 N TARRANT PKWY		FT WORTH	TX	761772204	0.07580588	72
1184686230	STEWART	CHRISTOPH	A.	910 E WHITESTONE BLVD		CEDAR PARK	TX	786139093	0.075814195	72
1366439739	SIEGLER	STEVE	A	3215 OMEGA DR		ARLINGTON	TX	760142006	0.075849366	72
1194105064	VAN SLIGTENHO	ISAAC		8810 ANTOINE DR		HOUSTON	TX	770881626	0.075977179	72
1831108661	OWENS	DERRICK	CHASE	1405 W JEFFERSON ST		WAXAHACHIE	TX	751652231	0.0760525	72
1558442293	HALL	CHRISTOPH	SHANE	8080 INDEPENDENCE PKWY	SUITE 200	PLANO	TX	750254000	0.076061106	72
1932437621	PINTO-KINI	PREMILLA	DIANA	1318 BROADWAY		LUBBOCK	TX	794013206	0.076090492	72
1851770267	SALCEDO	LORENA		2401 S 31ST ST		TEMPLE	TX	76508	0.076152101	72
1255325528	TARANGO	MIGUEL		501 N YARBROUGH DR		EL PASO	TX	799153240	0.07636289	72
1295907525	BANDI	SRIJAYA		837 CYPRESS CREEK PKWY	SUITE 105	HOUSTON	TX	770903423	0.076468101	72
1174681878	MANSO	GILBERT		7211 REGENCY SQUARE BLVD STE 200		HOUSTON	TX	770363191	0.076601714	72
1679774582	ELLENBECKER	BEAU	JAMES	610 E BYRON NELSON BLVD	SUITE 101	ROANOKE	TX	762626541	0.076647898	72
1326244724	ABANG-HAYES	SARAH		302 W RECTOR ST		SAN ANTONIO	TX	782165718	0.076995285	72
1518985316	HARBOUR	KEITH	DWIGHT	3233 DENTON HWY		HALTOM CITY	TX	761173718	0.077180114	72
1962635235	PATEL	SANJAY	S.	3502 KNICKERBOCKER RD		SAN ANGELO	TX	769047671	0.077209236	72
1124311295	MEAGHER	ALEXANDER	J	1313 RED RIVER, STE 100	UT SOUTHWES	AUSTIN	TX	78701	0.077802857	72
1932511672	DEWITT	BLAKE		3020 GARRETT DR		PERRYTON	TX	790705322	0.077938959	72
1861723181	MCMURREY MCNA	LAURA		917 S PORT AVE		CORPUS CHRISTI	TX	784052301	0.077947573	72
1033492434	AKANKI-AHMAD	FEYISARA	R	3310 LIVE OAK, 3RD FLOOR	COPC ADMNIS	DALLAS	TX	75204	0.077953124	72
1538158100	GOGATE	SANJAY	ANAND	221 3RD ST W BLDG 1040		JBSA RANDOLPH	TX	781504800	0.077981631	72
1720249105	ABDELMOULA	MOHAMED	M	1836 SNAKE RIVER RD	STE C	KATY	TX	774497753	0.078250149	72
1487614228	CHILDERS	MANON		3101 GARRETT DR		PERRYTON	TX	790705323	0.078346262	72
1942576723	BUESO	FRANCISCO	JAVIER	1315 ST JOSEPH PKWY STE 1810		HOUSTON	TX	77002	0.078416463	72
1194347609	GUY	JOHN	FRANK	2222 BENWOOD ST		HARLINGEN	TX	785508532	0.078552195	72
1023021458	POQUIZ	DENNIS	E	2309 W GREEN OAKS BLVD		ARLINGTON	TX	760161222	0.078778355	72
1831397454	DAKOUR	RAMZI	SHAKEEB	3070 COLLEGE ST STE 205		BEAUMONT	TX	777014688	0.07879821	72
1982050241	MONTGOMERY	LYNDA	CELESTE	4301 GARTH RD	SUITES 302,	BAYTOWN	TX	775213159	0.078853801	72
1841220365	DOAN	DAO	VAN	808 6TH ST		HEMPSTEAD	TX	774455402	0.078964039	72
1275760738	HENSON	MARY	KATHERINE	4015 I 45 N	SUITE 100	CONROE	TX	773045074	0.07898219	72
1093719767	SALCIDO	FRANCISCO	J	4060 MEDICAL PARK DR		ODESSA	TX	797652233	0.07906336	72
1871737205	GHAYAS	ARJUMAND		303 E OVERTON RD		DALLAS	TX	752165946	0.079187451	72
1881642080	EDWARDS	KRISTY	D	3016 VISTA DEL ARROYO DR		SAN ANGELO	TX	769046146	0.079260185	72
1952697872	SPRINGMEYER	MELISSA		2026 SOUTH JACKSONVILLE STREET		JACKSONVILLE	TX	75766	0.079403875	72
1962404244	BLAIR	STEPHEN	D	100 W DEAN KEETON ST		AUSTIN	TX	787121091	0.079550949	72
1215271101	DURAYAPPAH	DEZIREE	ANGELITA	8762 LONG POINT RD STE 105		HOUSTON	TX	770553016	0.079779897	72
1255336996	BROMLEY	JAMES	M	3202 SAN PEDRO AVE		SAN ANTONIO	TX	782122247	0.079833935	72
1407849144	MCCULLOUGH	JOHN	MICHAEL	1739 SCHERTZ PKWY		SCHERTZ	TX	781541639	0.080008854	72
1699945956	HYDARI	RAKHSHI		321 N HIGHLAND AVE STE 105		SHERMAN	TX	750927371	0.080070621	72
1952323024	WILLENS	BARRY	G	20185 US HIGHWAY 59	SUITE 72	NEW CANEY	TX	773578358	0.080112401	72
1235459769	NWOKOCHA	MONICA	ADWOAFUAA	2527 SKYVIEW POINT DR		HOUSTON	TX	770478119	0.080195594	72
1487216032	GALBREATH	ROBERT	W.	3515 S ALAMEDA ST		CORPUS CHRISTI	TX	78411	0.080422542	72
1740609205	SHEIKH	AHMED		809 GALLAGHER DR STE D		SHERMAN	TX	750901754	0.080603494	72
1639681778	JAISON	JOLLY		1200 E SAVANNAH AVE STE 14		MCALLEN	TX	785031728	0.080666887	72
1346263241	PEGANYEE	SUKHDEV	SINGH	1675 BRITTMOORE RD		HOUSTON	TX	770433107	0.08076412	72
1366412454	MANGAT	HARPREET	S	1100 WILFORD HALL LOOP BLDG 4554		JBSA LACKLAND	TX	782365638	0.080818113	72
1689777286	MATA	HENRY	A.	16902 SOUTHWEST FWY	STE 100	SUGAR LAND	TX	774793574	0.081069757	72
1114229366	SNELL	JACKIE	LYNN	1818 MEMORIAL DR	SUITE 200	HOUSTON	TX	770078383	0.081145804	72
1679506521	ESPARZA	GINA	M	902 BANDERA RD		SAN ANTONIO	TX	782284923	0.081282212	72
1962418160	HOGAN	MATTHEW	JAMES	1011 S WILLIAM ST		ATLANTA	TX	75551	0.081292631	72
1821253162	ORTEGA	SCOTTY	RAMIRO	2487 E 11TH ST		ODESSA	TX	797614232	0.08133598	72
1447323159	ROLLINS	LOWELL	G	100 MEDICAL CENTER PKWY	SUITE 1000	HUNTSVILLE	TX	773404945	0.081383016	72
1720004930	BIRD	GARY	WILLIAM	774 LANDA ST		NEW BRAUNFELS	TX	781306114	0.081578126	72
1164787255	TAQI	TABASSUM		9818 FRY RD STE 100		CYPRESS	TX	774335369	0.081658387	72
1154464055	ZUNIGA	FABRICIO	JENARO	7121 S PADRE ISLAND DR	STE 300	CORPUS CHRISTI	TX	784124938	0.081678457	72
1124297155	WANG	SCOTT		7300 ELDORADO PKWY STE 200		MCKINNEY	TX	750707896	0.081733085	72
1093767972	GAMBOA	GLORIA	DANIELLE	103 MCKINNEY ST		FARMERSVILLE	TX	754422213	0.081849889	72
1861667255	PAYMASTER	ZAAL	HOMI	2401 S 31ST ST		TEMPLE	TX	765080001	0.08185891	72
1649555061	HENRY	TIMOTHY	GLEN	3200 W EULESS BLVD		EULESS	TX	760406253	0.08192865	72
1720344708	BOLIVAR	ERIN		23923 CINCO RANCH BLVD		KATY	TX	774943399	0.081975025	72
1710993076	MERRYMAN	JAMES	R	4515 SETON CENTER PKWY #220		AUSTIN	TX	787595784	0.081978094	72
1376503896	KOBETT	PATRICK		1926 SW GREEN OAKS BLVD		ARLINGTON	TX	760172735	0.081982763	72
1720052889	SHAW	BURTON	G	1303 MCCULLOUGH AVE	STE 135	SAN ANTONIO	TX	782125609	0.082030181	72
1003183484	PURTLE	DAVID	L.	1921 LOHMANS CROSSING RD STE 150		AUSTIN	TX	787345386	0.082124431	72
1073966222	OVIAWE	OSAZEE		5875 N MAJOR DR		BEAUMONT	TX	777139034	0.082160074	72
1598072563	LOPEZ SEPULVE	JAXEL		245 E GRAUWYLER RD STE 122		IRVING	TX	750612639	0.082186969	72
1952748238	NGU	JULIUS	N.	708 W SPRING VALLEY RD		RICHARDSON	TX	750807216	0.082224285	72
1508848052	HOERSTER	DAN	DAVID	102 E YOUNG ST		LLANO	TX	786431349	0.082325008	72
1245236231	FINNIE	MITCHELL	FRANK	12000 HUEBNER RD	STE 104	SAN ANTONIO	TX	782301209	0.082361478	72
1700830338	MOLINA	MARTIN	C	6618 SITIO DEL RIO BLVD	BLDG. B-101	AUSTIN	TX	787301143	0.082362569	72
1104237346	NGUYEN	THOA		600 HORIZON RD		ROCKWALL	TX	750325454	0.082415982	72
1871587147	NEWMAN	TERRY	S.	250 BLOSSOM ST	STE 400	WEBSTER	TX	775984204	0.082492508	72
1639165426	YOUENS	ROBERT	A	402 YOUENS DR		WEIMAR	TX	789623680	0.082569494	72
1588776447	VILLARINO	MIGUEL		4151 BOB BULLOCK LOOP	SUITE 103	LAREDO	TX	780434741	0.08272023	72
1720074529	ORTEGA	JUAN CARL		3101 HWY 71 E	SUITE 101	BASTROP	TX	78602	0.082880864	72
1629432034	BURIAK	LYNDSEY		20713 ALDINE WESTFIELD RD		HUMBLE	TX	773383317	0.083140664	72
1356522759	REDMAN	JOHN	L	621 S. ROSS STERLING		ANAHUAC	TX	77514	0.083210915	72
1194933739	SURY	ANU		580 S DENTON TAP RD STE 123		COPPELL	TX	750194099	0.083222844	72
1023107497	WARWICK	ERIC		6630 DE MOSS DR		HOUSTON	TX	770745004	0.083296111	72
1669696191	CHOWDHURY	NUR	S	4060 LEGACY DR STE 302		FRISCO	TX	750346625	0.083336722	72
1730262692	NIAMATALI	HABIBOOLA		2121 NORTHWEST HWY	SUITE#103	GARLAND	TX	750414858	0.083338168	72
1043364110	TRUMAN	MICHAEL	ERNEST	2401 CANTON DRIVE		FT WORTH	TX	761125001	0.083338788	72
1558656348	COKER	KARAH	L	1505 STATE HIGHWAY 19 S		ATHENS	TX	757518950	0.083362657	72
1619127834	GIUSTINO	VINCENZO		1100 W REYNOSA AVE		DE LEON	TX	764441630	0.083365485	72
1609364504	CAMACHO	CHRISTINE	RAMOS	4502 MEDICAL DR		SAN ANTONIO	TX	782294402	0.083443212	72
1376532333	EDGAR	ERIN	PAUL	3851 ROGER BROOKE DR		FORT SAM HOUST	TX	782344501	0.083548276	72
1427078724	PARMA	FRANK		2700 CITIZENS PLZ	SUITE 202	VICTORIA	TX	779015754	0.083677853	72
1245290931	GOGULSKI	DAVID	H.	910 E WHITESTONE BLVD		CEDAR PARK	TX	786139093	0.083702684	72
1659722007	JAYSWAL	MALAY		424 HAHLO ST		HOUSTON	TX	770203022	0.08379306	72
1821193640	SUAREZ	HUGO	T	7109 B LAWNDALE	LAWNDALE ME	HOUSTON	TX	77023	0.083867299	72
1669594438	SOLORZANO	SERGIO	M	5536 SARATOGA BLVD		CORPUS CHRISTI	TX	784132944	0.084075283	72
1326018797	BABBITT	GARY		20208 HWY 155		FLINT	TX	75762	0.084100884	72
1841201803	SANCHEZ	GUILLERMO	FRANCISCO	605 NE 9TH ST		SMITHVILLE	TX	789571025	0.084147482	72
1558712901	MCGILVERY	TARYN	NICOLE	301 N 23RD ST STE C		CANYON	TX	790153058	0.084420382	72
1073796330	VILLAROMAN	LEO	D	39769 LBJ FWY		DALLAS	TX	752373560	0.084566446	72
1013351410	AFZAL	MARIUM	PALUR	3030 WATERVIEW PKWY		RICHARDSON	TX	750801400	0.084623695	72
1235150764	KIM	YOON SIN		2000 S IH 35	N5	ROUND ROCK	TX	786816900	0.084766376	72
1346298031	CARPENTER	BRUCE	D	2800 VILLAGE RD	108	GRANBURY	TX	760494193	0.084790728	72
1417393646	MAAS	GLENN		1500 S MAIN ST		FORT WORTH	TX	761044917	0.084820574	72
1598787996	DAY	APRIL	M	601 CLARA BARTON BLVD	SUITE 200	GARLAND	TX	750425738	0.08501	72
1174759393	HEWITT	RYAN	JOSEPH	5425 W SPRING CREEK PKWY	#200	PLANO	TX	750244236	0.08526562	72
1326529546	POHORELSKY	MARSHA	SUE	219 E RAILROAD ROW		GIDDINGS	TX	789422639	0.085579759	72
1861401853	YATES	JOE	ALLEN	1417 NORTH 1ST STREET SUITE A		HASKELL	TX	795210938	0.085674291	72
1134744824	DEAN	WILLIAM	CASEY	1600 PROVIDENCE DR		WACO	TX	767072261	0.08570661	72
1609851849	ENGLISH	DARRELL	D	1643 N MARKET ST		HEARNE	TX	778593873	0.085744586	72
1053840454	KHAN	SARDAR		2510 W GRAND PKWY N		KATY	TX	774492853	0.086128039	72
1578069431	DE LOS SANTOS	ANALICIA	G.	302 W RECTOR ST		SAN ANTONIO	TX	782165718	0.086146027	72
1659595403	DA SILVA STEP	JACQUELIN		2835 GRAND AVE		DALLAS	TX	752151647	0.086277801	72
1578535787	VAN DORFY	AMY	E	608 GATEWAY CENTRAL	SUITE 100	MARBLE FALLS	TX	786546354	0.0862907	72
1558684381	BLOCK	MARY	ANN	1750 NORWOOD DR		HURST	TX	760543600	0.086305547	72
1063026029	LOWERY	TIFFANY	LYNN	103 EAST LAMAR ST		MCKINNEY	TX	75069	0.0863463	72
1003340886	VO	LINH		301 E OVILLA RD STE 100		RED OAK	TX	751543830	0.086358323	72
1780680850	BOTHWELL	TIMOTHY		721 W HARRISON AVE		HARLINGEN	TX	785506016	0.086395216	72
1215388830	BRANAM	SARAH		5012 S US HIGHWAY 75 STE 225		DENISON	TX	75020	0.086518422	72
1912199456	PRATT	DUSTIN	ROBERT	1001 HIGHWAY 83 NORTH		CHILDRESS	TX	792011030	0.086534652	72
1437530466	RAMOS	JENELYN		6835 AUSTIN CENTER BLVD		AUSTIN	TX	787313166	0.086547441	72
1154303725	MILLER	GRADY	F	105 FM 2342		KINGSLAND	TX	786396010	0.086564742	72
1356312839	CUBINE	KATHLEEN	ANNE	2626 N BRYANT BLVD		SAN ANGELO	TX	769032861	0.086688366	72
1396756789	KING	PATTI		7901 METROPOLIS DR		AUSTIN	TX	787443111	0.08673045	72
1306899521	SMITH	ADAM	R	865 JUNCTION DRIVE		ALLEN	TX	750135006	0.086768319	72
1093932279	WEISS	SIMMA		7777 FOREST LN	SUITE C550	DALLAS	TX	752302505	0.087107011	72
1326117458	CROSBY	BART	W	2920 N STEMMONS FWY		DALLAS	TX	75247	0.087177263	72
1750374542	NGUYEN	PAMELA	PHUONG	190 HEIGHTS BLVD		HOUSTON	TX	770073729	0.087182927	72
1477639219	WILSON	JENNIFER		803 HIGHWAY 31 EAST		CHANDLER	TX	757580373	0.087343388	72
1811967300	GUEVARA	RON	JEFFREY	15406 NORTHWEST BLVD STE B		ROBSTOWN	TX	783805865	0.087414169	72
1598746216	SANDRU	JOHN	MARION	3851 ROGER BROOKE DR	MCHE-QD (CR	FORT SAM HOUST	TX	782344501	0.087424034	72
1700849353	COX	GEOFFREY		8517 FM 1826 BLDG 2		AUSTIN	TX	787371473	0.087713893	72
1144339920	GAGNON	LORI	I	4330 MEDICAL DR	STE 500	SAN ANTONIO	TX	782293318	0.087759386	72
1053534982	SMITH	HOBERT	L	2104 PECOS ST		MISSION	TX	785727417	0.087777677	72
1952747404	BURTON	CHRISTIAN	ANTHONY	1500 S MAIN ST		FT WORTH	TX	761044917	0.087794498	72
1346231941	PARRA	GUILLERMO		3017 TRAWOOD DR		EL PASO	TX	799364330	0.087951556	72
1659352169	GELLMAN	STEVEN	P	580 S DENTON TAP RD	#123	COPPELL	TX	750194098	0.087969565	72
1164437232	NAREPALEM	VAKULA		8204 BRODIE LN STE 101		AUSTIN	TX	787457442	0.088011519	72
1467567172	CERDA	OSCAR	J	5410 FREDERICKSBURG RD	SUITE 112	SAN ANTONIO	TX	782293554	0.088178938	72
1871690560	KHOURY	RONALD	JAMIL	3551 ROGER BROOKE DR		FORT SAM HOUST	TX	782344504	0.088281285	72
1104858380	DISRAELI	PHILLIP	H	1700 FM 544 STE 200		LEWISVILLE	TX	750564915	0.088376805	72
1235247404	HARVEY	JAY	W	805 LINDSEY DR		MARSHALL	TX	75670	0.088530723	72
1255367108	LEE	JOHN	Y	774 LANDA ST		NEW BRAUNFELS	TX	781306114	0.088751093	72
1902991953	NANGRANI	CHAITALI	DWARKADAS	8000 MCBETH WAY STE 190		THE WOODLANDS	TX	773821352	0.088798049	72
1184630600	MAYEKAR	MAYA	SHAILESH	902 FROSTWOOD	SUITE 293	HOUSTON	TX	77024	0.088803055	72
1285162339	ATTIA	KHALED	M	3601 4TH ST		LUBBOCK	TX	794300002	0.088934092	72
1134235435	EATON	CAROLYN		7726 LOUIS PASTEUR DR		SAN ANTONIO	TX	782293402	0.08895761	72
1194045294	OSBORN	CLINTON	ROGER	1515 S CAPITAL OF TEXAS HWY STE 105		AUSTIN	TX	787466579	0.088978501	72
1932531779	WIMAN	STEPHANIE	ELIZABETH	9436 N HOUSTON ROSSLYN RD STE C		HOUSTON	TX	770883905	0.089089697	72
1598911737	RAO	BHAVANA		4545 POST OAK PLACE DR	SUITE 130	HOUSTON	TX	770273164	0.089122617	72
1083794077	BOHMFALK	THOMAS	CHARLES	3201 S AUSTIN AVE STE 210		GEORGETOWN	TX	786267639	0.089178059	72
1336114396	SANTOSCOY	RAUL		7431 NW LOOP 410	STE 109	SAN ANTONIO	TX	782453596	0.089182093	72
1568553139	KARE	RAMON	PAUL	120 S. GRAND SUITE #2		WAXAHACHIE	TX	75165	0.089430194	72
1003819798	MILLER	THOMAS	JOSEPH	3602 MATLOCK RD	STE 200	ARLINGTON	TX	760153600	0.089451391	72
1811984727	REYES ALMODOV	RAMON	G	7579 N LOOP 1604 W	SUITE 100	SAN ANTONIO	TX	782492781	0.089579125	72
1720162076	SIEGLER,II	SAMUEL	L	1200 BINZ ST	SUITE 1300	HOUSTON	TX	770046900	0.08959304	72
1942231220	KOPPEL	LOWELL	B	751 HEBRON PKWY STE 100		LEWISVILLE	TX	750575002	0.089709677	72
1528063633	TUCKER	LAUREL	M	10497 TOWN AND COUNTRY WAY	STE 360	HOUSTON	TX	770241143	0.090065929	72
1639186224	STAVINOHA	WILLIAM	DAVID	11671 JOLLYVILLE RD	SUITE 102	AUSTIN	TX	787594139	0.090316084	72
1124319298	SHAMMAS	SAAD		16001 PARK TEN PL STE 300		HOUSTON	TX	770847885	0.090613633	72
1255569034	CAHILL	TIMOTHY		1500 S MAIN ST		FORT WORTH	TX	761044917	0.090753632	72
1497774319	TAN	SARADY		1100 WILFORD HALL LOOP BLDG 4554		JBSA LACKLAND	TX	782365638	0.090914078	72
1285923334	OYABURE	VERA	OSAGBAROG	4011 FM 1463	SUITE B	KATY	TX	77494	0.090927335	72
1235161811	WINDROW	ZACHARY	ROBERT	3200 AVENUE E		HONDO	TX	78861	0.090942133	72
1437319977	CHAN-VILLANUE	IMELDA	V	100 W CROSS ST		MADISONVILLE	TX	778642432	0.090978453	72
1093985301	ASAAD	NASREEN	ALSHARIFI	1615 N MAIN ST		HOUSTON	TX	770098525	0.09101189	72
1255522710	LOWE-ECHEVARR	LINDA	ANGELA	1100 WEST 34TH STREET		HOUSTON	TX	770186206	0.091057226	72
1063567386	SINGH	TULSI	D	2300 W MICHIGAN AVE		MIDLAND	TX	797015808	0.091081741	72
1851520431	LOMOTEY	CHAYLAH	J	165 S 6TH ST		RAYMONDVILLE	TX	785803521	0.091124974	72
1548232531	FLEMING	RICHARD		833 W DOVE AVE		MCALLEN	TX	785043508	0.09114031	72
1477741569	OROZCO	LYNNE	ANNE	7501 LAKEVIEW PKWY		ROWLETT	TX	750889322	0.091204555	72
1255596342	LA CRUZ RONDO	MARIA	J	6812 HARRISBURG BLVD		HOUSTON	TX	770114626	0.091233104	72
1609845262	HURD	MARK	A.	302 W RECTOR ST # MS 54-2		SAN ANTONIO	TX	782165718	0.091288983	72
1396972865	EARY	REBECCA	LYNNE	5939 HARRY HINES BLVD STE 303		DALLAS	TX	753902566	0.091372569	72
1730344185	HO	NAM	PHAN	12924 BELLAIRE BLVD STE 100		HOUSTON	TX	770725132	0.091566627	72
1679893143	CHATHA	SARTAJ	SINGH	13611 SKINNER RD	#270	CYPRESS	TX	774291018	0.091593974	72
1386823995	ADEDAPO	RAYMOND	T	12805 CULLEN BLVD	BUILDING B	HOUSTON	TX	770473759	0.091750064	72
1689747313	SMITH	CRAIG		645 E STATE HIGHWAY 121 STE 600		COPPELL	TX	750197942	0.091848046	72
1205834660	DLIMA	SHANTA		740 12TH ST		BAY CITY	TX	774142904	0.092399974	72
1841396710	KORESHI	SABEEN	KASHIF	302 W RECTOR ST		SAN ANTONIO	TX	782165718	0.0924756	72
1548450539	KHAN	AISHA		11751 ALTA VISTA RD	STE 103	FORT WORTH	TX	762446441	0.092484355	72
1427057637	YAO	MICHAEL	JOSEPH	7668 ELDORADO PKWY STE 200		MCKINNEY	TX	750705753	0.092537691	72
1295748283	WHITE	ERNEST	SIDNEY	3150 CLARKSVILLE ST STE 100		PARIS	TX	754608080	0.092551772	72
1144455486	WILSON	MARTHA	TAE-ANYEN	2901 MONTOPOLIS DR		AUSTIN	TX	787416411	0.092558669	72
1811145576	HULL	NATALIE	MARIE	1800 STATE HIGHWAY 114		JUSTIN	TX	76247	0.092655488	72
1447251657	PALASI	MARIA	MELITA	8619 BROADWAY ST	SUITE 100	PEARLAND	TX	775848782	0.092666091	72
1124385471	KANCHARLA	LAHRI		855 MONTGOMERY ST		FORT WORTH	TX	761072553	0.092875457	72
1215912118	HIERHOLZER	JOHN	DAVID	12000 HUEBNER RD	SUITE 104	SAN ANTONIO	TX	782301209	0.093009465	72
1487650123	WHITE	JOE	MIKE	3517 SW WILSHIRE BLVD		JOSHUA	TX	760589659	0.093030328	72
1104821016	VANZANT	ROBERT	C	18300 KATY FWY	SUITE 615	HOUSTON	TX	770941385	0.09309575	72
1053405563	ADU-GYAN	HARRIET		928 BLACKSON AVE		AUSTIN	TX	787522740	0.093104507	72
1659346799	DIAZ	LUIS	N	7901 RESEARCH FOREST DR	STE 1400	THE WOODLANDS	TX	773821482	0.093113121	72
1659423556	REED	JUBEL	KEITH	1300 W WALL ST		MIDLAND	TX	797016625	0.093262129	72
1912270992	ZACHARIAH	AVEEN	BABU	3651 WESLAYAN ST		HOUSTON	TX	770276833	0.093295118	72
1245239672	GARB	LESLIE	JULIAN	5420 DASHWOOD DR	SUITE 100	HOUSTON	TX	770815357	0.093396338	72
1992891279	GUIDRY-WHITE	LEAH	E	2734 SUNRISE BLVD	SUITE 404	PEARLAND	TX	775848514	0.093507747	72
1851351589	GLICK	JILL	E	874 ED HALL DR STE B-108		KAUFMAN	TX	751421861	0.093536675	72
1619394756	BHATT	PRANAV		151 COUNTRY LANE DR		LUMBERTON	TX	776576803	0.093724533	72
1023082146	BLATTMAN	SCOTT	ELLIOTT	6101 WOODWAY DR	STE 200	WOODWAY	TX	767126111	0.093727144	72
1386646362	MCKAY	DAVID	E	2931 RICHMOND RD		TEXARKANA	TX	755032125	0.093737674	72
1659574911	BOBBALA	GOVARDHAN	REDDY	1301 S COULTER ST	SUITE 405	AMARILLO	TX	791061763	0.093960065	72
1306861299	MERITZ	NEAL	S	525 OAK CENTRE DR	STE 150	SAN ANTONIO	TX	782583917	0.093972905	72
1407242076	UDEZI	VICTORIA		5323 HARRY HINES BLVD		DALLAS	TX	753900001	0.094081124	72
1750382461	KING	CHRISTOPH	MURPHY	200 PECAN CRK		SOUTHLAKE	TX	760926372	0.094127638	72
1376583104	SOHAL	GULJEET	KAUR	1615 N MAIN ST		HOUSTON	TX	770098525	0.094169139	72
1326278821	JANEK	DEBBIE		20214 BRAIDWOOD DR	SUITE 215	KATY	TX	774502138	0.094269045	72
1811286941	NDUKWE	STELLA	ADA-IHUOM	7600 BEECHNUT ST		HOUSTON	TX	770744302	0.094322154	72
1396767000	HAILEY	AMAHA		3500 I-30 BOX		MEQUITE	TX	751851672	0.09486548	72
1639330699	GUTIERREZ	CARLOS	ALBERTO	2510 W GRAND PKWY N		KATY	TX	774492853	0.094925466	72
1861596132	LLOVERAS	CHARLENE	ELIZABETH	5001 N PIEDRAS ST		EL PASO	TX	799304210	0.095254672	72
1386804342	SUTTER	SALOME	JEMUTAI	61 BEECHWOOD PL		PLANO	TX	750758905	0.095460371	72
1710390067	MINAMI	NATHALIE	YUKI	2401 S 31ST ST		TEMPLE	TX	76508	0.095556749	72
1497722953	EVANS	WILLIAM	M	2400 CEDAR BEND DR.		AUSTIN	TX	787582483	0.095627834	72
1831297365	BROWN	LYNUS		4534 W GATE BLVD STE 114		AUSTIN	TX	787451468	0.095628006	72
1376526285	LALIBERTE	JOSEE		3801 VISTA RD	SUITE 300	PASADENA	TX	775042159	0.095637007	72
1073524252	SARVER	WALLACE	B	1650 E STACY RD STE 160		ALLEN	TX	750028778	0.095674385	72
1902132988	JOHNSON	CHARLES	FRANKLIN	303 N BROWN ST		HAMILTON	TX	765311515	0.095832002	72
1962796326	VO	NGUYEN	T	850 MARTIN RD		AMARILLO	TX	791076814	0.09587206	72
1831197300	MARTIN	RAY	MARK	2506 CROCKETT DR		BROWNWOOD	TX	768015900	0.096241009	72
1215086228	WRIGHT	JOHN	B	1200 NORTH VIRGINIA		PORT LAVACA	TX	77979	0.096293546	72
1972784114	NAGI	RAVNEET	KAUR	530 N SAM HOUSTON PKWY E	SUITE 100	HOUSTON	TX	770604038	0.096339007	72
1508836248	BASILICO	LEOPOLDO	MARIO	7522 CAMPBELL RD	SUITE 100	DALLAS	TX	752481784	0.096351043	72
1225532922	NORFLEET	MEREDITH	KATHRYN	1500 S MAIN ST		FORT WORTH	TX	761044917	0.096414937	72
1689660557	BUELL	LISA	M	6250 JOHN RYAN DR		FORT WORTH	TX	761324115	0.09651213	72
1417091919	MALDONADO	JOSE	ROEL	6828 SPRINGFIELD AVE	SUITE 3	LAREDO	TX	780412286	0.096583222	72
1063497139	AGRAWAL	MANJU	L.	5201 HARRY HINES BLVD	AMBULATORY	DALLAS	TX	752357708	0.096606183	72
1679546972	OSIBAMOWO	ABIODUN		11888 MARSH LN	#104	DALLAS	TX	752348083	0.096684779	72
1356315741	HICKS	NORMAN	P	502 E GOODE ST STE 1E		QUITMAN	TX	757832539	0.096735213	72
1073808424	DUONG	SON	BAO	190 HEIGHTS BLVD		HOUSTON	TX	770073729	0.096814633	72
1487646386	BLANTON	DAVID		3125 INTERNATIONAL BLVD		BROWNSVILLE	TX	785213213	0.096892071	72
1770613507	ANUGWOM	CHINASA	PAUL	920 MEDICAL PLAZA DR	SUITE 370	SHENANDOAH	TX	773803260	0.096925711	72
1194174979	OYLER	VINCENT		11937 US HIGHWAY 271		TYLER	TX	757083154	0.096927648	72
1801893474	JOHNSON	JOE	STANLEY	220 N RIDGEWAY DR		CLEBURNE	TX	760334115	0.096960759	72
1932106341	DANG	DANHJOHN	TAI	110 W HENDERSON ST		CLEBURNE	TX	760334906	0.097010955	72
1174556286	GOCKE	KARNA		1970 W. UNIVERSITY DRIVE		PROSPER	TX	75078	0.097031598	72
1033205224	TRINH	QUYEN		21770 KINGSLAND BLVD		KATY	TX	774502513	0.097251038	72
1538108147	BYRD	RICHARD	WAYNE	201 VALLEY FORGE ST		COMANCHE	TX	764421815	0.097323418	72
1174900666	TRIANTAFYLLOU	JONATHAN		8307 KNIGHT RD		HOUSTON	TX	770543905	0.097411711	72
1023057270	LARAKERS	JOSEPH	A	302 S HILLSIDE DR		BEEVILLE	TX	781025333	0.097544788	72
1629480017	HERTEL	ADAM		201 STADIUM DR		SEYMOUR	TX	763802343	0.097659405	72
1154524668	HERRERA	RODOLFO	ALBERTO	1305 AIRPORT FWY STE 302		BEDFORD	TX	760216604	0.097862279	72
1194789420	HAMMOND	DEBRA	LYN	3501 S SONCY RD STE 150		AMARILLO	TX	791196426	0.097878525	72
1669993143	GOMEZ DE ZIEG	CAROLINA		1401 E EIGHT ST		WESLACO	TX	78596	0.09812429	72
1164836532	REID	ROBERT	R	1320 WONDER WORLD DR STE 101		SAN MARCOS	TX	786667558	0.098202802	72
1215906870	JULES	AVRIAL	C.	302 W RECTOR ST # MS 54-2		SAN ANTONIO	TX	782165718	0.098360045	72
1316929961	GRIMSHAW	RANDALL	J	200 W OLLIE ST		LLANO	TX	786432628	0.098411262	72
1619076114	SHANNON	NICK	H	3326 E SOUTHCROSS BLVD		SAN ANTONIO	TX	782231922	0.098651185	72
1093714826	ARKUSINSKI	JOHN	BRUNO	2203 W LAMPASAS ST STE 218		ENNIS	TX	751195644	0.098652057	72
1750535563	GUTIERREZ	JAIME	ALBERTO	6121 HILLCROFT ST	SUITE O	HOUSTON	TX	770811002	0.098895585	72
1801982335	HOANG	MAI	V	4045 E BELKNAP ST	#12	HALTOM CITY	TX	761116638	0.099089462	72
1811921448	PHELAN	JAMES	HARRY	22751 PROFESSIONAL DR	SUITE 1200	KINGWOOD	TX	773396021	0.099191322	72
1881825719	SEPULVEDA	MAE ANNE	SEACHON	720 PLEASANTON RD		SAN ANTONIO	TX	782141306	0.09928729	72
1104262963	VILLANUEVA RA	CYNTHIA	MERCEDES	720 PLEASANTON RD		SAN ANTONIO	TX	782141343	0.099352765	72
1801988928	SANCHEZ	TEOFILO	RESENDIZ	7913 BANDERA RD		SAN ANTONIO	TX	782506511	0.099458759	72
1841214228	COHLE	RONALD	RICHARD	774 LANDA ST		NEW BRAUNFELS	TX	781306114	0.099731092	72
1801258801	PATTON	CODY	D.	8300 FLOYD CURL DR FL 1		SAN ANTONIO	TX	782293931	0.099734021	72
1184828261	ROGERS	BRIAN		809 W HARWOOD RD STE 202		HURST	TX	76054	0.099755669	72
1871676346	TONG	ANH	QUOC	1 BAYLOR PLZ		HOUSTON	TX	770303411	0.099820651	72
1043570450	HOBDY	NATALIE		206 E 16TH ST		DALHART	TX	790224802	0.099904413	72
1326221771	PATEL	NEHA	RAVINDRA	16902 SOUTHWEST FWY	STE 108	SUGAR LAND	TX	774793573	0.099940351	72
1639527443	RIEGLEMAN	DAVID		3551 ROGER BROOKE DR		FORT SAM HOUST	TX	782344504	0.100022945	72
1114453826	WARR	BRYCE	KAY	1111 GALLAGHER DR		SHERMAN	TX	750901713	0.100049142	72
1073957643	GOMEZ	LAURA		1400 S COULTER ST		AMARILLO	TX	79106	0.100110018	72
1578908273	IRION	BJORN		2900 E 29TH ST	STE 100	BRYAN	TX	778022622	0.100150809	72
1144596313	JUST	ELIZABETH	RENAE ANG	11209 S IH 35		AUSTIN	TX	78747	0.100169867	72
1033269006	HILL	STUART	GREGORY	855 MONTGOMERY		FORT WORTH	TX	761072553	0.100529101	72
1902855687	BULLARD	JEFFREY	M	5207 HERITAGE AVE	STE105	COLLEYVILLE	TX	76034	0.100534799	72
1841456332	RIOJAS	MARCELA		418 N LOOP 1604 W		SAN ANTONIO	TX	78232	0.100653111	72
1477802858	ABRAHAM	MALOUF		604 MAIN STREET		CANADIAN	TX	79014	0.100841803	72
1982825071	CAMERO	EDUARDO	JESUS	5245 WALZEM RD		SAN ANTONIO	TX	782182122	0.10105891	72
1073516704	SCHMIDT	PAUL	A	507 SW BIG BEND TRL		GLEN ROSE	TX	760434449	0.101088388	72
1073753448	SEELY	JEREMIAH	BRENT	1323 E. FRANKLIN ST.	SUITE 105	HILLSBORO	TX	76645	0.101099886	72
1003197641	KUMAR	BHAVIK		4600 GULF FWY		HOUSTON	TX	77023	0.101181887	72
1689730996	BROCK	PATRICIA	CHARLENE	1420 PARKSIDE DR		MANSFIELD	TX	760638618	0.101459445	72
1679709893	SPRYS	MICHAEL	JEROME	2200 N BRYAN AVE		LAMESA	TX	793312451	0.101568759	72
1902253875	KINGSTON	JOSEPH	C	7101 S PADRE ISLAND DR		CORPUS CHRISTI	TX	784124913	0.101659221	72
1710569066	MATLI	KATHARINE	RAEDY	1600 PROVIDENCE DR		WACO	TX	767072261	0.101723884	72
1154383669	DICKEY	MICHAEL	WAYNE	1701 US HIGHWAY 281 N		MARBLE FALLS	TX	78654	0.102112029	72
1467686584	WARRICK	SARITA	A	5714 SPOHN DR		CORPUS CHRISTI	TX	784144116	0.102265848	72
1427051333	HORNE	ANNETTE	B	105 MEDICAL PLZ		SULPHUR SPRING	TX	754822136	0.102571223	72
1417184532	BRADY	JESSICA		16902 SOUTHWEST FWY STE 100		SUGAR LAND	TX	774793574	0.102645542	72
1053372359	INDUPALLI	SURESH	B	4180 DELAWARE ST	SUITE 102	BEAUMONT	TX	77706	0.102678445	72
1861405250	RANKIN	RON	K.	1616 S KENTUCKY ST STE B100		AMARILLO	TX	791022224	0.10268601	72
1023174422	SCHWAB	THOMAS		10215 HOLME LACEY LANE		AUSTIN	TX	787500216	0.102702289	72
1619046935	KOWALCHUK	ALICIA	ANN	3701 KIRBY DR	SUITE 600	HOUSTON	TX	770983900	0.102922523	72
1811195282	KENNEDY	RUTH	C.	1617 DEVON DR		COLLEYVILLE	TX	760344142	0.102958736	72
1366427379	HAUG	YVONNE	K	1305 N MILAM ST		FREDERICKSBURG	TX	786242752	0.102969435	72
1881674521	MARSHALL	HAROLD	D	420 CENTURY WAY	SUITE 300	RED OAK	TX	751544470	0.103010178	72
1033143474	DANNEMILLER	TIMOTHY	MICHAEL	600 HWY 349 NORTH		IRAAN	TX	797440065	0.103014057	72
1255334538	EVANS	CHARLES	ALEXANDER	203 CHRISTIE ST.		LUFKIN	TX	75904	0.10312399	72
1801383633	DATTILO	ALEXANDRA		10705 SPRING GREEN BLVD STE 600		KATY	TX	774944154	0.103161568	72
1942225347	HELLER	CARL		22751 PROFESSIONAL DR	STE 1000	KINGWOOD	TX	773396021	0.103345166	72
1043707102	TRUONG	KRISTINA		2400 CEDAR BEND DR		AUSTIN	TX	787585378	0.103494423	72
1578537312	PINA BUGENHAG	VERONICA		150 PINE FOREST DR STE 703		SHENANDOAH	TX	77384	0.103604566	72
1083647812	ANDERSEN	ROBERT	L.	5345 N PRESIDENT GEORGE BUSH HWY		GARLAND	TX	750402767	0.103618024	72
1124555255	MYERS	ABIGAIL	C	903 W MARTIN ST		SAN ANTONIO	TX	782070903	0.103696057	72
1376623157	DOPERAK	MARTIN		BROOKE ARMY MEDICAL CENTER	FORT SAM HO	SAN ANTONIO	TX	782346200	0.103833806	72
1124069984	QADEER	ASAF	R	17070 RED OAK DR STE 402		HOUSTON	TX	770902616	0.1038643	72
1891921599	TARANGO	GABRIEL		408 N GIRAUD		COTULLA	TX	780143113	0.103926003	72
1376650689	HILL	FREDERICK	LEONARD	20713 ALDINE WESTFIELD RD		HUMBLE	TX	773383317	0.10415696	72
1568653061	LEGERE	CLAUDIA	L.	2900 N QUINLAN PARK RD	SUITE 430	AUSTIN	TX	787326083	0.104219697	72
1447483680	THOMPSON	JAMES	EDWARD	836 SCENIC RANCH CIRCLE		FAIRVIEW	TX	75069	0.104385734	72
1912085051	GROSS PIERCE	STEPHANIE	LYNN	1850 W LAKE HOUSTON PKWY	STE. 190	KINGWOOD	TX	773395237	0.104393371	72
1083795199	DANG	TONY		11207 N LAMAR BLVD	SUITE B	AUSTIN	TX	787533056	0.104440236	72
1912957499	CARTWRIGHT	GREGORY	BRYAN	3109 6TH AVE STE A		FORT WORTH	TX	761103800	0.104517919	72
1710270988	PARMAR	KOMPAL		9812 SLIDE RD		LUBBOCK	TX	794245781	0.10482499	72
1093760647	BERLANDO	RICHARD	ALLAN	2540 NORTH GALLOWAY	SUITE 203	MESQUITE	TX	75150	0.104837932	72
1417913443	NAGHMI	SUBUHI		126 INTERNATIONAL RD.	SUITE B	GARLAND	TX	75042	0.104858851	72
1528048030	COATS	REBECCA		1325 BROADWAY ST		ROCKPORT	TX	783823333	0.104879716	72
1275551400	NELSON	JASON	ARTHUR	774 LANDA ST		NEW BRAUNFELS	TX	781306114	0.104906451	72
1780841817	MADABHUSHI	MADHURI		15803 WINDERMERE DR. #103		PFLUGERVILLE	TX	786602482	0.105073493	72
1679533129	HOLLAND-BARKI	PENELOPE	A.	1505 N MAIN ST		BELTON	TX	765131907	0.105449298	72
1144343096	MITTAL	BHARAT		2158 NORTHPARK DR		KINGWOOD	TX	773391745	0.105466728	72
1649237710	PERRY	TAMIKA	L	935 YORK DR		DESOTO	TX	751152043	0.105822463	72
1700939311	ROSENQUIST	MARY		123 MEDICAL PARK LN STE A		HUNTSVILLE	TX	773404981	0.10601107	72
1366411845	CHEN	YUNG		8465 BOAT CLUB RD	STE. 115	FORT WORTH	TX	761793607	0.106079717	72
1538102041	NICHOLSON	JAMES	E	4501 JOE RAMSEY BLVD E STE 100		GREENVILLE	TX	754017843	0.106095098	72
1134567266	CHEN	MUMING		1806 QUINCY ST		PLAINVIEW	TX	790724206	0.106212581	72
1770500365	THOMAS	RAYMOND	RUSSELL	610 SOUTH AUSTIN ROAD		EAGLE LAKE	TX	774343202	0.106228663	72
1992801294	HINOJOS	RALU		1418 GEORGE DIETER DR	SUITE B	EL PASO	TX	799367601	0.106406914	72
1225154842	CARRIZAL	MICHAEL	JAY	16403 HUEBNER RD STE 100		SAN ANTONIO	TX	782481683	0.106414951	72
1427249564	TIEMANN	KIRK	JON	8214 MILWAUKEE AVE		LUBBOCK	TX	794240923	0.106459886	72
1255323770	HOWARD	JOHN	COOPER	1 MEDICAL CENTER D	ONE MEDICAL	CLARENDON	TX	792260300	0.106512572	72
1992788087	ZERTUCHE	BENJAMIN	SCOTT	1746 W GOODWIN ST		PLEASANTON	TX	780644500	0.106612522	72
1306853924	SHEFA	AHMAD	ZIA	4800 MEMORIAL DR		WACO	TX	767111329	0.106735343	72
1487098570	LE	THERESA	VY UYEN	620 S MAIN ST	STE 240	KELLER	TX	762484960	0.107204593	72
1881790657	BROCK	BOBBY	CHARLES	66 GRUENE PARK DR STE 205		NEW BRAUNFELS	TX	78130	0.107256386	72
1639631260	KONERU	CHAITANYA		6624 FANNIN ST STE 1240		HOUSTON	TX	770302324	0.107291272	72
1275511248	TAN	LUCY		501 MIDWESTERN PKWY E		WICHITA FALLS	TX	763022302	0.107565214	72
1184896623	MALICK	NAZIA		4400 LONG PRAIRIE RD		FLOWER MOUND	TX	750281892	0.107619326	72
1811557358	NEZERWA	ERIC		301 UNIVERSITY BLVD		GALVESTON	TX	775551385	0.107651878	72
1184971723	ANABOR	OMEGIE	LINDA	6431 FANNIN ST	SUITE JJL 3	HOUSTON	TX	770301501	0.107750388	72
1346386844	PONDER	GAYLE	W.	1264 TAMU	TEXAS A&M U	COLLEGE STATIO	TX	778431264	0.10787327	72
1932166741	VAN DER LEDEN	MIMI		18425 CHAMPION FOREST DR		SPRING	TX	773793999	0.107946962	72
1912191982	AKIN	ANGELA		450 CYPRESS CREEK RD	BLDG #5	CEDAR PARK	TX	786134195	0.107981903	72
1205835675	WEBB	PHILIP	REX	200 WALNUT ST		RANGER	TX	764702054	0.108140143	72
1245727601	GIGLIO	MICHAEL	DAVID	1801 NORTH LOOP W STE 10		HOUSTON	TX	770081445	0.108171452	72
1255381059	SMITH	DEMETRIA	M	6717 W ELDORADO PKWY		MCKINNEY	TX	750705635	0.108249358	72
1326309808	GARAGHTY	ANNIE	TOUNG	16902 SOUTHWEST FWY STE 100		SUGAR LAND	TX	774793574	0.108272961	72
1225057805	PLUMMER	JON	KIRK	190 COUNTY ROAD 45650		BLOSSOM	TX	754163524	0.108298485	72
1164430302	COWAN	SHERYL	ANN	403 W CAMPBELL RD	SUITE 103	RICHARDSON	TX	750803465	0.108458123	72
1285989103	SEGAL	GRAHAM	VICTOR	6431 FANNIN ST	JJL 328	HOUSTON	TX	770301501	0.108509703	72
1184803058	HUSSEY	NORA	DOUGAN	5505 NORTH PIEDRAS ST	WILLIAM BEA	EL PASO	TX	79920	0.108543127	72
1740443001	SHARMA	SUJATA		2331 CITYWEST BLVD STE 242		HOUSTON	TX	770422863	0.108617504	72
1902947120	IMMANUEL	STELLA	GRACE	25231 ROESNER LN		KATY	TX	774945537	0.108709786	72
1265622278	TRINH	VU	TRANH	3500 W. WHEATLAND ROAD		DALLAS	TX	75237	0.108953004	72
1396892410	WILLIS	SAMUELW	ERIC	1 BAYLOR PLZ	DEPARTMENT	HOUSTON	TX	770303411	0.109243705	72
1295734176	RODRIGUEZ	DANIEL		8038 WURZBACH RD	510	SAN ANTONIO	TX	782293817	0.109256604	72
1699129023	MASSOUD	JOHN	M.	220 EAST HARRIS		SAN ANGELO	TX	76903	0.109315336	72
1669063897	DOLKAR	TSETAN		7901 METROPOLIS DR		AUSTIN	TX	787443111	0.109458098	72
1376837013	BANSAL	MANISHA		1901 VETERANS MEMORIAL DR		TEMPLE	TX	765047451	0.109545322	72
1134759145	SALINAS	CORINA	ALFARO	5712 HERON CV		BROWNSVILLE	TX	785265126	0.109995776	72
1861040669	MATA	YESICA		1390 W EXPRESSWAY 83		SAN BENITO	TX	785867633	0.110132696	72
1700847944	SANNI-THOMAS	PETER		601 W SANFORD ST		ARLINGTON	TX	760117086	0.110226807	72
1063580298	SIERPINA	VICTOR	S	301 UNIVERSITY BLVD		GALVESTON	TX	775551250	0.110318135	72
1184641755	HULL	PAUL	GARY	1220 COIT RD STE 104		PLANO	TX	750757757	0.110395659	72
1801869441	SCAFF	BRUCE	E	2401 JARRATT AVE		AUSTIN	TX	787032430	0.110625632	72
1093705360	CATHCART	CLIFTON	HILL	1702 E DENMAN AVE		LUFKIN	TX	759016110	0.110743374	72
1093001380	GALINDO	GINA	PAOLA	3003 NAVIGATION BLVD		HOUSTON	TX	770031239	0.110799186	72
1295021764	MOHAMMED	ANWARULLA		6100 HARRIS PKWY		FORT WORTH	TX	761324101	0.110888882	72
1265793426	KILES	SHELBY	DANIELLE	5598 NORTH FWY # A1		HOUSTON	TX	770764702	0.110918519	72
1477620722	LE	LONG		14907 OLDE MANOR LN		HOUSTON	TX	770682132	0.110988961	72
1821611757	CHACKO	REKHA		4526 WARBLER LN		GARLAND	TX	750432688	0.111084159	72
1124652813	RICHARDS	SUSAN	RAE	2720 VIRGINIA PKWY STE 500		MCKINNEY	TX	750714963	0.111171892	72
1992191027	ZARI	WALI		1050 W ARKANSAS LN		ARLINGTON	TX	760136308	0.111219866	72
1164990867	JOSEPH	JOYCE	M	8420 ABRAMS RD STE 208		DALLAS	TX	752437582	0.111303434	72
1851728554	ASH	HOWARD	B	9908 KAUFMAN PL		PLANO	TX	750255831	0.111429378	72
1134280209	RHEA	DALTON	LEE	703 MCKINNEY AVE	SUITE 433	DALLAS	TX	752021007	0.111670504	72
1720078736	LAWRENCE	KEVIN	SCOTT	105 N HIGH ST		HENDERSON	TX	756523133	0.111689482	72
1326458902	MORRIS	ARNOLD	J	5521 BELLAIRE DR S STE 116		FORT WORTH	TX	761095855	0.11170715	72
1184660839	THOMISON	JAMES	LEE	301 E OVILLA RD	SUITE 100	RED OAK	TX	751543833	0.111716577	72
1902948326	POINDEXTER	YVETTE	MAECHELLE	1111 W ADOUE		ALVIN	TX	77511	0.111836935	72
1114294592	BARNES	JASON	B.	2601 HOSPITAL BLVD STE 117		CORPUS CHRISTI	TX	784051876	0.111849817	72
1356498729	STEINHURST	KEITH	N	36000 DARNALL LOOP	CARL R DARN	FORT HOOD	TX	765445095	0.111856113	72
1972940526	SLATER	ROBERT	THOMAS	301 UNIVERSITY BLVD		GALVESTON	TX	775551385	0.112121492	72
1679504609	VARSHNEY	DEVENDRA		300 S 5TH ST		CARRIZO SPRING	TX	788343802	0.112193854	72
1437383387	WOOLDRIDGE	ALICIA	L.	1401 MEDICAL PKWY STE 150		CEDAR PARK	TX	786135026	0.11227153	72
1023056272	CARPENTER	BILLY	W.	1712 N ACCESS RD		CLYDE	TX	79510	0.112486555	72
1811157571	VILLEGAS	SERGIO	ANDRES	1710 E SAUNDERS ST # B440		LAREDO	TX	780415443	0.112489656	72
1770927634	CASEY	CHRISTINA	VU	2420 E ARKANSAS LN	246	ARLINGTON	TX	760141762	0.112642312	72
1356728935	BROCK	WHITNEY		5750 PINELAND DR # 150		DALLAS	TX	752315300	0.11268808	72
1558318378	ZARZUELA	ALYKHYM	BUENTIPO	1510 S MAIN ST		BOERNE	TX	78006	0.11270466	72
1023127255	LUNA	JOSEPH	RENTERIA	12602 TOEPPERWEIN RD	#100	LIVE OAK	TX	782333269	0.11271806	72
1629676044	FLORES	DORALIA	YANELY	5616 E SAM HOUSTON PKWY N		HOUSTON	TX	770153249	0.112763061	72
1194753665	TRAN	VAN	Q	1919 NORTH LOOP W	218	HOUSTON	TX	770081374	0.112791787	72
1225415359	HATTENBACH	SEAN		3601 4TH ST	1ST FLOOR,	LUBBOCK	TX	794300002	0.112869356	72
1992952261	NUNEZ URIBURU	HUMBERTO	F	110 E SAVANNAH AVE	BLDG B SUIT	MCALLEN	TX	785031241	0.112989093	72
1538250840	HAEST	JOHN		1501 W 5TH ST	#109	AUSTIN	TX	787035153	0.113044893	72
1447293386	WARTENBERG	DAVID	IRA	6835 AUSTIN CENTER BLVD		AUSTIN	TX	787313166	0.113276355	72
1821177890	KRETZER	MARY	FRANCES D	1219 PARKER		GOLDTHWAITE	TX	76844	0.113595435	72
1326047457	FORSYTHE	JOHN	L	2300 HIGHWAY 365 STE 230		NEDERLAND	TX	776276283	0.113610835	72
1891703260	GUTIERREZ	JOSE	A	473 STATE HIGHWAY 285		HEBBRONVILLE	TX	783614430	0.113663104	72
1912010836	TRAN	VAN	THI	2420 E ARKANSAS LN STE 246		ARLINGTON	TX	760141753	0.11371607	72
1356310858	KOTTMAN	WILLIAM	D.	1055 ADA ST		SAN ANTONIO	TX	782231703	0.113792057	72
1457312423	BABAIAN	NAIRA	S	5928 W PARKER RD	STE 1200	PLANO	TX	75093	0.113940345	72
1902925795	PERALTA	VICTOR	H	941 E PARK ROW DR		ARLINGTON	TX	760104508	0.11404863	72
1861494924	DAVID	ELBERT	R.	7200 WYOMING SPGS	STE 600	ROUND ROCK	TX	786814305	0.114099498	72
1881615979	QURESHI	PARVEZ	ANJUM	12000 RICHMOND AVE	#135	HOUSTON	TX	77082	0.114113266	72
1427634815	ENGLE	KAYLARAE	WELTON	EISENHOWER RD & FM 2185 RD		VAN HORN	TX	79855	0.114235113	72
1295958619	SHAIKH	FARHAT	Z	2900 NORTH LOOP W	SUITE 1300	HOUSTON	TX	770928841	0.114263067	72
1932337029	STONE	JAMILLA	C	1320 WONDER WORLD DR STE 101		SAN MARCOS	TX	786667558	0.114287418	72
1699700104	HUTSON	MILES	A	3200 AVENUE E		HONDO	TX	78861	0.114347008	72
1912970146	YEH	CHI-HWA		6350 E MOCKINGBIRD LN		DALLAS	TX	752142622	0.114621384	72
1639498157	VACCA	NANCY	JULIETTE	1100 WILFORD HALL LOOP BLDG 4554		JBSA LACKLAND	TX	782365638	0.114748019	72
1699175570	BALERDI	MARIA	JOSEFA	5566 CEDAR CREEK DR	SUITE NUMBE	HOUSTON	TX	770562308	0.115078484	72
1871938647	ALORGBEY	DOUGLAS		2260 N ZARAGOZA RD STE A118		EL PASO	TX	79938	0.115109014	72
1114976453	LENSCH	DAVID	B.	6435 S FM 549	SUITE 201	HEATH	TX	750326220	0.115117998	72
1306063979	MORRIS	WILFORD	VICTOR	1411 HIGHWAY 90 W		SEALY	TX	774743854	0.115193042	72
1760491047	CHEN	HELO		6910 BELLAIRE BLVD	SUITE 7	HOUSTON	TX	770743509	0.115312412	72
1396781522	WORRELL	JOHN	DOUGLAS	5201 N 10TH		MCALLEN	TX	78504	0.115363487	72
1477533693	GUIDRY	KORY	R	1010 W BAKER RD	SUITE 105	BAYTOWN	TX	775212382	0.115603156	72
1649339870	HATHCOCK	ANN	ELIZABETH	11521 N FM 620 RD STE 800		AUSTIN	TX	787261148	0.115608725	72
1750567228	PURDY	AARON	GARRETT	306 W MAIN ST		OLNEY	TX	763741851	0.115654897	72
1447209515	ROGERS	SANDRA	D	1105 CENTRAL EXPY N	STE 110	ALLEN	TX	750136103	0.11566932	72
1205835071	RAMIREZ	JUAN	IVAN	9670 RANCH ROAD 12		WIMBERLEY	TX	786765238	0.115840016	72
1639347289	ARGENBRIGHT	KEITH	EDWARD	400 W MAGNOLIA AVE		FORT WORTH	TX	761047617	0.116239012	72
1821046616	HOLLAND	CHRISTINE	W	800 MEDICAL CENTER DR STE C		DECATUR	TX	762343844	0.116273091	72
1295745289	ZEITLIN	MICHAEL	P	4025 E SOUTHCROSS BLVD		SAN ANTONIO	TX	782223641	0.116302583	72
1811001423	SCHNEIDER	REBECCA	M	315 W GIBSON ST		JASPER	TX	759514903	0.116507962	72
1124626940	WILLIAMSON	AMANDA	DEANN	12309 FM 3431		SLATON	TX	793641207	0.116755664	72
1891719357	KAPU	GOPICHAND		215 N AVE J		ANSON	TX	79501	0.116817477	72
1861442030	BOWELL	DUNCAN	G	1091 N MAIN ST	SUITE B	VIDOR	TX	776624359	0.116993616	72
1528021185	FRASER	MICHAEL	PATRICK	9323 GARLAND RD	SUITE#110	DALLAS	TX	752183600	0.117092861	72
1073834636	TRAN	CHAU		1327 LAKE POINTE PKWY	STE 320	SUGAR LAND	TX	774784067	0.117147999	72
1144415316	SPEEDLIN	RICHARD	A	1200 BROOKLYN AVE	SUITE 130	SAN ANTONIO	TX	782129086	0.117163347	72
1285662502	GARCIA	JOHN	S	730 N MAIN AVE	824	SAN ANTONIO	TX	782051152	0.117298387	72
1407039753	SAYEED	ASFIA	A	855 MONTGOMERY		FORT WORTH	TX	761072553	0.117450072	72
1619997319	VILLAFRIA	RAMON	G.	1107 E. MARSHALL AVE.		LONGVIEW	TX	75601	0.117609252	72
1710115274	RODRIGUEZ	MICHELLE	CARROLL B	4949 RITTIMAN		SAN ANTONIO	TX	78218	0.117742013	72
1104883255	MITTAL	SHASHI		7622 LOUIS PASTEUR DR STE 100		SAN ANTONIO	TX	782294019	0.117747803	72
1013365832	PELLEGRIN	ANDREW		221 3RD ST W BLDG 1040		JBSA RANDOLPH	TX	781504800	0.117845622	72
1962458042	TANG	MINGSHENG		3828 S 1ST ST		AUSTIN	TX	787047048	0.117886235	72
1124016605	KAPS	KEVIN	J	221 3RD ST W		RANDOLPH AFB	TX	781504800	0.117922965	72
1487614616	MCMULLEN	CRAIG		1050 E LOOP 304		CROCKETT	TX	758351814	0.117989148	72
1487619334	BRADFORD	KATRINA	MARIE	2520 N CENTRAL EXPY	SUITE 100	RICHARDSON	TX	750802052	0.118031684	72
1376019752	MAULDIN	TIFFANY	LYNN	2018 BROADWAY ST		PEARLAND	TX	775815502	0.118613713	72
1093336281	VAKIL	HARIS		400 HARBORSIDE DRIVE		GALVESTON	TX	775551120	0.118615523	72
1649272857	ARANTE	PROSPERO	V	2200 HIGHWAY 365		NEDERLAND	TX	776275506	0.118649075	72
1861480402	JORDAN	MARIA	LUISA	27920 TOMBALL PKWY	SUITE 210	TOMBALL	TX	773756476	0.118835687	72
1346271913	RABORN	SAMUEL	W	125 HWY 31 EAST		CHANDLER	TX	75758	0.118902002	72
1235134016	GARCIA	EDMUNDO	OSCAR	9673 MARBACH RD		SAN ANTONIO	TX	782451821	0.118959465	72
1659726826	AROCHA	ADRIANA	E	903 W MARTIN ST		SAN ANTONIO	TX	78207	0.119085056	72
1598028813	MCCUNNIFF	WILLIAM	THOMAS	7702 CENTRAL PARK DR		WACO	TX	767126535	0.119324036	72
1538175294	MALHI	NADEEM	ASHRAF	2060 SPACE PARK DR		HOUSTON	TX	770583600	0.11941595	72
1609873371	VILLAFANA	RICARDO	DEJESUS	4243 E SOUTHCROSS BLVD	STE 205	SAN ANTONIO	TX	782223727	0.119446896	72
1770104457	BERMEA CANTU	BRYANNA		2318 SAN PEDRO AVE STE 12		SAN ANTONIO	TX	782121901	0.119634502	72
1558376608	BOLTON	KIM	P	6835 AUSTIN CENTER BLVD		AUSTIN	TX	787313166	0.119664033	72
1184884694	HERNANDEZ	ANTONIA	MARITZA	597 W SESAME DR STE B		HARLINGEN	TX	785508366	0.119679761	72
1639125115	HOGUE	GRADY	C	2900 E 29TH ST STE 200		BRYAN	TX	778022623	0.119692467	72
1578945911	RENTERIA	MIRIAM		6710 CAPITOL ST		HOUSTON	TX	770114422	0.119717389	72
1376509190	GILLILAND	MARTIN	E.	315 W HOUSTON ST		JASPER	TX	759514013	0.119895284	72
1215943584	JADHAV	SWATI	P	940 HESTERS CROSSING		ROUND ROCK	TX	786818018	0.11991151	72
1811349319	MUKKAMALA	PALLAVI		5000 W SLAUGHTER LN STE 100		AUSTIN	TX	78749	0.120067767	72
1639603723	POLK	SHERRITA		1111 GALLAGHER DR		SHERMAN	TX	750901713	0.120233546	72
1619235405	NGUYEN	TRAM	ANH	4561 HERITAGE TRACE PKWY STE 109		FORT WORTH	TX	762448907	0.120431786	72
1902053556	PADILLA CHACO	FERNANDO	RAFAEL	6812 HARRISBURG BLVD		HOUSTON	TX	770114626	0.12069997	72
1689802407	HUNT	FARRON	CHERYL	11300 HWY 290 EAST	BLDG 2, SUI	MANOR	TX	786530397	0.120879792	72
1619984457	BUSSIERES	CATHERINE		6200 SARATOGA BLVD	BLDG 5	CORPUS CHRISTI	TX	784143477	0.121010095	72
1578112207	LENZ	HEATHER		6633 E HIGHWAY 290 STE 300		AUSTIN	TX	787231158	0.121107967	72
1528020823	LABARBERA	PHILIP	THEODORE	4944 NE STALLINGS DR		NACOGDOCHES	TX	759651265	0.12111129	72
1750655411	FRAUSTO	EDGGAR	EMMANUEL	7703 FLOYD CURL DR		SAN ANTONIO	TX	782293901	0.121495376	72
1326451063	BAKER	LAURA		5612 EDWARDS RANCH RD		FORT WORTH	TX	761094145	0.121563745	72
1922038637	GOLDBAUM	STEPHANIE		8278 BELLAIRE BLVD	SUITE A	HOUSTON	TX	770364090	0.121592555	72
1548358765	FARRACH	HUSSEM	ALEJANDRO	901 N GALLOWAY AVE	SUITE 101	MESQUITE	TX	751492493	0.121730201	72
1417981101	BEBOUT	BETH	ANN	15102 HUEBNER RD		SAN ANTONIO	TX	782311739	0.121731411	72
1194042069	ODOM	LYNDA	GAYLE	415 N AVENUE F	WEST TEXAS	DENVER CITY	TX	793232741	0.121747994	72
1275586760	CHIU	THOMAS	CHIAHO	565 W I 30		GARLAND	TX	750435702	0.121942974	72
1497957773	SHAH	ZILLE	HUMA	4500 HILLCREST RD	SUITE 185	FRISCO	TX	750355418	0.122026972	72
1053354654	BARTON	COURTNEY	KAROLYN	2665 SCRIPTURE ST		DENTON	TX	762012302	0.122207585	72
1134376056	CURLEE	LAURA	DENISE	855 MONTGOMERY		FORT WORTH	TX	761072553	0.122249406	72
1245252428	ROBINSON	ELDON	STEVENS	2602 50TH ST	SUITE 300	LUBBOCK	TX	794134535	0.122283492	72
1124040324	MALIK	PREETI		415 EMBASSY OAKS	STE 200	SAN ANTONIO	TX	78216	0.122580561	72
1306289087	BOYER	MICAH		501 MIDWESTERN PKWY E		WICHITA FALLS	TX	763022302	0.122657946	72
1104277409	NEWELL	JOSEPH	ADAM	280 HIGHWAY 418 E		SILSBEE	TX	77656	0.122659093	72
1518983303	VANBIBER	RUSSELL	C	2500 FONDREN RD., STE 255		HOUSTON	TX	77063	0.122807881	72
1932161650	AUNG	KHIN	HLA	2520 B F TERRY BLVD		ROSENBERG	TX	774715636	0.122824347	72
1184628067	WILLIAMS	MICHAEL	DAVID	878 ASHFORD LN		MIDLOTHIAN	TX	760656429	0.12284213	72
1376501924	KWAN	KAREN	YEH	1441 S MIDLOTHIAN PKWY	SUITE 100	MIDLOTHIAN	TX	760655591	0.12285169	72
1821009630	NADEAU	MARK		7703 FLOYD CURL DR	MC 7977	SAN ANTONIO	TX	782293901	0.122854392	72
1619930898	CANNON	JOSEPH	NATHANIEL	1413 AVENUE G		BAY CITY	TX	774144730	0.122924599	72
1467454603	MINER	ADAM	SETH	1120 W CAMPBELL RD	STE 111	RICHARDSON	TX	750802976	0.123045678	72
1760494074	IVERSEN	MICHAEL	GELLATLY	525 N BRENTWOOD		LUFKIN	TX	759047124	0.123183789	72
1356520324	RAZACK	ABDOOL		6836 BEVERLY GLEN DR		FORT WORTH	TX	761323554	0.12318622	72
1932169695	HINDS	WILLIAM	M	2304 MARKETPLACE DR		WACO	TX	767112467	0.123195194	72
1871543876	BLAKEMAN	SCOT	T	105 HOSPITAL AVE		TULIA	TX	79088	0.123410697	72
1346408127	BLISSARD	PAUL	KING	4310 JAMES CASEY ST	1-C	AUSTIN	TX	787451251	0.12342757	72
1376504704	DE FEX	ARMANDO	JOSE	800 N BISHOP AVE	STE 2	DALLAS	TX	75208	0.123527487	72
1821526120	JEFFCOAT	DANIEL	C	1301 3RD ST STE 200		WICHITA FALLS	TX	763012245	0.123587641	72
1831297159	MOLINA	MELISSA	ANN	9100 VISCOUNT BLVD STE F		EL PASO	TX	799256529	0.123595589	72
1871860700	NGUYEN	JENNIFER		3914 TELEPHONE RD		LAKE WORTH	TX	761352908	0.123691797	72
1891809513	HUGHES	ERIC	M	801 E WHITESTONE BLVD	BLDG C	CEDAR PARK	TX	786135028	0.124129052	72
1598730939	SHAW	GRADY	C	401 HOSPITAL DR	SUITE 140	CORSICANA	TX	751102415	0.124370702	72
1578753877	ANDERSON	DEVRY	CALVIN	708 BULLWHIP CIR		HARKER HTS	TX	765482435	0.12465098	72
1538142617	PASSMANN	FREDERIC	K.	821 N BROADWAY ST		ASPERMONT	TX	79502	0.124872273	72
1790780930	SMITH	CHARLES	BROOKS	1204 MEDICAL PLAZA CT		GRANBURY	TX	760485653	0.124947584	72
1992151229	RUBE	RACHEL		1600 PROVIDENCE DR		WACO	TX	767072261	0.124997094	72
1104053602	GONZALEZ	MARISSA	RENEE	220 W HILLSIDE RD	STE 4A	LAREDO	TX	78041	0.125069683	72
1386684397	MICHAS	MARIA	G	7737 SOUTHWEST FWY	SUITE 400	HOUSTON	TX	770741807	0.125138973	72
1427271782	JOE	JOHN	C.	3701 KIRBY DR	SUITE 600	HOUSTON	TX	770983900	0.125218345	72
1225057516	RANGARAJAN	ANURADHA		301 SETON PKWY STE 302		ROUND ROCK	TX	786658003	0.125380002	72
1013491620	SANCHEZ	JAKE		1920 E STATE HIGHWAY 114		SOUTHLAKE	TX	760926510	0.125515054	72
1366771305	ROSALEZ	MISSY	NEDA	602 INDIANA AVE		LUBBOCK	TX	794153364	0.125563938	72
1376599720	WALKER	THOMAS	LAWRENCE	1400 8TH AVE		FORT WORTH	TX	761044110	0.125595659	72
1609887082	INCALCATERRA	JAMES		1045 GEMINI ST STE 200B		HOUSTON	TX	770582705	0.12560385	72
1104810225	ALBRACHT	JAMISON	MATTHEW	9990 DALLAS PKWY STE 200		FRISCO	TX	750334133	0.125714705	72
1023014560	LONGLEY	DAVID	W	6417 CENTRAL PARK BLVD		ABILENE	TX	796065884	0.125741178	72
1407882731	THERIOT	VU	DOAN	5150 CRENSHAW RD	SUITE A150	PASADENA	TX	775053094	0.125821559	72
1891159802	LIRAS	GEORGE	N	2606 HOSPITAL BLVD STE B		CORPUS CHRISTI	TX	784051804	0.125857243	72
1356352967	KYTE	PAUL	D	6502 LOHMANS FORD RD		LAGO VISTA	TX	786455138	0.125879995	72
1821418658	SIMONAK	BRADY	PUTNAM	7510 N BEACH ST		FORT WORTH	TX	761371505	0.126025055	72
1629562087	BROWN	KIM	DENISE	2405 BERKSHIRE WAY		CEDAR PARK	TX	786135632	0.126062848	72
1356721955	CHAMBERLAIN	SEAN	MCKINLEY	105 E THORNTON		THREE RIVERS	TX	780712720	0.126277364	72
1588082366	AWAN	LEAH	LAEEKA	7700 FLOYD CURL DR		SAN ANTONIO	TX	782293902	0.126387925	72
1023300449	PATEL	MOHITA	ANIL	9255 DALLAS PKWY STE 110		FRISCO	TX	750334211	0.12639842	72
1164407888	FRANKLIN	CAROLYN	RUTH	10651 E ST		CORPUS CHRISTI	TX	784195130	0.126858054	72
1922247881	CASTILLO	BRIAN		13176 W LAKE HOUSTON PKWY	STE. 5	HOUSTON	TX	770445390	0.126864385	72
1932282019	HANDLEY	JOHN	DUNLOP	4632 NASA PKWY		SEABROOK	TX	775865414	0.126964055	72
1447646708	LOYA VALENCIA	CARLOS	EDUARDO	1575 N RESLER DR STE D		EL PASO	TX	799128002	0.126969837	72
1740867167	HATHERALL	LAUREN		2401 S 31ST ST # MS -M2663		TEMPLE	TX	765080001	0.127001319	72
1487881264	MEAD	CODY	D	6517 N LAKEWOOD DR		GEORGETOWN	TX	786339530	0.12714514	72
1538352281	CURBOW	AMIE	R	7474 N GRAND PKWY W STE 400		SPRING	TX	773791571	0.127151296	72
1376566125	OLUSOLA	BENEDICT	O	1700 N HAMPTON RD	SUITE 100	DESOTO	TX	751152392	0.127167022	72
1225017403	SINDHAV	JIVANTIKA		2400 CEDAR BEND DR		AUSTIN	TX	787585378	0.127170858	72
1366558116	ALEXANDER	ROBERT	SNYDER	1307 CLEVELAND AVE		FRIONA	TX	790351121	0.127173747	72
1467556100	SHRADER	KAREN	ELIZABETH	429 N GUN BARREL LANE	SUITE 111	GUN BARREL CIT	TX	75156	0.127298005	72
1821163122	LEE	EMMANUEL	JOHN	8913 COLLINFIELD DR		AUSTIN	TX	787586704	0.127305896	72
1750460317	WALTHALL	WALTER		3338 OAKWELL COURT	SUITE 107	SAN ANTONIO	TX	782183019	0.127316927	72
1104899525	KULKARNI	USHA		1810 N PLANO RD		RICHARDSON	TX	750811916	0.127332531	72
1154513182	SHANKLIN	CHRISTOPH	LANE	7601 QUAKER AVE		LUBBOCK	TX	794243360	0.127396455	72
1528005592	WHELCHEL	JEFFERY	T	4514 CORNELL ST STE B		AMARILLO	TX	791095801	0.127560595	72
1790215259	MENCHACA	RYAN		7217 TELECOM PKWY STE 100		GARLAND	TX	750442203	0.127818049	72
1588606438	CAMPBELL	HAROLD		1107 E MARSHALL AVE		LONGVIEW	TX	756015602	0.127916127	72
1023193695	DUKE	EZEKIEL	LEE	6417 CENTRAL PARK BLVD		ABILENE	TX	796065884	0.128145761	72
1326151523	BENTLEY	ANDREW	E	13082 COUNTY ROAD 2320		TYLER	TX	757075914	0.128160348	72
1629226121	MAXIMO	CHERRY		1100 WILFORD HALL LOOP BLDG 4554		JBSA LACKLAND	TX	782365638	0.128166785	72
1962768507	AFZAL	ZEESHAN		903 W MARTIN ST		SAN ANTONIO	TX	782070903	0.128183752	72
1346660883	DAY	JEREMY		203 NACOGDOCHES ST STE 280		JACKSONVILLE	TX	757662444	0.128359639	72
1275538019	HOLLAS	WILLIAM		1600 BROADWAY AVE		GLADEWATER	TX	756475040	0.128874167	72
1083689194	HUANG	ALFRED	C	117 N MACARTHUR BLVD	IRVING	IRVING	TX	750617413	0.129241875	72
1679562300	HOPKINS	VICTORIA	RUSS HWA	1305 W PARKWOOD AVE	SUITE 101	FRIENDSWOOD	TX	775465700	0.129263744	72
1013986058	COLERIDGE	SAMUEL		2106 N MAIN ST		FORT WORTH	TX	761068511	0.1292652	72
1669451019	GRUESBECK	CLAY		5245 WALZEM RD		SAN ANTONIO	TX	782182122	0.129494025	72
1598747990	RAMOS	GERMAN	A	3311 CANAL ST		HOUSTON	TX	770031847	0.129521574	72
1588193916	CHEN	LEON	CURTIS	7617 LAKEVIEW PKWY		ROWLETT	TX	750884356	0.129576355	72
1730180498	SINGH	GEETA		300 MARVIN HANCOCK DR		JASPER	TX	759513480	0.129613002	72
1790739456	MORRIS	SUSAN	MORREY	2708 S WATER ST		BURNET	TX	786114507	0.129883573	72
1821250788	THAO	LINDA	HER	294 UPTOWN BLVD STE 100		CEDAR HILL	TX	751043537	0.130112506	72
1720008923	YOUNG	RICHARD	A	1500 S MAIN ST		FORT WORTH	TX	761044917	0.130162917	72
1366012320	FRANKS	DANIELLE		3531 TOWN CENTER BLVD S STE 101		SUGAR LAND	TX	774792591	0.130267504	72
1619932076	LI	YAN		4040 MCDERMOTT RD	SUITE. 100	PLANO	TX	750247734	0.130268587	72
1932214863	MCNEW	JOHN		207 SULPHUR SPRINGS RD		BRYAN	TX	778013134	0.130313373	72
1245421437	MOLINA	MARTA	MARIA	107 WOODLAWN DR STE 101		FRIENDSWOOD	TX	775463987	0.130350747	72
1306914007	BURDINE	RAMONA	C	5420 DASHWOOD DR STE 100		HOUSTON	TX	770815333	0.130442142	72
1801807565	CROUCH	MARK		113 E LESLIE ST		HAMILTON	TX	765312209	0.13047358	72
1699757237	FIELDS	MICHAEL	D	613 ELIZABETH ST	STE. 702	CORPUS CHRISTI	TX	784042220	0.130633677	72
1457321929	COWAN	TODD	KREIG	5750 W VICKERY BLVD STE 104		FORT WORTH	TX	761077448	0.130728682	72
1942349964	CROSS	JENNETTE	L	5701 W SLAUGHTER LN BLDG C		AUSTIN	TX	787496528	0.130892056	72
1770559270	MOORE	ROBIN	MICHELLE	1200 BINZ ST STE 900		HOUSTON	TX	770046938	0.13121164	72
1316977820	BANKHEAD	DIANA		139 MAXINE ST		MINEOLA	TX	757731011	0.13137819	72
1982656583	MARCONI	MARK	ANTHONY	10119 US 59 HWY		WHARTON	TX	774887224	0.131380909	72
1932103744	GARCIA	ALVARO	RENE	11110 EAST FWY		HOUSTON	TX	770291914	0.131427854	72
1902185077	LOVELL	ANDREW	JOSEPH	3800 MAIN ST	SUITE 100	THE COLONY	TX	750562835	0.131558686	72
1508864729	MARTINEZ	JORGE		2010 E HIGHWAY 83		DONNA	TX	785372929	0.131599602	72
1053805028	GARUBA-SEDENU	ALIMATU	SADIA	9816 MEMORIAL BLVD STE 120		HUMBLE	TX	773384205	0.131644306	72
1174056618	CANTU	ROLANDO		612 E BAILEY BOSWELL RD STE 200		SAGINAW	TX	761313571	0.131770191	72
1134161359	WEED	JOHN		602 N MAIN ST		ROCKDALE	TX	765672323	0.131935929	72
1588826366	MALIYIL	JEPSIN	ANAT	1441 S MIDLOTHIAN PKWY	SUITE 100	MIDLOTHIAN	TX	760655591	0.131980005	72
1932511276	MURPHY	LEE		7700 FISH POND RD		WACO	TX	767101031	0.132043609	72
1861450769	NGUYEN	BINH	DUC	1127 OAKLAND BLVD		FORT WORTH	TX	761031123	0.132110631	72
1043570302	WYATT	LORI	C	105 ZEID BLVD		HENDERSON	TX	756526070	0.13214025	72
1164452876	DHOLAKIA	SONAL		9090 KATY FWY STE 200		HOUSTON	TX	770241696	0.132175655	72
1548794001	CAMPBELL	KRISTINA	CULOTTA	919 LOCKE ST		SAN ANTONIO	TX	782082127	0.132323761	72
1790738524	WESTMORELAND	D'LAINE	DUNN	220 E. HARRIS		SAN ANGELO	TX	76903	0.132349442	72
1245328376	REICHMAN	ALAN	JOHN	15200 SOUTHWEST FWY STE 175		SUGAR LAND	TX	774783892	0.132421801	72
1770862047	CANTU	SERGIO	SAUL	779 N TEXAS BLVD		ALICE	TX	783323883	0.132532471	72
1619179447	LEGALL	MICHELLE	EVETTE	18321 W LAKE HOUSTON PKWY	SUITE 310	HUMBLE	TX	773463587	0.132620377	72
1255879581	CANADAY	HOLLY	BELL	6911 HIGHLAND CREST LN		SACHSE	TX	750483556	0.132806991	72
1023512019	MOTL	SEAN	DANIEL	1900 ALDRICH, STE 150		AUSTIN	TX	78723	0.133138518	72
1891834685	KHAN	FAZAL	AB	5568 WESLAYAN ST		HOUSTON	TX	770051942	0.133381048	72
1336186584	MCSHANE	JERRY	MICHAEL	321 W. SAN AUGUSTINE ST		DEER PARK	TX	775364061	0.133813727	72
1679678460	ARUMUGHAM	PALANIAPP		399 W CAMPBELL RD STE 412		RICHARDSON	TX	750803636	0.133845115	72
1639308398	MOSES	DEBRA	JEAN	451 KINGWOOD MEDICAL DR	SUITE 200	KINGWOOD	TX	77339	0.133879491	72
1518947365	STOKES	JASON	R	10625 W. PARMER LANE	SUITE D400	AUSTIN	TX	78717	0.134136812	72
1881912772	FERRY	PAMELA		605 S CONROE MEDICAL DR		CONROE	TX	773044722	0.134228406	72
1003022898	AHMED	NUSRAT		905 N GULF BLVD		FREEPORT	TX	77541	0.134260983	72
1417335480	NWEKE	IKENNA		3024 HIGHWAY 121		BEDFORD	TX	760214037	0.13432808	72
1033191762	RAMIREZ	ROBERTO		3349 S HWY 181	4	KENEDY	TX	781195268	0.134332398	72
1093949695	MOTT	HILDA	LANYEIN	5001 N PIEDRAS ST		EL PASO	TX	799304210	0.134335894	72
1710233846	THOMAS	DAVID	ANDREW	1204 N MOUND ST		NACOGDOCHES	TX	759614027	0.134350417	72
1316329170	KURZ	SALLY		1000 BONNIE BRAE AVE		FT WORTH	TX	761114301	0.134406508	72
1154498228	MUNOZ	ABILIO		2115 NORTHLAND DRIVE		AUSTIN	TX	787561115	0.134460343	72
1053486845	DAHL	ELLEN		1661 EASTCHASE PKWY		FORT WORTH	TX	761204407	0.134515239	72
1225073810	MEHKRI	SUMYRA		502 S. CLOSNER		EDINBURG	TX	78539	0.134621587	72
1073532503	ALEXANDER	STUART	KALMAN	4438 W JEFFERSON BLVD		DALLAS	TX	752114623	0.134664876	72
1285993089	FLORES	ROEL	O	1302 N PACIFIC ST		MINEOLA	TX	757731022	0.134686065	72
1164805420	MONTANEZ	MARTHA		494 KENAZO DR.	SUITE I-J	HORIZON CITY	TX	79928	0.134687858	72
1861722035	MEDINA GALVAN	DIANA		7072 FM 1960 RD E STE 7		HUMBLE	TX	773462788	0.134728209	72
1588847610	BROWN	TRAVIS	GREGORY	423 E MAIN ST STE 3		MIDLOTHIAN	TX	760653345	0.134811531	72
1972705572	NGUYEN	ERIN	HOAI	2922-B MARTIN LUTHER KING, JR. BLVD.	SUITE B	DALLAS	TX	75215	0.134877392	72
1447266705	NGUYEN	JOE	T	940 HESTER'S CROSSING		ROUND ROCK	TX	786818018	0.134908569	72
1063403244	MESSER	DALE	LEONARD	711 W SIDNOR ST		ALVIN	TX	775112168	0.135066443	72
1396066171	URIETO	JEFFREY		1776 NORTH US 287	SUITE 220	MANSFIELD	TX	76063	0.135118695	72
1710910344	COFRESI	HEBERTO		300 W VETERANS BLVD		BIG SPRING	TX	797205566	0.135185811	72
1639119704	COLE	JEANETTA	L	1910 QUAKER AVENUE	SUITE 101	LUBBOCK	TX	79407	0.135193787	72
1922637560	BYRON	FENOLD		900 TRAVIS ST APT 35		MISSION	TX	785726663	0.135224904	72
1548268998	MERTZ	BRUCE	LEIGHTON	203 WALLS DR	SUITE 204	CLEBURNE	TX	760337022	0.135617949	72
1598747289	SHIRODKAR	PRADEEP	S	11937 US HIGHWAY 271		TYLER	TX	757083154	0.135648559	72
1225003270	VELLORE	THRIVENI	RAMKUMAR	8951 RUTHBY ST STE 5		HOUSTON	TX	770613142	0.135675375	72
1275920043	GUADAMUD PACH	MARTHA		3520 S NEW BRAUNFELS AVE STE 106A		SAN ANTONIO	TX	782231404	0.135850342	72
1629431564	RUSK	ANNA	KRISTIN	103 E LAMAR ST		MCKINNEY	TX	75069	0.136072435	72
1558309070	LAY	SARAH		734 E QUINLAN PKWY STE A		QUINLAN	TX	754748640	0.13631037	72
1144208414	LAWLER	THEODORE		8951 RUTHBY ST STE 5		HOUSTON	TX	770613142	0.136343741	72
1285696575	DEATON	MICHAEL	ALLEN	3851 ROGER BROOKE DR	BROOKE ARMY	FORT SAM HOUST	TX	782344501	0.136431921	72
1568843936	LINDQUIST	SAMUEL		1600 PROVIDENCE DR	ATTN: TRACI	WACO	TX	767072261	0.136510495	72
1649594219	CONWAY	ALISHA	K	1601 E. DEBBIE LANE	SUITE 2109	MANSFILED	TX	76063	0.136581865	72
1033778980	ELQUTUB	YASER	HANY	5323 HARRY HINES BLVD		DALLAS	TX	753907201	0.136604725	72
1851457865	ALBERT	STEVEN	EARL	36000 DARNALL LOOP		FORT HOOD	TX	765445095	0.136610696	72
1447330881	SPANN	STEPHEN		4849 CALHOUN RD STE 1001A		HOUSTON	TX	772043900	0.136612856	72
1801232723	WATTS	BLAKE	MOTLEY	16100 SOUTH FWY	STE C1/100	PEARLAND	TX	775841895	0.136839916	72
1821409780	PHAM	CAVATINA	LUUGIANG	12245 RICHMOND AVE		HOUSTON	TX	770822518	0.137139594	72
1275063521	EDE	LAWRENCE	E	227 STATE HIGHWAY 75 N STE 130		HUNTSVILLE	TX	773203171	0.137206682	72
1437447588	JOSEPH	JUBY		1305 AIRPORT FWY STE 320		BEDFORD	TX	760211116	0.13721577	72
1609491398	CHAPMAN	ALEXANDRA	ELIZABETH	1600 PROVIDENCE DR		WACO	TX	767072261	0.13754185	72
1780689992	PIETSCH	DARRELL	R	6600 FISH POND RD STE 202A		WACO	TX	767102582	0.137645227	72
1174162952	NICHOLLS	COURTNEY	CHOVANAK	3323 CUMBERLAND LN		FRISCO	TX	750332375	0.137723188	72
1861553067	ANDERSON	SAUNDRA	RAE	1200 CARL RAMERT DR	STE D	YOAKUM	TX	779954868	0.137886637	72
1306167473	BELCHER	MEGAN	ELIZABETH	1001 STUDEWOOD ST STE 200B		HOUSTON	TX	770087190	0.137911037	72
1386674711	TRIMBLE	TED	DAWSON	4002 TECHNOLOGY CTR		LONGVIEW	TX	756052697	0.138251346	72
1770077760	IBARRA BECERR	PRISCILA	MARINA	1200 S 10TH AVE		EDINBURG	TX	785395516	0.138257056	72
1417395591	JODEH	AARON		1301 3RD ST STE 200		WICHITA FALLS	TX	763012245	0.13833382	72
1568653269	PATTERSON	JOHN		11680 PEBBLE HILLS BLVD	SUITE 107	EL PASO	TX	799361090	0.138359985	72
1366778136	WHITT	THERESA	ANN	2501 MAPLE ST		ABILENE	TX	796025058	0.138415635	72
1043460124	CADENA-GARZA	ARACELY		101 S BROADWAY		ELSA	TX	785430035	0.138421631	72
1356537344	ANWASI	FRANCIS		4301 COLLEGE DR	SUITE 700	VERNON	TX	763843128	0.138450353	72
1811282932	HAGEN	MICHAEL		2401 S 31ST ST		TEMPLE	TX	765080001	0.138493835	72
1720045842	LEDESMA	GILBERT		707 N FIELDER RD	#A	ARLINGTON	TX	76012	0.138573636	72
1568638450	KRUPNIK	YELENA		15655 CYPRESS WOOD MEDICAL DR STE 100		HOUSTON	TX	77014	0.138638148	72
1508850835	GARZA DE CALD	BEATRIZ	A	1700 E SAUNDERS ST STE A300		LAREDO	TX	780415474	0.138656768	72
1801103767	LIM	GRACE	E	925 E SOUTHLAKE BLVD STE 100		SOUTHLAKE	TX	760921477	0.138758838	72
1366882623	OLOTU	OLUSESAN	OLUSEUN	4217 MARSH RIDGE RD STE 100		CARROLLTON	TX	75010	0.138897261	72
1972525293	FISCH	JASON	P	511 W FM 544	SUITE 204	MURPHY	TX	750944581	0.138952498	72
1447276399	LORIMER	WISHARD	S	6601 DAN DANCIGER	SUITE 100	FORT WORTH	TX	761334953	0.139082372	72
1437237450	FADULU	SUNDAY	OLUFUNMIL	2727 W HOLCOMBE BLVD		HOUSTON	TX	770251669	0.13909171	72
1700852183	EARHART	JAMES	M	1323 E FRANKLIN ST	SUITE 105	HILLSBORO	TX	766452678	0.139115996	72
1750541991	KIRKWOOD	TOBY	CARTER	4001 PRESTON AVE STE 110		PASADENA	TX	775052051	0.13916578	72
1255335782	REYNOLDS	JARRELL	PAUL	310 S PECOS ST	2ND FLOOR	COLEMAN	TX	768344159	0.139222113	72
1194882241	POLKOWSKI	CHERYL	ANN	300 WILSON ST		HENDERSON	TX	756525956	0.139226889	72
1235196957	MERCER	JOHN	WESLEY	600 COOPER DR		WYLIE	TX	750983970	0.139281822	72
1821288499	VEDATI	DURGA	PRASAD	611 N MACARTHUR BLVD	SUITE 110	IRVING	TX	750617423	0.139449	72
1386602696	CLOTHIER	NORMAN	F.	2821 E PRESIDENT GEORGE BUSH HWY	SUITE 100	RICHARDSON	TX	750824266	0.139537964	72
1245284256	MACDONALD	JOHN	W	202 NORTH CHURCH STREET		DAYTON	TX	775352604	0.139799875	72
1891767513	MEHDI	MUZAFFAR		916 W. ILLINOIS AVE		DALLAS	TX	75224	0.139881875	72
1679070502	JOSEPH	JUSTIN	JOHN	2606 HOSPITAL BLVD STE B		CORPUS CHRISTI	TX	784051804	0.139887533	72
1619170230	METCALF-KELLY	JAMIE	ANN	3821 W SPRING CREEK PKWY		PLANO	TX	750233808	0.139918092	72
1467708883	PATEL	SHRUJA	P	633 E FERNHURST DR STE 802		KATY	TX	774501587	0.139940616	72
1184959959	JAVED	SARA		1504 TAUB LOOP		HOUSTON	TX	770301608	0.14009231	72
1083649446	CABANSAG	DEAN		1301 W 7TH ST	STE121	FORT WORTH	TX	761022651	0.140105792	72
1235139080	GALEWALER	JOHN	E.	304 CHARLIE ST		WHITESBORO	TX	762731103	0.140134411	72
1154360766	KERBACHER	JAMES		764 W COMMERCE ST		FAIRFIELD	TX	758401428	0.140185667	72
1407969140	EGELSEE	LUIS		651 N US HWY 183	SUITE 110	LEANDER	TX	78641	0.140190262	72
1285664581	MILLER	SUSAN		6550 FANNIN ST	SUITE 1101	HOUSTON	TX	770302717	0.140211624	72
1174542351	RODRIGUEZ	ORSON	P	2355 E GRAPEVINE MILLS CIR		GRAPEVINE	TX	760512047	0.140313075	72
1336282060	ALDRICH	JENNIFER		8335 WALNUT HILL LN STE 100		DALLAS	TX	752314256	0.140397014	72
1033171525	VU	CHI	HA	1050 W ARKANSAS LN STE 150		ARLINGTON	TX	760136308	0.140506839	72
1821060559	FEEHERY	TERRENCE	M	6161 N HIGHWAY 161		IRVING	TX	75038	0.140680131	72
1386724706	RILEY	LIZABETH	ELLEN	7200 CAMBRIDGE ST STE 6.100		HOUSTON	TX	770304202	0.140681644	72
1295795961	FLORY	JENNIFER	K.	7556 HONEYSUCKLE		TEMPLE	TX	765025631	0.140716961	72
1205040383	ROSENQUIST	JASON	L	2191 TWIN SISTERS DR		SPRING BRANCH	TX	780706640	0.140867639	72
1780260794	JOY	RUBY	VADAKKETH	13209 QUIET LAKE LN		PEARLAND	TX	775845581	0.140901811	72
1538115951	CROSSNOE	CHETLEN		4515 MARSHA SHARP FWY		LUBBOCK	TX	794072520	0.140916127	72
1790989044	SMITH	CARLTON		1225 NORTH LOOP WEST	SUITE 1055	HOUSTON	TX	770081756	0.140970347	72
1538114897	HALE	SHARON	KAY	618 SOUTH 3RD ST		WORTHAM	TX	76693	0.141007354	72
1134300858	DHINGRA	RAKESH	KUMAR	5392 W 34TH ST	108	HOUSTON	TX	770926626	0.141208678	72
1447660535	OOMMEN	SHIBU		7451 W STATE HIGHWAY 29		GEORGETOWN	TX	786286849	0.141243671	72
1457911760	CLINE	DEVYN	MARIE	1600 PROVIDENCE DR		WACO	TX	767072261	0.141666517	72
1548266232	WYSOKI	JOSEPH		9969 FREDERICKSBURG RD		SAN ANTONIO	TX	782404106	0.141674977	72
1639130511	WILKINSON	TERRY	L	121 E RANDOL MILL RD		ARLINGTON	TX	760115834	0.141808024	72
1255392031	BURKE	ANDREW	BARRAND	1717 N GARRETT AVE		DALLAS	TX	752067514	0.14190527	72
1427051028	CUADROS	MARIA	M	14856 PRESTON RD	SUITE 100	DALLAS	TX	752546822	0.141934096	72
1730140765	PAFFORD	DICK		7601 GLENVIEW DR		RICHLAND HILLS	TX	761808331	0.142053406	72
1285664862	CRUZ	RAMON		2245 BRINKER RD	SUITE #100	DENTON	TX	762086175	0.142203049	72
1891172839	MOHAMMED	AMANDA	ELISE	5323 HARRY HINES BLVD		DALLAS	TX	753907201	0.142344325	72
1538145198	STEWART	JEFFREY	G	4333 N JOSEY LN	#302	CARROLLTON	TX	750104629	0.14235643	72
1457340010	CASEY	DANIEL	FREDERICK	1500 S MAIN ST	FORT WORTH	FORT WORTH	TX	761044917	0.142367601	72
1114922499	DELGADO	LUIS JR		5128 N 10TH ST		MCALLEN	TX	785042834	0.142489818	72
1497947352	REYES	ROWENA	MARIA	5788 ECKHERT RD		SAN ANTONIO	TX	78240	0.142546267	72
1023029287	ACHI	JYOTHI	NAPEENA	22999 HIGHWAY 59 N	SUITE 232	KINGWOOD	TX	773394440	0.142607445	72
1376563403	KIM	STEPHEN	ALAN	3140 LEGACY DR STE 720		FRISCO	TX	750347917	0.14276796	72
1336142512	BROWN	WAYNE		3201 S LOOP 256	STE 630	PALESTINE	TX	758016901	0.142813296	72
1922058502	PARSI	KIA	E	1103 WOODSON DR		CALDWELL	TX	778361052	0.142819414	72
1104205343	RANDDOLF	DERRICK		701 W 5TH ST		ODESSA	TX	797634206	0.142838977	72
1073012977	JENKINS	EBONY		7232 NORTH FWY		FORT WORTH	TX	76137	0.142900314	72
1114917572	FOTINOS	MELETIOS	JAMES	415 EMBASSY OAKS		SAN ANTONIO	TX	782162040	0.142913807	72
1316268162	CALIXTO-MONTA	SERGIO		6300 SAMUELL BLVD	STE. 120	DALLAS	TX	752287137	0.143049214	72
1992024699	REGALADO VERA	NORA	GEORGINA	6600 N DESERT BLVD		EL PASO	TX	79912	0.143128259	72
1790871127	BRYANT	KEVIN	M	2100 W COLORADO BLVD		DALLAS	TX	75211	0.14314416	72
1548297096	SHARMAN	RALPH	STODDARD	170 BENNEY LANE	SUITE 200	DRIPPING SPRIN	TX	786205248	0.143184039	72
1407295785	SEALE	JENNIFER	MARGARITA	1600 PROVIDENCE DR		WACO	TX	767072261	0.143340829	72
1477547651	JOHNSTON	JOHN	R	250 BLOSSOM ST	STE 310	WEBSTER	TX	775984204	0.143571822	72
1770554081	WILLIAMS	CARL	L	2200 BERGQUIST DR	STE 1, ATTN	LACKLAND A F B	TX	782365200	0.143728464	72
1659333771	CHARLES	DARIN	LEE	1601 E DEBBIE LN	STE#2109	MANSFIELD	TX	760633674	0.143736669	72
1083649743	PONCE DE LEON	ANNE	MARIE	1437 HIGHWAY 6 STE 100		SUGAR LAND	TX	774785131	0.144071877	72
1487642393	BAILEY	MICHAEL	GENE	1804 COLLEGE AVE		LEVELLAND	TX	793366507	0.144108486	72
1740314657	WILKERSON	KEITH	WADE	3150 MATLOCK RD	SUITE 405	ARLINGTON	TX	760152992	0.144307351	72
1205329471	JONES	WILLIAM	RYAN	1313 RED RIVER ST STE 100		AUSTIN	TX	787011923	0.144562138	72
1043206733	MCMULLEN	DEIRDRE		3281 ROCKY CREEK DR	SUITE 500	MISSOURI CITY	TX	774594750	0.144711	72
1457791618	ATENCIO	ANNA		306 E MAIN AVE	SUITE 5 & 6	ALTON	TX	785736955	0.1448218	72
1295732832	BURLING	CHRISTOPH	MICHAEL	618 N JEFFERSON AVE	STE 1	MT PLEASANT	TX	754553647	0.144824522	72
1689106486	NINAN	VINU		14023 SOUTHWEST FWY		SUGAR LAND	TX	774783550	0.145070299	72
1619269099	KINNEY	BRUCE	S	3107 W CAMP WISDOM RD STE 170		DALLAS	TX	752372643	0.145504814	72
1881629624	GUTIERREZ	MIGUEL	A	1517 TEXAS DR		WEATHERFORD	TX	760866327	0.145690299	72
1619062734	HUGHES	LARRY	C	701 MCCLINTIC DR		GROESBECK	TX	766422128	0.145744846	72
1366891624	DIANES	GABRIEL		11937 US HIGHWAY 271		TYLER	TX	757083154	0.145851645	72
1790847374	ROMO-FRITZ	JULIE		18220 STATE HIGHWAY 249 STE 400		HOUSTON	TX	770704349	0.146154833	72
1457440034	MITCHELL	SHAUNNA	SUE	1005 N EASTMAN RD		LONGVIEW	TX	756014231	0.146498283	72
1326471210	KLING	DAVID	RYAN	225 E SONTERRA BLVD STE 113		SAN ANTONIO	TX	782583993	0.146679394	72
1902966443	RAVICHANDRAN	LATHA	M.	1602 ROCK PRAIRIE RD STE 230		COLLEGE STATIO	TX	778458307	0.146975154	72
1093712705	WILLIS	DENNIS	EARL	2455 NE LOOP 410	STE 100	SAN ANTONIO	TX	782175649	0.147257702	72
1093974024	SOMCIO	DEEPA	PATEL	1100 W 34TH ST		HOUSTON	TX	770186206	0.147460743	72
1316442247	BAIAMONTE	NATALIE	KAY	426 CASTROVILLE RD STE 3		SAN ANTONIO	TX	782075169	0.147518391	72
1952303299	BURNS	CARRIE		4308 ALLENBROOK DRIVE		BAYTOWN	TX	77521	0.147554087	72
1831622687	KIM	AUDREY		1400 S COULTER ST	SUITE 5100	AMARILLO	TX	791061786	0.147810425	72
1811995145	RAMSEY	DAVID	BRUCE	214 SW 26TH AVE	SUITE E	MINERAL WELLS	TX	760678249	0.147876827	72
1275618696	FOOX	IVOR	W	9055 KATY FWY STE 200		HOUSTON	TX	770241629	0.147966313	72
1720023096	BURTON	SHAWN	D	2200 SOUTHWEST FREWWAY	333	HOUSTON	TX	77098	0.148118448	72
1811012198	MITCHELL	RAYFORD	BENARD	302 N BUTLER ST		KARNES CITY	TX	781182801	0.148232424	72
1134698939	HOLMES	CAYLA		3600 GASTON AVE STE 1109		DALLAS	TX	752461811	0.148237264	72
1881647881	TINKER	ARLENE		1601 MAIN ST STE 210		RICHMOND	TX	774693230	0.148252829	72
1912093683	LEE	YATES	P	818 RINGOLD		HOUSTON	TX	77088	0.148325966	72
1134161367	SPENCER	STEVEN	C	701 S FRY RD	SUITE 103	KATY	TX	774502255	0.148330733	72
1457358194	CENTENO	MICHAEL	ANTHONY	917 SOUTH PORT AVENUE		CORPUS CHRISTI	TX	78405	0.148345486	72
1144424516	OZA	VIJAY	CHANDULAL	10490 HUFFMEISTER RD STE D		HOUSTON	TX	770655654	0.14872877	72
1801802152	NAVARRO	CARLOS	F.	706 W BEN WHITE BLVD BLDG A	STE 100	AUSTIN	TX	787047034	0.148741318	72
1356357610	NUGENT	MARK	A	15801 W HWY 71 STE 100		BEE CAVE	TX	787382703	0.148880673	72
1083697593	RHODES	KERRY		631 W 38TH ST	#2	AUSTIN	TX	787051250	0.148887289	72
1780900753	AVERY	RICHEL	ZAYAS	7703 FLOYD CURL DR		SAN ANTONIO	TX	782293901	0.149022217	72
1063461549	HARTFIEL	ARLYNN	HENRY	1414 EAST WALNUT		SEGUIN	TX	781555175	0.149174641	72
1609863760	BUNDRANT	BRADLY		2001 HUTCHINS AVE STE C		BALLINGER	TX	768214453	0.149179449	72
1811911464	MEARS	BRENDA	J	7301 ARBOR OAKS DR		DALLAS	TX	752482203	0.149502285	72
1316985583	MANN	MICHAEL	W	32665 US HIGHWAY 281 N		BULVERDE	TX	781633124	0.149679904	72
1891884409	CARTER	DAVID	C	313 E ANDERSON LN	SUITE 200	AUSTIN	TX	787521236	0.149800382	72
1184828741	ELSAID	SALEH		301 UNIVERSITY BLVD		GALVESTON	TX	775551385	0.149990838	72
1386134757	SOOKPRASONG	GEMMA	M	1600 PROVIDENCE DR		WACO	TX	767072261	0.149991959	72
1962849612	VOGT	MANUEL		414 NAVARRO ST STE 703		SAN ANTONIO	TX	782052515	0.150114441	72
1003815093	VILLEGAS	LEOPOLD		2548 MEMORIAL BLVD		PORT ARTHUR	TX	776402825	0.150145943	72
1053467902	JACKSON	MICHAEL	RAY	103 N FIRST ST		ROCKWALL	TX	750873033	0.150166169	72
1942590690	NEWTON	HALEY	C	6750 N MACARTHUR BLVD STE 350		IRVING	TX	750392484	0.150202675	72
1912387556	GU	MINYING		1611 HEADWAY CIR	BLDG 2	AUSTIN	TX	787545165	0.150304495	72
1932184967	SANDERS	CHARLES		7121 S PADRE ISLAND DR		CORPUS CHRISTI	TX	784124940	0.150392363	72
1598746331	RIOS	GADDIEL	DAVID	2222 GREENHOUSE RD STE 1000		HOUSTON	TX	770847342	0.150401217	72
1609882596	GORDON	DEMPSEY	D	9870 GATEWAY BLVD N	STE B-7	EL PASO	TX	799244425	0.150619322	72
1629366075	EDWARDS	LEE	KENDALL	18300 KATY FWY	SUITE 615	HOUSTON	TX	770941385	0.150679251	72
1689754632	MATOCHA	JOHN	CHARLES	123 N POST OAK LN	SUITE 420	HOUSTON	TX	770247715	0.150753293	72
1629084793	WALKER	BRENT	W	9101 N CENTRAL EXPY	SUITE 300	DALLAS	TX	752315927	0.150753749	72
1467951384	WRIGHT	PAUL	W	900 OAK VIEW DR		OAK POINT	TX	750683078	0.150815547	72
1295901049	SHIBLI	UROOJ		2704 N GALLOWAY AVE STE 103		MESQUITE	TX	751506379	0.150981072	72
1386732527	THARAKAN	DAVID	K	2838 N LOOP 1604 E	SUITE 104	SAN ANTONIO	TX	782321711	0.151004243	72
1083093660	ESPARZA	MARY JOSE	A	2000 TRANS MOUNTAIN RD STE B		EL PASO	TX	79911	0.151158166	72
1265408298	SHEFFIELD	JESSE	DAVID	9821 CHINA SPRING RD		WACO	TX	767084800	0.151301702	72
1083619746	WILSON	HUGH	H	10502 GARY AVE		LUBBOCK	TX	794236047	0.151366062	72
1255384582	SEGREST	DAVID		2801 FRANCISCAN DR		BRYAN	TX	778022544	0.151374521	72
1104820893	GRAVES	GLENN	R	2555 WESTERN TRAILS BLVD	STE 101	AUSTIN	TX	787451574	0.151447271	72
1881871481	HOWELL LOUP	LEE	ANN	9409 HIGHWAY 6		NAVASOTA	TX	778687233	0.15155782	72
1427316322	BRADLEY	CAMILLE	MARIE	6301 GASTON AVE	STE 300	DALLAS	TX	752143922	0.151760982	72
1760427173	KORTIKERE	SARITHA	ARUN	805 MEDICAL CIRCLE DR		LONGVIEW	TX	75605	0.151912988	72
1366424368	BURPEE	PEGGY	A	4235 SOUTHWEST BLVD		SAN ANGELO	TX	769045635	0.151954479	72
1962583807	HOLLERAN	LINDA	MARIE	21212 NORTHWEST FWY	#225	CYPRESS	TX	774295884	0.152137288	72
1336347723	TARIQ	ZARLISH		16420 RR 620	STE 104	ROUND ROCK	TX	786815793	0.15235192	72
1811958796	PETTWAY	JOHN	B	121 E RANDOL MILL RD		ARLINGTON	TX	760115834	0.152483856	72
1619406592	PILLAR	KERRI	ANN	606 E NUECES ST		VICTORIA	TX	779015087	0.152609196	72
1831284876	ROTH	GEORGIA	W	3600 MEMORIAL BLVD		KERRVILLE	TX	780285768	0.152690735	72
1114071776	SAYANI	JAIRAJ		14131 MIDWAY RD	SUITE 620	ADDISON	TX	750013623	0.152703918	72
1922071042	JACKSON	DOROTHY	LOUISE	1114 W BOW ST		TYLER	TX	757025137	0.152723713	72
1801837737	SHAFF	DENISE	LORRAINE	5711 LONGMONT LN		HOUSTON	TX	770572509	0.152745792	72
1245550656	BOGWU	JUSTIN	IKEM	14201 E SAM HOUSTON PKWY N		HOUSTON	TX	770446291	0.15284959	72
1932273059	PATEL	SONAL	R	6120 AVERY DR	#3202	FT WORTH	TX	761325397	0.153086943	72
1700045580	KURIEN	ALEENA		855 MONTGOMERY		FORT WORTH	TX	761072553	0.153094628	72
1467434936	FORRISTER	SONJA	LOUISE	102 E YOUNG ST		LLANO	TX	786431344	0.153214124	72
1639610033	YANOFF	ELIZABETH	CALLOWAY	12301 MAIN ST		HOUSTON	TX	770356207	0.153236019	72
1770575730	PRABHU	FIONA	R.	3601 4TH ST	SUITE 1C143	LUBBOCK	TX	794308143	0.15326532	72
1437134137	KIRKWOOD	MILTON	E	4001 PRESTON AVE	SUITE 110	PASADENA	TX	775052019	0.153305574	72
1073580916	GILLIAM	LESLIE	SHANE	205 E FREY ST STE 201		STEPHENVILLE	TX	764012600	0.153310024	72
1588626816	STERLING	JAMES	ANTHONY	2612 W VILLA MARIA ROAD		BRYAN	TX	778074867	0.153442819	72
1003851676	GUTSMANN	ASTRID		411 E MCDERMOTT DR		ALLEN	TX	750022854	0.153456044	72
1679578660	STEWART	KEVIN	L	305 RIVER FERN AVE APT 1425		GARLAND	TX	750402404	0.153639265	72
1497837629	CHAVEZ	AMANDA	B	1901 BABCOCK RD		SAN ANTONIO	TX	78229	0.153788748	72
1922536531	TOMKO	DANIELLE		1575 I 30		MESQUITE	TX	751506905	0.153806973	72
1568554756	GIBBS	MATTHEW	PAUL	530 SAN PEDRO AVE		SAN ANTONIO	TX	782125006	0.153858398	72
1790779247	VANDERHEIDEN	DAVID	LOYD	4818 HOLLY RD	SUITE A	CORPUS CHRISTI	TX	784114734	0.154047126	72
1790748523	LUTHAR	ANSHU		1250 S CAPITAL OF TEXAS HWY	BLD 1 SUITE	WEST LAKE HILL	TX	787466446	0.154065031	72
1740445758	ROA	MARIO RIZ	BASCON	4421 HIGHWAY 6 S STE 100		COLLEGE STATIO	TX	778456176	0.154562445	72
1942427067	GOOMAR	ANEETA		601 CANYON DR STE 100		COPPELL	TX	750193860	0.154582403	72
1952678880	PEREZ	KARLA	ALEJANDRA	13725 NORTHWEST BLVD	STE 120	CORPUS CHRISTI	TX	784105127	0.154668305	72
1699108050	GARCIA	DANA	MARIE	3828 S 1ST ST		AUSTIN	TX	787047048	0.155203357	72
1780900340	CANDELARIO	DAVID	WAYNE	5858 MAIN ST STE 130		FRISCO	TX	750334507	0.155316783	72
1518157213	KYAW	MIE MIE		5990 AIRLINE DRIVE		HOUSTON	TX	770767707	0.155343968	72
1750309050	SNEED	DANIEL	P	3645 WESTERN CENTER BLVD		FORT WORTH	TX	761371936	0.155523981	72
1942233523	DODGE	WILLIAM	D.	4987 W. UNIVERSITY DR.	STE. 150	MCKINNEY	TX	75071	0.155864889	72
1851865067	DICKSON	JEFFERY	THOMAS	4410 N MIDKIFF RD STE D6		MIDLAND	TX	797054249	0.155915988	72
1861404824	HENRY	BRUCE	BEAUMONT	7777 FOREST LN	A222	DALLAS	TX	752302505	0.155941701	72
1164712550	LOWE	EDDIE		1500 S MAIN ST		FT WORTH	TX	761044917	0.155942657	72
1538646351	MARTINEZ	ISABEL		737 N BISHOP AVE		DALLAS	TX	75208	0.15595402	72
1134440688	MACKIN	PATRICIA	ANNE	2241 N W MILITARY	MEDFIRST- C	SAN ANTONIO	TX	782134927	0.156079599	72
1588656409	HICKS	NANCE	D	1220 PALUXY MEDICAL CIR		GRANBURY	TX	760487901	0.156144269	72
1528033941	SANTONE	PAMELA		4560 LAKE RIDGE PARKWAY	SUITE 200	GRAND PRAIRIE	TX	75052	0.156208673	72
1437419686	BODIGE	SANDEEP		2920 N STEMMONS FWY		DALLAS	TX	752476103	0.156341622	72
1700230612	PETRIE	ROBERT		6100 LAKE WORTH BLVD		FORT WORTH	TX	761353703	0.156538754	72
1568480457	STRZINEK	ROBERT	ALFRED	1725 CHADWICK CT	SUITE 100	HURST	TX	760543337	0.156771442	72
1427322585	SORIAL	MARY	ELIAS	734 W COMMERCE ST		FAIRFIELD	TX	758401428	0.156834043	72
1942233804	GONZABA	WILLIAM		720 PLEASANTON RD		SAN ANTONIO	TX	782141306	0.15686872	72
1336168947	GAINES	LARA	LONGO	8800 KATY FREEWAY	SUITE 103	HOUSTON	TX	77024	0.156874496	72
1194768358	COLEMAN	CHAD	EDWARD	1441 S MIDLOTHIAN PKWY	SUITE 100	MIDLOTHIAN	TX	760655591	0.157183536	72
1396842290	BESTE	TIMOTHY	A.	800 S STEMMONS FWY		LEWISVILLE	TX	750675300	0.157221739	72
1477654176	BHONDI	SATNAM	SINGH SAI	9800 CENTRE PKWY STE 260		HOUSTON	TX	770368264	0.157247184	72
1396008611	MCHENRY	CLINT	WILLIAM	2100 LAKE SHORE DR		WACO	TX	767081271	0.157304044	72
1407831357	SACKRISON	GARY	M	2821 E PRESIDENT GEORGE BUSH FREEWAY	SUITE 404	RICHARDSON	TX	750824266	0.157393469	72
1710985536	FERNANDEZ	ROBERT		123 MEDICAL PARK LN STE A		HUNTSVILLE	TX	773404981	0.15744646	72
1831285014	MURR	MARILYN	G	3811 LYONS AVE		HOUSTON	TX	770208306	0.157580461	72
1982602264	ROKA	ALEXANDER	SANDOR	20658 STONE OAK PKWY	STE. 108	SAN ANTONIO	TX	782587344	0.157679714	72
1538196985	ARIYARATNA	SAVITRI		22999 HWY 59	SUITE 218	KINGWOOD	TX	77339	0.157719595	72
1700378353	ADESANYA	MISTURAT		8727 W RAYFORD DR	160	SPRING	TX	77389	0.157722616	72
1780619189	LE	KELLY	A	6800 ALMA DR	SUITE 101	PLANO	TX	750232006	0.157829995	72
1114982147	WILLIAMS	LINDA	A	209 SPEIGHT AVE		WACO	TX	767061507	0.15786984	72
1326044777	PREZAS	ROLAND		208 OAK DR S	SUITE 200	LAKE JACKSON	TX	775665790	0.157972957	72
1760482905	SIMS	MARCUS	L.	104 NORTH AVENUE H		OZONA	TX	76943	0.158019544	72
1043246291	BUIE	JOSEPH		8831 LONG POINT RD STE 300		HOUSTON	TX	770553023	0.158174031	72
1811055403	HANBY	TAMARA	K	6302 A JACKSBORO HWY		FORT WORTH	TX	761353602	0.158243478	72
1689823429	GRECZANIK	RICHARD	DAVID	3593 E GRANDE BLVD		TYLER	TX	757071400	0.158329023	72
1801915509	OWENS	BRENDA	D	3016 VISTA DEL ARROYO DR		SAN ANGELO	TX	769046146	0.158347434	72
1518986959	ZAPATA	JUAN	RAUL	307 W UPSHUR AVE		GLADEWATER	TX	756472121	0.158369111	72
1073591848	HEDGES	TONY	GENE	601 FALL CREEK HWY		GRANBURY	TX	760497960	0.158512137	72
1043342181	ESQUIVEL	LINDA	INGEBORG	11212 STATE HWY 151	MEDICAL PLA	SAN ANTONIO	TX	78251	0.158604615	72
1386756302	HARTIG	VIVIAN	RUTH	17030 HIGHWAY 3		WEBSTER	TX	775984129	0.158655815	72
1538429725	HURLBURT	JAMES	BRANDON	450 CYPRESS CREEK RD BLDG 5		CEDAR PARK	TX	786134194	0.158669924	72
1528003936	ANZALDUA	MARIO	RUDY	1512 E GRIFFIN PKWY STE 2		MISSION	TX	785722422	0.158675341	72
1932637121	GERLA	LAURA		605 S CONROE MEDICAL DR		CONROE	TX	773044722	0.158691879	72
1205393196	THIMESCH	AMY	EVAN	4325 N JOSEY LN		CARROLLTON	TX	750104635	0.158789769	72
1629084983	MEYERSON	ROBERT	Y	4515 SETON CENTER PKWY	SUITE 220	AUSTIN	TX	787595290	0.15890778	72
1740471960	BOWMAN	KENNY	LANE	2710 N STEMMONS FWY (MAXIM PHYSICIAN RESOURCES)	SUITE 100,	DALLAS	TX	752072210	0.159132515	72
1427410505	GILMORE	WYMAN		1500 S MAIN ST		FORT WORTH	TX	761044917	0.159387636	72
1750398590	DIAZ	THOMAS	GUERRA	1331 W GRAND PKWY N	SUITE 345	KATY	TX	774932710	0.159440156	72
1336229749	MELROSE	EVAN		6835 AUSTIN CENTER BLVD		AUSTIN	TX	787313166	0.159468677	72
1467448712	BELLAN	PHILLIP	MARTIN	7474 S KIRKWOOD RD	NUMBER 104	HOUSTON	TX	770723307	0.159640776	72
1265413256	OCONNOR	PAMELA	C	3115 COLLEGE PARK DR	SUITE 106	THE WOODLANDS	TX	773844000	0.159937228	72
1659684892	BAZE	CHRISTY		1709 PRECINCT LINE RD		HURST	TX	760543131	0.160418753	72
1780143883	PALMER	NATHANIEL	CLAYTON	2401 SOUTH 31ST STREET, MS-S2-663 TEMPLE, TEXAS 7650		TEMPLE	TX	76508	0.160436371	72
1619975380	SMITH	ALBERT	L	165 S 6TH ST		RAYMONDVILLE	TX	785803521	0.160488651	72
1174638902	CANNON	JEFFREY	ALEXANDER	11901 TOEPPERWEIN RD	SUITE1201	LIVE OAK	TX	782333161	0.160544069	72
1023089679	BULL	BRIAN	DOUGLAS	851 NORTH LOOP 340		WACO	TX	76705	0.160820851	72
1699857599	PARTRIDGE	DAVID	B	2100 PRESTON ST		RICHMOND	TX	774691419	0.160998727	72
1053754192	NGUYEN	DINO		3501 W HOLCOMBE BLVD		HOUSTON	TX	770251313	0.161135352	72
1134198013	CHANDRA	ARCHANA		502 N VALLEY PKWY	SUITE 1	LEWISVILLE	TX	750673437	0.161212227	72
1013966837	PERCY	MARIE		1475 GEORGE DIETER DR STE L1		EL PASO	TX	799367634	0.161328045	72
1790216208	GONZALES	CHRISTOPH	RAY	1050 W ARKANSAS LN STE 150		ARLINGTON	TX	760136308	0.161425975	72
1588895221	PAULS	ALOIS	ROGERIO	2675 41ST ST SE STE 102		PARIS	TX	754628201	0.161498965	72
1497737969	FORRISTER	SKYLAR	S	102 E YOUNG ST		LLANO	TX	786431344	0.161738776	72
1609481043	GEORGETOWN	ALICIA		6920 GLEN WILLOW DR		BEAUMONT	TX	777064112	0.161811769	72
1730440421	STATLER	ROBERT	DOUGLAS	2911 TEXAS AVE S STE 103		COLLEGE STATIO	TX	77845	0.161981525	72
1841206117	FINCKEN	GERALD	T	6835 AUSTIN CENTER BLVD		AUSTIN	TX	787313166	0.16198657	72
1922004266	STRINGFELLOW	JERRY	B	1400 COLLEGE DR	STE 202	TEXARKANA	TX	755033575	0.162032243	72
1972674976	CULLISON	SAMUEL	W.	3500 W WHEATLAND RD		DALLAS	TX	752373460	0.162093148	72
1134129950	SALINAS	MARIANO		1720 PECAN BLVD		MCALLEN	TX	785014217	0.162107941	72
1265477996	FORAN	LAINE	F	1500 S MAIN ST		FORT WORTH	TX	761044917	0.162208576	72
1679707475	STEELMAN	LYDIA	MARIE	3001 FM 2181	SUITE 300	CORINTH	TX	76210	0.162260956	72
1336185875	HELDRIDGE	TOD	C	3024 HIGHWAY 121		BEDFORD	TX	760214037	0.162399643	72
1013351204	PEREZ	LORENZO	FREDI	3821 W SPRING CREEK PKWY		PLANO	TX	750233808	0.16255477	72
1982860821	YARAMADA	HEMALATHA		71 N ABRAM CIR		SPRING	TX	773822036	0.162817961	72
1588607428	BRADLEY	DALE	J	1402 RICE RD STE 100		TYLER	TX	757033230	0.16284447	72
1699725630	RIZVI	ZAUFISHAN		18400 KATY FWY	SUITE 430	HOUSTON	TX	770941286	0.162917173	72
1336129691	WEBSTER	ROBERT	ANDREW	3560 S ALAMEDA ST STE 4		CORPUS CHRISTI	TX	784111736	0.162959523	72
1366648834	HAYNES	JAMIE	L	3601 4TH ST	STOP 8143	LUBBOCK	TX	794300002	0.163253272	72
1710175526	PURON	LUIS	ENRIQUE	5547 N MESA ST STE B		EL PASO	TX	799125462	0.163488364	72
1073619029	BANERJEE	SWAPAN	K	2622 NASA PKWY	STE B	SEABROOK	TX	775863459	0.163534281	72
1720167653	PODGURECKI	DAVID	NICK	1670 E BROAD ST	SUITE 102	MANSFIELD	TX	760631862	0.16380099	72
1164511531	DWYER	PATRICK		1264 TAMU	TEXAS A&M U	COLLEGE STATIO	TX	778431264	0.163842095	72
1063421238	HUANG	HSIEN-HUI	GRACE	817 W PIONEER PKWY	SUITE 190	GRAND PRAIRIE	TX	750514710	0.163972186	72
1982799714	MOLINAR	JOSE	M	1340 WONDER WORLD DR	STE. 4201	SAN MARCOS	TX	786667598	0.164076976	72
1851471254	LATIMER	PATRICE		4423 GRIGGS RD		HOUSTON	TX	770212815	0.164140795	72
1679527147	WHEELER	KIMBERLY		1009 W SAN ANTONIO ST		LOCKHART	TX	786442421	0.164211942	72
1962716001	MCDONALD	JARA	K	810 W HIGHWAY 71		MARBLE FALLS	TX	78654	0.164245906	72
1609882950	MORROW	JOHN	M	10401 ANDERSON MILL #110B		AUSTIN	TX	787502579	0.164251543	72
1962616706	ROLON	SAM	EDWIN	10857 KUYKENDAHL RD STE 130	ATTN: SAM R	SPRING	TX	773822936	0.164389995	72
1316188725	COIMBRA	MARIA	DE LOURDE	2108 S M ST STE 3		MCALLEN	TX	785031556	0.164534144	72
1427138411	PADGET	LARRY	GENE	2100 SCENIC DRIVE		GEORGETOWN	TX	78626	0.164576817	72
1184613473	HORNE	MONTE	HAROLD	303 N BROWN ST	BLDG II	HAMILTON	TX	765311515	0.164649964	72
1992787055	LEE	JAMES	CARLTON	519 N KING ST	STE 102	SEGUIN	TX	781554866	0.16474613	72
1851342026	KILLIAN	MICHAEL	EDWARD	900 E 30TH ST		AUSTIN	TX	787053326	0.164857512	72
1598793697	CONNOLLY	JOHN	ROBERT	515 W MAIN ST	SUITE 103	ALLEN	TX	750138000	0.165019051	72
1972646651	ALI	RAFIQ	QASAM	5110 BUFFALO SPEEDWAY STE 200		HOUSTON	TX	770054220	0.165079019	72
1689092611	TONG	BOCHEN		5655 W SAM HOUSTON PKWY N STE C		HOUSTON	TX	770415148	0.165141725	72
1902083082	HYDE	AMBER	DELAINE	3021 GATEWAY DR STE 295		IRVING	TX	750632639	0.165157879	72
1689671042	STOECKEL	MARK	DAVID	450 CYPRESS CREEK RD BLDG 5		CEDAR PARK	TX	786134195	0.16520208	72
1447606181	JANOSZ	CALEB	JOSEPH	1521 JOE BATTLE BLVD		EL PASO	TX	79936	0.165204659	72
1972598837	NIX	JOHN	E	2101 GALLERIA OAKS DR		TEXARKANA	TX	755034625	0.16541549	72
1568486389	TOLLE	MICHAEL	ADAM	8230 WALNUT HILL LN STE 600		DALLAS	TX	752314432	0.165459176	72
1366406480	DAY	JOHN	WICKLIFFE	100F W DEAN KEETON ST	U.T. UNIVER	AUSTIN	TX	787121006	0.165504544	72
1083637888	ACOSTA	PETER	PATRICK	113 PLEASANT VALLEY DR STE 210		BOERNE	TX	780065683	0.165512006	72
1932215258	DICKEY	NANCY		2900 E 29TH ST		BRYAN	TX	778022622	0.16552929	72
1477767226	NORRIS	KIM		605 S CONROE MEDICAL DR		CONROE	TX	773044722	0.165556881	72
1003818014	TOBIAS-MERRIL	EVELYN		2606 HOSPITAL BLVD		CORPUS CHRISTI	TX	784051818	0.165604554	72
1740241629	GONZALEZ	EDUARDO	A	121 E RANDOL MILL RD		ARLINGTON	TX	760115834	0.165632617	72
1659506285	BELMONTE	CHELO		12602 TOEPPERWEIN RD	SUITE #100	LIVE OAK	TX	782333269	0.165723642	72
1811213572	BLACKBURN	MATTHEW	LEE	3520 NW CENTRE DR		FORT WORTH	TX	761353612	0.165813141	72
1801993878	BLUMENAU	JOE		5715 STILL FOREST DR		DALLAS	TX	752524916	0.165846585	72
1598835068	BARRERA	ABIGAIL	RIOS	919 SW MILITARY DR STE 102		SAN ANTONIO	TX	782211580	0.165932312	72
1790814481	LUTTRELL	BRADY	L	7451 W STATE HIGHWAY 29		GEORGETOWN	TX	786286849	0.166252201	72
1417946708	KILLIAN	LUKE	MARTIN	303 N BROWN ST		HAMILTON	TX	765311515	0.166305825	72
1154681401	SISSNEY	JOHN	B	5012 S US HIGHWAY 75 STE 300		DENISON	TX	750204589	0.166489456	72
1467421875	SOZA	IVETH		810 SE MILITARY DRIVE		SAN ANTONIO	TX	782142823	0.166543579	72
1497787733	TRAN	BAO	QUOC	BROOKE ARMY MEDICAL CENTER	3551 ROGER	JBSA FORT SAM	TX	181548037	0.166673597	72
1720582356	DO	HANNAH		4841 WILLIAMS DR STE 105		GEORGETOWN	TX	786332006	0.166848204	72
1972595007	LAM	PIN	KWEE	4501 CARTWRIGHT RD	STE 604	MISSOURI CITY	TX	774593534	0.166854051	72
1497073878	WORSHAM	WARREN	KEITH	3500 W WHEATLAND RD		DALLAS	TX	752373460	0.166917626	72
1427039080	WILLIAMS	TROYCE	F	203 W 20TH ST		MT PLEASANT	TX	754551100	0.167327372	72
1811122773	GUERRA	ANGELA	MARIE	6300 GARTH RD STE 200		BAYTOWN	TX	775217669	0.167443114	72
1477531770	YANG	YI		1515 TRUEMPER ST		LACKLAND A F B	TX	782365583	0.167460538	72
1396957155	KERR	DAVID	CLARK	1700 COGDELL BLVD		SNYDER	TX	79549	0.1674978	72
1053774695	NASIR	UNNAM		205 E TORONTO AVE		MCALLEN	TX	785031209	0.167592908	72
1689937468	IRANI	BENAFSHA	B	1010 S PONDS DR		WEBSTER	TX	775981409	0.167617252	72
1508396011	PHAM	TUYET		1402 W AVENUE H		TEMPLE	TX	765045342	0.167635937	72
1730187444	SWANHOLM	DALE	G	2300 HIGHLAND VILLAGE RD	STE 600	HIGHLAND VILLA	TX	750777148	0.167766366	72
1154317980	BOND	WILLIAM	MICHAEL	7474 S KIRKWOOD RD	#104	HOUSTON	TX	770723307	0.167796258	72
1538321856	WAH	YU		527 N LEONA ST		SAN ANTONIO	TX	782073110	0.167867759	72
1811660434	REYES	DAVID	EDGARDO	7215 MCPHERSON RD		LAREDO	TX	780416554	0.167886102	72
1194768911	KELLER	SHANE	E	505 W LOUIS HENNA BLVD	STE 100	AUSTIN	TX	787281702	0.168101484	72
1851306922	STONECIPHER	ROBERT	F	3828 S 1ST ST		AUSTIN	TX	787047048	0.168142419	72
1366556441	BEDI	SAGAR		231 S COLLINS RD		SUNNYVALE	TX	751824624	0.168433886	72
1396906855	GONZALEZ GIBL	DAVID	PATRICIO	2001 GALVESTON ST		LAREDO	TX	780432910	0.168446228	72
1982677209	RANDOLPH	MARK	B	1920 CORPORATE DR	SUITE 208	SAN MARCOS	TX	786666077	0.168663487	72
1801897483	CHODOSH	THOMAS	BRENT	3933 UP RIVER RD		CORPUS CHRISTI	TX	784083020	0.168812177	72
1710007851	ROWE	LINDA	MAYES	305 SANDY CORNER RD		EL CAMPO	TX	774379535	0.168956201	72
1073868204	YANG	DONGNI		6431 FANNIN ST	SUITE JJL 3	HOUSTON	TX	770301501	0.168959803	72
1811011869	DENNIS	STEVEN	TIMOTHY	1045 GEMINI ST STE 200B		HOUSTON	TX	770582705	0.169087948	72
1154567980	GOLDSTEIN	PETER	ELLIOT	7703 FLOYD CURL DR	MSC 7794 ,	SAN ANTONIO	TX	782293901	0.169118112	72
1720198955	WARE	STEPHEN	HARRISON	4626 WEBER RD	SUITE 5	CORPUS CHRISTI	TX	784113543	0.169150201	72
1598714040	NILES	RICHARD	KENT	9250 AMBERTON PKWY		DALLAS	TX	752433224	0.169205619	72
1295774339	BOYD	ALFRED	A	9201 PINECROFT DR		SHENANDOAH	TX	773803222	0.169288469	72
1265450118	CONSELMAN	NICOLE	S	1975 ALPHA DR	SUITE 204	ROCKWALL	TX	750874951	0.169318306	72
1669498689	BANGALORE	NIRMALA	P	11937 US HIGHWAY 271		TYLER	TX	757083154	0.1693801	72
1073540381	DOYLE	TIMOTHY	JOHN	1008 RR 620 S	STE 200	LAKEWAY	TX	787345633	0.169400068	72
1063484574	DESAI	MADHUKAR	C	11888 MARSH LN	#104	DALLAS	TX	752348083	0.169454438	72
1770523821	BROWN	CHANDRA	L	6124 W PARKER RD	MOB III SUI	PLANO	TX	750938124	0.169589322	72
1417118860	PHAM	MARY ELIZ	HOANG	1600 WALLACE BLVD		AMARILLO	TX	791061799	0.169624344	72
1205832367	WALKER	DAVID	G	8408 BELLAIRE BLVD		HOUSTON	TX	770364702	0.169687097	72
1265522981	SCOTT	STEPHEN		7550 OFFICE CITY DR		HOUSTON	TX	770124115	0.170162643	72
1558933184	JENKINS	ALEXANDRE		110 ACR 2703		TENNESSEE COLO	TX	75861	0.170276044	72
1326004912	LIVINGSTON	JACQUELIN	SUE	2005 MEDICAL PKWY	C	SAN MARCOS	TX	786667576	0.170292294	72
1487135810	ENGLISH	TAHERA	DEMYA	314 EDITH		CONVERSE	TX	781091101	0.170320598	72
1699855965	KHOURY	SOLEDAD		6630 DE MOSS DR		HOUSTON	TX	770745004	0.170355382	72
1598150328	ESHARETURI	VOKE		12823 GULF FWY		HOUSTON	TX	770344807	0.170361955	72
1417906488	BELLINGER	RICHARD	KENNETH	1005 W RALPH HALL PKWY STE 221		ROCKWALL	TX	750326662	0.170380585	72
1588847826	AZAD	MOHAMMAD		60 E MCDERMOTT DR STE A		ALLEN	TX	750022802	0.170416116	72
1538357348	KAZI	AZHAR	A	3500 W WHEATLAND RD		DALLAS	TX	752373460	0.170489367	72
1912317587	REDDICK	JACOB		1104 N AVENUE S		POST	TX	793562115	0.170505842	72
1487824710	LEHMANN	MARLA	J	4333 N JOSEY LN	# 302	CARROLLTON	TX	750104629	0.170556803	72
1376502906	COHEN	DINNA	ORINA	403 MALLARD LN		TAYLOR	TX	765741210	0.170786405	72
1669647806	MURJI	ALHASHMIN	A	16675 HUEBNER RD STE 210		SAN ANTONIO	TX	78248	0.170888729	72
1013953736	ANDERSON	NORMA	ELIZABETH	7700 CAT HOLLOW DR STE 205		ROUNDROCK	TX	78681	0.171010296	72
1508276924	ROSS	TAMAREAL		20042 EVA STREET	SUITE 120	MONTGOMERY	TX	77356	0.171011456	72
1568777555	SHAMA BROWN	LEAH		903 W MARTIN ST		SAN ANTONIO	TX	782070903	0.171041355	72
1003087230	HAYNIE	AISHA	C	2223 WEST LOOP S		HOUSTON	TX	770273588	0.171054388	72
1447237243	MOHAPATRA	PRAMODA	K	215 FM 1488 ROAD	HEALTH POIN	HEMPSTEAD	TX	774459998	0.171218487	72
1437536273	SWARTZ	LAUREN		2222 W 24TH ST		PLAINVIEW	TX	790721802	0.171274238	72
1669470043	MYERS MITCHEL	FRANCES		801 EAST NOLANA	SUITE 6	MCALLEN	TX	78504	0.171571644	72
1003837758	BOCANEGRA	JAVIER	C	1616 CALLAGHAN RD		SAN ANTONIO	TX	78228	0.171689085	72
1083866099	LITCHFIELD	CHRISTOPH	T	3232 MCKINNEY AVE STE 500		DALLAS	TX	752047439	0.171692851	72
1336234509	FARRELL	JAMES	MICHAEL	910 W UNIVERSITY DR		MCKINNEY	TX	75069	0.171951919	72
1598848830	LECROY	KENNETH	DOUGLAS	6515 COLLEYVILLE BLVD		COLLEYVILLE	TX	760346231	0.171961787	72
1730255050	LACKEY	JAMES	MANNING	2235 THOUSAND OAKS DR	SUITE #117	SAN ANTONIO	TX	782323966	0.172002701	72
1215009683	BUSH	TYRONNE	A	5408 COLLEYVILLE BLVD		COLLEYVILLE	TX	760345833	0.172031815	72
1588255251	DUNCAN	SOPHIE	SHEPHERD	716 HARRIS AVE APT B		AUSTIN	TX	787052543	0.172452327	72
1942409842	ROBERTSON	JEFFREY	LYN	3851 ROGER BROOKE DR		FORT SAM HOUST	TX	782344501	0.172567262	72
1104944875	BROWN	JAMES	RAY	452 SPILLER LN		WEST LAKE HILL	TX	787464437	0.172699226	72
1467459115	EADY	CHRISTINE	M	500 WEST WHITESTONE BLVD	SUITE 100	CEDAR PARK	TX	786132271	0.172860874	72
1154320935	SPILLER	PAUL	CRAIG	1507 RIVERY BLVD		GEORGETOWN	TX	786283058	0.172881991	72
1235420878	MALDONADO	CESAR	ALFREDO	1013A S WELLS ST		EDNA	TX	779574045	0.172898898	72
1689663403	HENNAN	FLOYD	ARTHUR	200 E LIVINGSTON ST		SAN AUGUSTINE	TX	759722028	0.172911381	72
1215970876	VALDEZ	GEORGE	ANDREW	888 GRAHAM DR	STE 100	TOMBALL	TX	773753322	0.172936215	72
1538141924	BERRY	RICHARD	W	631 W 38TH ST		AUSTIN	TX	787051250	0.172958633	72
1720240054	SHAH	ZAINAB	ZAHRA	4545 POST OAK PLACE DR	SUITE 130	HOUSTON	TX	770273164	0.172974188	72
1184611725	DO	ANH	MY	2470 GRAY FALLS DR	SUITE 215	HOUSTON	TX	770776512	0.173089592	72
1477756229	RUIZ	GRETHEL	VERONICA	1415 CALIFORNIA ST		HOUSTON	TX	770062602	0.173154702	72
1124324744	GRAY	MELANIE		3101 CHURCHILL DR STE 115		FLOWER MOUND	TX	750222717	0.173167904	72
1184882813	GALLMAN	DOYLE	FAIRCHILD	2360 HIGHWAY 157 N		MANSFIELD	TX	760637540	0.17320036	72
1831115328	BABB	ERIC		3502 9TH ST	SUITE 140	LUBBOCK	TX	794153300	0.173213394	72
1285611806	PARKER-HUDSON	COURTNEY	BLAIR	1600 PROVIDENCE DR		WACO	TX	767072261	0.173310875	72
1922073816	MOCK	PRESLEY	JOE	1200 HIGHWAY 146 S	SUITE 250	LA PORTE	TX	775716131	0.17348518	72
1922018852	BUTTREY	SARAH		7000 WOODHUE DR		AUSTIN	TX	787455454	0.173538656	72
1710051735	TYE	KATHLEEN		605 HOLDERRIETH BLVD		TOMBALL	TX	773756445	0.173621408	72
1427051051	MURRY	RUCKER	STEPHEN	709 HOLLYBROOK DR STE 4500		LONGVIEW	TX	756052412	0.173686075	72
1285901140	SOLER	MICHAEL		107 CEDAR DR		PORTLAND	TX	783742935	0.173765025	72
1609869882	HENY	JOSEPH	SAMARA	903 SW 24TH ST		SAN ANTONIO	TX	782075136	0.173872423	72
1164453874	BRAGG	DAVID	W	5345 N PRESIDENT GEORGE BUSH HWY		GARLAND	TX	750402767	0.174013125	72
1396066163	MIWA	EDWARD	ALEJANDRO	2515 CASTROVILLE RD	SUITE 1	SAN ANTONIO	TX	782373359	0.174039362	72
1669091229	SHARAFI	AMIR		501 E COLORADO ST		VICTORIA	TX	779016025	0.174463826	72
1841425402	HEKEREM	KEMKA		1200 HERMANN PRESSLER DR		HOUSTON	TX	770303900	0.174746278	72
1912978206	FRANZ	CHARLES	MICHAEL	200 COUNTY ROAD 340A	BLDG I, SUI	BURNET	TX	786114537	0.174870477	72
1104821800	DAVID	RICHARD	T	117 MEDICAL CIRCLE		ATHENS	TX	75751	0.174915727	72
1538245261	MORROW	JOE	WAYNE	715 DISCOVERY BLVD	STE. 112	CEDAR PARK	TX	786132287	0.174955001	72
1679504757	AXE-LEWIS	BEVERLY		1400 S COULTER ST		AMARILLO	TX	791061786	0.175031727	72
1447223516	WORKMAN	GREGG	A	601 MEDICAL PARKWAY	SUITE D	BRENHAM	TX	778335430	0.175059354	72
1578510442	MOQUIST	DALE	C	14023 SOUTHWEST FWY		SUGAR LAND	TX	774783550	0.175182222	72
1366430332	BROOKS	MELITA	LANG	3202 S MAIN ST		LINDALE	TX	757717727	0.175243581	72
1184618001	ZENNER	GEORGE	O	5757 WOODWAY DR	STE 260	HOUSTON	TX	770571514	0.175471656	72
1033422183	DEGAZON	YVETTE	J	1001 STUDEWOOD ST	SUITE 200B	HOUSTON	TX	770087190	0.175480073	72
1598744963	RIZZO	LAURA	ANNE	2315 E SOUTHLAKE BLVD		SOUTHLAKE	TX	760926691	0.175763317	72
1154369536	KAMPAS	CHRISTOPH	P	1575 I 30		MESQUITE	TX	751506905	0.175777236	72
1619103058	MBONU	MARY		1400 COLLEGE DR		TEXARKANA	TX	755033536	0.175831569	72
1922056720	MEYER	BEAU	B	5501 GORDON SMITH DR STE 500		ROWLETT	TX	750893209	0.175871982	72
1962450205	PUGH	THERESA	JONES	1101 W 40TH ST		AUSTIN	TX	787563609	0.17605566	72
1720516719	FERRER	AMANDA	MICHELLE	1400 COLLEGE DR STE 204		TEXARKANA	TX	755033575	0.17607225	72
1063671865	SATISH	NISHA		4501 JOE RAMSEY BLVD E	STE. 260	GREENVILLE	TX	754017836	0.176650946	72
1760863138	JACKSON	JAY		1600 PROVIDENCE DR	ATTN: TRACI	WACO	TX	767072261	0.176908184	72
1902195480	KAZI	AMBER	R	17228 W GRAND PKWY S	STE 2010	SUGAR LAND	TX	774793688	0.176930864	72
1053330803	WIMBERLY	KELLY	L	17101 PRESTON RD	SUITE 200	DALLAS	TX	752481331	0.176997852	72
1982688586	INYANG	EMMANUEL	E.	1400 N WESTMORELAND RD	DEHARO-SALD	DALLAS	TX	752111656	0.177075461	72
1720197965	FONG	ROBERT	YOUNG	300 S O CONNOR RD		IRVING	TX	750602951	0.177077168	72
1023496247	SIMPSON	CHRIS		2555 GULF FWY S STE 600		LEAGUE CITY	TX	77573	0.177175712	72
1760578959	TURNER	ROBERT	M	15655 CYPRESS WOOD MEDICAL DR		HOUSTON	TX	770141471	0.177176862	72
1265848782	VETTIMATTAM	MELANIE		1305 AIRPORT FWY STE 320		BEDFORD	TX	760211116	0.177406429	72
1821259243	HAMPSTEN	ELLEN	ELIZABETH	1400 S COULTER ST		AMARILLO	TX	791061786	0.177492044	72
1952409831	PALEY	SOLOMON	ISAAC	434 N LOOP 1604 W	SUITE 1204	SAN ANTONIO	TX	782321036	0.177534256	72
1467949461	KLEY	CHRISTINE	ELIZABETH	14023 SOUTHWEST FWY		SUGAR LAND	TX	774783550	0.177632069	72
1811989858	WOLFE	MITCHELL	CURTIS	4327 BARNETT RD		WICHITA FALLS	TX	763102303	0.177676882	72
1619954278	OSIO	ARMANDO		1301 E FERN AVE	STE B-3	MCALLEN	TX	785011467	0.177709325	72
1184697773	MAYNARD	CURTIS		3415 N 23RD ST		MCALLEN	TX	78501	0.177791705	72
1083688923	MUSHLIN	GENNADY		149 HART ST	82 MEDICAL	SHEPPARD AFB	TX	763113477	0.177971899	72
1205864626	HORD	MICHAEL	SHANE	706 E FELT ST		BROWNFIELD	TX	793163440	0.178003851	72
1235724907	ODELL	MELODY	ALICE	21 ALPINE ST		COLDSPRING	TX	773318058	0.178058447	72
1013437268	LONGO	CHRISTINE	MARIE	1100 WILFORD HALL LOOP BLDG 4554		JBSA LACKLAND	TX	782365638	0.178101103	72
1184694978	PERALTA	MAX	A.	1733 CURIE DR	STE. 105	EL PASO	TX	799022910	0.178127686	72
1801836028	COCHRUM	BRETT		6108 OAKBEND TRL STE 102		FORT WORTH	TX	761323917	0.178146339	72
1649682436	ALEXANDER	SHEBY		1600 PROVIDENCE DR		WACO	TX	767072261	0.178236021	72
1437443751	WINKLER	KYLE		1103 WOODSON DR		CALDWELL	TX	77836	0.178251728	72
1396199147	PFITZER	GREGORY		1111 GALLAGHER DR		SHERMAN	TX	750901713	0.178254416	72
1093784035	BELLINGHAUSEN	MELODY	FAITH	2301 S HAMPTON	STE 900	DALLAS	TX	75224	0.178264806	72
1457374621	KIRTLEY	RANDALL	WESLEY	300 S COMMERCE ST	STE B	LOCKHART	TX	786442760	0.178307944	72
1205831310	FELDMAN	MARC	H	9055 KATY FWY	STE 200	HOUSTON	TX	770241629	0.178335486	72
1699758136	MCMULLEN	SUSAN	C	100 MUNICIPAL DR	SUITE 300	GUN BARREL CIT	TX	751563702	0.178524149	72
1285845743	AGARWAL	ANSHUL		6181 BONNIE VIEW RD	STE 160	DALLAS	TX	75241	0.178932887	72
1568454304	WISIACKAS	PHILIP	ROBERT	110 HILL AVE		COLDSPRING	TX	773315406	0.179016056	72
1548239312	CAGE	A	CLIFTON	855 MONTGOMERY		FORT WORTH	TX	761072553	0.179143396	72
1902899636	WHITED	EVEREST	AUSTIN	103 12TH ST	STE 101	PFLUGERVILLE	TX	786603960	0.179177812	72
1023087434	BERNAL	KENNETH	R	2265 N LAKESHORE DR STE 101		ROCKWALL	TX	750873210	0.179357608	72
1700879848	HENDERSON	RANDALL	DALE	1314 N BRAZOS ST		WHITNEY	TX	766922010	0.179616631	72
1861489346	MARSH	PETER	H	101 N HOUSTON ST		KAUFMAN	TX	751421950	0.179674685	72
1205825841	DIBBLE	PAUL	JAMES	18423 FM 1488 RD STE C		MAGNOLIA	TX	773548512	0.179759518	72
1275568727	STOUT	TAMARA	ALUMBAUGH	707 S FRY RD	SUITE 280	KATY	TX	774502256	0.179824592	72
1932359452	AHMED	MOIZ		2830 COMMERCIAL CENTER BLVD	SUIT # 102	KATY	TX	774946405	0.179907787	72
1538696422	VOSTA	EVA		5282 MEDICAL DR STE 250		SAN ANTONIO	TX	782296039	0.179995986	72
1568607984	CHARLES	MARISSA	G	6157 NW LOOP 410	STE. 124	SAN ANTONIO	TX	782383302	0.180389869	72
1225066889	SPEECE	CONRAD	A	10534 GARLAND RD STE B		DALLAS	TX	752182637	0.18066261	72
1174978233	TOLLEN IRIZAR	MISAEL		275 E MORRISON RD STE 1		BROWNSVILLE	TX	78526	0.180713993	72
1174961726	RIOS	MARITA	A	19707 I-10 W	#213	SAN ANTONIO	TX	78257	0.180943845	72
1780755892	DHANANI	ZULFIKARA	K	9055 KATY FWY	SUITE 200	HOUSTON	TX	770241624	0.180945652	72
1891906491	MORENO	SUSAN	C	5315 ROSS AVE		DALLAS	TX	752067418	0.181136392	72
1609222926	COLMENERO	EVAN		1208 N I27		PLAINVIEW	TX	790723937	0.181177309	72
1477561520	GREWAL	RANJIT	SINGH	21216 NORTHWEST FWY	SUITE 260	CYPRESS	TX	774291439	0.181193552	72
1760460422	BAKER	BRAD	RICHARD	1610 SOUTH CHADBOURNE		SAN ANGELO	TX	769038510	0.181206033	72
1316975477	DAVIS	WILLIAM	DONALD	2405 S GESSNER RD	SUITE B	HOUSTON	TX	770632005	0.181252332	72
1023274024	KERR	CHRISTY	LYNN	150 RIVER NORTH BLVD		STEPHENVILLE	TX	764011803	0.181451707	72
1154551752	NGUYEN	ANA	ANHTHU	1575 I-30		MESQUITE	TX	751506905	0.181672488	72
1225044589	SPRINGS	MARK		825 E RUNDBERG LN STE B1		AUSTIN	TX	787534860	0.181936485	72
1386078715	ANDERSON	NATHAN	WALLACE	622 W STATE HWY 71		BASTROP	TX	78602	0.182165118	72
1851373757	POPEK	MONIQUE	M	520 S 15TH ST		MCALLEN	TX	785015202	0.182184462	72
1821003591	AZZOLINI	SILVIO		701 S STEMMONS FWY	SUITE 260	LEWISVILLE	TX	750674547	0.182191994	72
1689688608	BRIONES	SEGUNDO	ABRAHAM	16614 SAN PEDRO AVE		SAN ANTONIO	TX	782322223	0.182194845	72
1598771610	MOON	SUSAN	M.	3551 ROGER BROOKE DR		SAN ANTONIO	TX	782346200	0.182197799	72
1528273281	RUIZ	MARILYN		14001 SHADOW GLEN BLVD	SUITE G	MANOR	TX	786533386	0.1822152	72
1285668475	YEOHAM	LORAINE	NADINE	5801 OAKBEND TRL STE 200		FORT WORTH	TX	761323916	0.182247268	72
1972501773	TERRY	GREGORY	M	2610 N ALEXANDER DR	SUITE 201	BAYTOWN	TX	775203368	0.182262215	72
1053318410	SIMMONS	CECIL	R	351 N SAM HOUSTON BLVD		SAN BENITO	TX	785864656	0.182267685	72
1225295421	HEATH	CHRISADEL	G.	3551 ROGER BROOKE DR		JBSA FT SAM HO	TX	782344504	0.182511097	72
1083143903	MORERA	PAULINO		1301 3RD ST STE 200		WICHITA FALLS	TX	763012245	0.182638347	72
1114979572	GONZALEZ	JOSE	ENCARNACI	11861 PHYSICIANS DR		EL PASO	TX	799366280	0.182660062	72
1083746119	MCGINNIS	RACHEL	C	1340 WONDER WORLD DR STE 2300		SAN MARCOS	TX	786668070	0.182678405	72
1174514137	ELLIS	DAVID	DALE	720 PLEASANTON RD		SAN ANTONIO	TX	782141306	0.182685795	72
1215399100	GAINES	SHELDON	LAWRENCE	5001 E SAM HOUSTON PKWY S		PASADENA	TX	77505	0.182692292	72
1396704433	SENDOS	ANUSUYA	N.	6550 MAPLERIDGE #210		HOUSTON	TX	77081	0.182960188	72
1235364191	SANBORN	MCLEAN	RICHARD	2900 N INTERSTATE 35 STE 302		DENTON	TX	762015151	0.18298116	72
1871856849	DICKISON	CALEB		CARL R. DARNALL ARMY MEDICAL CENTER, 36000 DARNALL L		KILLEEN	TX	765445095	0.183035259	72
1780175174	DUNBAR	AZARAEL	TITUS	1150 N 18TH ST STE 300		ABILENE	TX	796012931	0.18303716	72
1689824781	CHEN	ANGELA		12525 MEMORIAL DR STE 390		HOUSTON	TX	77024	0.183082782	72
1184124174	LUNSFORD	ASHLEY	NICOLE	4461 COIT RD STE 307		FRISCO	TX	750350525	0.183141692	72
1770586620	SAWISKY	DAVID	L	1039 N TWIN CITY HWY STE B		NEDERLAND	TX	77627	0.183372168	72
1235778432	ANYASO	CLARA		13018 WOODFOREST BLVD STE A		HOUSTON	TX	770152775	0.18340797	72
1932241247	BLACKWELL	JOCELYN	FIGUEROA	36000 DARNALL LOOP BOX 12	CARL R. DAR	FORT HOOD	TX	76544	0.183572456	72
1013328160	KRAUSE-CASTAN	JULIA	SHAE	501 E COLORADO ST		VICTORIA	TX	779016025	0.183697186	72
1851456529	MATTIOLI	MARTHA		3413 CANAL ST		HOUSTON	TX	770031833	0.184072287	72
1346423688	GAMPALA	RANJITHA		1580 S MAIN ST	SUITE 101	BOERNE	TX	780063311	0.184178025	72
1417965674	DE ROTH	GEORGINE		1200 BINZ ST	SUITE 175	HOUSTON	TX	770046900	0.184186905	72
1700019312	ALMASHJARY	EMAN		1100 W 34TH ST		HOUSTON	TX	770186206	0.184583195	72
1952317208	HART	STEVEN	B	15803 WINDERMERE DR	#103	PFLUGERVILLE	TX	786602482	0.18459992	72
1518017938	HAMILTON	CYNTHIA	KAY	2496 RICKER RD		EL PASO	TX	79916	0.184664871	72
1538379870	LAVELLE	JOHN	CHRISTOPH	3552 APPLE VALLEY DR		FARMERS BRANCH	TX	752342536	0.184810675	72
1720166390	TIMBOE	HAROLD	L	527 N LEONA ST		SAN ANTONIO	TX	782073110	0.184812177	72
1669514790	WEHMER	RALPH	EDWARD	815 BLAKLEY BEND DR		SUGAR LAND	TX	774795084	0.184838235	72
1962765834	CHOUDHARY	CHANDNI		1200 BINZ ST STE 175		HOUSTON	TX	770046925	0.185236727	72
1629172895	AVILA	FAUSTO		2010 E VILLA MARIA RD # A		BRYAN	TX	778022540	0.185271096	72
1366528242	SCHEPPLER	STEVEN	LEN	3100 SCHOFIELD RD FL 2		FORT SAM HOUST	TX	782347577	0.185426681	72
1922008473	ORTIZ	DAVID	DIONISIO	333 N SANTA ROSA AVE	4TH FLOOR,	SAN ANTONIO	TX	782073108	0.18551209	72
1982624417	KESHWANI	NAZMUDIN		17200 STATE HIGHWAY 249	SUITE 100-A	HOUSTON	TX	770641185	0.185579283	72
1376709493	AMIN	RUPEN	SURESH	2360 GUS THOMASSON RD		DALLAS	TX	75228	0.186073256	72
1871576652	RIGGINS	RICHARD	RANDOLPH	162 COUNTY ROAD 139 N		JASPER	TX	759517657	0.186092863	72
1437174620	LONG	DAVID	DEAN	910 S MAIN ST		BIG SPRING	TX	797202928	0.186377057	72
1346651718	KOY	BUNRITH		3620 EAST FARM TO MARKET ROAD 365		PORT ARTHUR	TX	77642	0.186488522	72
1750844387	LAI	JOY	ELISSA	3505 SAGE RD UNIT 908		HOUSTON	TX	770567086	0.186913097	72
1881810794	WARDLAY	BRUCE	EDWARD	1401 W JEFFERSON BLVD		DALLAS	TX	752085326	0.187008438	72
1841848652	PATEL	ZANKHANA		5477 GLEN LAKES DR		DALLAS	TX	752310946	0.187016881	72
1922493295	MCGRATH	SHARON		2255 E MOSSY OAKS RD STE 680		SPRING	TX	773891812	0.187056914	72
1417952003	GUTIERREZ-MAC	RODOLFO	GABRIEL	305 MALLARD LN		TAYLOR	TX	765741208	0.187065992	72
1891755088	JERNIGAN	FLOYD	EDSIL	7700 FISH POND RD		WACO	TX	767101031	0.187098224	72
1336470434	PINNAMANENI	PAVAN		106 N US HIGHWAY 69		HUNTINGTON	TX	759498910	0.187099458	72
1184602393	KURUNTHOTTICA	RAJU	Z	301 SETON PKWY	SUITE 401	ROUND ROCK	TX	786658002	0.187121196	72
1003140054	ZAFAR	GHAZAL	IFTIKHAR	4611 MAPLE ST		BELLAIRE	TX	774015812	0.187189317	72
1225173420	FOSTER	EUGENE	RALSTON	200 N MONTGOMERY		GILMER	TX	75644	0.187282805	72
1386687242	KOGER	LINTON	M	4211 JOE RAMSEY BLVD E	SUITE 100	GREENVILLE	TX	754017852	0.187420591	72
1245808856	BLAND	MATTHEW		5000 ELDORADO PKWY STE 420		FRISCO	TX	750338612	0.187423154	72
1578121638	DELAND	TAMRA	LYNN	206 S WALLACE CREEK RD		SAN SABA	TX	768779516	0.187466979	72
1649291782	HERNANDEZ	CHRISTINE	K	2260 TRAWOOD DR		EL PASO	TX	799353040	0.187473952	72
1548246671	MIHILLS	CODY	L	1001 W. SOUTHLAKE BLVD.		SOUTHLAKE	TX	76092	0.187504194	72
1174748305	MCCOY	JACK	C.	1515 REDWAY LN		HOUSTON	TX	770625412	0.187739749	72
1396784286	AHAMNEZE	PAULINE	MBAWUIKE	190 HEIGHTS BLVD		HOUSTON	TX	770073729	0.187767014	72
1861704744	THOMAS	J	H	2300 GREEN OAK DR STE 900		KINGWOOD	TX	773392055	0.187883308	72
1871583880	LE	MINH	Q	11937 US HIGHWAY 271		TYLER	TX	757083154	0.18799352	72
1689753824	EDMONDSON	LARRY		7800 SHOAL CREEK BLVD	STE 130W	AUSTIN	TX	787571098	0.188070957	72
1558354514	CHAN	CHINGLIN	LILLIAN	2500 FONDREN RD		HOUSTON	TX	770632319	0.188109155	72
1154316974	WHITE	DARRYL		734 W COMMERCE ST		FAIRFIELD	TX	758401428	0.188123681	72
1083676126	STIEGLER	ASHLEY		8517 FM 1826 BLDG 2	SUITE 202	AUSTIN	TX	787371473	0.188316071	72
1578147435	PATEL	NIDHI		3500 W. WHEATLAND RD		DALLAS	TX	75237	0.188387382	72
1376614487	IMAM	HASSAN		3535 TRIPP AVE		AMARILLO	TX	791211636	0.188483094	72
1447373816	WILLCOX	JAMES	GREER	4507 EDGEMONT DR		AUSTIN	TX	787315223	0.188527855	72
1366888950	GOODSON	ERIKA	BRITO	6769 LAKE WOODLANDS DR STE E		THE WOODLANDS	TX	773822771	0.188573123	72
1598701344	DUGI	DANIEL	D	2500 N ESPLANADE ST	STE 102	CUERO	TX	779544723	0.18871722	72
1558423780	KREIT	CAMIL	I	403 E DALLAS ST		CLEVELAND	TX	773274518	0.188770638	72
1326691114	REGALADO	MALINA	JESSICA	3551 ROGER BROOKE DR		FORT SAM HOUST	TX	782344504	0.188793517	72
1396718045	RAVI	SUKANYA		8224 PARK LN STE 130		DALLAS	TX	752316021	0.188977698	72
1609011485	HARRIS	MARTHA	JEAN	8017 HWY 181 N		FLORESVILLE	TX	78114	0.188988063	72
1427233303	SAMREEN	SARAH		4020 NACO PERRIN BLVD		SAN ANTONIO	TX	782172579	0.189053091	72
1679063184	LEAMON	CALLIE	ANN	1600 PROVIDENCE DR		WACO	TX	767072261	0.189121593	72
1285041129	VELAMASETTI	SAROJINI	KALA	2634 GOLLIHAR RD STE C		CORPUS CHRISTI	TX	784155259	0.18916657	72
1114054673	CUNNINGHAM	KEVIN	RAY	400 W PLUMMER ST		EASTLAND	TX	764482627	0.189239248	72
1679247787	LOPEZ	VANESSA		401 W CENTERVILLE RD STE 1		GARLAND	TX	750415400	0.189261762	72
1215953666	BALL	LINDA	J	855 MONTGOMERY		FORT WORTH	TX	761072553	0.189403969	72
1003998840	GOVINDARAJU	KANAKADUR		147 ELMHURST	SUITE 200	KYLE	TX	786406119	0.189495566	72
1780603266	WASSON	BRIAN	DAVID	220 N RIDGEWAY DR		CLEBURNE	TX	760334115	0.189503384	72
1174588438	HART	ALICIA	D	2606 HOSPITAL BLVD		CORPUS CHRISTI	TX	784051818	0.189524534	72
1558321083	JOSEPH	JOHN	ANTHONY	3801 SCOTT AND WHITE DR		KILLEEN	TX	765435252	0.189559091	72
1275733768	FRASER	DAVID	B	4333 N JOSEY LN	# 302	CARROLLTON	TX	750104629	0.189738461	72
1699295592	MURILLO	CECILIA		1800 GARNER FIELD RD		UVALDE	TX	788016210	0.189801931	72
1144243536	LEA	RUDY	NELSON	5323 HARRY HINES BLVD		DALLAS	TX	753907201	0.189883009	72
1972514461	GORDON	VICTORIA	JUDA	610 STRICKLAND DR	SUITE 340	ORANGE	TX	776304786	0.189913083	72
1588625552	PULLIAM	SCOTT	R	1926 SW GREEN OAKS BLVD		ARLINGTON	TX	760172735	0.189936614	72
1265876650	KAUR	AMANDEEP		11111 RESEARCH BLVD STE 320		AUSTIN	TX	787595732	0.190021663	72
1396908257	ROGERS	GREGORY	B	201 E GRANT AVE		MORTON	TX	793463444	0.190161741	72
1386712966	JOHNSON	LUCKETT		2600 SOUTH LOOP WEST SUITE 100		HOUSTON	TX	77054	0.190286288	72
1164004693	VONGPRATHOUM	JENNEY		1400 N INTERSTATE 35 STE C2.410		AUSTIN	TX	787011926	0.190674417	72
1851492060	WRIGHT	EARL	PAT	15632 HWY 110 SOUTH	SUITE 19	WHITEHOUSE	TX	75791	0.190762396	72
1346488905	ROSALES	VICTOR	G	12602 TOEPPERWEIN RD	SUITE 100	LIVE OAK	TX	782333269	0.190799342	72
1487774246	PUEMPEL	OTTO	F	716 LINCOLN SQ		ARLINGTON	TX	760114857	0.190846804	72
1124106869	RODRIGUEZ	RAMIRO	RINCON	7145 N GEORGE BUSH HWY		GARLAND	TX	750442988	0.190857828	72
1275982589	BRACKS	JESSICA		11937 US HIGHWAY 271		TYLER	TX	757083154	0.190864509	72
1487611091	WYNN	BOB	K	296 US HWY BUSINESS 96	POB 1270	BUNA	TX	776121270	0.190951921	72
1033665344	POLLOCK	ELIZABETH		909 N JACKSON RD		MCALLEN	TX	785019357	0.190971726	72
1528557642	ZAMORA	ELENA	NICOLE	6410 FANNIN ST STE 170		HOUSTON	TX	770303003	0.191165557	72
1851374623	MACGILLIVRAY	BRIAN	K	20658 STONE OAK PKWY	SUITE 108	SAN ANTONIO	TX	782587344	0.191321841	72
1043284938	LIVELY	JAMES	A	3802 MANHATTON DR		TYLER	TX	757019451	0.191352169	72
1992226229	PORTER	ANDREINA	ELENA	8480 HIGHWAY 6 N		HOUSTON	TX	770952004	0.191472278	72
1316969355	PETRY	GEORGE	RODNEY	645 E STATE HIGHWAY 121	SUITE 600	COPPELL	TX	750197942	0.191472864	72
1053390948	PHILLIPS	GARY	P	2626 N BRYANT BLVD		SAN ANGELO	TX	769032861	0.191526934	72
1609076637	WILLCOX	NEVENA	PAVLOVIC	1650 W COLLEGE ST	SUITE 150	GRAPEVINE	TX	760513565	0.191545176	72
1467548743	ELLIOTT	TRICIA	C	301 UNIVERSITY BLVD		GALVESTON	TX	775551385	0.191913333	72
1124057591	BUTLER	KYMBERLY	N	4405 GRIGGS RD		HOUSTON	TX	770212815	0.192058174	72
1831694579	WYNN	ALEXANDRA		2112 SW H K DODGEN LOOP STE 110		TEMPLE	TX	765047011	0.192172685	72
1962462655	NGO	KHANH	NGOC	8955 HIGHWAY 6 N	SUITE 120	HOUSTON	TX	770952320	0.19249486	72
1487008306	KHAN	IMRAN	A	701 W 5TH ST		ODESSA	TX	797634206	0.192520671	72
1801858287	SAMMARELLI	PATRICIA		8264 HIGHWAY 6 LOOP		NAVASOTA	TX	778683292	0.192552411	72
1174508329	VIKEN	RICHARD	M	2026 S JACKSON ST		JACKSONVILLE	TX	757665822	0.192879554	72
1598053423	HERNANDEZ GAR	JUAN CARL	ISRAEL	UNIVERSITY MEDICAL CENTER AT FABENS	101 POTASIO	FABENS	TX	79838	0.192984777	72
1497828263	SIDDIQUI	ZAFREEN	A	9202 ELAM RD	SOUTHEAST D	DALLAS	TX	752174151	0.19306569	72
1275866212	MCCLANAHAN	JOHN	ROBERT	7300 BOSQUE BLVD		WACO	TX	767104023	0.193398265	72
1245262450	HERR	SYLVIA	JEAN	519 N MAIN ST		CLEBURNE	TX	760333845	0.193432301	72
1073539169	PARIKH	MIHIR	J	818 RINGOLD ST		HOUSTON	TX	770886368	0.193971893	72
1013473248	KULIGOWSKI	NONGNUCH		2200 W UNIVERSITY DR STE 150		DENTON	TX	762010029	0.194026681	72
1043398456	RIDDLE	GREGORY	ALLEN	1515 TRUEMPER ST		LACKLAND A F B	TX	782365583	0.194416064	72
1891462172	BOLES	KRISTIN	LYNN	517 N CARRIER PKWY		GRAND PRAIRIE	TX	750505484	0.194454668	72
1235450784	ASHE	MARIANNA	KATE	1055 ADA ST	CENTER FOR	SAN ANTONIO	TX	782231703	0.194526245	72
1386647162	CHACON	FRANCISCO		3529 HERITAGE TRACE PKWY STE 137		FORT WORTH	TX	762444971	0.194527038	72
1508436452	MUNOZ	BIANCA		2556 LILLIAN MILLER PKWY STE 100		DENTON	TX	762107207	0.194559814	72
1003889635	NAVARRO ROMAN	LYDIA		325 W 20TH ST		HOUSTON	TX	770082436	0.194628753	72
1407071467	ATAEI	HOMAYOUN		9701 RICHMOND AVE.	SUITE 250	HOUSTON	TX	77042	0.194827472	72
1114981461	NEUMANN	SCOTT	E	4461 COIT RD STE 307		FRISCO	TX	750350525	0.194982167	72
1942301130	CASTRO	MARY JANE	SUNGA	2400 HIGHWAY 365	SUITE 201	NEDERLAND	TX	776276249	0.195034964	72
1841512019	SMITH-KNUPPEL	TERESA	KAY	200 SPRINGTOWN WAY	STE 451	SAN MARCOS	TX	786667142	0.195197583	72
1376599209	ALEXANDER	VINU		1500 S MAIN ST	1500 MAIN S	FT WORTH	TX	761044917	0.195253778	72
1023085859	SCALZI	ANGELA	R	13722 EMBASSY ROW		SAN ANTONIO	TX	78216	0.195265514	72
1063404127	BENNETT	KELLY	A.	3601 4TH ST		LUBBOCK	TX	794300002	0.195425546	72
1639505514	LEGGOE	JENNIFER	IRENE	1100 WILFORD HALL LOOP		LACKLAND AFB	TX	782365638	0.195438557	72
1073572624	MCDONALD	KELLY	COLLEEN	110 HIGHWAY 290 W		BRENHAM	TX	778339165	0.195577752	72
1205802469	ZALDIVAR	MARY	A	13722 EMBASSY ROW		SAN ANTONIO	TX	78216	0.195594098	72
1588192306	ROSALEZ	RAFAEL		21727 IH 10 W STE 103		SAN ANTONIO	TX	782572108	0.195645552	72
1144326570	CHOWDHURY	MOSTAQUE	HOSSAIN	855 MONTGOMERY		FORT WORTH	TX	761072553	0.195831181	72
1992869929	GIBBS	JAMES	EDWARD	STUDENT MEDICAL SERVICES	2620 RUSSEL	CANYON	TX	790160001	0.195842254	72
1528158656	PLUMMER	PAULA		12606 W HOUSTON CENTER BLVD	SUITE 210	HOUSTON	TX	770822784	0.196022113	72
1538371935	GUTIERREZ	NATALIA		3020 E HEBRON PKWY STE A100		CARROLLTON	TX	750104459	0.196037683	72
1023341443	SNODGRESS	CASEY	LEE	2751 E STATE HIGHWAY 114		SOUTHLAKE	TX	760926670	0.196148071	72
1669907804	SKOW	COURTNEY	MARIE	305 SANDY CORNER RD		EL CAMPO	TX	774379535	0.196307675	72
1871654574	KELSALL	PETER	J	612 N STORY RD STE 107		IRVING	TX	750616764	0.196354224	72
1942200357	CLEVENGER	CHERYL	A	2931 RICHMOND RD		TEXARKANA	TX	75503	0.196440097	72
1659662930	LOPEZ	NILDA	SHIORKOR	1500 S MAIN ST		FORT WORTH	TX	761044917	0.196503197	72
1851400188	O'CONNELL	LESLIE	A.	620 W SAN ANTONIO ST		NEW BRAUNFELS	TX	781307921	0.196534943	72
1053379750	SEBESTA	SEAN	C.	4815 ALAMEDA AVE		EL PASO	TX	799052705	0.196539048	72
1164556262	PAINE	CARRIE	GEMBLER	7601 QUAKER AVE		LUBBOCK	TX	794243360	0.19657183	72
1669672572	GUTIERREZ	MARCO		401 S ALAMO RD		ALAMO	TX	785162501	0.196760689	72
1124053996	CAMPOS	JUAN	M	804 S MAIN ST		MCALLEN	TX	785015028	0.196767154	72
1710946561	BOLES	KEITH	A.	500 SOUTH JOHNSON DRIVE		MCGREGOR	TX	76657	0.196853619	72
1376556191	PILLAI	ANUSH	S	7001 CORPORATE DR STE 120		HOUSTON	TX	770365113	0.196967126	72
1821005646	DYO	ROBERT	K.	2821 E PRESIDENT GEORGE BUSH HWY	SUITE 510	RICHARDSON	TX	750824266	0.197054642	72
1881639128	MEHANY	ALPHONSE	E	4301 GARTH RD	SUITE 400	BAYTOWN	TX	775213153	0.197079918	72
1891828117	CHRISTIANSON	AMY		1200 ENCLAVE PKWY STE 200		HOUSTON	TX	770771733	0.197297891	72
1114126703	FIELDSMITH	WILLIAM	JOSEPH	2313 RIDGE RD STE 102		ROCKWALL	TX	750875141	0.197308169	72
1841262532	KATKURI	SHOBHA		11888 MARSH LN	#104	DALLAS	TX	752348083	0.197360725	72
1649384280	FRANKLIN	RODNEY	T.	7008 INDIANA AVE	STE. A	LUBBOCK	TX	794136114	0.197563261	72
1144292921	FORGASON	BURT	LANIER	14441 MEMORIAL DR	SUITE 6	HOUSTON	TX	770796744	0.197609455	72
1376739581	GALINDO	CARLOS	X	6053 MAIN ST	STE 130	THE COLONY	TX	750564706	0.197796839	72
1609396118	HENRIE	BRADLEY		400 HARBORSIDE		GALVESTON	TX	775551120	0.197814815	72
1053309997	HUGHES	CHARLES	VON ODEN	116A JOHN DUPRE DR		LEVELLAND	TX	79336	0.197831565	72
1184797912	PHAM	TONY	TRUONG	820 N ZANG BLVD		DALLAS	TX	75208	0.197949725	72
1285647818	HERRING	RANDY		204 E 16TH ST		DALHART	TX	790224845	0.197995265	72
1902283765	GILES	MERCEDES		1853 PEARLAND PKWY STE 121		PEARLAND	TX	77581	0.198198881	72
1699915066	WATSON	JOSEPHINE	ESCASA	1800 GURLEY LN		WACO	TX	767064025	0.198201838	72
1932260668	RUMALLA	SMITA	KASAT	816 KELLER PKWY STE 102		KELLER	TX	762482479	0.198377648	72
1144280991	BOBB	BRIAN	SHAWN	170 BENNEY LN STE 200		DRIPPING SPRIN	TX	786205559	0.198468634	72
1265483366	HUTCHINS	JEFFREY	CLARK	10201 HIGHWAY 16		COMANCHE	TX	764424462	0.198480293	72
1588797864	CANNEY	DONNA	HILL	222 E WASHINGTON AVE		NAVASOTA	TX	778683028	0.1985722	72
1497794044	WILLS	SUSAN	ELAINE	262 E EVERGREEN ST		SHERMAN	TX	75090	0.198584867	72
1033117973	WALKER	MICHAEL	ALAN	801 HIGHWAY 37 S		MOUNT VERNON	TX	754576597	0.198931504	72
1518429943	O'BRYAN	RAYMOND	SCOTT	4301 GARTH RD STE 400		BAYTOWN	TX	775213159	0.199023326	72
1164694634	ELMORE	ELLEN		11149 RESEARCH BLVD	SUITE 210	AUSTIN	TX	787595279	0.199194259	72
1013939388	DICK	KARLA	RAE	3601 N HIGHWAY 157		MANSFIELD	TX	760638846	0.199351571	72
1184987406	WALKER	ZOE	MICHELLE	1507 W MAIN ST		GATESVILLE	TX	765281024	0.199419525	72
1639847593	REEVES	DEREK		1202 E SONTERRA BLVD STE 701		SAN ANTONIO	TX	782584094	0.199421089	72
1437120631	BARR	RONDA		808 JOLIET AVE UNIT 110		LUBBOCK	TX	794151148	0.199520931	72
1861572281	QUADRI	YASMEEN		1615 N MAIN ST		HOUSTON	TX	770098525	0.199630021	72
1124085295	MOLINA	ISABEL		2200 N BRYAN AVE		LAMESA	TX	793312451	0.199631696	72
1376661009	ARAMAYO	WILLY	LIZANDRO	509 W TIDWELL RD	SUITE 150	HOUSTON	TX	770914352	0.199704137	72
1033480231	ALEEM	SALMAN	S	2612 SOUTHWEST PKWY	#129	WICHITA FALLS	TX	763084600	0.19981635	72
1700893039	HUNTER	PHILIP	SCOTT	602 TITUS ST.	SUITE 130	GILMER	TX	756441700	0.199975099	72
1891720504	RUSSELL	MATASHA	L	818 RINGOLD ST		HOUSTON	TX	770886368	0.199993424	72
1700878741	HOOD	PATRICIA	CUMMING	5130 82ND ST		LUBBOCK	TX	794243024	0.200126727	72
1457447732	GANDHI	MANISH	M	11555 UNIVERSITY BLVD		SUGAR LAND	TX	774783889	0.20035635	72
1871601385	MCCLELLAND	TAMRE	B	8906 PERRIN BEITEL RD		SAN ANTONIO	TX	78217	0.200456315	72
1942848924	RODRIGUEZ	VIVIAN	AMY	721 MAIN ST		LIBERTY	TX	775754813	0.200580326	72
1730171802	DYER	JACK	W.	3601 4TH ST		LUBBOCK	TX	794300002	0.200766244	72
1639104813	WELLS	TERRY	LYNN	1015 ELLIS AVE		LUFKIN	TX	759043397	0.200845122	72
1316392640	NUNEZ	OLGA		2121 SW 36TH ST		SAN ANTONIO	TX	782373360	0.200891314	72
1629070750	UPDIKE	TRACIE	DALENE	2933 PARK PLAZA LN		PORT ARTHUR	TX	776425516	0.20091614	72
1124099007	GHANS	WAYNE	OLIVER	105 E THORNTON		THREE RIVERS	TX	78071	0.200952253	72
1679535710	MENCHACA	DIEGO	F	1203 WELBY CT	SUITE 2	LAREDO	TX	780451951	0.200961949	72
1144345687	STARK	ROBERT	SCHAER	205 N PARK ST		BRENHAM	TX	778333144	0.201092104	72
1255866695	MOHEBPOUR	KHRANASA	NESA	11714 WILSON PARKE AVE STE 150		AUSTIN	TX	787264061	0.201216252	72
1497296610	CONWAY	JORDAN	WILLIAM	501 E WASHINGTON AVE		NAVASOTA	TX	778683001	0.20127193	72
1306815923	MURPHY	GRADY	F	3700 CHEEK SPARGER RD	SUITE 170	BEDFORD	TX	760212974	0.201341961	72
1134120579	HANLEY	PATRICIA	SEBIA	912 S CAPITAL OF TEXAS HWY	STE 100	AUSTIN	TX	787465264	0.201402539	72
1184610529	MEISNER	CARL	R	2225 WILLIAMS TRACE BLVD	110	SUGAR LAND	TX	774784513	0.201427344	72
1841480613	BOYD	FRANK		12660 BEECHNUT ST	STE 110	HOUSTON	TX	770723982	0.201507072	72
1245246925	UZOAGA	ENYIBUAKU	RITA	9119 S GESSNER DR	SUITE 305	HOUSTON	TX	770742874	0.201578247	72
1326000852	STONE	MARK	A.	403 MALLARD LN		TAYLOR	TX	765741210	0.20217866	72
1649355363	CARPENTER	SU ZAN		1113 E CEDAR ST		ANGLETON	TX	775155836	0.202341789	72
1073596441	SANCHEZ-ZAMBR	SERGIO		1301 W 7TH ST	SUITE# 121	FORT WORTH	TX	761022651	0.20242261	72
1710331681	SINGH	MAHESHWAR		4100 EVERETT DR STE 400		KYLE	TX	786406147	0.20268101	72
1912570714	SELLARS	MEGAN	MILES	2701 GREAT OWL PASS		LEANDER	TX	786414446	0.202706941	72
1720173024	SAIFEE	NAFEES	F	700 HEMPHILL ST	SUITE B	FORT WORTH	TX	761043105	0.202733887	72
1790706612	CAPILI	REGINA	R	1501 W NORTHWEST HWY		GRAPEVINE	TX	760513143	0.202817257	72
[truncated: 7,787 more rows]
