# Supplementary material for: Prevalence and Correlates of COVID-19 Vaccine Information on Family Medicine Practices’ Websites in the United States: Cross-sectional Website Content Analysis
Source: JMIR Form Res. 2022 Nov 17;6(11):e38425. doi: 10.2196/38425 (PMC9671487; doi:10.2196/38425)
Supplement: Multimedia Appendix 1 [file formative_v6i11e38425_app1.zip › NPI datasets/UT_NPI.csv]

NPI	last_name	first_name	middle_name	address_line1	address_line2	city	state	zip	r	target_sample
1750348330	STONE	GREGORY	A	3336 S 4155 W, SUITE 204	WESTERN HIL	WEST VALLEY CI	UT	84120	0.0002205404	9
1508956111	KIRALY	BERNADETT	O.	1138 WILMINGTON AVE		SALT LAKE CITY	UT	841062819	0.0017724987	9
1891931408	ARBON	ROBERT	A.	1034 N 500 W		PROVO	UT	846043380	0.0041533923	9
1669935524	DALAL	MAULI	R.	555 FOOTHILL DR		SALT LAKE CITY	UT	841121106	0.0051858397	9
1154330462	HARRIS	GARY	L	502 S MAIN ST		SMITHFIELD	UT	843352314	0.0061976388	9
1265813752	YOON	SARANG	KIM	391 S CHIPETA WAY	SUITE C	SALT LAKE CITY	UT	841081263	0.0067767752	9
1295745651	RICKS	JANE	H.	1440 SUNNYSIDE AVE		SALT LAKE CITY	UT	841051631	0.0077993013	9
1194163782	OSBORNE	BRYCE		5541 W 13400 S		RIVERTON	UT	840965640	0.0079793409	9
1699865212	PARKER	ROBERT	GIL	3725 W 4100 S		WEST VALLEY CI	UT	841205530	0.0090829474	9
1760470447	HOGGAN	MARK	EDWARD	7321 BALMER ST BLDG 570		HILL AFB	UT	840565012	0.0102558075	9
1962660969	LEE	SUZANNE		3665 S 8400 W	SUITE 110	MAGNA	UT	840444907	0.0108259111	9
1528158151	BACKMAN	RICHARD	LEE	555 FOOTHILL DR		SALT LAKE CITY	UT	841121106	0.0113150901	9
1699901231	BROADBENT	DANIEL	WILFORD	991 SHEPARD LN	STE 200	FARMINGTON	UT	840252972	0.0114472043	9
1477817443	REESE	BETSY		74 E KIMBALLS LN STE 260		DRAPER	UT	840205009	0.0115545602	9
1750721148	RUSKE	NICOLE	LEE	1365 W 1000 N		SALT LAKE CITY	UT	841161654	0.0142408311	9
1346330941	HYATT	THOMAS	A.	145 W UNIVERSITY PKWY		OREM	UT	840587316	0.0157680707	9
1013245000	ANDELIN	SCOTT	ALLEN	4403 HARRISON BLVD	STE A-700	OGDEN	UT	844033271	0.0161279775	9
1871500926	BOUD	THOMAS	J	2655 W 9000 S		WEST JORDAN	UT	840888542	0.0176531691	9
1841261211	RILEY	NICOLA	IRENE	10414 S WASATCH BLVD		SANDY	UT	840924555	0.0185256181	9
1588227797	LYMAN	DANE	PHILLIP	201 W LAYTON PKWY STE 1A		LAYTON	UT	840413692	0.0187656772	9
1679673420	CALDWELL	JUDY	L.	446 S MALL DR STE 213		SAINT GEORGE	UT	847904944	0.0211776639	9
1013932185	WILSON	DIANE	EH	1937 W 5700 S		ROY	UT	840672303	0.0224005021	9
1174985808	CHEN	MICHAEL		475 W 940 N		PROVO	UT	846043301	0.0227778987	9
1649361874	PENDLETON	GUS	CURTIS	736 S 900 E STE 203		ST GEORGE	UT	847907003	0.023021895	9
1912955402	KIRBY	KARL	A	1250 E 3900 S STE 260		SALT LAKE CITY	UT	841241371	0.0234827669	9
1902127350	MCCULLOUGH	CASEY	KENT	EAST HIGHWAY 262		MONTEZUMA CREE	UT	845340130	0.0252330373	9
1811962772	JENNINGS	MICHAEL	S	4525 WASATCH BLVD	STE 310	SALT LAKE CITY	UT	841244700	0.0255288235	9
1609221696	BROWN	NATHAN	D	698 12TH ST		OGDEN	UT	844046200	0.0257510492	9
1164474268	WITTER	LORI	E	3730 W 4700 S		WEST VALLEY CI	UT	841183457	0.0272430577	9
1225324973	KENDELL	PATRICK	J	2121 N 1700 W		LAYTON	UT	840418803	0.028476283	9
1992167324	BATTY	CRAIG		475 W 940 N		PROVO	UT	846043301	0.0285055232	9
1275576027	KIRSTEIN	JUDITH	L	8846 S REDWOOD RD	STE E121	WEST JORDAN	UT	840889334	0.0331253871	9
1609020072	ROTHGERY	JULIA	ANNE	2850 N 2000 W		FARR WEST	UT	844049219	0.0341332979	9
1932278785	DRAGE	BRIAN	GARY	4460 SO HIGHLAND DR	#400	SALT LAKE CITY	UT	84124	0.0349497292	9
1619388998	FRANCIS	WILLIAM	R	830 N 2000 W		PLEASANT GROVE	UT	840624047	0.0357683338	9
1518067347	OLSEN	MAYNARD	ROBERT	575 S STATE ST		OREM	UT	840586303	0.036590172	9
1669867040	VEGHTE	MARY	WEAVER	750 ROUND VALLEY DR		PARK CITY	UT	840607548	0.0377911613	9
1073582995	HEMMERSMEIER	JOHN	M	5740 CRESTWOOD DR		OGDEN	UT	844054869	0.0381540852	9
1891740163	HOGENSON	ERIC	M	325 W CENTER ST		SPANISH FORK	UT	846602060	0.0388504123	9
1518306836	REINHARDT	EVAN		8846 S REDWOOD RD		WEST JORDAN	UT	840889334	0.0388715305	9
1033320791	TOMCO	ABRAHAM	R	700 W 800 N	SUITE 220	OREM	UT	840576301	0.0392274731	9
1518307230	BADERTSCHER	JAN	ENGLE	1120 E 100 N	STE. 1	PAYSON	UT	846511633	0.0393657885	9
1669463626	BROCKBANK	ROGER	D.	830 N 2000 W		PLEASANT GROVE	UT	840624047	0.0411698362	9
1124001789	ALLEN	JENNIFER	W	1400 FOOTHILL DR	SUITE 100	SALT LAKE CITY	UT	841082327	0.0429661367	9
1649629445	BARTCZAK	KATHLEEN	JOANNE	450 WILLIAMS WAY		MOAB	UT	845322185	0.0436271075	9
1871516625	DUNCAN	DAVID	S	3934 S 2300 E		SALT LAKE CITY	UT	841241830	0.0459972914	9
1023781259	DONNELLY	KATIE	LYNN	65 E 6850 S		MIDVALE	UT	840471215	0.0473162295	9
1548655368	WHETZEL	JACOB		375 S CHIPETA WAY		SALT LAKE CITY	UT	841081260	0.049099376	9
1346565561	DAVIS	CHRISTOPH	L	3225 W GORDON AVE	STE 1	LAYTON	UT	840416508	0.0492537059	9
1881762649	ISAACSON	BRUCE	A	550 E 1400 N STE Z		LOGAN	UT	843412407	0.0504016131	9
1114260361	HOYT	JOHN	BRADLEY	1134 N 500 W STE 102		PROVO	UT	846045569	0.0509642163	9
1134224090	GILBERT	JENNIFER	SARIAH	1975 N STATE ST		OREM	UT	840572028	0.0513582281	9
1255483392	FARLEY JONES	DIANNE		330 N RUNNING CREEK WAY	BLDG B SUIT	LEHI	UT	84043	0.0519099892	9
1033141270	DENBLEYKER	JENNIFER	J	3725 W 4100 S		WEST VALLEY CI	UT	84120	0.0535913399	9
1942390570	BELL	JENNIFER	LYNN	461 E 200 S	SUITE 100	SALT LAKE CITY	UT	841112138	0.0552527574	9
1851320642	PITTS	GEORGE	D	35 S 500 E		HEBER CITY	UT	840321918	0.0579492725	9
1801879721	MUNGER	JONAS	SETH	476 WILLIAMS WAY	STE A	MOAB	UT	845322065	0.0583214211	9
1619961315	NELSON	JEFFREY	S	8899 S 700 E	SUITE 155	SANDY	UT	840701810	0.0587863815	9
1831384452	COOK	JOSEPH	VERNON	895 N 900 E		AMERICAN FORK	UT	840039183	0.0588356485	9
1003854878	GROSE	CRAIG	M.	716 S HIGHWAY 99		FILLMORE	UT	846315134	0.0595581946	9
1760941090	FLINDERS	ZACHARY	S	475 W 940 N		PROVO	UT	846043301	0.0598116825	9
1255347472	TAYLOR	ROBERT	W	3200 N CANYON RD	#D	PROVO	UT	846044571	0.0599007397	9
1679703094	BUTAUD	WADE		325 W CENTER ST		SPANISH FORK	UT	846602060	0.061329009	9
1457445744	SHARF	FRANK	RAYMOND	745 S 2000 W		SYRACUSE	UT	840759621	0.0626699454	9
1255624755	NOORDA	SCOTT		640 E 700 S STE 201		ST GEORGE	UT	847705732	0.0628823694	9
1770569543	BEUS	MICHAEL	L	2121 N 1700 W		LAYTON	UT	840418803	0.0641670875	9
1720316714	POFF	EMILY	SPENCER	48 WEST 1500 NORTH		NEPHI	UT	84648	0.064898572	9
1508810854	BECKSTEAD	SCOTT	H	390 N MAIN ST		BOUNTIFUL	UT	840106046	0.0653582216	9
1548321862	JACKSON	JOHN	W	1300 E CENTER ST		PROVO	UT	84606	0.0656363517	9
1487609277	GAMBLE	CHRISTOPH	J	4624 HOLLADAY BLVD		SALT LAKE CITY	UT	841175206	0.066761117	9
1598879702	RICHARDS	JOHN	L	11444 S REDWOOD RD		SOUTH JORDAN	UT	840957803	0.0671382519	9
1194288233	SMITH	JARED	B.	375 S CHIPETA WAY STE A		SALT LAKE CITY	UT	841081261	0.0673945244	9
1447363239	NEWBOLD	DOUGLAS	R	3845 W 4700 S		TAYLORSVILLE	UT	841183454	0.0677035572	9
1982638250	JONES	JESSICA	L	1525 W 2100 S		SALT LAKE CITY	UT	841191401	0.0681488021	9
1932563418	STILLINGS	HANNAH	L	4745 S 3200 W		TAYLORSVILLE	UT	841292822	0.0685236282	9
1164486064	WELTER	MATTHEW	JOHN	1219 N 400 E		LOGAN	UT	843412321	0.0690845941	9
1043247588	HAMULA	JASON	FRANKLIN	389 S 900 E		SALT LAKE CITY	UT	841022310	0.0711142491	9
1073993283	BRACKEN	COLTEN	DIRK	1000 N MAIN ST		RICHFIELD	UT	847012061	0.0712906979	9
1700964269	SALKOWE	JERRY		1866 W WHITESTONE DR		ST GEORGE	UT	847904997	0.0720151472	9
1891787891	BLOINK	STEVEN	W	1750 N WYMOUNT TERRACE DR		PROVO	UT	846027600	0.0729607009	9
1932469459	CHRISTENSEN	BENJAMIN	THOMAS	13638 S MERIBEL WAY		RIVERTON	UT	840656914	0.0742728273	9
1093723835	CASEY	DAVID	N N	412 N. 200 E.		LOGAN	UT	84321	0.0750693861	9
1215357942	PRESTWICH	BRADLEY		12473 S MINUTEMAN DR		DRAPER	UT	840207870	0.0760466736	9
1528140878	WOOLF	KURTIS	A	3225 W GORDON AVE STE 1		LAYTON	UT	840415728	0.0772521771	9
1316055668	FLINDERS	DAVID	C	475 W 940 N		PROVO	UT	84604	0.0774310339	9
1306864624	MOORE	DENNIS	J	1739 W SUNSET BLVD		ST GEORGE	UT	847707141	0.078007821	9
1225083504	JUCHAU	JEFFREY	J	325 W CENTER ST		SPANISH FORK	UT	846602060	0.0793272923	9
1598173403	MACK	WHITNEY		476 WILLIAMS WAY		MOAB	UT	845322186	0.0823487109	9
1346731874	NYONE	CALEB	B.	590 S WAKARA WAY		SALT LAKE CITY	UT	841081200	0.0826032344	9
1831359744	WELLS	JOHN	SPENCER	250 W 300 N		ROOSEVELT	UT	840662336	0.0831173123	9
1538600838	BROWN	CHASE	BENCHLEY	475 W 940 N		PROVO	UT	846043301	0.0832129866	9
1417944083	BELFRY	CAROLYN	A	1100 W 2700 N		PLEASANT VIEW	UT	844044791	0.0832287087	9
1881773455	MOSER	ROYCE		1525 W 2100 S		SALT LAKE CITY	UT	841191401	0.083306707	9
1427580174	YANKE	LINDSEY		1365 SOUTH 1000 NORTH		SALT LAKE CITY	UT	841161654	0.0839655158	9
1881828622	FIXMER	JARED	M	1525 W 2100 S		SALT LAKE CITY	UT	841191401	0.0839919779	9
1083051478	TRAN	SALLY	M	181 E MEDICAL TOWER DR		MURRAY	UT	841074872	0.0841528983	9
1245356922	ROBINSON	AARON	M.	1959 N STATE ST		PROVO	UT	846041012	0.0843522717	9
1760587653	MIDGLEY	MELINDA	M	3605 S WEST TEMPLE		SALT LAKE CITY	UT	841154409	0.0858626175	9
1275530305	COLLETT	CAMILLE		1250 E 3900 S	SUITE 260	SALT LAKE CITY	UT	841241348	0.0858754018	9
1396854253	NEVILLE	ROARK	B	3225 W GORDON AVE	STE 1	LAYTON	UT	840416508	0.0859855991	9
1063971240	POTTER	MATTHEW	EDWARDS	475 W 940 N		PROVO	UT	846043301	0.0863280069	9
1275623878	HILLAM	DAVID	R.	1300 E CENTER ST		PROVO	UT	846063554	0.0866960893	9
1841380433	VAN STADEN	GAVIN	NICHOLAS	1151 WOODCREST LN		NORTH SALT LAK	UT	840543363	0.0879819938	9
1891847117	ABBINANTI	MARTIN	LAMBERT	11142 S BARRETT PARK CIR		SANDY	UT	840922200	0.0881560822	9
1912091422	TAYLOR	PAUL	RAY	124 SOUTH FAIRFIELD RD		LAYTON	UT	84041	0.0881565954	9
1275944563	INGERSOLL	JENNA	RENEE	1365 W 1000 N		SALT LAKE CITY	UT	841161654	0.0885046269	9
1487720751	FOOTE	NATHAN	CYRUS	745 S 2000 W		SYRACUSE	UT	840752303	0.0886121262	9
1891157210	CURTIS	SCOTT	RUEL	475 W 940 N		PROVO	UT	846043301	0.0888274024	9
1922000496	HAGGERTY	PHIL	STEPHEN	461 E 200 S	SUITE 100	SALT LAKE CITY	UT	841112102	0.0889723991	9
1306952056	HAFEN	MARK	K	226 N 1100 E STE A		AMERICAN FORK	UT	840032054	0.0920067346	9
1295717759	MARQUARDT	DONALD	NILAN	267 N MAIN ST		MOAB	UT	845322342	0.0921129357	9
1598790206	MARTENSON	SVEN	H	2400 N WASHINGTON BLVD		NORTH OGDEN	UT	844147233	0.0922708954	9
1548252950	MORRILL	ARNOLD	BRETT	26 S MAIN ST		CENTERVILLE	UT	840141817	0.0939757284	9
1104987916	KAMALU	LAYNE	K	120 S MAIN ST		KAYSVILLE	UT	840372527	0.0944890711	9
1013955327	ROSE	JAMES	J	325 W CENTER ST		SPANISH FORK	UT	846602060	0.0950279911	9
1215964309	LEWIS	RANDAL	JOHN	310 E 4500 S STE 410		MURRAY	UT	841073993	0.0955222743	9
1518922913	SUMPTER	STACY	LYNN	1449 N 1400 W	SUITE # 19	ST GEORGE	UT	847707301	0.0958817727	9
1639218662	YAZZIE	TIMOTHY		1134 N 500 W	SUITE 102	PROVO	UT	846043383	0.0970831803	9
1801242391	BROWN	BENJAMIN		390 N MAIN ST		BOUNTIFUL	UT	840106046	0.0973451115	9
1992952287	MORRIS	JARED	A	2121 N 1700 W		LAYTON	UT	840418803	0.099134401	9
1710123575	LOVE	KREG	JARED	88 W CENTER ST		LOGAN	UT	843214538	0.0993553857	9
1942314547	POTTER	STERLING	GLADE	945 W HOSPITAL DR	SUITE # 2	PRICE	UT	845014214	0.0999865048	9
1457549263	DALY	SARAH	ELIZABETH	475 W 940 N		PROVO	UT	846043301	0.100350997	9
1013160597	DANCE	MELANIE	ANN	1250 E 3900 S		SALT LAKE CITY	UT	841241348	0.1011664942	9
1598183030	CHEN	KARL		6272 S HIGHLAND DR		HOLLADAY	UT	841212126	0.1033858513	9
1629233960	SNELL	GEORGE	FRANCIS	721 BROOKSHIRE HOLW		KAYSVILLE	UT	840371514	0.1037076973	9
1497786677	DOUVILLE	DOUGLAS	R	3725 W 4100 SOUTH		WEST VALLEY CI	UT	84120	0.1074573538	9
1568697241	JONES	KYLE	BRADFORD	555 FOOTHILL DR		SALT LAKE CITY	UT	841121106	0.1075863196	9
1891786968	MURDOCK	JOHN	J	2075 N 1200 W		LAYTON	UT	840411616	0.1079153028	9
1992927834	COBBLE	MICHAEL	E	9355 S 1300 E		SANDY	UT	840943135	0.108395814	9
1598990392	CALDWELL	KATHARINE	L	3665 S 8400 W STE 110		MAGNA	UT	840444907	0.1091136099	9
1720209380	HAGEMEYER	MATTHEW	A	698 12TH ST		OGDEN	UT	844046200	0.109155465	9
1144319997	DINH	AN	TUONG	210 MILLPOND		TOOELE	UT	840748187	0.1091619628	9
1285760132	NORTH	JASON	KARL	1380 E MEDICAL CENTER DR		ST GEORGE	UT	847902123	0.1099198661	9
1629030838	RICHARDSON	STEVEN	G	1403 E SEGO LILY DR		SANDY	UT	840924350	0.1100063548	9
1447468293	ELY	BRIAN	M	5126 W DAYBREAK PKWY		SOUTH JORDAN	UT	840955994	0.1109645619	9
1447412135	POWERS	FRANK	J	4745 S 3200 W		TAYLORSVILLE	UT	841292822	0.1110156989	9
1518113216	MATHEWS	JAMES	DENNIS	382 W 280 N		PROVIDENCE	UT	843220609	0.111619582	9
1467891903	OLDHAM	JEDIDIAH	DUNBAR	97 PROFESSIONAL WAY STE 2		PAYSON	UT	846511680	0.1124998965	9
1093710998	ARCHER	FRANK	J	24 N 100 E		SPANISH FORK	UT	846601802	0.1133673941	9
1609140847	MANGUM	KEVIN	LAWRENCE	2295 S FOOTHILL DR		SALT LAKE CITY	UT	841094000	0.1135392553	9
1962572487	JONES	MARC	F	48 W 1500 N		NEPHI	UT	846488900	0.1142192684	9
1558520189	YOUNG	TIMOTHY	P	3605 S WEST TEMPLE		SALT LAKE CITY	UT	841151265	0.1156482897	9
1659305126	HARLINE	DONALD	NEAL	423 N OREM BLVD		OREM	UT	840578813	0.1163865622	9
1518069020	SMITH	ALAN	ROSS	140 WHITE SAGE AVE		DELTA	UT	846248928	0.1165448791	9
1013923994	CHRISTENSEN	THOMAS	R.	3949 S 700 E	SUITE 180	SALT LAKE CITY	UT	841072384	0.1173043801	9
1265947998	BOWERSOX	ALLISON		1021 E 3300 S		SALT LAKE CITY	UT	841062142	0.1177453353	9
1972521201	CAIN	LAWRENCE	A	577 S RIVER RD		ST GEORGE	UT	847902097	0.1186296093	9
1588619506	LYTLE	CARTER	S	325 W CENTER ST		SPANISH FORK	UT	846602060	0.1190481573	9
1528164621	WELLS	SARA	A	2131 E 2100 S		SALT LAKE CITY	UT	841091128	0.1201920556	9
1265439236	DAY	STEFANI	JANE	1665 BONANZA DR		PARK CITY	UT	840605127	0.1209729035	9
1962510040	WYNN	STEVEN	W	2400 NORTH WASHINGTON BLVD		N OGDEN	UT	844147233	0.1230072193	9
1982947123	ALLISON	CAMILLE	HOPE	475 W 940 N		PROVO	UT	846043301	0.124990373	9
1295817708	SMITH	LANCE	CLYDE	1059 N 100 W		BEAVER	UT	847131690	0.1251793309	9
1588126668	HULTGREN	BRITT	R.	375 S CHIPETA WAY STE A		SALT LAKE CITY	UT	841081261	0.1255271622	9
1740377225	WILLIAMS	NEVIN	BRENT	975 CHAMBERS ST		OGDEN	UT	844034591	0.1262448314	9
1144375155	FAWSON	NORMAN	H	736 S 900 E STE 203		ST GEORGE	UT	847907003	0.1263788473	9
1578540357	SHEN	KATHERINE	ANNE	4745 S 3200 W		SALT LAKE CITY	UT	841182822	0.1264364743	9
1376690180	BARTON	SCOTT	DAVID	736 S 900 E	SUITE 203	ST GEORGE	UT	847907000	0.1276450172	9
1497761621	MYERS	THOMAS	E	3200 N CANYON RD	#D	PROVO	UT	846044571	0.1283370592	9
1356437891	OLSEN	MICHAEL		379 NORTH 500 WEST	SUITE 1A	VERNAL	UT	84078	0.1288271403	9
1023063575	FERRITER	JOSEPH		1665 BONANZA DR		PARK CITY	UT	840605127	0.1290269797	9
1992047286	CLARK	ANN	LOUISE	389 S 900 E		SALT LAKE CITY	UT	841022310	0.1321537183	9
1770872319	SULLIVAN	MARY-MARI	AUSTIN	1134 N 500 W STE 102		PROVO	UT	846045569	0.13330206	9
1427008812	PETERSON	SCOTT	DAVID	575 S STATE ST		OREM	UT	840586303	0.1334728371	9
1376651448	ALLEN	C	PRESTON	2400 NORTH WASHINGTON BLVD		N OGDEN	UT	844147233	0.1338862815	9
1841444759	CAMPBELL	AARON	DAVID	26 S MAIN ST	UUHC - CENT	CENTERVILLE	UT	840141817	0.1356288805	9
1144339904	DIXON	TYLER	CARNAHAN	1477 N 2000 W		CLINTON	UT	840158638	0.1361003626	9
1720034416	PLUNKETT	STEPHANIE		1868 W 9800 S		SOUTH JORDAN	UT	840954713	0.1364821578	9
1730591876	SLADE	CHELSEA		4401 HARRISON BLVD		OGDEN	UT	844033195	0.1365366006	9
1851308902	HANCEY	BRIAN	C	2655 W 9000 S		WEST JORDAN	UT	840888542	0.1368429578	9
1497134571	SCOTT	SARAH	JANE	1250 E 3900 S STE 260		SALT LAKE CITY	UT	841241371	0.1372671649	9
1922568443	TOLES	TORY	L.	375 S CHIPETA WAY STE A		SALT LAKE CITY	UT	841081261	0.137545215	9
1760893713	STANDRING	JASON	ROCK	48 W 1500 N		NEPHI	UT	846488900	0.1376561896	9
1790869550	VOGELER	DOUGLAS	MALCOLM	8706 S 700 E STE 203		SANDY	UT	840701809	0.1385348878	9
1013078344	JUDY	CARY	JOHN	95 E CENTER		GUNNISON	UT	84634	0.1396425684	9
1205028784	WHITE	JUSTIN	SHANE	2240 ADAMS AVE		OGDEN	UT	844011511	0.1401210642	9
1760598411	CLARK	NICOLE	ANNE	475 W 940 N		PROVO	UT	846043301	0.141779359	9
1376613141	ARBOGAST	RICHARD	CHARLES	269 W 3300S		OGDEN	UT	84401	0.144725951	9
1558660795	SULLIVAN	ERIKA	ANNE	555 FOOTHILL DR		SALT LAKE CITY	UT	841121106	0.1450958923	9
1770506230	MARSHALL	THOMAS	T	1303 N MAIN ST	SUITE C	CEDAR CITY	UT	847219746	0.1453940874	9
1821165424	STANGER	VICTORIA		1291 N 1500 W		SALT LAKE CITY	UT	841161644	0.1481740727	9
1780661421	ROBINSON	DAVID	EDWARD	1365 W 1000 N		SALT LAKE CITY	UT	841161654	0.1510332842	9
1841430733	PRATER	SUSAN	E	11724 SOUTH STATE ST	STE 100	DRAPER	UT	840207165	0.1511877245	9
1215238688	GREENWOOD	LYLE		8446 S HARRISON ST		MIDVALE	UT	840473501	0.1515441482	9
1285609313	MCDOUGALL	ERIC	C	3920 S 1100 EAST	STE 220	SALT LAKE CITY	UT	84124	0.1515772502	9
1821242108	BAIDEN	ERICA	NANCY	3725 W 4100 S		WEST VALLEY CI	UT	841205530	0.152010839	9
1013939024	GARDNER	ELLEN	F	200 SOUTH 4200 WEST		PAROWAN	UT	84761	0.1520707696	9
1548729734	LAMBSON	BRENT	WELLS	475 W 940 N		PROVO	UT	846043301	0.1530344724	9
1295741114	CLARK	THOMAS	H	412 N 200 E		LOGAN	UT	843214038	0.1532134214	9
1871013839	SALAY	JOHANNA	SAGE	375 S CHIPETA WAY STE A		SALT LAKE CITY	UT	841081261	0.1544674924	9
1871686535	DUFFY	TIM	DALE	1244 BOGEY DR		FRUIT HEIGHTS	UT	840373214	0.1557909894	9
1508833450	WOOLMAN	MICHAEL	D	5740 CRESTWOOD DR		OGDEN	UT	844054869	0.1560765473	9
1003041740	HENICH	CASEY	JOSEPH	3725 W 4100 S		WEST VALLEY CI	UT	841205530	0.1564199334	9
1922012228	UDALL	MARC	R	505 W 400 N		OREM	UT	840571950	0.1567283278	9
1821003138	GALE	MICHAEL	J	762 WEST 400 SOUTH		SPRINGVILLE	UT	84663	0.157240613	9
1609226737	NILSSON	KODY	JAMES	1664 S DIXIE DR	STE D102	ST GEORGE	UT	847707329	0.1577701998	9
1881705424	WILDING	GREGG	HARRY	600 W HOSPITAL RD		BRIGHAM CITY	UT	843023006	0.157857799	9
1003176652	SELLS	JANEE	NAMEALOHA	3200 N CANYON RD STE C		PROVO	UT	846044682	0.1600396415	9
1205897196	WHITE	GARY	B	210 W 300 N	75-3	ROOSEVELT	UT	840662336	0.1603170709	9
1740235290	THOMAS	KATHLEEN		1665 BONANZA DR		PARK CITY	UT	840605127	0.1604869981	9
1275535742	HADJBIAN	EHSAN		909 E 9400 S	SUITE C	SANDY	UT	840945514	0.1605215981	9
1184688533	CHRISTIAN	MARK	E	185 S 400 E	STE 100	BOUNTIFUL	UT	840104801	0.1607343793	9
1528352077	FREI	RHETT	R	2891 E MALL DRIVE, STE 101		ST. GEORGE	UT	84790	0.161443017	9
1346245438	OAKDEN	RICHARD	WADE	1059 N 100 W		BEAVER	UT	847131690	0.1622816423	9
1316409097	NOVAK	JOSEPH	J.	555 FOOTHILL DR		SALT LAKE CITY	UT	841121106	0.1632601736	9
1114910072	GOOCH	HAROLD	N	12176 SOUTH 1000 EAST		DRAPER	UT	84020	0.167668705	9
1790716439	KEVAL	AZIZA	O	3665 S 8400 W	SUITE 110	MAGNA	UT	840444907	0.1682484081	9
1912974528	MUSSELMAN	RODNEY	J	3556 W 9800 S	SUITE 101	SOUTH JORDAN	UT	840953211	0.1688724641	9
1891720124	COLEMAN	STEPHEN	D.	6360 S 3000 E	STE 100	SALT LAKE CITY	UT	841216923	0.1689821934	9
1861625436	BREWER	MICHAEL	DAVID	7321 BALMER AVE		HILL AFB	UT	84056	0.169120804	9
1316972953	BROMER	LIANE	MARISSA	4021 S 700 E STE 300		SALT LAKE CITY	UT	841072184	0.16915493	9
1780781682	ADAMS	MICHAEL	RYAN	7998 SOUTH 1300 EAST		SANDY	UT	84092	0.170374557	9
1417998022	BURNHAM	BRUCE	O	1100 S MEDICAL DR		MT PLEASANT	UT	846472222	0.1704395754	9
1770724841	CRANE	F. MICHAE		1515 N 400 E	104	LOGAN	UT	843417561	0.1707340512	9
1154785616	MOORE	KYLE	VON	501 S CHIPETA WAY		SALT LAKE CITY	UT	841081222	0.1708205855	9
1033556204	BARCLAY	ANDREW		336 W 100 S		SPANISH FORK	UT	846605881	0.1715411875	9
1407210446	KAMMEL	JULIA		375 S CHIPETA WAY		SALT LAKE CITY	UT	841081260	0.1721257228	9
1619067246	BABITZ	MARC	E.	555 FOOTHILL DR		SALT LAKE CITY	UT	841121106	0.1736440799	9
1902873425	REAY	PAUL	R.	364 WEST 100 NORTH		MONTICELLO	UT	845350308	0.1752920375	9
1235138751	DOYLE	SEAN	CAMERON	830 N 2000 W		PLEASANT GROVE	UT	840624047	0.1765840576	9
1689608895	CARDON	L	SCOTT	975 CHAMBERS ST		SOUTH OGDEN	UT	844034591	0.17715503	9
1053429563	MURDOCK	KENNETH	JOE	226 N 1100 E	SUITE A	AMERICAN FORK	UT	840032054	0.1780786091	9
1922238583	WEATHERSPOON	STEVEN	R	336 W 100 S		SPANISH FORK	UT	846605881	0.1782287719	9
1427388032	SCHAPLOW	REAGAN		955 E 11400 S		SANDY	UT	840946946	0.1782785715	9
1952564627	SPEAKMAN	MORI	SAMUEL	1303 N MAIN ST		CEDAR CITY	UT	847219746	0.1786898473	9
1518908110	DAY	ALLEN	M	1075 S HIGHWAY 89		MT PLEASANT	UT	84647	0.1793311705	9
1417480716	HOLMAN	ANNA		375 S CHIPETA WAY	STE. A	SALT LAKE CITY	UT	841081260	0.1794063459	9
1508811092	EDSON	ALLAN	CURTIS	425 MEDICAL DR	SUITE 207	BOUNTIFUL	UT	840104945	0.1807269348	9
1083631659	TAYLOR	JERALD	B	48 W 1500 N		NEPHI	UT	846488900	0.1809168277	9
1225296387	ROHRER	JACQUELIN	LEANN	2295 S FOOTHILL DR		SALT LAKE CITY	UT	841094000	0.1816189388	9
1982688321	BERNEIKE	JOHN	A	1250 E 3900 S	SUITE 260	SALT LAKE CITY	UT	841241348	0.1819264941	9
1528488327	REID	JOSHUA	DARREL	854 TURF FARM RD UNIT 1		PAYSON	UT	846515733	0.1819621772	9
1275745606	ARMSTRONG	CRYSTAL	M	555 S FOOTHILL BLVD		SALT LAKE CITY	UT	841320001	0.1828517044	9
1962992768	NIELSON	SPENCER	GORDON	140 WHITE SAGE AVE		DELTA	UT	846248928	0.1859161347	9
1538471313	BLASER	BRETT		140 N UNION AVE	STE F-300	FARMINGTON	UT	840252953	0.1862400054	9
1548378763	MEIER	STEPHEN	J.	6822 E 1000 S		FT. DUCHESNE	UT	84026	0.1865655664	9
1013061688	OREMLAND	GORDON	THIER	12422 S 450 E		DRAPER	UT	840208050	0.187269908	9
1003906694	WEIR	PETER	THOMPSON	555 FOOTHILL DR		SALT LAKE CITY	UT	841121106	0.1880866625	9
1811000607	MINER	DAVID	B	3845 W 4700 S		TAYLORSVILLE	UT	841183454	0.18944537	9
1053653436	HELMS	ERIN	BATHURST	5373 W LAKE PARK BLVD		WEST VALLEY CI	UT	841208208	0.1913886653	9
1871548248	LESUEUR	BRET	N	5 E 400 N		SPRINGVILLE	UT	846631347	0.1938167225	9
1598984544	RAY	MELVIN		379 N 500 W	SUITE 1A	VERNAL	UT	840781956	0.1938902853	9
1396770533	COX	GINA	B.	6360 S 3000 E	STE 100	SALT LAKE CITY	UT	841216923	0.1947750892	9
1235574583	MCGUIRE	JEAN		2400 N WASHINGTON BLVD		NORTH OGDEN	UT	844147233	0.194921142	9
1033156849	FONNESBECK	BRANT	WAHLEN	550 E 1400 N STE K		LOGAN	UT	843412450	0.1960885237	9
1760593677	EBERHARD	TODD		5770 S 250 E	#170	MURRAY	UT	841078100	0.1981297029	9
1023108610	VAN HALA	SONJA	NADEEN	1138 WILMINGTON AVE		SALT LAKE CITY	UT	841062819	0.1990128966	9
1932145919	FRITINGER	THOMAS		982 CHAMBERS ST		SOUTH OGDEN	UT	844034571	0.1999670058	9
1962735670	HOODA	PRAGATI		3665 S 8400 W	SUITE 110	MAGNA	UT	840444907	0.2007436874	9
1952344962	EASTMAN	MATTHEW		2655 W 9000 S		WEST JORDAN	UT	840888542	0.2016884867	9
1396765376	WHITE	VERNON		589 SOUTH STATE STREET		PROVO	UT	846065056	0.2031835533	9
1689612996	PORTER	STUART	B	3650 N UNIVERSITY AVE	SUITE 200	PROVO	UT	846046656	0.2055624403	9
1205840642	BROWN	JEFFREY	J	70 E 1100 N		RICHFIELD	UT	847011852	0.2069683514	9
1619065943	DICKMAN	OTTO	FREDERICK	90 WEST MAIN	EMERY MEDIC	CASTLE DALE	UT	845130607	0.2078813371	9
1568690188	LAROSE	BENJAMIN	G	4403 HARRISON BLVD STE 700A		OGDEN	UT	844033295	0.2086468326	9
1124580675	ROLON RODRIGU	STEPHANIE		1138 E WILMINGTON AVE		SALT LAKE CITY	UT	841062819	0.2087164476	9
1447320163	JOHNSON	MARC	L	2075 N 1200 W		LAYTON	UT	840411616	0.2099697172	9
1497721195	BERGESON	LARS		382 W 280 N		PROVIDENCE	UT	843329707	0.2102520648	9
1811962939	DAYNES	RANDALL	P	999 MURRAY HOLLADAY RD	SUITE 207	SALT LAKE CITY	UT	841174901	0.2104242906	9
1437358280	MCIFF	MATTHEW	STEPHEN	1739 W SUNSET BLVD		ST GEORGE	UT	847707141	0.2113548392	9
1528445202	ROOT	ERIC	JONATHAN	355 N MAIN ST		KANAB	UT	84741	0.212581616	9
1619155637	PIPPITT	KARLY	ANN	1138 WILMINGTON AVE		SALT LAKE CITY	UT	841062819	0.2130776752	9
1144340530	MILLER	CHARLES	WESLEY	4052 WEST PIONEER PARKWAY	SUITE 109	WEST VALLEY CI	UT	841202063	0.2132657427	9
1801937263	POTTER	VERNON	DEWAINE	9829 S 1300 E	SUITE 302	SANDY	UT	840944000	0.2136416655	9
1790948669	LAYTON	MILES		76 E COMMERCE DR STE 204		SARATOGA SPRIN	UT	840454024	0.2145557586	9
1821095142	WALKER	DOUGLAS	C	300 W 1440 S		GARLAND	UT	84312	0.2152471455	9
1487820320	DAVIS	KIMBERLY	JO	1174E GRAYSTONE WAY 15		SLC	UT	841062678	0.2155592522	9
1932122520	WINTLE	BRANDON	G	1915 W 5950 S		ROY	UT	840671454	0.2165955399	9
1912032640	SCHAAT	TIMOTHY		1045 E BLACK FOREST DR		SANDY	UT	840946920	0.2175686817	9
1548373400	BAIRES	ENRIQUE	P	3485 W 5200 S		ROY	UT	840679438	0.2176175938	9
1932115003	OLSEN	ALLEN	K	505 W 400 N		OREM	UT	840571950	0.2178782282	9
1265966733	JARVI	ALBERT	O	24 S 1100 E STE 310		SALT LAKE CITY	UT	841021500	0.2181180963	9
1841854338	MUSE	TANDY		4460 S HIGHLAND DR STE 400		SALT LAKE CITY	UT	841243565	0.2184902882	9
1528321627	WALKER	SCOTT	JOSEPH	65 E. 100 N.		GUNNISON	UT	84634	0.2187602204	9
1700890365	MOORE	DAVID	A	1002 SOUTH TEMPLE ST	SUITE 508	SALT LAKE CITY	UT	84102	0.2210495068	9
1659453694	JOHNSON	VAUGHN	THAD	3650 N UNIVERSITY AVE STE 200		PROVO	UT	846046658	0.2231509267	9
1417981002	FAATZ	JILL	BATEMAN	1975 N STATE ST		OREM	UT	840572028	0.2248346392	9
1043508575	HEITZ	LUKE	JOSHUA	3845 W 4700 S		TAYLORSVILLE	UT	841293454	0.2254958573	9
1659782969	JACKMAN	KYLE		2400 N WASHINGTON BLVD		OGDEN	UT	844147233	0.2272578963	9
1699112326	MADSEN	CLARK	NILE	4403 HARRISON BLVD	SUITE A-700	OGDEN	UT	844033271	0.22747126	9
1649207606	STEWART	RYAN	L	2038 W 1900 S		SYRACUSE	UT	84075	0.2295993186	9
1578158952	STRAKEY	ALLISON	JUNE	5876 S KINGSTON WAY		MURRAY	UT	841076142	0.2307750141	9
1902347172	MCNAUGHTAN	LESLIE	JEAN	475 W 940 N		PROVO	UT	846043301	0.2324497808	9
1376648212	MEHL	ROBERT	ANDREW	475 W 940 N		PROVO	UT	846043301	0.2324766676	9
1205926805	GAY	CHRISTOPH	A	461 E 200 S STE 100		SALT LAKE CITY	UT	841112138	0.2324842896	9
1578594925	SHERIDAN	SCOTT	D	3725 W 4100 SOUTH		WEST VALLEY CI	UT	84120	0.2333203048	9
1083601942	HOLMES	RICHARD	J	2230 N UNIVERSITY PKWY	SUITE 1A	PROVO	UT	846041509	0.2339270232	9
1811908312	WHITE	DOUGLAS	E	955 E 11400 S		SANDY	UT	840946946	0.2369944086	9
1356376677	DAVIE	DANIEL	G	577 S RIVER RD		ST GEORGE	UT	847902097	0.237293712	9
1326035080	HESS	DENNIS	C	2230 N UNIVERSITY PKWY	SUITE 1A	PROVO	UT	846041509	0.2408438526	9
1346358546	SCHMITT	ANN	MARIE	2850 N 2000 W STE 101		FARR WEST	UT	844049230	0.2415173139	9
1265540355	CALLAHAN	DOUGLAS	DEE	1240 E 100 S	SUITE 15A	ST GEORGE	UT	847903001	0.2423095159	9
1811083348	WOODWARD	KIRK		379 NORTH 500 WEST	SUITE 1A	VERNAL	UT	84078	0.2423315101	9
1295744522	HOUSLEY	MICHAEL	C	500 E 1400 N		LOGAN	UT	843412465	0.2437029463	9
1255535480	COLEMAN	JEREMY	BRYCE	1126 DRAPER PKWY		DRAPER	UT	840209095	0.2439877774	9
1699781054	GRAHAM	WAYNE	R	1473 S HIGHWAY 40	SUITE E	HEBER CITY	UT	840323522	0.2453081306	9
1356800742	MITCHELL	JACOB	ANDERSON	475 W 940 N		PROVO	UT	846043301	0.2454459277	9
1235214289	FAIRLEY	KIMBERLY		BOX 130 E HWY 262		MONTEZUMA CREE	UT	84511	0.2457610915	9
1336257617	SMITH	SCOTT	L	830 N 2000 W		PLEASANT GROVE	UT	840624047	0.2458345146	9
1245657162	RUPP	KIRSTEN	LEIGH	UNIVERSITY OF UTAH DEPARTMENT OF MEDICINE		SALT LAKE CITY	UT	84132	0.2462326778	9
1710366299	FAZIO	ELISE	BRINSON	4403 HARRISON BLVD STE 3630		OGDEN	UT	844033287	0.2495436274	9
1740608967	HEPWORTH	PAUL		1134 N 500 W STE 102		PROVO	UT	846045569	0.2503529215	9
1598023871	BELKNAP	CHRISTOPH		409 W 400 S		SALT LAKE CITY	UT	841011135	0.2525328706	9
1861423113	BOHNN	CRESS	ROY	1665 BONANZA DR		PARK CITY	UT	840605127	0.2547235774	9
1740522275	FOX	ALEX	BENJAMIN	390 N MAIN ST		BOUNTIFUL	UT	840106046	0.2558190079	9
1295171874	LYBBERT	ANGEL	KAE	395 W. BULLDOG BLVD. SUITE 6B		PROVO	UT	84604	0.2564921762	9
1861461824	HUTCHINSON	ANNE	M	4403 HARRISON BLVD	A700	OGDEN	UT	844033271	0.2567875261	9
1982688735	PICKETT	HEATHER	RENE	360 S 1300 W		PLEASANT GROVE	UT	840623761	0.2569666683	9
1508126111	BROUGH	PHILLIP	MARSHALL	435 N MAIN ST		KAYSVILLE	UT	840371194	0.2571406999	9
1255628996	PHELPS	NATHAN		4650 HARRISON BLVD		OGDEN	UT	844034303	0.2603905752	9
1114138021	MANGUM	TODD	ADAM	989 E 900 S	SUITE A1	SALT LAKE CITY	UT	841051473	0.2603920122	9
1831188358	LENTHE	MARK	ROBERT	2121 N 1700 W		LAYTON	UT	840418803	0.2605217594	9
1750320925	SWENSON	JENNIFER	L	12473 S MINUTEMAN DR		DRAPER	UT	84020	0.2607549584	9
1457312845	HIBBARD	JULIE	C	1401 N 1075 W	SUITE 220	FARMINGTON	UT	840252745	0.261396981	9
1437653854	MOWER	CLINT		680 E MAIN ST		LEHI	UT	840432241	0.2614225909	9
1609239946	ANDERSON	HOLLY	MARIE	475 W 940 N		PROVO	UT	846043301	0.2616918242	9
1871528018	HENRY	DAN	C.	2295 FOOTHILL DR		SLC	UT	841094000	0.2628221718	9
1336288034	STARBUCK	AARON	KEITH	575 S STATE ST		OREM	UT	840586303	0.2633436822	9
1053305391	SKOUSEN	GALE	J.	555 WEST SR 164		SALEM	UT	84653	0.2633984621	9
1306065636	GREENWOOD	NICK	CARL	10 W BROADWAY	SUITE 820	SALT LAKE CITY	UT	841012002	0.2634961075	9
1659314763	LIN	CHARLIE	T	577 S RIVER RD		ST GEORGE	UT	847902097	0.2636111399	9
1780119925	WATKINS	JUSTIN	BRADLEY	984 MEDICAL DR STE 1		BRIGHAM CITY	UT	843024712	0.2636684022	9
1932261062	PADWICK	MICHAEL		1215 TUWEAP DR		IVINS	UT	847386385	0.2646210349	9
1063596401	WILLIAMS	ROBERT	D	1288 WEST 12700 SOUTH		RIVERTON	UT	84065	0.2647402884	9
1225044431	CRIMIN	DAVID	R	70 E 1100 N		RICHFIELD	UT	847011852	0.2650081656	9
1578595724	ANDERSEN	DANA	A	2751 W 9000 SOUTH		WEST JORDAN	UT	84088	0.2667452238	9
1093703530	WOODMANSEE	JAMES	A	2230 N UNIVERSITY PKWY	SUITE 1A	PROVO	UT	846041509	0.2683651421	9
1235161936	SHAW	MICHAEL	C	984 MEDICAL DR STE 1		BRIGHAM CITY	UT	843024712	0.2703873018	9
1427211788	CORRY	JACOB		1303 N MAIN ST	STE 3C	CEDAR CITY	UT	847219746	0.2715890516	9
1225161003	RABIN	MARA	LEE	24 S 1100 E STE 310		SALT LAKE CITY	UT	841021500	0.2721115236	9
1851411755	CLARK	JEFFREY	PAUL	652 N 1180 E		OREM	UT	840975467	0.2722035508	9
1699035113	WARNICK	DAVID	RUSSELL	475 W 940 N		PROVO	UT	846043301	0.2738833936	9
1932417300	PETERSON	BRYCE	K	185 S 400 E	SUITE 100	BOUNTIFUL	UT	840104801	0.2741494469	9
1003479213	COLES	JUSTIN	SCOTT	4403 HARRISON BLVD STE 700A		OGDEN	UT	844033295	0.2752687471	9
1336227206	FONUA	JACKIE	ANNE	3354 W 7800 S		WEST JORDAN	UT	840884506	0.275405259	9
1366462913	HALL	RICHARD	G	975 CHAMBERS ST		SOUTH OGDEN	UT	844034591	0.2757983204	9
1780096891	COOK	CASEY		745 S 2000 W		SYRACUSE	UT	840759621	0.2766181679	9
1972710390	LAURO	LAWRENCE	W	5872 S 900 E	#100	SALT LAKE CITY	UT	841211676	0.2781960821	9
1447332465	DURRANS	ROBERT	G.	501 E 770 N		OREM	UT	840974102	0.2782044649	9
1326059155	HADERLIE	TODD	M	1485 S HIGHWAY 40 STE E		HEBER CITY	UT	840323522	0.2787392504	9
1013941228	CHILD	DUSTIN	G	380 N 400 W		KAYSVILLE	UT	840373135	0.2808467253	9
1033429584	HANRAHAN	JOHN	JOSEPH	510 MAPLE DR		PARK CITY	UT	840985623	0.2822440533	9
1003882531	CUSKELLY	WILLIAM	A	EAST HIGHWAY 262		MONTEZUMA CREE	UT	845340130	0.2838676615	9
1124073556	KNOWLTON	ALISA	ANN	390 N MAIN ST		BOUNTIFUL	UT	840106046	0.2852054272	9
1588922439	SAKATA	THEADORA		555 FOOTHILL DR	SUITE 301	SALT LAKE CITY	UT	841121106	0.2866206599	9
1780772624	BERMAN	JOSEPH	H	1743 WEST REDSTONE CENTER STE 115		PARK CITY	UT	840987600	0.2888192634	9
1114174711	OATES	KRISTINE	M	4403 HARRISON BLVD	STE. A700	OGDEN	UT	844033271	0.2890872496	9
1497044911	LEHNARDT	MICHAEL	DOUGLAS	830 N 2000 W		PLEASANT GROVE	UT	840624047	0.2893069379	9
1861751794	TANGARO	RACHEL	ALLYSON	348 E 4500 S STE 300		SALT LAKE CITY	UT	84107	0.2893173607	9
1023124781	CHRISTIANSON	MARLIN	L	475 WEST 940 NORTH		PROVO	UT	84604	0.2900569771	9
1326080847	SEVERN	ERNEST	C	1756 W PARK AVE		RIVERTON	UT	840654701	0.2907289943	9
1891015210	MILLARD	DEVAN	LEE	1250 E 3900 S	SUITE 260	SALT LAKE CITY	UT	841241348	0.2916734076	9
1245263177	BRADY	MATTHEW	FRANK	280 N HOSPITAL DR	SUITE #4	PRICE	UT	845014216	0.2920899826	9
1114087996	JACKSON	CHRISTINE		65 EAST 100 NORTH		GUNNISON	UT	846340759	0.2923730967	9
1821192436	SCOVILLE	SPENCER	LEE	1378 S 1600 W		OREM	UT	840584904	0.2950566152	9
1285719294	SHURTLIFF	SHAUN	C	872 W HIGHWAY 40		VERNAL	UT	840782416	0.2968297933	9
1124135462	BIRCH	RICHARD	GLEN	200 N 400 E		PANGUITCH	UT	847590389	0.2989018775	9
1467477505	TAYLOR	JACK	A.	2295 FOOTHILL DR		SALT LAKE CITY	UT	841094000	0.3007585892	9
1841495066	DONALDSON	RICHARD	JOHN	336 W 100 S		SPANISH FORK	UT	846605881	0.3017820945	9
1932366820	TIMMONS TERRY	HOLLY	ELAINE	354 W STATE ROAD 73		SARATOGA SPRIN	UT	840452901	0.3019946624	9
1831174226	ALLEN	RICHARD	E	1250 EAST 3900 SOUTH	SUITE 260	SALT LAKE CITY	UT	841241371	0.3024188989	9
1003882713	DUKE	KEVIN	R	382 W 280 N		PROVIDENCE	UT	843320609	0.3050799832	9
1427476126	ALDEN	HEATHER		9450 S 1300 E		SANDY	UT	840945555	0.3051518078	9
1669588323	WOOD	CHRISTOPH	R	475 W 940 N		PROVO	UT	84604	0.3056372787	9
1285698241	COPE	DAVID	GEORGE	185 S 400 E	SUITE 100	BOUNTIFUL	UT	840104801	0.3058583389	9
1710084363	HANSEN	JAY	HOWARD	1739 W SUNSET BLVD		ST GEORGE	UT	847707141	0.3074156015	9
1831625995	GIOVE	LAURA	C	1915 W 5950 S		ROY	UT	840671454	0.3076953168	9
1306850011	BUNKER	CLINT	O	1303 N MAIN ST # 3C		CEDAR CITY	UT	847209746	0.3086572216	9
1730344805	OLSEN	ALONZO		1803 COBBLESTONE DR		PROVO	UT	846041174	0.3088140037	9
1346509874	NEWSON	SHAD	DANIAL	1250 E 3900 S	SUITE 260	SALT LAKE CITY	UT	841241348	0.3100737586	9
1609984988	CORRY	ELWOOD	J	830 N 2000 W		PLEASANT GROVE	UT	840624047	0.3108022489	9
1114458262	TAYLOR	BLAKE		475 W 940 N		PROVO	UT	846043301	0.3108742383	9
1003822909	BROWN	WAYNE	O	700 S HIGHWAY 99	#3	FILLMORE	UT	846315134	0.3117936064	9
1528383668	MIAKASHI	TATSUZO		3845 W 4700 S		TAYLORSVILLE	UT	841293454	0.3130880172	9
1902899545	CORSON	ROBERT		4465 S 900 E	STE 200	SALT LAKE CITY	UT	841242469	0.3143957724	9
1487760138	HARRISON	HEATHER	R	1055 N 500 W BLDG A		PROVO	UT	846043305	0.3157083855	9
1669765327	LI	MARLANA	M.	555 FOOTHILL DR	301	SALT LAKE CITY	UT	841121106	0.315860212	9
1649218462	OLSEN	DARREL	W	525 N MAIN ST		EPHRAIM	UT	846271155	0.3172014958	9
1861571333	JOHNSON	LAURA	A	5126 W DAYBREAK PKWY		SOUTH JORDAN	UT	840955994	0.317769346	9
1508951328	GAGON	SHANE	D	377 N FAIRGROUNDS RD		PRICE	UT	845014208	0.3208288785	9
1568037182	NERGUI	ENKHOYUN		133 W AUTUMN BLAZE DR		VINEYARD	UT	840595725	0.3234142993	9
1477562767	FIRTH	RONALD	MARK	1015 E. 100 N.		LOGAN	UT	84321	0.3239046197	9
1093702003	O'BRIEN	GRACE	M	6112 S 1550 E		SOUTH OGDEN	UT	844055007	0.324235758	9
1144218652	HINKLE	JACK	TERRELL	595 S BLUFF ST STE 6		ST GEORGE	UT	847703593	0.3242812433	9
1124134325	HALL	MICHAEL	BRANDON	3000 N TRIUMPH BLVD		LEHI	UT	840434999	0.3245419326	9
1285621052	TRAN	TAN	D	3336 PIONEER PKWY	#302	WEST VALLEY CI	UT	841202000	0.3252850456	9
1073510012	BEAZER	BLAKE	RICHARD	2356 N 400 E	STE 201	TOOELE	UT	84074	0.3256205327	9
1083620298	GREENWOOD	MARK	ROBERT	460 N MAIN ST		RICHFIELD	UT	847011836	0.328292661	9
1518064559	BROWN	MICHELLE	RENEE	7321 BALMER ST BLDG 570		HILL AFB	UT	84056	0.3283189877	9
1225060478	BOURNE	TALMAGE	LEE	3725 W 4100 SOUTH		WEST VALLEY CI	UT	84120	0.3294664306	9
1427496918	STAPLEY	AARON	RAY	1050 S 500 W		BRIGHAM CITY	UT	843024715	0.3306123844	9
1639166416	ANDERSON	DELLRAY	H	7321 BALMER ST		HILL AFB	UT	840565012	0.332413383	9
1285631358	CURRAN	MARILYN	LOUISE	610 S 200 E STE B		SALT LAKE CITY	UT	841113802	0.3338258352	9
1003906611	MATHEWSON	CYNTHIA	M	1525 W 2100 S		SALT LAKE CITY	UT	841191401	0.333917888	9
1528095312	BERRY	STEVEN	L	173 N 400 W	STE C 11	OREM	UT	840571909	0.3339362486	9
1639497191	TEMPLEMAN	JOHN	FREDERIC	4728 MILE HIGH DR		PROVO	UT	846045318	0.3340273482	9
1912429887	LLOYD	JESSE	CHRISTINE	3385 W 2525 N		PLAIN CITY	UT	844049228	0.3341863185	9
1265419022	PEDERSEN	KATHY	JANE	4745 S 3200 W		SALT LAKE CITY	UT	841182822	0.3343364244	9
1639288715	JENSEN	CHAD	RYAN	2400 N WASHINGTON BLVD		NORTH OGDEN	UT	844147233	0.335505786	9
1427034297	YATES	JAY	R	2121 N 1700 W		LAYTON	UT	840418803	0.3355899413	9
1669769451	HOGAN	ERIC	S	1477 N 2000 W	SUITE C	CLINTON	UT	840158638	0.3366368903	9
1497765887	HABERMAN	PAULA	L	5872 S 900 E	#100	SALT LAKE CITY	UT	841211676	0.337984855	9
1316923113	HORWOOD	KEITH	OWEN	4745 S 3200 W		SALT LAKE CITY	UT	841182822	0.3387806748	9
1356364947	MERKLEY	CHRISTON	H	1915 W 5950 S		ROY	UT	840671454	0.3390634257	9
1689848178	NOONAN	ERIKA		226 N 1100 E STE A		AMERICAN FORK	UT	840032054	0.3393322035	9
1366495459	WILLIAMS	TANYA	MAILE	404 S 400 W		SALT LAKE CITY	UT	841012201	0.3400946103	9
1912003922	ERICKSEN	COREY	L	1762 VIEWCOURT		FRUIT HEIGHTS	UT	84037	0.3447001876	9
1518906320	JACKSON	EILEEN	KEENAN	51 E MAIN ST.		MORONI	UT	84646	0.3455632061	9
1942640875	MOULTON	JOSIAH		905 N 1000 W		TREMONTON	UT	843379356	0.3456779371	9
1356846513	CLINE	SPENCER	DAVID	444 W BOURNE CIR		FARMINGTON	UT	840253656	0.3457450007	9
1114301710	YOUNG	DANIEL	TREVOR	74 E KIMBALLS LN STE 300		DRAPER	UT	840205009	0.3458769104	9
1699965939	HURLBURT	KELLI	J	10000 S CENTENNIAL PKWY STE 235		SANDY	UT	840704148	0.3488171866	9
1659391704	GROVER	BRUCE		589 SOUTH STATE STREET		PROVO	UT	846065056	0.350646665	9
1013003540	KROGH	BENJAMIN	J	822 EAST MAIN STREET #7		GRANTSVILLE	UT	84029	0.350717547	9
1184898140	ANTHONY	LAYFE	ROBERT	1850 S 300 W	SUITE A	SALT LAKE CITY	UT	841152398	0.3508470787	9
1093039521	SPAIN	CHAD	ALAN	3745 WEST 4700 SOUTH	FAMILY PRAC	TAYLORSVILLE	UT	84129	0.3508569996	9
1801873534	LIBRE	KENNETH	PAUL	10160 E HIGHWAY 210	SUITE 1, GO	ALTA	UT	840928072	0.3512167527	9
1578889465	SMITH	SARAH	MARIE	585 N 500 W		PROVO	UT	846011548	0.351473482	9
1639490576	MELLOTT	JUSTIN	L.	2075 UNIVERSITY PARK BLVD		LAYTON	UT	840411611	0.3523852459	9
1417047010	KENNEDY	MICHAEL	S.	275 W 200 N	SUITE 204	LINDON	UT	840425009	0.3526560177	9
1104320902	FOGG	BENJAMIN	REED	475 W 940 N		PROVO	UT	846043301	0.3527853188	9
1275589699	POOR	DAVID	DEWILE	5126 W DAYBREAK PKWY		SOUTH JORDAN	UT	840955994	0.3533664184	9
1417066671	JOHNSON	CHERYL	A	680 E MAIN ST		LEHI	UT	840432241	0.3538300858	9
1417066564	EGAN	DANIEL	W	155 W CANYON CREST RD	SUITE 200	ALPINE	UT	840041819	0.3550577184	9
1801090659	CROP	JUSTIN		226 N 1100 E		AMERICAN FORK	UT	840032054	0.3551849026	9
1104289487	KITCH	ALEC		1250 E 3900 S	SUITE #260	SALT LAKE CITY	UT	841241348	0.3556403962	9
1962418210	JACKSON	BRENT	D	700 S HIGHWAY 99	#3	FILLMORE	UT	846315134	0.3563449464	9
1003848797	LISH	JEFFREY	R	984 MEDICAL DR STE 1		BRIGHAM CITY	UT	843024712	0.3567601691	9
1255751913	TINGEY	JEFFREY	HORNE	475 W 940 N		PROVO	UT	846043301	0.3571877169	9
1629206149	SPENCER	JESSE	NEIL	460 N MAIN ST		RICHFIELD	UT	847011836	0.3592156835	9
1376834804	TOTTEMPUDI	KAMAL		3249 N 1200 W		LEHI	UT	84043	0.3605496396	9
1205034113	PIACITELLI	ANNLIZA	LACHICA	1868 W 9800 S	STE 100	SOUTH JORDAN	UT	840954713	0.3614743316	9
1497983076	VANSHAAR	JASON	ROBERT	2775 W CROOKED STICK DR		LEHI	UT	840436521	0.3619089491	9
1689650459	KIRKHAM	MARK	D	2121 N 1700 W		LAYTON	UT	840418803	0.3649242569	9
1346558517	KERNAN	ASHLEY	W	4403 HARRISON BLVD	SUITE A-700	OGDEN	UT	844033271	0.3657808725	9
1386676526	NELSON	DAVID	C	3725 W 4100 SOUTH		WEST VALLEY CI	UT	84120	0.366631888	9
1063421451	ESPLIN	DOUGLAS	N	5541 W 13400 S		HERRIMAN	UT	840965640	0.3668864189	9
1841269321	BRUCE	STEPHEN	JAMES	5740 CRESTWOOD DR		OGDEN	UT	844054869	0.3679388349	9
1346295177	PROBST	JARED	B	4624 HOLLADAY BLVD		SALT LAKE CITY	UT	841175206	0.3688248933	9
1659329449	WORKMAN	DAVID	H	1214 W SUN RIVER DR		RIVERTON	UT	840656196	0.3696559278	9
1811910359	GRAHAM	GARY	F	210 W 300 N		ROOSEVELT	UT	840662336	0.3697218352	9
1104934280	COOK	JOHNNIE	V	2075 N 1200 W		LAYTON	UT	840411616	0.3697781602	9
1780698316	AVERY	D	BARTON	502 S MAIN ST		SMITHFIELD	UT	843352314	0.3720731132	9
1053529255	WOLKOFF	KENNETH	ALAN	3065 FAWN DR		PARK CITY	UT	840985368	0.3763887204	9
1588733729	KEY	WENDELL	G	30 WEST MEDICAL DRIVE		MONUMENT VALLE	UT	84536	0.3784971123	9
1285699264	MORGAN	MAX	G	2450 EXEC PKWY		LEHI	UT	840433737	0.379150904	9
1568505691	STAHELI	CLARK	JOHN	8555 NORTH HIGHWAY 18		DAMMERON VALLE	UT	84783	0.3797680071	9
1811984800	NEMETZ	DAVID	W	1159 E 12TH ST		OGDEN	UT	844045144	0.379998055	9
1437343316	SHELTON	MARIE		505 W 400 N		OREM	UT	840571950	0.3819810238	9
1427169036	KELLER	BRUCE	WEAVER	600 W HOSPITAL RD		BRIGHAM CITY	UT	843023006	0.3822724276	9
1740635556	BAHAM	ETHAN	PATRICK	2121 N 1700 W		LAYTON	UT	840418803	0.3831708037	9
1003920620	BARLOW	LLOYD	H.	1065 NORTH HILDALE ST.		HILDALE	UT	847840459	0.3833456824	9
1336239888	LUNDELL	RANDY	ROY	954 N 200 E STE 954		SPANISH FORK	UT	846601247	0.3838749362	9
1760443154	TAN	SALLY	S	1401 N HIGHWAY 89	SUITE 220	FARMINGTON	UT	840252745	0.3848040222	9
1447246244	VOSS	WILLIAM	DAVID	376 E 400 S		SPRINGVILLE	UT	846631977	0.3854515429	9
1871099309	WILLIAMS	SHANE	MICHAEL	375 S CHIPETA WAY STE A		SALT LAKE CITY	UT	841081261	0.3856030649	9
1932154200	BINGHAM	JARED	L	94 W MAIN		SANTAQUIN	UT	84660	0.3880927988	9
1508817453	SHARP	RICHARD	KEITH	3300 N RUNNING CREEK WAY	BLDG B STE	LEHI	UT	840435565	0.3883776313	9
1972559557	DAYNES	GREGORY	SHARP	5746 W 13400 S		RIVERTON	UT	840656907	0.3886519998	9
1235440157	CHAPPELL	DANIEL	H	991 SHEPARD LN	SUITE 200	FARMINGTON	UT	840252972	0.3893407096	9
1033788823	CURTIS	SUZAN	MARIE	1829 W 7600 S APT G202		WEST JORDAN	UT	840844077	0.3896734875	9
1922205947	DAME	JOHN	B	1250 E 3900 S STE 260		SLC	UT	841241371	0.3898368023	9
1003174129	MERRELL	STEPHEN	CRAIG	3443 W 5600 S		ROY	UT	840679103	0.390419428	9
1992719884	SOJOURNER	HEATHER	D.	1868 W 9800 S	SUITE 100	SOUTH JORDAN	UT	840959060	0.3914467052	9
1063605475	MCLAY	MICHAEL	S	5 E 400 N		SPRINGVILLE	UT	846631347	0.3916254446	9
1831289461	STOESSER	KIRSTEN	L	1138 WILMINGTON AVE		SALT LAKE CITY	UT	841062819	0.3922825858	9
1669669479	HELLEWELL	JAMES		475 W 940 N		PROVO	UT	846043301	0.3931172594	9
1417416785	WONG	JENNA	KANOELANI	475 W 940 N		PROVO	UT	846043301	0.3938601252	9
1629563572	HEDER	MICHAEL		1300 S US-89		HEBER	UT	84032	0.3944695109	9
1154307197	ANDERSON	MARC	O	2121 NO 1700 W		LAYTON	UT	84041	0.3965952123	9
1033228283	MOWER	DOUGLAS	R	226 N 1100 E	SUITE A	AMERICAN FORK	UT	840032054	0.3981838489	9
1598705139	COLE	GARY	M	1100 S MEDICAL DR		MT PLEASANT	UT	846472222	0.3984192616	9
1376707323	MCMANUS	SHAWN	PATRICK	680 E MAIN ST		LEHI	UT	840432241	0.3998063493	9
1205276086	SPARKS	ISAAC	SAMUEL	1915 W 5950 S	FAMILY MEDI	ROY	UT	84067	0.4019983841	9
1932272598	BUTTERS	DAVID	E	1580 W ANTELOPE DR	200	LAYTON	UT	840411160	0.4023068605	9
1699942987	WHEELER	JEFFREY	LYNN	250 W 300 N		ROOSEVELT	UT	840662336	0.4057639858	9
1396130902	KNOX	JORDAN		375 S CHIPETA WAY	SUITE A	SALT LAKE CITY	UT	84108	0.4061394266	9
1295805117	SCHARMANN	STEPHEN	DARRYL	4403 HARRISON BLVD	SUITE A700	OGDEN	UT	844033271	0.4067409832	9
1043277833	CARTER	MELVIN	R	11 S MAIN ST		HURRICANE	UT	847371949	0.4080393409	9
1326230921	GRAHAM	STANLEY	TANNER	2240 ADAMS AVE		OGDEN	UT	844011511	0.4085907877	9
1578527990	MERING	MARK	EDWARD	6440 S MILLROCK DR		SALT LAKE CITY	UT	841215589	0.408974861	9
1609864412	WEST	RENEE	R	4650 HARRISON BLVD		OGDEN	UT	844034303	0.4091708443	9
1821125295	ALLEN	JUANITA		3451 S 5600 W	SUITE E	WEST VALLEY CI	UT	841201301	0.4098488676	9
1831200641	OLSEN	PHILLIP	G	5770 S 250 E	#170	MURRAY	UT	841078100	0.4099167741	9
1053752121	BURTENSHAW	BRETT	T	2038 W 1900 S		SYRACUSE	UT	840759320	0.4110663009	9
1194833475	WILLIS	MARSHALL	F	830 N 2000 W		PLEASANT GROVE	UT	840624047	0.4112225154	9
1124011572	PETERSEN	ANDREW	D	524 W 300 N STE 203		PROVO	UT	846012669	0.4120682689	9
1043362049	WILLDEN	GERALD	J	65 E 100 N		GUNNISON	UT	846340000	0.414306882	9
1629008065	RODGERS	BRIAN	J	425 MEDICAL DRIVE	205	BOUNTIFUL	UT	84010	0.4147961575	9
1326061920	NIELSEN	MICHAEL	S	2075 N 1200 W		LAYTON	UT	840411616	0.4153294821	9
1194876078	SAVAGE	SHELLY		1900 N STATE ST		PROVO	UT	846041341	0.4161138169	9
1598799421	DAYTON	ELIZABETH	A	15 S 1000 E STE 300		PAYSON	UT	846515592	0.4162981861	9
1982617809	HENLEY	CHERYL	LYNN	275 E 200 S	VISTA	SALT LAKE CITY	UT	841112002	0.416550494	9
1285644682	LEE	MARK	W	5872 S 900 E	#100	SALT LAKE CITY	UT	841211676	0.4173590953	9
1891947164	GIBSON	KATHRYN	ELIZABETH	565 KOMAS DR.		SALT LAKE CITY	UT	84108	0.4174419588	9
1952861288	PAYNE	DANIEL		475 W 940 N		PROVO	UT	846043301	0.4195245967	9
1558470641	SUNDWALL	PETER	V	155 W CANYON CREST RD	SUITE 200	ALPINE	UT	840041819	0.4216531652	9
1043300668	PETZOLD	MARGARET	PATRICIA	555 FOOTHILL DR		SALT LAKE CITY	UT	841121106	0.4223351979	9
1215976386	MAGILL	MICHAEL	KEVIN	1138 WILMINGTON AVE		SALT LAKE CITY	UT	841062819	0.4232031677	9
1164751319	MARSHALL	COLIN	THOMAS	200 N 400 E		PANGUITCH	UT	847597803	0.4247175457	9
1720033905	EVERS	ROBERT		1743 REDSTONE CENTER DR	SUITE 115	PARK CITY	UT	840987929	0.4247988092	9
1528006491	WALL	JON	T	4624 HOLLADAY BLVD		SALT LAKE CITY	UT	841175206	0.4263223468	9
1124055710	GRAZULIS	DIANA		6360 S 3000 E	STE 100	SALT LAKE CITY	UT	841216923	0.4311550154	9
1750740635	SCHNEIDER	THOMAS	EARL	7321 BALMER ST BLDG 570		HILL AFB	UT	84056	0.4320953211	9
1700345584	WEAVER	LISA	D.	375 S CHIPETA WAY STE A		SALT LAKE CITY	UT	841081261	0.4321139238	9
1043328610	JONES	RYAN	C	11444 S REDWOOD RD		SOUTH JORDAN	UT	840957803	0.4333815563	9
1780615658	EBORN	SHANA	K.	2295 FOOTHILL DR		SALT LAKE CITY	UT	841094000	0.4337531596	9
1336687763	PARMENTER	ARCHANA		1915 W 5950 S		ROY	UT	840671454	0.4342542395	9
1316122427	NELSON	JOSEPH	W.	2265 FILLMORE AVE		OGDEN	UT	844012136	0.4351639233	9
1437594421	BERG	WILLIAM	PAUL	4095 E PONY EXPRESS PKWY STE 1		EAGLE MOUNTAIN	UT	840055531	0.4361296098	9
1992737159	CHRISTENSEN	PETER	L	2751 W 9000 S		WEST JORDAN	UT	84088	0.436433023	9
1790817013	WILCKEN	LARRY	T	151 W 200 N		VERNAL	UT	840781907	0.4370305764	9
1619105236	RICHARDSON	CHARLES	D	4403 HARRISON BLVD STE 700A		OGDEN	UT	844033295	0.438174389	9
1003854324	FRANDSEN	TRACY	M	325 W CENTER ST		SPANISH FORK	UT	846602060	0.4398839229	9
1518194687	BLAKE	SAMUEL	S	1134 N 500 W STE 102		PROVO	UT	846045569	0.4404260993	9
1801155312	WESTBROOK	ROBERT	CALVIN	1915 W 5950 S		ROY	UT	840671454	0.4406753096	9
1871524421	BARKDULL	THAD	JOSEPH	830 N 2000 W		PLEASANT GROVE	UT	840624047	0.4407524366	9
1609951896	BRANDON	SHAIDA	TALEBREZA	30 N 1900 E	AB 193 SOM	SALT LAKE CITY	UT	841320001	0.4411651047	9
1689619124	SLACK	CARYN	KENDRA	4535 S 5600 W		WEST VALLEY CI	UT	84120	0.4425959817	9
1144236225	BROWN	MATTHEW	A	1975 N STATE ST		OREM	UT	840572028	0.443288665	9
1881972909	O'DONNELL	KIRK	N	1359 AERIE DR		PARK CITY	UT	840605023	0.4435401403	9
1447351424	CHAPPELL	LELAND	JEFFREY	128 S. 300 W.		BICKNELL	UT	84715	0.4467553098	9
1003992470	NGATUVAI	TAUAINA	JAMES	680 E. MAIN ST.		LEHI	UT	840432241	0.4476272587	9
1508881657	WOOD	STEPHEN	D.	6360 S 3000 E	STE 100	SALT LAKE CITY	UT	841216923	0.4485606795	9
1942313739	MARCROFT	PATRICK	W	11444 S REDWOOD RD		SOUTH JORDAN	UT	840957803	0.4487835669	9
1124136221	WALLACE	BRENT	E	1915 W 5950 S		ROY	UT	840671454	0.4493493277	9
1568417160	STORZ	BENJAMIN	NEIL	565 KOMAS DR.		SALT LAKE CITY	UT	84018	0.4495486619	9
1942474333	AU	LIANA		1134 N 500 W	SUITE 102	PROVO	UT	846043383	0.4499583298	9
1699121277	FJELDSTED	THOMAS		3152 N UNIVERSITY AVE		PROVO	UT	846044745	0.450361009	9
1841516747	WELSH	STEPHEN	ANDREW	75 N 2260 W		HURRICANE	UT	847372034	0.4505016475	9
1558865055	ZUCKER	NOAH	ANDREW	50 N MEDICAL DR		SALT LAKE CITY	UT	841320001	0.4513338257	9
1487090502	MONSON	STEVEN		895 N 900 E		AMERICAN FORK	UT	840039183	0.4517669726	9
1922021427	HEALEY	CURTIS	M	2400 N WASHINGTON BLVD		NORTH OGDEN	UT	844147233	0.453084206	9
1831459361	HANSEN	RANDALL	TYLER	475 W 940 N		PROVO	UT	846043301	0.4546833329	9
1043577125	LIU	BETTY	YI YI	220 W 7200 S	STE: A	MIDVALE	UT	840471043	0.4557052145	9
1124620232	TAYLOR	KILEE	JO	1900 N STATE ST STE 103		PROVO	UT	846041354	0.4568870102	9
1477501252	DOLAN	JULIE	A	2720 HOMESTEAD RD	STE 100	PARK CITY	UT	840984881	0.4601327607	9
1588623896	POYNOR	TOM	CHRISTIAN	9493 S 700 E		SANDY	UT	840703459	0.4613780274	9
1386719227	CAMPBELL	BRYAN	J	4403 HARRISON BLVD	STE A700	OGDEN	UT	844033271	0.4619749707	9
1487918330	HOWELL	JASON	EDMUND	1473 S HIGHWAY 40 STE E		HEBER CITY	UT	840323522	0.4624966939	9
1952324410	CORRY	ROBERT	D	1303 N MAIN ST # 3C		CEDAR CITY	UT	847209746	0.4639100411	9
1588892954	GARDNER	RICKY	LANE	935 N 1000 W		TREMONTON	UT	843379356	0.4644642479	9
1588043871	ROBERTS	JORDAN	RUSSELL	999 E MURRAY HOLLADAY RD STE 207		HOLLADAY	UT	841175093	0.4645318689	9
1134238207	HAFEN	DAVID	K	226 N 1100 E	SUITE A	AMERICAN FORK	UT	840032054	0.4649307413	9
1710115837	MINER	JARED	TODD	577 S RIVER RD		ST GEORGE	UT	847902097	0.4652996051	9
1629181508	AYERS	JEFFREY	A	3845 W 4700 S		TAYLORSVILLE	UT	841183454	0.4657874091	9
1437351723	WINN	DARIN	KEITH	4650 HARRISON BLVD		OGDEN	UT	844034303	0.4698329449	9
1558518845	LOFGRAN	BRIAN	C	4403 HARRISON BLVD	STE A700	OGDEN	UT	844033271	0.4705312557	9
1295713444	PARK	ROGER	TIMOTHY	4088 US-91		HYDE PARK	UT	84318	0.4706139688	9
1689012080	PRUETT	DAWN	MARIE	4782 OXFORD DR		OGDEN	UT	844034253	0.4716297078	9
1689966004	SPIESS	SASKIA		375 CHIPETA WAY	SUITE A	SALT LAKE CITY	UT	841081260	0.4716436716	9
1972581528	KASPER	JOSEPH	FRANCIS	3855 W 7800 S	STE 100	WEST JORDAN	UT	840885560	0.472140853	9
1982108650	SHUMWAY	JONATHAN		555 W SR 164		SALEM	UT	84653	0.4738574785	9
1689692071	CLARK	ROBERT	BRENT	97 S. PROFESSIONAL WAY		PAYSON	UT	84651	0.4744145858	9
1396275434	BAILEY	JACOB	DONALD	130 WHITE SAGE AVE		DELTA	UT	846248928	0.4755761779	9
1487672713	THOMPSON	BRADLEY	S	577 S RIVER RD		ST GEORGE	UT	847902097	0.4757232426	9
1417065475	WOODS	JACKSON	J	1525 W 2100 S		SALT LAKE CITY	UT	841191401	0.475798697	9
1720467780	WILLIAMSON	DIANTHA		1250 E 3900 S STE 260		SALT LAKE CITY	UT	841241371	0.4776812636	9
1972522316	WITBECK	JOHN	EDWARD TE	6360 S 3000 E	STE 100	SALT LAKE CITY	UT	841216923	0.4795577016	9
1366449241	NEBEKER	ADAM		2075 N 1200 W		LAYTON	UT	840411616	0.480391084	9
1578772109	CLARK	ALEXANDER	PAUL	2295 FOOTHILL DR		SALT LAKE CITY	UT	841094000	0.4804138474	9
1881860229	HARSTON	DENNIS	TUCKER	10421 S JORDAN GTWY STE 400		SOUTH JORDAN	UT	840953918	0.4814427008	9
1932102514	JONES	LLOYD	VAL	799 S 200 W		BLANDING	UT	845113909	0.4830349765	9
1093702672	CHRISTIANSEN	VAN	G	1100 W 2700 N		PLEASANT VIEW	UT	844044791	0.4844310146	9
1093725277	HARRIS	GRACE	KIM	1225 FORT UNION BLVD	SUITE 200	MIDVALE	UT	840471889	0.4855735588	9
1144705583	GASHLER	BRIAN	LARRY	54 N 8TH W		SALT LAKE CITY	UT	84116	0.486172518	9
1700878949	FISHER	MAHANA	S	804 N 400 W		BLANDING	UT	845113417	0.4861871859	9
1255781654	WANG	ZIYI		444 W BOURNE CIR STE 101		FARMINGTON	UT	840253656	0.4880683187	9
1932242690	GARDNER	STANLEY	MORRIS	10946 S HYRUM PL	SUITE 317	SANDY	UT	840705202	0.4886866228	9
1427443449	HALL	ASHLEY		3665 S 8400 W		MAGNA	UT	840444907	0.4895157332	9
1669467544	BLEDSOE	JAMES	AARON	5740 CRESTWOOD DR		OGDEN	UT	844054869	0.4899528024	9
1205873478	BLACKBURN	CELIA	WEBB	390 N MAIN ST		BOUNTIFUL	UT	840106046	0.4900743852	9
1033452271	FIELDSTED	TYLER	JASON	475 W 940 N		PROVO	UT	846043301	0.4918333122	9
1629169370	COLLEDGE	ALAN	L	1055 N 500 W	SUITE 121	PROVO	UT	846043305	0.492746725	9
1962829374	TINGEY	SPENCER		3730 W 4700 S		TAYLORSVILLE	UT	84129	0.4928873044	9
1528063617	MELLING	MITCHELL	JOE	1303 N MAIN ST		CEDAR CITY	UT	847219746	0.4934740651	9
1184732273	WOOD	JOHN	R	1915 W 5950 S		ROY	UT	840671454	0.4938836226	9
1255643136	CHARLES	TRAVIS	BRANDON	555 W SR 164		SALEM	UT	84653	0.4945967786	9
1053326314	STACEY	DARRELL	R	505 W 400 N		OREM	UT	840571950	0.4985546467	9
1336394410	YEATES	MICHAEL	C	380 NORTH 400 WEST	TANNER MEMO	KAYSVILLE	UT	84037	0.4995794527	9
1386855021	SCHELLENBERG	MATTHEW	MICHAEL	74 E KIMBALLS LN STE 260		DRAPER	UT	840205009	0.5009613822	9
1790739449	STEVENS	RICHARD	T	382 W 280 N		PROVIDENCE	UT	84332	0.5010253463	9
1649761586	DART	GRAYSON		1031 S BLUFF ST STE 217		ST GEORGE	UT	847705206	0.5010519957	9
1760659130	BOTT	WESLEY	S	94 W MAIN ST		SANTAQUIN	UT	846555655	0.5027152204	9
1700818259	STALLINGS	SCOTT	M	698 12TH ST		OGDEN	UT	844045877	0.502973309	9
1578047718	CROSBY	REBECCA	B	61 W 3200 N		LEHI	UT	840432381	0.5031290066	9
1821219379	GARRISON	ANDREW	WILLIAM	461 S 400 E		SALT LAKE CITY	UT	841113302	0.5042089147	9
1386698678	LEAVITT	PETER	S	1473 S HIGHWAY 40 STE E		HEBER CITY	UT	840323522	0.504465942	9
1245541952	BASSETT	JONATHAN	SCOTT	674 S HIGHWAY 99		FILLMORE	UT	846315013	0.504769122	9
1093730467	DEVENPORT	STEPHEN	B	12391 S 4000 W		RIVERTON	UT	84065	0.5048677342	9
1821561408	BOWDEN	TERRA		450 S 900 E STE 175		SALT LAKE CITY	UT	841022981	0.5061736971	9
1609894922	HUBBARD	JONATHAN	P	736 S 900 E STE 203		ST GEORGE	UT	847907003	0.5081600605	9
1275519126	HOBBS	RACHEL	B	2121 N 1700 W		LAYTON	UT	840418803	0.5085521981	9
1396270344	VANIER	CATHERINE		375 S CHIPETA WAY		SALT LAKE CITY	UT	841081260	0.5093736055	9
1154350239	ONEIDA	MARIA	A	3570 W 9000 S	STE 200	WEST JORDAN	UT	840888869	0.5094848869	9
1992765531	BROWN	TODD	ALMA	291 S MAIN ST	SUITE C	SMITHFIELD	UT	843351902	0.5102866886	9
1598898579	SALARI	ALI		1525 W 2100 S		SALT LAKE CITY	UT	841191401	0.510652818	9
1700842804	TUBBS	KENNON	CHRISTOPH	13584 S CAROLINA HILL CT		DRAPER	UT	840207726	0.5158544451	9
1548215197	WYLIE	WESLEY	D	280 RIVER PARK DR	SUITE 350	PROVO	UT	846045764	0.5162646107	9
1730176512	MERRELL	CHAD	L	935 N 1000 W		TREMONTON	UT	843379356	0.5180455733	9
1720309578	CRAPO	RHETT	FOSTER	130 WHITE SAGE AVE		DELTA	UT	846248928	0.5181621669	9
1760547699	JONES	JUSTIN	EARL	1055 N 500 W BLDG A		PROVO	UT	846043305	0.5193802335	9
1922661065	SAIRS	ISAAC	SANTIAGO	4403 HARRISON BLVD STE 700A		OGDEN	UT	844033295	0.520021965	9
1841233558	BIGGS	SEAN	DAVID	2400 N WASHINGTON BLVD		NORTH OGDEN	UT	844147233	0.5215906079	9
1326135807	STANLEY	BRUCE	N	2075 N 1200 W		LAYTON	UT	840411616	0.5235507905	9
1437598091	ANDERSON	NATHAN	EDWARD	3200 N CANYON RD STE D		PROVO	UT	846044678	0.5238548706	9
1881184687	MORWOOD	TYLER	JOHN	4403 HARRISON BLVD STE 700A		OGDEN	UT	844033295	0.5242121772	9
1013024330	MOONEY	TODD	STANLEY	400 E 200 N		PANGUITCH	UT	847590389	0.5248196439	9
1235429655	KUBIC	GEORGIA	BLACKWOOD	375 CHIPETA WAY	UNIVERSITY	SALT LAKE CITY	UT	841081260	0.5251033928	9
1548586431	RASMUSSEN	ISAAC	RAND	475 W 940 N		PROVO	UT	846043301	0.5253801413	9
1194741629	BESENDORFER	JAMES	M	48 W 1500 N		NEPHI	UT	846488900	0.5254437097	9
1134157613	NEWMAN	STEVEN	RICHARD	1303 N MAIN ST		CEDAR CITY	UT	847219746	0.5260780288	9
1356636609	COLE	DYLAN		476 WILLIAMS WAY	SUITE A	MOAB	UT	845322065	0.5299309686	9
1982085718	MELVILLE	BRIAN	TYLER	521 N SPORTSPLEX DR		KAYSVILLE	UT	840379556	0.5306444059	9
1992718902	MCBRIDE	JILL	D	8211 W 3500 S		MAGNA	UT	840441851	0.5312308951	9
1245238617	ABARCA	SERGIO		2356 N 400 E	STE 201	TOOELE	UT	84074	0.5312947084	9
1922070093	ANDERSEN	MATTHEW	TODD	11760 S 700 E	STE 111	DRAPER	UT	840206604	0.5316319016	9
1588924658	CROFTS	DOUGLAS	ZEB	380 W. 100 N.		MONTICELLO	UT	845350308	0.5321569124	9
1164474037	PARKER	ALMA	L	175 N 100 W	SUITE 205	VERNAL	UT	840782049	0.5338889861	9
1265464960	DAWSON	BRIAN	C	984 MEDICAL DR STE 1		BRIGHAM CITY	UT	843024712	0.5339403658	9
1992895585	COCHELLA	SUSAN	ELIZABETH	1138 WILMINGTON AVE		SALT LAKE CITY	UT	841062819	0.5344573918	9
1144748716	WILSON	STEPHANIE	OSBORN	1900 N STATE ST		PROVO	UT	846041305	0.5351142262	9
1144331711	MATTHEWS	THOMAS	MICHAEL	600 W HOSPITAL RD		BRIGHAM CITY	UT	843023006	0.5355621011	9
1932337466	PACE	RANDALL	WELLS	173 N 400 W STE C11		OREM	UT	840571909	0.5364740004	9
1326066572	FRAZIER	MARK	A	300 N HOSPITAL DR		PRICE	UT	845014218	0.5365738694	9
1750840054	GROSS	JONATHON	LEE	395 W COUGAR BLVD STE 205		PROVO	UT	846043328	0.5377840132	9
1902917495	NELSON	TODD	ROBERT	1160 E 3900 S #1000		SALT LAKE CITY	UT	841241233	0.5379376889	9
1598753501	VALENTINE	CHRISTOPH	B	8706 S 700 E	SUITE 105	SANDY	UT	840701807	0.5389813155	9
1699156802	JACOBSON	CHRISTOPH		1050 MEDICAL DR		BRIGHAM CITY	UT	84302	0.5390984456	9
1184672511	RUSH	BRIAN	J	2720 HOMESTEAD RD	STE 100	PARK CITY	UT	840984881	0.5393683056	9
1811013279	BARSON	AARON	VINCENT	1580 W ANTELOPE DR	SUITE 250	LAYTON	UT	840411160	0.53949767	9
1215134663	SANDERSON	MICHAEL	J	2751 W 9000 S		WEST JORDAN	UT	840888623	0.5397427946	9
1396892220	CORKERY	JOHN	R	441 S REDWOOD RD		SALT LAKE CITY	UT	841043539	0.5416715339	9
1063711463	HOWARD	ADAM	MICHAEL	3723 W 12600 S STE 150		RIVERTON	UT	840657296	0.5421419523	9
1043238363	CLARK	STEPHEN	E	577 S RIVER RD		ST GEORGE	UT	847902097	0.5442304758	9
1043217268	SMITH	ROGER	HAL	1059 N 100 W		BEAVER	UT	847131690	0.54425451	9
1265424741	BARNES	LAYNE	S	382 W 280 N		PROVIDENCE	UT	843329753	0.5458427428	9
1023578945	CAPITANO	KALEY	A.	375 S CHIPETA WAY STE A		SALT LAKE CITY	UT	841081261	0.546029832	9
1932196771	MERRELL	RODNEY	W	935 N 1000 W		TREMONTON	UT	843379356	0.5461057697	9
1760745475	JENKINS	JONATHAN	TERRY	4088 N HIGHWAY 91		HYDE PARK	UT	84318	0.5463359968	9
1144281122	ROBERTSON	GLENN	L.	517 W 100 N STE 110		PROVIDENCE	UT	843329826	0.5471141634	9
1366497166	HEATH	STEVEN	W	4624 HOLLADAY BLVD		SALT LAKE CITY	UT	841175206	0.5488602815	9
1780796441	DEGRAUW	JEFFERY	LEE	1580 W ANTELOPE DR	SUITE 200	LAYTON	UT	840411160	0.5496988602	9
1508868563	RADLEY	KAREN	M	965 E 700 S STE 300		SAINT GEORGE	UT	847904086	0.5499202444	9
1134373582	MONROY	FRANZ	MEDINA	181 E MEDICAL TOWER DR		MURRAY	UT	841074872	0.5508066423	9
1144251711	FORBES	CAROLYN		2376 N 400 E	STE 102	TOOELE	UT	840743413	0.5517618957	9
1588736292	FERRIN	TRICIA		1915 W 5950 S		ROY	UT	840671454	0.5540616124	9
1841306503	RHODES	MICHAEL	L	475W 940 N		PROVO	UT	84604	0.555734894	9
1144382334	MASON	MARY	ELLEN	1992 W ANTELOPE DR	2B	LAYTON	UT	840414953	0.5604171136	9
1023511961	SCHWAB	TYSON		395 W BULLDOG BLVD STE 205		PROVO	UT	846043328	0.5605551678	9
1376612150	WIRTH	AMANDA	JANE	4460 HIGHLAND DR STE 400		SALT LAKE CITY	UT	841243565	0.5613850474	9
1508844853	MCKELLAR	NATHAN	C	3845 W 4700 S		TAYLORSVILLE	UT	841293454	0.5636550866	9
1144241647	WORWOOD	DANNY	K	75 N 2260 W		HURRICANE	UT	847372034	0.5640212272	9
1437268414	FRANCIS	JOSEPH	ALLEN	124 S FAIRFIELD RD		LAYTON	UT	840417105	0.5646602994	9
1891003265	AARDEMA	CRITT	FARR	3443 W 5600 S		ROY	UT	840679103	0.5652653703	9
1831146752	BARNETT	ROBERT	WILLIS	1665 BONANZA DR		PARK CITY	UT	840605127	0.5653301154	9
1487667473	GRAFF	WILLIAM	T	630 S 400 E STE 101		ST GEORGE	UT	847703765	0.565587661	9
1750434577	FARNSWORTH	DAVID	D	2038 W 1900 S		SYRACUSE	UT	840759320	0.5678057231	9
1720234412	ROBBINS	JAMES	STEVEN	3665 S 8400 W	STE. 110	MAGNA	UT	840444907	0.5678628038	9
1740228055	TAYLOR	JOHN	STEWART	5 E 400 N		SPRINGVILLE	UT	846631347	0.5679019012	9
1528170750	SAVOLDI	JASON	R.	9493 S 700 E		SANDY	UT	840703459	0.5690336621	9
1164650289	PIKUS	JARED	JON	210 E MAIN ST		SANTAQUIN	UT	846557076	0.5691189941	9
1215221817	MOON	SHELDON		75 N 2260 W		HURRICANE	UT	847372034	0.5698086892	9
1982866679	RUDEN	NATHAN	M	1940 S 1100 E		SALT LAKE CITY	UT	841062317	0.5701676573	9
1962469395	IVERSON	GREGORY	D	142 SOUTH 50 EAST		COALVILLE	UT	84107	0.5705518152	9
1679589881	ZIMMERMAN	PATRICK	H	2655 W 9000 S		WEST JORDAN	UT	840888542	0.5706273376	9
1730497108	WEST	WYATT	J	166 N STATE ST		MORGAN	UT	840509919	0.5707535057	9
1255626503	ANDERSON	BRYANT	ERROL	2400 N WASHINGTON BLVD		OGDEN	UT	844147233	0.5714433	9
1982636890	MCDONALD	STANTON		35 S 500 E		HEBER CITY	UT	840321918	0.5717902396	9
1700031473	FREESH	MARY	C	272 E CENTER ST	SUITE 201	IVINS	UT	847386456	0.572113748	9
1083669204	MORRISON	CHARLES	REESE	1665 BONANZA DR		PARK CITY	UT	840605127	0.5736093463	9
1114002151	DAY	ANNA	M	799 SO 200 W		BLANDING	UT	84511	0.5741204729	9
1487688552	BARRETT	JOHN		1400 N 500 E		LOGAN	UT	84341	0.575131459	9
1811915051	TIPTON	DAVID		555 WEST SR 164		SALEM	UT	84653	0.5769311025	9
1609003839	REY	JEANMARIE		7321 BALMER ST	BLDG 570	HILL AFB	UT	840565012	0.5771994864	9
1598853079	WILSON	GEORGE	SAMUEL	1217 E 1650 S		BOUNTIFUL	UT	84010	0.5776310203	9
1275822918	SLACK	ADELAIDE	ROBINSON	1388 S NAVAJO ST	SUITE C	SALT LAKE CITY	UT	841043493	0.5779193321	9
1518271097	MACDONALD	GARY	PATRICK	745 S 2000 W		SYRACUSE	UT	840759621	0.5788864999	9
1790874238	SHINKLE	DEBRA		220 MILLPOND STE 100		STANSBURY PK	UT	840749760	0.5794402382	9
1902447436	BISSEGGER-COZ	CRISTI		502 DELANCEY ST		TOOELE	UT	840747430	0.5800673247	9
1730195967	BOWCUT	DON	L	385 S 400 E		SPRINGVILLE	UT	846631955	0.5817788116	9
1639274574	WARDLE	MARK	LEE	255 E CENTER ST		IVINS	UT	84738	0.5818907076	9
1427035187	WOOLSEY	SARAH	LYNN	1365 W 1000 N		SALT LAKE CITY	UT	84116	0.582284773	9
1386964716	POEL	RICHARD	A	7149 E 200 S		HUNTSVILLE	UT	843179729	0.5831192963	9
1952341000	WATSON	RANDALL	L.	1575 W 7000 S		WEST JORDAN	UT	840843431	0.5834767081	9
1194987875	PALMER	MICHELLE	L	1325 W SOUTH JORDAN PKWY	SUITE 102	SOUTH JORDAN	UT	840959060	0.5844259605	9
1467632794	MILLER	ROBERT	JUSTIN	7321 BALMER ST		HILL AFB	UT	840565012	0.5859323007	9
1023091931	WILLIAMS	KENNETH	LEWIS	476 WILLIAMS WAY	STE A	MOAB	UT	845322065	0.5866952513	9
1013414515	KWON	CHRISTINE		375 S CHIPETA WAY		SALT LAKE CITY	UT	841081260	0.5882511677	9
1467467399	SLACK	ROBERT	W	10968 N ALPINE HWY		HIGHLAND	UT	840038874	0.5889051997	9
1750661724	LAURIDSEN	CLINTON	DANIEL	98 N 1100 E STE 102		AMERICAN FORK	UT	840032940	0.5901340584	9
1184636037	STAGG	GORDON	N	4401 HARRISON BLVD		OGDEN	UT	844033195	0.5907123175	9
1861478737	SCHAELLING	MICHAEL	P	2121 N 1700 W		LAYTON	UT	840418803	0.5908130955	9
1164531968	PEHRSON	STEVE	EDWIN	6822 EAST 1000 SOUTH		FORT DUCHESNE	UT	84026	0.5923157947	9
1346313046	GRAHAM	CHARLES	JAMES	10 N 600 E		HYRUM	UT	843190339	0.5937420575	9
1124137278	CIVISH	FREDERIC	M	3534 S 6000 W		WEST VALLEY	UT	841282610	0.5937426717	9
1891057212	HARMON	STEVEN	THOMAS	13348 S MARKET CENTER DR		RIVERTON	UT	840658001	0.5937873039	9
1093179160	WILKINSON	JESSICA		13953 S BANGERTER PKWY		DRAPER	UT	840205429	0.5951233784	9
1275623894	SEIBERT	HILARY	S.	220 MILLPOND	100	STANSBURY PARK	UT	840749745	0.5980894294	9
1821274655	WAYMENT	NADYA	P.	5405 S 500 E	STE. 100	OGDEN	UT	844057428	0.5981106244	9
1144310772	STANFORD	JOSEPH	BARNEY	5126 W DAYBREAK PKWY		SOUTH JORDAN	UT	840955994	0.5982994528	9
1538173422	JONES	MICHAEL	DAVID	1868 W 9800 S	SUITE 100	SOUTH JORDAN	UT	840959060	0.598801778	9
1164532073	PETERSON	DENNIS	R	415 MEDICAL DR	SUITE B200	BOUNTIFUL	UT	840104946	0.5997617154	9
1659577674	HEALEY	MICHAEL	AUSTIN	3200 N CANYON RD	# D	PROVO	UT	846044571	0.5999689072	9
1588274013	COX	JACK	L	1588 N DUTCH MEADOWS LN		MIDWAY	UT	840491275	0.6006935032	9
1033141924	BURTON	NEAL	J	35 S 500 E		HEBER CITY	UT	840321918	0.6008549554	9
1215048335	TAYLOR	JAMES	ROBERT	600 W HOSPITAL RD		BRIGHAM CITY	UT	843023006	0.6012291292	9
1477845717	WALSMAN LEIVA	GABRIELA		4745 S 3200 W		TAYLORSVILLE	UT	841292822	0.6014236159	9
1043873243	CANNON	QUINN	BIGELOW	4403 HARRISON BLVD STE 700A		OGDEN	UT	844033295	0.601439582	9
1053481986	SCHUSSMAN	LEE	CARL	2400 N WASHINGTON BLVD		NORTH OGDEN	UT	844147233	0.6026330174	9
1912212846	GOLDBERG	MICHELE	SARA	409 W 400 S		SALT LAKE CITY	UT	841011135	0.6065927905	9
1568790558	JEPPESEN	KELLY	MARVIN	380 WEST 100 NORTH	SUITE A	MONTICELLO	UT	845351054	0.606857383	9
1700811023	BRUNETTI	ROSS	A.	2295 FOOTHILL DR		SALT LAKE CITY	UT	841094000	0.6074858353	9
1538497524	DROLLINGER	BROOKE	RICHARDS	4403 HARRISON BLVD	STE A-700	OGDEN	UT	844033271	0.6089296567	9
1306283056	STOKER	BRADLEY	LYNN	777 N MAIN ST		TOOELE	UT	840741611	0.6089622474	9
1235146333	GORANG	ALAN	D	9720 S 1300 E	#230E	SANDY	UT	840943712	0.6107248248	9
1538522461	MCDANIELS	IAN	MICHAEL	1250 E 3900 S	SUITE 260	SALT LAKE CITY	UT	841241348	0.6109859685	9
1841451473	SAKAGUCHI	FARRANT	HIROSHI	1525 W 2100 S		SALT LAKE CITY	UT	841191401	0.6113208926	9
1114376431	PETERSON	JONAS	LEGRAND	4403 HARRISON BLVD	SUITE A-700	OGDEN	UT	844033271	0.6113980369	9
1295970804	NAYLOR	ALLEN	OBLAD	5505 S 900 E STE 240		MURRAY	UT	841177210	0.6115454899	9
1427510148	SCHOTT	WILLEM	O.	375 S CHIPETA WAY STE A		SALT LAKE CITY	UT	841081261	0.6117661216	9
1386090496	RYAN	CHRISTOPH	LEE	2380 N 400 E STE A		NORTH LOGAN	UT	843411756	0.6124161643	9
1437135290	BAXTER	MARK	E	2121 N 1700 W		LAYTON	UT	840418803	0.6134874218	9
1558345397	BAGLEY	JARROD		12433 FORT ST		DRAPER	UT	840209363	0.6152617347	9
1174918163	TURTLE	FARYAL		3845 W 4700 S		TAYLORSVILLE	UT	841293454	0.6163714089	9
1922189372	LARSEN	BRUCE	D	2850 N 2000 W		FARR WEST	UT	844049219	0.6197104313	9
1053994434	OSMOND	GEOFFREY	THOMAS	3580 W 9000 S		WEST JORDAN	UT	840888812	0.6200431602	9
1639169832	SALTER	DAVID	MICHAEL	355 N MAIN ST		KANAB	UT	847413260	0.6212485231	9
1417977075	PORTER	JOEL	G	2075 N 1200 W		LAYTON	UT	840411616	0.6215711393	9
1184634669	MORTENSEN	GLENN	O	1750 N 1000 E		LOGAN	UT	843411909	0.6216707791	9
1396127635	LUNT	BRYCE		736 S 900 E STE 203		ST GEORGE	UT	84790	0.6218086801	9
1750315966	SUTHERLAND	T	SHARMAN	975 CHAMBERS ST		SOUTH OGDEN	UT	844034591	0.6229471423	9
1659321990	PETERSON	DAVID	NOEL	575 S STATE ST		OREM	UT	840586303	0.6243895421	9
1548340714	TULLIS	DAVID	T	1000 N MAIN ST		RICHFIELD	UT	847011857	0.6244302632	9
1194953216	DREW	LYNSEY	JEAN	475 W 940 N		PROVO	UT	846043301	0.6272016008	9
1437283553	RIGBY	ROHN	C	3225 W GORDON AVE	STE 1	LAYTON	UT	840416508	0.6276980008	9
1003307539	AHOLA	ZACHARY	JON	4403 HARRISON BLVD STE 700A		OGDEN	UT	844033295	0.6279172472	9
1275563751	RASMUSSEN	GRANT	J	48 W 1500 N		NEPHI	UT	846488900	0.6280838561	9
1235661745	WINGER	GREGORY	LEE	736 S 900 E STE 203		ST GEORGE	UT	847907003	0.628132087	9
1669587630	SMITH	GARRETT	B	275 W 200 N		LINDON	UT	840421809	0.6290338042	9
1871531343	HAACKE	DAVID	E.	640 EAST 700 SOUTH	#3	ST. GEORGE	UT	84790	0.6311696631	9
1083993257	JACOBY	A. ALEXAN		4701 W 2100 S		SALT LAKE CITY	UT	841201223	0.632804483	9
1710298708	WANGSGARD	MARC	MICHAEL	2400 N WASHINGTON BLVD		NORTH OGDEN	UT	844147233	0.6328521118	9
1346566171	SOMERS	ALEXIS	MICHELE	475 W 940 N		PROVO	UT	846043301	0.6328874741	9
1952368839	LAWRENCE	JOHN	U	34 S 500 E	STE 202	SLC	UT	841021094	0.6342646734	9
1093155988	HIATT	JARED	DON	1915 W 5950 S		ROY	UT	840671454	0.6355294001	9
1649699828	GALLI	VANESSA		5373 W LAKE PARK BLVD		WEST VALLEY CI	UT	841208208	0.6362793821	9
1619928140	AAMODT	DAVID	S	4088 N HIGHWAY 91		HYDE PARK	UT	84318	0.6364670175	9
1679613475	ELKINS	KEITH	W	166 N STATE ST		MORGAN	UT	840509919	0.6380187285	9
1043328123	CALLAHAN	THOMAS	DEE	1240 E 100 S	SUITE 15A	ST GEORGE	UT	847903001	0.6382714359	9
1063428050	ROGERS	RANDY	L	505 W 400 N		OREM	UT	840571950	0.6396587946	9
1396720058	OLIVER	STEVE	ALAN	3725 W 4100 S		WEST VALLEY CI	UT	841205530	0.6405239071	9
1194774588	CARN	THOMAS	R	575 S STATE ST		OREM	UT	840586303	0.6431393724	9
1194838128	ANDERS	SCOTT	G	6985 UNION PARK CTR	SUITE 500	COTTONWOOD HEI	UT	840474177	0.6434162318	9
1467753798	SUMMERS	NICOLE	RAE	2400 N WASHINGTON BLVD		NORTH OGDEN	UT	844147233	0.6444468725	9
1083645709	CHRISTENSEN	ROBERT	WALLACE	354 W STATE ROAD 73		SARATOGA SPRIN	UT	840452901	0.6446505145	9
1861478638	KIRKHAM	MICHAEL	D	2121 N 1700 W		LAYTON	UT	840418803	0.6451867477	9
1245367630	BERRETT	GERALD		10744 N 5250 W		HIGHLAND	UT	840038886	0.6457782852	9
1417152026	HAMMER	JARRETT		555 W STATE ROAD 164		SALEM	UT	846535732	0.6467941853	9
1871577031	RODIER	HUGO	E	11075 S STATE ST	STE 31A	SANDY	UT	840705178	0.6471459678	9
1760747240	NASER	SPENCER	TELL	1000 N MAIN ST STE A		RICHFIELD	UT	84701	0.6478697847	9
1699776922	NIELSON	JOSHUA	HINCKLEY	EAST HIGHWAY 262		MONTEZUMA CREE	UT	845340130	0.6478784856	9
1255324984	RIGGS	BRANNICK	BARTON	360 S 1300 W		PLEASANT GROVE	UT	840623761	0.6495724514	9
1336280759	CURTIS	MICHAEL	S	275 W 200 N		LINDON	UT	840421809	0.6508604044	9
1669455580	WILLIAMS	KATHERINE	KALLMEYER	476 WILLIAMS WAY	STE A	MOAB	UT	845322065	0.6512932468	9
1306440888	HONE	JASON	DANN	3311 SOUTH UNIVERSITY AVENUE		PROVO	UT	84604	0.6522439768	9
1699719559	UDALL	KING	SMITH	2000 S 900 E		SALT LAKE CITY	UT	841053208	0.6522710908	9
1154600922	GARDNER	JONATHAN	M	935 N 1000 W		TREMONTON	UT	843379356	0.6540716093	9
1316058670	RASMUSSEN	BRIAN	CRAIG	2000 S 900 E		SALT LAKE CITY	UT	841053208	0.6546831902	9
1639221526	LEE	JEFFREY	D	822 E MAIN ST	SUITE 7	GRANTSVILLE	UT	840299577	0.6564981568	9
1609072651	JENSEN	ADAM	MICHAEL	65 E 100 N		GUNNISON	UT	84634	0.656794343	9
1942224050	ALLEN	DONALD	WAIN	142 SOUTH 50 EAST	POB 865	COALVILLE	UT	840170865	0.6581410857	9
1073572228	VILLALOBOS	MIGUEL	A	354 W STATE ROAD 73		SARATOGA SPRIN	UT	840452901	0.6592828271	9
1194757336	ROSENFIELD	MICAH	G	3725 W 4100 S		WEST VALLEY CI	UT	84120	0.659430927	9
1265876171	JOHNSON	BRETT	ALAN	525 N MAIN ST		EPHRAIM	UT	846271155	0.6601126793	9
1073523551	BAKER	MAURICE	G	5872 S 900 E	#100	SALT LAKE CITY	UT	841211676	0.6602790722	9
1457969834	PORTER	SANDRA	LEE	3979 S JESTER DR		SALT LAKE CITY	UT	841231227	0.6613357983	9
1326063140	MYERS	SUSAN	N	75 N 2260 W		HURRICANE	UT	847372034	0.6625720694	9
1326482803	WECKER	JOEL		409 W 400 S		SALT LAKE CITY	UT	841011135	0.6635103559	9
1407143324	BOWEN	MATTHEW	C	175 N 100 W	SUITE 205A	VERNAL	UT	840782049	0.6636828597	9
1699767012	LOPEZ	RONALD	F	12176 S 1000 E		DRAPER	UT	840209716	0.664303439	9
1306959044	SANTIKUL	DULAYA	KANJANA	275 E 200 S		SALT LAKE CITY	UT	841112002	0.6647269501	9
1952491557	FERNANDEZ	SALVADOR		589 SOUTH STATE STREET		PROVO	UT	846065056	0.6655784639	9
1932428232	ATKIN	JOSEPH	STERLING	13953 S BANGERTER PKWY		DRAPER	UT	840205429	0.666926253	9
1326068974	CAMPBELL	ZACHARY		1915 W 5950 S		ROY	UT	840671454	0.6694566932	9
1306136932	JONAT	ALANA		1365 W 1000 N		SALT LAKE CITY	UT	841161654	0.6697457771	9
1982692307	JOHNSTON	MATTHEW	D	1255 EAST 3900 SOUTH		SALT LAKE CITY	UT	84124	0.6706101488	9
1700881893	ROBINSON	BRYON	NOAL	1059 N 100 W		BEAVER	UT	847131690	0.6711010517	9
1518943471	WALLIN	RICHARD	K	2121 N 1700 W		LAYTON	UT	840418803	0.6714694959	9
1760672000	EMBLEY	STEVEN	LEN	4095 E PONY EXPRESS PKWY		EAGLE MOUNTAIN	UT	840055529	0.6761936888	9
1942287719	SCHULTZ	EDWARD	RICHARD	1365 W 1000 N		SALT LAKE CITY	UT	841161654	0.6771218663	9
1821355827	DUNCAN	NICHOLAS	JAMES	181 E MEDICAL TOWER DR		MURRAY	UT	841074872	0.6773236928	9
1235231747	SHAMO	STEVEN	W	140 WHITE SAGE AVE		DELTA	UT	846248928	0.6776637089	9
1699764407	NGUYEN	ANH	TAI	1819 W 3500 S	SUITE 1C	WEST VALLEY CI	UT	841193457	0.6813894891	9
1053603597	PAGE	TREVOR	DORIAN	25 NORTH 100 EAST	FAMILY HEAL	WASHINGTON	UT	84770	0.6830631237	9
1659480887	MILLER	MITCHELL	RAY	4403 HARRISON BLVD	STE A700	OGDEN	UT	844033271	0.6834182598	9
1174573679	SARHATT	HILARY	J.	151 W 200 N		VERNAL	UT	840781907	0.6834339172	9
1740278183	WELKER	ROBERT	W	195 W TELEGRAPH ST		WASHINGTON	UT	847801675	0.6835533551	9
1336362490	SATURNINO	LISA	MARIE	1665 BONANZA DR.		PARK CITY	UT	840605127	0.6868033478	9
1013179936	HILL	LISA	J	6556 S BIG COTTONWOOD CANYON RD STE 500A		SALT LAKE CITY	UT	841213596	0.686882452	9
1245496397	SPENCER	MATTHEW	S	2075 UNIVERSITY PARK BLVD		LAYTON	UT	840411611	0.6876217633	9
1801089214	BARKER	LANCE	FRED	984 MEDICAL DR	SUITE 1	BRIGHAM CITY	UT	843024712	0.6883208066	9
1770658684	ALSUP	DANIEL	DENNIS	275 W 300 S		FOUNTAIN GREEN	UT	846327785	0.6889763054	9
1053486076	BOWMAN	DAVID	P	576 E HIGHWAY 138	SUITE 350	STANSBURY PARK	UT	840744027	0.689231769	9
1992734057	CHIPMAN	STEPHEN	BRET	97 PROFESSIONAL WAY		PAYSON	UT	846511614	0.6895264288	9
1083706980	HALL	CHRISTINE	N	4565 RANCH BLVD		MORGAN	UT	840505515	0.6897950017	9
1710323860	ANDERSON	ANNE	KATHARINE	1250 E 3900 S	SUITE 260	SALT LAKE CITY	UT	841241348	0.692423541	9
1386605715	CONCOBY	DENNIS	MICHAEL	107 W GOOSENEST DR		ELK RIDGE	UT	846514558	0.6930840591	9
1346252152	LAW	CASEY	SCOTT	12473 S MINUTEMAN DR		DRAPER	UT	840207870	0.6938079645	9
1801840962	FULLER	CLAYTON	G	577 S RIVER RD		ST GEORGE	UT	847902097	0.6938234496	9
1619047362	BOWMAN	JONATHAN	CRAIG	355 N MAIN ST		KANAB	UT	847413260	0.6942244916	9
1063410579	CRAWFORD	ROBERT	H	1134 N 500 W	SUITE 102	PROVO	UT	846043383	0.694851769	9
1376557611	HARKNESS	GORDON	W	3200 N CANYON RD	#D	PROVO	UT	846044571	0.6956440675	9
1043541584	CHETRIT	DAKOTA	WREN	565 S KOMAS DR		SALT LAKE CITY	UT	841081208	0.6962712788	9
1801872601	MORRELL	STEPHEN	L	2121 N 1700 W		LAYTON	UT	840418803	0.6989751555	9
1366415770	GOBLE	DESERAE	JEANETTE	1451 N 200 E STE 250		LOGAN	UT	843417570	0.7005606832	9
1780914283	HARDMAN	JOSHUA	J	226 N 1100 E		AMERICAN FORK	UT	840032054	0.7007353276	9
1013283449	MCDANIEL	RENNY	THEODORE	15 S 1000 E STE 100		PAYSON	UT	846515592	0.7019573761	9
1386667202	CARTER	BOYD	A	577 S RIVER RD		ST GEORGE	UT	847902097	0.703691563	9
1144274499	HAYS	CHRISTOPH		1665 BONANZA DR		PARK CITY	UT	840605127	0.7037769191	9
1235150731	LAST	GEORGE	G	75 N 2260 W		HURRICANE	UT	847372034	0.7041316278	9
1811973829	ALLRED	MICHAEL	G	2121 N 1700 W		LAYTON	UT	840418803	0.7042765057	9
1093923393	ESPLIN	WILLIAM	FAY	736 S 900 E	SUITE 203	ST GEORGE	UT	847907000	0.7048761284	9
1386757284	NELSON	HENRY	STEPHEN	331 N 400 W		OREM	UT	840571913	0.7057788445	9
1629631825	BARTON	BRYCE	ALDEN	4403 HARRISON BLVD STE 700A		OGDEN	UT	844033295	0.706553724	9
1538259130	CORSON	RINA	MELANIE	389 S 900 E	INSTACARE	SALT LAKE CITY	UT	841022310	0.706918978	9
1083727408	ETZEL	GLENN	T.	230 N HOSPITAL DR	SUITE 5	PRICE	UT	845014221	0.7083533233	9
1295957108	PELTZ	GAYLE		4021 S 700 E STE 300		SALT LAKE CITY	UT	841072184	0.7083845002	9
1801850755	FREESTONE	ALLEN		557 W 2600 S		BOUNTIFUL	UT	840107717	0.7089109024	9
1659491181	YAVELAK	WILLIAM	JAMES	8846 S REDWOOD RD	SUITE 121	WEST JORDAN	UT	840889334	0.7103009004	9
1255323697	CALL	GARY	SCOTT	12176 S 1000 E		DRAPER	UT	840209716	0.7112241991	9
1942627922	PRINCE	VICTORIA	LYELL	555 FOOTHILL DR		SALT LAKE CITY	UT	841121106	0.7117325164	9
1780877191	MILLER	TODD		935 S 1000 W		TREMONTON	UT	84337	0.7137227416	9
1588601397	JUERGENS	ANDREW		982 CHAMBERS ST		OGDEN	UT	844034571	0.7137300934	9
1801027081	QUINTON	MAGDALENA		8846 S REDWOOD RD	STE E-121	WEST JORDAN	UT	840889334	0.7140061016	9
1043466899	BERGESON BARK	JILL		830 N 2000 W		PLEASANT GROVE	UT	840624047	0.7148791075	9
1588877674	BENCH	PAHL		589 SOUTH STATE STREET		PROVO	UT	846065056	0.7152463727	9
1083670459	MIDDLETON	RAYMOND	JACK	653 SOUTH 170 WEST		IVINS	UT	84738	0.7170838745	9
1174012934	SWENSON	ANDREW		3181 W 9000 S		WEST JORDAN	UT	840885610	0.7173545844	9
1275925919	JONES	STEVEN	JAMES	1000 N MAIN ST		RICHFIELD	UT	847012061	0.71743074	9
1023671211	BERG	KATE	LYNN	4403 HARRISON BLVD STE 700A		OGDEN	UT	844033295	0.7176128881	9
1437329281	ROSENBECK	JAMES	F	48 W 1500 N		NEPHI	UT	846488900	0.7184445596	9
1316986136	LEVINE	REBECCA	J.	1868 W 9800 S	SUITE 100	SOUTH JORDAN	UT	840954713	0.7191633409	9
1912004466	LONGENECKER	ELWOOD	N	2000 SOUTH 900 EAST		SALT LAKE CITY	UT	84105	0.7193536636	9
1588210884	KNIGHT	JACLYN	MICHELLE	1159 E 200 N STE 200		AMERICAN FORK	UT	840032026	0.7194639364	9
1518302850	EGGLESTON	DAREK		1100 W 2700 N		PLEASANT VIEW	UT	844044791	0.7208120822	9
1073675112	INOUYE	JORDAN	LAU	1134 N 500 W	SUITE #102	PROVO	UT	846043383	0.7211821036	9
1609978345	HINTON	RAYMOND	KAY	544 S 400 E		ST GEORGE	UT	847703705	0.7222733543	9
1649629965	WILLE	DEREK	PAUL	4403 HARRISON BLVD	SUITE A-700	OGDEN	UT	844033271	0.7227753968	9
1386675627	FILLMORE	RANDALL	R	2751 W 9000 SOUTH		WEST JORDAN	UT	84088	0.7231032074	9
1215193396	HALL	DAVID	LYNN	4403 HARRISON BLVD	STE# A-700	OGDEN	UT	844033271	0.7240484197	9
1265877096	COBABE	MAURINE	M.	2655 W 9000 S		WEST JORDAN	UT	840888542	0.7240585846	9
1427148014	YAROSHCHUK	LARISA	B.	7495 S STATE ST		MIDVALE	UT	840472013	0.7252551465	9
1366835191	MOLBY	NICHOLAS		375 S CHIPETA WAY STE A		SALT LAKE CITY	UT	84108	0.7255636993	9
1902161482	SHARP	DANIEL	STEVEN	412 N 200 E		LOGAN	UT	84341	0.7259235884	9
1295805893	OTT	DARIN	DALE	355 N MAIN ST		KANAB	UT	847413260	0.7270849029	9
1982867008	MUNT	KATHERINE	WARD	4624 S HOLLADAY BLVD		SALT LAKE CITY	UT	841177054	0.7274434491	9
1891914941	WHITNEY	DALLON		379 N 500 W	SUITE 1A	VERNAL	UT	840781956	0.727801008	9
1033349733	ERCANBRACK	BRITTON	R	854 TURF FARM RD UNIT 1		PAYSON	UT	846515733	0.7281213201	9
1780830612	FLINDERS	KURT	T	4403 HARRISON BLVD	A-700	OGDEN	UT	844033271	0.7285784389	9
1508278615	OLAVESON	KURT		975 CHAMBERS ST		SOUTH OGDEN	UT	844034591	0.7318297526	9
1750304341	SMITH	LAURENCE	R	1915 W 5950 S		ROY	UT	840671454	0.732389998	9
1376744433	PETERSEN	DARLENE	L	5640 S 3500 W		ROY	UT	840679158	0.7327811666	9
1043297815	TAYLER	GREGORY	P	1469 S HIGHWAY 40 # C		HEBER CITY	UT	840323522	0.7341879498	9
1003849019	STEINVORTH	JUNE	C.	9493 S 700 E		SANDY	UT	840703459	0.7346610416	9
1194833244	MILLIGAN	MARK	K	2075 N 1200 W		LAYTON	UT	840411616	0.7352635328	9
1952495582	ANDERSON	RODNEY		379 NORTH 500 WEST	SUITE 1A	VERNAL	UT	84078	0.7354954578	9
1649385154	ANDERSON	DERYK	L	2655 W 9000 S		WEST JORDAN	UT	840888542	0.7357617569	9
1003859547	VANDE MERWE	DAVID	ALLEN	390 N MAIN ST		BOUNTIFUL	UT	840106046	0.7359231732	9
1083094197	HERMAN	JASON	ROBERT	475 W 940 N		PROVO	UT	846043301	0.7365463943	9
1699118042	SCHLEENBAKER	BRADLEY	EUGENE	1388 S NAVAJO ST	SUITE C	SALT LAKE CITY	UT	841043493	0.7370291416	9
1861667602	THOMAS	KELLY	LAFORGE	555 FOOTHILL DR		SALT LAKE CITY	UT	841121106	0.7372339301	9
1750978904	FETZER	ALICE	A-HUI	75 S 200 E # 100		PROVO	UT	846063146	0.737257786	9
1831363225	MCBRIDE	BRAYDEN		5 E 400 N		SPRINGVILLE	UT	846631347	0.7376688042	9
1730779984	JHAWER	HINA		455 W 200 N		SALT LAKE CITY	UT	841031160	0.7381510393	9
1013002898	FRAMPTON	ROBERT	A	24 N 100 E		SPANISH FORK	UT	846601802	0.7398451118	9
1821418500	WEST	JARED		1000 N MAIN ST STE A		RICHFIELD	UT	847012069	0.7408332805	9
1891908216	PEIFFER	ANDY	P	633 G ST		SALT LAKE CITY	UT	841033244	0.7421524808	9
1518025360	BAKER	SHANNON	COOKE	2655 W 9000 S		WEST JORDAN	UT	840888542	0.745321581	9
1760498687	CARLSON	BRIAN	W	412 N 200 E		LOGAN	UT	843214038	0.7460613599	9
1023095866	MORELAND	JAY	CAESAR	220 W 7200 S STE A	72ND STREET	MIDVALE	UT	840471043	0.7463518571	9
1770521643	HILL	ROBERT	J	4624 HOLLADAY BLVD		SALT LAKE CITY	UT	841175206	0.7472082175	9
1891782819	SCHMITZ	J	DAVID	1159 E 12TH ST		OGDEN	UT	844045144	0.7472257124	9
1265668636	MONTES	JAIME	ALONSO	3665 S 8400 W		MAGNA	UT	840444907	0.747703391	9
1649275439	HOFFMAN	GREGORY	R	955 E 11400 S		SANDY	UT	840946946	0.7483138455	9
1568135937	KUNZE	SARA	J	3556 SHIELDS LN #101		SOUTH JORDAN	UT	84095	0.748847558	9
1841686631	GRAYSON	JAMAR	ROMANCELE	1485 US-40 STE G, HEBER CITY, UT 84032		HEBER CITY	UT	84032	0.7494735386	9
1073076774	MORALES	JESSICA	J.	375 S CHIPETA WAY STE A		SALT LAKE CITY	UT	841081261	0.749811001	9
1346585346	DAVID	JEFFERY	ALAN	4403 HARRISON BLVD		OGDEN	UT	844033271	0.7499758293	9
1497259675	GITT	JOSEPH	HOBSON	1950 E 7000 S		SALT LAKE CITY	UT	84121	0.7502099712	9
1043273386	WARD	RAYMOND	PAUL	185 S 400 E	STE 100	BOUNTIFUL	UT	840104801	0.7503231586	9
1972765402	NORDBY	BENJAMIN		1134 N 500 W STE 102		PROVO	UT	846045569	0.7505733728	9
1689772519	HOLT	CHARLES	E	280 N MAIN ST		TOOELE	UT	840741650	0.7508716573	9
1861061632	FOX	JACQUELYN	MARIE	1055 N 500 W BLDG A		PROVO	UT	846043305	0.7510842656	9
1831106681	MARSHALL	NATHAN	J	2655 W 9000 S		WEST JORDAN	UT	840888542	0.7514387699	9
1356957468	TILLEY	AUBRIE	DAWN	1741 E IMPERIAL PARK LN		SALT LAKE CITY	UT	841063379	0.7515522781	9
1639180698	JOHNSON	COREY	B	1219 N 400 E		LOGAN	UT	843412321	0.7519484985	9
1710250253	ROSS	MARK	TIMOTHY	3737 N 970 E		PROVO	UT	846045247	0.7520394934	9
1538109715	VANLEUVEN	SANDRA	LYNN	1743 REDSTONE CENTER DR	SUITE 115	PARK CITY	UT	840987929	0.753729564	9
1518226091	DEKKER	JOSHUA	ARJAAN	130 WHITE SAGE AVE		DELTA	UT	846248928	0.7540405829	9
1730325143	KIMBALL	DAVID		3000 N TRIUMPH BLVD STE 100		LEHI	UT	840434999	0.7547903907	9
1174509129	BURNINGHAM	TED	H	2121 N 1700 W		LAYTON	UT	840418803	0.7549482154	9
1023095585	CARLSON	VERA	B	169 N GATEWAY DR STE 170		PROVIDENCE	UT	843329855	0.7579450345	9
1831186717	THOMPSON	DANIEL	OWEN	1756 PARK AVE		RIVERTON	UT	840654701	0.7587227192	9
1780114934	CHRISTENSEN	SAMUEL		25 N 100 E STE 102		ST GEORGE	UT	847707369	0.7594156325	9
1609335751	SMITH	CHARLES		475 W 940 N		PROVO	UT	846043301	0.7623616335	9
1588777403	SWAPP	BRYAN	ALAN	3859 W 12600 S		RIVERTON	UT	840657217	0.7625246927	9
1790761740	FIFE	JASON	R	2121 N 1700 W		LAYTON	UT	840418803	0.7644484876	9
1780629568	SPANOS	SETH	ANTHONY	577 S RIVER RD		ST GEORGE	UT	847902097	0.7645757351	9
1053327122	BINGHAM	JOSEPH	C	505 W 400 N		OREM	UT	840571950	0.7659999341	9
1679510614	BROWN	TERRY	ALLEN	441 S REDWOOD RD		SALT LAKE CITY	UT	841043539	0.768598948	9
1386977171	PAYNE	WENDY	JADE	4907 NORTH 300 WEST		PROVO	UT	84604	0.7706975312	9
1306312202	CROCKETT	JENNA		375 S CHIPETA WAY STE A		SALT LAKE CITY	UT	841081261	0.7713226759	9
1457435513	SCHERER	PATRICK	MARK	450 WILLIAMS WAY		MOAB	UT	845322185	0.7713608638	9
1346235793	ANISMAN	DAVID	ELLIOT	26 S MAIN ST		CENTERVILLE	UT	840141817	0.7724210461	9
1952415556	PAISLEY	THEODORE	S	555 FOOTHILL DR		SALT LAKE CITY	UT	841121106	0.7743016457	9
1972617678	BARLOW	LEHI	SAMUEL	1065 NORTH HILDALE STREET		HILDALE	UT	847840459	0.7750941542	9
1386630259	SPECTOR	JAY	MYRON	1929 AARON DR	SUITE I	TOOELE	UT	840748112	0.7766328881	9
1639288798	HOGGARD	TIMO	J	226 N 1100 E	SUITE A	AMERICAN FORK	UT	840032054	0.7767413881	9
1699787770	JOHNSON	MATTHEW	B	3730 W 4700 S		WEST VALLEY CI	UT	84129	0.776970962	9
1336171586	CUTLIP	CHERYLE	L	3725 W 4100 S		WEST VALLEY CI	UT	84120	0.7775014833	9
1891885489	CRENSHAW	WILLIAM	WAYNE	1525 W 2100 S		SALT LAKE CITY	UT	841191401	0.7778408466	9
1851481469	LEISER	JENNIFER	PAUL	1138 WILMINGTON AVE		SALT LAKE CITY	UT	841062819	0.7794051658	9
1831137140	PENROD	MARC	A	5 E 400 N		SPRINGVILLE	UT	846631347	0.7794285639	9
1912401506	GALE	AARON	BENJAMIN	4745 S 3200 W		TAYLORSVILLE	UT	841292822	0.7799171283	9
1881014470	HALL	NATALIE	BROOKE	475 W 940 N		PROVO	UT	846043301	0.7820005262	9
1245592427	SMITH	PHILLIP	LEE	EAST HIGH 262		MOTNEZUMA CREE	UT	845340130	0.7821593079	9
1679559694	BUTLER	WARREN	L	2121 N 1700 W		LAYTON	UT	840418803	0.7837098743	9
1346237393	PETERSON	RYAN	PAUL	1553 W 9000 S		WEST JORDAN	UT	840889219	0.7844855375	9
1548407513	ANDERSON	RUSSELL	STEVEN	1550 N MAIN ST	SUITE E	LAYTON	UT	840411757	0.7851073522	9
1518973643	CARROLL	TYLER	S	10968 N ALPINE HWY		HIGHLAND	UT	840038874	0.7852446869	9
1588894562	PHAM	NIKKI		2000 S 900 E		SALT LAKE CITY	UT	84105	0.7859504497	9
1326118506	GOCHNOUR	GREGORY	LOWELL	4403 HARRISON BLVD	SUITE A700	OGDEN	UT	844033271	0.7863803174	9
1346695327	GOOSSEN	RACHEL	PRESS	50 N MEDICAL DR		SALT LAKE CITY	UT	841320001	0.786610173	9
1861437113	BANKS	AMY	LORRAINE	8446 S HARRISON ST		MIDVALE	UT	840473501	0.7868146476	9
1124432992	HOLLINGSHEAD	BRYSON	J	355 N MAIN ST		KANAB	UT	847413260	0.7885332577	9
1871608893	CHERRINGTON	STEVEN	B	275 W 200 N		LINDON	UT	840421809	0.7893788329	9
1407275787	WOOD	LAUREN		181 E MEDICAL TOWER DR		MURRAY	UT	84107	0.7897717523	9
1336169176	TENSMEYER	DAVID	K	2075 N 1200 W		LAYTON	UT	840411616	0.7914497069	9
1194766782	ARMSTRONG	ROBERT	D	159 N MAIN ST		MANTI	UT	846421257	0.7934188907	9
1023127214	COSGRAVE	MICHAEL	L	226 N 1100 E	SUITE A	AMERICAN FORK	UT	840032054	0.7935918704	9
1881952315	HARDENBROOK	SPENCER	JAMES	12176 S 1000 E		DRAPER	UT	840209734	0.7961046052	9
1164621173	FALLAHIAN	SAHMON		389 S 900 E		SALT LAKE CITY	UT	841022310	0.7964786928	9
1700266640	RHEM	MARLA		2621 S 3270 W	UPMC-MATILD	WEST VALLEY CI	UT	841191119	0.7973118158	9
1760036024	WADE	MINDY	MARIE	1950 E FORT UNION BLVD		SALT LAKE CITY	UT	841216894	0.799370299	9
1376505214	DEPEW	BRUCE	CRAIG	1288 W 12700 S		RIVERTON	UT	840656794	0.8005873718	9
1629695341	NEWMAN	MEGHAN	CHANDELL	3556 W 9800 S STE 101		SOUTH JORDAN	UT	840953221	0.8006106763	9
1689195380	MUNN	DANA	H	97 PROFESSIONAL WAY STE 2		PAYSON	UT	846511680	0.8013021391	9
1891742508	PUGH	BRENTEN	CLARK	7478 CAMPUS VIEW DR	SUITE 100	WEST JORDAN	UT	840841966	0.8018617876	9
1679548564	LARSEN	DAVID	C	999 MURRAY HOLLADAY RD	SUITE 207	SALT LAKE CITY	UT	841174901	0.8023809236	9
1225044217	SPRINGER	KARYN	A	1975 N STATE ST		OREM	UT	840572028	0.8052538609	9
1750494548	LYM	ROBERT	M	3845 W 4700 S		TAYLORSVILLE	UT	841183454	0.8063533771	9
1801397831	JIMERSON	JESSICA		2986 SANDALWOOD CIR		ST GEORGE	UT	847906962	0.8072850848	9
1003306473	SUNDWALL	PETER	MICHAEL	10290 N. NORTH COUNTY BLVD. STE 200		HIGHLAND	UT	840038400	0.8073884169	9
1598820318	LOOMIS	JOHN	HOWARD	3336 PIONEER PKWY	#204	WEST VALLEY CI	UT	841202000	0.809613706	9
1578852174	ROBERT	LANCE	DUSTIN	12473 S MINUTEMAN DR		DRAPER	UT	840207870	0.8110996493	9
1700814803	BECK	KIMBERLY	E	76 EAST CENTER		GUNNISON	UT	84634	0.8113593323	9
1487657763	THOMPSON	BROOKS	D	1100 S MEDICAL DR		MT PLEASANT	UT	846472222	0.8115761638	9
1952316150	TOVEY	DANIEL	B	762 W 400 S		SPRINGVILLE	UT	846633090	0.8121716426	9
1871604785	LEE	SHARON	M	5770 S 250 E	#170	MURRAY	UT	841078100	0.8123445016	9
1669428611	TAKASAKI	ROMAN	Y	325 W CENTER ST		SPANISH FORK	UT	846602060	0.8123495163	9
1245320860	BOSCH	CLARIVETT		1525 W 2100 S		SALT LAKE CITY	UT	841191401	0.812784301	9
1053343566	STRONG	SHARON	A.	2295 FOOTHILL DR		SALT LAKE CITY	UT	841094000	0.8129301881	9
1780707711	NAY	RICHARD	BILL	49 EAST CENTER STREET		GUNNISON	UT	846340429	0.8145733661	9
1356369938	SPENCER	STEVEN	J	8211 W 3500 SO		MAGNA	UT	84044	0.8161926497	9
1992781918	BARKER	LAYNE	T	2121 N 1700 W		LAYTON	UT	840418803	0.8163229655	9
1740225218	GOETTSCHE	DENISE	S	1300 E CENTER ST		PROVO	UT	846063554	0.8164428299	9
1235465980	BEAN	ROBERT	STERLING	10926 SHILLING AVE	UNIT #2053	SOUTH JORDAN	UT	840954340	0.818169712	9
1780681775	ERICKSON	SCOTT		440 MEDICAL DR	SUITE 4	BOUNTIFUL	UT	840104950	0.8196468311	9
1679701197	BLACKHAM	BRADY	CADE	95 EAST CENTER STREET		GUNNISON	UT	84634	0.8196537573	9
1780247817	STODDARD	TAYLOR	JEAN	4403 HARRISON BLVD STE 700A		OGDEN	UT	844033295	0.8205799446	9
1285627455	AZARCON	JOSE		6360 S 3000 E	STE 100	SALT LAKE CITY	UT	841216923	0.8219630494	9
1134212954	BUSK	NEAL	CHRISTIAN	ST GEORGE VA CBOC	230 NORTH 1	ST GEORGE	UT	84790	0.8224168582	9
1629187653	REES	JAMES	H	2084 ROBINS DR	#A	LAYTON	UT	840411100	0.8243350693	9
1689650632	FOOTE	STEPHEN	M	2121 N 1700 W		LAYTON	UT	840418803	0.8246112526	9
1508801606	HOUGAARD	JONI	W	8846 S REDWOOD RD STE E121		WEST JORDAN	UT	840889366	0.825867948	9
1588255681	MARTINEZ	ASHLYNN	MARIE	3665 S 8400 W STE 110		MAGNA	UT	840444907	0.82682122	9
1063521177	MACARTHUR	TORAN	J	680 E MAIN ST		LEHI	UT	840432241	0.8275077151	9
1053346734	WEEKS	MATTHEW	GUNN	2400 N WASHINGTON BLVD		NORTH OGDEN	UT	844147233	0.8314976864	9
1780780189	HOLLAND	GARY	F	5226 FRONTIER DR		MORGAN	UT	840509734	0.8318818919	9
1154596450	BROWN	DAVID	WARREN	345 S 600 W		CEDAR CITY	UT	847203018	0.8321155463	9
1174853485	HAYWARD	GERALD	L	909 KOHLER LN		MIDWAY	UT	840496001	0.832401656	9
1922084813	GONTRUM	DAVID	MORTIN	4745 S 3200 W		SALT LAKE CITY	UT	841182822	0.8332618334	9
1568405397	HAMP	DENNIS	R	3895 W 7800 S	SUITE, 100	WEST JORDAN	UT	840885617	0.8378351973	9
1073607222	STELTER	CASEY	LAWRENCE	2743 N 2125 E		LAYTON	UT	840403206	0.8381157791	9
1114306131	WILLIS	KENT		830 N 2000 W		PLEASANT GROVE	UT	84062	0.8385560563	9
1407098122	PRITCHARD	JOYCE		1575 W 7000 S		WEST JORDAN	UT	840843431	0.838610643	9
1720120934	PASTRAN	DAVID	RICHARD	1002 E SOUTH TEMPLE	SUITE 201	SALT LAKE CITY	UT	841021525	0.8393002915	9
1902917438	PRIEST	NICOLE	LEE	476 WILLIAMS WAY	STE A	MOAB	UT	845322065	0.8394885994	9
1285824748	PROTAS	STEPHEN	G	275 E 200 S		SALT LAKE CITY	UT	841112002	0.8397659617	9
1770600918	WHITTAKER	THOMAS	CARLYLE	4745 S 3200 W		SALT LAKE CITY	UT	841182822	0.8399136885	9
1346495678	ROBINS	SCOTT		5255 S 4015 W		TAYLORSVILLE	UT	841294257	0.8404567157	9
1275066086	FREDMAN	ZACHARY		74 E KIMBALLS LN STE 260		DRAPER	UT	840205009	0.840824298	9
1457730962	HANSON	JOEY		2075 UNIVERSITY PARK BLVD		LAYTON	UT	840411611	0.8421178576	9
1487662607	HANRAHAN	MAURA		500 FOOTHILL BLVD	VETERANS HO	SALT LAKE CITY	UT	841480002	0.8439103993	9
1366498818	RHOLL	MARK	ALLEN	275 E 200 S	VISTA STAFF	SALT LAKE CITY	UT	841112002	0.8441154737	9
1184814436	ABBOTT	JUSTIN		1975 N STATE ST.		OREM	UT	840572028	0.8461683387	9
1972073591	RONEY	SAVANNA		376 E 400 S		SPRINGVILLE	UT	84663	0.8468804154	9
1598738270	MARTINEZ FERR	RODOLFO		1226 W SOUTH JORDAN PKWY	SUITE C	SOUTH JORDAN	UT	840956023	0.8478488027	9
1992097612	MALOUF	JOHN	DAVID	1219 N 400 E		LOGAN	UT	843412321	0.8498303168	9
1396942785	GOATES	BRAD	M	412 N 200 E		LOGAN	UT	843214038	0.8506469824	9
1790897452	GARDNER	KEVIN	LEE	1580 W ANTELOPE DR	SUITE 200	LAYTON	UT	840411160	0.8509405827	9
1760610349	MONROY	CARISSA	S	22 S STATE ST		CLEARFIELD	UT	840151043	0.8515844791	9
1891772612	GUERRA	CARLOS	ALEJANDRO	461 S 400 E		SALT LAKE CITY	UT	841113302	0.8522197124	9
1922363795	MORRIS	CHELSEA		2075 UNIVERSITY PARK BLVD		LAYTON	UT	840411611	0.8524486813	9
1497794960	PETERSON	MICHAEL	JAMES	5746 W 13400 S		RIVERTON	UT	840656907	0.8532200199	9
1013150218	ELLIS	KURTIS	DON	1915 W 5950 S		ROY	UT	840671454	0.8533028214	9
1417974098	OVESON	MARK	C	48 W 1500 N		NEPHI	UT	846488900	0.8535467805	9
1962493486	BISHOP	SCOTT	RUSSELL	2038 W 1900 S		SYRACUSE	UT	840759320	0.8535572751	9
1194169441	KIM	JI	HWAN	505 W 400 N		OREM	UT	840571950	0.8550364314	9
1760801153	ROWLAND	SHAWN	COLLIN	2825 E COTTONWOOD PKWY STE 500		SALT LAKE CITY	UT	841217060	0.8564373864	9
1982983755	FLANAGAN	DANIEL	JAMES	4403 HARRISON BLVD	STE A700	OGDEN	UT	844033271	0.8569518197	9
1811915135	TAYLOR	BRUCE	L	577 S RIVER RD		ST GEORGE	UT	847902097	0.8570163454	9
1598799462	MCMASTER	IAN		672 W. 400 S.	SUITE 101	SPRINGVILLE	UT	84663	0.8574712546	9
1104186758	JUDD	ANDREW	CHILBERG	1975 N STATE ST		OREM	UT	840572028	0.8575272876	9
1396777876	HASSIN	IAN	BRUCE	3220 DAYBREAKER DR		PARK CITY	UT	840985838	0.8579576727	9
1043604341	ABBEY	REBECCA		375 S CHIPETA WAY		SALT LAKE CITY	UT	84108	0.8581430432	9
1174519151	OGDEN	WALTER	L	11 S MAIN ST		HURRICANE	UT	847371949	0.8587942751	9
1912923541	OBAYASHI	MIKIO		1915 W 5950 S		ROY	UT	840671454	0.8614605972	9
1447256953	WADE	RALPH	DAVID	557 W 2600 S		BOUNTIFUL	UT	840107747	0.8620961946	9
1174638068	HOOPER	CHARLES	IVERSON	10623 S REDWOOD RD	SUITE 101	SOUTH JORDAN	UT	840952481	0.8629439603	9
1689618985	HERNANDEZ	ROSE		675 E 2100 S	SUITE 390	SALT LAKE CITY	UT	841061887	0.8631821037	9
1528081114	FRIDEN	JOHN	S	975 CHAMBERS ST		OGDEN	UT	844034591	0.8638350423	9
1306829056	GRANDY	LAWRENCE	BRETT	1250 E 3900 S	SUITE 260	SALT LAKE CITY	UT	841241348	0.8658364591	9
1265865125	PETROVICH	JESSICA		4745 S 3200 W		TAYLORSVILLE	UT	841292822	0.868096623	9
1841237005	FOSTER	CARLA	SUE	1126 E 12300 S		DRAPER	UT	840209095	0.8694275594	9
1346812021	NERGUI	UNDRAA		51 S SERRATA LN		VINEYARD	UT	840596542	0.8696120497	9
1831274521	DAY	JULIE	S	127 S 500 E	SUITE 140	SALT LAKE CITY	UT	841021959	0.8698060861	9
1669672366	SMITH	DANIEL	CRIAG	70 E 1000 N		RICHFIELD	UT	847011850	0.8714697495	9
1992730139	EDWARDS	SUSAN	L.	2295 FOOTHILL DR		SALT LAKE CITY	UT	841094000	0.8717838963	9
1023237088	JACKSON	HEATHER	A	2295 FOOTHILL DR		SALT LAKE CITY	UT	841094000	0.8739137481	9
1144254350	MUSE	BRETT	T	1739 W SUNSET BLVD		ST GEORGE	UT	847707141	0.8753511179	9
1841789112	JONES	GREGORY	DANIEL	50 N MEDICAL DR		SALT LAKE CITY	UT	841320001	0.8760833246	9
1356388730	PALMA	LOMBARDO	F	3540 S 4000 W	200	WEST VALLEY CI	UT	841203260	0.8765124035	9
1922209386	COOK	PAULA	J	650 S KOMAS DR STE 208		SALT LAKE CITY	UT	841081241	0.8768922286	9
1306951504	CHAMBERLAIN	HOWARD	LEE	736 S 900 E STE 203		ST GEORGE	UT	847907003	0.877130174	9
1104996610	ANDREW	LARRY	GLEN	746 E 1910 S STE 1		PROVO	UT	846066227	0.8777953572	9
1144431800	GREEN	PATRICK	NELSON	134 W 1180 N	SUITE # 5	TOOELE	UT	84074	0.8779172515	9
1396710281	FULLER	GENE	R	999 MURRAY HOLLADAY RD	SUITE 207	SALT LAKE CITY	UT	841174901	0.8812928213	9
1336568666	BINGHAM	MATTHEW	MARINER	975 CHAMBERS ST		SOUTH OGDEN	UT	844034591	0.8813861431	9
1891719308	CRUMP	KENNETH	LYLE	811 N 900 W		OREM	UT	840577701	0.88166227	9
1780758227	HAGGART	MARIE	SOUTH	1992 W ANTELOPE DR	2B	LAYTON	UT	840414953	0.8817036999	9
1699776930	MACNEILL	MARTIN		895 N 900 E		AMERICAN FORK	UT	840039183	0.8820545119	9
1043271422	POHL	SUSAN	D.	555 FOOTHILL DR # 310		SALT LAKE CITY	UT	841121106	0.8822333482	9
1205915410	NELSON	COURTNEY	RICK	1580 W ANTELOPE DR	SUITE 200	LAYTON	UT	840411160	0.8824241631	9
1083907679	WILLIS	PARK	WEED	389 S 900 E		SALT LAKE CITY	UT	84102	0.8838058342	9
1134293772	ADAMS	ROBERT	L	1355 HINKLEY DR		OGDEN	UT	844013376	0.8838847959	9
1316329329	NOBLE	NICHOLAS		5980 S FASHION BLVD		MURRAY	UT	841077362	0.8864081324	9
1740444173	SANDERS	JOHN	M	1248 E 90 N STE 203		AMERICAN FORK	UT	84003	0.8877100301	9
1245315332	HERMANSEN	LAYNE	A	877 E 12300 S	SUITE 201	DRAPER	UT	84020	0.8891992936	9
1497142582	PETERSON	SEAN	DARRELL	2965 W 3500 S		WEST VALLEY CI	UT	841193602	0.889880646	9
1619327871	LAVENTURE	ALEX		777 N MAIN ST		TOOELE	UT	840741611	0.890649667	9
1881617348	BROOKS	DAVID	M	75 N 2260 W		HURRICANE	UT	847372034	0.8908727667	9
1699876987	STARR	JEREMY	C	1515 N 400 E STE 104		NORTH LOGAN	UT	843417595	0.8913756413	9
1174635353	BROWN	FRANK	H	2400 N WASHINGTON BLVD		N OGDEN	UT	844147233	0.8917485978	9
1659443539	MOORE	JUDITH	S	210 E MAIN ST	STE 101	MIDWAY	UT	840496806	0.8923664675	9
1740892710	MILLER	AARON		6933 S 1300 W		WEST JORDAN	UT	840842554	0.8927710517	9
1457358335	HOUSLEY	MARK		2240 ADAMS AVE		OGDEN	UT	844011511	0.8930015303	9
1720157555	MUSE	DEREK	DAVID	4460 HIGHLAND DR STE 400		SALT LAKE CITY	UT	841243565	0.89425248	9
1578643482	GEROSO	AMY	MICHELLE	54 N 800 W		SALT LAKE CITY	UT	841163326	0.895675505	9
1659388791	BOAM	WILLIAM	DEREK	12391 S 4000 W		RIVERTON	UT	840967012	0.8996113352	9
1811124514	FRAME	KARA	A	555 FOOTHILL DR	RM 301	SALT LAKE CITY	UT	841121106	0.8998012272	9
1457447906	BREITENBACH	KARL		379 NORTH 500 WEST	SUITE 1A	VERNAL	UT	84078	0.9012295757	9
1184668659	JOHNSON	MARK	DALE	6321 S REDWOOD RD	SUITE 201	SALT LAKE CITY	UT	841236798	0.9033710225	9
1194759027	MONEY	NOLAN		97 PROFESSIONAL WAY STE 2		PAYSON	UT	846511680	0.9037854373	9
1063701654	PREECE	LANDON	KIMBALL	435 N MAIN ST		KAYSVILLE	UT	840371194	0.9045844012	9
1154411775	OWEN	DAVID	GARETH	5126 W DAYBREAK PKWY		SOUTH JORDAN	UT	840955994	0.9056994081	9
1992808109	SMITH	RHONDA	ELLENA	390 N MAIN ST		BOUNTIFUL	UT	84010	0.9076917106	9
1245340173	JULIEN	CRAIG	K	3024 W 300 N STE C		WEST POINT	UT	840157259	0.9079981288	9
1447278023	ZEHNDER	BRIAN	K	3665 S 8400 W	SUITE 110	MAGNA	UT	840444907	0.9087228598	9
1790797959	BANK	STACEY		4465 S 900 E	SUITE 200	SALT LAKE CITY	UT	841242456	0.9092785646	9
1952660482	NOYES	ISAAC	JAMES	1250 E 3900 S	SUITE 260	SALT LAKE CITY	UT	841241348	0.9108831477	9
1164437067	GREENWOOD	MARK	W	460 N MAIN ST		RICHFIELD	UT	847011836	0.9126146659	9
1033347158	CORRY	MARK	WILLIS	1303 N MAIN ST.	SUITE C	CEDAR CITY	UT	84721	0.9134489554	9
1043746191	EMERSON	HALEIGH		4403 HARRISON BLVD	SUITE A700	OGDEN	UT	844033271	0.9137086779	9
1386691251	JULIEN	KATIE	A.	1868 W 9800 S	SUITE 100	SOUTH JORDAN	UT	840954713	0.914031479	9
1174681928	SMITH	DOUGLAS	R	5986 S TOLCATE WOODS LN		HOLLADAY	UT	841211536	0.9197258446	9
1275688228	STRATFORD	C.	KERRY	736 S 900 E STE 203		ST GEORGE	UT	847907003	0.9209956713	9
1629019229	FRISCHKNECHT	MICHAEL	S	159 N MAIN ST		MANTI	UT	846421257	0.9215794289	9
1760034029	KITCHENS	VERONICA	MARIE	8446 S HARRISON ST		MIDVALE	UT	840473501	0.9217693456	9
1003080409	HANNA	ALLISON		557 W 2600 S		BOUNTIFUL	UT	840107717	0.9220430012	9
1619175189	BARRACLOUGH	BENJAMIN		2400 N WASHINGTON BLVD		NORTH OGDEN	UT	844147233	0.9233796666	9
1558451179	SANYER	OSMAN	N.	555 FOOTHILL DR		SALT LAKE CITY	UT	841121106	0.9241539072	9
1104348879	KIME	AMIE		500 FOOTHILL DR		SALT LAKE CITY	UT	841483221	0.9258899833	9
1497713648	BERG	TOD	L	1467 S HIGHWAY 40		HEBER	UT	840323522	0.926117829	9
1609803980	OGDEN	LIDA	J	145 W UNIVERSITY PKWY		OREM	UT	840587316	0.9270594865	9
1609308717	JOHNSON	BRIAN	CHRISTOPH	1250 E 3900 S	SUITE 260	SALT LAKE CITY	UT	841241348	0.9270717632	9
1497734057	PERKINS	DOUGLAS	WILFORD	300 N HOSPITAL DR		PRICE	UT	845014218	0.9279026719	9
1780682567	RIFLEMAN	KURT	E	2240 ADAMS AVE		OGDEN	UT	844011511	0.9280654755	9
1700149804	BULLOCH	MICHAEL	BRENT	110 W 1325 N STE 200		CEDAR CITY	UT	847218179	0.9293187218	9
1780908590	DAINES	JONATHAN	HILL	4642 HOLLOW RD		NIBLEY	UT	843217916	0.9299958064	9
1598919060	HENRIKSEN	CLARENCE	RICHARD	375 CHIPETA WAY	STE A	SALT LAKE CITY	UT	841320001	0.93158356	9
1689642332	BIGHAM	THOMAS	HOLLAND	168 NORTH 100 EAST	SUITE 101	ST. GEORGE	UT	847703197	0.9323840765	9
1174510044	ALLRED	DON	PRESTON	1756 PARK AVE		RIVERTON	UT	840654701	0.9327535201	9
1609262492	BECKSTEAD	RUSSELL		5 E 400 N		SPRINGVILLE	UT	84663	0.9342958508	9
1609280486	WILLIAMS	ALYSE		1250 E 3900 S	SUITE 260	SALT LAKE CITY	UT	841241348	0.9351790617	9
1518153097	BATEMAN	KIM	ALAN	111 N 460 E		EPHRAIM	UT	846271215	0.9354243525	9
1467554451	POPE	DAVID	M	1000 N MAIN ST		RICHFIELD	UT	847011857	0.9355729515	9
1093753469	CHRISTENSEN	TRISTY	L	525 N MAIN ST		EPHRAIM	UT	846271155	0.9356453889	9
1386855708	BOVOS	MIKE	ELIAS	1250 E 3900 S	SUITE 260	SALT LAKE CITY	UT	841241348	0.9359325878	9
1528066149	GREGOIRE	RICHARD	J	2240 ADAMS AVE		OGDEN	UT	844011511	0.9366835677	9
1003107558	BECKSTEAD	DAVID	JUSTIN	325 W CENTER ST		SPANISH FORK	UT	846602060	0.9377402072	9
1649364803	WEEKS	JONATHAN	ANDREW	2950 N CHURCH ST STE 200		LAYTON	UT	840406590	0.9390810099	9
1740761360	HOLLIDAY	DASHELLE		735 S 200 W		BLANDING	UT	845113909	0.9394931486	9
1629462189	HAWTHORNE	SHANE	MICHAEL	155 W 400 N		OREM	UT	840574658	0.9432149166	9
1578598298	STEINFELDT	RANDALL	L	2400 N WASHINGTON BLVD		NORTH OGDEN	UT	844147233	0.9435239932	9
1952538605	WILSON	PRESTON	JON	8846 S REDWOOD RD STE E121		WEST JORDAN	UT	840889366	0.9439352485	9
1902883721	GUERRA	PAULA	ANNE	4745 S 3200 W		SALT LAKE CITY	UT	841182822	0.9441970563	9
1407083710	JORGENSEN	MARK	S	1477 N 2000 W		CLINTON	UT	840158638	0.9443578012	9
1376981274	JAMES	JESSE	LUCINDA	98 B. 1100 E. SUITE #102		AMERICAN FORK	UT	84003	0.9443859323	9
1700225679	NIELSON	MICHAEL	RAY	380 W. 100 NORTH		MONTICELLO	UT	84535	0.9452620768	9
1033277199	NIELSEN	GREGORY	LAWRENCE	1750 N WYMOUNT TERRACE DR		PROVO	UT	84604	0.9454881022	9
1356374987	WORTH	VICTOR	RYAN	15 EAST 400 NORTH		PAROWAN	UT	847610000	0.9475644333	9
1568464030	OSBORN	CAROL	ANN	461 E 200 S	SUITE 100	SALT LAKE CITY	UT	841112102	0.9476402914	9
1003831306	JAMES	ROY	LEWIS	675 E 2100 S	SUITE 390	SALT LAKE CITY	UT	841061887	0.948220381	9
1164927133	ERICKSON	DALLIN	T	5740 CRESTWOOD DR		OGDEN	UT	844054869	0.948497368	9
1609074350	GABLER	GLEN	R	29 W COLEYS CV		ELK RIDGE	UT	846514574	0.949238887	9
1902914427	JOHNSON	GEORGE	BRENT	226 N 1100 E	SUITE A	AMERICAN FORK	UT	840032054	0.9493062421	9
1104830884	CALL	NATHAN	H	1652 S MAIN ST		LOGAN	UT	843218504	0.9496509731	9
1205320991	NAGAO	SCOTT	MITCHELL	984 MEDICAL DR STE 1		BRIGHAM CITY	UT	843024712	0.9504962358	9
1598949786	BLACKWELL	ELIZABETH	K	1750 N WYMOUNT TERRACE DR		PROVO	UT	846024800	0.9509934084	9
1790198141	ROBY	MICIA		1055 N 500 W BUILDING A		PROVO	UT	84604	0.9523525736	9
1952399966	MILES	JEFFREY	G	3725 W 4100 S		WEST VALLEY CI	UT	841205530	0.9547380213	9
1710149794	HANSON	NICHOLAS	GARY	24 S 1100 E STE 310		SLC	UT	841021500	0.9550466435	9
1548247307	HASBY	PETER	J.	461 S 400 E		SALT LAKE CITY	UT	841113302	0.9567881445	9
1992084768	WHITTIER	CASSIE	LYNN	1750 E 3100 N		LAYTON	UT	840402406	0.9572739471	9
1275556870	SHELBY	TODD	L	2075 N 1200 W		LAYTON	UT	840411616	0.9573788447	9
1134116783	AMANN	KELLY	R	3485 W 5200 S		ROY	UT	840679438	0.9595810775	9
1316049828	JACKSON	EASTON	D	3725 W 4100 S		WEST VALLEY CI	UT	841205530	0.9607679751	9
1548208028	PIDWELL	WILLIAM		750 ROUND VALLEY DR.	SUITE 201	PARK CITY	UT	840605127	0.9623018778	9
1346280955	NUNN	CHARLES	E	1125 BLACKHAWK RD		MT PLEASANT	UT	846472305	0.9636140391	9
1568437556	FERGUSON	RICHARD	ARTHUR	389 S 900 E		SALT LAKE CITY	UT	841022310	0.9661186975	9
1063500163	CACCIAMANI	MARK	J	522 E 100 S		SALT LAKE CITY	UT	841021905	0.9665295565	9
1366782567	ROBINSON	ANDREW	ROBERT	74 E KIMBALLS LN	STE 260	DRAPER	UT	840205004	0.9715618836	9
1659319531	LLOYD	LAYNE		1225 FORT UNION BLVD	SUITE 200	MIDVALE	UT	840471889	0.9733689241	9
1033616602	DESTEFANO	SHERILYN	M	555 FOOTHILL DR		SALT LAKE CITY	UT	841121106	0.9751254991	9
1396248159	JACKSON	HALEY	W	1900 N STATE ST		PROVO	UT	846041341	0.9756239434	9
1548366552	ASTLE	NELSON	L	1477 N 2000 W	SUITE C	CLINTON	UT	840159099	0.9764617286	9
1104092659	HAYCOCK	CARL	DON	144 W BRIGHAM RD STE 19		ST GEORGE	UT	847907406	0.9777122787	9
1558313338	ROSSI	LOUIS		11 SOUTH MAIN		HURRICANE	UT	84737	0.9777460215	9
1770945834	CROSS	ZOE	KATHLEEN	375 S CHIPETA WAY	SUITE A	SALT LAKE CITY	UT	841081260	0.977770824	9
1285857268	PARSON	BROC	B	962 SAGE DR		CEDAR CITY	UT	847201885	0.9783633808	9
1821484304	MCNAMARA	SEAN		555 FOOTHILL DR		SALT LAKE CITY	UT	841121106	0.9810352949	9
1124400692	CURTIS	ASHLEY		390 N MAIN ST		BOUNTIFUL	UT	840106046	0.981397666	9
1497905566	WALTON	MATTHEW		325 W CENTER ST		SPANISH FORK	UT	846602060	0.9818135821	9
1093943078	HADLEY	JEREMY	ROGER	475 W 940 N		PROVO	UT	846043301	0.9819065435	9
1659313583	KASTELER	DOUGLAS	SPENCE	390 N MAIN ST		BOUNTIFUL	UT	840106046	0.9822437637	9
1851303721	DURANT	WILLIAM	P	6822 EAST 1000 SOUTH		FORT DUCHESNE	UT	840261907	0.9837814062	9
1043741929	WATTS	BRADLEY	M	348 E 4500 S STE 300		SALT LAKE CITY	UT	841078535	0.9857803704	9
1578820445	SANDYGREN	NOLAN		4946 W 6200 S		KEARNS	UT	841186703	0.9860615027	9
1114115664	BROADHURST	JEREMY		190 S HIGHWAY 165		PROVIDENCE	UT	843329512	0.9872874278	9
1649805813	GARSIDE	HILORIE	EDWARDS	3024 W 300 N STE 3		WEST POINT	UT	840157258	0.987356835	9
1669562252	VERBRUGGE	DOROTHEA	J	1525 W 2100 S		SALT LAKE CITY	UT	841191401	0.9882242368	9
1316932866	JENKINS	HANS	C	722 SHEPARD LN	SUITE 102	FARMINGTON	UT	84025	0.9889089768	9
1174555320	COY	JAMES	S	2751 W 9000 S		WEST JORDAN	UT	84088	0.9893022394	9
1487624664	BAKER	TROY	ROBINSON	3943 E PONY EXPRESS PKWY		EAGLE MOUNTAIN	UT	840055541	0.9900170485	9
1407177173	ROMO	KRISTEN	M	1525 W 2100 S		SALT LAKE CITY	UT	841191401	0.9904777245	9
1568800209	SMITH	RHETT	R	1059 N 100 W		BEAVER	UT	847131690	0.9917905894	9
1578980629	DIAS	VALERIA		201 W LAYTON PARKWAY STE 1A		SALT LAKE CITY	UT	841322101	0.9922408666	9
1083624555	HYLDAHL	DOUGLAS	R	412 N 200 E		LOGAN	UT	843214038	0.9927427112	9
1093804809	ANDREW	RAY	ALLEN	255 WILLIAMS WAY		MOAB	UT	845322370	0.9933686829	9
1366486805	WHITE	CHARLES	D.	1138 E WILMINGTON AVE		SALT LAKE CITY	UT	841062819	0.9943237603	9
1154633642	ACOR	BARRY	LARSON	1380 E MEDICAL CENTER DR		ST GEORGE	UT	847902123	0.9944624039	9
1093966228	THUESON	JOHN	DARRELL	354 N MAIN ST		SALT LAKE CITY	UT	841031635	0.9946102393	9
1194731323	CLARK	JAMES	L	383 E 60 S		AMERICAN FORK	UT	840033835	0.9962912681	9
1508861477	NEWMAN	BRETTON	HEATHER	1552 BRYAN AVE		SALT LAKE CITY	UT	841052802	0.9973996254	9
1083824940	GOHARI	MINA		1160 E 3900 S	STE G200	SALT LAKE CITY	UT	841241202	0.9975707624	9
1396858262	ANDERSEN	CURTIS	G	3845 W 4700 S		TAYLORSVILLE	UT	841183454	0.9977822825	9
1063826832	JOHNSON	PAUL	MICHAEL	450 WILLIAMS WAY		MOAB	UT	845322185	0.9980823589	9
1457338220	STEWART	JAMES	RUSSELL	1134 N 500 W	SUITE 102	PROVO	UT	846043383	0.9989990382	9
1417047044	SPEAKMAN	ROBERT	L.	555 FOOTHILL DR		SALT LAKE CITY	UT	841121106	0.9992023483	9
