# Supplementary material for: Prevalence and Correlates of COVID-19 Vaccine Information on Family Medicine Practices’ Websites in the United States: Cross-sectional Website Content Analysis
Source: JMIR Form Res. 2022 Nov 17;6(11):e38425. doi: 10.2196/38425 (PMC9671487; doi:10.2196/38425)
Supplement: Multimedia Appendix 1 [file formative_v6i11e38425_app1.zip › NPI datasets/VA_NPI.csv]

NPI	last_name	first_name	middle_name	Full name	address_line1	address_line2	city	state	zip	r	target_sample	Comments
1598733453	MAYO	WILLIAM		WILLIAM MAYO, Virginia	4676 LEE HWY		DUBLIN	Virginia	240843871	0.000138576	27	No website found
1851363089	WASHINGTON	LARRY		LARRY WASHINGTON, Virginia	700 24TH ST		FORT LEE	Virginia	238011716	0.000520059	27	Military clinic
1255344404	RILEY	MONICA		MONICA RILEY, Virginia	8008 WESTPARK DR		MC LEAN	Virginia	221023109	0.000544454	27	Part of Kaiser
1487173050	AGYEMANG-MENS	NANA SARP		NANA SARP AGYEMANG-MENS, Virginia	2025 GLENN MITCHELL DR		VA BEACH	Virginia	234560178	0.00094477	27	No website found
1245763713	OVALLE	CHARYL		CHARYL OVALLE, Virginia	13540 HULL STREET RD		MIDLOTHIAN	Virginia	231122107	0.001441865	27	affiliated with bon secours
1811921794	LEE	JONGMYEON		JONGMYEON LEE, Virginia	14558 DANVILLE PIKE		LAUREL FORK	Virginia	243523982	0.001885279	27	Website found
1679913230	TRAN	MICHELLE		MICHELLE TRAN, Virginia	1890 METRO CENTER DR		RESTON	Virginia	201905286	0.002804458	27	Website found
1124028642	NEVIN	MARC	G	MARC G NEVIN, Virginia	4311 APPLETON AVE NW		ROANOKE	Virginia	240172111	0.003395655	27	no primary care practice foud
1578574505	SUTHERLAND	PAUL		PAUL SUTHERLAND, Virginia	101 HARRIS DRIVE		KILMARNOCK	Virginia	22482	0.003618912	27	Website found
1285638569	BIENERT	SUSAN	E	SUSAN E BIENERT, Virginia	6160 FULLER CT		ALEXANDRIA	Virginia	223102540	0.004004257	27	Website found
1487618450	FITZPATRICK	MICHAEL	D.	MICHAEL D. FITZPATRICK, Virginia	400 SENTARA CIR	STE 450	WILLIAMSBURG	Virginia	231885716	0.004304864	27	Website found
1265628093	DEAN	JENNIFER	ASHLEY WO	JENNIFER ASHLEY WO DEAN, Virginia	4374 NEW TOWN AVE	SUITE 100	WILLIAMSBURG	Virginia	231882865	0.004441216	27	urgent care
1205921210	CHRISTIAN	NATHAN		NATHAN CHRISTIAN, Virginia	21556 TIMBERLAKE RD	SUITE D	LYNCHBURG	Virginia	245027234	0.004622778	27	Website found
1376126276	CLEM	MATTHEW	EDWARD	MATTHEW EDWARD CLEM, Virginia	109 BRIDGE ST STE 201		DANVILLE	Virginia	245411222	0.004763443	27	No website found
1396753133	KILLEN	JOSEPH		JOSEPH KILLEN, Virginia	1120 FIRST COLONIAL RD	SUITE 100	VIRGINIA BEACH	Virginia	234542418	0.004777796	27	Website found
1073595666	YOUNG	REBECCA	B	REBECCA B YOUNG, Virginia	4038 THOMAS NELSON HWY		ARRINGTON	Virginia	229222302	0.005056678	27	Hospice
1174724082	CHATEH-NKENGT	NKENGFACK		NKENGFACK CHATEH-NKENGT, Virginia	500 J CLYDE MORRIS BLVD		NEWPORT NEWS	Virginia	236011929	0.005876371	27	Website found
1447261862	MCDERMOTT	GLENN	R	GLENN R MCDERMOTT, Virginia	1368 N GREAT NECK ROAD		VIRGINIA BEACH	Virginia	23454	0.006138288	27	Website found
1386685857	CRONIN	ANANDA		ANANDA CRONIN, Virginia	901 PRESTON AVE	SUITE 301	CHARLOTTESVILL	Virginia	229034491	0.006211453	27	Website found
1962441881	GERGOUDIS	RICHARD	L	RICHARD L GERGOUDIS, Virginia	1800 GLENSIDE DR	STE 110	RICHMOND	Virginia	232263769	0.006701758	27	Website found
1750344891	BALKA	AMY	ELIZABETH	AMY ELIZABETH BALKA, Virginia	13478 CARROLLTON BLVD	UNIT D & E	CARROLLTON	Virginia	233143208	0.006813899	27	affiliated with river side
1275505802	FARLEY	BENJAMIN	G	BENJAMIN G FARLEY, Virginia	851 STATLER BLVD		STAUNTON	Virginia	244014894	0.007058271	27	Website found
1457554925	GALKIN	LLOYD	A.M.	LLOYD A.M. GALKIN, Virginia	2830 FLAGMAKER DR		FALLS CHURCH	Virginia	220422203	0.007145759	27	No website found
1205890050	JENNINGS	JENNIFER	QUESINBER	JENNIFER QUESINBER JENNINGS, Virginia	1616 N MAIN ST	SUITE C	MARION	Virginia	243544398	0.007357802	27	Website found
1114958808	TRINH	KHIET		KHIET TRINH, Virginia	5801 BREMO RD		RICHMOND	Virginia	232261907	0.007439333	27	No website found
1194717744	DONOVAN	MARY	B.	MARY B. DONOVAN, Virginia	412 NAMOZINE STREET		BURKEVILLE	Virginia	23922	0.007482935	27	affiliated with centra health
1821288440	EWONKEM	ROGER	N	ROGER N EWONKEM, Virginia	7432 LITTLE RIVER TPKE		ANNANDALE	Virginia	220033013	0.008255127	27	Website found
1306839550	JOHNSON	DIANE	LEE	DIANE LEE JOHNSON, Virginia	2367 COLONY CROSSING PL		MIDLOTHIAN	Virginia	231124280	0.008372273	27	affiliated with commonwealth
1881126647	KELLY	ERIKA		ERIKA KELLY, Virginia	108 HOUSTON ST STE C		LEXINGTON	Virginia	244502455	0.00845068	27	Website found
1326098955	RILEY	P.	THOMAS	P. THOMAS RILEY, Virginia	1301 COLLEGE AVE	UNIVERSITY	FREDERICKSBURG	Virginia	224015300	0.008844337	27	allergy clinic found
1649261082	ROBERTSON	JAMES	WESLEY	JAMES WESLEY ROBERTSON, Virginia	2215 LANDOVER PL		LYNCHBURG	Virginia	245012115	0.008855179	27	affiliated with centra health
1689088635	CHAMBERS	LAUREN		LAUREN CHAMBERS, Virginia	142 S MAIN ST		DANVILLE	Virginia	24541	0.009370089	27	Website found
1326021486	MELTON	RUSSELL	W	RUSSELL W MELTON, Virginia	2829 VIRGINIA AVE		NARROWS	Virginia	241242369	0.009542783	27	affiliated with centra health
1891746061	MOUSTAFA	KHALED	A	KHALED A MOUSTAFA, Virginia	1770N PARHAM RD 100		RICHMOND	Virginia	232294658	0.010003545	27	urgent care
1396735767	BUTCHER	ROBERT	P	ROBERT P BUTCHER, Virginia	13347 WARWICK BLVD		NEWPORT NEWS	Virginia	236025601	0.010809429	27	Website found
1588835839	OJO	OLUKAYODE	OLUDAPO	OLUKAYODE OLUDAPO OJO, Virginia	1060 FIRST COLONIAL RD		VIRGINIA BEACH	Virginia	234543002	0.011133073	27	affiliated with sentara
1982657615	KELLER	KEVIN	ACHILLE	KEVIN ACHILLE KELLER, Virginia	5001 W VILLAGE GREEN DRIVE	SUITE 209	MIDLOTHIAN	Virginia	23112	0.011227426	27	Website found
1306314851	QUINN	AMANDA	LOIS	AMANDA LOIS QUINN, Virginia	4501 N WITCHDUCK RD		VIRGINIA BEACH	Virginia	234556217	0.011330248	27	affiliated with sentara
1982796918	DAPPEN	ALAN	W.	ALAN W. DAPPEN, Virginia	360 MAPLE AVE W	SUITE E	VIENNA	Virginia	221805614	0.011445995	27	No website found
1881685857	FRAZIER	CHARLES	OWEN	CHARLES OWEN FRAZIER, Virginia	10510 JEFFERSON AVE	SUITE A	NEWPORT NEWS	Virginia	236013102	0.011629576	27	affiliated with river side
1962601070	BEACH	MACHELL		MACHELL BEACH, Virginia	263 MCLAWS CIR	SUITE 105	WILLIAMSBURG	Virginia	231855674	0.011652791	27	home health care
1851399901	TEULE-HEKIMA	NZINGA	Z	NZINGA Z TEULE-HEKIMA, Virginia	416 J CLYDE MORRIS BLVD		NEWPORT NEWS	Virginia	236011927	0.011872719	27	affiliated with tpmg
1780896340	BILLUPS	MATTHEW	BRENT	MATTHEW BRENT BILLUPS, Virginia	3707 BRAMBLETON AVE STE 2		ROANOKE	Virginia	240183658	0.012222806	27	affiliated with carilion
1689744252	WEAVER	ELIZABETH	M	ELIZABETH M WEAVER, Virginia	209 ELDEN ST	STE 209	HERNDON	Virginia	201704852	0.012690659	27	Website found
1114422904	TATE	ADAM		ADAM TATE, Virginia	1850 ROSSER AVE		WAYNESBORO	Virginia	229803237	0.013120867	27	Affiliated with UVA
1679541155	MCNAMARA	JOSEPH	GERARD	JOSEPH GERARD MCNAMARA, Virginia	563 NEFF AVE	SUITE A	HARRISONBURG	Virginia	228013492	0.013178221	27	Dermatology clinic found
1164427118	BUCHINSKY	ELIZABETH	A	ELIZABETH A BUCHINSKY, Virginia	8691 STONEWALL RD		MANASSAS	Virginia	201104510	0.013276135	27	women's clinic
1902474166	BAKER	DOMINIQUE	ELISE	DOMINIQUE ELISE BAKER, Virginia	9300 DEWITT LOOP		FORT BELVOIR	Virginia	220605285	0.013372593	27	Military clinic
1568845667	BUMBARGER	NATHAN		NATHAN BUMBARGER, Virginia	9300 DEWITT LOOP		FORT BELVOIR	Virginia	220605285	0.014207422	27	Military clinic
1245612894	EDWARDS	KIMBERLY		KIMBERLY EDWARDS, Virginia	16000 JOHNSTON MEMORIAL DR		ABINGDON	Virginia	242117664	0.014469243	27	No website found
1962496018	BEESE	STEPHEN	A.	STEPHEN A. BEESE, Virginia	110 7TH ST	RADFORD UNI	RADFORD	Virginia	241412410	0.015987256	27	student health center
1700922457	CAMPBELL	BRUCE		BRUCE CAMPBELL, Virginia	4303 FREE UNION ROAD		FREE UNION	Virginia	22940	0.016974533	27	affiliated with sentara
1003337908	RANDALL	KRISTOPHE	WARD	KRISTOPHE WARD RANDALL, Virginia	9300 DEWITT LOOP		FORT BELVOIR	Virginia	220605285	0.017171561	27	No website found
1700856333	DO	CUONG	HOANG	CUONG HOANG DO, Virginia	14450 SMOKETOWN RD		WOODBRIDGE	Virginia	221924712	0.017370698	27	No website found
1912946955	DRESSLER	WILLIAM	CONRAD	WILLIAM CONRAD DRESSLER, Virginia	33674 OLD VALLEY PIKE		STRASBURG	Virginia	226573704	0.017921079	27	No website found
1649236555	JOHNSTON	VINCENT	B.	VINCENT B. JOHNSTON, Virginia	1239 CEDAR RD		CHESAPEAKE	Virginia	233227103	0.017971188	27	affiliated with patient first
1164494134	POLK	ELIZABETH		ELIZABETH POLK, Virginia	46 WESLEY RD		DALEVILLE	Virginia	240833082	0.018128746	27	afiliated with carilion
1770923989	HARRISON	JARED	STEPHEN	JARED STEPHEN HARRISON, Virginia	7364 RICHMOND RD		WILLIAMSBURG	Virginia	231887220	0.018271156	27	affiliated with bon secours
1881604239	CHAKRABORTTY	SAGHANA	BARAN	SAGHANA BARAN CHAKRABORTTY, Virginia	1020 INDEPENDENCE BLVD	SUITE 305	VIRGINIA BEACH	Virginia	234555500	0.018503292	27	affiliated with bon secours
1386932838	KHALIL	NARDIN	NABIL	NARDIN NABIL KHALIL, Virginia	764 23RD ST S		ARLINGTON	Virginia	222022420	0.018689035	27	Website found
1346334596	ADESHINA	YEWANDE		YEWANDE ADESHINA, Virginia	8309 HANCOCK CT		GAINESVILLE	Virginia	201553232	0.018784249	27	No website found
1881993574	CORRADO	MICHAEL	ANTHONY	MICHAEL ANTHONY CORRADO, Virginia	21400 POTOMAC VIEW RD		STERLING	Virginia	201643557	0.019003584	27	No website found
1770749897	ESPIRITU	KEITH	ALEXANDER	KEITH ALEXANDER ESPIRITU, Virginia	213 RIVER WALK PKWY	SUITE 101	CHESAPEAKE	Virginia	233206893	0.019115977	27	affiliated with sentara
1154315117	ROY	CAMILLE	ASSEO	CAMILLE ASSEO ROY, Virginia	3650 JOSEPH SIEWICK DR	STE 400	FAIRFAX	Virginia	220331710	0.019301705	27	Website found
1851547277	LAMAS RODRIGU	CANDY		CANDY LAMAS RODRIGU, Virginia	1330 AMHERST ST		WINCHESTER	Virginia	226013000	0.019327889	27	Website found
1184936742	KOSCINSKI	ERIN	ANDREA	ERIN ANDREA KOSCINSKI, Virginia	613 CAMPUS DR	SUITE 200	ABINGDON	Virginia	242109703	0.019599707	27	ffilited with ballad health
1871598995	MAROTTA	RAYMOND	PAUL	RAYMOND PAUL MAROTTA, Virginia	1450 SACHEM PL	UNIT 201	CHARLOTTESVILL	Virginia	229012554	0.019652567	27	affiliated with sentara
1235322827	FARAG	SHANNON	DAYE	SHANNON DAYE FARAG, Virginia	60 PROSPERITY LN		STAFFORD	Virginia	225564605	0.019715383	27	No website found
1386706018	MATHENA	TRACY	LEE	TRACY LEE MATHENA, Virginia	600 W RIDGE RD	WYTHE COUNT	WYTHEVILLE	Virginia	243821044	0.019979993	27	Website found
1124079116	ORMSMITH	JESSICA	L	JESSICA L ORMSMITH, Virginia	7231 FOREST AVE	SUITE 200	RICHMOND	Virginia	232263784	0.020150123	27	No website found
1295267763	CHUNG	SUZI		SUZI CHUNG, Virginia	21785 FILIGREE CT STE 100		ASHBURN	Virginia	201476214	0.020936958	27	affiliated with innova
1558374249	HARKRADER	EDWARD	REX	EDWARD REX HARKRADER, Virginia	101 WOOLFOLK AVE		LOUISA	Virginia	23093	0.021113199	27	Website found
1144648114	DUNCAN	ARIELLE		ARIELLE DUNCAN, Virginia	7238 MECHANICSVILLE TPKE		MECHANICSVILLE	Virginia	23111	0.02118018	27	affiliated with patient first
1033174727	RENNIE	VICTORIA	A.	VICTORIA A. RENNIE, Virginia	1260 TEMPLE AVE		COLONIAL HEIGH	Virginia	238342984	0.021226361	27	affiliated with patient first
1821416496	HAGGERTY	MARK		MARK HAGGERTY, Virginia	3636 HIGH ST		PORTSMOUTH	Virginia	237073236	0.021364255	27	affiliated with sentara
1417250358	ZAMANI	CHRISTOPH	R.	CHRISTOPH R. ZAMANI, Virginia	9581 SHORE DR		NORFOLK	Virginia	235181711	0.021670746	27	affiliated with bon secours
1427023720	RUSSO	ANTHONY	R	ANTHONY R RUSSO, Virginia	1326 E LITTLE CREEK RD		NORFOLK	Virginia	23518	0.021856763	27	affiliated with sentara
1689647257	LUONG	LINDA	L	LINDA L LUONG, Virginia	44 W JUBAL EARLY DRIVE	SUITE 240	WINCHESTER	Virginia	22601	0.022082624	27	Website found
1053312702	ASHBY	JEFFREY	A	JEFFREY A ASHBY, Virginia	1831 RESERVOIR ST		HARRISONBURG	Virginia	228018743	0.022653521	27	affiliated with sentara
1982254728	BRONICK	AMY	KRISTINE	AMY KRISTINE BRONICK, Virginia	611 S CARLIN SPRINGS RD STE 309		ARLINGTON	Virginia	222041086	0.022893602	27	Website found
1760647051	SHVYGIN	SERGEY		SERGEY SHVYGIN, Virginia	1906 BELLEVIEW AVE SE		ROANOKE	Virginia	240141838	0.022967863	27	affiliated with carilion
1871599282	MOORE	TERESA	A.F.	TERESA A.F. MOORE, Virginia	312 KING STREET		KEYSVILLE	Virginia	239474540	0.023015516	27	No website found
1053364455	PHILPOTT	BENJAMIN	M	BENJAMIN M PHILPOTT, Virginia	180 FLOYD AVE	EMERGENCY D	ROCKY MOUNT	Virginia	241511318	0.02357918	27	affiliated with carilion
1164494498	TARTER	YASMIN	L	YASMIN L TARTER, Virginia	3031 PLANK RD		FREDERICKSBURG	Virginia	224014951	0.023818587	27	affiliated with sentara
1407850423	KOSMAS	ELIZABETH	N	ELIZABETH N KOSMAS, Virginia	204 E WASHINGTON ST		LEXINGTON	Virginia	244502718	0.023997575	27	affiliated with carilion
1487743100	COOK	JAMES	S	JAMES S COOK, Virginia	2105 E PARHAM RD	SUITE 109	RICHMOND	Virginia	23228	0.024394048	27	No website found
1063432219	GOLDBERG	MARK		MARK GOLDBERG, Virginia	7238 MECHANICSVILLE TPKE		MECHANICSVILLE	Virginia	231113502	0.024654015	27	No website found
1649346081	KENNEDY	MICHAEL	DUSTIN	MICHAEL DUSTIN KENNEDY, Virginia	1645 NORTH MAIN STREET		BLACKSBURG	Virginia	24060	0.024804793	27	Website found
1164424388	QUINTOS-GOMEZ	MERCEDES		MERCEDES QUINTOS-GOMEZ, Virginia	7617 LITTLE RIVER TPKE	STE 710	ANNANDALE	Virginia	220032635	0.025139663	27
1548232408	BROGAN	JOHN	CHARLES	JOHN CHARLES BROGAN, Virginia	2700 LONDON BLVD		PORTSMOUTH	Virginia	237073647	0.025278279	27
1851430649	KEEGAN	JEFFREY	MICHAEL	JEFFREY MICHAEL KEEGAN, Virginia	3370 PUMP RD		RICHMOND	Virginia	232331130	0.025653604	27
1598027559	DAVIES	CATHERINE	WINIFRED	CATHERINE WINIFRED DAVIES, Virginia	53 S MEDICAL PARK DR		FISHERSVILLE	Virginia	22939	0.025740698	27
1992900088	POP	AURORA	JULIANA	AURORA JULIANA POP, Virginia	1168 FIRST COLONIAL RD		VIRGINIA BEACH	Virginia	234542444	0.025924493	27
1558324467	SKINNER	ALISON	C	ALISON C SKINNER, Virginia	3253 TAYLOR RD	SUITE 200	CHESAPEAKE	Virginia	233212403	0.026047194	27
1326021114	POWELL	KENNETH	A	KENNETH A POWELL, Virginia	103 JONES STREET		APPOMATTOX	Virginia	24522	0.026458224	27
1477843571	JOHNSON	KRISTINA	G.	KRISTINA G. JOHNSON, Virginia	1221 LEE ST		CHARLOTTESVILL	Virginia	229080001	0.027401095	27
1164506945	TAYLOR	MARSHA	LYNN	MARSHA LYNN TAYLOR, Virginia	140 STONERIDGE DR S STE 100		RUCKERSVILLE	Virginia	22968	0.027861082	27
1760743264	MCCARTHY	MATTHEW	ELIAS	MATTHEW ELIAS MCCARTHY, Virginia	1908 SHELOR LN		BLACKSBURG	Virginia	24060	0.027937959	27
1427049519	SATCHWELL	SUSAN	H	SUSAN H SATCHWELL, Virginia	10510 JEFFERSON AVE	SUITE A	NEWPORT NEWS	Virginia	236013102	0.02828411	27
1851745251	STACHOWICZ	KATHERINE		KATHERINE STACHOWICZ, Virginia	301 RIVERVIEW AVE STE 710		NORFOLK	Virginia	235101065	0.028971855	27
1780748822	MERENSTEIN	DANIEL	JON	DANIEL JON MERENSTEIN, Virginia	201 NORTH WASHINGTON STREET		FALLS CHURCH	Virginia	220464518	0.029338512	27
1720041205	LEA	JOYCE	LYNN	JOYCE LYNN LEA, Virginia	13609 CARROLLTON BLVD	SUITE 11	CARROLLTON	Virginia	233143214	0.029713865	27
1811165764	COLLINS	CHRISTINE		CHRISTINE COLLINS, Virginia	36 LIVELY OAKS RD		LIVELY	Virginia	224824054	0.029902573	27
1932461282	NOLT	CLIFFORD	RISSLER	CLIFFORD RISSLER NOLT, Virginia	77 NEALY AVE		LANGLEY AFB	Virginia	23665	0.029978736	27
1538233648	WALLER	ALENE	HOWARD	ALENE HOWARD WALLER, Virginia	128 SPECIAL PROGRAMS BUILDING	UNIVERSITY	RICHMOND	Virginia	231730001	0.030000473	27
1528010097	MAYFIELD	ROBERT	E.	ROBERT E. MAYFIELD, Virginia	3000 WATERCOVE RD		MIDLOTHIAN	Virginia	231123982	0.030108999	27
1114449337	HERRELL	AMANDA	L	AMANDA L HERRELL, Virginia	1990 HOLTON AVE E		BIG STONE GAP	Virginia	242193350	0.030603401	27
1265513550	IMAM	SHAMIM	AKHTAR	SHAMIM AKHTAR IMAM, Virginia	504 ELDEN ST # 3		HERNDON	Virginia	201704741	0.030879577	27
1932511441	NGUYEN	VAN	THI	VAN THI NGUYEN, Virginia	725 VOLVO PKWY		CHESAPEAKE	Virginia	233201621	0.03124085	27
1184610701	LANE	DARII	ANN	DARII ANN LANE, Virginia	576 JEFFERSON AVE		FT EUSTIS	Virginia	23604	0.031279529	27
1609371749	BERTRAM	KYNDAHL	DANIELLE	KYNDAHL DANIELLE BERTRAM, Virginia	2425 TAYLOR RD		CHESAPEAKE	Virginia	233212201	0.031518908	27
1609300870	MELAKU	SIMEON	A	SIMEON A MELAKU, Virginia	120 MEDICAL DR		MOUNT JACKSON	Virginia	228429417	0.03156008	27
1104974807	STAIRS	PAUL	WHITNEY	PAUL WHITNEY STAIRS, Virginia	8110 MIDLOTHIAN TPKE		RICHMOND	Virginia	232355116	0.03228232	27
1699032060	KELLY	MATTHEW	WILLIAM	MATTHEW WILLIAM KELLY, Virginia	4910 VALLEY VIEW BLVD NW		ROANOKE	Virginia	240122040	0.032579947	27
1255480299	MCCUE	JOHN	FRANCIS	JOHN FRANCIS MCCUE, Virginia	12715 LEE HWY		WASHINGTON	Virginia	227471933	0.03305414	27
1386658789	JOHNSON	TOMMY		TOMMY JOHNSON, Virginia	1313 JAMESTOWN RD	STE 103	WILLIAMSBURG	Virginia	231853362	0.033067057	27
1457549115	DUMONT	ANNA	M	ANNA M DUMONT, Virginia	8110 MIDLOTHIAN TPKE		NORTH CHESTERF	Virginia	232355116	0.033855366	27
1477712255	CHAPMAN	CORRY		CORRY CHAPMAN, Virginia	1340 OLD CHAIN BRIDGE RD		MC LEAN	Virginia	221013955	0.033990077	27
1891727830	GORDON	EDWARD	I.	EDWARD I. GORDON, Virginia	2003 COBB ST		FARMVILLE	Virginia	239012603	0.034065192	27
1053384016	COLAPIETRO	VICKI	JO	VICKI JO COLAPIETRO, Virginia	3259 CATLIN AVE	NAVAL HEALT	QUANTICO	Virginia	221345109	0.034279676	27
1154702868	WALTOS	SAM		SAM WALTOS, Virginia	140 W 11TH ST		FRONT ROYAL	Virginia	226303512	0.034290318	27
1417925900	KIM	PETER	D	PETER D KIM, Virginia	4208 EVERGREEN LN	SUITE 222	ANNANDALE	Virginia	220033235	0.034348867	27
1083696785	BADILLO	LESLIE	E	LESLIE E BADILLO, Virginia	205 ROANOKE ST		CHRISTIANSBURG	Virginia	240733025	0.034461584	27
1649619032	RICE	HANNAH	M	HANNAH M RICE, Virginia	140 STONERIDGE DR S STE 100		RUCKERSVILLE	Virginia	22968	0.034558606	27
1407826225	WILLIAMS	JANICE	DENISE	JANICE DENISE WILLIAMS, Virginia	7447 CENTRAL BUSINESS PARK DR		NORFOLK	Virginia	235132831	0.034588835	27
1851802391	GUNNINK	SARA	ELIZABETH	SARA ELIZABETH GUNNINK, Virginia	7447 CENTRAL BUSINESS PARK DR STE 104		NORFOLK	Virginia	235132831	0.034848357	27
1790168300	CIESLAK	RANDAL		RANDAL CIESLAK, Virginia	9300 DEWITT LOOP		FORT BELVOIR	Virginia	220605285	0.03578175	27
1669405502	STILES	MARGARET	M	MARGARET M STILES, Virginia	20306 BADGER LANE		ONLEY	Virginia	234182341	0.035918494	27
1275510919	METZLER	KEITH	ALAN	KEITH ALAN METZLER, Virginia	2321 WARDS RD		LYNCHBURG	Virginia	245022101	0.036292056	27
1255306460	STEPHENS	GREGORY	T.	GREGORY T. STEPHENS, Virginia	9376 ATLEE STATION RD		MECHANICSVILLE	Virginia	231162602	0.036969553	27
1003474172	CARROLL	MICHAEL	PATRICK	MICHAEL PATRICK CARROLL, Virginia	9300 DEWITT LOOP		FORT BELVOIR	Virginia	220605285	0.03703385	27
1073805461	ALSAYED	GHADA	M	GHADA M ALSAYED, Virginia	2323 MEMORIAL AVE	10	LYNCHBURG	Virginia	245012661	0.037184957	27
1194797936	BALL	WILLIAM	F	WILLIAM F BALL, Virginia	3390 COLONIAL AVE		ROANOKE	Virginia	240183740	0.037704227	27
1568401610	COCHRAN	DANIEL	C	DANIEL C COCHRAN, Virginia	17385 LANKFORD HWY		PARKSLEY	Virginia	23421	0.038032102	27
1053622167	WALLER	HOLLI	DEZAUN	HOLLI DEZAUN WALLER, Virginia	3700 SOUTH MAIN STREET		BLACKSBURG	Virginia	24060	0.038097015	27
1366407637	STERN	KELLY	L.	KELLY L. STERN, Virginia	3432 HOLLAND RD		VIRGINIA BEACH	Virginia	234524846	0.038557703	27
1366860967	HOREV	NIR		NIR HOREV, Virginia	150 KINGSLEY LN		NORFOLK	Virginia	235054602	0.038587198	27
1417921818	MAHON	ELLEN		ELLEN MAHON, Virginia	2203 E LITTLE CREEK RD		NORFOLK	Virginia	235184205	0.039113719	27
1215059191	SWAMINATHAN	LALITHAPR		LALITHAPR SWAMINATHAN, Virginia	LEE ST FL 1		CHARLOTTESVILL	Virginia	229080001	0.039306043	27
1548231053	MOORE	CHIMER	D	CHIMER D MOORE, Virginia	360 VIRGINIA AVENUE		WYTHEVILLE	Virginia	24382	0.039391482	27
1124195581	ADAMS	DAVID	DWIGHT	DAVID DWIGHT ADAMS, Virginia	414 PARK AVE STE 100		DANVILLE	Virginia	245414630	0.039920739	27
1326009986	MANCINI	ROBERT	C	ROBERT C MANCINI, Virginia	5645 STONE RD		CENTREVILLE	Virginia	201201618	0.040075101	27
1659390524	ASSADI	HAMID	S	HAMID S ASSADI, Virginia	2555 CHAIN BRIDGE RD		VIENNA	Virginia	22181	0.040407266	27
1225357825	MARTINI	JENNIFER	MARIE	JENNIFER MARIE MARTINI, Virginia	3650 JOSEPH SIEWICK DR	4TH FLOOR	FAIRFAX	Virginia	220331710	0.040490036	27
1497195259	OLUBOWALE	KATIE	CYNTHIA	KATIE CYNTHIA OLUBOWALE, Virginia	2195 EUCLID AVE STE 6		BRISTOL	Virginia	242013655	0.040535558	27
1326571092	KLUBALL	EMILY		EMILY KLUBALL, Virginia	11601 IRON BRIDGE RD STE 117		CHESTER	Virginia	238311467	0.041080391	27
1134285810	WALLACE	DAVID	MICHAEL	DAVID MICHAEL WALLACE, Virginia	200 EATON ST		HAMPTON	Virginia	236694000	0.04120723	27
1447244181	EHRLICH	THOMAS	PAUL	THOMAS PAUL EHRLICH, Virginia	3650 JOSEPH SIEWICK DR	SUITE 400	FAIRFAX	Virginia	220331710	0.041771459	27
1265630248	DOOLAN	AMY	W	AMY W DOOLAN, Virginia	2145 MOUNT PLEASANT BLVD SE		ROANOKE	Virginia	24014	0.041998704	27
1992730642	LAWRENCE	DANIEL	C.	DANIEL C. LAWRENCE, Virginia	263 MCLAWS CIR	SUITE 105	WILLIAMSBURG	Virginia	231855674	0.042033495	27
1750352993	SAGER	ANITA	LOUISE	ANITA LOUISE SAGER, Virginia	VA MEDICAL CTR	100 EMANCIP	HAMPTON	Virginia	236670001	0.042790533	27
1538169123	THOROGOOD	MICHAEL	ROBERT	MICHAEL ROBERT THOROGOOD, Virginia	2100 STEPPINGSTONE SQ		CHESAPEAKE	Virginia	233202517	0.042955151	27
1598206781	GUNTHER	ALTHEA		ALTHEA GUNTHER, Virginia	825 FAIRFAX AVE	SUITE 610	NORFOLK	Virginia	235071914	0.043019548	27
1831141019	LITTLE	MARGARET	ANN	MARGARET ANN LITTLE, Virginia	6900 FOREST AVE	SUITE 300	RICHMOND	Virginia	232301729	0.043962048	27
1356753073	LUK	CHRISTOPH		CHRISTOPH LUK, Virginia	500 W ANNANDALE RD		FALLS CHURCH	Virginia	220464205	0.044184219	27
1811283385	TENNYSON	ASHLEY		ASHLEY TENNYSON, Virginia	12255 FAIR LAKES PKWY		FAIRFAX	Virginia	220333952	0.044682942	27
1568824829	FRYMOYER	CHRISTOPH	CURTIS	CHRISTOPH CURTIS FRYMOYER, Virginia	10322 BRISTOW CENTER DR		BRISTOW	Virginia	201362201	0.04485313	27
1447285671	CHILES	MORTON	P	MORTON P CHILES, Virginia	1200 SUNSET LN STE 2210		CULPEPER	Virginia	227013376	0.045080077	27
1902912033	KIND-WOLF	HEIDI	KIND	HEIDI KIND KIND-WOLF, Virginia	2832 CANDLERS MOUNTAIN RD		LYNCHBURG	Virginia	245022287	0.045295527	27
1710911193	REID	JAMES	R.	JAMES R. REID, Virginia	1850 ROSSER AVE		WAYNESBORO	Virginia	229803237	0.045563588	27
1306840194	WALKER	JAMES	H	JAMES H WALKER, Virginia	2419 VALLEY RIDGE RD		COVINGTON	Virginia	244266381	0.045890845	27
1326500745	SULTANA	RAMSHA		RAMSHA SULTANA, Virginia	10510 JEFFERSON AVE STE A		NEWPORT NEWS	Virginia	236013102	0.046546739	27
1578724274	PASCO	HAYDEN	MERRILL	HAYDEN MERRILL PASCO, Virginia	611 WATKINS CENTRE PKWY STE 350		MIDLOTHIAN	Virginia	231144404	0.046604348	27
1588635114	ANDREWS	ROY	ROBERT	ROY ROBERT ANDREWS, Virginia	2195 EUCLID AVE		BRISTOL	Virginia	242013655	0.046617394	27
1578522017	POONAWALA	RAHIB	MANSOOR	RAHIB MANSOOR POONAWALA, Virginia	44084 RIVERSIDE PKWY	SUITE 300	LEESBURG	Virginia	201765102	0.04696994	27
1255325890	MCCORMALLY	TERENCE	JAMES	TERENCE JAMES MCCORMALLY, Virginia	3650 JOSEPH SIEWICK DR	STE 400	FAIRFAX	Virginia	220331710	0.047084138	27
1427549476	LAO	HAYES	YUEN	HAYES YUEN LAO, Virginia	102 FAIRVIEW DR STE B		FRANKLIN	Virginia	238511206	0.047391337	27
1154545028	JADOON	MUHAMMAD		MUHAMMAD JADOON, Virginia	1000 SAM PERRY BLVD		FREDERICKSBURG	Virginia	22405	0.047458971	27
1093932444	VALERIO	HERNANI	A	HERNANI A VALERIO, Virginia	12715 WARWICK BLVD	SUITE O	NEWPORT NEWS	Virginia	236061800	0.04804908	27
1205860681	HEATH	PAMELA	JOCELYN A	PAMELA JOCELYN A HEATH, Virginia	4500 RIVERSIDE DR	SUITE B	DANVILLE	Virginia	245415167	0.04822886	27
1346221413	STEIN	KARLTON	A	KARLTON A STEIN, Virginia	428 S MAGNOLIA AVE		WAYNESBORO	Virginia	229803629	0.048537176	27
1346231438	LEBLANG	STEVEN	SETH	STEVEN SETH LEBLANG, Virginia	10510 JEFFERSON AVE	SUITE A	NEWPORT NEWS	Virginia	236013102	0.04861117	27
1316208747	KLUG	BETH	ANN	BETH ANN KLUG, Virginia	10510 JEFFERSON AVE	SUITE A	NEWPORT NEWS	Virginia	236013102	0.049346901	27
1487639878	SHAHADY	GERTRUDE	K	GERTRUDE K SHAHADY, Virginia	925 VILLAGE HWY		RUSTBURG	Virginia	245884591	0.049739237	27
1548239411	WHISENANT	SHERRY	A	SHERRY A WHISENANT, Virginia	140 W 11TH ST		FRONT ROYAL	Virginia	226303512	0.050683592	27
1730164971	FELTY	DANNY	W	DANNY W FELTY, Virginia	7101 JAHNKE RD	SUITE 550A	RICHMOND	Virginia	232254017	0.050838771	27
1083685903	CRAVEN	BICKLEY		BICKLEY CRAVEN, Virginia	1501 3RD AVE E		BIG STONE GAP	Virginia	242193115	0.051098905	27
1932179322	HOUSER	PATRICIA	M	PATRICIA M HOUSER, Virginia	1867 AMHERST ST		WINCHESTER	Virginia	226012801	0.051165185	27
1578530135	PALTING	ARLENE	B	ARLENE B PALTING, Virginia	213 RIVER WALK PKY	STE 101	CHESAPEAKE	Virginia	23320	0.051216567	27
1588983605	THAKOR	BHAVNITA	PATEL	BHAVNITA PATEL THAKOR, Virginia	12 N THOMPSON ST		RICHMOND	Virginia	232212718	0.051387889	27
1134320666	GEYER WESSLER	PATRICIA	LEE	PATRICIA LEE GEYER WESSLER, Virginia	10510 JEFFERSON AVE	SUITE A	NEWPORT NEWS	Virginia	236013102	0.052268453	27
1568430841	WILLIAMS	RYAN	GENTRY	RYAN GENTRY WILLIAMS, Virginia	300 MT CLEMENT PARK	SUITE C	TAPPAHANNOCK	Virginia	225605098	0.05260465	27
1558853937	NEGRON	KIRSTIN	H	KIRSTIN H NEGRON, Virginia	828 HEALTHY WAY STE 220		VIRGINIA BEACH	Virginia	234627960	0.053102891	27
1740233832	ROGERS	ALICE		ALICE ROGERS, Virginia	1754 US HIGHWAY 23 N		WEBER CITY	Virginia	24290	0.05347112	27
1134482037	SAN	MAUNG	CHO	MAUNG CHO SAN, Virginia	142 S MAIN ST		DANVILLE	Virginia	245412922	0.053660005	27
1285632497	KOWALSKI	JOHN	P	JOHN P KOWALSKI, Virginia	2660 NEW MARKET RD		RICHMOND	Virginia	232317408	0.053685789	27
1235226176	WEST	FRANCIS	THORNTON	FRANCIS THORNTON WEST, Virginia	6506 MAIN STREET		GLOUCESTER	Virginia	23061	0.05441185	27
1104833904	BLACK	JERROLD	G	JERROLD G BLACK, Virginia	4167 MERCHANT PLZ		WOODBRIDGE	Virginia	221925088	0.055067812	27
1073559407	JONES	HARRIETT	N	HARRIETT N JONES, Virginia	2117 HARTFORD RD		HAMPTON	Virginia	236662408	0.055329171	27
1326049008	THEODORE	NIHIL	C	NIHIL C THEODORE, Virginia	8700 SUDLEY RD		MANASSAS	Virginia	201104418	0.056678783	27
1215002928	VEJCIK	SCOTT	MARK	SCOTT MARK VEJCIK, Virginia	8691 STONEWALL RD		MANASSAS	Virginia	201104510	0.056953544	27
1861593931	MIRCEA	MIRELA	L	MIRELA L MIRCEA, Virginia	2000 N BEAUREGARD ST	SUITE 330	ALEXANDRIA	Virginia	223111748	0.05703435	27
1073749461	BROWN	LESLI	ANTOINETT	LESLI ANTOINETT BROWN, Virginia	4700 PUDDLEDOCK RD	SUITE 300	PRINCE GEORGE	Virginia	238751268	0.057459778	27
1922163807	FREER	DOUGLAS	HALL	DOUGLAS HALL FREER, Virginia	US MARINE CORPS FORCES COMMAND	HEALTH SERV	NORFOLK	Virginia	235512596	0.057582566	27
1548549611	BISHOP	CHRISTOPH		CHRISTOPH BISHOP, Virginia	1990 HOLTON AVE E		BIG STONE GAP	Virginia	242193350	0.057670618	27
1467416123	LANOUE	ELIZABETH	D	ELIZABETH D LANOUE, Virginia	400 W BRAMBLETON AVE	SUITE 100	NORFOLK	Virginia	235101115	0.057766112	27
1427639442	RESIL	JULIA		JULIA RESIL, Virginia	16000 JOHNSTON MEMORIAL DR		ABINGDON	Virginia	242117664	0.057890593	27
1437441706	LAGOSKI	DANIELLE	MICHELLE	DANIELLE MICHELLE LAGOSKI, Virginia	1998 HILL AVE		QUANTICO	Virginia	22134	0.058743634	27
1366979817	JENSEN	NICOLE		NICOLE JENSEN, Virginia	375 FOUR LEAF LN STE 103		CHARLOTTESVILL	Virginia	229036905	0.059027174	27
1114151354	ZEE	TIMOTHY		TIMOTHY ZEE, Virginia	1775 TYSONS BLVD STE 300		TYSONS	Virginia	221024284	0.059205839	27
1376506592	WOLFE	JAMES	W	JAMES W WOLFE, Virginia	1371 LEE HWY		VERONA	Virginia	24482	0.059212239	27
1447283973	FIORE	TONY	J	TONY J FIORE, Virginia	16240 BENNETT RD		CULPEPER	Virginia	227014630	0.059503087	27
1700260437	DHARIA	DEEPAL		DEEPAL DHARIA, Virginia	3610C KING ST		ALEXANDRIA	Virginia	223021908	0.059631888	27
1275827131	SHARMA	NITI		NITI SHARMA, Virginia	UNIVERSITY OF VIRGINIA		CHARLOTTESVILL	Virginia	229080001	0.060524796	27
1205862588	JAGARLAMUDI	SUNEETHA		SUNEETHA JAGARLAMUDI, Virginia	43480 YUKON DR		ASHBURN	Virginia	201476988	0.060972184	27
1730215468	SCHWARTZ	DAVID	GREENTREE	DAVID GREENTREE SCHWARTZ, Virginia	115 JEFFERSON HWY		LOUISA	Virginia	230936563	0.061070018	27
1487635181	CASH	LISA	RENE OTTO	LISA RENE OTTO CASH, Virginia	408 16TH STREET		WEST POINT	Virginia	23181	0.061377925	27
1699161679	FORMATO	ERICA		ERICA FORMATO, Virginia	2760 GODWIN BLVD STE 100		SUFFOLK	Virginia	23434	0.06209868	27
1952302416	RANKIN	DAVID	KEENAN	DAVID KEENAN RANKIN, Virginia	440 W JUBAL EARLY DR	#120	WINCHESTER	Virginia	22601	0.062712567	27
1669478418	CAMPBELL	HAWES		HAWES CAMPBELL, Virginia	307 COOK RD		YORKTOWN	Virginia	236909640	0.062892989	27
1225087299	SEILER	SIGMUND	P	SIGMUND P SEILER, Virginia	2321 WARDS RD		LYNCHBURG	Virginia	245022101	0.062985869	27
1538130174	JUSAY	FELICIANO	J	FELICIANO J JUSAY, Virginia	342 VIRGINIA AVE		WYTHEVILLE	Virginia	243821185	0.063157063	27
1821089905	PHILLIPS	CHARLES	K	CHARLES K PHILLIPS, Virginia	12 BRUTON AVE		NEWPORT NEWS	Virginia	236011602	0.063294259	27
1427089028	SOUTHALL	ALGER	RIXEY	ALGER RIXEY SOUTHALL, Virginia	101 WOOLFOLK AVE.		LOUISA	Virginia	23093	0.063942079	27
1033290804	DERBY	JENNIFER		JENNIFER DERBY, Virginia	13892 TIMBER WAY		BROADWAY	Virginia	228153332	0.064129463	27
1285754721	MATHIAS	CLAUDIA		CLAUDIA MATHIAS, Virginia	100 EMANCIPATION DR		HAMPTON	Virginia	236671115	0.064787005	27
1356316749	HUMADI	SAHIRA	ALI	SAHIRA ALI HUMADI, Virginia	825 FAIRFAX AVE		NORFOLK	Virginia	235071914	0.064861653	27
1982673281	ZIAYEE	ASSUDULLA		ASSUDULLA ZIAYEE, Virginia	607 E JUBAL EARLY DR		WINCHESTER	Virginia	226015178	0.065066745	27
1255652939	SHARMA	KIRAN	K	KIRAN K SHARMA, Virginia	13540 HULL STREET RD	ST. FRANCIS	MIDLOTHIAN	Virginia	231122107	0.066835648	27
1194139519	CHAN	RANDY	MICHAEL	RANDY MICHAEL CHAN, Virginia	109 BRIDGE ST STE 201		DANVILLE	Virginia	245411222	0.066919442	27
1346536075	SOLIVEN	JANICE		JANICE SOLIVEN, Virginia	95 DUNN ST	SUITE 123	STAFFORD	Virginia	22556	0.067037273	27
1770583205	DEROSA	GARY	A	GARY A DEROSA, Virginia	8640 SUDLEY RD	SUITE 203	MANASSAS	Virginia	201104420	0.067341283	27
1548524424	PHILIP	JISSY	RACHEL	JISSY RACHEL PHILIP, Virginia	201 S MAIN ST		DANVILLE	Virginia	245412927	0.067620308	27
1811150469	DIN	FARID	U	FARID U DIN, Virginia	4000 COLISEUM DR STE 445		HAMPTON	Virginia	236665981	0.067917553	27
1346222916	STOWERS	RICHARD	F	RICHARD F STOWERS, Virginia	2323 MEMORIAL AVE	SUITE 10	LYNCHBURG	Virginia	245012661	0.068049735	27
1538196449	POPE	JOHN	HENRY	JOHN HENRY POPE, Virginia	681 HIOAKS RD	2ND FLOOR	RICHMOND	Virginia	232254043	0.06826409	27
1366419921	BRASSEL	ALFRED	L	ALFRED L BRASSEL, Virginia	2348 YORK CROSSING DR		HAYES	Virginia	23072	0.068615719	27
1275038622	DOYLE	ANDREW	MARK	ANDREW MARK DOYLE, Virginia	125 NATIONWIDE DR		LYNCHBURG	Virginia	245024272	0.069137763	27
1396279535	LE	TONY	DUY	TONY DUY LE, Virginia	1530 GILBERT ST STE 2000		NORFOLK	Virginia	235112730	0.069322212	27
1679860639	DHIVIANATHAN	SUSAN SHA		SUSAN SHA DHIVIANATHAN, Virginia	414 PARK AVE		DANVILLE	Virginia	245414630	0.070016992	27
1710959234	BENNETT	ELIZABETH	ANN	ELIZABETH ANN BENNETT, Virginia	9159 BLOOM CT		BURKE	Virginia	220151643	0.070017142	27
1801884150	SPROSTY	MICHELE	ELIZABETH	MICHELE ELIZABETH SPROSTY, Virginia	620 JOHN PAUL JONES CIR		PORTSMOUTH	Virginia	237082111	0.070552183	27
1679969406	BROWN	VERNIESE	L	VERNIESE L BROWN, Virginia	8140 ASHTON AVE STE 125		MANASSAS	Virginia	201095700	0.070742827	27
1184692253	MAIZEL	DAVID	R	DAVID R MAIZEL, Virginia	5555 GREENWICH RD	STE 600 SEN	VIRGINIA BEACH	Virginia	23462	0.071595966	27
1619358264	STANAZAI	HASHIM		HASHIM STANAZAI, Virginia	1000 N SHENANDOAH AVE		FRONT ROYAL	Virginia	226303547	0.071738655	27
1548839970	CASAL-ROSCUM	LINDSEY		LINDSEY CASAL-ROSCUM, Virginia	3650 JOSEPH SIEWICK DR STE 400		FAIRFAX	Virginia	220331715	0.073727607	27
1396760559	GONZALEZ	AMAURI	L.	AMAURI L. GONZALEZ, Virginia	1200 SUNSET LN STE 2210		CULPEPER	Virginia	227013376	0.073783469	27
1023098704	MCNETT	WAYNE	F	WAYNE F MCNETT, Virginia	1661 S MAIN ST		HARRISONBURG	Virginia	228012728	0.073861152	27
1881200640	ALA	SWATHI	REDDY	SWATHI REDDY ALA, Virginia	2105 E PARHAM RD STE 109		RICHMOND	Virginia	232282236	0.074755572	27
1578538179	ZONTINE	SUSAN	M	SUSAN M ZONTINE, Virginia	1840 AMHERST ST		WINCHESTER	Virginia	226012808	0.076752319	27
1568598787	OMELON	JERRY	ANTHONY	JERRY ANTHONY OMELON, Virginia	1340 OLD CHAIN BRIDGE RD	SUITE 101	MCLEAN	Virginia	221013955	0.077030873	27
1447204557	WOODWARD	PATRICK	MALCOM	PATRICK MALCOM WOODWARD, Virginia	6900 FOREST AVE	SUITE 300	RICHMOND	Virginia	232301729	0.077098651	27
1053374264	CLARY	MICHAEL	HOWARD	MICHAEL HOWARD CLARY, Virginia	3700 S MAIN ST	SUITE A	BLACKSBURG	Virginia	240607017	0.0771931	27
1861571499	SKEES	MARK	E	MARK E SKEES, Virginia	400 W BRAMBLETON AVE	SUITE 201	NORFOLK	Virginia	235101115	0.077386055	27
1063509784	ELLINGTON	DAVID	A	DAVID A ELLINGTON, Virginia	146 S MAIN ST		LEXINGTON	Virginia	244502356	0.077390358	27
1225178296	HORNE	ALLEN	B	ALLEN B HORNE, Virginia	6715 WHITTIER AVENUE	100	MCLEAN	Virginia	22101	0.078305035	27
1538126404	BRICKFIELD	FRANCIS	XAVIER	FRANCIS XAVIER BRICKFIELD, Virginia	3910 TALLOW TREE CT		FAIRFAX	Virginia	220332466	0.078669558	27
1952520934	KORI	UMAKANT	R.	UMAKANT R. KORI, Virginia	3918 CENTREVILLE RD		CHANTILLY	Virginia	201513224	0.078934077	27
1295730778	YORK	LISA	M	LISA M YORK, Virginia	1508 K V RD		VICTORIA	Virginia	239742624	0.079078218	27
1366861866	LEE	HANSEL		HANSEL LEE, Virginia	201 N WASHINGTON ST		FALLS CHURCH	Virginia	220464518	0.079195	27
1275512360	MOORE	CHARLOTTE	A	CHARLOTTE A MOORE, Virginia	1405 KILN CREEK PARKWAY	STE K	NEWPORT NEWS	Virginia	23602	0.079344787	27
1255566196	MILLER	BRIAN	K	BRIAN K MILLER, Virginia	245 MEDICAL PARK DR	FIRST FLOOR	MARION	Virginia	243541100	0.079433453	27
1942201504	KARP	NELSON	MARC	NELSON MARC KARP, Virginia	460 S INDEPENDENCE BLVD		VIRGINIA BEACH	Virginia	234521106	0.080191076	27
1528025012	BLAKE	THOMAS	DUVALL	THOMAS DUVALL BLAKE, Virginia	7255 HANOVER GREEN DR		MECHANICSVILLE	Virginia	231111706	0.080695593	27
1003894270	WILLIAMS	FRANCES	ANAGNOST	FRANCES ANAGNOST WILLIAMS, Virginia	9507 HOSPITAL AVENUE		NASSAWADOX	Virginia	23413	0.080726176	27
1811981475	TRAN	NATHAN	N	NATHAN N TRAN, Virginia	12110 SUNSET HILLS RD	LOWER LEVEL	RESTON	Virginia	201905852	0.080754136	27
1528004371	NUSSEN	JANA		JANA NUSSEN, Virginia	2205 EXECUTIVE DR STE A		HAMPTON	Virginia	236662948	0.080764229	27
1881088839	WILLIAMS	KEISHA	JOHNSON	KEISHA JOHNSON WILLIAMS, Virginia	5320 PROVIDENCE RD STE 301		VIRGINIA BEACH	Virginia	23464	0.080821306	27
1700840048	MARSHALL	JOHN	LYONS	JOHN LYONS MARSHALL, Virginia	12715 WARWICK BLVD	SUITE O	NEWPORT NEWS	Virginia	236061800	0.081009788	27
1962482661	AMOS	JESSE	FRANCIS	JESSE FRANCIS AMOS, Virginia	195 MAPLE AVE		ROCKY MOUNT	Virginia	241511506	0.081020913	27
1477752509	AUJLA	SATNAM	SINGH	SATNAM SINGH AUJLA, Virginia	1336 W MAIN ST		SALEM	Virginia	241534708	0.081385824	27
1720012107	HENTZ	ROBERT		ROBERT HENTZ, Virginia	47100 COMMUNITY PLZ	SUITE 100	STERLING	Virginia	201641826	0.08150983	27
1093779423	SHACOCHIS	THOMAS	J.	THOMAS J. SHACOCHIS, Virginia	858 J CLYDE MORRIS BLVD		NEWPORT NEWS	Virginia	236011303	0.081905033	27
1821038555	MIRANDA	JOSUE	A	JOSUE A MIRANDA, Virginia	5136 PRINCESS ANNE RD		VIRGINIA BEACH	Virginia	234624228	0.082561757	27
1316940935	BAMPTON	JAMES	FROST	JAMES FROST BAMPTON, Virginia	7001 FOREST AVE STE 302		RICHMOND	Virginia	23230	0.082614579	27
1346207750	DUFFER	RUFUS	RANDOLPH	RUFUS RANDOLPH DUFFER, Virginia	107 HENRY ST		GRETNA	Virginia	245574177	0.083107598	27
1114992500	AYERS	RICHARD	B	RICHARD B AYERS, Virginia	235 MARTIN LUTHER KING JR WAY	MSC 7901 JA	HARRISONBURG	Virginia	228070001	0.083238029	27
1679536866	JONES	KENNETH	EARL	KENNETH EARL JONES, Virginia	6 HICKOK ST		CHRISTIANSBURG	Virginia	240733524	0.083287348	27
1093058091	CHANG	ANDREW	S	ANDREW S CHANG, Virginia	2335 SEMINOLE LN STE 200		CHARLOTTESVILL	Virginia	229018303	0.08358861	27
1760458616	MOFID-WOO	FOROUZAND	FARAH	FOROUZAND FARAH MOFID-WOO, Virginia	201 N WASHINGTON ST		FALLS CHURCH	Virginia	220464518	0.083716894	27
1194046813	NGUYEN	ANH	TAM	ANH TAM NGUYEN, Virginia	7101 JAHNKE RD		RICHMOND	Virginia	232254017	0.084208095	27
1811962095	MILLER	AMY	F	AMY F MILLER, Virginia	1230 ALVERSER DR STE 100		MIDLOTHIAN	Virginia	231132653	0.084579176	27
1740847045	SHIN	SILAS	HYUN SEOK	SILAS HYUN SEOK SHIN, Virginia	109 BRIDGE ST STE 201		DANVILLE	Virginia	245411222	0.084989154	27
1649381930	GROW	CONNIE	R	CONNIE R GROW, Virginia	100 MAPLE AVE E		VIENNA	Virginia	221805723	0.085278665	27
1831358654	LEWIS	SARAH	H.	SARAH H. LEWIS, Virginia	650 PETER JEFFERSON PKWY STE 290		CHARLOTTESVILL	Virginia	229118848	0.08539089	27
1467655076	ZAW	KYAW	THUYA	KYAW THUYA ZAW, Virginia	511 BELFIELD DR		EMPORIA	Virginia	238471217	0.085516966	27
1457349441	FLAGG	LYNNE		LYNNE FLAGG, Virginia	8640 SUDLEY RD	SUITE 203	MANASSAS	Virginia	201104420	0.085673346	27
1114920253	ANTHONY	ERVIN		ERVIN ANTHONY, Virginia	10980 BUCKLEY HALL ROAD	BUILDING #5	MATHEWS	Virginia	231092310	0.086018228	27
1316129976	WINTER	JONATHAN		JONATHAN WINTER, Virginia	351 VALLEY HEALTH WAY # 300		FRONT ROYAL	Virginia	226306480	0.086333867	27
1861490682	LIZARZABURU	JESUS	L.	JESUS L. LIZARZABURU, Virginia	222 GRAFTON DR		YORKTOWN	Virginia	236922152	0.087444059	27
1124017744	HANDY	WILLIAM	M	WILLIAM M HANDY, Virginia	389 FALLS NWDR		ABINGDON	Virginia	242108093	0.087466245	27
1790072221	BEHESHTIN	DARYA	K	DARYA K BEHESHTIN, Virginia	601 S CARLIN SPRINGS RD		ARLINGTON	Virginia	222041044	0.087480109	27
1992802227	PRASSE	ROBERT	HART	ROBERT HART PRASSE, Virginia	35070-A GERMANNA HEIGHTS DR		LOCUST GROVE	Virginia	225083108	0.087555524	27
1982682571	LISZKA	BOZENNA	M	BOZENNA M LISZKA, Virginia	40 WILEY DRIVE		FERRUM	Virginia	24088	0.087614257	27
1023047768	ARNETTE	BRYAN	T	BRYAN T ARNETTE, Virginia	1754 US HIGHWAY 23 N		WEBER CITY	Virginia	242907071	0.087651286	27
1942613856	BLACKWOOD	REINA	LUCILLE	REINA LUCILLE BLACKWOOD, Virginia	1201 LAKE JAMES DR STE 200		VIRGINIA BEACH	Virginia	234646780	0.088228134	27
1417932641	BAGGESEN	JOHN	RAND	JOHN RAND BAGGESEN, Virginia	7101 JAHNKE RD	SUITE 550-A	RICHMOND	Virginia	232254017	0.088463973	27
1396803516	SCRIPPS	MATTHEW	D.	MATTHEW D. SCRIPPS, Virginia	7001 HERITAGE VILLAGE PLZ	#170	GAINESVILLE	Virginia	201553065	0.088535619	27
1225140205	MATTES	CAROL	ELIZABETH	CAROL ELIZABETH MATTES, Virginia	21785 FILIGREE CT		ASHBURN	Virginia	201476213	0.088597339	27
1073586970	RHEA	RANDALL		RANDALL RHEA, Virginia	415 S POLLARD ST		VINTON	Virginia	241792502	0.088738968	27
1033184130	PENG	SHANE	H	SHANE H PENG, Virginia	400 SENTARA CIR	STE 450	WILLIAMSBURG	Virginia	231885716	0.088768224	27
1477184240	GUTIERREZ DEL	ODETTE		ODETTE GUTIERREZ DEL, Virginia	1800 N BEAUREGARD ST STE 250		ALEXANDRIA	Virginia	223115879	0.088791179	27
1821226937	PIELECK	ANDREW	WILLIAM	ANDREW WILLIAM PIELECK, Virginia	2103 GRAVES MILL RD		FOREST	Virginia	245512675	0.08894046	27
1669475257	BUSHEY	SARAH	M.	SARAH M. BUSHEY, Virginia	12655 WARWICK BLVD	STE A	NEWPORT NEWS	Virginia	236062501	0.08965893	27
1598376600	BROOKS	BRIANNA		BRIANNA BROOKS, Virginia	8691 STONEWALL RD		MANASSAS	Virginia	201104510	0.089767973	27
1194067041	LILLY	PAUL	HOWARD	PAUL HOWARD LILLY, Virginia	2832 CANDLERS MOUNTAIN RD		LYNCHBURG	Virginia	245022287	0.089797684	27
1194728089	WILGUS	ALEXANDER	MACLEOD	ALEXANDER MACLEOD WILGUS, Virginia	1901 TATE SPRINGS RD		LYNCHBURG	Virginia	245011109	0.090040982	27
1295706299	WHEATLEY	MICHAEL	W	MICHAEL W WHEATLEY, Virginia	417 W MAIN ST		WISE	Virginia	242936904	0.090096144	27
1356317176	ROGERS	LYNETTE		LYNETTE ROGERS, Virginia	7924 CHESAPEAKE BLVD		NORFOLK	Virginia	235183801	0.09025806	27
1023320926	TARIQ	FARIHA		FARIHA TARIQ, Virginia	2199 OLD BRIDGE RD		LAKE RIDGE	Virginia	221922911	0.090310297	27
1609947746	NEMETH	RICHARD	DESIDER	RICHARD DESIDER NEMETH, Virginia	901 N PITT ST	SUITE 150	ALEXANDRIA	Virginia	223141536	0.090408379	27
1134113467	MARTIN	LEE	BALDWIN	LEE BALDWIN MARTIN, Virginia	437 N PARK DR	STE 1	ARLINGTON	Virginia	222032315	0.090522299	27
1154316016	CROSSMAN	STEVEN	HOVIS	STEVEN HOVIS CROSSMAN, Virginia	1250 E MARSHALL ST	FAMILY MEDI	RICHMOND	Virginia	232985051	0.090569108	27
1154513257	CORMIER	DENNY		DENNY CORMIER, Virginia	5007 VICTORY BLVD		YORKTOWN	Virginia	236935606	0.0907285	27
1548241854	PERALTA	ANTONIO	MARTINEZ	ANTONIO MARTINEZ PERALTA, Virginia	1 CLINIC DR	CLAYPOOL HI	RICHLANDS	Virginia	24641	0.090873576	27
1558564161	THEIN	KHIN	KYAW KYAW	KHIN KYAW KYAW THEIN, Virginia	4700 PUDDLEDOCK RD	SUITE 300	PRINCE GEORGE	Virginia	238751268	0.09122029	27
1679784623	MANION	KRISTINA		KRISTINA MANION, Virginia	2205 N PARHAM RD		RICHMOND	Virginia	232293161	0.091486213	27
1144201062	WINTERS	MARK	R	MARK R WINTERS, Virginia	351 EDWIN DR	SUITE 102	VIRGINIA BEACH	Virginia	234624559	0.091539386	27
1700854353	SCHWARTZ	WENDY	N	WENDY N SCHWARTZ, Virginia	103 W BROAD ST	SUITE 120	FALLS CHURCH	Virginia	220464235	0.091923411	27
1235103714	KUNKEL	ALAN	R	ALAN R KUNKEL, Virginia	2203 E LITTLE CREEK RD		NORFOLK	Virginia	235184205	0.092599276	27
1811979529	HUNDLEY	SUSAN	D	SUSAN D HUNDLEY, Virginia	705 MAIN ST		DANVILLE	Virginia	245411803	0.093870198	27
1174707558	NARANG	OMPRAKASH	VASHUMAL	OMPRAKASH VASHUMAL NARANG, Virginia	5875 BREMO RD	SUITE 110	RICHMOND	Virginia	232261934	0.093959739	27
1730167099	PRUITT	DAVID	E	DAVID E PRUITT, Virginia	935 S MAIN ST		FARMVILLE	Virginia	239012211	0.094229972	27
1306917455	CARPENTER	JEANETTE	MILLNER	JEANETTE MILLNER CARPENTER, Virginia	7107 JAHNKE RD		RICHMOND	Virginia	232254017	0.094230257	27
1629198866	BENTZ	GREGORY	D	GREGORY D BENTZ, Virginia	44045 RIVERSIDE PKWY	MEDICAL STA	LEESBURG	Virginia	201765101	0.094566909	27
1497192769	BESTER	LUCIANA	DANIELLE	LUCIANA DANIELLE BESTER, Virginia	351 EDWIN DR STE 102		VIRGINIA BEACH	Virginia	234624559	0.095195363	27
1093980419	DUA	CHETNA		CHETNA DUA, Virginia	2010 HEALTH CAMPUS DR	SENTARA RMH	HARRISONBURG	Virginia	228018679	0.095297714	27
1417278466	WILSON	ALIYA	L	ALIYA L WILSON, Virginia	1480 N MAIN ST		MADISON	Virginia	227273093	0.095362374	27
1386085942	HASHMI	AFREEDA	ADNAN	AFREEDA ADNAN HASHMI, Virginia	102 FAIRVIEW DR STE B		FRANKLIN	Virginia	23851	0.095478938	27
1386636041	SAADAT	SEYED	HESSAM	SEYED HESSAM SAADAT, Virginia	5516 VIRGINIA BEACH BLVD		VIRGINIA BEACH	Virginia	234625629	0.095535009	27
1194952994	LEDFORD	CHRISTOPH	CHARLES	CHRISTOPH CHARLES LEDFORD, Virginia	9501 FARRELL RD	DEWITT FAMI	FORT BELVOIR	Virginia	220605901	0.095544794	27
1477660314	CONLEY	CHRISTINE	M	CHRISTINE M CONLEY, Virginia	4844 GEORGE WASHINGTON HWY	SUITE 8	WHITE MARSH	Virginia	231830129	0.096373642	27
1073531604	RODGERS	PATRICIA	JO	PATRICIA JO RODGERS, Virginia	524 SOUTHPARK BLVD		COLONIAL HEIGH	Virginia	238343609	0.096673564	27
1588745111	ROTHEMICH	STEPHEN	F	STEPHEN F ROTHEMICH, Virginia	1250 E MARSHALL STREET	FAMILY MEDI	RICHMOND	Virginia	232980251	0.096842853	27
1932365053	KOLB	ANDREW	WAYNE	ANDREW WAYNE KOLB, Virginia	2205 N PARHAM RD		RICHMOND	Virginia	232293161	0.096843436	27
1033158340	DAVIS	KENNETH	BRIAN	KENNETH BRIAN DAVIS, Virginia	813 INDEPENDENCE BLVD STE 111		VIRGINIA BEACH	Virginia	234556004	0.097587592	27
1508857574	WILLIAMS	VERNEETA	LYNNE	VERNEETA LYNNE WILLIAMS, Virginia	10510 JEFFERSON AVE	SUITE A	NEWPORT NEWS	Virginia	236013102	0.097587787	27
1538397666	MURPHY	THOMAS	JOSEPH	THOMAS JOSEPH MURPHY, Virginia	3642 SYLVAN CT		VIRGINIA BEACH	Virginia	234531819	0.097660984	27
1396786851	MONTOYA	GERALD		GERALD MONTOYA, Virginia	650 PETER JEFFERSON PKWY	160	CHARLOTTESVILL	Virginia	229118844	0.097839202	27
1821449026	KILEY	DOMINIC	JOSEPH	DOMINIC JOSEPH KILEY, Virginia	3031 PLANK RD		FREDERICKSBURG	Virginia	224014951	0.097903151	27
1033189279	PATEL	DILIP	DEVJEEBHA	DILIP DEVJEEBHA PATEL, Virginia	NAVAL HEALTH CLINIC	3259 CATLIN	QUANTICO	Virginia	22134	0.098439002	27
1720031487	BOLLIG	JOHN	J	JOHN J BOLLIG, Virginia	1901 TATE SPRINGS RD		LYNCHBURG	Virginia	24501	0.09859323	27
1093212854	DAVIS	SYDNEY		SYDNEY DAVIS, Virginia	1950 GLENN MITCHELL DR STE 300		VIRGINIA BEACH	Virginia	234560048	0.098661544	27
1164862868	GELENIDZE	NINO		NINO GELENIDZE, Virginia	10100 FAIRFAX BLVD		FAIRFAX	Virginia	220302000	0.098664609	27
1700916053	PARAGAS	FLORENCE	VERGARA	FLORENCE VERGARA PARAGAS, Virginia	1200 SOUTH MILITARY HWY		CHESAPEAKE	Virginia	23320	0.098954333	27
1750564589	FARTASH	SIMA		SIMA FARTASH, Virginia	821 S KING ST	SUITE E	LEESBURG	Virginia	201753921	0.098999872	27
1497738850	QUILLIAN	WARREN	C	WARREN C QUILLIAN, Virginia	1490 PANTOPS MOUNTAIN PL	SUITE 200	CHARLOTTESVILL	Virginia	229114601	0.099004776	27
1346299443	EVANS	DAVID	C	DAVID C EVANS, Virginia	493 BLACKWELL RD	SUITE 202	WARRENTON	Virginia	20186	0.099207874	27
1548498181	LOIS	HILARY		HILARY LOIS, Virginia	3700 S MAIN ST STE A		BLACKSBURG	Virginia	240607017	0.099585633	27
1386649366	HAMLOR	GAHEAR	F	GAHEAR F HAMLOR, Virginia	101 AUBREYS LOOP		SOUTH BOSTON	Virginia	245925054	0.099795193	27
1205839461	BAINES	BRYAN	N.	BRYAN N. BAINES, Virginia	13347 WARWICK BLVD		NEWPORT NEWS	Virginia	236025601	0.099898209	27
1083773089	PEGRAM	MELVIN	L	MELVIN L PEGRAM, Virginia	5801 BREMO RD		RICHMOND	Virginia	232261907	0.100493513	27
1538455001	LANGAN	KATHLEEN	MARIE	KATHLEEN MARIE LANGAN, Virginia	3650 JOSEPH SIEWICK DR STE 400		FAIRFAX	Virginia	220331715	0.100890692	27
1619049392	KELLEHER	KEVIN	CHARLES	KEVIN CHARLES KELLEHER, Virginia	4901 BRAMBLETON AVE		ROANOKE	Virginia	240184149	0.101237597	27
1932176856	SNIDER	GARY	B	GARY B SNIDER, Virginia	301 RIVERVIEW AVE	STE 810	NORFOLK	Virginia	235101065	0.101285464	27
1396961025	HAVENS	ERIC	S	ERIC S HAVENS, Virginia	1850 TOWN CENTER PKWY # 207		RESTON	Virginia	201903219	0.101540114	27
1003885575	MOHIUDDIN	ABDUL	Q	ABDUL Q MOHIUDDIN, Virginia	1012 WINSTON CHURCHILL DR		HOPEWELL	Virginia	238605141	0.101659485	27
1790912368	GRANT	COLIN	MICHAEL	COLIN MICHAEL GRANT, Virginia	2199 OLD BRIDGE RD		LAKE RIDGE	Virginia	221922911	0.101692744	27
1801849724	BICKEL	RUDOLF	G	RUDOLF G BICKEL, Virginia	15508 HAGEN WAY		HAYMARKET	Virginia	201693199	0.102090435	27
1023003084	SCHANZER	HARRIET		HARRIET SCHANZER, Virginia	6439 IRON BRIDGE RD		RICHMOND	Virginia	232345205	0.102184562	27
1194085365	ALAMO	INES	G	INES G ALAMO, Virginia	8109 TIS WELL DRIVE	SUITE 511	ALEXANDRIA	Virginia	223063211	0.102590656	27
1356792667	SANABRIA	FEDERICO		FEDERICO SANABRIA, Virginia	9409B OLD BURKE LAKE RD		BURKE	Virginia	220153127	0.103141314	27
1669508735	DEYERLE	LISA	MICHELLE	LISA MICHELLE DEYERLE, Virginia	4901 BRAMBLETON AVE		ROANOKE	Virginia	240184149	0.103639715	27
1790741122	MCCORMICK	BRIAN	C	BRIAN C MCCORMICK, Virginia	9 MANHATTAN SQ	SUITE A	HAMPTON	Virginia	236665843	0.104193032	27
1386640027	GREER	JEFFREY	N	JEFFREY N GREER, Virginia	3000 WATERCOVE RD		MIDLOTHIAN	Virginia	231123982	0.104221542	27
1760564124	DEANE	LYNNE	PENDLETON	LYNNE PENDLETON DEANE, Virginia	28 WESTHAMPTON WAY	SPECIAL PRO	UNIVERSITY OF	Virginia	231730001	0.104237648	27
1033221379	JOHNSON	HOLLY	A	HOLLY A JOHNSON, Virginia	1244 CLIFDEN GREENE		CHARLOTTESVILL	Virginia	22901	0.104509825	27
1083686315	GONZALEZ	ROBERTO	ADRIAN	ROBERTO ADRIAN GONZALEZ, Virginia	1721 TAUSSIG BLVD	NAVY BRANCH	NORFOLK	Virginia	235112899	0.104534817	27
1598786717	SACHDEVA	SHABNAM		SHABNAM SACHDEVA, Virginia	3930 PENDER DR	SUITE 110	FAIRFAX	Virginia	220300985	0.104613433	27
1982641171	ROBESON	THOMAS	NORWOOD	THOMAS NORWOOD ROBESON, Virginia	704 THIMBLE SHOALS BLVD	SUITE 700	NEWPORT NEWS	Virginia	236064544	0.104760666	27
1568628527	MUCIUS-PENHA	BERNICE	NATALIE	BERNICE NATALIE MUCIUS-PENHA, Virginia	6055 HARBOUR PARK DR		MIDLOTHIAN	Virginia	23112	0.104894859	27
1366608481	BALA	RISHI	KUMAR	RISHI KUMAR BALA, Virginia	9600 PATTERSON AVE		RICHMOND	Virginia	232296053	0.104940449	27
1194703355	TSUI	ALLEN	Y	ALLEN Y TSUI, Virginia	1362 TAPPAHANNOCK BLVD		TAPPAHANNOCK	Virginia	225609309	0.105015673	27
1659692507	HANDY	JENNIFER	M	JENNIFER M HANDY, Virginia	8640 SUDLEY RD STE 203		MANASSAS	Virginia	201104404	0.105127287	27
1518930403	IVEY	HENRY		HENRY IVEY, Virginia	415 S POLLARD ST		VINTON	Virginia	241792502	0.105259629	27
1477519221	GUGEL	SHAWNA	J.	SHAWNA J. GUGEL, Virginia	1605 GENERAL BOOTH BLVD		VIRGINIA BEACH	Virginia	234545691	0.105904028	27
1407807043	SAILER	JAY	G	JAY G SAILER, Virginia	1 HEALTH CIR		LEXINGTON	Virginia	244502448	0.106568639	27
1790913721	SALBIA	KANEEZ		KANEEZ SALBIA, Virginia	2215 LANDOVER PL		LYNCHBURG	Virginia	245012115	0.106589216	27
1114063849	CHEEK	LINDA	SUE	LINDA SUE CHEEK, Virginia	28 TOWN CENTER DR		DUBLIN	Virginia	240846069	0.106681712	27
1962482265	CHUPP	THOMAS	MARKHAM	THOMAS MARKHAM CHUPP, Virginia	620 JOHN PAUL JONES CIR		PORTSMOUTH	Virginia	237082111	0.106736997	27
1316912991	COVINGTON	DAMIAN	L	DAMIAN L COVINGTON, Virginia	11020 HULL STREET RD		MIDLOTHIAN	Virginia	231123200	0.106750487	27
1205165297	KANG	EUN-HEE	SARAH	EUN-HEE SARAH KANG, Virginia	8700 SUDLEY RD		MANASSAS	Virginia	201104418	0.107355484	27
1801871165	MIN	JAMES	B	JAMES B MIN, Virginia	15195 HEATHCOAT BLVD	SUITE 338	HAYMARKET	Virginia	201696244	0.107369213	27
1831155373	KODROFF	RANDI	M	RANDI M KODROFF, Virginia	1005 N GLEBE RD	SUITE 400	ARLINGTON	Virginia	222015718	0.107495484	27
1457467037	PARK	CHAN	M	CHAN M PARK, Virginia	6460 GREENSBORO RD		RIDGEWAY	Virginia	241483478	0.107511422	27
1083617179	MERKEL	FRED		FRED MERKEL, Virginia	153 ROSS CARTER		DUFFIELD	Virginia	24244	0.107709588	27
1609854348	HASAN	BAZIGHA	NMN	BAZIGHA NMN HASAN, Virginia	9501 FARRELL RD		FORT BELVOIR	Virginia	220605901	0.107769358	27
1194394668	COWELL	COURTNEY	MARY	COURTNEY MARY COWELL, Virginia	9300 DEWITT LOOP		FORT BELVOIR	Virginia	220605285	0.107980778	27
1982054557	PARADISE	SCOTT		SCOTT PARADISE, Virginia	9300 DEWITT LOOP		FORT BELVOIR	Virginia	220605285	0.108344952	27
1164952065	VOGEL	KENDALL		KENDALL VOGEL, Virginia	9300 DEWITT LOOP		FORT BELVOIR	Virginia	220605285	0.10840373	27
1558942714	HEFLIN	MADISON		MADISON HEFLIN, Virginia	16000 JOHNSTON MEMORIAL DR		ABINGDON	Virginia	242117664	0.108602806	27
1053352997	GONZALEZ	NELLY		NELLY GONZALEZ, Virginia	7617 LITTLE RIVER TPK	SUITE 600	ANNANDALE	Virginia	22003	0.109020124	27
1003058538	JIMENEZ-TOSAD	ZAHIR	ZOE	ZAHIR ZOE JIMENEZ-TOSAD, Virginia	4379 RIDGEWOOD CENTER DRIVE, #102		WOODBRIDGE	Virginia	221928322	0.109725136	27
1093745663	SPENCE	STEVEN	N.	STEVEN N. SPENCE, Virginia	920 S MAIN ST		BLACKSTONE	Virginia	238242600	0.109760244	27
1407060346	MOORE	RICHARD	CARROLL	RICHARD CARROLL MOORE, Virginia	1849 W PLAZA DR	SUITE 200	WINCHESTER	Virginia	226016365	0.110041204	27
1528131455	GEHMAN	LINFORD	KULP	LINFORD KULP GEHMAN, Virginia	20055 BROCKS GAP RD		BERGTON	Virginia	22811	0.11009391	27
1790988392	NEAL	LINDSEY	R	LINDSEY R NEAL, Virginia	1150 NORTHWEST DR		CHARLOTTESVILL	Virginia	229012309	0.110174902	27
1457335689	HOFFMAN	JOHN	A	JOHN A HOFFMAN, Virginia	131 JONES ST		APPOMATTOX	Virginia	245229830	0.110191438	27
1831404524	ALLEGA	GIULIANA		GIULIANA ALLEGA, Virginia	935 S MAIN ST		FARMVILLE	Virginia	239012211	0.110340742	27
1801841069	MCALPINE	MARCIA	JEAN	MARCIA JEAN MCALPINE, Virginia	310 OLD IVY WAY	SUITE 201	CHARLOTTESVILL	Virginia	229034896	0.110554442	27
1720344468	COCHRAN WARD	ELIZABETH	ROSE	ELIZABETH ROSE COCHRAN WARD, Virginia	12997 WARWICK BLVD		NEWPORT NEWS	Virginia	236028352	0.110655851	27
1326334095	NEAMAND CHENE	KARI	ANN	KARI ANN NEAMAND CHENE, Virginia	1035 NIDER BLVD, ST 100	NMCP BRANCH	VIRGINIA BEACH	Virginia	234592731	0.110743875	27
1629073432	JAFFE	IRENE		IRENE JAFFE, Virginia	3833 FAIRFAX DR	SUITE 200	ARLINGTON	Virginia	222031772	0.110924969	27
1497182893	MCGEE	RACHEL	ANN	RACHEL ANN MCGEE, Virginia	201 S MAIN ST	SUITE 3200	DANVILLE	Virginia	245412927	0.111922415	27
1912228404	JENKINS	TYLER	H	TYLER H JENKINS, Virginia	159 HARTLEY WAY		PEARISBURG	Virginia	241342471	0.11209158	27
1053328633	TRANDEL	BARBARA	JOY	BARBARA JOY TRANDEL, Virginia	10852 WARWICK BLVD		NEWPORT NEWS	Virginia	236013741	0.112186405	27
1770576878	KIESSLING	BRENDA	ROBIN	BRENDA ROBIN KIESSLING, Virginia	2900 TELESTAR CT		FALLS CHURCH	Virginia	220421206	0.112333833	27
1427029412	TIMS	ROGER		ROGER TIMS, Virginia	1935 W MAIN ST		SALEM	Virginia	241533109	0.112780194	27
1790790343	TAHMASSEBI	NASSER		NASSER TAHMASSEBI, Virginia	1451 BELLE HAVEN RD	SUITE # 320	ALEXANDRIA	Virginia	22307	0.112856751	27
1336148923	WHITE	JOHN	PRETTYMAN	JOHN PRETTYMAN WHITE, Virginia	4000A GLENSIDE DR		RICHMOND	Virginia	232284102	0.112961771	27
1124243050	USSERY	CAROL	B	CAROL B USSERY, Virginia	8205 KIMBERSHELL PL		RICHMOND	Virginia	232298436	0.11336653	27
1598716425	KING	JACQUELIN	N	JACQUELIN N KING, Virginia	9300 DEWITT LOOP		FORT BELVOIR	Virginia	22060	0.113545291	27
1336254010	AHMADI	SATAR		SATAR AHMADI, Virginia	5255 DUKE ST		ALEXANDRIA	Virginia	223042922	0.113551262	27
1922073246	MAJDIC	JAMES	P	JAMES P MAJDIC, Virginia	4374 NEW TOWN AVE	SUITE 102	WILLIAMSBURG	Virginia	231882865	0.11438416	27
1194784264	SHRADER	WILLIAM	ERIC	WILLIAM ERIC SHRADER, Virginia	986 BEN BOLT AVE		TAZEWELL	Virginia	246519706	0.114566619	27
1669466520	LANGER	JANICE	MOSELEY	JANICE MOSELEY LANGER, Virginia	4374 NEW TOWN AVE STE 200		WILLIAMSBURG	Virginia	23188	0.11462161	27
1720241128	NAGAMANGALA	VIDYA		VIDYA NAGAMANGALA, Virginia	5801 BREMO RD		RICHMOND	Virginia	232261907	0.114770744	27
1760505168	GOGINENI	APARNA		APARNA GOGINENI, Virginia	1 CLINIC DR		RICHLANDS	Virginia	246411102	0.115060276	27
1578551099	ENGEL	DAVID		DAVID ENGEL, Virginia	2832 CANDLERS MOUNTAIN RD		LYNCHBURG	Virginia	245022287	0.115063199	27
1750482733	CHAPMAN	LACIA	ROCHELLE	LACIA ROCHELLE CHAPMAN, Virginia	549 E BRAMBLETON AVE		NORFOLK	Virginia	235102905	0.11539963	27
1770588212	THOMAS	JOHNNA	S.	JOHNNA S. THOMAS, Virginia	946 N MAIN ST		CHASE CITY	Virginia	239241139	0.115908092	27
1811251051	MOJICA	CESAR	RENE	CESAR RENE MOJICA, Virginia	NAVAL MEDICAL CENTER PORTSMOUTH	620 JOHN PA	PORTSMOUTH	Virginia	23708	0.115994112	27
1982698270	SILVERSTEIN	MICHAEL	A	MICHAEL A SILVERSTEIN, Virginia	555 HERNDON PKWY	SUITE 100	HERNDON	Virginia	201705276	0.116339104	27
1154422459	WILLIAMS	RAENELL		RAENELL WILLIAMS, Virginia	4500 POND WAY	STE 170	WOODBRIDGE	Virginia	221925581	0.11675468	27
1164430476	REDDY	GAYATHRI	M	GAYATHRI M REDDY, Virginia	10580 ARROWHEAD DRIVE	FAIRFAX HEA	FAIRFAX	Virginia	22030	0.11688597	27
1518938570	DAVIS	DENISE	MICHELLE	DENISE MICHELLE DAVIS, Virginia	620 JOHN PAUL JONES CIR		PORTSMOUTH	Virginia	237082111	0.117191938	27
1063476471	HALLS	ALBERT	J	ALBERT J HALLS, Virginia	20306 BADGER LANE		ONLEY	Virginia	234180159	0.117342749	27
1902899016	HALVERSON	JAMES	MATTHEW	JAMES MATTHEW HALVERSON, Virginia	11835 FISHING POINT DR	SUITE 104	NEWPORT NEWS	Virginia	236062584	0.117352366	27
1851611834	HOBBS	PHILLIP	MICHEAL	PHILLIP MICHEAL HOBBS, Virginia	1314 PETERS CREEK RD NW		ROANOKE	Virginia	240172500	0.117738607	27
1235166174	HOEBEL	ELIZABETH	ANN	ELIZABETH ANN HOEBEL, Virginia	8255 E MAIN ST		MARSHALL	Virginia	201153253	0.117985654	27
1619011699	CARVER	MARYCOLET		MARYCOLET CARVER, Virginia	415 S POLLARD ST		VINTON	Virginia	241792502	0.117986263	27
1306824859	BAXTER	JOHN	STUART	JOHN STUART BAXTER, Virginia	PENTAGON	ROOM 4A674	ARLINGTON	Virginia	20330	0.118273994	27
1588744726	DUNKER	ROBERT	FREY	ROBERT FREY DUNKER, Virginia	1007 S WEBB CTR		NORFOLK	Virginia	235290001	0.118392335	27
1366821928	CUMMINGS	CORY	LEE	CORY LEE CUMMINGS, Virginia	901 PLANTATION RD STE 1		BLACKSBURG	Virginia	240603880	0.11873543	27
1356507990	ELZAWAHRY	HEBA	K	HEBA K ELZAWAHRY, Virginia	3570 JOSEPH SIEWICK DR. SUITE 400		HERNDON	Virginia	22033	0.118751794	27
1174812192	MACK	ALEXANDRA	SLEDD	ALEXANDRA SLEDD MACK, Virginia	825 FAIRFAX AVE	STE 118	NORFOLK	Virginia	235071914	0.118849386	27
1366741753	MIAKHEL	NAIL	M	NAIL M MIAKHEL, Virginia	47100 COMMUNITY PLZ		STERLING	Virginia	201641826	0.119129988	27
1053313957	WILSON	EDWINA	C	EDWINA C WILSON, Virginia	833 BUFFALO ST	SUITE 200	FARMVILLE	Virginia	239011111	0.119271303	27
1427618685	UNDERWOOD	MADELINE		MADELINE UNDERWOOD, Virginia	3650 JOSEPH SIEWICK DR STE 400		FAIRFAX	Virginia	220331715	0.120068471	27
1902149230	LICHTENSTEIN	SUSANNAH	OBENCHAIN	SUSANNAH OBENCHAIN LICHTENSTEIN, Virginia	1175 CORPORATE PARK DR		FOREST	Virginia	245512238	0.120079162	27
1801072368	BURTON	JAMEY	ANN	JAMEY ANN BURTON, Virginia	5231 JOHN TYLER HWY		WILLIAMSBURG	Virginia	231852553	0.120703388	27
1730120577	MURRAY	WILLIAM	H	WILLIAM H MURRAY, Virginia	3263 PROFFIT RD	SUTIE 201	CHARLOTTESVILL	Virginia	229115639	0.120763575	27
1487651832	JACKSON	GABRIELLE	K.	GABRIELLE K. JACKSON, Virginia	2215 LANDOVER PL		LYNCHBURG	Virginia	245012115	0.121212492	27
1841295441	ZAMBRANA	BENJAMIN	FRANKLIN	BENJAMIN FRANKLIN ZAMBRANA, Virginia	4405 FOREST HILL AVE		RICHMOND	Virginia	232253241	0.121575822	27
1861004327	CARMOUCHE	AMANDA	LYNN	AMANDA LYNN CARMOUCHE, Virginia	4360 SHORE DR STE 101		VIRGINIA BEACH	Virginia	234552994	0.12201102	27
1508813478	HAMMAN	CHELSEA	COFFEY	CHELSEA COFFEY HAMMAN, Virginia	1616 N MAIN ST	SUITE C	MARION	Virginia	243544398	0.12210722	27
1871975235	THOMAS	CHRISTOPH	JOHN	CHRISTOPH JOHN THOMAS, Virginia	1890 METRO CENTER DR		RESTON	Virginia	201905286	0.122115939	27
1144751603	AMBROZ	CHELSEA	ANN	CHELSEA ANN AMBROZ, Virginia	1906 BELLEVIEW AVE SE		ROANOKE	Virginia	240141838	0.122179815	27
1770786550	IGLECIA	RAYMOND		RAYMOND IGLECIA, Virginia	1147 INDEPENDENCE BLVD		VIRGINIA BEACH	Virginia	234555545	0.122215024	27
1154309334	WADE	ROBERT	C	ROBERT C WADE, Virginia	1705 EAST THIRD STREET		FARMVILLE	Virginia	239011199	0.122633803	27
1841797933	SADASIVAN	GIREESH		GIREESH SADASIVAN, Virginia	1401 JOHNSTON WILLIS DR		NORTH CHESTERF	Virginia	232354730	0.123289295	27
1679788392	SUDHARTO	RATIH	B	RATIH B SUDHARTO, Virginia	7617 LITTLE RIVER TPKE	SUITE 710	ANNANDALE	Virginia	220032603	0.123437288	27
1518960673	SHAH	MINESH		MINESH SHAH, Virginia	19144 US HIGHWAY 29		CHATHAM	Virginia	245315253	0.123605326	27
1124093844	SOMERVILLE	IVIA	J	IVIA J SOMERVILLE, Virginia	8110 MIDLOTHIAN TPKE		RICHMOND	Virginia	232355116	0.123964021	27
1376547737	BACHTELL	DANA	LYNNE	DANA LYNNE BACHTELL, Virginia	2205 EXECUTIVE DR STE A		HAMPTON	Virginia	236662948	0.124255015	27
1407941826	DONATO	ALPA	PATEL	ALPA PATEL DONATO, Virginia	885 KEMPSVILLE RD	SUITE 320	NORFOLK	Virginia	235023800	0.124284224	27
1952720096	ANYIWO	JOEL	OKECHUKWU	JOEL OKECHUKWU ANYIWO, Virginia	1925 GLENN MITCHELL DR STE 100		VA BEACH	Virginia	23456	0.124698823	27
1780788224	CHUSUEI	ORAPHAN	CHOMTHONG	ORAPHAN CHOMTHONG CHUSUEI, Virginia	8373A GREENSBORO DR		MCLEAN	Virginia	221023529	0.125005716	27
1417949736	ELLZY	JAMES	ANDREW	JAMES ANDREW ELLZY, Virginia	DEWITT ARMY COMMUNITY HOSPITAL		FORT BELVOIR	Virginia	220605901	0.125418265	27
1942379573	MARTIN	JEFFREY	M.	JEFFREY M. MARTIN, Virginia	46440 BENEDICT DR	SUITE 107	STERLING	Virginia	201646602	0.126058118	27
1356552376	HENDERSON	ROBERT		ROBERT HENDERSON, Virginia	2145 MOUNT PLEASANT BLVD SE		ROANOKE	Virginia	240143632	0.12625585	27
1730317835	JAMES	JESSICA	C.	JESSICA C. JAMES, Virginia	29 JEFFERSON CT		ZION CROSSROAD	Virginia	229429602	0.12637558	27
1780104901	CONDER	BRYAN	M	BRYAN M CONDER, Virginia	109 BRIDGE ST STE 201		DANVILLE	Virginia	245411222	0.126439493	27
1508436106	LUNDGREN	AINSLEY		AINSLEY LUNDGREN, Virginia	3650 JOSEPH SIEWICK DR STE 400		FAIRFAX	Virginia	220331715	0.126916786	27
1225040983	FENNELL	MARCIA	L.	MARCIA L. FENNELL, Virginia	611 JEFFERSON DAVIS HWY	SUITE 201	FREDERICKSBURG	Virginia	224018402	0.126931187	27
1669819389	TELHAN	GANDHARV		GANDHARV TELHAN, Virginia	13575 HEATHCOTE BLVD	SUITE 210	GAINESVILLE	Virginia	201556660	0.127023996	27
1730129206	JONES	EZEKIEL	N	EZEKIEL N JONES, Virginia	4461 STARKEY ROAD	SUITE 201	ROANOKE	Virginia	24018	0.127211352	27
1891985172	CRISOSTOMO	CHRISTEN		CHRISTEN CRISOSTOMO, Virginia	2401 GODWIN BLVD	SUITE 3	SUFFOLK	Virginia	234348178	0.128034413	27
1144297714	BARNES	HAL	W	HAL W BARNES, Virginia	213 RIVER WALK PKWY	STE 101	CHESAPEAKE	Virginia	233206893	0.128104121	27
1033552815	FREITAS	ERIC	PAUL	ERIC PAUL FREITAS, Virginia	3000 POTOMAC AVE		ALEXANDRIA	Virginia	223053084	0.128183504	27
1104929462	SINHA	VIVEK	P	VIVEK P SINHA, Virginia	113 S WEST ST	SUITE 204	ALEXANDRIA	Virginia	223142858	0.128224665	27
1871956284	ALARIO	MATTHEW	T	MATTHEW T ALARIO, Virginia	759 S MAIN ST STE 200		WOODSTOCK	Virginia	226641156	0.128270574	27
1427430578	BEATTY	GARRETT		GARRETT BEATTY, Virginia	142 S MAIN ST		DANVILLE	Virginia	245412922	0.128459651	27
1417910746	WARE	BRADLEY	RICHARD	BRADLEY RICHARD WARE, Virginia	5249 DUKE ST	SUITE 102	ALEXANDRIA	Virginia	223042926	0.129619376	27
1871586396	CECIL	MARY	ALICE	MARY ALICE CECIL, Virginia	44084 RIVERSIDE PKWY STE 300		LEESBURG	Virginia	201765102	0.129959722	27
1487817466	LEWIS	CHANTAL	D	CHANTAL D LEWIS, Virginia	3122 GOLANSKY BLVD STE 101		WOODBRIDGE	Virginia	221924267	0.130421553	27
1205874708	TURSKI	JOHN	THOMAS	JOHN THOMAS TURSKI, Virginia	12301 GRAPEFIELD RD		BASTIAN	Virginia	24314	0.130539151	27
1952639320	KAMENSKAIA	VERA		VERA KAMENSKAIA, Virginia	2145 MOUNT PLEASANT BLVD SE		ROANOKE	Virginia	240143632	0.131334399	27
1932177896	STILL	GREGORY	L.	GREGORY L. STILL, Virginia	4676 LEE HWY		DUBLIN	Virginia	240843871	0.131646102	27
1518922749	SAVERY	SUSAN	G.	SUSAN G. SAVERY, Virginia	332 NEWTOWN RD		VIRGINIA BEACH	Virginia	234621793	0.131724148	27
1831163682	OBERMEYER	PHAIK	MAE	PHAIK MAE OBERMEYER, Virginia	400 W BRAMBLETON AVE	SUITE 100	NORFOLK	Virginia	235101115	0.132375044	27
1063486967	PUTLAND	KENNETH	WILLIAM	KENNETH WILLIAM PUTLAND, Virginia	10852 WARWICK BLVD		NEWPORT NEWS	Virginia	236013741	0.13248277	27
1073762829	WRIGHT	ROBIN	HURT	ROBIN HURT WRIGHT, Virginia	2602 FRANKLIN RD SW		ROANOKE	Virginia	240141010	0.133095413	27
1518036326	TOKARZ	JOHN	PATRICK	JOHN PATRICK TOKARZ, Virginia	4401 FORD AVE	SUITE 250	ALEXANDRIA	Virginia	223021473	0.134274163	27
1376582213	ALLAN	CHRISTINE	D	CHRISTINE D ALLAN, Virginia	1800 GLENSIDE DR	STE 110	RICHMOND	Virginia	232263769	0.135058949	27
1386268860	ANDERSON	CLAY		CLAY ANDERSON, Virginia	1990 HOLTON AVE E		BIG STONE GAP	Virginia	242193350	0.135418205	27
1588854277	GLADFELTER	BAMBI		BAMBI GLADFELTER, Virginia	7571 COLD HARBOR RD		MECHANICSVILLE	Virginia	231111631	0.135862573	27
1669813416	WOLFORD	KEITH	HARLOW	KEITH HARLOW WOLFORD, Virginia	1615 JEFFERSON HIGHWAY	SUITE 108	FISHERSVILLE	Virginia	22939	0.136502066	27
1043269129	GRAVATTE	LEROY	T.	LEROY T. GRAVATTE, Virginia	16240 BENNETT RD		CULPEPER	Virginia	227014630	0.136657945	27
1548320070	KIMES	HOWARD	M	HOWARD M KIMES, Virginia	10580 ARROWHEAD DRIVE	FAIRFAX HEA	FAIRFAX	Virginia	22030	0.136775639	27
1871601138	MALIK	QUDSIA	IQBAL	QUDSIA IQBAL MALIK, Virginia	19450 DEERFIELD AVE	SUITE 150	LANSDOWNE	Virginia	201766820	0.136837017	27
1568439040	POEHAILOS	KAREN	DEMBECK	KAREN DEMBECK POEHAILOS, Virginia	3370 PUMP RD		RICHMOND	Virginia	232331130	0.137059363	27
1881986164	BUTALA	MITUL		MITUL BUTALA, Virginia	3600 JOSEPH SIEWICK DR		FAIRFAX	Virginia	220331709	0.137215298	27
1295802718	POTTANAT	CISSY	PAUL	CISSY PAUL POTTANAT, Virginia	6319 CASTLE PLACE	SUITE 3D	FALLS CHURCH	Virginia	220441907	0.137465617	27
1912136946	LIGHT	RYAN	EUGENE	RYAN EUGENE LIGHT, Virginia	1100 VOLVO PKWY	SUITE 100	CHESAPEAKE	Virginia	233203341	0.137499964	27
1386622611	HOLLANDSWORTH	THOMAS		THOMAS HOLLANDSWORTH, Virginia	20306 BADGER LANE		ONLEY	Virginia	23418	0.138292092	27
1124080478	STINNETT	BRUCE	ALBERT	BRUCE ALBERT STINNETT, Virginia	2199 OLD BRIDGE RD		LAKE RIDGE	Virginia	221922911	0.138889223	27
1962938803	NGWAFANG	BLECK	B	BLECK B NGWAFANG, Virginia	13540 HULL STREET RD	C/O TONYA A	MIDLOTHIAN	Virginia	231122107	0.138976858	27
1427430834	JALAL	ZAINAB		ZAINAB JALAL, Virginia	1712 E BROAD ST		RICHMOND	Virginia	23223	0.139003924	27
1891140042	PINTER	VANESSA		VANESSA PINTER, Virginia	10 HICKOK ST STE 101		CHRISTIANSBURG	Virginia	240733569	0.140012278	27
1790843076	SORIA	ESTANISLA	V	ESTANISLA V SORIA, Virginia	1035 NIDER BLVD	SUITE 100	NORFOLK	Virginia	235212701	0.140167979	27
1750358750	SOUTHALL	KIRBY	D	KIRBY D SOUTHALL, Virginia	5609 CLAIBORNE RD		SUTHERLAND	Virginia	238859303	0.140433297	27
1295869543	LAWSON	LAURA	NELSON	LAURA NELSON LAWSON, Virginia	230 COSTELLO DR STE 210		WINCHESTER	Virginia	226024686	0.141716926	27
1568456861	YI	SU	C	SU C YI, Virginia	115 PARK ST SE	STE 300	VIENNA	Virginia	221804653	0.141732863	27
1144331778	SHAPCOTT	THOMAS	A	THOMAS A SHAPCOTT, Virginia	1429 N AUGUSTA ST		STAUNTON	Virginia	244012402	0.141757619	27
1497356554	KEATON	SARAH		SARAH KEATON, Virginia	380 MAPLE RD		CALLANDS	Virginia	245302538	0.14206089	27
1427023340	HUNTER	ROBERT	H	ROBERT H HUNTER, Virginia	4001 COLISEUM DR	STE 300-310	HAMPTON	Virginia	236666257	0.142348895	27
1578563581	ONG	ARSENIO	M	ARSENIO M ONG, Virginia	1232 W LITTLE CREEK RD	SUITE 300	NORFOLK	Virginia	235051952	0.142602239	27
1033227855	SAHLI	KEVIN	J	KEVIN J SAHLI, Virginia	7571 COLD HARBOR RD		MECHANICSVILLE	Virginia	231111631	0.14267478	27
1942883822	CLANTON	CARIANA	JOSEPHINE	CARIANA JOSEPHINE CLANTON, Virginia	109 BRIDGE ST STE 201		DANVILLE	Virginia	245411222	0.142857907	27
1609867555	HALLMANN	CLEMENS	ERWIN	CLEMENS ERWIN HALLMANN, Virginia	13911 ST FRANCIS BLVD	SUITE 101	MIDLOTHIAN	Virginia	23114	0.142868501	27
1295721207	BROCK	JAY	DAVID	JAY DAVID BROCK, Virginia	4304 LAFAYETTE BLVD		FREDERICKSBURG	Virginia	224084234	0.142870065	27
1619968526	RENZ	MARISA	SANCHEZ	MARISA SANCHEZ RENZ, Virginia	401 CARPENTER ROAD,BLDG 525	ANDREW RADE	FORT MYER	Virginia	222111199	0.142960359	27
1518994573	FARRAGO	DOUGLAS	M	DOUGLAS M FARRAGO, Virginia	1149 VISTA PARK DR	SUITE C	FOREST	Virginia	245514684	0.143102076	27
1235110818	KRAUS	SHANE	JAMES	SHANE JAMES KRAUS, Virginia	7660 E PARHAM RD	SUITE 100	RICHMOND	Virginia	232944378	0.143479157	27
1902831662	MOORE	WILLIAM	FRANCIS	WILLIAM FRANCIS MOORE, Virginia	4620 S LABURNUM AVE		RICHMOND	Virginia	232312424	0.143701424	27
1215465562	AXEL	ABIGAIL	LEA	ABIGAIL LEA AXEL, Virginia	9300 DEWITT LOOP		FT BELVOIR	Virginia	220605285	0.143781521	27
1881822989	JAMA	MUNA	A	MUNA A JAMA, Virginia	2800 GODWIN BLVD		SUFFOLK	Virginia	234348038	0.143783439	27
1437285277	MALIK	ALIA	TASNIM	ALIA TASNIM MALIK, Virginia	3700 FETTLER PARK DRIVE	DUMFRIES HE	DUMFRIES	Virginia	22025	0.144303986	27
1568499333	BAINES	ROBIN		ROBIN BAINES, Virginia	100 EMANCIPATION DR		HAMPTON	Virginia	236670001	0.144457457	27
1245239938	PALEN	ELLEN	MARYE	ELLEN MARYE PALEN, Virginia	2367 COLONY CROSSING PLACE		MIDLOTHIAN	Virginia	23112	0.144761293	27
1013130442	MARTINEZ	CECILIA	I	CECILIA I MARTINEZ, Virginia	5860 COLUMBIA PIKE STE 105		FALLS CHURCH	Virginia	220412047	0.144862066	27
1386646214	SCHULTZ	DAVID	MICHAEL	DAVID MICHAEL SCHULTZ, Virginia	2004 BREMO RD	SUITE 207	RICHMOND	Virginia	232262442	0.14502419	27
1003127697	ROBLEDO	ELIZABETH		ELIZABETH ROBLEDO, Virginia	3745 HOLLAND RD		VIRGINIA BEACH	Virginia	234522847	0.145090421	27
1750365813	BOSHRA	SOHEIR		SOHEIR BOSHRA, Virginia	2001 CRYSTAL SPRING AVE SW	SUITE 302	ROANOKE	Virginia	240142462	0.145093736	27
1700823689	KELLAMS	BRYCE SAM	L	BRYCE SAM L KELLAMS, Virginia	3263 PROFFIT RD	SUITE 201	CHARLOTTESVILL	Virginia	229115639	0.145131625	27
1073595799	JOHNSON	MATTHEW	A	MATTHEW A JOHNSON, Virginia	2323 MEMORIAL AVE	SUITE 10	LYNCHBURG	Virginia	245012661	0.14571969	27
1891145645	GILES	IAN	CHRISTOPH	IAN CHRISTOPH GILES, Virginia	17068 LANKFORD HIGHWAY		EASTVILLE	Virginia	23347	0.145762778	27
1366880742	JACKSON	JESSICA	MARIE	JESSICA MARIE JACKSON, Virginia	1840 AMHERST ST		WINCHESTER	Virginia	226012808	0.145875352	27
1598925745	DUMLAO	ALDO	C	ALDO C DUMLAO, Virginia	1239 CEDAR RD		CHESAPEAKE	Virginia	233227103	0.145936574	27
1891138467	MASTERSON	AIVI	N	AIVI N MASTERSON, Virginia	9600 PATTERSON AVE		RICHMOND	Virginia	23229	0.14636966	27
1881688844	SUGHRUE	MAURA	JEAN	MAURA JEAN SUGHRUE, Virginia	3650 JOSEPH SIEWICK DR	STE 400	FAIRFAX	Virginia	220331710	0.146609103	27
1497109565	MUSCARELLO	MONIKA	ARCHER KA	MONIKA ARCHER KA MUSCARELLO, Virginia	BRANCH HEALTH CLINIC OCEANA	1550 TOMCAT	VIRGINIA BEACH	Virginia	23454	0.146810807	27
1760424774	KEYES	JOHN	J.	JOHN J. KEYES, Virginia	16240 BENNETT RD		CULPEPER	Virginia	227014630	0.147003709	27
1417922345	HOLLAND	CLARENCE	A	CLARENCE A HOLLAND, Virginia	1326 E LITTLE CREEK RD		NORFOLK	Virginia	23518	0.1471174	27
1093764482	MCCARTER	WARREN		WARREN MCCARTER, Virginia	800 OAK ST		FARMVILLE	Virginia	239011199	0.147880198	27
1255310686	WHITE	ANDREW	A	ANDREW A WHITE, Virginia	104 SELMA DR		WINCHESTER	Virginia	226013834	0.148395375	27
1649234048	POLANSKY	JANET	L	JANET L POLANSKY, Virginia	120 MEDICAL DR		MOUNT JACKSON	Virginia	228429417	0.148763441	27
1346278611	DAMEWOOD	GEORGE	P.	GEORGE P. DAMEWOOD, Virginia	24 GLOUCESTER RD		STUARTS DRAFT	Virginia	244773321	0.148809995	27
1417044231	HEATON	KENNETH	JOSEPH	KENNETH JOSEPH HEATON, Virginia	2517 N GLEBE RD		ARLINGTON	Virginia	222073524	0.148864696	27
1811303563	MCNEW-HALL	LESLIE	BROOKE	LESLIE BROOKE MCNEW-HALL, Virginia	390 KANE ST		GATE CITY	Virginia	242512753	0.14908213	27
1063440501	PERKINS	KAREN	ELIZABETH	KAREN ELIZABETH PERKINS, Virginia	1314 PETERS CREEK RD NW		ROANOKE	Virginia	240172500	0.149771844	27
1285127647	AMIRIE	SHANNON		SHANNON AMIRIE, Virginia	16890 FOREST RD		FOREST	Virginia	245514059	0.150404789	27
1396866448	JOHNSON	VANESSA	O	VANESSA O JOHNSON, Virginia	50 MEDICAL PARK BLVD	SUITE B	PETERSBURG	Virginia	238059275	0.150449189	27
1477747145	KUMAR	VIJAY	N	VIJAY N KUMAR, Virginia	610 PARK AVE NW		NORTON	Virginia	242732427	0.150836885	27
1487659801	BANNING	SCOTT	J.	SCOTT J. BANNING, Virginia	12655 WARWICK BLVD		NEWPORT NEWS	Virginia	236062501	0.151078034	27
1245243427	WOODFIN	CHARLOTTE	B	CHARLOTTE B WOODFIN, Virginia	9376 ATLEE STATION RD	HANOVER FAM	MECHANICSVILLE	Virginia	23116	0.151675884	27
1184690935	REID	YOLANDA	G	YOLANDA G REID, Virginia	2761 JEFFERSON DAVIS HWY STE 101		STAFFORD	Virginia	225548330	0.152142793	27
1265462782	NICHOLSON	JOYNITA	R.	JOYNITA R. NICHOLSON, Virginia	10571 TELEGRAPH RD	SUITE 208	GLEN ALLEN	Virginia	230594652	0.15226294	27
1962487223	BOOKOUT	CRAIG	L	CRAIG L BOOKOUT, Virginia	180 FLOYD AVE		ROCKY MOUNT	Virginia	241511318	0.1524825	27
1982637864	NGUYEN	LIEM	THANH	LIEM THANH NGUYEN, Virginia	6828 COMMERCE ST STE 101		SPRINGFIELD	Virginia	221502603	0.152626078	27
1821077199	PATTERSON	PAIGE	E	PAIGE E PATTERSON, Virginia	104 SELMA DR		WINCHESTER	Virginia	226013834	0.153104273	27
1912344789	ADZADOGO	ELIZABETH	D	ELIZABETH D ADZADOGO, Virginia	13540 HULL STREET RD	ST. FRANCIS	MIDLOTHIAN	Virginia	231122107	0.153231078	27
1700852944	STAEHR	PATRICIA		PATRICIA STAEHR, Virginia	1435 CROSSWAYS BLVD	305	CHESAPEAKE	Virginia	233202896	0.153247905	27
1659593549	ALLEYNE	LISA	A	LISA A ALLEYNE, Virginia	1371 LEE HIGHWAY		VERONA	Virginia	244820000	0.154318432	27
1598756223	NIXON	RICHARD	DEAN	RICHARD DEAN NIXON, Virginia	576 JEFFERSON AVE		FORT EUSTIS	Virginia	23604	0.154465217	27
1356796353	GIBSON	AMANDA	REAVIS	AMANDA REAVIS GIBSON, Virginia	825 FAIRFAX AVE STE 118		NORFOLK	Virginia	235071912	0.154502898	27
1184719692	SARGENT	DONALD	LEE	DONALD LEE SARGENT, Virginia	2241-M TACKETTS MILL DRIVE		WOODBRIDGE	Virginia	22192	0.154801207	27
1952502056	MCGRATH	MARY	ELIZABETH	MARY ELIZABETH MCGRATH, Virginia	12040 S LAKES DR	STE 190	RESTON	Virginia	201911245	0.155002364	27
1568435048	HEATWOLE	KENNETH	M	KENNETH M HEATWOLE, Virginia	7571 COLD HARBOR RD		MECHANICSVILLE	Virginia	231111631	0.155799823	27
1205801800	KALBIAN	VICKEN		VICKEN KALBIAN, Virginia	1440 AMHERST ST		WINCHESTER	Virginia	226013010	0.155881127	27
1750356770	FRIEND	CLARENCE	W	CLARENCE W FRIEND, Virginia	15425 WARWICK BLVD STE H		NEWPORT NEWS	Virginia	236081579	0.155950687	27
1558374736	WALKER	KIMBERLY	BURESH	KIMBERLY BURESH WALKER, Virginia	7493 RIGHT FLANK RD STE 400	ASHCAKE FAM	MECHANICSVILLE	Virginia	231163846	0.156375299	27
1174507164	WEITZMAN	DOUGLAS	K	DOUGLAS K WEITZMAN, Virginia	20209 SENTARA WAY STE 200		CARROLLTON	Virginia	233143574	0.156381118	27
1467490581	COLLIGAN	ROBERT	PATRICK	ROBERT PATRICK COLLIGAN, Virginia	3031 PLANK RD		FREDERICKSBURG	Virginia	224014951	0.156602375	27
1891146189	ABDUL-RAHMAN	YASIR		YASIR ABDUL-RAHMAN, Virginia	13540 HULL STREET RD		MIDLOTHIAN	Virginia	231122107	0.156602834	27
1992757413	DAVY	MARK	FERRIS	MARK FERRIS DAVY, Virginia	6900 FOREST AVE	SUITE 300	RICHMOND	Virginia	232301729	0.157426568	27
1588607253	REID	DORIS	ANNETTE	DORIS ANNETTE REID, Virginia	3700 FETTLER PARK	DUMFRIES HE	DUMFRIES	Virginia	22025	0.15792044	27
1194798983	POLVERINO	EDWIN	J	EDWIN J POLVERINO, Virginia	1935 W MAIN ST		SALEM	Virginia	241533109	0.158063187	27
1891746400	SAILER	JANE	P	JANE P SAILER, Virginia	730 MCCULLOCH ST		GLASGOW	Virginia	245552710	0.158074218	27
1568441202	PERRY	MICHAEL	J	MICHAEL J PERRY, Virginia	5516 VIRGINIA BEACH BLVD		VIRGINIA BEACH	Virginia	23462	0.158134976	27
1700101110	BRIDGES	STEVEN	D.	STEVEN D. BRIDGES, Virginia	65 RIVERTON COMMONS DR		FRONT ROYAL	Virginia	226306768	0.158135463	27
1982695243	BROWN	BEVERLEY	B	BEVERLEY B BROWN, Virginia	2145 MOUNT PLEASANT BLVD SE		ROANOKE	Virginia	240143632	0.158207685	27
1285602862	ELLER	MYRON	EDWARD	MYRON EDWARD ELLER, Virginia	445 COMMONWEALTH BLVD E		MARTINSVILLE	Virginia	241122014	0.158296534	27
1467438655	CRABILL	JOHN	GREGORY	JOHN GREGORY CRABILL, Virginia	1035 NIDER BLVD		NORFOLK	Virginia	235212701	0.158452354	27
1619321007	REDDY	MAHITHA	G	MAHITHA G REDDY, Virginia	390 S MAIN ST STE 201		ROCKY MOUNT	Virginia	241511767	0.1585554	27
1427049741	GREENAWALD	MARK		MARK GREENAWALD, Virginia	1314 PETERS CREEK RD NW		ROANOKE	Virginia	240172500	0.158606756	27
1467446740	PEACOCK	PHILIP	R	PHILIP R PEACOCK, Virginia	8100 ASHTON AVE	SUITE 101	MANASSAS	Virginia	20109	0.158709635	27
1629489935	BEER	JOSHUA	ROBERT	JOSHUA ROBERT BEER, Virginia	1363 MAGNOLIA AVE		NORFOLK	Virginia	235081121	0.159006857	27
1669432936	BERNARD	BARBARA	THERESE	BARBARA THERESE BERNARD, Virginia	170 PROSPERITY DR		WINCHESTER	Virginia	226025356	0.159483566	27
1306809439	BROWN	DANA		DANA BROWN, Virginia	10502 RHOADS DRIVE		FREDERICKSBURG	Virginia	224077787	0.159593395	27
1598056517	MCCARTAN	KATE		KATE MCCARTAN, Virginia	1635 N GEORGE MASON DR STE 140		ARLINGTON	Virginia	222053604	0.159631616	27
1700815131	WENGER	JOHN	D	JOHN D WENGER, Virginia	1931 MEDICAL AVE		HARRISONBURG	Virginia	228013437	0.159653196	27
1952308249	BRYANT	JOHN	P	JOHN P BRYANT, Virginia	307 COOK RD		YORKTOWN	Virginia	236909640	0.159948465	27
1639261118	ENGEL	GINA	DAVIS	GINA DAVIS ENGEL, Virginia	1850 ROSSER AVE		WAYNESBORO	Virginia	229803237	0.16022875	27
1437186129	ROSE	ANDREW	L.	ANDREW L. ROSE, Virginia	11601 IRON BRIDGE RD	SUITE 117	CHESTER	Virginia	238311466	0.160239961	27
1326072778	TUCKER	WILLIAM	T.	WILLIAM T. TUCKER, Virginia	2004 BREMO RD	STE. 201	RICHMOND	Virginia	232262442	0.160249439	27
1689723793	JONES	BRIAN	JOSEPH	BRIAN JOSEPH JONES, Virginia	6501 LOISDALE COURT		SPRINGFIELD	Virginia	22150	0.160291667	27
1720646821	AIDUKAITIS	LUCAS		LUCAS AIDUKAITIS, Virginia	16000 JOHNSTON MEMORIAL DR		ABINGDON	Virginia	242117664	0.160388315	27
1568800019	LEE	TIMOTHY		TIMOTHY LEE, Virginia	1901 HUGUENOT RD	SUITE 309	NORTH CHESTERF	Virginia	232354311	0.160450411	27
1689674202	KELLEHER	KEVIN	J	KEVIN J KELLEHER, Virginia	12040 S LAKES DR	STE 207	RESTON	Virginia	201911246	0.160457651	27
1134216195	HYMAN	LAWRENCE	CRAIG	LAWRENCE CRAIG HYMAN, Virginia	2205 EXECUTIVE DR STE C		HAMPTON	Virginia	236662948	0.160555733	27
1851357370	JOHNSON	FRANK	J	FRANK J JOHNSON, Virginia	42 LAMBERT ST STE 511		STAUNTON	Virginia	244012437	0.16059772	27
1780119594	DUSING	SARA		SARA DUSING, Virginia	44084 RIVERSIDE PKWY STE 300		LEESBURG	Virginia	201765102	0.160697892	27
1821484783	HUTCHINSON	ANNE	L	ANNE L HUTCHINSON, Virginia	3060 GODWIN BLVD		SUFFOLK	Virginia	234348274	0.160842257	27
1487982310	WEBSTER	RAMOTHEA	LAVONNE	RAMOTHEA LAVONNE WEBSTER, Virginia	77 NEALY AVE		HAMPTON	Virginia	236652040	0.160964446	27
1053327536	BAWA	BALRAJ		BALRAJ BAWA, Virginia	521 COLONY RD		MADISON HEIGHT	Virginia	245722105	0.161188241	27
1619975414	LINK	EUGENE	M.	EUGENE M. LINK, Virginia	12655 WARWICK BLVD	SUITE A	NEWPORT NEWS	Virginia	236062501	0.161397831	27
1255366753	DIGGS	ARLEETA	M	ARLEETA M DIGGS, Virginia	5800 HARBOUR LN		MIDLOTHIAN	Virginia	23112	0.161448818	27
1568421824	SCHARPF	SUSAN	J	SUSAN J SCHARPF, Virginia	13901 COALFIELD COMMONS PL STE 201		MIDLOTHIAN	Virginia	231141219	0.161585	27
1154614816	ODETI	SHYAM SUN		SHYAM SUN ODETI, Virginia	16000 JOHNSTON MEMORIAL DR	FOURTH FLOO	ABINGDON	Virginia	242117659	0.161944336	27
1639139454	HUCKABEE-RACZ	TRACEY	L.	TRACEY L. HUCKABEE-RACZ, Virginia	12 N THOMPSON ST		RICHMOND	Virginia	232212718	0.161960187	27
1932435369	ASH	COURTNEY	MARSHALL	COURTNEY MARSHALL ASH, Virginia	5922 WEST BROAD STREET		RICHMOND	Virginia	23230	0.16236523	27
1750407037	ZHANG	DA		DA ZHANG, Virginia	1024 BATTLEFIELD BLVD S		CHESAPEAKE	Virginia	23322	0.162486058	27
1003261496	ROMAN	ANTONIO		ANTONIO ROMAN, Virginia	1107A BROOKDALE ST		MARTINSVILLE	Virginia	241124501	0.163150669	27
1447356530	BRACKENRICH	WAYNE	LEE	WAYNE LEE BRACKENRICH, Virginia	1314 PETERS CREEK ROAD		ROANOKE	Virginia	240172500	0.163221327	27
1457885717	MILLIFF	KIMBERLY-		KIMBERLY- MILLIFF, Virginia	10510 JEFFERSON AVE	SUITE A	NEWPORT NEWS	Virginia	236013102	0.163353405	27
1437563392	HEDIAN	KATHERINE	ADELICIA	KATHERINE ADELICIA HEDIAN, Virginia	2256 IRISH RD.	SOUTHERN AL	ESMONT	Virginia	22937	0.163627832	27
1356756563	ROSE	ASHLEY		ASHLEY ROSE, Virginia	4995 WESTONE PLZ		CHANTILLY	Virginia	20151	0.164531071	27
1669433769	HAMRA	MARK	W	MARK W HAMRA, Virginia	5231 JOHN TYLER HWY		WILLIAMSBURG	Virginia	231852553	0.16515941	27
1811208028	YOON	HANNA		HANNA YOON, Virginia	3650 JOSEPH SIEWICK DR STE 400		FAIRFAX	Virginia	220331715	0.165279103	27
1881666840	GODWIN	GENE		GENE GODWIN, Virginia	2102 W MAIN ST		SALEM	Virginia	241533129	0.165325445	27
1689876823	PAULSEN	MICHELLE	MARIE	MICHELLE MARIE PAULSEN, Virginia	516 INNOVATION DR	SUITE 103	CHESAPEAKE	Virginia	233203847	0.165799982	27
1508359837	RAYNE	ANNA	KATHERINE	ANNA KATHERINE RAYNE, Virginia	9300 DEWITT LOOP		FORT BELVOIR	Virginia	220605285	0.166123261	27
1033347620	RICE	GILBERT	C	GILBERT C RICE, Virginia	1790 E MARKET ST STE 64B		HARRISONBURG	Virginia	228015197	0.166450644	27
1871567073	DEDWYLDER	ROSIER	DAVIS	ROSIER DAVIS DEDWYLDER, Virginia	16463 DAHLGREN RD		KING GEORGE	Virginia	224855810	0.166587588	27
1730704446	EPSTEIN	CARLY	ALEXA	CARLY ALEXA EPSTEIN, Virginia	9300 DEWITT LOOP		FORT BELVOIR	Virginia	220605285	0.166898186	27
1740264803	HINKLE	LEAH	H	LEAH H HINKLE, Virginia	1175 CORPORATE PARK DR		FOREST	Virginia	245512238	0.168087189	27
1205148632	KIM	PETER	YONG-KYU	PETER YONG-KYU KIM, Virginia	6311 RICHMOND HWY		ALEXANDRIA	Virginia	223066410	0.168274953	27
1508185893	STUBBS	SARAH	LONGEST	SARAH LONGEST STUBBS, Virginia	796 OLD FRANKLIN TPKE		ROCKY MOUNT	Virginia	241515507	0.168819714	27
1629573324	WARE	JENNIFER		JENNIFER WARE, Virginia	7401 GRANBY ST		NORFOLK	Virginia	235053406	0.168996797	27
1891954673	MAHMUD	FAIQA		FAIQA MAHMUD, Virginia	46045 PALISADE PKWY		POTOMAC FALLS	Virginia	201658761	0.169850607	27
1336115112	JONES	CHRISTOPH		CHRISTOPH JONES, Virginia	8110 MIDLOTHIAN TPKE		NORTH CHESTERF	Virginia	232355116	0.170297329	27
1639494651	LO	COLETTE		COLETTE LO, Virginia	1380 TUSCANY DR		VIRGINIA BEACH	Virginia	234567751	0.170362956	27
1477819944	PTACEK	TRAVIS	JOHN	TRAVIS JOHN PTACEK, Virginia	620 JOHN PAUL JONES CIRCLE	NAVAL MEDIC	PORTSMOUTH	Virginia	237082197	0.170450101	27
1174660633	BANAJI	MRIDULA		MRIDULA BANAJI, Virginia	201 NORTH WASHINGTON STREET		FALLS CHURCH	Virginia	22046	0.171474234	27
1205285830	MCDONALD	KYLE		KYLE MCDONALD, Virginia	1550 TOMCAT BLVD STE 150		VIRGINIA BEACH	Virginia	23460	0.171883554	27
1245526847	JADALI	SAEED		SAEED JADALI, Virginia	7238 MECHANICSVILLE TPKE		MECHANICSVILLE	Virginia	231113502	0.171917794	27
1538380415	PHILLIPS	HANNAH	E	HANNAH E PHILLIPS, Virginia	21785 FILIGREE CT	SUITE 100	ASHBURN	Virginia	201476213	0.172068903	27
1477852952	KAMEL	NANCY	S	NANCY S KAMEL, Virginia	1232 PERIMETER PKWY	STE 101	VIRGINIA BEACH	Virginia	234545924	0.172235237	27
1700266988	GORDON	NATHANIEL	TUCAY	NATHANIEL TUCAY GORDON, Virginia	9300 DEWITT LOOP	ATTN: FAMIL	FORT BELVOIR	Virginia	220605285	0.172372935	27
1396755948	LAIBSTAIN	ROBERT	BERNARD	ROBERT BERNARD LAIBSTAIN, Virginia	1016 JUSTIS ST		CHESAPEAKE	Virginia	23325	0.172428669	27
1679762306	SANTIANNI	KIRSTEN	A	KIRSTEN A SANTIANNI, Virginia	7924 CHESAPEAKE BLVD		NORFOLK	Virginia	235183801	0.172463468	27
1205456209	MORRIS	ASHLEY		ASHLEY MORRIS, Virginia	7571 COLD HARBOR RD		MECHANICSVILLE	Virginia	231111631	0.172676063	27
1902874498	SOLINAP	PERLA	J	PERLA J SOLINAP, Virginia	426 E FREEMASON ST		NORFOLK	Virginia	23510	0.173188002	27
1861499493	CARWILE	DONALD	E.	DONALD E. CARWILE, Virginia	104 CAROLINA AVE		BROOKNEAL	Virginia	245282643	0.17398064	27
1144463480	DUNBAR	KATHLEEN	SABINA	KATHLEEN SABINA DUNBAR, Virginia	428 S MAGNOLIA AVE		WAYNESBORO	Virginia	229803629	0.174086863	27
1255713301	WALLACE	NOAH	ISADORE	NOAH ISADORE WALLACE, Virginia	502 W BROAD ST STE 2		FALLS CHURCH	Virginia	220463206	0.174129921	27
1063581692	HARPER	MICHAEL	R.	MICHAEL R. HARPER, Virginia	1800 TIMBERWOOD BLVD		CHARLOTTESVILL	Virginia	229117544	0.174209232	27
1730216490	OKAY	ASHANTI	NEAL	ASHANTI NEAL OKAY, Virginia	8000 BROOK RD		RICHMOND	Virginia	232271306	0.174508636	27
1922335108	ZAWISTOSKI	KIMBERLY		KIMBERLY ZAWISTOSKI, Virginia	21785 FILIGREE CT	SUITE 100	ASHBURN	Virginia	201476213	0.175269085	27
1528040060	HAYES	DOUGLAS	SCOTT	DOUGLAS SCOTT HAYES, Virginia	1 TAYLOR AVE		PEARISBURG	Virginia	24134	0.176475064	27
1982670246	VAZQUEZ	ANA	H.	ANA H. VAZQUEZ, Virginia	825 FAIRFAX AVE	SUITE 118	NORFOLK	Virginia	235071914	0.176586722	27
1861785966	SYKES	ZEPORAH		ZEPORAH SYKES, Virginia	675 BATTLEFIELD BLVD N		CHESAPEAKE	Virginia	233204900	0.176814815	27
1336100775	NELSON	DAVID	W.	DAVID W. NELSON, Virginia	2205 N PARHAM RD		RICHMOND	Virginia	232293161	0.176847244	27
1962898700	SINGH	NATASHA		NATASHA SINGH, Virginia	6677 RICHMOND HWY		ALEXANDRIA	Virginia	223066647	0.178192612	27
1841398518	TAN	JAMES	H. T.	JAMES H. T. TAN, Virginia	332 NEWTOWN RD		VIRGINIA BEACH	Virginia	234621793	0.178609081	27
1003310590	MCKIE	DALE-MARI	N	DALE-MARI N MCKIE, Virginia	5516 VIRGINIA BEACH BLVD		VIRGINIA BEACH	Virginia	234625629	0.178632915	27
1760687040	WATKINS	AMY	LINNAE	AMY LINNAE WATKINS, Virginia	3259 CATLIN AVE		QUANTICO	Virginia	221345109	0.17915507	27
1417932732	IRVIN	STEPHEN	B	STEPHEN B IRVIN, Virginia	199 HOSPITAL DR	SUITE 7	GALAX	Virginia	243332454	0.179381504	27
1053525600	WALKER	DAWN	P	DAWN P WALKER, Virginia	2421 CHAMBERLAYNE AVE		RICHMOND	Virginia	232224205	0.179500338	27
1699746750	RIDOUT	STEVEN		STEVEN RIDOUT, Virginia	2215 LANDOVER PL		LYNCHBURG	Virginia	245012115	0.179593326	27
1215293741	HINE	KRISTIN	ASHLEY	KRISTIN ASHLEY HINE, Virginia	1060 FIRST COLONIAL RD		VIRGINIA BEACH	Virginia	234543002	0.179600646	27
1053375485	GREMER	JOHN	S.	JOHN S. GREMER, Virginia	858 J CLYDE MORRIS BLVD		NEWPORT NEWS	Virginia	236011303	0.180006903	27
1437297249	MOORS	WILLIAM	RICHARD	WILLIAM RICHARD MOORS, Virginia	310 AVON ST	SUITE 9	CHARLOTTESVILL	Virginia	229025750	0.180281557	27
1144880303	EDINBOROUGH	KEVIN	ANDREW	KEVIN ANDREW EDINBOROUGH, Virginia	3650 JOSEPH SIEWICK DR STE 400		FAIRFAX	Virginia	220331715	0.1803605	27
1699335851	BRINJAK	JOHN		JOHN BRINJAK, Virginia	3650 JOSEPH SIEWICK DR STE 400		FAIRFAX	Virginia	220331715	0.180420648	27
1336132802	SUTHERLAND	JOSHUA	PRICE	JOSHUA PRICE SUTHERLAND, Virginia	RT 460 RIVERSIDE DRIVE		GRUNDY	Virginia	24614	0.181005597	27
1174513584	EDMONDSON	JEFFREY	MANCE	JEFFREY MANCE EDMONDSON, Virginia	9501 FARRELL RD		FORT BELVOIR	Virginia	220605901	0.182072912	27
1609074319	BUSHELL	IAN	WILSON	IAN WILSON BUSHELL, Virginia	1000 RESEARCH PARK BLVD	SUITE 200	CHARLOTTESVILL	Virginia	229115842	0.182265673	27
1134118144	KROTTAPALLI	KAVITHA		KAVITHA KROTTAPALLI, Virginia	1570 EARLY SETTLERS RD		RICHMOND	Virginia	232354458	0.182926639	27
1598742900	FRIAS	ANGELINA	M	ANGELINA M FRIAS, Virginia	2203 E LITTLE CREEK RD		NORFOLK	Virginia	235184205	0.183478949	27
1861473928	LEE	DONALD	WAYNE	DONALD WAYNE LEE, Virginia	428 S MAGNOLIA AVE		WAYNESBORO	Virginia	229803629	0.183837026	27
1194727719	PATEL	MILAN		MILAN PATEL, Virginia	4500 POND WAY	SUITE 170	WOODBRIDGE	Virginia	221925581	0.184469977	27
1043285372	WOODS	DAVID	W	DAVID W WOODS, Virginia	816 INDEPENDENCE BLVD	STE 100	VIRGINIA BEACH	Virginia	23455	0.1845285	27
1659858975	VERGA	REBECCA		REBECCA VERGA, Virginia	9409 OLD BURKE LAKE RD		BURKE	Virginia	220153127	0.18475607	27
1619178274	STOUTENGER	WAYNE	A	WAYNE A STOUTENGER, Virginia	105 JENNIE DR		YORKTOWN	Virginia	236924001	0.184998131	27
1962427930	FRANCIS	ALBERT	H.	ALBERT H. FRANCIS, Virginia	2104 EXECUTIVE DRIVE		HAMPTON	Virginia	23666	0.185042285	27
1023037165	OGBURN	CHRISTOPH	W	CHRISTOPH W OGBURN, Virginia	4700 PUDDLEDOCK RD	SUITE 300	PRINCE GEORGE	Virginia	238751268	0.185171623	27
1578597712	MORIKAWA	MASAHIRO		MASAHIRO MORIKAWA, Virginia	1221 LEE ST		CHARLOTTESVILL	Virginia	229081716	0.185285906	27
1245232636	FINCH	JOHN	MARK	JOHN MARK FINCH, Virginia	1751 ERICKSON AVE		HARRISONBURG	Virginia	228018555	0.185413425	27
1184787871	BRADSHAW	DONALD	M	DONALD M BRADSHAW, Virginia	12581 MILSTEAD WAY	NEXTCARE UR	WOODBRIDGE	Virginia	221925445	0.185458393	27
1063605756	REDDY	VEDIRE	V	VEDIRE V REDDY, Virginia	100 15TH ST NW		NORTON	Virginia	242731616	0.185851799	27
1740474527	JASTAN	RASMIYAH	MAJDY	RASMIYAH MAJDY JASTAN, Virginia	613 CAMPUS DR	SUITE 200	ABINGDON	Virginia	24210	0.186013084	27
1104167493	ALEXANDER	CHRISTOPH	JAMES	CHRISTOPH JAMES ALEXANDER, Virginia	1755 N MECKLENBURG AVE		SOUTH HILL	Virginia	239704080	0.18611871	27
1932190253	MCNAMARA	THOMAS	W	THOMAS W MCNAMARA, Virginia	428 S MAGNOLIA AVE		WAYNESBORO	Virginia	229803629	0.186122854	27
1992776538	CHO	KYOUNG	S	KYOUNG S CHO, Virginia	342 VIRGINIA AVE		WYTHEVILLE	Virginia	243821185	0.186220255	27
1609958677	LASKY	MARK	LESTER	MARK LESTER LASKY, Virginia	10701 WELLINGTON FARMS PL		CHESTER	Virginia	238311204	0.18667916	27
1578528030	SMUCKLER	HAROLD	STEVEN	HAROLD STEVEN SMUCKLER, Virginia	DEPARTMENT OF VETERANS AFFAIRS, PRIMARY CARE	100 EMANCIP	HAMPTON	Virginia	23667	0.187283573	27
1164687190	PASCUAL	MARGIE	PANTANGCO	MARGIE PANTANGCO PASCUAL, Virginia	5818-D HARBOUR VIEW BLVD	SUITE 250	SUFFOLK	Virginia	23435	0.187355387	27
1326002775	COOK	WILSON		WILSON COOK, Virginia	120 EXECUTIVE CENTER PKWY		FREDERICKSBURG	Virginia	224013100	0.187443407	27
1366572893	CHASE	SANDRA	M	SANDRA M CHASE, Virginia	10418 WHITEHEAD ST		FAIRFAX	Virginia	220302504	0.18746622	27
1528091683	DAYAL	KIREN	MACON	KIREN MACON DAYAL, Virginia	8191 STRAWBERRY LN	SUITE 6	FALLS CHURCH	Virginia	220421031	0.188028045	27
1275596330	CHAROENSIRI	KANITTA		KANITTA CHAROENSIRI, Virginia	SCHIFFERT HEALTH CENTER	213 MCCOMAS	BLACKSBURG	Virginia	240610001	0.188037331	27
1164784112	DEELEY	DAVID	STANTON	DAVID STANTON DEELEY, Virginia	12655 WARWICK BLVD	SUITE A	NEWPORT NEWS	Virginia	236062501	0.188391318	27
1780790360	BROMBERG	JONATHAN	F	JONATHAN F BROMBERG, Virginia	850 KEMPSVILLE RD		NORFOLK	Virginia	235023920	0.188664887	27
1013982859	MAHMOODIAN	MARYAM		MARYAM MAHMOODIAN, Virginia	2217 PRINCESS ANNE ST		FREDERICKSBURG	Virginia	224013353	0.189040748	27
1265469738	LEWIS	AUGUSTINE	WARNER	AUGUSTINE WARNER LEWIS, Virginia	7864 RICHMOND TAPPAHANNOCK HWY		AYLETT	Virginia	230093056	0.189048608	27
1497752505	ALBA	GREGORY	J	GREGORY J ALBA, Virginia	130 ENTERPRISE DR		DANVILLE	Virginia	245404070	0.189157499	27
1992990238	VAUGHN	WALLISA	T.	WALLISA T. VAUGHN, Virginia	5060 VALLEY VIEW BLVD NW		ROANOKE	Virginia	240122038	0.189513707	27
1366679904	GOINS	BENJAMIN	MICHAEL	BENJAMIN MICHAEL GOINS, Virginia	3060 GODWIN BLVD		SUFFOLK	Virginia	234348274	0.189604344	27
1093798340	BRANSON	DONALD	G	DONALD G BRANSON, Virginia	2137 LAKESIDE DR		LYNCHBURG	Virginia	245016803	0.189645128	27
1790749760	MASSENGILL	CHRISTOPH	L	CHRISTOPH L MASSENGILL, Virginia	4374 NEW TOWN AVE	SUITE 200	WILLIAMSBURG	Virginia	231882865	0.189751042	27
1417993171	KEELEY	MARK	S	MARK S KEELEY, Virginia	1439 GROVE RD		CHARLOTTESVILL	Virginia	229013155	0.189877626	27
1215374640	PRIOR	CLARIA	LYNNA	CLARIA LYNNA PRIOR, Virginia	14139 POTOMAC MILLS RD		WOODBRIDGE	Virginia	221924644	0.190684502	27
1932260114	RAILAN	VEENA		VEENA RAILAN, Virginia	101 E.HOLLY AVENUE	UNIT 9	STERLING	Virginia	20164	0.191699411	27
1932278561	MCCARTER	DANIEL	F.	DANIEL F. MCCARTER, Virginia	1712 E BROAD ST		RICHMOND	Virginia	23223	0.191860177	27
1003074071	BRESOWAR	KRISTIN		KRISTIN BRESOWAR, Virginia	308 W MAIN ST		SALTVILLE	Virginia	243703112	0.192317767	27
1346561313	PHAN	ELIZABETH	VU	ELIZABETH VU PHAN, Virginia	2900 TELESTAR CT		FALLS CHURCH	Virginia	220421206	0.192424331	27
1831130509	MCGOVERN	JOHN	J	JOHN J MCGOVERN, Virginia	3263 PROFFIT RD	SUITE 201	CHARLOTTESVILL	Virginia	229115639	0.192512407	27
1467012443	DAMON	EMMA		EMMA DAMON, Virginia	3650 JOSEPH SIEWICK DR STE 400		FAIRFAX	Virginia	220331715	0.192949997	27
1598382780	TRONSTAD	THOMAS	JAMES	THOMAS JAMES TRONSTAD, Virginia	4262 S AMHERST HWY STE 200		MADISON HEIGHT	Virginia	245725363	0.192980515	27
1104053891	BLACKWELL	KELLIE	MIRANDA S	KELLIE MIRANDA S BLACKWELL, Virginia	24530 FALCON PLACE BLVD	SUITE 201	ABINGDON	Virginia	242117657	0.193106983	27
1255380358	SHERLING	SHARON	C	SHARON C SHERLING, Virginia	9401 LEE HWY	SUITE 400	FAIRFAX	Virginia	220311849	0.193167438	27
1245272376	SAWYER	RUSSELL	C	RUSSELL C SAWYER, Virginia	1646 PARK RIDGE DR		CROZET	Virginia	22932	0.193179974	27
1083694764	LEPLEY	SHAWN	M.G.	SHAWN M.G. LEPLEY, Virginia	1661 S MAIN ST		HARRISONBURG	Virginia	228012728	0.193515626	27
1598777997	BROOKS-WILLIA	MALINDA	A	MALINDA A BROOKS-WILLIA, Virginia	4730 N SOUTHSIDE PLAZA ST	FAMILY MEDI	RICHMOND	Virginia	232241742	0.194099782	27
1235375007	SPAIN	NICQUIA		NICQUIA SPAIN, Virginia	4535 SPOTSYLVANIA PKWY		FREDERICKSBURG	Virginia	224087768	0.194312206	27
1588158661	ANVARI	AFSOON	ANITA	AFSOON ANITA ANVARI, Virginia	9300 DEWITT LOOP		FORT BELVOIR	Virginia	220605285	0.19432812	27
1619199817	CLEMENTS	BOYD	MAWHINNEY	BOYD MAWHINNEY CLEMENTS, Virginia	1607 PLANTERS RD		LAWRENCEVILLE	Virginia	238683350	0.194683719	27
1487603205	WADDY	JAMES	MITCHELL	JAMES MITCHELL WADDY, Virginia	3920 A BRIDGE RD		SUFFOLK	Virginia	23435	0.194975351	27
1689695280	TEDESCO	MARK	J	MARK J TEDESCO, Virginia	3990 FETTLER PARK DR	SUITE B	DUMFRIES	Virginia	220251997	0.195207067	27
1316937162	HUNT	CLARK	CURTIS	CLARK CURTIS HUNT, Virginia	436 CLAREMONT CT	SUITE 100	COLONIAL HEIGH	Virginia	238341765	0.195811288	27
1700869906	EPPES	THOMAS	W	THOMAS W EPPES, Virginia	1175 CORPORATE PARK DR		FOREST	Virginia	245512238	0.196255512	27
1477652535	TORRES	MICHAEL	HANSEN	MICHAEL HANSEN TORRES, Virginia	100 VICAR PL		DANVILLE	Virginia	245401240	0.196397576	27
1790346773	WEAVER	KEEGAN		KEEGAN WEAVER, Virginia	3650 JOSEPH SIEWICK DR STE 400		FAIRFAX	Virginia	220331715	0.196552726	27
1225561905	KIDD	JOSEPH	HARRISON	JOSEPH HARRISON KIDD, Virginia	2145 MOUNT PLEASANT BLVD SE		ROANOKE	Virginia	240143632	0.1971671	27
1205285160	JACKSON	JORDAN	AARON	JORDAN AARON JACKSON, Virginia	7101 JAHNKE RD # 7151		RICHMOND	Virginia	232254017	0.197411619	27
1922093715	SWITZER	DAVID	S	DAVID S SWITZER, Virginia	250 MEMORIAL DR STE C		LURAY	Virginia	228351000	0.197454156	27
1427328863	DWYER	MARY	ELIZABETH	MARY ELIZABETH DWYER, Virginia	9376 ATLEE STATION RD		MECHANICSVILLE	Virginia	231162602	0.197734154	27
1457662660	ROCKWOOD	MARGARET	DOLAN	MARGARET DOLAN ROCKWOOD, Virginia	3911 OLD LEE HWY	#41C	FAIRFAX	Virginia	220302434	0.198382922	27
1821314303	O'ROURKE	EMILY	GOERING	EMILY GOERING O'ROURKE, Virginia	3060 GODWIN BLVD		SUFFOLK	Virginia	234348274	0.19897275	27
1790006815	SHUKLA	ANJALI	HEMANT	ANJALI HEMANT SHUKLA, Virginia	5875 BREMO RD	SUITE 110	RICHMOND	Virginia	232261934	0.199078243	27
1558328849	WITTEN	VILMA	CAMOMOT	VILMA CAMOMOT WITTEN, Virginia	5001 E PATRICK HENRY HWY	PIEDMONT GE	BURKEVILLE	Virginia	239220427	0.199117964	27
1265858161	COLE	MARTHA	WILLIS	MARTHA WILLIS COLE, Virginia	1107A BROOKDALE ST		MARTINSVILLE	Virginia	241124501	0.199204032	27
1164835054	DIANAT	SHOKOUFEH		SHOKOUFEH DIANAT, Virginia	201 N HAMILTON ST		RICHMOND	Virginia	232212601	0.19922099	27
1437219292	JOYCE	RICHARD	ALVIS	RICHARD ALVIS JOYCE, Virginia	295 EAST MAIN ST.		SCOTTSVILLE	Virginia	24590	0.199257608	27
1578649927	HANDLER	WENDY	ELLEN	WENDY ELLEN HANDLER, Virginia	7440 SPRING VILLAGE DR		SPRINGFIELD	Virginia	221504446	0.200423814	27
1811216021	BOUDREAU	JENNIFER	BROOKE	JENNIFER BROOKE BOUDREAU, Virginia	540 FORT EVANS RD	SUITE 204	LEESBURG	Virginia	201763379	0.200864947	27
1548235849	ROSE	MEREDITH	B	MEREDITH B ROSE, Virginia	5320 PROVIDENCE RD	STE 301	VIRGINIA BEACH	Virginia	23464	0.201618865	27
1467477281	LASAKI	ABIOSE	O	ABIOSE O LASAKI, Virginia	130 ENTERPRISE DR		DANVILLE	Virginia	245404070	0.20162588	27
1386661817	MURPHY	RICHARD	J	RICHARD J MURPHY, Virginia	3429 JEFFERSON DAVIS HWY		FREDERICKSBURG	Virginia	22408	0.202020226	27
1891789459	LEON	RALPH	ALBERT	RALPH ALBERT LEON, Virginia	46440 BENEDICT DR	SUITE 107	STERLING	Virginia	201646602	0.202180658	27
1023124005	MCILWAINE	BENJAMIN	HARRISON	BENJAMIN HARRISON MCILWAINE, Virginia	44045 RIVERSIDE PKWY	INOVA LOUDO	LEESBURG	Virginia	201765101	0.202310374	27
1093908469	KAHN	ENAMUL	HOQ	ENAMUL HOQ KAHN, Virginia	237 GARRISONVILLE RD STE 101		STAFFORD	Virginia	225541553	0.20244896	27
1932119468	STOKER	MICHAEL	H	MICHAEL H STOKER, Virginia	342 VIRGINIA AVE	WYTHEVILLE	WYTHEVILLE	Virginia	243821185	0.202484334	27
1750692521	AKRAGORN	EKKARAT		EKKARAT AKRAGORN, Virginia	112 GAINSBOROUGH SQ STE 100		CHESAPEAKE	Virginia	233201706	0.202624393	27
1912999566	TRAN	GEORGE	M	GEORGE M TRAN, Virginia	3881 CHURCHVILLE AVE		CHURCHVILLE	Virginia	244212525	0.202683272	27
1669583910	KATARKI	BIJAL		BIJAL KATARKI, Virginia	1860 TOWN CENTER DR	STE 310	RESTON	Virginia	201903292	0.202694174	27
1194875641	CHIANG	JEANNE	T	JEANNE T CHIANG, Virginia	201 N WASHINGTON ST	3RD FLOOR	FALLS CHURCH	Virginia	220464518	0.202852797	27
1376807354	BUTLER	IAN	ANTHONY	IAN ANTHONY BUTLER, Virginia	142 S MAIN ST		DANVILLE	Virginia	245412922	0.203186786	27
1740959279	GONNELLA	AMANDA		AMANDA GONNELLA, Virginia	15237 CREATIVITY DR		CULPEPER	Virginia	227012504	0.203485498	27
1215279237	FREEMAN	BRIAN	ANDREW	BRIAN ANDREW FREEMAN, Virginia	582 BLUE RIDGE AVE		BEDFORD	Virginia	245232604	0.203794461	27
1679545792	LEVIN	LEONARD	LEO	LEONARD LEO LEVIN, Virginia	26517 W WASHINGTON ST		PETERSBURG	Virginia	23803	0.204257257	27
1376538322	WEDD	GEORGE	G	GEORGE G WEDD, Virginia	6439 IRON BRIDGE RD		RICHMOND	Virginia	232345205	0.204363438	27
1437348513	KINKADE	JOSIE		JOSIE KINKADE, Virginia	6045 YANCEYVILLE RD		LOUISA	Virginia	230934237	0.204514683	27
1942292511	VALDES DAPENA	ANTONIO	E	ANTONIO E VALDES DAPENA, Virginia	121 COURTHOUSE LN		BOWLING GREEN	Virginia	224279336	0.204544335	27
1467424853	FOUNTAIN-ELLI	TAMI		TAMI FOUNTAIN-ELLI, Virginia	9600 PATTERSON AVE		RICHMOND	Virginia	232296053	0.204765155	27
1487602124	LILIENFIELD	LISA	JOAN	LISA JOAN LILIENFIELD, Virginia	6829 ELM ST.	SUITE 300	MCLEAN	Virginia	221013845	0.204834196	27
1376864496	HUGHES	CANDICE	S.	CANDICE S. HUGHES, Virginia	48 NEWMARKET SQ		NEWPORT NEWS	Virginia	236052721	0.204934794	27
1306257043	GRAYSON	MARVYN		MARVYN GRAYSON, Virginia	1933 EDWIN DR STE 208		CHESAPEAKE	Virginia	233226531	0.205016179	27
1336107770	THOMPSON	TERRY		TERRY THOMPSON, Virginia	2215 LANDOVER PL		LYNCHBURG	Virginia	245012115	0.20515305	27
1629113626	KHORRAMI	ALI	AHMAD	ALI AHMAD KHORRAMI, Virginia	9452 MAIN STREET	MED FIRST U	FAIRFAX	Virginia	22031	0.205950802	27
1639400963	BIRAGONI	SOUJANYA		SOUJANYA BIRAGONI, Virginia	15195 HEATHCOTE BLVD STE 140		HAYMARKET	Virginia	201696243	0.206309756	27
1447454251	DAWSON	MARY	HEBERT	MARY HEBERT DAWSON, Virginia	613 CAMPUS DR	SUITE 200	ABINGDON	Virginia	242109703	0.206318408	27
1689653750	ANDERSON	JOHN	RYAN	JOHN RYAN ANDERSON, Virginia	12101 CAROL LN		FREDERICKSBURG	Virginia	224076101	0.206465003	27
1386955219	DE ZOYSA	AMRITA		AMRITA DE ZOYSA, Virginia	200 HIGH ST		BRIDGEWATER	Virginia	228121114	0.207379345	27
1497245351	RENICK	ELAINE	CRONE	ELAINE CRONE RENICK, Virginia	415 S POLLARD ST		VINTON	Virginia	241792502	0.208458423	27
1659865970	FLORY	ELIZABETH		ELIZABETH FLORY, Virginia	3650 JOSEPH SIEWICK DRIVE	SUITE 400	FAIRFAX	Virginia	22033	0.208725698	27
1235506387	EVERS	JASON	CHARLES	JASON CHARLES EVERS, Virginia	999 WATERSIDE DR STE 2525		NORFOLK	Virginia	235103316	0.209214698	27
1174785497	VAKILY ASL	SIMIN		SIMIN VAKILY ASL, Virginia	6161 KEMPSVILLE CIR	SUITE 225	NORFOLK	Virginia	235023932	0.209263539	27
1518965342	HOSFIELD	RICHARD	H.	RICHARD H. HOSFIELD, Virginia	2960 CHELSEA RD		WEST POINT	Virginia	231819793	0.209426093	27
1922492107	SRIDHAR	AVINASH	MANICKAM	AVINASH MANICKAM SRIDHAR, Virginia	1215 LEE ST		CHARLOTTESVILL	Virginia	229080816	0.209434792	27
1760432686	JONES	JOHN	PAUL	JOHN PAUL JONES, Virginia	1901 TATE SPRINGS RD		LYNCHBURG	Virginia	245011109	0.209670283	27
1184100307	PAYNE TIGNOR	SHERI	L.	SHERI L. PAYNE TIGNOR, Virginia	1230 ALVERSER DR STE 100		MIDLOTHIAN	Virginia	231132653	0.209677103	27
1164427852	ADCOCK	OLLIE	T.	OLLIE T. ADCOCK, Virginia	2148 W MERCURY BLVD		HAMPTON	Virginia	236663111	0.210034595	27
1871550079	JERNIGAN	JAMES	ELISHA	JAMES ELISHA JERNIGAN, Virginia	7255 HANOVER GREEN DR		MECHANICSVILLE	Virginia	231111706	0.210307571	27
1437120615	LONGMIRE	MACK	H	MACK H LONGMIRE, Virginia	22890 VIRGIL GOODE HWY		BOONES MILL	Virginia	24065	0.210640668	27
1477849784	URQUIA-ROBLES	AURA	MELISSA	AURA MELISSA URQUIA-ROBLES, Virginia	946 N MAIN ST		CHASE CITY	Virginia	239241139	0.210899617	27
1003057530	RICHARDSON	PAMELA	H	PAMELA H RICHARDSON, Virginia	1800 SANDY HOOK ROAD	SUITE 120	GOOCHLAND	Virginia	23063	0.211380236	27
1003044140	REHMANN	REBECCA	A	REBECCA A REHMANN, Virginia	10322 BRISTOW CENTER DR		BRISTOW	Virginia	201362201	0.211596959	27
1568579365	BERMISA	ARTHUR	V	ARTHUR V BERMISA, Virginia	110 AMERICAN LEGION RD		CHESAPEAKE	Virginia	233215602	0.211877217	27
1144283516	HUFFORD	DENNIS	L.	DENNIS L. HUFFORD, Virginia	5320 PROVIDENCE RD	SUITE 301	VIRGINIA BEACH	Virginia	234644122	0.212605068	27
1689642894	CUNNINGHAM	DAVID	LANE	DAVID LANE CUNNINGHAM, Virginia	10507 OAK PL		FAIRFAX	Virginia	220302813	0.212908335	27
1003260373	PRADHAN	SUJINA		SUJINA PRADHAN, Virginia	1906 BELLEVIEW AVE SE		ROANOKE	Virginia	240141838	0.213075314	27
1902878051	AMICK	ROBERT		ROBERT AMICK, Virginia	6415 PETERS CREEK RD		ROANOKE	Virginia	240194021	0.213076683	27
1184983629	MILLER	CHRISTOPH		CHRISTOPH MILLER, Virginia	815 W POYTHRESS ST		HOPEWELL	Virginia	238602532	0.213228075	27
1699711242	SCHNEIDER	LINDA	G.P.	LINDA G.P. SCHNEIDER, Virginia	2205 EXECUTIVE DR STE D		HAMPTON	Virginia	236662948	0.213623174	27
1548309008	SWEENEY	THOMAS	KEVIN	THOMAS KEVIN SWEENEY, Virginia	315 10TH ST NE		CHARLOTTESVILL	Virginia	22902	0.213773347	27
1376907386	KING	CHASE		CHASE KING, Virginia	245 HOLSTON RD STE B		WYTHEVILLE	Virginia	243824486	0.213821723	27
1609858018	NGUYEN	DIEM	D	DIEM D NGUYEN, Virginia	EASTERN STATE HOSPITAL 4601 IRONBOUND RD.		WILLIAMSBURG	Virginia	231878791	0.214102485	27
1407910433	BUDENHOLZER	BRIAN	R.	BRIAN R. BUDENHOLZER, Virginia	3640 HIGH ST STE 3B		PORTSMOUTH	Virginia	237073213	0.214420263	27
1518049709	SZILAGYI	MICHAEL	S	MICHAEL S SZILAGYI, Virginia	1906 BELLEVIEW AVE SE	EMERGENCY D	ROANOKE	Virginia	240141838	0.214467141	27
1396088092	HOSNI	JOANNE		JOANNE HOSNI, Virginia	2215 LANDOVER PL		LYNCHBURG	Virginia	245012115	0.214802929	27
1720066012	ALGEIER	RHONDA		RHONDA ALGEIER, Virginia	165 LEGRANDE AVE		CHARLOTTE COUR	Virginia	239233747	0.214853404	27
1528008612	KUSTRA	KERRI		KERRI KUSTRA, Virginia	2942 HUNTER MILL RD	SUITE 102	OAKTON	Virginia	221241762	0.215180771	27
1346246022	HOLLINGSWORTH	JOHN		JOHN HOLLINGSWORTH, Virginia	101A YORK CROSSING RD		GRAFTON	Virginia	236922737	0.215217376	27
1962418947	DAIT	MARIANNE	TANTOCO	MARIANNE TANTOCO DAIT, Virginia	2246 GEORGE WASHINGTON MEMORIAL HWY		HAYES	Virginia	230723559	0.215818369	27
1396199709	SRIDHAR	MANASA	M	MANASA M SRIDHAR, Virginia	2671B AVENIR PL		VIENNA	Virginia	221807176	0.216060848	27
1629053111	WOOD	ROBERT	M	ROBERT M WOOD, Virginia	16240 BENNETT RD		CULPEPER	Virginia	227014630	0.216343347	27
1164424560	GRANDIS	STUART	VICTOR	STUART VICTOR GRANDIS, Virginia	1 GAYMONT RD		RICHMOND	Virginia	232298014	0.216385436	27
1265487839	ANDREWS	CLARKE	B	CLARKE B ANDREWS, Virginia	36 BOTETOURT RD		FINCASTLE	Virginia	240904199	0.21646904	27
1043521503	WILSON	RACHEL	CLICK	RACHEL CLICK WILSON, Virginia	410 STAGECOACH RD		BRISTOL	Virginia	242018359	0.216478568	27
1568432706	SHENK	JONATHAN	DAVID	JONATHAN DAVID SHENK, Virginia	1046 TULIP TER		HARRISONBURG	Virginia	228015324	0.216495379	27
1386771814	HUANG	ANGELINE	H	ANGELINE H HUANG, Virginia	201 N WASHINGTON ST		FALLS CHURCH	Virginia	220464518	0.216824545	27
1083870455	HARKLESS	JOHN	MICHAEL	JOHN MICHAEL HARKLESS, Virginia	1040 HOLSTON RD		WYTHEVILLE	Virginia	243824107	0.217608151	27
1447270616	HATTER	DENNIS	L.	DENNIS L. HATTER, Virginia	24 GLOUCESTER ROAD	UVA STUARTS	STUARTS DRAFT	Virginia	24477	0.218534811	27
1790148039	FENLASON	MATTHEW		MATTHEW FENLASON, Virginia	132 PROFESSIONAL CIR		WILLIAMSBURG	Virginia	23185	0.218787267	27
1588981658	ROHRBOUGH	CHRISTOPH	RANDALL	CHRISTOPH RANDALL ROHRBOUGH, Virginia	9300 DEWITT LOOP	FAMILY MEDI	FORT BELVOIR	Virginia	220605285	0.219054384	27
1093713950	DRISCOLL	CHARLES	E.	CHARLES E. DRISCOLL, Virginia	2323 MEMORIAL AVE	SUITE 10	LYNCHBURG	Virginia	245012661	0.219063002	27
1699740985	DOWDY	ROBERT	L	ROBERT L DOWDY, Virginia	1024 FIRST COLONIAL RD	STE 102	VIRGINIA BEACH	Virginia	23454	0.219136702	27
1275602815	POLLART	SUSAN	M.	SUSAN M. POLLART, Virginia	1221 LEE ST		CHARLOTTESVILL	Virginia	229080001	0.219179895	27
1568526069	SCHMITZ	NANCY	A.	NANCY A. SCHMITZ, Virginia	13198 JAMES MADISON HWY		ORANGE	Virginia	229602808	0.219230667	27
1275531063	LINDEMANN	CARL	J.	CARL J. LINDEMANN, Virginia	307 COOK RD		YORKTOWN	Virginia	236909640	0.219575246	27
1104812056	LIVANI	ASDOLLAH		ASDOLLAH LIVANI, Virginia	46045 PALISADE PKWY		POTOMAC FALLS	Virginia	201658761	0.219631746	27
1609911601	KHORRAMI	FAKHRIA	MASUMI	FAKHRIA MASUMI KHORRAMI, Virginia	180 MAPLE AVE W		VIENNA	Virginia	221805727	0.219655323	27
1619460987	POWERS	JOHN	EVAN	JOHN EVAN POWERS, Virginia	9300 DEWITT LOOP		FT BELVOIR	Virginia	220605285	0.219898855	27
1316058985	CORP	SANDRA	C	SANDRA C CORP, Virginia	100 MAPLE AVE E		VIENNA	Virginia	221805723	0.220187165	27
1871702712	BANERJEE	RUMKI		RUMKI BANERJEE, Virginia	5310 TWIN HICKORY RD STE A		GLEN ALLEN	Virginia	230595783	0.220732384	27
1477848539	KIM	EUGENE		EUGENE KIM, Virginia	9300 DEWITT LOOP		FORT BELVOIR	Virginia	220605285	0.220918519	27
1427578335	HUYNH	VINH THIN	T	VINH THIN T HUYNH, Virginia	2323 MEMORIAL AVENUE	SUITE #10	LYNCHBURG	Virginia	24501	0.221365652	27
1740342161	HARRIS	HOLLY		HOLLY HARRIS, Virginia	21785 FILIGREE CT	SUITE #100	ASHBURN	Virginia	201476213	0.221795837	27
1730175209	FITZGERALD	SUSAN	KATHLEEN	SUSAN KATHLEEN FITZGERALD, Virginia	8100 ASHTON AVE	STE. 207	MANASSAS	Virginia	201095622	0.222691224	27
1174514871	KALISH	VIRGINIA	BIXBY	VIRGINIA BIXBY KALISH, Virginia	9501 FARRELL RD		FORT BELVOIR	Virginia	220605901	0.222758393	27
1528357068	PYLYPKO	STEPHANIE		STEPHANIE PYLYPKO, Virginia	21785 FILIGREE CT	STE. 100	ASHBURN	Virginia	201476213	0.222800386	27
1669474060	GODSHALL	STEPHEN	E	STEPHEN E GODSHALL, Virginia	1751 ERICKSON AVE		HARRISONBURG	Virginia	228018555	0.222929279	27
1346620036	CROOK	MEAGHAN	TERESE	MEAGHAN TERESE CROOK, Virginia	115 AMBRIAR COURT		AMHERST	Virginia	24521	0.2235059	27
1093905994	CLAY	JOHN	A	JOHN A CLAY, Virginia	930 SOUTH AVE		COLONIAL HEIGH	Virginia	238343621	0.223882582	27
1316435415	RICHARDSON	LEIGH	ANN	LEIGH ANN RICHARDSON, Virginia	5261 CARROLLTON PIKE STE C		WOODLAWN	Virginia	243813034	0.224285059	27
1164468278	WOLF-SMALL	BRIGITTE		BRIGITTE WOLF-SMALL, Virginia	86 HARRIS DRIVE		KILMARNOCK	Virginia	22482	0.224474243	27
1689656209	MERTEN	JOHN	R	JOHN R MERTEN, Virginia	2145 MOUNT PLEASANT BLVD SE		ROANOKE	Virginia	240143632	0.224730881	27
1235175332	MORENO	AMY	K	AMY K MORENO, Virginia	8525 ROLLING RD	SUITE 220	MANASSAS	Virginia	201103647	0.225197525	27
1417160144	SAWANT	SHARAYU		SHARAYU SAWANT, Virginia	711C E MAIN ST		PURCELLVILLE	Virginia	201323178	0.225364298	27
1639260680	PATEL	JITENDRA		JITENDRA PATEL, Virginia	2020 S INDEPENDENCE BLVD	STE 1	VIRGINIA BEACH	Virginia	23453	0.225549428	27
1508928821	KING	SHARON	L	SHARON L KING, Virginia	324 T B STANLEY HWY		BASSETT	Virginia	240556108	0.225648548	27
1962493254	SCHMIDT-DALTO	TARIN		TARIN SCHMIDT-DALTO, Virginia	2145 MOUNT PLEASANT BLVD SE		ROANOKE	Virginia	240143632	0.225682286	27
1831164292	WENZEL	PAUL	D	PAUL D WENZEL, Virginia	816 INDEPENDENCE BLVD	STE 100	VIRGINIA BEACH	Virginia	23455	0.225758282	27
1275755977	MURPHY	CHERYL	SUSANNE	CHERYL SUSANNE MURPHY, Virginia	32 SUMAC LN		RICHMOND	Virginia	232297924	0.226079499	27
1891824041	LAMARQUE-AMBR	DONNA	LYNN	DONNA LYNN LAMARQUE-AMBR, Virginia	17452 RICHMOND ROAD		CALLAO	Virginia	22435	0.226516654	27
1316129893	SHAH	LISA	C	LISA C SHAH, Virginia	4700 PUDDLEDOCK RD	SUITE 300	PRINCE GEORGE	Virginia	238751268	0.226527759	27
1205988847	TAITANO	CHERYL	LIM	CHERYL LIM TAITANO, Virginia	46440 BENEDICT DRIVE	SUITE 107	STERLING	Virginia	20164	0.226637346	27
1104314301	HOPE	TRENT	IVAN	TRENT IVAN HOPE, Virginia	700 S WASHINGTON ST STE 330		ALEXANDRIA	Virginia	223144291	0.226689574	27
1861830846	FISHER	JARED	MICHAEL	JARED MICHAEL FISHER, Virginia	1201 BROAD ROCK BLVD		RICHMOND	Virginia	232494017	0.226995106	27
1518073956	ORDONEZ	ALICE	EUSEBIO	ALICE EUSEBIO ORDONEZ, Virginia	1925 GLENN MITCHELL DR	SUITE 100	VIRGINIA BEACH	Virginia	234560170	0.227193542	27
1538378195	PAI	DEEPA		DEEPA PAI, Virginia	422 GARRISONVILLE RD STE 102		STAFFORD	Virginia	225541573	0.227391327	27
1811280340	FENTA	YILMA	A	YILMA A FENTA, Virginia	10510 JEFFERSON AVE STE A	RIVERSIDE F	NEWPORT NEWS	Virginia	236013102	0.227649116	27
1093799082	BELVIN	DAVID	G	DAVID G BELVIN, Virginia	20209 SENTARA WAY	SUITE 200	CARROLLTON	Virginia	233143573	0.227812234	27
1427311091	LOUIS	CLAUDE		CLAUDE LOUIS, Virginia	2148 W MERCURY BLVD		HAMPTON	Virginia	236663111	0.228126881	27
1487915096	SASINOWSKI	MACIEK		MACIEK SASINOWSKI, Virginia	10510 JEFFERSON AVE	SUITE A	NEWPORT NEWS	Virginia	236013102	0.228355302	27
1154384089	MULDOON	DANIEL		DANIEL MULDOON, Virginia	2216 PRINCESS ANNE ST	SUITE 106	FREDERICKSBURG	Virginia	224013300	0.22857018	27
1962473371	BARR	MARK	C	MARK C BARR, Virginia	9600 PATTERSON AVE		RICHMOND	Virginia	232296053	0.229056595	27
1841418506	BHETWAL	NARAYAN		NARAYAN BHETWAL, Virginia	5801 BREMO ROAD		RICHMOND	Virginia	232261907	0.229399585	27
1003969361	OHAI	PAUL	CHUKWUGOZ	PAUL CHUKWUGOZ OHAI, Virginia	285P HWY 49	LUNENBERG C	VICTORIA	Virginia	239740650	0.229913175	27
1033169941	CHARLES	JOANNE	F	JOANNE F CHARLES, Virginia	6355 WALKER LN	SUITE 310	ALEXANDRIA	Virginia	22310	0.230014729	27
1831152065	INOUYE	ALICE	M	ALICE M INOUYE, Virginia	4910 VALLEY VIEW BLVD NW		ROANOKE	Virginia	24012	0.230071879	27
1407928872	DIETZLER	ROXANNE		ROXANNE DIETZLER, Virginia	732 THIMBLE SHOALS BLVD	STE 102	NEWPORT NEWS	Virginia	23606	0.230252124	27
1932594082	OZAKI	MASAYO		MASAYO OZAKI, Virginia	1901 TATE SPRINGS RD		LYNCHBURG	Virginia	245011109	0.230974559	27
1730125295	STUPART	SHAUNA		SHAUNA STUPART, Virginia	9501 FARRELL ROAD		FORT BELVOIR	Virginia	22060	0.232051586	27
1558333401	BRITTMAN	STANLEY	L	STANLEY L BRITTMAN, Virginia	3640 HIGH ST STE 3B		PORTSMOUTH	Virginia	237073213	0.232096688	27
1609845098	LUCAS	ROBERT	S	ROBERT S LUCAS, Virginia	5501 WILLIAMSON RD		ROANOKE	Virginia	240121439	0.232126775	27
1366413403	OWENS-AGBEIBO	CATRELL		CATRELL OWENS-AGBEIBO, Virginia	5249 OLDE TOWNE RD	SUITE D	WILLIAMSBURG	Virginia	231888111	0.232215375	27
1932112240	SKAGGS	JEROME	D.	JEROME D. SKAGGS, Virginia	308 N 6TH AVE		HOPEWELL	Virginia	238602518	0.232312591	27
1932365988	CAMPBELL	JAMES	A.	JAMES A. CAMPBELL, Virginia	13540 HULL STREET RD	ST. FRANCIS	MIDLOTHIAN	Virginia	231122107	0.232312971	27
1295998151	VANDENHOFF	STEPHEN		STEPHEN VANDENHOFF, Virginia	3745 HOLLAND RD STE 200		VIRGINIA BEACH	Virginia	234522866	0.232354759	27
1396747812	HEYRANA	JOSEFINA	CABAHUG	JOSEFINA CABAHUG HEYRANA, Virginia	7906 ANDRUS RD	SUITE 8	ALEXANDRIA	Virginia	223063168	0.232708118	27
1063635522	YODER	JESSICA	ANN	JESSICA ANN YODER, Virginia	1661 S MAIN ST		HARRISONBURG	Virginia	228012728	0.233271228	27
1265408439	CURRY	JOHN	L	JOHN L CURRY, Virginia	6231 LEESBURG PIKE	SUITE 200	FALLS CHURCH	Virginia	220442102	0.233580883	27
1144225277	ELWARD	KURTIS	SCOTT	KURTIS SCOTT ELWARD, Virginia	416 ALBEMARLE SQ		CHARLOTTESVILL	Virginia	22901	0.233587242	27
1326291725	KONTAKOS	NATALIE		NATALIE KONTAKOS, Virginia	6565 ARLINGTON BLVD	SUITE 500	FALLS CHURCH	Virginia	220423013	0.233607824	27
1043349384	SPITZER	JANET	LEE	JANET LEE SPITZER, Virginia	1901 DENNISTON AVE SW		ROANOKE	Virginia	240152023	0.233707316	27
1376515775	HUBACH	KURT		KURT HUBACH, Virginia	867 BURKS HILL RD		BEDFORD	Virginia	245233201	0.234059799	27
1124080122	GEORGE	LINDA	JOAN	LINDA JOAN GEORGE, Virginia	1856 COLONIAL MEDICAL CT	SUITE A	VIRGINIA BEACH	Virginia	234543075	0.234132413	27
1033318506	LLAVORE	JO-ANNE		JO-ANNE LLAVORE, Virginia	2145 MOUNT PLEASANT BLVD SE		ROANOKE	Virginia	240143632	0.234197205	27
1326013640	BALL	JOHN	J	JOHN J BALL, Virginia	502 STRAWBERRY PLAINS RD		WILLIAMSBURG	Virginia	23188	0.234204711	27
1265094973	WATSON	JENNIFER	ROBINSON	JENNIFER ROBINSON WATSON, Virginia	6 DOCTORS DR		EMPORIA	Virginia	238471240	0.234404251	27
1083247555	ZETTLER	LISA	R	LISA R ZETTLER, Virginia	1016 PRIMROSE AVE SE		ROANOKE	Virginia	240142508	0.234982081	27
1336103332	WILLIAMS	KAREN	T.	KAREN T. WILLIAMS, Virginia	5231 JOHN TYLER HWY		WILLIAMSBURG	Virginia	231852553	0.235637423	27
1104844711	GITOMIRSKI	MICHAEL	LEV	MICHAEL LEV GITOMIRSKI, Virginia	601 POTOMAC STATION DR NE		LEESBURG	Virginia	201761816	0.236027236	27
1962845016	CAPAROULA	LUISA	M	LUISA M CAPAROULA, Virginia	12254 BRANDERS CREEK DR		CHESTER	Virginia	238311626	0.236105773	27
1447255401	RINEHART	STEPHEN	R	STEPHEN R RINEHART, Virginia	123 BEN BOLT AVE		TAZEWELL	Virginia	246519700	0.237069285	27
1831163575	PUGH	ERNEST	O	ERNEST O PUGH, Virginia	315 10TH ST NE		CHARLOTTESVILL	Virginia	229025316	0.237315722	27
1548428873	KOPPARTI	NIRUPAMA		NIRUPAMA KOPPARTI, Virginia	1043 STERLING RD STE 104		HERNDON	Virginia	201703842	0.237470395	27
1023099603	BHATTACHARYYA	BISWA		BISWA BHATTACHARYYA, Virginia	2088 S INDEPENDENCE BLVD STE 103		VIRGINIA BEACH	Virginia	234534790	0.237561552	27
1780973784	ZAMAN	SAMIRA		SAMIRA ZAMAN, Virginia	125 NATIONWIDE DR		LYNCHBURG	Virginia	245024272	0.237868668	27
1801241914	MIMIER	MITCHELL		MITCHELL MIMIER, Virginia	11015 WARWICK BLVD		NEWPORT NEWS	Virginia	236013225	0.238223153	27
1992779144	ENG	BENJAMIN	PETER	BENJAMIN PETER ENG, Virginia	721 FAIRFAX AVE		NORFOLK	Virginia	235072007	0.238289058	27
1649481730	BOONE	JOHN	A	JOHN A BOONE, Virginia	1314 PETERS CREEK RD NW		ROANOKE	Virginia	240172500	0.238677708	27
1437511904	CAVIN	JENNIFER		JENNIFER CAVIN, Virginia	5320 PROVIDENCE RD STE 301		VIRGINIA BEACH	Virginia	234644122	0.238707353	27
1669443644	DOUGHERTY	JANET	MARIE	JANET MARIE DOUGHERTY, Virginia	3501 LOISDALE CT		SPRINGFIELD	Virginia	22150	0.239670877	27
1578781837	JOSHI	NAMRATA	N	NAMRATA N JOSHI, Virginia	140 W 11TH ST		FRONT ROYAL	Virginia	226303512	0.23976792	27
1598070732	LEE KARL	JEE EUN		JEE EUN LEE KARL, Virginia	21785 FILIGREE CT	SUITE 100	ASHBURN	Virginia	201476213	0.239795791	27
1508896283	OELRICH	LEANNA	L.	LEANNA L. OELRICH, Virginia	601 POTOMAC STATION DR NE		LEESBURG	Virginia	201761816	0.24024835	27
1841259942	JONES	ROBERT	M	ROBERT M JONES, Virginia	607 E JUBAL EARLY DR		WINCHESTER	Virginia	226015178	0.240585538	27
1619640307	SMITH	DORATHEA	JOHANNA	DORATHEA JOHANNA SMITH, Virginia	3640 HIGH STREET		PORTSMOUTH	Virginia	23707	0.240598121	27
1811145253	LAPLANTE	MARIA		MARIA LAPLANTE, Virginia	67 RIVERTON COMMONS DR		FRONT ROYAL	Virginia	226306768	0.240663471	27
1922092220	HORNER	CYNTHIA	P.	CYNTHIA P. HORNER, Virginia	555 HERNDON PKWY	SUITE 100	HERNDON	Virginia	201705276	0.241305298	27
1033401294	SCHAAF	JONATHAN	T	JONATHAN T SCHAAF, Virginia	7101 JAHNKE RD		RICHMOND	Virginia	232254017	0.241552929	27
1053311555	LATIMER	ROBERT	A W	ROBERT A W LATIMER, Virginia	8640 SUDLEY RD	SUITE 203	MANASSAS	Virginia	201104420	0.241787314	27
1952349722	MILLER	JAMES	WESLEY	JAMES WESLEY MILLER, Virginia	3742 WINTERFIELD RD		MIDLOTHIAN	Virginia	231139238	0.241871666	27
1619234788	AMBALAM	SIVA		SIVA AMBALAM, Virginia	1005 N GLEBE RD STE 160		ARLINGTON	Virginia	22201	0.242357465	27
1548239486	GATELEY	LAURA	T	LAURA T GATELEY, Virginia	326 TAYLOR DR		DANVILLE	Virginia	245414023	0.242649615	27
1750469334	CUNNINGHAM	JENNIFER	DENISE RH	JENNIFER DENISE RH CUNNINGHAM, Virginia	5173 MAIN ST		MOUNT JACKSON	Virginia	228429513	0.242711996	27
1609861038	TINSLEY	JAMES	C	JAMES C TINSLEY, Virginia	704 THIMBLE SHOALS BLVD	SUITE 3 700	NEWPORT NEWS	Virginia	236064544	0.242772159	27
1982860912	MUMINOVIC	REBECCA	A.	REBECCA A. MUMINOVIC, Virginia	11020 HULL STREET RD		MIDLOTHIAN	Virginia	231123200	0.242932728	27
1992764401	CIANCIARUSO	LAUREN	B	LAUREN B CIANCIARUSO, Virginia	711C E MAIN ST		PURCELLVILLE	Virginia	201323178	0.243067044	27
1063417509	NGUYEN	NGHI	V	NGHI V NGUYEN, Virginia	10580 ARROWHEAD DRIVE	FAIRFAX HEA	FAIRFAX	Virginia	22030	0.243239771	27
1821012360	KHAN	NAEEM		NAEEM KHAN, Virginia	17017 DUMFRIES RD		DUMFRIES	Virginia	220251927	0.243355478	27
1609840065	AWOSIKA	OLUWARONK	A	OLUWARONK A AWOSIKA, Virginia	700 24TH ST		FORT LEE	Virginia	238011716	0.244282455	27
1336133602	PORT	BRIAN	R	BRIAN R PORT, Virginia	12801 IRON BRIDGE RD	SUITE 200	CHESTER	Virginia	238311669	0.244298266	27
1417438714	MASTERSON	ASHLEY	BROADWAY	ASHLEY BROADWAY MASTERSON, Virginia	1990 HOLTON AVE E		BIG STONE GAP	Virginia	242193350	0.24442111	27
1134387830	MATTOCKS	COLLEEN	JAMES	COLLEEN JAMES MATTOCKS, Virginia	3707 BRAMBLETON AVE		ROANOKE	Virginia	240183658	0.245362737	27
1730161159	GARBER	VERA		VERA GARBER, Virginia	3111 TELEGRAPH CORNER LN	SUITE 100	ALEXANDRIA	Virginia	223102359	0.245449721	27
1760689491	RAJAH	SUGANTHI		SUGANTHI RAJAH, Virginia	9715 LIBERIA AVE		MANASSAS	Virginia	201105837	0.24596445	27
1174799852	NERIA	JENNIFER	T	JENNIFER T NERIA, Virginia	1625 N GEORGE MASON DR	SUITE 434	ARLINGTON	Virginia	222053683	0.246331301	27
1093780447	CHO	CHARLES	H.	CHARLES H. CHO, Virginia	601 POTOMAC STATION DR NE		LEESBURG	Virginia	201761816	0.246559938	27
1558359349	OLMSTED	JOHN	B.	JOHN B. OLMSTED, Virginia	2215 LANDOVER PL		LYNCHBURG	Virginia	245012115	0.247263398	27
1336122480	GUBB	GEOFFREY	W	GEOFFREY W GUBB, Virginia	15249 ARTHUR'S COURT		BELLE HAVEN	Virginia	23306	0.247344149	27
1427028828	DE LOS REYES	OCTAVIO		OCTAVIO DE LOS REYES, Virginia	40 LAMBERT ST	SUITE 522	STAUNTON	Virginia	244012446	0.247536641	27
1205801693	WEINBERG	HOWARD	N	HOWARD N WEINBERG, Virginia	2859 VIRGINIA BEACH BLVD	STE100	VIRGINIA BEACH	Virginia	23452	0.248028261	27
1508943192	AWAD	ELIAS	B	ELIAS B AWAD, Virginia	201 N WASHINGTON ST	KAISER PERM	FALLS CHURCH	Virginia	220464518	0.248109741	27
1356720049	KO	DAVID	SONG	DAVID SONG KO, Virginia	100 HEALTH CENTER DR		BRIDGEWATER	Virginia	228129511	0.248564233	27
1982602777	KOKA	NANDINI		NANDINI KOKA, Virginia	100 MAPLE AVE E		VIENNA	Virginia	221805723	0.248705043	27
1215933494	POWERS	DAVID	C	DAVID C POWERS, Virginia	514 W ATLANTIC ST		SOUTH HILL	Virginia	239701906	0.248856414	27
1558865022	RYAN	KATE	ERIN	KATE ERIN RYAN, Virginia	324 T B STANLEY HWY		BASSETT	Virginia	240556108	0.248959591	27
1295774131	JETER	WILLIAM	RICHARD	WILLIAM RICHARD JETER, Virginia	1800 GLENSIDE DR	STE 110	RICHMOND	Virginia	232263769	0.249036608	27
1184199598	FORD	LIETZLE	ANN	LIETZLE ANN FORD, Virginia	2224 GREENBRIER DR		CHARLOTTESVILL	Virginia	229012919	0.249170885	27
1134192479	ANTOINE	ANGELA		ANGELA ANTOINE, Virginia	6632 INDIAN RIVER RD	SUITE 103	VIRGINIA BEACH	Virginia	234643442	0.249395199	27
1104891597	CROTEAU	LOUIS	J	LOUIS J CROTEAU, Virginia	1024 FIRST COLONIAL RD	STE 102	VIRGINIA BEACH	Virginia	234543074	0.249447071	27
1659565356	GALDAMEZ	GLORIA	E	GLORIA E GALDAMEZ, Virginia	12101 CAROL LN		FREDERICKSBURG	Virginia	224076101	0.249505719	27
1174833370	LOPEZ VASQUEZ	KATY	CECILIA	KATY CECILIA LOPEZ VASQUEZ, Virginia	1751 ERICKSON AVE		HARRISONBURG	Virginia	228018555	0.249511709	27
1609815059	RABUN	ELLEN	I.	ELLEN I. RABUN, Virginia	6103 ALBEMARLE LANE		BLACKSBURG	Virginia	240603351	0.249615325	27
1457978751	OLSON	DONALD	ARTHUR	DONALD ARTHUR OLSON, Virginia	1900 HOLTEN AVE E		BIG STONE GAP	Virginia	24273	0.249772462	27
1790992212	ZAIDI	SAIMA	I	SAIMA I ZAIDI, Virginia	1250 E MARSHALL ST	DEPT. OF FA	RICHMOND	Virginia	232985051	0.249781534	27
1730180464	WEIDIG	GEORGE	L.	GEORGE L. WEIDIG, Virginia	1831 RESERVOIR ST		HARRISONBURG	Virginia	228018743	0.249855258	27
1245610492	CALLAHAN	DAWN	PAULINE	DAWN PAULINE CALLAHAN, Virginia	9300 DEWITT LOOP		FORT BELVOIR	Virginia	220605285	0.250574414	27
1780886838	MAJUMDAR	SOHINI		SOHINI MAJUMDAR, Virginia	2148 W MERCURY BLVD		HAMPTON	Virginia	236663111	0.250627875	27
1912938192	LYLE	LURTON	B	LURTON B LYLE, Virginia	364 HOSPITAL DR		CLINTWOOD	Virginia	24228	0.250806516	27
1083755003	FERGUSSON	KEVIN	WIMBERLEY	KEVIN WIMBERLEY FERGUSSON, Virginia	701 E BYRD ST		RICHMOND	Virginia	232193921	0.251089186	27
1922270362	JAVERNICK	MICHAEL	J.	MICHAEL J. JAVERNICK, Virginia	477 MCLAWS CIR	STE 1	WILLIAMSBURG	Virginia	231856316	0.251689846	27
1821475823	CARPENTER	SHREY		SHREY CARPENTER, Virginia	3000 POTOMAC AVE		ALEXANDRIA	Virginia	223053084	0.251708462	27
1790763035	FLEENOR	ELLEN	T	ELLEN T FLEENOR, Virginia	9950 COURTHOUSE RD		CHARLES CITY	Virginia	230303434	0.252184327	27
1407837115	LINDENBERG	MARIA LIZ		MARIA LIZ LINDENBERG, Virginia	401 CARPENTER RD	BLDG #525	FT MYER	Virginia	222111009	0.25238811	27
1073561916	NOLTE	ROBERT	SANDERS	ROBERT SANDERS NOLTE, Virginia	16240 BENNETT RD		CULPEPER	Virginia	227014630	0.252778423	27
1992771521	MOHAN	RAVINDER		RAVINDER MOHAN, Virginia	5320 PROVIDENCE RD	SUITE 301	VIRGINIA BEACH	Virginia	234644122	0.253108042	27
1720071251	BENCZE	ROBERT	FRANCIS	ROBERT FRANCIS BENCZE, Virginia	44055 RIVERSIDE PKWY	SUITE 110	LEESBURG	Virginia	201765179	0.253745542	27
1497821896	MARTINEZ	ANTHONY		ANTHONY MARTINEZ, Virginia	1646 PARK RIDGE DR		CROZET	Virginia	229323155	0.253821298	27
1841207586	SOTOSKY	MICHAEL	A	MICHAEL A SOTOSKY, Virginia	3241 WESTERN BRANCH BLVD		CHESAPEAKE	Virginia	233215260	0.253853057	27
1376732628	LEE	TRAVIS		TRAVIS LEE, Virginia	2147 OLD GREENBRIER RD	SUITE B	CHESAPEAKE	Virginia	233202635	0.253859124	27
1447479498	HO	HIEU	V	HIEU V HO, Virginia	6079 ARLINGTON BLVD		FALLS CHURCH	Virginia	220442707	0.254390886	27
1497700488	ZUNIGA	DORCAS	ASERCION	DORCAS ASERCION ZUNIGA, Virginia	813 INDEPENDENCE BLVD STE A		VIRGINIA BEACH	Virginia	234556004	0.2548178	27
1073925749	WOODSON	DAVID		DAVID WOODSON, Virginia	215 GILBERT ST		BLACKSBURG	Virginia	240603305	0.254976348	27
1427040112	WINE	JOHN	R	JOHN R WINE, Virginia	412 NAMOZINE STREET		BURKEVILLE	Virginia	23922	0.255240453	27
1962463240	TSCHAN	DONALD	N	DONALD N TSCHAN, Virginia	7560 HOSPITAL DR	SUITE 101	GLOUCESTER	Virginia	230614178	0.255373825	27
1164495537	LITOS	MARTHA	T	MARTHA T LITOS, Virginia	2300 E PARHAM RD		RICHMOND	Virginia	232283118	0.25542591	27
1437158128	MIZRACH	GLENN	BRIAN	GLENN BRIAN MIZRACH, Virginia	4000A GLENSIDE DR		RICHMOND	Virginia	232284102	0.255527272	27
1972648103	MARTINEZ	CARLOS		CARLOS MARTINEZ, Virginia	10322 BRISTOW CENTER DR		BRISTOW	Virginia	201362201	0.256026685	27
1770580987	ROOT	DOUGLAS	C	DOUGLAS C ROOT, Virginia	201 LEW DEWITT BLVD		WAYNESBORO	Virginia	22980	0.256217835	27
1699091587	KAADO	GEORGES		GEORGES KAADO, Virginia	1860 LASKIN ROAD	SUITE 110	VIRGINIA BEACH	Virginia	23454	0.256232147	27
1184772535	SENDOW	RANDY	F	RANDY F SENDOW, Virginia	332 NEWTOWN RD		VIRGINIA BEACH	Virginia	234621793	0.256378345	27
1386713063	CORNWELL	STEPHEN	L	STEPHEN L CORNWELL, Virginia	4401 FORD AVE	SUITE 250	ALEXANDRIA	Virginia	223021473	0.256537373	27
1114414653	RAMSINGHANI	PRIYANKA		PRIYANKA RAMSINGHANI, Virginia	3370 PUMP RD		RICHMOND	Virginia	232331130	0.256760493	27
1073541603	STOKES	ROBERT	LEE	ROBERT LEE STOKES, Virginia	674 BERKMAR CIR		CHARLOTTESVILL	Virginia	229011464	0.256767018	27
1760408710	SETTLE	PAUL	COX	PAUL COX SETTLE, Virginia	130 ENTERPRISE DR		DANVILLE	Virginia	245404070	0.256949488	27
1225006729	SIMAN	MARGARET	CHAFFIN	MARGARET CHAFFIN SIMAN, Virginia	1234 MIDDLEBROOK AVE	SUITE E	STAUNTON	Virginia	244014545	0.256990862	27
1154491538	REDINGTON	JAMES	FRANKLIN	JAMES FRANKLIN REDINGTON, Virginia	120 JACKSON RIVER RD		MONTEREY	Virginia	244652614	0.257323096	27
1467429993	PEARMAN	STEVEN	D	STEVEN D PEARMAN, Virginia	1380 TUSCANY DR		VIRGINIA BEACH	Virginia	23456	0.257472918	27
1679710776	KOSANDAL	LEENA		LEENA KOSANDAL, Virginia	12255 FAIR LAKES PKWY		FAIRFAX	Virginia	220333952	0.257811935	27
1720079973	SHEPHERD	RICHARD	D	RICHARD D SHEPHERD, Virginia	901 PLANTATION RD		BLACKSBURG	Virginia	240603833	0.25791839	27
1104040823	HENDERSON	CLIFFORD	E.	CLIFFORD E. HENDERSON, Virginia	11861 ABERDEEN LANDING LN		MIDLOTHIAN	Virginia	231132905	0.258494741	27
1801181367	MCGLOTHLIN	JAMES	RYAN	JAMES RYAN MCGLOTHLIN, Virginia	1616 N MAIN ST	SUITE C	MARION	Virginia	243544398	0.258805761	27
1447278734	ANDERSON III,	WILLIAM	D.	WILLIAM D. ANDERSON III,, Virginia	1701 N GEORGE MASON DR		ARLINGTON	Virginia	222053610	0.259123792	27
1992705677	MACDOUGALL	ELAINE	C	ELAINE C MACDOUGALL, Virginia	104 SELMA DR		WINCHESTER	Virginia	226013834	0.259470077	27
1891224101	MERRIGAN	CAROLINA	DIXIE LEE	CAROLINA DIXIE LEE MERRIGAN, Virginia	9300 DEWITT LOOP		FORT BELVOIR	Virginia	220605285	0.259909684	27
1972575462	KEIM	MELVIN	N	MELVIN N KEIM, Virginia	53 S MEDICAL PARK DR		FISHERSVILLE	Virginia	229392333	0.25992336	27
1386639714	POWELL	NANCY	A	NANCY A POWELL, Virginia	1719 CAMBRIDGE DR.	SUITE 203	RICHMOND	Virginia	23238	0.260306791	27
1093747594	SHERRARD	LINDSAY	HILL	LINDSAY HILL SHERRARD, Virginia	390 S MAIN ST	SUITE 201	ROCKY MOUNT	Virginia	241511766	0.260306932	27
1376516260	BURGESS	HENRY	E	HENRY E BURGESS, Virginia	65 SHENANDOAH AVE		DALEVILLE	Virginia	240833252	0.260713739	27
1144433616	MACMILLAN	RALPH	VICTOR	RALPH VICTOR MACMILLAN, Virginia	8600 QUIOCCASIN RD	SUITE 105	RICHMOND	Virginia	23229	0.261177949	27
1255897286	YEATTS	BRADLEY	THOMAS	BRADLEY THOMAS YEATTS, Virginia	305 N MAIN ST		GRETNA	Virginia	245574176	0.261346021	27
1437706215	BONILLA	PATRICIA		PATRICIA BONILLA, Virginia	9300 DEWITT LOOP		FORT BELVOIR	Virginia	220605285	0.26177465	27
1588865026	TRAIL	DEANNA	LYNNE	DEANNA LYNNE TRAIL, Virginia	3096 NATHANIELS GRN		WILLIAMSBURG	Virginia	231857505	0.26194867	27
1831268440	HAUCK	FERN	R.	FERN R. HAUCK, Virginia	1221 LEE ST		CHARLOTTESVILL	Virginia	229080001	0.262385174	27
1295705614	CHERNOFF	DAVID	B	DAVID B CHERNOFF, Virginia	40 LAMBERT ST	SUITE 522	STAUNTON	Virginia	244012446	0.26279932	27
1841399680	DOPP	FRANK	S	FRANK S DOPP, Virginia	1168 FIRST COLONIAL RD		VIRGINIA BEACH	Virginia	234542444	0.262922928	27
1457324717	BESHANY	PHILIP		PHILIP BESHANY, Virginia	713 VOLVO PKWY	SUITE 100	CHESAPEAKE	Virginia	233201614	0.263323463	27
1790764009	BERRY	WAYNE	J.	WAYNE J. BERRY, Virginia	759 S MAIN ST		WOODSTOCK	Virginia	226641127	0.263500017	27
1194164194	BOWLING	JOSHUA	D	JOSHUA D BOWLING, Virginia	13540 HULL STREET RD	ST. FRANCIS	MIDLOTHIAN	Virginia	231122107	0.263756554	27
1316925340	O'CONNOR	FRANCIS	G	FRANCIS G O'CONNOR, Virginia	3650 JOSEPH SIEWICK DRIVE	SUITE 400,	FAIRFAX	Virginia	220331715	0.263837489	27
1861444176	DODD	JEFFREY	D	JEFFREY D DODD, Virginia	2891 ANDERSON HWY		POWHATAN	Virginia	231397406	0.264063146	27
1063466076	BETHEL	SONYA	NADINE	SONYA NADINE BETHEL, Virginia	7440 SPRING VILLAGE DR		SPRINGFIELD	Virginia	221504446	0.264286429	27
1417994146	GELBURD	GREGORY	S.	GREGORY S. GELBURD, Virginia	310 AVON ST	SUITE 9	CHARLOTTESVILL	Virginia	229025750	0.264485848	27
1578657284	MUTCHLER-FORN	VALERIE	A	VALERIE A MUTCHLER-FORN, Virginia	6530 HULL STREET RD		RICHMOND	Virginia	232242636	0.264574846	27
1497192298	ALBAZ	RAMA		RAMA ALBAZ, Virginia	13540 HULL STREET RD	ST. FRANCIS	MIDLOTHIAN	Virginia	23112	0.264786773	27
1992903306	CROUSE	MICAH	SHAWN	MICAH SHAWN CROUSE, Virginia	1940 TAYLOR DR APT 6		WINCHESTER	Virginia	226016338	0.265432963	27
1205350683	MCKINNEY	ERIN	KATHLEEN	ERIN KATHLEEN MCKINNEY, Virginia	8100 ASHTON AVE STE 101		MANASSAS	Virginia	201095647	0.265485503	27
1396739686	HUANG	JEFFREY	D	JEFFREY D HUANG, Virginia	115 PARK ST SE	SUITE 300	VIENNA	Virginia	221804653	0.265622265	27
1205030913	MALCOLM	ASHLEY	HELEN	ASHLEY HELEN MALCOLM, Virginia	705 MAIN ST		DANVILLE	Virginia	245411803	0.265631464	27
1396796314	SANDERS	DONALD	P	DONALD P SANDERS, Virginia	13332 MIDLOTHIAN TPKE		MIDLOTHIAN	Virginia	231134210	0.265742495	27
1821060252	AZIZ-SULTAN	HAMED		HAMED AZIZ-SULTAN, Virginia	3700 FETTLER PARK	DUMFRIES HE	BUMFRIES	Virginia	22025	0.265776353	27
1316035827	MANAKER	ROBERT	E	ROBERT E MANAKER, Virginia	9501 FARRELL RD	GC-11	FORT BELVOIR	Virginia	220605901	0.265961584	27
1043223225	LOGIE	BRENT	A	BRENT A LOGIE, Virginia	9376 ATLEE STATION RD	HANOVER FAM	MECHANICSVILLE	Virginia	23116	0.266118517	27
1992873400	MEHRA	RAJESH	N	RAJESH N MEHRA, Virginia	4437 BROOKFIELD CORPORATE DR		CHANTILLY	Virginia	201512122	0.266138503	27
1508841529	HARIADI	JOHN	WESLEY	JOHN WESLEY HARIADI, Virginia	4200 WILSON BLVD	SUITE 950	ARLINGTON	Virginia	222031800	0.26641263	27
1821007550	SAMARAS	THOMAS		THOMAS SAMARAS, Virginia	1120 FIRST COLONIAL RD	SUITE 100	VIRGINIA BEACH	Virginia	234542418	0.266422928	27
1831112564	GREENE	PAUL	J	PAUL J GREENE, Virginia	373 CECIL D QUILLEN DR	SUITE 101	DUFFIELD	Virginia	242444085	0.266438933	27
1861089732	LONTOUO	SANDIE HE	LONFO	SANDIE HE LONFO LONTOUO, Virginia	1701 N GEORGE MASON DR		ARLINGTON	Virginia	222053610	0.266592009	27
1093826851	CARRIER	SARAH	S	SARAH S CARRIER, Virginia	351 COURT ST		ABINGDON	Virginia	242102921	0.266595682	27
1144287970	PILAND	JETHRO	HASLETT	JETHRO HASLETT PILAND, Virginia	7255 HANOVER GREEN DR		MECHANICSVILLE	Virginia	231111706	0.266903557	27
1700842382	AIELLO	CHRISTINE	M	CHRISTINE M AIELLO, Virginia	115 SOUTH CHURCH STREET		BERRYVILLE	Virginia	22611	0.266975324	27
1568697415	ZACKRISSON	JILL	ANNEMARIE	JILL ANNEMARIE ZACKRISSON, Virginia	2004 BREMO RD STE 100		RICHMOND	Virginia	232262442	0.267037617	27
1255303368	HUTCHISON	WAYNE		WAYNE HUTCHISON, Virginia	1613 OAKWOOD ST		BEDFORD	Virginia	245231213	0.267456512	27
1659478428	DONOVAN	DEIRDRE	EILEEN	DEIRDRE EILEEN DONOVAN, Virginia	310 AVON ST	SUITE 9	CHARLOTTESVILL	Virginia	229025750	0.268178194	27
1003888223	ARTHUR	CHRISTY		CHRISTY ARTHUR, Virginia	3707 BRAMBLETON AVE		ROANOKE	Virginia	240183658	0.26841194	27
1649354887	MACK	BRYAN		BRYAN MACK, Virginia	2601 SPRINGHAVEN DR		VIRGINIA BEACH	Virginia	234563995	0.268511858	27
1578526760	HASSPIELER	RALPH	A	RALPH A HASSPIELER, Virginia	101 1ST ST NW		PULASKI	Virginia	243015603	0.268618015	27
1134230790	ANDRINO	BARBARA	B	BARBARA B ANDRINO, Virginia	100 MAPLE AVE E		VIENNA	Virginia	221805723	0.268634512	27
1083686711	JONES	DANIEL		DANIEL JONES, Virginia	46 WESLEY RD		DALEVILLE	Virginia	240833082	0.2687597	27
1285630913	CAPPS	PAMELA	MARLENE	PAMELA MARLENE CAPPS, Virginia	408 16TH STREET		WEST POINT	Virginia	23181	0.269097466	27
1730157025	THORNTON	CHARLOTTE	LYNN	CHARLOTTE LYNN THORNTON, Virginia	12715 WARWICK BLVD	SUITE O	NEWPORT NEWS	Virginia	236061800	0.269278036	27
1295707586	STAMBAUGH	MERRIS	A	MERRIS A STAMBAUGH, Virginia	1107 BROOKDALE ST		MARTINSVILLE	Virginia	241124501	0.269324633	27
1083238547	HASAN	ANUM		ANUM HASAN, Virginia	109 BRIDGE ST STE 201		DANVILLE	Virginia	245411222	0.269390555	27
1851366215	MCGEEHAN	KAREN	M	KAREN M MCGEEHAN, Virginia	1925 GLENN MITCHELL DR STE 100		VIRGINIA BEACH	Virginia	234560170	0.269409583	27
1598871659	SHAH	TUSHAR	C	TUSHAR C SHAH, Virginia	13121 RIVERS BEND BLVD		CHESTER	Virginia	23836	0.269696549	27
1962606509	SHAH	AMAR	R.	AMAR R. SHAH, Virginia	7300 ASHLAKE PKWY STE 100		CHESTERFIELD	Virginia	238322827	0.270565013	27
1528251030	HULLETT	JOEL	M.	JOEL M. HULLETT, Virginia	40 WILEY DRIVE		FERRUM	Virginia	24088	0.27071531	27
1982270419	JENNE	NEAL		NEAL JENNE, Virginia	9320 DEWITT LOOP		FORT BELVOIR	Virginia	220605285	0.27139447	27
1841557360	GERMSCHEID	MEGAN	E	MEGAN E GERMSCHEID, Virginia	675 BATTLEFIELD BLVD N		CHESAPEAKE	Virginia	233204900	0.271653217	27
1992730832	MARTIN	JERRY	WAYNE	JERRY WAYNE MARTIN, Virginia	338 GAY STREET	SUITE A	WASHINGTON	Virginia	227470269	0.273463815	27
1558309583	LAFFOND	WILLIAM	T	WILLIAM T LAFFOND, Virginia	140 STONERIDGE DR S STE 100		RUCKERSVILLE	Virginia	22968	0.273722313	27
1407821341	MURPHY	THOMAS	J.	THOMAS J. MURPHY, Virginia	1201 BROAD ROCK BLVD		RICHMOND	Virginia	232490001	0.27391312	27
1609944099	BANKS	GREGORY	C	GREGORY C BANKS, Virginia	6501 LOISDALE COURT		SPRINGFIELD	Virginia	221501885	0.273998186	27
1649243445	DALL	TARA	L.	TARA L. DALL, Virginia	2500 GASKINS RD	SUITE A	RICHMOND	Virginia	232381480	0.274422832	27
1548754864	MACHADO	CHRISTIAN		CHRISTIAN MACHADO, Virginia	7617 LITTLE RIVER TPKE STE 600		ANNANDALE	Virginia	220032603	0.274604244	27
1619080611	COSTA	MICHAEL	JOSEPH	MICHAEL JOSEPH COSTA, Virginia	11131 JOURNAL PARKWAY		KING GEORGE	Virginia	22485	0.275078465	27
1740414234	DAMERON	WILLIAM	EDWARD	WILLIAM EDWARD DAMERON, Virginia	16 DELFAE DR		WARSAW	Virginia	225724281	0.275222494	27
1801933007	JOHNSON	ZELDA	WEST	ZELDA WEST JOHNSON, Virginia	4101 DOMINION BLVD		GLEN ALLEN	Virginia	230603457	0.275508926	27
1952568156	FOWLER	ROCKY		ROCKY FOWLER, Virginia	120 N COMMERCE AVE STE 230OB245		FRONT ROYAL	Virginia	226302660	0.275513015	27
1407119746	PALLONE	AMANDA	WEATHERFO	AMANDA WEATHERFO PALLONE, Virginia	1107A BROOKDALE ST		MARTINSVILLE	Virginia	241124501	0.27557849	27
1457318941	CHU	MICHELLE	TRAM ANH	MICHELLE TRAM ANH CHU, Virginia	6400 SEVEN CORNERS PL	SUITE J	FALLS CHURCH	Virginia	220442009	0.275804299	27
1629480454	HWANG	MONICA	LUU QUACH	MONICA LUU QUACH HWANG, Virginia	381 ELDEN ST STE 1000		HERNDON	Virginia	201704842	0.275804794	27
1952333072	BRADSHAW	DOUGLAS	MARK	DOUGLAS MARK BRADSHAW, Virginia	1733 ERICKSON AVENUE		HARRISONBURG	Virginia	22801	0.276312147	27
1427334747	ALDAGHLAS	TAYSEER		TAYSEER ALDAGHLAS, Virginia	10701 MAIN ST		FAIRFAX	Virginia	220306904	0.276319976	27
1548248636	COLBERT	WONDIFUL	A	WONDIFUL A COLBERT, Virginia	25892 NORTH JAMES MADISON HWY		NEW CANTON	Virginia	23123	0.276553929	27
1255318697	MUIRURI	KATHLEEN	L	KATHLEEN L MUIRURI, Virginia	5173 MAIN ST		MOUNT JACKSON	Virginia	228429513	0.276663997	27
1578983078	POLITO	KARLA	MARIE	KARLA MARIE POLITO, Virginia	4000 COLISEUM DR STE 445		HAMPTON	Virginia	236665981	0.276773784	27
1598744831	SMUSZ	TINA		TINA SMUSZ, Virginia	2900 LAMB CIR		CHRISTIANSBURG	Virginia	240736344	0.277235359	27
1215915137	CREWS	MICHAEL	O	MICHAEL O CREWS, Virginia	12301 GRAPEFIELD RD		BASTIAN	Virginia	243144547	0.277342072	27
1457330482	SCHUMACHER	BRYAN	PAUL	BRYAN PAUL SCHUMACHER, Virginia	1504 MADISON AVE		FORT EUSTIS	Virginia	236041642	0.277457166	27
1447780317	BIER	ELIZABETH	JOY	ELIZABETH JOY BIER, Virginia	FORT BELVOIR COMMUNITY HOSPITAL 9300 DEWITT LOOP		FORT BELVOIR	Virginia	22060	0.277615653	27
1508850660	COLE	KATHERINE	JOYCE	KATHERINE JOYCE COLE, Virginia	3650 JOSEPH SIEWICK DR	STE 400	FAIRFAX	Virginia	220331710	0.277654275	27
1578566360	WINEGAR	JAMES	BRYSTON	JAMES BRYSTON WINEGAR, Virginia	153 ROSS CARTER BLVD		DUFFIELD	Virginia	24244	0.277893603	27
1215092747	BONEY	ARON	RHODES	ARON RHODES BONEY, Virginia	620 JOHN PAUL JONES CIR		PORTSMOUTH	Virginia	237082111	0.277929894	27
1366473860	STALLINGS	WILLIAM	R	WILLIAM R STALLINGS, Virginia	86 HARRIS DRIVE		KILMARNOCK	Virginia	22482	0.277970644	27
1447456959	PATEL	SONAL	A	SONAL A PATEL, Virginia	908 EDEN WAY N	SUITE 101	CHESAPEAKE	Virginia	233203336	0.277983214	27
1083682843	GUIRGUIS	EKRAM	G	EKRAM G GUIRGUIS, Virginia	3031 PLANK RD		FREDERICKSBURG	Virginia	224014951	0.278579781	27
1689646804	HARCUS	SINCLAIR	J	SINCLAIR J HARCUS, Virginia	108 HOUSTON ST	SUITE C	LEXINGTON	Virginia	244502455	0.278759561	27
1972715829	AKIN	CLAIRE	K	CLAIRE K AKIN, Virginia	428 S MAGNOLIA AVE		WAYNESBORO	Virginia	229803629	0.278832002	27
1841238086	GLENNEY	ROBERT	J.	ROBERT J. GLENNEY, Virginia	18080 MAIN ST		BUCHANAN	Virginia	240665482	0.27917658	27
1003074428	LENG	DAVID		DAVID LENG, Virginia	43480 YUKON DR		ASHBURN	Virginia	201476988	0.279252398	27
1093075715	ALLY	RYAN	INSHAN	RYAN INSHAN ALLY, Virginia	2500 POCOSHOCK PL	SUITE 104	NORTH CHESTERF	Virginia	232356345	0.279398575	27
1902117344	SHICK	DEVON	ALLISON	DEVON ALLISON SHICK, Virginia	1419 CEDAR RD	SUITE 101	CHESAPEAKE	Virginia	233227492	0.279622675	27
1043599186	BLASKIS	WILLIAM	JOSEPH	WILLIAM JOSEPH BLASKIS, Virginia	1935 W MAIN ST		SALEM	Virginia	241533109	0.27971335	27
1194894717	COURTNEY	ANDREA	U.	ANDREA U. COURTNEY, Virginia	13198 JAMES MADISON HWY		ORANGE	Virginia	229602808	0.280316171	27
1033181938	POWELL	CLARENCE	LESLIE	CLARENCE LESLIE POWELL, Virginia	102 FAIRVIEW DR	SUITE B	FRANKLIN	Virginia	238511226	0.280392901	27
1861495871	REX	STEPHEN	W	STEPHEN W REX, Virginia	8101 HINSON FARM RD	STE 415	ALEXANDRIA	Virginia	223063410	0.280753846	27
1558437848	LESSMANN	BRETT	HAAS	BRETT HAAS LESSMANN, Virginia	1605 GENERAL BOOTH BLVD		VIRGINIA BEACH	Virginia	234545691	0.281083013	27
1467454082	HALEY	JAMES	A	JAMES A HALEY, Virginia	1751 ERICKSON AVE		HARRISONBURG	Virginia	228018555	0.281113437	27
1871557181	PECK	THOMAS	STUART	THOMAS STUART PECK, Virginia	33 RED HILL RD		FAIRFIELD	Virginia	244352137	0.281262893	27
1760772552	SPENCE	ISAAC		ISAAC SPENCE, Virginia	901 PLANTATION RD	SUITE 1	BLACKSBURG	Virginia	240603880	0.281794795	27
1174926679	OGBONLOWO	OLUFUNMIL	MODUPE	OLUFUNMIL MODUPE OGBONLOWO, Virginia	601 POTOMAC STATION DR NE		LEESBURG	Virginia	20176	0.282063703	27
1083817811	CLEARY	ANASTASIA	DUMBRA	ANASTASIA DUMBRA CLEARY, Virginia	300 MT CLEMENT PARK	STE C	TAPPAHANNOCK	Virginia	225605098	0.282849537	27
1881654192	TAYLOR	ALEX	P	ALEX P TAYLOR, Virginia	930 MAJESTIC AVE	SUITE 210	NORFOLK	Virginia	235044055	0.283135148	27
1003828724	ALI	UZMA	M	UZMA M ALI, Virginia	2133 PELHAM DR		ROANOKE	Virginia	240182725	0.283511443	27
1508092487	GOOSS	LAWRENCE	WILLIAM	LAWRENCE WILLIAM GOOSS, Virginia	14415 JUSTICE RD		MIDLOTHIAN	Virginia	231136908	0.283612827	27
1336210079	PATHAK	ARVIND	K	ARVIND K PATHAK, Virginia	1800 TOWN CENTER DRIVE	SUITE 315	RESTON	Virginia	20190	0.283827621	27
1891865473	SAKSENA	SHUBHRA		SHUBHRA SAKSENA, Virginia	13135 LEE JACKSON MEMORIAL HWY	STE 202	FAIRFAX	Virginia	220331907	0.28393132	27
1376519470	WOO	CHUNG	Y	CHUNG Y WOO, Virginia	11350 RANDOM HILLS ROAD	SUITE 440	FAIRFAX	Virginia	220306044	0.284785002	27
1619976362	PAUZE	JOHN	A	JOHN A PAUZE, Virginia	608 GARRISONVILLE RD	STE 201	STAFFORD	Virginia	225543706	0.285162762	27
1053383752	YOUNG	DEANA		DEANA YOUNG, Virginia	1935 W MAIN ST		SALEM	Virginia	241533109	0.28559433	27
1336299122	GARDNER	MICHAEL		MICHAEL GARDNER, Virginia	633D AIR BASE WING, FAMILY HEALTH CLINIC	77 NEALY DR	LANGLEY AFB	Virginia	23665	0.285613911	27
1568816999	MALIK	KIRAN		KIRAN MALIK, Virginia	3060 GODWIN BLVD		SUFFOLK	Virginia	234348274	0.285767408	27
1659623221	KHOSRAVANI	KATAYOUN		KATAYOUN KHOSRAVANI, Virginia	7447 CENTRAL BUSINESS PARK DR	SUITE 104	NORFOLK	Virginia	235132831	0.28649656	27
1477871663	JALANDHARA	VINITKUMA		VINITKUMA JALANDHARA, Virginia	130 ENTERPRISE DR		DANVILLE	Virginia	245404070	0.286942508	27
1952317893	WELCH	JASON	ADAM	JASON ADAM WELCH, Virginia	1712 E. BROAD STREET	JENCARE NEI	RICHMOND	Virginia	23223	0.287304043	27
1497857312	GUEDON	OLIVETTE	A	OLIVETTE A GUEDON, Virginia	98 15TH ST NW		NORTON	Virginia	242731600	0.288591743	27
1326073321	DEGRAY	STEPHEN	ALAN	STEPHEN ALAN DEGRAY, Virginia	WESTWOOD MEDICAL PARK	UNIT 7	BLUEFIELD	Virginia	24605	0.288708345	27
1831284595	GECOLEA	RENATO	H	RENATO H GECOLEA, Virginia	3901 HOLLAND RD		VIRGINIA BEACH	Virginia	234522804	0.289057513	27
1093817090	RAY	SULEKHA		SULEKHA RAY, Virginia	113 GAINSBOROUGH SQ STE 201		CHESAPEAKE	Virginia	233201714	0.289692086	27
1447263009	TUCKER	MICHAEL	L	MICHAEL L TUCKER, Virginia	110 KINGSLEY LN	STE 411	NORFOLK	Virginia	235054618	0.290110784	27
1407824923	BETHEA	CHARLES		CHARLES BETHEA, Virginia	100 VICAR PL		DANVILLE	Virginia	245401240	0.290370162	27
1003956509	CALDWELL	MARY	MCFADEN	MARY MCFADEN CALDWELL, Virginia	15000 CAPITAL ONE DR	12078 HEALT	RICHMOND	Virginia	232381119	0.290532137	27
1639580368	SONI	VIHANG		VIHANG SONI, Virginia	1602 SKIPWITH RD		RICHMOND	Virginia	232295205	0.290609444	27
1134737265	FLEMING	JOSHUA		JOSHUA FLEMING, Virginia	1125 OLD GRAVES MILL RD APT 316		LYNCHBURG	Virginia	245024312	0.290886866	27
1407861297	SEEPE	CAROLYN	SUE	CAROLYN SUE SEEPE, Virginia	441 PINEY FOREST RD	SUITE E	DANVILLE	Virginia	245404154	0.290892394	27
1912235409	NEUHAUSEN	KATHERINE	LEILA	KATHERINE LEILA NEUHAUSEN, Virginia	1250 E MARSHALL ST	DEPT. OF FA	RICHMOND	Virginia	232985051	0.290933996	27
1376659300	ROMERO	CYNTHIA	C.	CYNTHIA C. ROMERO, Virginia	6009 PROVIDENCE RD		VIRGINIA BEACH	Virginia	234643808	0.291011099	27
1568824621	PHILMAN	SAMANTHA	J	SAMANTHA J PHILMAN, Virginia	1221 LEE STREET		CHARLOTTESVILL	Virginia	229080816	0.292156284	27
1568956886	GRIMSLEY	JOHN	ROBERT	JOHN ROBERT GRIMSLEY, Virginia	3650 JOSEPH SIEWICK DR STE 400		FAIRFAX	Virginia	220331715	0.292523436	27
1356602429	CHUKWUMA	IFEANYICH	G.	IFEANYICH G. CHUKWUMA, Virginia	1060 FIRST COLONIAL RD		VIRGINIA BEACH	Virginia	234543002	0.292907914	27
1770580128	EAKIN	STEPHEN	W.	STEPHEN W. EAKIN, Virginia	1280A MAIN ST		ALTAVISTA	Virginia	245171465	0.293445382	27
1992960272	LLAVORE	JEREMY	ACEBEDO	JEREMY ACEBEDO LLAVORE, Virginia	2145 MOUNT PLEASANT BLVD SE		ROANOKE	Virginia	240143632	0.293724111	27
1588869903	OSMAN	TAHANIE		TAHANIE OSMAN, Virginia	850 ENTERPRISE PKWY	SUITE 2200	HAMPTON	Virginia	236666251	0.293820322	27
1730274788	O'DELL	MARGARET	LEE	MARGARET LEE O'DELL, Virginia	210 SOUTH PEPPER ST	SUITE A	CHRISTIANSBERG	Virginia	24073	0.294418562	27
1245427764	THARAKAN	SOMA		SOMA THARAKAN, Virginia	10580 ARROWHEAD DRIVE	FAIRFAX HEA	FAIRFAX	Virginia	22030	0.295078126	27
1801091236	GUAN	YU		YU GUAN, Virginia	307 COOK RD		YORKTOWN	Virginia	236909640	0.295464964	27
1487633731	TURNER	BANKS	W	BANKS W TURNER, Virginia	2201 GROVE AVE		RICHMOND	Virginia	232204438	0.295597452	27
1639798903	LIPSCOMB	TRAVIS	CHASE	TRAVIS CHASE LIPSCOMB, Virginia	10510 JEFFERSON AVE STE A		NEWPORT NEWS	Virginia	236013102	0.295667594	27
1841636750	VAN BRUNT	THOMAS	BLAKE	THOMAS BLAKE VAN BRUNT, Virginia	1035 NIDER BLVD STE 100		VIRGINIA BEACH	Virginia	234598701	0.295760778	27
1629228473	LANDEN	DONNA	A.	DONNA A. LANDEN, Virginia	4916 PLANK RD		NORTH GARDEN	Virginia	229591613	0.296153966	27
1790766954	AYRES	NANCY	C	NANCY C AYRES, Virginia	703 THIMBLE SHOALS BLVD	STE B4	NEWPORT NEWS	Virginia	23606	0.296372296	27
1215902887	MCKENZIE	JUDITH	J	JUDITH J MCKENZIE, Virginia	11803 JEFFERSON AVE	STE 100	NEWPORT NEWS	Virginia	23606	0.296584633	27
1003894262	STARK	HEATHER		HEATHER STARK, Virginia	20306 BADGER LANE		ONLEY	Virginia	23418	0.296746803	27
1104800051	BLAND	MARY	M	MARY M BLAND, Virginia	1168 FIRST COLONIAL RD		VIRGINIA BEACH	Virginia	234542444	0.297034826	27
1447286265	KNISELY	THOMAS	FRITZ	THOMAS FRITZ KNISELY, Virginia	514 ADAMS ST		RADFORD	Virginia	241426899	0.297048758	27
1164493813	MATHERLEE	MICHAEL	D	MICHAEL D MATHERLEE, Virginia	12454 HARTLEY ST		STONY CREEK	Virginia	238823302	0.297688853	27
1497702948	PARVARESH	KAVEH		KAVEH PARVARESH, Virginia	611 S CARLIN SPRINGS RD	SUITE 309	ARLINGTON	Virginia	222041064	0.298155016	27
1376518613	GREENFIELD	SCOTT	R.	SCOTT R. GREENFIELD, Virginia	8110 MIDLOTHIAN TPKE		RICHMOND	Virginia	232355116	0.29850246	27
1629070685	PETTIT	WILLIAM	JAMES	WILLIAM JAMES PETTIT, Virginia	6160 FULLER CT		ALEXANDRIA	Virginia	223102540	0.298589594	27
1891777652	CAULKINS	PAMELA	M	PAMELA M CAULKINS, Virginia	20304 TIMBERLAKE RD		LYNCHBURG	Virginia	245027222	0.298874659	27
1811981103	KC	LILLY		LILLY KC, Virginia	8100 ASHTON AVE	SUITE 101	MANASSAS	Virginia	20109	0.299157114	27
1427049360	LESTER	BARBARA	THRUSH	BARBARA THRUSH LESTER, Virginia	13911 ST FRANCIS BLVD	SUITE 101	MIDLOTHIAN	Virginia	23114	0.299474665	27
1114451325	ROGERS	HEIDI		HEIDI ROGERS, Virginia	10510 JEFFERSON AVE	SUITE A	NEWPORT NEWS	Virginia	236013102	0.299560762	27
1770627895	SINHA	AMY		AMY SINHA, Virginia	20905 PROFESSIONAL PLAZA	SUITE 330	ASHBURN	Virginia	20147	0.300267669	27
1841295896	BHAN	JASON	MOHAN	JASON MOHAN BHAN, Virginia	46165 WESTLAKE DR	SUITE 120	STERLING	Virginia	20165	0.300918055	27
1477539948	KUHN	LAURENCE	JOHN	LAURENCE JOHN KUHN, Virginia	620 JOHN PAUL JONES CIR	NAVAL MEDIC	PORTSMOUTH	Virginia	237082111	0.301015181	27
1568758670	REHMATULLA	ABDULAHAD	ASIF	ABDULAHAD ASIF REHMATULLA, Virginia	3600 JOSEPH SIEWICK DR		FAIRFAX	Virginia	220331709	0.301119996	27
1366494627	BOYCE	EDWARD	LAURENCE	EDWARD LAURENCE BOYCE, Virginia	3000 WATERCOVE RD		MIDLOTHIAN	Virginia	231123982	0.301268526	27
1013904168	CUBBAGE	BRIAN	KEITH	BRIAN KEITH CUBBAGE, Virginia	30 SHADY LN		WHITE STONE	Virginia	225782601	0.30175183	27
1437204740	KADIRI	MOHAMED	IDRISSI	MOHAMED IDRISSI KADIRI, Virginia	205 ROANOKE ST		CHRISTIANSBURG	Virginia	240733025	0.30188219	27
1366433443	BARRON	NATALIE	ADDINGTON	NATALIE ADDINGTON BARRON, Virginia	191 FOX HILL RD	SUITE D	HAMPTON	Virginia	236692360	0.301883893	27
1427061605	CARR	JENIFER	E	JENIFER E CARR, Virginia	1800 GLENSIDE DR STE 105	COMMONWEALT	RICHMOND	Virginia	232263769	0.302825517	27
1366433674	CLAUSTRO	LUDGERIO	ZABALA	LUDGERIO ZABALA CLAUSTRO, Virginia	1 CLINIC DR	CLAYPOOL HI	RICHLANDS	Virginia	246411102	0.302853021	27
1790770170	HARTMAN	AARON	NATHAN	AARON NATHAN HARTMAN, Virginia	13911 ST FRANCIS BLVD	SUITE 101	MIDLOTHIAN	Virginia	231143256	0.303871913	27
1477691558	TARANTINO	DAVID	ARTHUR	DAVID ARTHUR TARANTINO, Virginia	904 PORTNER PL		ALEXANDRIA	Virginia	223141313	0.304646296	27
1497721039	WEISMAN	CHARLES		CHARLES WEISMAN, Virginia	42 LAMBERT ST	SUITE 422	STAUNTON	Virginia	244012421	0.304977304	27
1700902046	SUTTER	JOHN	PATRICK	JOHN PATRICK SUTTER, Virginia	200 NORTH GLEBE RD SUITE 104	PHOENIX HOU	ARLINGTON	Virginia	22203	0.305275552	27
1568455103	RODRIGUEZ	KELLY	M	KELLY M RODRIGUEZ, Virginia	20905 PROFESSIONAL PLZ	STE 330	ASHBURN	Virginia	201477783	0.305354153	27
1801466172	VOLK	ELIAS	EUGENE	ELIAS EUGENE VOLK, Virginia	9300 DEWITT LOOP		FORT BELVOIR	Virginia	220605285	0.305459585	27
1477552537	COPE	GERRY	A.	GERRY A. COPE, Virginia	3401 COMMISSION CT	STE 201	WOODBRIDGE	Virginia	221921771	0.3055343	27
1528086626	BRUCE	JULIA	A	JULIA A BRUCE, Virginia	7500 IRON BAR LANE	SUITE 100	GAINESVILLE	Virginia	20155	0.305558842	27
1225471394	TOLENTINO	MARTIN FR		MARTIN FR TOLENTINO, Virginia	47100 COMMUNITY PLZ	SUITE 100	STERLING	Virginia	201641826	0.305705086	27
1386024875	WILKINSON	CHARLES	EVANS	CHARLES EVANS WILKINSON, Virginia	2500 POCOSHOCK PL STE 104		NORTH CHESTERF	Virginia	23235	0.305777805	27
1801978606	LUONG	DAO	Q	DAO Q LUONG, Virginia	42882 TRURO PARISH DRIVE	SUITE 201	ASHBURN	Virginia	20148	0.305978913	27
1689783631	WALDRON	VINCENT	JOHN	VINCENT JOHN WALDRON, Virginia	104 CAROLINA AVE		BROOKNEAL	Virginia	245282643	0.306042925	27
1801934682	RICCIARELLI	GIACOMO	A	GIACOMO A RICCIARELLI, Virginia	263 MCLAWS CIRCLE	SUITE 105	WILLIAMSBURG	Virginia	231855629	0.306056436	27
1801438254	MINTZ	DENA	MICHELLE	DENA MICHELLE MINTZ, Virginia	6420 B GEORGE WASHINGTON MEMORIAL HIGHWAY		YORKTOWN	Virginia	23269	0.306272974	27
1215248109	GOYAL	SHAVETA		SHAVETA GOYAL, Virginia	6201 CENTREVILLE RD STE 200		CENTREVILLE	Virginia	201212626	0.306470399	27
1366500274	SALEH	NAGUI	N	NAGUI N SALEH, Virginia	5999 BURKE COMMONS ROAD		BURKE	Virginia	220152880	0.306756238	27
1376997742	RAMKISSOON	RASHAD		RASHAD RAMKISSOON, Virginia	1906 BELLEVIEW AVE SE		ROANOKE	Virginia	240141838	0.306767079	27
1508398041	MORRISON	SARAI		SARAI MORRISON, Virginia	3920A BRIDGE RD STE 207		SUFFOLK	Virginia	234351118	0.30683952	27
1336179134	KNUST	LISA	MARIE	LISA MARIE KNUST, Virginia	13478 CARROLLTON BLVD	UNITS D & E	CARROLLTON	Virginia	233143206	0.308031343	27
1780646182	CAMPBELL	MICHELLE	M	MICHELLE M CAMPBELL, Virginia	2765 JEFFERSON DAVIS HWY STE 210		STAFFORD	Virginia	225548331	0.308323574	27
1164433538	SHUR-ALLEN	LYUBOV	B	LYUBOV B SHUR-ALLEN, Virginia	1464 MOUNT PLEASANT RD	SUITE 16 #5	CHESAPEAKE	Virginia	233224043	0.30848549	27
1114999240	UNWIN	BRIAN	KEITH	BRIAN KEITH UNWIN, Virginia	2001 CRYSTAL SPRING AVE SW STE 302		ROANOKE	Virginia	240142465	0.308496712	27
1235129503	LETTIERI	CHRISTINE	FEDOR	CHRISTINE FEDOR LETTIERI, Virginia	9501 FARRELL RD	DEWITT FAMI	FORT BELVOIR	Virginia	220605901	0.308770114	27
1457323594	HARRIS	WILLIAM		WILLIAM HARRIS, Virginia	6415 PETERS CREEK RD		ROANOKE	Virginia	240194021	0.309114855	27
1477524825	WINSTEAD	SAUNDRA	E	SAUNDRA E WINSTEAD, Virginia	3415 GRANBY ST		NORFOLK	Virginia	235041421	0.309290104	27
1922215540	WANG	ALLEN	YU-LUN	ALLEN YU-LUN WANG, Virginia	2500 POCOSHOCK PL		RICHMOND	Virginia	232356345	0.309511821	27
1487629796	GAGLIONE	JIM-DAVID		JIM-DAVID GAGLIONE, Virginia	397 LITTLE NECK RD	3300 SOUTH	VIRGINIA BEACH	Virginia	234525765	0.309800691	27
1154392025	OWENS	DIA	P	DIA P OWENS, Virginia	602 W MORGAN AVE	SUITE 3	PENNINGTON GAP	Virginia	242772036	0.310065662	27
1356332290	VERHEUL	JOHN	WILLEM	JOHN WILLEM VERHEUL, Virginia	1230 ALVERSER DR STE 100		MIDLOTHIAN	Virginia	231132653	0.31131913	27
1760731681	DUNN	JENNIFER	ALICIA	JENNIFER ALICIA DUNN, Virginia	77 NEALY AVE		HAMPTON	Virginia	236652040	0.311605567	27
1891922399	BOWMAN	DEBORAH	K.	DEBORAH K. BOWMAN, Virginia	124 AMBRIAR CT		AMHERST	Virginia	24521	0.311790974	27
1700942711	BEHSUDI-WALI	HOMAIRA		HOMAIRA BEHSUDI-WALI, Virginia	1608 SPRING HILL RD	EMERGENCY U	VIENNA	Virginia	22182	0.312099798	27
1962722157	FIDA	AHMED		AHMED FIDA, Virginia	6200 STATION DR		BEALETON	Virginia	227129374	0.31296028	27
1164490157	MARTIN	JO	MYERS	JO MYERS MARTIN, Virginia	30 SHADY LN		WHITE STONE	Virginia	225782601	0.31301362	27
1417988197	NOELLE	HOLGER		HOLGER NOELLE, Virginia	21785 FILIGREE CT	SUITE 100	ASHBURN	Virginia	201476213	0.313545001	27
1477648145	STONE	CYNTHIA	T	CYNTHIA T STONE, Virginia	4001 FAIR RIDGE DR	SUITE 202	FAIRFAX	Virginia	220332917	0.314106436	27
1164473179	BROWN	JENNIFER	B.	JENNIFER B. BROWN, Virginia	13332 MIDLOTHIAN TPKE		MIDLOTHIAN	Virginia	231134210	0.31433863	27
1790198851	POWERS	ELIZABETH	ALLISON	ELIZABETH ALLISON POWERS, Virginia	13540 HULL STREET RD	ST. FRANCIS	MIDLOTHIAN	Virginia	231122107	0.31468429	27
1073573812	MINNECI	PETER	V	PETER V MINNECI, Virginia	12901 BRIGGS RD		CHESTER	Virginia	238315335	0.314834281	27
1639608367	MARTINIUK	RYAN	KENT	RYAN KENT MARTINIUK, Virginia	159 HARTLEY WAY		PEARISBURG	Virginia	241342471	0.315015551	27
1598737876	HUEBER	MICHAEL		MICHAEL HUEBER, Virginia	2321 WARDS RD		LYNCHBURG	Virginia	245022101	0.315424823	27
1801240924	JONES	BRITTANY	DIXON	BRITTANY DIXON JONES, Virginia	10 HICKOK ST STE 101		CHRISTIANSBURG	Virginia	240733569	0.315623195	27
1699868968	BROTHERS	RICHARD	MONTGOMER	RICHARD MONTGOMER BROTHERS, Virginia	424 S 3RD ST		SHENANDOAH	Virginia	228491714	0.315702577	27
1275515835	OKIN	MICHAEL	A	MICHAEL A OKIN, Virginia	2019 TATE SPRINGS RD		LYNCHBURG	Virginia	245011111	0.315859739	27
1982690194	CIURASH	JOHN	SILVIUS	JOHN SILVIUS CIURASH, Virginia	12801 IRON BRIDGE RD	SUITE 300	CHESTER	Virginia	238311669	0.316169471	27
1073633970	ANDERSON	KRISTIN	MCKINLEY	KRISTIN MCKINLEY ANDERSON, Virginia	6196 ARLINGTON BLVD		FALLS CHURCH	Virginia	220442902	0.316456953	27
1740364116	HENRY	NELSON	KENT	NELSON KENT HENRY, Virginia	10620 SPOTSYLVANIA AVE		FREDERICKSBURG	Virginia	22408	0.31650865	27
1699740639	PALMISANO	DAVID	V	DAVID V PALMISANO, Virginia	1024 BATTLEFIELD BLVD S		CHESAPEAKE	Virginia	233224215	0.316599164	27
1659351856	BUMGARDNER	JACK	H	JACK H BUMGARDNER, Virginia	195 MAPLE AVE		ROCKY MOUNT	Virginia	241511506	0.316682413	27
1710996491	WADDELL	DAVID		DAVID WADDELL, Virginia	1856 COLONIAL MEDICAL CT	SUITE A	VIRGINIA BEACH	Virginia	234543075	0.316831651	27
1932382645	VILLARREAL	RANDY		RANDY VILLARREAL, Virginia	1239 CEDAR RD		CHESAPEAKE	Virginia	233227103	0.316903879	27
1780744193	CHAE	SEUNG	E	SEUNG E CHAE, Virginia	10701 ROSEMARY DR		MANASSAS	Virginia	201097282	0.317248012	27
1114450624	BRITZ	JACQUELIN		JACQUELIN BRITZ, Virginia	4730 E SOUTHSIDE PLAZA		RICHMOND	Virginia	23224	0.317327941	27
1174557516	KLASSETT	DOUGLAS	V.	DOUGLAS V. KLASSETT, Virginia	1800 GLENSIDE DR STE 101		RICHMOND	Virginia	232263769	0.317371786	27
1316926959	LAWSON	LIANNA		LIANNA LAWSON, Virginia	1454 ROANOKE RD		DALEVILLE	Virginia	24083	0.317381951	27
1003824764	BULLARD	GEORGE		GEORGE BULLARD, Virginia	1120 FIRST COLONIAL RD	SUITE 100	VIRGINIA BEACH	Virginia	234542418	0.317410561	27
1780228528	MCCLANAHAN	EMILY		EMILY MCCLANAHAN, Virginia	388 BEN BOLT AVE		TAZEWELL	Virginia	246515386	0.317694836	27
1902112923	YOUSSEF	CHRISTIE	NESSIM	CHRISTIE NESSIM YOUSSEF, Virginia	12255 FAIR LAKES PKWY		FAIRFAX	Virginia	220333952	0.318582941	27
1083685366	BOULANGER	PHILIP	C	PHILIP C BOULANGER, Virginia	5236 TIMBER HOLLOW PL		GLEN ALLEN	Virginia	230602846	0.318630784	27
1316146640	ROBINSON	DAVID	SCOTT	DAVID SCOTT ROBINSON, Virginia	3918 CENTREVILLE RD		CHANTILLY	Virginia	201513224	0.318789642	27
1730343336	SCHAFER	KLAUS	O.	KLAUS O. SCHAFER, Virginia	1863 MASSACHUSETTS AVE		MC LEAN	Virginia	221014906	0.318840995	27
1316997364	CHISHOLM	LOUIS	RANDOLPH	LOUIS RANDOLPH CHISHOLM, Virginia	13332 MIDLOTHIAN TPKE		MIDLOTHIAN	Virginia	231134210	0.31929568	27
1235206699	ADAMS	KARI	MICHELLE	KARI MICHELLE ADAMS, Virginia	16890 FOREST RD		FOREST	Virginia	245514059	0.319762818	27
1407860794	MOGHISSI	JASMINE	WANDA	JASMINE WANDA MOGHISSI, Virginia	9401 LEE HWY	SUITE 302	FAIRFAX	Virginia	220311849	0.319906653	27
1346225695	CLARKE	MARK	GREGORY	MARK GREGORY CLARKE, Virginia	216 MASON AVE		CAPE CHARLES	Virginia	233103200	0.320009697	27
1811166366	GRAY	DANIEL	PAUL	DANIEL PAUL GRAY, Virginia	12101 CAROL LN		FREDERICKSBURG	Virginia	224076101	0.320419463	27
1134343858	DENIUS	LARRY	RICHARD	LARRY RICHARD DENIUS, Virginia	4791 NICELYTOWN RD.	SUITE 1	CLIFTON FORGE	Virginia	24422	0.320461391	27
1982607297	CHO	HYEGIN	HELEN	HYEGIN HELEN CHO, Virginia	24801 PINEBROOK RD STE 110		CHANTILLY	Virginia	20152	0.320785006	27
1811176704	GONUGUNTLA	ANURADHA		ANURADHA GONUGUNTLA, Virginia	5360 TWIN HICKORY RD		GLEN ALLEN	Virginia	230595682	0.320908954	27
1760894992	TIMMONS	JELISA	A	JELISA A TIMMONS, Virginia	13540 HULL STREET RD	ST. FRANCIS	MIDLOTHIAN	Virginia	231122107	0.320979014	27
1447244710	STENNETT	THOMAS	R	THOMAS R STENNETT, Virginia	12801 IRON BRIDGE RD	SUITE 200	CHESTER	Virginia	238311669	0.321136107	27
1639149438	GUSTIN	HARRY	NELSON	HARRY NELSON GUSTIN, Virginia	1867 AMHERST ST		WINCHESTER	Virginia	226012801	0.321425762	27
1093700056	BREEDEN	SARA	M	SARA M BREEDEN, Virginia	6439 IRON BRIDGE RD		RICHMOND	Virginia	232345205	0.321498345	27
1518182377	OLSON	THUY LAN	THI	THUY LAN THI OLSON, Virginia	8255 E MAIN ST	STE A	MARSHALL	Virginia	201153271	0.322068288	27
1134113285	DESAI	PARIMAL	C	PARIMAL C DESAI, Virginia	9001 DIGGES RD	SUITE 104	MANASSAS	Virginia	201104421	0.322261017	27
1073877221	DEMOYA-CABRER	INES		INES DEMOYA-CABRER, Virginia	2215 LANDOVER PL		LYNCHBURG	Virginia	245012115	0.32299783	27
1265403968	COOPERSTEIN	ELIZABETH		ELIZABETH COOPERSTEIN, Virginia	100 15TH ST NW	SUITE A	NORTON	Virginia	242731616	0.323120824	27
1972594273	THOMPSON	CHAD	RANDAL	CHAD RANDAL THOMPSON, Virginia	901 PLANTATION RD		BLACKSBURG	Virginia	240603833	0.323427394	27
1174500094	HUFFMAN	RUFUS	C	RUFUS C HUFFMAN, Virginia	200 HIGH ST		BRIDGEWATER	Virginia	228121114	0.323534807	27
1497724785	MOOMAU	GEORGE	B	GEORGE B MOOMAU, Virginia	607 E JUBAL EARLY DR		WINCHESTER	Virginia	226015178	0.324204369	27
1639152812	CARMACK	JOHN	F	JOHN F CARMACK, Virginia	1175 CORPORATE PARK DR		FOREST	Virginia	245512238	0.324215703	27
1770759524	FALTEMIER	EMILY		EMILY FALTEMIER, Virginia	6201 CENTREVILLE RD	SUITE 100	CENTREVILLE	Virginia	201212626	0.324483283	27
1326600537	FAIST	HAILEY	LANE	HAILEY LANE FAIST, Virginia	9300 DEWITT LOOP		FT BELVOIR	Virginia	220605285	0.324653669	27
1114930393	PETRIZZI	MICHAEL	J	MICHAEL J PETRIZZI, Virginia	9376 ATLEE STATION RD	HANOVER FAM	MECHANICSVILLE	Virginia	23116	0.325049715	27
1669446753	MAGNO	ELIZABETH		ELIZABETH MAGNO, Virginia	6632 INDIAN RIVER RD	SUITE 103	VIRGINIA BEACH	Virginia	234643442	0.325394971	27
1598720245	ABDELSHAHEED	SAMIR	TAWFIK	SAMIR TAWFIK ABDELSHAHEED, Virginia	3925 PORTSMOUTH BLVD		CHESAPEAKE	Virginia	233213624	0.325618513	27
1700445608	CHANDRA	ASHWIN		ASHWIN CHANDRA, Virginia	16000 JOHNSTON MEMORIAL DR		ABINGDON	Virginia	242117664	0.325649404	27
1326559550	ANDREWS	APRIL	LOVING	APRIL LOVING ANDREWS, Virginia	118 BROAD ST		DUBLIN	Virginia	240843211	0.325762597	27
1699723163	MIHALACHE	MONICA		MONICA MIHALACHE, Virginia	3925 OLD LEE HWY	#52C	FAIRFAX	Virginia	220302426	0.325797735	27
1003202847	FAIRBANKS	SHAN	R	SHAN R FAIRBANKS, Virginia	118 BROAD ST		DUBLIN	Virginia	240843211	0.326100986	27
1083933105	SAMDANI	SHAZIA	S.	SHAZIA S. SAMDANI, Virginia	8110 MIDLOTHIAN TPKE		NORTH CHESTERF	Virginia	232355116	0.326131379	27
1225568587	DAVID	MICHAEL	KEVIN	MICHAEL KEVIN DAVID, Virginia	2696 GREENSBORO RD		MARTINSVILLE	Virginia	241128106	0.326469983	27
1073816708	ALEXANDER	KAREN	ELIZABETH	KAREN ELIZABETH ALEXANDER, Virginia	601 POTOMAC STATION DR NE		LEESBURG	Virginia	201761816	0.327278056	27
1811989023	RICHARDS	CYNTHIA	G	CYNTHIA G RICHARDS, Virginia	8298 SEMINOLE TRL		RUCKERSVILLE	Virginia	229683492	0.327285977	27
1669442299	MUENCH	DANIEL	MICHAEL	DANIEL MICHAEL MUENCH, Virginia	120 KINGS WAY	SUITE 1400	WILLIAMSBURG	Virginia	231852505	0.327425762	27
1326009028	MARTIN	WILLIAM		WILLIAM MARTIN, Virginia	6500 HARBOUR VIEW CT	SUITE 102	MIDLOTHIAN	Virginia	231122157	0.327512407	27
1831157379	MACLEOD	SCOTT		SCOTT MACLEOD, Virginia	1195 HISEY AVE	HIGHLANDER	WOODSTOCK	Virginia	22664	0.328287331	27
1497959852	ARMSTRONG	DEBORAH	A	DEBORAH A ARMSTRONG, Virginia	527 POCKET RD		HURT	Virginia	245632023	0.328643414	27
1417023490	IRUNGU	THOMAS	K	THOMAS K IRUNGU, Virginia	300 MT CLEMENT PARK	SUITE A	TAPPAHANNOCK	Virginia	225605098	0.328916292	27
1861603789	SADIQ	SAIMA		SAIMA SADIQ, Virginia	37 LAYMANTOWN RD		TROUTVILLE	Virginia	24175	0.329305966	27
1275194441	RAKES	LINDA	MICHELLE	LINDA MICHELLE RAKES, Virginia	312 FAIRY STREET EXT STE 101		MARTINSVILLE	Virginia	241121912	0.32931476	27
1891760039	PROVENZANO	JEROME	A	JEROME A PROVENZANO, Virginia	12655 WARWICK BLVD		NEWPORT NEWS	Virginia	236062501	0.329539271	27
1982625463	ADAMS	HELEN		HELEN ADAMS, Virginia	4900 COX RD	SUITE 150	GLEN ALLEN	Virginia	230606507	0.329671246	27
1164418000	OBRIEN	LYNN	MURPHY	LYNN MURPHY OBRIEN, Virginia	3650 JOSEPH SIEWICK DR	SUITE 400	FAIRFAX	Virginia	220331710	0.329739869	27
1760457089	MADREN	ERIC	M	ERIC M MADREN, Virginia	1925 GLENN MITCHELL DR	STE 100	VIRGINIA BEACH	Virginia	234560170	0.329841458	27
1538428883	BRALLEY	EMILY	GATEWOOD	EMILY GATEWOOD BRALLEY, Virginia	1616 N MAIN ST	SUITE C	MARION	Virginia	243544398	0.330109103	27
1417018607	HERON	ALICIA	GAIL	ALICIA GAIL HERON, Virginia	321 S PATRICK ST		ALEXANDRIA	Virginia	223143534	0.330440986	27
1821070673	CAULKINS	MICHAEL	K	MICHAEL K CAULKINS, Virginia	20304 TIMBERLAKE RD		LYNCHBURG	Virginia	245027222	0.330875465	27
1093812307	TRAN	QUANG	TRUC	QUANG TRUC TRAN, Virginia	7297 LEE HIGHWAY	SUITE E	FALLS CHURCH	Virginia	220421707	0.331154518	27
1215258165	SISU	ANCA	I	ANCA I SISU, Virginia	20 S QUAKER LN STE 220		ALEXANDRIA	Virginia	223144500	0.33129934	27
1407841968	BLACKWOOD	ROBERT	CHARLES	ROBERT CHARLES BLACKWOOD, Virginia	1201 LAKE JAMES DR	SUITE 200	VIRGINIA BEACH	Virginia	234646780	0.331561963	27
1639141914	KATANY	ANASTASIA		ANASTASIA KATANY, Virginia	1600 LAKESIDE DR		LYNCHBURG	Virginia	245013116	0.33260839	27
1033466552	BROADDUS	REUBEN	HANCOCK	REUBEN HANCOCK BROADDUS, Virginia	511 GLENDALE DR		RICHMOND	Virginia	232297227	0.332684417	27
1710159207	FISHER	CHESTER	LIONEL	CHESTER LIONEL FISHER, Virginia	11747 JEFFERSON AVENUE	SUITE 1B	NEWPORT NEWS	Virginia	23606	0.333756478	27
1386027969	CHUNG	YOUNG-KEY		YOUNG-KEY CHUNG, Virginia	3650 JOSEPH SIEWICK DR STE 400		FAIRFAX	Virginia	220331715	0.333812796	27
1235591769	MOULTRIE	MARISSA	MICHELLE	MARISSA MICHELLE MOULTRIE, Virginia	125 HOSPITAL CENTER BLVD STE 110		STAFFORD	Virginia	225546202	0.333997035	27
1710970355	WILDER	JENNIFER	S	JENNIFER S WILDER, Virginia	20905 PROFESSIONAL PLZ	STE 330	ASHBURN	Virginia	201477783	0.334474821	27
1649264797	STEWART	ANNE	MARGARET	ANNE MARGARET STEWART, Virginia	209 OLD WATERFORD RD NW		LEESBURG	Virginia	20176	0.33456114	27
1811331820	VU	EDMUND	THAI	EDMUND THAI VU, Virginia	1990 HOLTON AVE E		BIG STONE GAP	Virginia	242193350	0.334787313	27
1235133018	FINCH	SHANNON		SHANNON FINCH, Virginia	1318 EUCLID AVE	SUITE 2-3	BRISTOL	Virginia	242013830	0.334909052	27
1992791081	ROWLAND	MICHAEL	CAMPBELL	MICHAEL CAMPBELL ROWLAND, Virginia	2137 LAKESIDE DR	SUITE 100	LYNCHBURG	Virginia	245016806	0.334918819	27
1801056668	BICE	HAMILTON	LEWIS	HAMILTON LEWIS BICE, Virginia	216 MASON AVE		CAPE CHARLES	Virginia	233103200	0.33512847	27
1003812785	HIGDON	PATRICK	B.	PATRICK B. HIGDON, Virginia	830 KEMPSVILLE RD FL 1		NORFOLK	Virginia	235023920	0.335671836	27
1851366173	REYNOLDS	WAYNE	J	WAYNE J REYNOLDS, Virginia	5659 PARKWAY DR	STE 210	GLOUCESTER	Virginia	230613792	0.335730745	27
1407385172	WATSON	ASHLEY		ASHLEY WATSON, Virginia	513 BOSWELL CT		VIRGINIA BEACH	Virginia	234525857	0.335738058	27
1992149827	MITCHELL	MARIAN	VERNETTE	MARIAN VERNETTE MITCHELL, Virginia	21785 FILIGREE CT		ASHBURN	Virginia	201476213	0.335773396	27
1316979784	CHO	JAI	JONG	JAI JONG CHO, Virginia	3046 BERKMAR DR	SUITE B	CHARLOTTESVILL	Virginia	229011444	0.335937598	27
1104302348	MIR	PAYAM		PAYAM MIR, Virginia	6356 HOADLY RD		MANASSAS	Virginia	201123422	0.33597459	27
1184884439	MADSEN	KEITH	PETER	KEITH PETER MADSEN, Virginia	1420 N MAIN ST		BLACKSBURG	Virginia	240602522	0.336037412	27
1811983224	TAVANI	NICHOLAS	J	NICHOLAS J TAVANI, Virginia	9625 SURVEYOR CT	SUITE 100	MANASSAS	Virginia	201104422	0.336442447	27
1609841907	BAKHSHI	RAJA	M	RAJA M BAKHSHI, Virginia	303 35TH ST	STE 102	VIRGINIA BEACH	Virginia	23451	0.336466895	27
1568436608	LIPSITZ	ROBERT	J	ROBERT J LIPSITZ, Virginia	3259 CATLIN AVE	NAVY MEDICA	QUANTICO	Virginia	22134	0.336987481	27
1518513118	PETTY	LISA		LISA PETTY, Virginia	618 HOSPITAL RD		TAPPAHANNOCK	Virginia	225605000	0.337047802	27
1881124378	NGUYEN	VIET		VIET NGUYEN, Virginia	16000 JOHNSTON MEMORIAL DR		ABINGDON	Virginia	242117664	0.337404168	27
1881613727	GRIFFIN	SUSAN	R	SUSAN R GRIFFIN, Virginia	1785 W. LEE HWY		WYTHEVILLE	Virginia	24382	0.337528716	27
1710995667	NGUYEN	THI	MIHN DIEP	THI MIHN DIEP NGUYEN, Virginia	15237 CREATIVITY DR		CULPEPER	Virginia	227012504	0.337707993	27
1962451773	STOCKMAN	LYNNE	WISER	LYNNE WISER STOCKMAN, Virginia	3235 BRIDGE RD	STE 15	SUFFOLK	Virginia	234351778	0.338110001	27
1346683836	HALEEM	ASIMA		ASIMA HALEEM, Virginia	825 FAIRFAX AVE	GHENT FAMIL	NORFOLK	Virginia	235071914	0.338241745	27
1649477167	WONG-LOPEZ	JAIME		JAIME WONG-LOPEZ, Virginia	9300 DEWITT LOOP	FORT BELVOI	FORT BELVOIR	Virginia	220605285	0.338251011	27
1093714065	MORGAN	MOKHTAR	O	MOKHTAR O MORGAN, Virginia	2050 HILLPOINT BLVD N		SUFFOLK	Virginia	234347181	0.338630156	27
1760910863	CLARK	DAVID	EDSON	DAVID EDSON CLARK, Virginia	140 W 11TH ST		FRONT ROYAL	Virginia	226303512	0.338796543	27
1568488005	RHEE	KYUNG	U	KYUNG U RHEE, Virginia	3500 VIRGINIA BEACH BLVD	SUITE 303	VIRGINIA BEACH	Virginia	234524445	0.338987745	27
1952384984	BOHON	SONYA	N	SONYA N BOHON, Virginia	390 S MAIN ST	SUITE 201	ROCKY MOUNT	Virginia	241511711	0.339432639	27
1700814464	STEWART	JONATHAN	DREW	JONATHAN DREW STEWART, Virginia	2145 MOUNT PLEASANT BLVD SE		ROANOKE	Virginia	240143632	0.339608041	27
1154612778	GALYON	RONALD	CURTIS	RONALD CURTIS GALYON, Virginia	637 KINGSBOROUGH SQ STE F		CHESAPEAKE	Virginia	233204944	0.339755622	27
1225514698	CAMPBELL	CARA	ELIZABETH	CARA ELIZABETH CAMPBELL, Virginia	517 W GRACE ST		RICHMOND	Virginia	232204911	0.339799287	27
1952302424	GENT	PETER	C.	PETER C. GENT, Virginia	2621 PROMENADE PKWY	SUITE 101	MIDLOTHIAN	Virginia	231131431	0.34028282	27
1649245002	DAVIES	NICOLA	J	NICOLA J DAVIES, Virginia	816 INDEPENDENCE BLVD	STE 100	VIRGINIA BEACH	Virginia	23455	0.342043095	27
1255394557	KAATZ	MATTHEW	S.	MATTHEW S. KAATZ, Virginia	101 1ST ST NW		PULASKI	Virginia	243015603	0.342053665	27
1043538606	NAZ	SABA		SABA NAZ, Virginia	13540 HULL STREET RD	ST. FRANCIS	MIDLOTHIAN	Virginia	231122107	0.34227798	27
1568994911	SOLOMON	OLUYEMISI	OLUBUNMI	OLUYEMISI OLUBUNMI SOLOMON, Virginia	1906 BELLEVIEW AVE SE	CARILION RO	ROANOKE	Virginia	240141838	0.342417406	27
1750537163	SWAN	DENNIS	D	DENNIS D SWAN, Virginia	213 N MAIN ST		BLACKSTONE	Virginia	238241425	0.342557036	27
1841720711	KHAN	FAKIHA		FAKIHA KHAN, Virginia	1625 N GEORGE MASON DR STE 475		ARLINGTON	Virginia	222053684	0.342693202	27
1881675494	BOURHILL	ERIC	C	ERIC C BOURHILL, Virginia	6675 BOOKER T WASHINGTON HWY		WIRTZ	Virginia	241844128	0.342766822	27
1790133999	BIRTH	BRADLEY	JONATHAN	BRADLEY JONATHAN BIRTH, Virginia	140 W 11TH ST		FRONT ROYAL	Virginia	226303512	0.343059191	27
1609877380	NIO	DEBORAH	AGNES	DEBORAH AGNES NIO, Virginia	1831 RESERVOIR ST		HARRISONBURG	Virginia	228018743	0.343246353	27
1427411594	DAVE	HAVYA		HAVYA DAVE, Virginia	2280 OPITZ BLVD STE 250		WOODBRIDGE	Virginia	221913362	0.343447908	27
1083631170	JESTEADT	GREGORY	C	GREGORY C JESTEADT, Virginia	1831 RESERVOIR ST		HARRISONBURG	Virginia	228018743	0.343452973	27
1578958211	MILLER	ANGEL		ANGEL MILLER, Virginia	1405 KEMPSVILLE RD		CHESAPEAKE	Virginia	23320	0.343818229	27
1447747159	JEFFERSON	SHARESE	DELOIS	SHARESE DELOIS JEFFERSON, Virginia	611 DENBIGH BLVD		NEWPORT NEWS	Virginia	236084415	0.343979303	27
1508243668	SHAW	STEPHANIE	ELIZABETH	STEPHANIE ELIZABETH SHAW, Virginia	590 PETER JEFFERSON PKWY STE 250		CHARLOTTESVILL	Virginia	229114655	0.344100385	27
1821073743	MATUSKOWITZ	MONIQUE		MONIQUE MATUSKOWITZ, Virginia	3938 E OCEAN VIEW AVE		NORFOLK	Virginia	235181525	0.3449372	27
1558321976	MACDONALD	DAVID	CHARLES	DAVID CHARLES MACDONALD, Virginia	OSTEOPATHIC PHYSICIANS OF CHARLOTTESVILLE	630 PETER J	CHARLOTTESVILL	Virginia	229118605	0.345243548	27
1578538880	EVERETT	JOHN	C	JOHN C EVERETT, Virginia	303 35TH ST	STE 102	VIRGINIA BEACH	Virginia	23451	0.345252992	27
1912361452	ENGEL	LINDSEY	W	LINDSEY W ENGEL, Virginia	200 N GLEBE RD STE 300		ARLINGTON	Virginia	222033755	0.345521644	27
1689028003	SCHMIDT	PARKER		PARKER SCHMIDT, Virginia	1906 BELLEVIEW AVE SE		ROANOKE	Virginia	240141838	0.345543436	27
1710991385	PAVER	RICHARD	J	RICHARD J PAVER, Virginia	705 BATTLEFIELD BLVD N		CHESAPEAKE	Virginia	233204901	0.346406712	27
1700146099	AGUILAR	JOHN	REXIS	JOHN REXIS AGUILAR, Virginia	58 DOGLEG RD		PALMYRA	Virginia	229632312	0.34657255	27
1063407039	KEENE	SHENNA	R	SHENNA R KEENE, Virginia	1201 BROAD ROCK BLVD		RICHMOND	Virginia	232490001	0.347555	27
1770591174	NARAYANAN	KARUNA		KARUNA NARAYANAN, Virginia	12713 SHOPPES LN		FAIRFAX	Virginia	220333834	0.347569895	27
1770658718	DAVISON	REBECCA	JANE	REBECCA JANE DAVISON, Virginia	6501 LOISDALE CT	KAISER PERM	SPRINGFIELD	Virginia	221501826	0.348078124	27
1336636893	CHACKO	SARAH		SARAH CHACKO, Virginia	2425 TAYLOR RD		CHESAPEAKE	Virginia	233212201	0.348136618	27
1548246341	MCNEILL	DOUGLAS	HUGH	DOUGLAS HUGH MCNEILL, Virginia	1721 TAUSSIG BOULEVARD	BRANCH HEAL	NORFOLK	Virginia	235112298	0.348819122	27
1295115020	BLEVINS	CAROLINE		CAROLINE BLEVINS, Virginia	2500 POCOSHOCK PL	STE 104	NORTH CHESTERF	Virginia	232356345	0.349081115	27
1437545340	BRAND	SAMANTHA	MIRANDA	SAMANTHA MIRANDA BRAND, Virginia	1024 BATTLEFIELD BLVD S		CHESAPEAKE	Virginia	23322	0.349139322	27
1285609958	LEONG	APOLLO	Y	APOLLO Y LEONG, Virginia	1930 BRAEBURN CIR		SALEM	Virginia	241537388	0.349230323	27
1740438894	BRAVERMAN	RON	ALEXANDER	RON ALEXANDER BRAVERMAN, Virginia	3300 GALLOWS RD FL 1		FALLS CHURCH	Virginia	220423307	0.349658319	27
1952303018	WISE	ANDREW	E	ANDREW E WISE, Virginia	6160 FULLER CT		ALEXANDRIA	Virginia	223102540	0.350405828	27
1174885503	TONG	SEBASTIAN	T.	SEBASTIAN T. TONG, Virginia	1250 E MARSHALL ST	DEPT. OF FA	RICHMOND	Virginia	232985051	0.350412925	27
1396908067	FELL	ROBERT	SCOTT	ROBERT SCOTT FELL, Virginia	850 ENTERPRISE PKWY STE 2200		HAMPTON	Virginia	236666252	0.351270223	27
1184936536	LEBARON	ERIKA	LYNN	ERIKA LYNN LEBARON, Virginia	6829 ELM ST STE 300		MC LEAN	Virginia	221013845	0.351440111	27
1891093944	LE	HIEP	VAN	HIEP VAN LE, Virginia	12 WESTWOOD MEDICAL PARK		BLUEFIELD	Virginia	246052000	0.351535448	27
1073585766	RASHEED	AFZAL	UNISSA	AFZAL UNISSA RASHEED, Virginia	21785 FILIGREE CT	SUITE 100	ASHBURN	Virginia	201476213	0.351681991	27
1194711077	NAU	JENNIFER		JENNIFER NAU, Virginia	14370 LEE HWY	SUITE 105	GAINESVILLE	Virginia	201554865	0.352197638	27
1841407202	TRAN	KHIEM	QUOC	KHIEM QUOC TRAN, Virginia	7306 MAPLE PL		ANNANDALE	Virginia	220033005	0.352327205	27
1710174305	BUSTON	JAMESON	GEORGE	JAMESON GEORGE BUSTON, Virginia	13540 HULL STREET RD	SUITE 110	MIDLOTHIAN	Virginia	231122107	0.352359516	27
1780970814	NGTAM	NGUYEN		NGUYEN NGTAM, Virginia	7101 JAHNKE RD		RICHMOND	Virginia	232254017	0.352895957	27
1790205755	URIBE	RICHARD		RICHARD URIBE, Virginia	3650 JOSEPH SIEWICK DR STE 400		FAIRFAX	Virginia	220331715	0.353054592	27
1063774388	LAX	JOHN	WILLIAM	JOHN WILLIAM LAX, Virginia	9300 DEWITT LOOP	FBCH FAMILY	FORT BELVOIR	Virginia	220605285	0.353604091	27
1881805307	FOWLER	TOLVERT	E	TOLVERT E FOWLER, Virginia	120 N COMMERCE AVE STE 230OB245		FRONT ROYAL	Virginia	226302660	0.35381084	27
1073963005	REEDER	RACHEL		RACHEL REEDER, Virginia	9300 DEWITT LOOP		FORT BELVOIR	Virginia	220605285	0.353928036	27
1134298763	LOCKMAN	ANDREW	R.	ANDREW R. LOCKMAN, Virginia	4916 PLANK RD		NORTH GARDEN	Virginia	229591613	0.354234655	27
1003044694	WILSON	LINDSAY	R	LINDSAY R WILSON, Virginia	1314 PETERS CREEK RD NW		ROANOKE	Virginia	240172500	0.354383458	27
1043282965	BRADY	DON	I	DON I BRADY, Virginia	3707 BRAMBLETON AVE	#2	ROANOKE	Virginia	240183658	0.354499491	27
1356379564	ROSENBERG	MARK	JACOB	MARK JACOB ROSENBERG, Virginia	2300 E PARHAM RD		RICHMOND	Virginia	232283118	0.354633115	27
1144295460	HARRIS	CHARLES	LARRY	CHARLES LARRY HARRIS, Virginia	633 BATTLEFIELD BLVD S	STE 300	CHESAPEAKE	Virginia	23322	0.354817869	27
1033129812	GUENDEL	DIANE	R	DIANE R GUENDEL, Virginia	919 S CHURCH ST		SMITHFIELD	Virginia	234301715	0.356291475	27
1669452066	HEMPHILL	JULIA	T	JULIA T HEMPHILL, Virginia	6920 ROANOKE RD		SHAWSVILLE	Virginia	241622018	0.3563973	27
1972865772	ANGLADE	CLAUDIA		CLAUDIA ANGLADE, Virginia	3700 FETTLER PARK DRIVE	DUMFRIES HE	DUMFRIES	Virginia	22025	0.356735978	27
1528521929	YABLUCHANSKA	VALERIYA		VALERIYA YABLUCHANSKA, Virginia	13540 HULL STREET RD		MIDLOTHIAN	Virginia	231122107	0.356844339	27
1558438663	MCMANUS	REGINALD	P	REGINALD P MCMANUS, Virginia	2525 N 10TH ST		ARLINGTON	Virginia	22201	0.357094818	27
1144665407	BABAR	AHMAD		AHMAD BABAR, Virginia	225 OAK SPRINGS DR STE 101		WARRENTON	Virginia	201862186	0.357381076	27
1407893811	WINFREY	RAINA		RAINA WINFREY, Virginia	110 KINGSLEY LN	SUITE 106	NORFOLK	Virginia	235054614	0.357773234	27
1326467754	SEALES	SAJEEWANE	MANJULA	SAJEEWANE MANJULA SEALES, Virginia	NAVAL MEDICAL CENTER PORTSMOUTH	1035 NIDER	VIRGINIA BEACH	Virginia	23459	0.358211054	27
1275026411	MAHONEY	ALEXANDRA		ALEXANDRA MAHONEY, Virginia	9300 DEWITT LOOP		FORT BELVOIR	Virginia	220605285	0.358766876	27
1003873662	RANSONE	STERLING	NEBLETT	STERLING NEBLETT RANSONE, Virginia	16681 PULLER HIGHWAY		DELTAVILLE	Virginia	23043	0.358829471	27
1659371805	HARRIS	SYDNEY	M	SYDNEY M HARRIS, Virginia	101 HOLBROOK ST		DANVILLE	Virginia	245411759	0.358990367	27
1952797425	GOLDBERG	SCOTT	M	SCOTT M GOLDBERG, Virginia	29 JEFFERSON CT		ZION CROSSROAD	Virginia	229429602	0.359055712	27
1669813457	KAPLAN-SINGER	BENJAMIN	ROBERT	BENJAMIN ROBERT KAPLAN-SINGER, Virginia	140 W 11TH ST		FRONT ROYAL	Virginia	226303512	0.359085325	27
1285609768	GIANVITTORIO	JOY		JOY GIANVITTORIO, Virginia	351 EDWIN DR STE 102		VIRGINIA BEACH	Virginia	234624559	0.359152727	27
1942294129	CULBERT	KEVIN	EUGENE	KEVIN EUGENE CULBERT, Virginia	607 E JUBAL EARLY DR		WINCHESTER	Virginia	226015178	0.359175634	27
1730157066	FREED	DANIEL	M	DANIEL M FREED, Virginia	2323 MEMORIAL AVE	SUITE 10	LYNCHBURG	Virginia	245012661	0.359310834	27
1073565289	PRILLAMAN	BARBARA	M.	BARBARA M. PRILLAMAN, Virginia	3510-A ANDERSON HWY.		POWHATAN	Virginia	23139	0.359704717	27
1801837133	GROSSMAN	RONALD	DAVID	RONALD DAVID GROSSMAN, Virginia	7364 RICHMOND RD		WILLIAMSBURG	Virginia	231887220	0.359778047	27
1689645327	HAFFIZULLA	HOPE	A	HOPE A HAFFIZULLA, Virginia	7300 ASHLAKE PKWY STE 100		CHESTERFIELD	Virginia	238322827	0.36005102	27
1922028430	BURGDORF	ROSELLA	O.	ROSELLA O. BURGDORF, Virginia	24 GLOUCESTER ROAD	UVA STUARTS	STUARTS DRAFT	Virginia	24477	0.36011526	27
1881254043	HARLAN	MATTHEW	SHEA	MATTHEW SHEA HARLAN, Virginia	3650 JOSEPH SIEWICK DR STE 400		FAIRFAX	Virginia	220331715	0.360144765	27
1851366959	RAUCHWARG	GLENN	T	GLENN T RAUCHWARG, Virginia	5424 DISCOVERY PARK BLVD	SUITE 201	WILLIAMSBURG	Virginia	23188	0.360472721	27
1467000836	MINK	SARA	NICHOLE	SARA NICHOLE MINK, Virginia	8233 OLD COURTHOUSE RD STE 170		VIENNA	Virginia	221823833	0.360935633	27
1104894526	SENTER	JAMES	PARKER	JAMES PARKER SENTER, Virginia	7523 DC CANEY RIDGE RD		COEBURN	Virginia	242304936	0.360937037	27
1255714598	BRADY	TAHMINA	HAQUE	TAHMINA HAQUE BRADY, Virginia	16890 FOREST RD		FOREST	Virginia	245514059	0.360959703	27
1972898476	THOMAE	PATRICK	MAURICE	PATRICK MAURICE THOMAE, Virginia	9300 DEWITT LOOP		FORT BELVOIR	Virginia	220605285	0.361017132	27
1952305609	LEE	DANE		DANE LEE, Virginia	24530 FALCON PLACE BLVD		ABINGDON	Virginia	242117657	0.36102991	27
1144290388	NEUSTATTER	PATRICK	L	PATRICK L NEUSTATTER, Virginia	1301 SAM PERRY BLVD		FREDERICKSBURG	Virginia	22401	0.361627185	27
1538638234	COCKERHAM	MORGAN	MAYS	MORGAN MAYS COCKERHAM, Virginia	100 COLLEGE DR		MARTINSVILLE	Virginia	241127588	0.36212247	27
1760672661	GRANADOS ORTE	BERTA	LISBETH	BERTA LISBETH GRANADOS ORTE, Virginia	46A BROAD STREET RD		MANAKIN SABOT	Virginia	231032213	0.362179415	27
1033111448	WITMAN	JOHN	A	JOHN A WITMAN, Virginia	1751 ERICKSON AVE		HARRISONBURG	Virginia	228018555	0.362314779	27
1922073162	BRITT	CHARLENE	M	CHARLENE M BRITT, Virginia	816 INDEPENDENCE BLVD	STE 100	VIRGINIA BEACH	Virginia	234556010	0.362417937	27
1972500668	COLE	RICHARD	CLAUDE	RICHARD CLAUDE COLE, Virginia	18877 JEB STUART HWY		STUART	Virginia	241711019	0.363005515	27
1518936244	PELFREY	DAVID	ALLEN	DAVID ALLEN PELFREY, Virginia	3700 FETTLER PARK DRIVE	DUMFRIES HE	DUMFRIES	Virginia	22025	0.363024391	27
1811334899	SPITZER	GRETEL	ALYCE	GRETEL ALYCE SPITZER, Virginia	124 AMBRIAR PLZ		AMHERST	Virginia	245214751	0.363099782	27
1013904515	HAACKE GOLDEN	ERIC	J	ERIC J HAACKE GOLDEN, Virginia	3400 HAYDENPARK LN STE 300		HENRICO	Virginia	232337867	0.363163771	27
1003039892	WHITE	TRAVIS	W	TRAVIS W WHITE, Virginia	6913 W GRACE ST		RICHMOND	Virginia	232263540	0.363326958	27
1841280963	BIGBEE	JOHN	A.	JOHN A. BIGBEE, Virginia	9715 LIBERIA AVE		MANASSAS	Virginia	201105837	0.363618741	27
1477647857	MOREY	ANN	M.	ANN M. MOREY, Virginia	24 GLOUCESTER RD		STUARTS DRAFT	Virginia	244773321	0.363806457	27
1740579861	PERI	MARTINA	DIANA	MARTINA DIANA PERI, Virginia	2900 TELESTAR CT		FALLS CHURCH	Virginia	220421206	0.364044794	27
1417900119	LOUKA	KAMAL	SELIM	KAMAL SELIM LOUKA, Virginia	4867 BAXTER RD	SUITE 105	VIRGINIA BEACH	Virginia	234624469	0.364205365	27
1578548707	MOTOS	RAMON	AVIS	RAMON AVIS MOTOS, Virginia	ONE CLINIC DR	CLAYPOOL HI	RICHLANDS	Virginia	246411100	0.365378029	27
1578069266	TOLANI	KARISHMA	VIJAY	KARISHMA VIJAY TOLANI, Virginia	600 GRESHAM DR FL 5		NORFOLK	Virginia	235071904	0.365956808	27
1699754150	CANTRELL	ELROY		ELROY CANTRELL, Virginia	13205 BOOKER T WASHINGTON HWY		HARDY	Virginia	241013947	0.366163182	27
1841296571	CARVER	DONALD	D.	DONALD D. CARVER, Virginia	408 16TH STREET		WEST POINT	Virginia	23181	0.367608521	27
1811016686	BLOUNT	MARGARET	ANN	MARGARET ANN BLOUNT, Virginia	106 PARK DRIVE	SUITE A	HOT SPRINGS	Virginia	24445	0.367973336	27
1316927767	TUNSTALL	JUNE	REBECCA	JUNE REBECCA TUNSTALL, Virginia	401-405 HOPEWELL STREET		HOPEWELL	Virginia	238602817	0.368184145	27
1568666170	DIAMOND-MYRST	SHARON	L.	SHARON L. DIAMOND-MYRST, Virginia	1221 LEE ST		CHARLOTTESVILL	Virginia	229080001	0.368345011	27
1497764138	SMITH	HOWARD	CLAYTON	HOWARD CLAYTON SMITH, Virginia	1120 FIRST COLONIAL RD	SUITE 100	VIRGINIA BEACH	Virginia	234542418	0.368404707	27
1871943340	LANDIS	CORINNE		CORINNE LANDIS, Virginia	9300 DEWITT LOOP		FORT BELVOIR	Virginia	220605285	0.36842076	27
1710965892	SZCZEPANIK	MICHELLE		MICHELLE SZCZEPANIK, Virginia	9501 FARRELL RD		FORT BELVOIR	Virginia	220605901	0.368481145	27
1760550800	POTTANAT	JANCY	G	JANCY G POTTANAT, Virginia	3031 PLANK RD		FREDERICKSBURG	Virginia	224014951	0.36879702	27
1255468526	SHMORHUN	EUGENE	A	EUGENE A SHMORHUN, Virginia	3025 HAMAKER CT	ST 350	FAIRFAX	Virginia	220312237	0.36931283	27
1871777557	HENSLEE	WARREN	PHILLIP	WARREN PHILLIP HENSLEE, Virginia	6400 SEVEN CORNERS PL	SUITE M	FALLS CHURCH	Virginia	220442009	0.370637743	27
1942397963	MORAN	MICHAEL	T	MICHAEL T MORAN, Virginia	110 LAKEWOOD LN		COVINGTON	Virginia	244265717	0.370901322	27
1629037171	MARKIN	LAURIE	SUSAN	LAURIE SUSAN MARKIN, Virginia	5645 STONE RD		CENTREVILLE	Virginia	201201618	0.37091415	27
1427119965	KHURSHID	TARIQ		TARIQ KHURSHID, Virginia	201 N WASHINGTON ST		FALLS CHURCH	Virginia	220464518	0.371287953	27
1093949422	SHIRSOLKAR	PRADNYA	P	PRADNYA P SHIRSOLKAR, Virginia	25055 RIDING PLZ	SUITE 220	SOUTH RIDING	Virginia	201525917	0.371538773	27
1831164037	MARSHALL	SHERI	T	SHERI T MARSHALL, Virginia	816 INDEPENDENCE BLVD	STE 100	VIRGINIA BEACH	Virginia	234556010	0.37197239	27
1740690759	HARRIS	KATHERINE		KATHERINE HARRIS, Virginia	150 MARKET RIDGE LN		DALEVILLE	Virginia	240833258	0.372189211	27
1790705309	MCLAUGHLIN	MAURA	REDINGTON	MAURA REDINGTON MCLAUGHLIN, Virginia	UVA STONEY CREEK FAMILY PRACTICE	2871 ROCKFI	NELLYSFORD	Virginia	22958	0.373193081	27
1104209980	DEUSO	COREY		COREY DEUSO, Virginia	142 S MAIN ST		DANVILLE	Virginia	245412922	0.373779833	27
1912100199	TRIMUEL	SHARITA	KEIYATTA	SHARITA KEIYATTA TRIMUEL, Virginia	12715 WARWICK BLVD	STE O	NEWPORT NEWS	Virginia	236061800	0.37382558	27
1659377356	CICCONE	CHRISTOPH	J.	CHRISTOPH J. CICCONE, Virginia	4125 IRONBOUND RD	SUITE 200	WILLIAMSBURG	Virginia	231882666	0.374823309	27
1881672160	CASSEL	TODD		TODD CASSEL, Virginia	17285 VETERANS MEMORIAL HWY		DUNGANNON	Virginia	242453937	0.374886995	27
1528422730	GIUNTA	SUZANNE		SUZANNE GIUNTA, Virginia	4730 N SOUTHSIDE PLAZA ST		RICHMOND	Virginia	232241742	0.375145029	27
1174889679	BERNENS	JESSICA	LYNNE	JESSICA LYNNE BERNENS, Virginia	5833 HARBOUR VIEW BLVD STE B		SUFFOLK	Virginia	234353760	0.375556568	27
1548226210	SANTOYO LOPEZ	JESUS	ALBERTO	JESUS ALBERTO SANTOYO LOPEZ, Virginia	12800 DARBY BROOK CT		WOODBRIDGE	Virginia	221922487	0.375563506	27
1215382940	DENNEMEYER	SARAH		SARAH DENNEMEYER, Virginia	8109 HINSON FARM RD STE 504		ALEXANDRIA	Virginia	223063411	0.375669577	27
1487627378	STIDHAM	GREGORY		GREGORY STIDHAM, Virginia	1107A BROOKDALE ST		MARTINSVILLE	Virginia	241124501	0.375856944	27
1902926827	DAS	SHANTHA		SHANTHA DAS, Virginia	150 KINGSLEY LN		NORFOLK	Virginia	235054602	0.375940621	27
1679521025	LIN	MICHAEL	T	MICHAEL T LIN, Virginia	400A HOSPITAL DR		WARRENTON	Virginia	201863026	0.375987257	27
1134102619	DUMS	ROBERT	M	ROBERT M DUMS, Virginia	6920 ROANOKE RD		SHAWSVILLE	Virginia	241622018	0.376574068	27
1346258159	DANIEL	JOHN	G	JOHN G DANIEL, Virginia	8152 NORTHUMBERLAND HWY		HEATHSVILLE	Virginia	224733309	0.376582497	27
1619358710	HINES	SHAUN	C.	SHAUN C. HINES, Virginia	295 WHARTON LN NE		NORTON	Virginia	24273	0.377070337	27
1619928827	MIXON	JAMES	HENRY	JAMES HENRY MIXON, Virginia	850 ENTERPRISE PKWY	SUITE 2200	HAMPTON	Virginia	236666251	0.377127189	27
1457566796	CHAWLA	VEENA		VEENA CHAWLA, Virginia	6230 ROLLING RD STE J		SPRINGFIELD	Virginia	221522326	0.377152603	27
1437144128	HARVEY	LORENA	L	LORENA L HARVEY, Virginia	13861 HULL STREET RD		MIDLOTHIAN	Virginia	231122003	0.377173953	27
1982124939	HANCOCK	KENDALL		KENDALL HANCOCK, Virginia	3650 JOSEPH SIEWICK DR STE 400		FAIRFAX	Virginia	220331715	0.377483015	27
1639483829	MEDIMPUDI	ARUNA		ARUNA MEDIMPUDI, Virginia	24585 STONE CARVER DR STE 200		ALDIE	Virginia	201053257	0.377731241	27
1528295342	TAO	JEANNETTE		JEANNETTE TAO, Virginia	3650 JOSEPH SIEWICK DR		FAIRFAX	Virginia	220331710	0.378347344	27
1215999776	MATTSON	RODGER	CURTIS	RODGER CURTIS MATTSON, Virginia	3700 S MAIN ST STE 1A		BLACKSBURG	Virginia	24060	0.378395149	27
1699761676	LARSON	STEVEN	DOUGLAS	STEVEN DOUGLAS LARSON, Virginia	12330 PINECREST RD		RESTON	Virginia	201911642	0.378703186	27
1679130991	SHABBIR	ZONAIRA		ZONAIRA SHABBIR, Virginia	109 BRIDGE ST STE 201		DANVILLE	Virginia	245411222	0.37874994	27
1871577015	MALINCHAK	MARIE	LESLIE	MARIE LESLIE MALINCHAK, Virginia	3239 ELECTRIC RD	SUITE A	ROANOKE	Virginia	240186444	0.378809054	27
1881763217	WONG	EDWIN	HO-WING	EDWIN HO-WING WONG, Virginia	555 HERNDON PARKWAY	SUITE 100	HERNDON	Virginia	20170	0.378857466	27
1265412936	MORGAN	ALAN	J	ALAN J MORGAN, Virginia	1661 S MAIN ST		HARRISONBURG	Virginia	228012728	0.379647126	27
1285653568	HUNGARLAND	JOHN	DAVID	JOHN DAVID HUNGARLAND, Virginia	4545 RIVERSIDE DR	SUITE A	DANVILLE	Virginia	245415172	0.380017892	27
1144251687	FREY	LINDA	KAY	LINDA KAY FREY, Virginia	2019 MEADE PKWY		SUFFOLK	Virginia	234344259	0.380371082	27
1053678805	NIRAVEL	ANGELI	A	ANGELI A NIRAVEL, Virginia	142 S MAIN ST		DANVILLE	Virginia	245412922	0.380446095	27
1952496788	FOLIACO	WALTER		WALTER FOLIACO, Virginia	2500 POCOSHOCK PL STE 104		RICHMOND	Virginia	232356345	0.380765431	27
1114115623	SANDERS	NEAL	RAY	NEAL RAY SANDERS, Virginia	1020 TERRACE DR		MARION	Virginia	243544392	0.380908606	27
1619948320	DOLNEY	JAMES	KENNETH	JAMES KENNETH DOLNEY, Virginia	620 JOHN PAUL JONES CIR		PORTSMOUTH	Virginia	23708	0.381103984	27
1851366157	SALUMBIDES	MARIA C	J	MARIA C J SALUMBIDES, Virginia	3745 HOLLAND RD		VIRGINIA BEACH	Virginia	234522847	0.381702401	27
1013982404	JOYCE	JOHN	O	JOHN O JOYCE, Virginia	1326 E LITTLE CREEK RD		NORFOLK	Virginia	23518	0.381729978	27
1780171850	QIU	KENNETH	DENG	KENNETH DENG QIU, Virginia	10510 JEFFERSON AVE STE A		NEWPORT NEWS	Virginia	236013102	0.381800074	27
1821290131	BOWLING	DONALD	BRUCE	DONALD BRUCE BOWLING, Virginia	100 FAIRVIEW DR		FRANKLIN	Virginia	238511238	0.382125845	27
1891187365	UHRIG	JARROD		JARROD UHRIG, Virginia	3 RIVERSIDE CIR		ROANOKE	Virginia	240164955	0.382243672	27
1730142241	HOLLAND	SONYA	DENISE	SONYA DENISE HOLLAND, Virginia	422 GARRISONVILLE RD	SUITE 102	STAFFORD	Virginia	225541573	0.382355996	27
1275761850	KLAUS	CHRISTIAN		CHRISTIAN KLAUS, Virginia	2145 MOUNT PLEASANT BLVD SE		ROANOKE	Virginia	240143632	0.382783474	27
1578806873	MIHNOVETS	JONATHAN	A	JONATHAN A MIHNOVETS, Virginia	125 BUENA VISTA CIR		SOUTH HILL	Virginia	239701431	0.382961997	27
1063476513	MCALEER-LEAVE	LAURA	EVELYN	LAURA EVELYN MCALEER-LEAVE, Virginia	858 J CLYDE MORRIS BLVD		NEWPORT NEWS	Virginia	236011303	0.383266132	27
1962516179	AYALEW	KASSA		KASSA AYALEW, Virginia	4921 SEMINARY RD	SUITE 115	ALEXANDRIA	Virginia	223111838	0.383282285	27
1649237157	LAZO	IVAN	E	IVAN E LAZO, Virginia	441 PINEY FOREST RD STE A		DANVILLE	Virginia	245404154	0.383431579	27
1043743503	CRAWFORD	STEPHANIE	A.	STEPHANIE A. CRAWFORD, Virginia	13540 HULL STREET RD		MIDLOTHIAN	Virginia	231122107	0.38347144	27
1942283296	MARTIN	PAULA		PAULA MARTIN, Virginia	22890 VIRGIL H GOODE HWY		BOONES MILL	Virginia	240654989	0.384338932	27
1033199708	HOTCHKISS	JEROME	J	JEROME J HOTCHKISS, Virginia	1380 LITTLE SORRELL DR STE 100		HARRISONBURG	Virginia	22801	0.38441276	27
1598726846	GOMEZ	ROY	CLEMENT	ROY CLEMENT GOMEZ, Virginia	2308 CEDAR VALLEY DR		CEDAR BLUFF	Virginia	246099302	0.384523048	27
1255304168	BEIRNE	TIMOTHY		TIMOTHY BEIRNE, Virginia	415 S POLLARD ST		VINTON	Virginia	241792502	0.384713245	27
1073601035	LUGO-ESCHENWA	VIVIAN	L	VIVIAN L LUGO-ESCHENWA, Virginia	2000 N BEAUREGARD ST	SUITE 330	ALEXANDRIA	Virginia	223111748	0.385054627	27
1508857889	TSUI	CAMILLA	KAM-MING	CAMILLA KAM-MING TSUI, Virginia	901 PLANTATION RD	SUITE 1	BLACKSBURG	Virginia	240603880	0.38588473	27
1215908843	ALVARADO	JACINTO		JACINTO ALVARADO, Virginia	308 W MAIN ST		SALTVILLE	Virginia	243703112	0.38608508	27
1942261409	BALL	THOMAS	ALAN	THOMAS ALAN BALL, Virginia	351 VALLEY HEALTH WAY # 300		FRONT ROYAL	Virginia	226306480	0.386105017	27
1447248745	TRIPLETT	LARAMIE	CURTIS	LARAMIE CURTIS TRIPLETT, Virginia	613 CAMPUS DR	SUITE 200	ABINGDON	Virginia	242109703	0.386538869	27
1346234648	DOLCICH	AUGUSTINE	A	AUGUSTINE A DOLCICH, Virginia	4080 LAFAYETTE CENTER DRIVE	STE 170	CHANTILLY	Virginia	20151	0.387015375	27
1174191670	MASSMANN	AUBREY		AUBREY MASSMANN, Virginia	3650 JOSEPH SIEWICK DR STE 400		FAIRFAX	Virginia	220331715	0.387301445	27
1023080827	PORTER	MEREDITH	LYNN	MEREDITH LYNN PORTER, Virginia	2501 PARKERS LN		ALEXANDRIA	Virginia	223063209	0.387379298	27
1588628705	BROWN	PAUL	GARLAND	PAUL GARLAND BROWN, Virginia	1616 N MAIN ST	SUITE C	MARION	Virginia	243544398	0.387424811	27
1609825553	BUGARIN	LOPITO	BAUSA	LOPITO BAUSA BUGARIN, Virginia	200 MEDICAL PARKWAY	SUITE 315	CHESAPEAKE	Virginia	23320	0.387884563	27
1790781474	OVERHOLTZER	JULIE	F	JULIE F OVERHOLTZER, Virginia	6201 CENTREVILLE RD	STE 100	CENTREVILLE	Virginia	201212626	0.388166411	27
1609381789	LIU	STEPHANIE	WEI	STEPHANIE WEI LIU, Virginia	1450 SACHEM PL UNIT 201		CHARLOTTESVILL	Virginia	229012554	0.388250652	27
1790746139	LANHAM	JOHN	LOUIS	JOHN LOUIS LANHAM, Virginia	1149 ROSE HILL DR	JOHN L LANH	CHARLOTTESVILL	Virginia	22903	0.388268169	27
1891057394	BRELAND	DANIEL	MATTHEW	DANIEL MATTHEW BRELAND, Virginia	2323 MEMORIAL AVE	SUITE 10	LYNCHBURG	Virginia	245012661	0.388705888	27
1407898430	WALLACE	RHONDA	ALICE MCK	RHONDA ALICE MCK WALLACE, Virginia	620 JOHN PAUL JONES CIR		PORTSMOUTH	Virginia	237082111	0.388774327	27
1447479373	OLIN	RICHARD	T	RICHARD T OLIN, Virginia	1936 OPITZ BLVD	A	WOODBRIDGE	Virginia	221913360	0.388990548	27
1003872888	LIS	BARBARA	D.	BARBARA D. LIS, Virginia	1239 CEDAR RD		CHESAPEAKE	Virginia	233227103	0.389184575	27
1073716106	GATA	RENATO	GARCIA	RENATO GARCIA GATA, Virginia	858 J CLYDE MORRIS BLVD		NEWPORT NEWS	Virginia	236011303	0.39016332	27
1487974200	EIRICH	ANNA		ANNA EIRICH, Virginia	104 SELMA DR		WINCHESTER	Virginia	226013834	0.390182668	27
1528039054	GARDNER	JAMES	MATTHEW	JAMES MATTHEW GARDNER, Virginia	613 CAMPUS DR	SUITE 200	ABINGDON	Virginia	242109703	0.390333631	27
1285879981	PERVAIZ	SABEEN		SABEEN PERVAIZ, Virginia	4041 UNIVERSITY DR STE 405		FAIRFAX	Virginia	220303410	0.390388276	27
1518146554	AGGARWAL	RAJIV	KUMAR	RAJIV KUMAR AGGARWAL, Virginia	211 S KING ST		LEESBURG	Virginia	201752905	0.390790263	27
1598824542	AKBAR	FAIZA	S	FAIZA S AKBAR, Virginia	5360 TWIN HICKORY RD		GLEN ALLEN	Virginia	230595682	0.391024141	27
1194876086	OSHIKI	MICHAEL	SEIJI	MICHAEL SEIJI OSHIKI, Virginia	6311 RICHMOND HWY		ALEXANDRIA	Virginia	223066410	0.391205889	27
1104113570	SINGH	MANPREET		MANPREET SINGH, Virginia	6355 WALKER LN STE 500		ALEXANDRIA	Virginia	223103251	0.391463944	27
1154617397	PAINE	MATTHEW	STEPHEN	MATTHEW STEPHEN PAINE, Virginia	13540 HULL STREET RD		MIDLOTHIAN	Virginia	231122107	0.391694217	27
1790776763	EVANS	PAUL	EDWARD	PAUL EDWARD EVANS, Virginia	4107 W MERCURY BLVD		HAMPTON	Virginia	236663729	0.39200839	27
1740249317	HARGROVE	LILY	WISE	LILY WISE HARGROVE, Virginia	2 BOARS HEAD PL	SUITE 110	CHARLOTTESVILL	Virginia	229034677	0.392368876	27
1962482968	RIVAS	JUAN	ANTONIO	JUAN ANTONIO RIVAS, Virginia	8380 BOYDTON PLANK ROAD		ALBERTA	Virginia	23821	0.392693513	27
1811981129	TANDECIARZ	SANDRA	I	SANDRA I TANDECIARZ, Virginia	115 PARK ST SE	SUITE 300	VIENNA	Virginia	221804653	0.393269924	27
1932361730	REED	JOHN	PEARSON	JOHN PEARSON REED, Virginia	53 S MEDICAL PARK DR		FISHERSVILLE	Virginia	229392333	0.393522825	27
1134147580	FLOWERS	JEANNE	SMITH	JEANNE SMITH FLOWERS, Virginia	3919 PETERS CREEK DR		STUART	Virginia	241713537	0.393553317	27
1770691529	KUZEL	ANTON	JOHN	ANTON JOHN KUZEL, Virginia	1250 E MARSHALL ST	FAMILY MEDI	RICHMOND	Virginia	232985051	0.393635712	27
1023003308	STEWART	DAVID	WAYNE	DAVID WAYNE STEWART, Virginia	209 OLD WATERFORD RD NW		LEESBURG	Virginia	201762116	0.393883336	27
1376514042	WEIXLER	WARREN	PAUL	WARREN PAUL WEIXLER, Virginia	2855 DENBIGH BLVD	SUITE A	YORKTOWN	Virginia	236926501	0.393994117	27
1043273832	LEADBEATER	JEANNINE	M	JEANNINE M LEADBEATER, Virginia	3241 WESTERN BRANCH BLVD		CHESAPEAKE	Virginia	233215260	0.394370694	27
1386268670	PILLINGER	STEPHEN	MICHAEL	STEPHEN MICHAEL PILLINGER, Virginia	109 BRIDGE ST STE 201		DANVILLE	Virginia	245411222	0.394534466	27
1003814005	LEWIS	JOHN	WARREN	JOHN WARREN LEWIS, Virginia	436 CLAIRMONT CT	SUITE 100	COLONIAL HEIGH	Virginia	238341765	0.394551672	27
1558330712	GREEN	SHANNAN		SHANNAN GREEN, Virginia	140 W 11TH ST		FRONT ROYAL	Virginia	226303512	0.394685932	27
1376543645	CHAMBERS	JOSEPH	F	JOSEPH F CHAMBERS, Virginia	8640 SUDLEY RD	SUITE 203	MANASSAS	Virginia	201104420	0.394789144	27
1841215225	MOORE	RAYMOND	MICHAEL	RAYMOND MICHAEL MOORE, Virginia	280 VA AVENUE NE	SUITE 101	NORTON	Virginia	242731539	0.394874737	27
1255310405	RO	OHSANG	NMI	OHSANG NMI RO, Virginia	7008 LITTLE RIVER TPKE STE A		ANNANDALE	Virginia	220033234	0.395135631	27
1417342221	KALIDINDI	PRIYANKA		PRIYANKA KALIDINDI, Virginia	1043 STERLING RD STE 104		HERNDON	Virginia	201703842	0.395310287	27
1336127323	DOBYNS	THOMAS	ELROY	THOMAS ELROY DOBYNS, Virginia	4579 S AMHERST HWY		MADISON HEIGHT	Virginia	245725343	0.395442564	27
1609875293	POWERS	KEVIN	LARRY	KEVIN LARRY POWERS, Virginia	4000A GLENSIDE DR		RICHMOND	Virginia	232284102	0.395617306	27
1184034035	HILLDRUP	KELLEY	MCQUIDDY	KELLEY MCQUIDDY HILLDRUP, Virginia	3510 ANDERSON HWY STE A		POWHATAN	Virginia	231395846	0.395948861	27
1992955777	ELSAYED	SOHAIB	S.	SOHAIB S. ELSAYED, Virginia	25055 RIDING PLZ STE 220		SOUTH RIDING	Virginia	20152	0.396044308	27
1790003598	WISNER	MELISSA	JOI	MELISSA JOI WISNER, Virginia	44095 PIPELINE PLZ	SUITE 370	ASHBURN	Virginia	201475898	0.396840011	27
1083612931	CROW	WILLIAM	C.	WILLIAM C. CROW, Virginia	2323 MEMORIAL AVE	SUITE 10	LYNCHBURG	Virginia	245012661	0.397567753	27
1558360214	VILLARREAL	YVONNE	M	YVONNE M VILLARREAL, Virginia	385 GARRISONVILLE RD	SUITE 211	STAFFORD	Virginia	225541545	0.397585272	27
1609298017	MALDONADO	PAUL	ANTHONY	PAUL ANTHONY MALDONADO, Virginia	620 JOHN PAUL JONES CIR	NAVAL MEDIC	PORTSMOUTH	Virginia	237082111	0.39788563	27
1669823332	DOCKERY	ELIZABETH	JULISSA	ELIZABETH JULISSA DOCKERY, Virginia	16000 JOHNSTON MEMORIAL DR		ABINGDON	Virginia	24211	0.397889397	27
1942295084	SQUIRES	WILLIAM	A	WILLIAM A SQUIRES, Virginia	430 CLAREMONT CT STE 123		COLONIAL HEIGH	Virginia	238341770	0.39789015	27
1023632510	SMITH	MONIKA	SCHAUB	MONIKA SCHAUB SMITH, Virginia	74 MIZPAH RD		LOCUST HILL	Virginia	230929808	0.39799713	27
1194986836	NIGRO	CLAUDINE		CLAUDINE NIGRO, Virginia	140 W 11TH ST		FRONT ROYAL	Virginia	226303512	0.398042333	27
1295816825	WHITEHURST-CO	MICHELLE	Y.	MICHELLE Y. WHITEHURST-CO, Virginia	1250 E MARSHALL STREET	FAMILY MEDI	RICHMOND	Virginia	232980216	0.398336438	27
1053479261	KING	DIANE	L.	DIANE L. KING, Virginia	6200 STATION DR		BEALETON	Virginia	227129374	0.398506869	27
1699963926	BUHR	ROBERT	HENRY	ROBERT HENRY BUHR, Virginia	1100 SPRUCE ST		MARTINSVILLE	Virginia	241124509	0.398564738	27
1306803341	ELLIOTT	JOY		JOY ELLIOTT, Virginia	10510 JEFFERSON AVE	SUITE A	NEWPORT NEWS	Virginia	236013102	0.398600129	27
1699749648	BENTREM	GEORGE	ALEXANDER	GEORGE ALEXANDER BENTREM, Virginia	12515 TIMBER WAY	RT 259	BROADWAY	Virginia	22815	0.398627355	27
1508966573	BOWERS	LEO	C	LEO C BOWERS, Virginia	26 WINE ST		HAMPTON	Virginia	236693584	0.398990897	27
1245337500	SAMMS	SHARI	LYNN	SHARI LYNN SAMMS, Virginia	4106 PORTSMOUTH BLVD		PORTSMOUTH	Virginia	237012968	0.400200617	27
1245451194	PERALTA	MANUEL	T	MANUEL T PERALTA, Virginia	2103 GRAVES MILL RD		FOREST	Virginia	245512675	0.400230342	27
1588621353	YUENGERT	MARY	AGNES	MARY AGNES YUENGERT, Virginia	611 DENBIGH BLVD		NEWPORT NEWS	Virginia	236084415	0.400256648	27
1184635518	MARKS	CHARLES	W	CHARLES W MARKS, Virginia	1464 MOUNT PLEASANT RD	SUITE 16 #5	CHESAPEAKE	Virginia	233224043	0.401256823	27
1629186481	SHUPACK	IAN	S	IAN S SHUPACK, Virginia	7571 COLD HARBOR RD		MECHANICSVILLE	Virginia	231111631	0.401537726	27
1639264450	MITCHELL	ELLEN	K	ELLEN K MITCHELL, Virginia	2500 POCOSHOCK PL STE 104		RICHMOND	Virginia	232356345	0.40173115	27
1760674345	GURRALA	JOSEPH	PARIMAL	JOSEPH PARIMAL GURRALA, Virginia	17336 PICKWICK DR	SUITE 179	PURCELLVILLE	Virginia	20132	0.401907327	27
1780655613	DERDEN	PAUL	J	PAUL J DERDEN, Virginia	602 W MORGAN AVE	SUITE 3	PENNINGTON GAP	Virginia	242772036	0.402100004	27
1679504062	WEINSTEIN	DAVID	JAY	DAVID JAY WEINSTEIN, Virginia	109 RAILROAD AVENUE		WAKEFIELD	Virginia	23888	0.40257955	27
1558596031	TRAN	TAM	XUAN	TAM XUAN TRAN, Virginia	10510 JEFFERSON AVE STE A		NEWPORT NEWS	Virginia	236013102	0.402660078	27
1710560446	NAIK	SHARVANI	MANIK	SHARVANI MANIK NAIK, Virginia	109 BRIDGE ST STE 201		DANVILLE	Virginia	245411222	0.403651299	27
1326063579	REYNOLDS	THOMAS	E.	THOMAS E. REYNOLDS, Virginia	1200 SUNSET LN STE 2210		CULPEPER	Virginia	227013376	0.404218714	27
1295780500	DENEKAS	ALAN	M	ALAN M DENEKAS, Virginia	1613 OAKWOOD ST	EMERGENCY D	BEDFORD	Virginia	245231213	0.404337988	27
1154356897	GOODNIGHT	ROBERT	H.	ROBERT H. GOODNIGHT, Virginia	705 MAIN ST		DANVILLE	Virginia	245411803	0.404785209	27
1013115112	DURBHAKULA	SEETHA	M	SEETHA M DURBHAKULA, Virginia	7617 LITTLE RIVER TURNPIKE	SUITE 600	ANNANDALE	Virginia	220032603	0.404974729	27
1174612824	LESNETT	JAMES	CURTIS	JAMES CURTIS LESNETT, Virginia	UNIT 12	WESTWOOD ME	BLUEFIELD	Virginia	24605	0.405004266	27
1811912645	HARDY	JOY	B	JOY B HARDY, Virginia	2767 FRANKLIN TPKE		DANVILLE	Virginia	24540	0.405389044	27
1255318978	POWELL	TIFFANY	ANN	TIFFANY ANN POWELL, Virginia	70 WESTWIND RD		MONETA	Virginia	241213726	0.405612381	27
1861840043	AVENT	KASSI		KASSI AVENT, Virginia	515 NEWTOWN RD		VIRGINIA BEACH	Virginia	234625620	0.405621267	27
1720079742	BLANCHARD	JEFFREY	G	JEFFREY G BLANCHARD, Virginia	132 PROFESSIONAL CIR		WILLIAMSBURG	Virginia	231853374	0.405886041	27
1265589816	LEWRY BEAUVAI	NATASHA	WYNNE	NATASHA WYNNE LEWRY BEAUVAI, Virginia	4401 FORD AVE	SUITE 250	ALEXANDRIA	Virginia	223021473	0.406217072	27
1952630725	AJJARAPU	ESTHER	S	ESTHER S AJJARAPU, Virginia	100 MAIN STREET		ST. CHARLES	Virginia	24282	0.406877033	27
1467508135	RYAN	CHRISTOPH	P	CHRISTOPH P RYAN, Virginia	700 S WASHINGTON ST STE 330		ALEXANDRIA	Virginia	223144252	0.407273592	27
1215026703	GOVIL	KANIKA		KANIKA GOVIL, Virginia	14133 ROBERT PARIS CT		CHANTILLY	Virginia	201514203	0.407752517	27
1003009119	MOHLER	TROY	RANDOLPH	TROY RANDOLPH MOHLER, Virginia	17336 PICKWICK DRIVE	BUILDING A	PURCELLVILLE	Virginia	201326602	0.407816375	27
1376591560	SCANLON-ROWLE	NICOLE		NICOLE SCANLON-ROWLE, Virginia	1280A MAIN ST		ALTAVISTA	Virginia	245171458	0.407826829	27
1720242662	MILLER	NATHAN	BURWELL	NATHAN BURWELL MILLER, Virginia	10100 FAIRFAX BLVD		FAIRFAX	Virginia	220302000	0.407827646	27
1790195246	ARTHUR	MICHAEL		MICHAEL ARTHUR, Virginia	4235 COLONIAL AVE	FIRST FLOOR	ROANOKE	Virginia	240184002	0.408103592	27
1740576107	WHITING	JESSICA	RENEE	JESSICA RENEE WHITING, Virginia	1935 W MAIN ST		SALEM	Virginia	241533109	0.408423452	27
1689028136	LEUSCHEN	JANELLE		JANELLE LEUSCHEN, Virginia	3610C KING ST		ALEXANDRIA	Virginia	223021908	0.408466805	27
1679574321	SYPTAK	JOHN	MICHAEL	JOHN MICHAEL SYPTAK, Virginia	1831 RESERVOIR ST		HARRISONBURG	Virginia	228018743	0.408802236	27
1396237582	HWIG	NAURAS		NAURAS HWIG, Virginia	140 W 11TH ST		FRONT ROYAL	Virginia	226303512	0.408869368	27
1982642930	CULKIN	BONNIE		BONNIE CULKIN, Virginia	4461 STARKEY ROAD SUITE 201		ROANOKE	Virginia	24018	0.409861395	27
1225005804	CUMMINGS	WILLIAM	S	WILLIAM S CUMMINGS, Virginia	5251 JOHN TYLER HWY	STE 15	WILLIAMSBURG	Virginia	23185	0.409923092	27
1902897929	KIM	JUN	W.	JUN W. KIM, Virginia	1200 SUNSET LN	SUITE 2210	CULPEPER	Virginia	227013376	0.409996364	27
1316580954	VINCENT	RUBEENA		RUBEENA VINCENT, Virginia	8508 QUEEN ELIZABETH BLVD		ANNANDALE	Virginia	220034308	0.410031739	27
1558589309	TURNER	SARAH	M	SARAH M TURNER, Virginia	3700 S MAIN ST STE 1A		BLACKSBURG	Virginia	240607017	0.411033985	27
1750476172	NOBLE	ALAN	EDWARD	ALAN EDWARD NOBLE, Virginia	4601 IRONBOUND RD		WILLIAMSBURG	Virginia	231882648	0.411089436	27
1104881002	MILLER	JACOB	W.	JACOB W. MILLER, Virginia	155 KINGSLEY LN	SUITE 400	NORFOLK	Virginia	235054629	0.411264209	27
1316998537	GLAZIER	MARIA	GINA	MARIA GINA GLAZIER, Virginia	3000 WATERCOVE RD		MIDLOTHIAN	Virginia	231123982	0.411307063	27
1740625557	SIFORD	KARA	E	KARA E SIFORD, Virginia	8640 SUDLEY RD STE 203		MANASSAS	Virginia	20110	0.411480479	27
1326053992	NOOR	SIDI	Y	SIDI Y NOOR, Virginia	142 HIGHLAND DR		LEBANON	Virginia	242664636	0.411526155	27
1114095072	COOK	ANDREW	D	ANDREW D COOK, Virginia	1600 WESTBROOK AVE		RICHMOND	Virginia	232273337	0.411566348	27
1568432276	WYMAN	MARY	JANE	MARY JANE WYMAN, Virginia	14450 SMOKETOWN RD		WOODBRIDGE	Virginia	221924712	0.411658962	27
1578842191	GAMBHIR	SAURABH		SAURABH GAMBHIR, Virginia	12255 FAIR LAKES PKWY		FAIRFAX	Virginia	220333952	0.411785936	27
1831532084	WINCHESTER	JENNIFER	CHRISTINE	JENNIFER CHRISTINE WINCHESTER, Virginia	6501 LOISDALE CT		SPRINGFIELD	Virginia	221501826	0.411786749	27
1487624276	BENDER	WILLIAM	J.	WILLIAM J. BENDER, Virginia	1867 AMHERST ST		WINCHESTER	Virginia	226012801	0.412078823	27
1972654929	ARMISTEAD	SCOTT	T	SCOTT T ARMISTEAD, Virginia	1441 JOHNSTON WILLIS DR		RICHMOND	Virginia	232354730	0.41212988	27
1710220132	HARDIN	ASHLY	NICOLE	ASHLY NICOLE HARDIN, Virginia	48 NEWMARKET SQ		NEWPORT NEWS	Virginia	23605	0.412194399	27
1407312333	SAXBY	HEATHER		HEATHER SAXBY, Virginia	360 BROWNS HILL CT		MIDLOTHIAN	Virginia	231149500	0.412808842	27
1043325434	GRAHAM	LEROY		LEROY GRAHAM, Virginia	15408 WARWICK BLVD		NEWPORT NEWS	Virginia	236081576	0.412909111	27
1760822324	RABKIN	ILYA		ILYA RABKIN, Virginia	3650 JOSEPH SIEWICK DR	SUITE 400	FAIRFAX	Virginia	220331710	0.41349579	27
1174652010	ARSHAD	MUHAMMAD		MUHAMMAD ARSHAD, Virginia	9300 DEWITT LOOP		FORT BELVOIR	Virginia	220605285	0.413770975	27
1033191606	RODMAN	JAMES	M	JAMES M RODMAN, Virginia	104 CAROLINA AVE		BROOKNEAL	Virginia	245282643	0.414642387	27
1275524118	WESDOCK	JAMES	CHRISTOPH	JAMES CHRISTOPH WESDOCK, Virginia	13911 ST FRANCIS BLVD	SUITE 101	MIDLOTHIAN	Virginia	23114	0.414665951	27
1720753783	BROGAN	TAYLOR	RAE	TAYLOR RAE BROGAN, Virginia	2252 MAGNOLIA AVE		BUENA VISTA	Virginia	244163122	0.415756661	27
1841454600	HAHN	MATTHEW	T	MATTHEW T HAHN, Virginia	3000 POTOMAC AVE		ALEXANDRIA	Virginia	223053084	0.416041907	27
1467835215	NGO	MINH-HAI	DOAN	MINH-HAI DOAN NGO, Virginia	8008 WESTPARK DR		MC LEAN	Virginia	221023109	0.416607355	27
1063484806	FESHAMI	BARBARA	ANNE HARR	BARBARA ANNE HARR FESHAMI, Virginia	170 PROSPERITY DR		WINCHESTER	Virginia	226025356	0.416635394	27
1316986664	SIEDLECKI	JOHN	ALEXANDER	JOHN ALEXANDER SIEDLECKI, Virginia	3742 WINTERFIELD RD		MIDLOTHIAN	Virginia	231139238	0.417363096	27
1851370951	PARSON	MICHAEL	I	MICHAEL I PARSON, Virginia	4714 MARSHALL AVE		NEWPORT NEWS	Virginia	236072247	0.418187482	27
1912566217	REED	ALEXANDER	BRAMWELL	ALEXANDER BRAMWELL REED, Virginia	9300 DEWITT LOOP		FORT BELVOIR	Virginia	220605285	0.418550252	27
1083721757	MAYBERRY	BARRY	MARSHALL	BARRY MARSHALL MAYBERRY, Virginia	160 TRAINING CENTER RD		HILLSVILLE	Virginia	243435149	0.418893207	27
1922063650	MAYER	BRITTA	LYNN	BRITTA LYNN MAYER, Virginia	6501 LOISDALE CT		SPRINGFIELD	Virginia	221501826	0.420154226	27
1124438874	FAROOQ	TAMKEEN	M.	TAMKEEN M. FAROOQ, Virginia	6355 WALKER LN STE 500		ALEXANDRIA	Virginia	223103251	0.420586742	27
1144684788	QUIRK	JESSICA	LYNN	JESSICA LYNN QUIRK, Virginia	825 FAIRFAX AVE STE 118		NORFOLK	Virginia	235071912	0.420748388	27
1194136986	VAIDYA	KIMAYA	M	KIMAYA M VAIDYA, Virginia	2671 AVENIR PL STE B		VIENNA	Virginia	221807485	0.420881581	27
1548200397	ROMANO	MICHELE	ALANA	MICHELE ALANA ROMANO, Virginia	3998 FAIR RIDGE DR	SUITE 280	FAIRFAX	Virginia	220332907	0.420883405	27
1417306432	KING-MALLORY	REBECCA		REBECCA KING-MALLORY, Virginia	5826 RUEBUSH RD		DUBLIN	Virginia	24084	0.421089954	27
1174963995	BRADSHAW	JOSEPH	DANIEL	JOSEPH DANIEL BRADSHAW, Virginia	10510 JEFFERSON AVE	SUITE A	NEWPORT NEWS	Virginia	236013102	0.4212014	27
1720341589	DONECKER	JAMES	FLINN	JAMES FLINN DONECKER, Virginia	12997 WARWICK BLVD		NEWPORT NEWS	Virginia	236028352	0.421224329	27
1417482555	WEINGART	MICHAEL		MICHAEL WEINGART, Virginia	140 W 11TH ST		FRONT ROYAL	Virginia	226303512	0.421331976	27
1700956414	WELLY	CHARLES	W.	CHARLES W. WELLY, Virginia	5 W BACK ST STE 101		FINCASTLE	Virginia	240904368	0.421343758	27
1154397156	ZELENAK	JAMES	KENNETH	JAMES KENNETH ZELENAK, Virginia	1800 GLENSIDE DR STE 101		RICHMOND	Virginia	232263769	0.421579376	27
1154329779	CARTER	FRANCIS	C.	FRANCIS C. CARTER, Virginia	1280A MAIN STREET		ALTAVISTA	Virginia	24517	0.422166657	27
1578097788	PINDER	REGINALD	SAMUEL	REGINALD SAMUEL PINDER, Virginia	10510 JEFFERSON AVE	SUITE A	NEWPORT NEWS	Virginia	236013102	0.422421312	27
1487627089	HANNA	EDWARD	S	EDWARD S HANNA, Virginia	675 BATTLEFIELD BLVD N		CHESAPEAKE	Virginia	233204900	0.422837463	27
1164409942	AARON	MAUREEN	M	MAUREEN M AARON, Virginia	314 FAIRY STREET EXT	SUITE A	MARTINSVILLE	Virginia	241121913	0.422915079	27
1003873159	WILLNER	HENRY	S.	HENRY S. WILLNER, Virginia	2900 TELESTAR CT		FALLS CHURCH	Virginia	220421206	0.42339608	27
1003027913	OLSEN	ROBIN		ROBIN OLSEN, Virginia	1314 PETERS CREEK RD NW		ROANOKE	Virginia	240172500	0.423861994	27
1255426029	HOFFMAN	RICHARD	H	RICHARD H HOFFMAN, Virginia	2500 POCOSHOCK PL STE 104		RICHMOND	Virginia	232356345	0.424412541	27
1992829238	QUARSHIE	GEORGE		GEORGE QUARSHIE, Virginia	20901 CHESTERFIELD AVE		SOUTH CHESTERF	Virginia	238031903	0.424596411	27
1225039845	WHITEHEAD	DAVID	C	DAVID C WHITEHEAD, Virginia	1831 RESERVOIR ST		HARRISONBURG	Virginia	228018743	0.424981124	27
1710242219	BRYANT	MATTHEW	EARLE	MATTHEW EARLE BRYANT, Virginia	146 S MAIN ST STE 3		LEXINGTON	Virginia	24450	0.424992835	27
1265526974	HEATON	ROY	EARL	ROY EARL HEATON, Virginia	2517 NORTH GLEBE ROAD		ARLINGTON,	Virginia	22207	0.425305271	27
1205861135	TUCKER	ALTON	GLENN	ALTON GLENN TUCKER, Virginia	8991 COTSWOLD DRIVE		BURKE	Virginia	22015	0.425757691	27
1619085552	BRADNER	MELISSA	K	MELISSA K BRADNER, Virginia	1250 E. MARSHALL STREET	FAMILY MEDI	RICHMOND	Virginia	232980510	0.426812352	27
1548346729	MOORE	HARRY	LYNN	HARRY LYNN MOORE, Virginia	55 MINT SPRING CIRCLE		STAUNTON	Virginia	24401	0.426936732	27
1457326811	POULSEN	WENDELL	T	WENDELL T POULSEN, Virginia	5659 PARKWAY DR	STE 100	GLOUCESTER	Virginia	230613792	0.427059104	27
1235108358	PRIDDY	JOHN	W	JOHN W PRIDDY, Virginia	1935 W MAIN ST		SALEM	Virginia	241533109	0.42716137	27
1851413488	JOHNSTON	TRACY	MARIE	TRACY MARIE JOHNSTON, Virginia	130 PEYTON ST		WINCHESTER	Virginia	226013935	0.42762885	27
1275524506	ROSS	WESLEY	J	WESLEY J ROSS, Virginia	1371 LEE HWY		VERONA	Virginia	24482	0.42765606	27
1093721813	BAHORIK	CLAUDIA	J.	CLAUDIA J. BAHORIK, Virginia	1970 ROANOKE BLVD		SALEM	Virginia	241536404	0.427689969	27
1962457275	BYMAN	ERIC	MARTIN	ERIC MARTIN BYMAN, Virginia	4501 N WITCHDUCK RD STE B		VIRGINIA BEACH	Virginia	234556217	0.428171897	27
1932162757	ORNDORFF	GEORGE	R	GEORGE R ORNDORFF, Virginia	5615A HIGH ST W		PORTSMOUTH	Virginia	237033758	0.428507916	27
1932527355	OZOUDE	VIRGILUS		VIRGILUS OZOUDE, Virginia	101 AUBREYS LOOP		SOUTH BOSTON	Virginia	245925054	0.428783077	27
1245591775	CONNORS-MCBRI	SEAN		SEAN CONNORS-MCBRI, Virginia	2501 PARKERS LN		ALEXANDRIA	Virginia	223063209	0.429077335	27
1790784254	WILLIAMS-STUC	TELINA	MARIE	TELINA MARIE WILLIAMS-STUC, Virginia	3918 CENTREVILLE RD		CHANTILLY	Virginia	20151	0.429143243	27
1891766549	AZMI	MALALAI		MALALAI AZMI, Virginia	12454 HARTLEY ST		STONY CREEK	Virginia	238823302	0.429368533	27
1063070415	RAMACHANDRAN	RAMYA		RAMYA RAMACHANDRAN, Virginia	16000 JOHNSTON MEMORIAL DR		ABINGDON	Virginia	242117664	0.429768985	27
1740263631	REYNOLDS	TODD	JOSEPH	TODD JOSEPH REYNOLDS, Virginia	2367 COLONY CROSSING PL		MIDLOTHIAN	Virginia	231124280	0.430163759	27
1740786656	LIPSCOMB	NATALIE	MARIE	NATALIE MARIE LIPSCOMB, Virginia	10510 JEFFERSON AVE STE A		NEWPORT NEWS	Virginia	236013102	0.43020112	27
1861547283	LEONIDOV	MICHAEL	HENRI	MICHAEL HENRI LEONIDOV, Virginia	6206 OLD FRANCONIA RD		ALEXANDRIA	Virginia	223102529	0.430251282	27
1609806363	GWATHMEY	WILLIAM	BROOKE	WILLIAM BROOKE GWATHMEY, Virginia	142 SMITHFIELD ROAD		SAINT STEPHENS	Virginia	231480041	0.430305752	27
1326336785	HOFMEISTER	ERIC	FRANCIS	ERIC FRANCIS HOFMEISTER, Virginia	1990 HOLTON AVE E		BIG STONE GAP	Virginia	242193350	0.430381764	27
1275593956	COHEN	MICHAEL	IRA	MICHAEL IRA COHEN, Virginia	650 JEFFERSON AVE	MCDONALD AR	FORT EUSTIS	Virginia	23604	0.430447037	27
1790764728	AHMED	ZEENAT	T	ZEENAT T AHMED, Virginia	26317 WEST WASHINGTON ST. EXT.		PETERSBURG	Virginia	238030030	0.430519433	27
1396062931	DONALDSON	NICOLE		NICOLE DONALDSON, Virginia	301 RIVERVIEW AVE # 504		NORFOLK	Virginia	235101065	0.43083946	27
1558408880	TURGUT	AYSE	NUR	AYSE NUR TURGUT, Virginia	201 N WASHINGTON ST		FALLS CHURCH	Virginia	220464518	0.431032152	27
1790996908	GONSALVES	TONY	MELVILLE	TONY MELVILLE GONSALVES, Virginia	3700 FETTLER PARK	DUMFRIES HE	DUMFRIES	Virginia	22025	0.431397028	27
1902943301	BELLOVIN	SABRA	M	SABRA M BELLOVIN, Virginia	10980 BUCKLEY HALL ROAD	BUILDING 5	MATHEWS	Virginia	23109	0.431470902	27
1750586236	MIDDELHOF	CHARLES	A	CHARLES A MIDDELHOF, Virginia	640 WARRIOR DR	SUITE 109	STEPHENS CITY	Virginia	226554076	0.431490283	27
1801380464	NEAL	THOMAS	WILLIAM	THOMAS WILLIAM NEAL, Virginia	2323 MEMORIAL AVE STE 10		LYNCHBURG	Virginia	245012652	0.431629422	27
1841450558	BHUTIA	PEMA	OLIVIA D	PEMA OLIVIA D BHUTIA, Virginia	1 CLINIC DR		RICHLANDS	Virginia	246411102	0.431903132	27
1831270461	MARSLAND	DAVID	W	DAVID W MARSLAND, Virginia	1250 E MARSHALL STREET	FAMILY MEDI	RICHMOND	Virginia	232980510	0.432332987	27
1134431810	BYNUM	WILLIAM	EDWARDS	WILLIAM EDWARDS BYNUM, Virginia	9501 FARRELL RD		FT BELVOIR	Virginia	220605901	0.432412491	27
1548268857	HOWE	ALLEN	KINNE	ALLEN KINNE HOWE, Virginia	12330 PINECREST RD	SUITE 250	RESTON	Virginia	201911642	0.432802941	27
1730355231	MAXEY	JAMES	ALLEN	JAMES ALLEN MAXEY, Virginia	796 OLD FRANKLIN TPKE		ROCKY MOUNT	Virginia	241515507	0.432908905	27
1003340621	THIRUNAVUKARA	THIROSHA		THIROSHA THIRUNAVUKARA, Virginia	15769 WC MAIN ST		MIDLOTHIAN	Virginia	231137327	0.43297166	27
1053466383	REID	SARA	YANCEY	SARA YANCEY REID, Virginia	10580 ARROWHEAD DRIVE	FAIRFAX HEA	FAIRFAX	Virginia	22030	0.433533282	27
1932589686	EGGLESTON	WILLIAM		WILLIAM EGGLESTON, Virginia	13540 HULL STREET RD	ST. FRANCIS	MIDLOTHIAN	Virginia	231122107	0.433629854	27
1093845455	BOWLING	LADONNA	RENAE	LADONNA RENAE BOWLING, Virginia	12301 GRAPEFIELD RD		BASTIAN	Virginia	243144547	0.433776472	27
1598260556	HEPPNER	CHARLOTTE	NATHALIE	CHARLOTTE NATHALIE HEPPNER, Virginia	13540 HULL STREET RD		MIDLOTHIAN	Virginia	231122107	0.433864291	27
1750542197	FAVERO	JOHN	PATRICK	JOHN PATRICK FAVERO, Virginia	2696 GREENSBORO RD		MARTINSVILLE	Virginia	24112	0.434075446	27
1184983157	HUSEN	SRIE DEWI		SRIE DEWI HUSEN, Virginia	11803 JEFFERSON AVE STE 100		NEWPORT NEWS	Virginia	236064390	0.43434032	27
1689730848	SENERICHES	LIANA	SUSTENTO	LIANA SUSTENTO SENERICHES, Virginia	47100 COMMUNITY PLZ	SUITE 100	STERLING	Virginia	201641826	0.43439009	27
1588655807	SWEET	MARY	GAYLE	MARY GAYLE SWEET, Virginia	1314 PETERS CREEK RD NW		ROANOKE	Virginia	240172500	0.435095014	27
1821071028	VELURI	SAVITHRI-		SAVITHRI- VELURI, Virginia	3700 FETTLER PARK	DUMFRIES HE	DUMFRIES	Virginia	22025	0.43513794	27
1801117122	MADISON	ASENA	L	ASENA L MADISON, Virginia	2401 W LEIGH ST		RICHMOND	Virginia	232201328	0.435824998	27
1720055395	SHAH	PRAGNA	N	PRAGNA N SHAH, Virginia	3000 COLISEUM DR STE 200		HAMPTON	Virginia	23666	0.436121702	27
1750363511	COGGIN	SUSAN	S	SUSAN S COGGIN, Virginia	1088 LONDON LINKS DR		FOREST	Virginia	245514662	0.437173191	27
1326637927	ROWE	TAYLOR	RAE	TAYLOR RAE ROWE, Virginia	9223 PERCY ROAD		WISE	Virginia	24293	0.437455824	27
1265895544	OHANIAN	KARO	GARY	KARO GARY OHANIAN, Virginia	3640 HIGH ST STE 3B		PORTSMOUTH	Virginia	237073213	0.437729311	27
1265433932	IUDICA	ANTHONY	CHRISTIAN	ANTHONY CHRISTIAN IUDICA, Virginia	1831 RESERVOIR ST		HARRISONBURG	Virginia	228018743	0.438038657	27
1558343137	VANDEWATER	JAMES	C	JAMES C VANDEWATER, Virginia	20304 TIMBERLAKE RD		LYNCHBURG	Virginia	245027222	0.438153937	27
1952530438	BELARDO	BETYSHIA	J.	BETYSHIA J. BELARDO, Virginia	5320 PROVIDENCE RD STE 301		VIRGINIA BEACH	Virginia	234644122	0.439052088	27
1275593808	HAIK	NEDIRA	E	NEDIRA E HAIK, Virginia	102 BUSINESS WAY		STAUNTON	Virginia	244014593	0.439228344	27
1407835937	BAVUSO	SALVATORE	KARL	SALVATORE KARL BAVUSO, Virginia	36 LIVELY OAKS RD		LIVELY	Virginia	22507	0.43956561	27
1396709515	ROBERTS	ALFRED	MACK	ALFRED MACK ROBERTS, Virginia	5615 HIGH ST W	SUITE A	PORTSMOUTH	Virginia	237033758	0.439672882	27
1477520195	GARRIS WALLAC	SHEILA	MAE	SHEILA MAE GARRIS WALLAC, Virginia	1800 GLENSIDE DR STE 101		RICHMOND	Virginia	232263769	0.440636595	27
1881905156	SPIEGEL	RACHEL	PAZ LEIGH	RACHEL PAZ LEIGH SPIEGEL, Virginia	3300 GALLOWS RD		FALLS CHURCH	Virginia	220423300	0.440835673	27
1225015175	HWANG	IRVING	J.	IRVING J. HWANG, Virginia	4080 LAFAYETTE CENTER DRIVE	SUITE 170	CHANTILLY	Virginia	20151	0.441009555	27
1770656365	PASTER	MARK	A	MARK A PASTER, Virginia	6311 RICHMOND HWY		ALEXANDRIA	Virginia	223066410	0.441076019	27
1174160618	DEJESUS	ERIN	LEIGH	ERIN LEIGH DEJESUS, Virginia	375 W RIDGE RD		WYTHEVILLE	Virginia	24382	0.441115379	27
1922078484	CAMPBELL	DEBORAH	L	DEBORAH L CAMPBELL, Virginia	540 BELVEDERE BLVD STE 100		CHARLOTTESVILL	Virginia	22901	0.441762477	27
1902117039	TAYLOR	MALENA		MALENA TAYLOR, Virginia	300 MT CLEMENT PARK STE C		TAPPAHANNOCK	Virginia	225605098	0.441787675	27
1861785982	RIZK	LEVI		LEVI RIZK, Virginia	106 PARK DR	PO DRAWER Z	HOT SPRINGS	Virginia	244452921	0.442275014	27
1720085392	JUDY	CHARLES	RAEBURN	CHARLES RAEBURN JUDY, Virginia	600 RANDOLPH ST		RADFORD	Virginia	241412428	0.442999004	27
1932549599	HAMPL	LUISE	ISABEL	LUISE ISABEL HAMPL, Virginia	3650 JOSEPH SIEWICK DR		FAIRFAX	Virginia	220331710	0.443302728	27
1114151446	MCGUIRE	ASHLEY	DAWN	ASHLEY DAWN MCGUIRE, Virginia	1 CLINIC DR		RICHLANDS	Virginia	246411102	0.443552776	27
1306818224	SMITH	DONALD		DONALD SMITH, Virginia	3707 BRAMBLETON AVE		ROANOKE	Virginia	240183658	0.444148875	27
1649790239	TSAPOS	EVANGELIA	E	EVANGELIA E TSAPOS, Virginia	3650 JOSEPH SIEWICK DR STE 400		FAIRFAX	Virginia	220331715	0.444911514	27
1366454290	COOK-PALMER	ALEAN	I	ALEAN I COOK-PALMER, Virginia	1201 HOSPITAL DR		FREDERICKSBURG	Virginia	224018428	0.444931242	27
1760564264	JOHNS	SONJA	MARIA	SONJA MARIA JOHNS, Virginia	2841 WEST RIVER RD	VIRGINIA CO	GOOCHLAND	Virginia	23063	0.445426626	27
1730186883	THOMAS	DENNIS		DENNIS THOMAS, Virginia	1850 POCAHONTAS TRL		QUINTON	Virginia	231411657	0.445700277	27
1639302664	OBARA	ANDREW		ANDREW OBARA, Virginia	3259 CATLIN AVE		QUANTICO	Virginia	221345109	0.445964174	27
1164630299	CLAY	TOKZHAN	K	TOKZHAN K CLAY, Virginia	3031 PLANK RD		FREDERICKSBURG	Virginia	224014951	0.446199051	27
1700236668	PAVELKO	CHRISTINA	ALISON	CHRISTINA ALISON PAVELKO, Virginia	201 S MAIN ST	SUITE 3200	DANVILLE	Virginia	245412927	0.446309159	27
1265793707	KING	TAWANNA		TAWANNA KING, Virginia	8109 TIS WELL DR	STE 511	ALEXANDRIA	Virginia	223068856	0.447035908	27
1851774590	ARNOLD	STEPHANIE		STEPHANIE ARNOLD, Virginia	2300 E PARHAM RD		RICHMOND	Virginia	232283118	0.447153513	27
1063890838	MUTHUSUBRAMAN	ARJUN		ARJUN MUTHUSUBRAMAN, Virginia	260 PANTOPS CTR		CHARLOTTESVILL	Virginia	229118601	0.447175063	27
1093787236	SHERROD	PETER	D	PETER D SHERROD, Virginia	620 JOHN PAUL JONES CIR		PORTSMOUTH	Virginia	237082111	0.44760132	27
1063403020	JACOCKS	JOHN	M	JOHN M JACOCKS, Virginia	9501 FARRELL RD	SUITE GC-11	FORT BELVOIR	Virginia	220605901	0.44778597	27
1104237361	COULTER	CAROLINE		CAROLINE COULTER, Virginia	100 HEALTH CENTER DR		BRIDGEWATER	Virginia	228129511	0.448138527	27
1780702365	GRAVES	NIKKI	L	NIKKI L GRAVES, Virginia	2897 BRIDGE RD		SUFFOLK	Virginia	234351799	0.448184098	27
1770760944	MAHBOOB	SYED	KHURRAM	SYED KHURRAM MAHBOOB, Virginia	4379 RIDGEWOOD CENTER DR	SUITE 102	WOODBRIDGE	Virginia	221928322	0.448195357	27
1730170853	ROSER	JOHN	F.	JOHN F. ROSER, Virginia	10580 ARROWHEAD DRIVE	FAIRFAX HEA	FAIRFAX	Virginia	22030	0.448439086	27
1821575267	STAUFFER	JASMINE	J	JASMINE J STAUFFER, Virginia	582 BLUE RIDGE AVE		BEDFORD	Virginia	245232604	0.448479654	27
1578943379	ALI	SYED		SYED ALI, Virginia	9300 DEWITT LOOP	FT BELVOIR	FT BELVOIR	Virginia	220605285	0.448814124	27
1326043076	KIRKLAND	NATHANIEL	CARRIE	NATHANIEL CARRIE KIRKLAND, Virginia	505 N MAIN ST STE 110		WOODSTOCK	Virginia	226641851	0.448955416	27
1306835467	HUGHES	PAMELA	ALLISON	PAMELA ALLISON HUGHES, Virginia	37830 TUCKAHOE LANE		PURCELLVILLE	Virginia	20132	0.44919855	27
1790888162	AMIN	SHILPA	H	SHILPA H AMIN, Virginia	BELMONT COUNTRY CLUB, VILLAGE OF BALTRUSOL	19756 ESTAN	ASHBURN	Virginia	20147	0.449686126	27
1679537070	FLOYD	JULIE	MARY	JULIE MARY FLOYD, Virginia	10502 RHOADS DRIVE		FREDERICKSBURG	Virginia	224077787	0.450114195	27
1942240791	FRASCA	LINDA		LINDA FRASCA, Virginia	3700 S MAIN ST	SUITE A	BLACKSBURG	Virginia	240607017	0.450165477	27
1063072718	BEVAN	JEFFREY	R	JEFFREY R BEVAN, Virginia	9300 DEWITT LOOP		FORT BELVOIR	Virginia	220605285	0.450269129	27
1831325117	BEERAVOLU	SMITHA	REDDY	SMITHA REDDY BEERAVOLU, Virginia	24801 PINEBROOK RD STE 110		CHANTILLY	Virginia	201524113	0.450584146	27
1588044176	OSTERMANN	KATRINA	MARIE	KATRINA MARIE OSTERMANN, Virginia	620 JOHN PAUL JONES CIR		PORTSMOUTH	Virginia	237082197	0.450842123	27
1831690627	TRAWICK	DONALD	SCOTT	DONALD SCOTT TRAWICK, Virginia	13911 ST FRANCIS BLVD STE 101		MIDLOTHIAN	Virginia	231143256	0.45127139	27
1639233521	PICIO	MICHAEL	EDWARD	MICHAEL EDWARD PICIO, Virginia	5486 INDIAN RIVER RD		VIRGINIA BEACH	Virginia	234645365	0.451595362	27
1336127539	LINGEN	JOAN		JOAN LINGEN, Virginia	17068 LANKFORD HIGHWAY		EASTVILLE	Virginia	23347	0.451855047	27
1801429329	SEIGLER	KRISTIN	KATE	KRISTIN KATE SEIGLER, Virginia	1602 SKIPWITH RD		HENRICO	Virginia	232295205	0.45208876	27
1124022843	JANCZEWSKI	MARK	GEORGE	MARK GEORGE JANCZEWSKI, Virginia	3438 HOLLY RD		ANNANDALE	Virginia	220031266	0.452467879	27
1023457991	HARRIS	JEFFREY		JEFFREY HARRIS, Virginia	10510 JEFFERSON AVE	SUITE A	NEWPORT NEWS	Virginia	236013102	0.453475464	27
1487730362	HALL	CLARENCE	EDWARD	CLARENCE EDWARD HALL, Virginia	12522 W. COLONIAL TRAIL HWY.		CREWE	Virginia	23930	0.453639548	27
1023009214	WILLYARD	KENT	E.	KENT E. WILLYARD, Virginia	12695 MCMANUS BLVD	BLDG 6, SUI	NEWPORT NEWS	Virginia	236024435	0.453736557	27
1275532921	GREGORY	DAVID	S.	DAVID S. GREGORY, Virginia	1314 PETERS CREEK RD NW		ROANOKE	Virginia	240172500	0.454161812	27
1245209972	RAINE	DUDLEY	ALLEN	DUDLEY ALLEN RAINE, Virginia	124 AMBRIAR COURT		AMHERST	Virginia	24521	0.454467098	27
1700851367	PALTING	JOHN	K	JOHN K PALTING, Virginia	2859 VIRGINIA BEACH BLVD		VIRGINIA BEACH	Virginia	234527613	0.454491914	27
1255322178	FEE	ERIC	C	ERIC C FEE, Virginia	7924 CHESAPEAKE BLVD		NORFOLK	Virginia	235183801	0.454885354	27
1073591152	PAGE	NEIL	E	NEIL E PAGE, Virginia	9501 FARRELL RD		FORT BELVOIR	Virginia	220605901	0.45506479	27
1548239916	BETTINGER	CYNTHIA		CYNTHIA BETTINGER, Virginia	1260 TEMPLE AVE		COLONIAL HEIGH	Virginia	238342984	0.455310932	27
1164561684	LEE	DANIEL	W	DANIEL W LEE, Virginia	716 DENBIGH BLVD	SUITE C3	NEWPORT NEWS	Virginia	236084414	0.45537309	27
1558454348	SCHENCK	MARCUS	DAVID	MARCUS DAVID SCHENCK, Virginia	125 N MAIN ST		MADISON	Virginia	227273057	0.455388815	27
1174292429	EDWARDS	ELIZABETH	ANN	ELIZABETH ANN EDWARDS, Virginia	13911 ST FRANCIS BLVD UNIT 101		MIDLOTHIAN	Virginia	231143256	0.45569874	27
1528179777	MIAN	HINA	J	HINA J MIAN, Virginia	100 MAPLE AVE E		VIENNA	Virginia	221805723	0.456370279	27
1376732818	KACZYNSKI	RAFAL	PIOTR	RAFAL PIOTR KACZYNSKI, Virginia	1900 WEEPING WILLOW DR APT J		LYNCHBURG	Virginia	245013966	0.457159519	27
1851370167	CUSHMAN	JERRY	FRANCIS X	JERRY FRANCIS X CUSHMAN, Virginia	5516 VIRGINIA BEACH BLVD		VIRGINIA BEACH	Virginia	234625629	0.457177582	27
1497739627	STOCKBURGER	ROBERT		ROBERT STOCKBURGER, Virginia	1420 N MAIN ST		BLACKSBURG	Virginia	240602522	0.457275649	27
1356306021	TATINENI	SHANTHI	S.	SHANTHI S. TATINENI, Virginia	3370 PUMP RD		RICHMOND	Virginia	232331130	0.457456669	27
1639168784	BAGALKOTKAR	PRASHANT	BALWANT	PRASHANT BALWANT BAGALKOTKAR, Virginia	576 STERNBERG AVE		FORT EUSTIS	Virginia	236041527	0.457648196	27
1336438951	ROENKER	MEAGAN	MELISSA	MEAGAN MELISSA ROENKER, Virginia	351 EDWIN DR STE 102		VIRGINIA BEACH	Virginia	234624559	0.457649333	27
1023002615	CUMMINGS	DAVID	ANDREW	DAVID ANDREW CUMMINGS, Virginia	4079 ELECTRIC RD		ROANOKE	Virginia	240144142	0.457762623	27
1639136146	LAWRENCE	DUANE	ARTHUR	DUANE ARTHUR LAWRENCE, Virginia	1020 INDEPENDENCE BLVD	SUITE 211	VIRGINIA BEACH	Virginia	234555500	0.458005222	27
1831345214	LY	NGOC	XUAN	NGOC XUAN LY, Virginia	3031 PLANK RD		FREDERICKSBURG	Virginia	224014951	0.458193497	27
1649252347	HAGA	DAVID	S	DAVID S HAGA, Virginia	118 OAKWOOD DR	SUITE A	MADISON HEIGHT	Virginia	245723001	0.45834444	27
1497188155	SUH	ELIZABETH		ELIZABETH SUH, Virginia	6677 RICHMOND HWY		ALEXANDRIA	Virginia	22306	0.458494172	27
1972660900	DANIELS	PATIENCE	B	PATIENCE B DANIELS, Virginia	14139 POTOMAC MILLS RD	KAISER PERM	WOODBRIDGE	Virginia	221924644	0.458843034	27
1497965271	GREENBERG	ERAN		ERAN GREENBERG, Virginia	12800 DARBY BROOK CT		WOODBRIDGE	Virginia	221922487	0.458985211	27
1538102819	ANDERSON	MICHAEL	S	MICHAEL S ANDERSON, Virginia	6 DOCTORS DR	EMPORIA MED	EMPORIA	Virginia	238471240	0.459006661	27
1992865414	PAGE	DAVID	E	DAVID E PAGE, Virginia	14139 POTOMAC MILLS RD	KAISER PERM	WOODBRIDGE	Virginia	221924644	0.459083663	27
1003997644	SASSER	FRANK	MATTHEWS	FRANK MATTHEWS SASSER, Virginia	16644 MOUNTAIN RD		MONTPELIER	Virginia	231922600	0.459186713	27
1770572331	LUCKAY	KENNETH	R	KENNETH R LUCKAY, Virginia	4515 BRAMBLETON AVE	SUITE B	ROANOKE	Virginia	240183436	0.459310889	27
1366009458	KHAN	SALMA	ZIA	SALMA ZIA KHAN, Virginia	109 BRIDGE ST STE 201		DANVILLE	Virginia	245411222	0.459711777	27
1548318702	TAYLOR	GAIL	LYNN	GAIL LYNN TAYLOR, Virginia	13700 ST FRANCIS BLVD	SUITE 302	MIDLOTHIAN	Virginia	231143222	0.459827366	27
1831683150	LI	LISA	XIANG	LISA XIANG LI, Virginia	381 ELDEN ST STE 1000		HERNDON	Virginia	201704842	0.459943382	27
1942264775	SHAH	DHARMESH	K	DHARMESH K SHAH, Virginia	710 LIBERTY ST		CHESAPEAKE	Virginia	233242637	0.460391757	27
1043219629	MENDEL	PETER	A	PETER A MENDEL, Virginia	3401 COMMISSION CT	SUITE 201	WOODBRIDGE	Virginia	221921771	0.460639634	27
1477795102	ROSE	ROSEMARIE	D	ROSEMARIE D ROSE, Virginia	1225 MARTHA CUSTIS DR STE C1		ALEXANDRIA	Virginia	223022040	0.460908884	27
1033321252	GLENNON	TARA	E	TARA E GLENNON, Virginia	12101 S CHALKLEY RD		CHESTER	Virginia	238313755	0.460929127	27
1700998309	HAVERT	CECILY	DVORAK	CECILY DVORAK HAVERT, Virginia	3833 FAIRFAX DR	SUITE 200	ARLINGTON	Virginia	222031772	0.460938118	27
1508435322	BRODAR	STEVEN	CANON	STEVEN CANON BRODAR, Virginia	3650 JOSEPH SIEWICK DR STE 400		FAIRFAX	Virginia	220331715	0.461145902	27
1144640590	SAKS	JONATHAN	C.	JONATHAN C. SAKS, Virginia	1935 W MAIN ST		SALEM	Virginia	241533109	0.46148654	27
1083670996	AMMONS-KING	VALERIA		VALERIA AMMONS-KING, Virginia	301 RIVERVIEW AVENUE	SUITE 525	NORFOLK	Virginia	235101064	0.461983147	27
1770588725	HEATON	CHRISTOPH	R	CHRISTOPH R HEATON, Virginia	8700 SUDLEY RD		MANASSAS	Virginia	201104418	0.462051024	27
1972541050	GRAY	LATANYA	DENISE	LATANYA DENISE GRAY, Virginia	3105 AMERICAN LEGION RD STE A		CHESAPEAKE	Virginia	233215653	0.462432424	27
1316924129	BROWN	ROBERT	G	ROBERT G BROWN, Virginia	40104 BARBARAS BLUFF CT		LOVETTSVILLE	Virginia	201803545	0.462454214	27
1043219025	BUDNIK	PEGGY	J	PEGGY J BUDNIK, Virginia	3401 COMMISSION CT	STE 201	WOODBRIDGE	Virginia	221921771	0.462710161	27
1174053474	MANDA	ROHINI		ROHINI MANDA, Virginia	3918 CENTREVILLE RD		CHANTILLY	Virginia	201513224	0.462821376	27
1972567675	BANERJI	CHINMAYEE		CHINMAYEE BANERJI, Virginia	4876 BAXTER RD		VIRGINIA BEACH	Virginia	234624404	0.462821714	27
1770699613	FAROOQI	SHAZIA	HABIB	SHAZIA HABIB FAROOQI, Virginia	11020 HULL STREET RD		MIDLOTHIAN	Virginia	231123200	0.462869983	27
1891215851	CHOI	KUN-YOUNG	RACHEL	KUN-YOUNG RACHEL CHOI, Virginia	3650 JOSEPH SIEWICK DR STE 400		FAIRFAX	Virginia	220331715	0.462977399	27
1942297395	GONZALEZ	CLAUDIA	EDITH	CLAUDIA EDITH GONZALEZ, Virginia	620 JOHN PAUL JONES CIR	NAVAL MEDIC	PORTSMOUTH	Virginia	237082111	0.463225343	27
1700848363	HANNAH	CARL	ROBERT	CARL ROBERT HANNAH, Virginia	6 HICKOK ST		CHRISTIANSBURG	Virginia	240733524	0.46355192	27
1457426298	VINH	LUC		LUC VINH, Virginia	11150 FAIRFAX BLVD	SUITE 200	FAIRFAX	Virginia	220305066	0.463604321	27
1447605837	KHAWAJA	ARSALAN		ARSALAN KHAWAJA, Virginia	12255 FAIR LAKES PKWY		FAIRFAX	Virginia	220333952	0.463767837	27
1548221070	IGNACIO	ELEODORA	MERLE	ELEODORA MERLE IGNACIO, Virginia	1200 S MILITARY HWY	SUITE 101	CHESAPEAKE	Virginia	233202251	0.464412016	27
1992049654	BRANDT	JAN	JULIUS	JAN JULIUS BRANDT, Virginia	14682 CHAPEL LN		LEESBURG	Virginia	201765276	0.464969937	27
1356571459	VALUSA	KODANDA R		KODANDA R VALUSA, Virginia	1440 AMHERST ST		WINCHESTER	Virginia	226013010	0.46509746	27
1720080161	LEICHTY	KERRY	D	KERRY D LEICHTY, Virginia	1751 ERICKSON AVE		HARRISONBURG	Virginia	228018555	0.465550493	27
1689875346	DEVRIES	KATHERINE	M	KATHERINE M DEVRIES, Virginia	408 16TH STREET		WEST POINT	Virginia	23181	0.465732154	27
1467747311	SNOW	JULIANNA	D.	JULIANNA D. SNOW, Virginia	4910 VALLEY VIEW BLVD NW FL 3		ROANOKE	Virginia	240122040	0.466011865	27
1366692592	ADAM	SONYA		SONYA ADAM, Virginia	1500 CORNERSIDE BLVD	SUITE 600	VIENNA	Virginia	221822433	0.466096937	27
1730172255	WRIGHT	COLLEEN	KELLY	COLLEEN KELLY WRIGHT, Virginia	44084 RIVERSIDE PKWY	SUITE 300	LEESBURG	Virginia	201765102	0.466252964	27
1841376720	MARSTON	JONATHAN	ERIC	JONATHAN ERIC MARSTON, Virginia	12522 W. COLONIAL TRAIL HWY.		CREWE	Virginia	23930	0.466607025	27
1659767994	IFELOWO	OBAFEMI	AYOOLA	OBAFEMI AYOOLA IFELOWO, Virginia	1906 BELLEVIEW AVE SE	CARILION RO	ROANOKE	Virginia	24014	0.468212852	27
1598872624	SINGH	SURINDER	D	SURINDER D SINGH, Virginia	1100 SPRUCE ST		MARTINSVILLE	Virginia	241124509	0.468938423	27
1275712333	LATHAM	RUTH	CHRISTINA	RUTH CHRISTINA LATHAM, Virginia	8220 MEADOWBRIDGE RD	SUITE 203	MECHANICSVILLE	Virginia	231162336	0.46901829	27
1912344979	EKPERI	PATIENCE	N	PATIENCE N EKPERI, Virginia	16240 BENNETT RD		CULPEPER	Virginia	227014630	0.46946289	27
1679786792	MCELROY	AMY	P	AMY P MCELROY, Virginia	13198 JAMES MADISON HWY		ORANGE	Virginia	229602808	0.469591568	27
1154740082	SLOAN	FALISHIA	M	FALISHIA M SLOAN, Virginia	675 BATTLEFIELD BLVD N		CHESAPEAKE	Virginia	23320	0.469728278	27
1972828820	SNELLINGS	JOHN	EARL	JOHN EARL SNELLINGS, Virginia	825 FAIRFAX AVE	SUITE 118	NORFOLK	Virginia	235071914	0.469838722	27
1154339158	JAVIER	FRANCIS	V	FRANCIS V JAVIER, Virginia	5320 PROVIDENCE RD	STE 301	VIRGINIA BEACH	Virginia	234644122	0.470712604	27
1821448374	FILAK-ALLEN	MAUREEN	ANNE	MAUREEN ANNE FILAK-ALLEN, Virginia	6201 CENTREVILLE RD STE 100		CENTREVILLE	Virginia	201212626	0.470904016	27
1639636772	CLEVINGER	HEATH		HEATH CLEVINGER, Virginia	5260 MOUNTAIN RD		CEDAR BLUFF	Virginia	246098225	0.471086909	27
1184251928	JOHNSON	CHRISTINA	ANNE	CHRISTINA ANNE JOHNSON, Virginia	20 TOWN SQ UNIT 180		LOVETTSVILLE	Virginia	201808558	0.471121602	27
1871799361	BRAWLEY	JESSICA	R	JESSICA R BRAWLEY, Virginia	908 EDEN WAY N STE 1		CHESAPEAKE	Virginia	233203336	0.471475659	27
1013356542	KOCHAR	ANOOP	SINGH	ANOOP SINGH KOCHAR, Virginia	2323 MEMORIAL AVENUE SUITE #10	LYNCHBURG F	LYNCHBURG	Virginia	24501	0.471593379	27
1154649911	KNIGHT	DONALD	AUBREY	DONALD AUBREY KNIGHT, Virginia	110 SHIRDON DRIVE		STANARDSVILLE	Virginia	22973	0.471633714	27
1902423098	NOCE	KERRY		KERRY NOCE, Virginia	1636 BELLE VIEW BLVD		ALEXANDRIA	Virginia	223076531	0.472634401	27
1215909239	BARNHART	KAREN		KAREN BARNHART, Virginia	2102 W MAIN ST		SALEM	Virginia	241533129	0.472927395	27
1265524813	NEWBY	JAMES	EDWARD	JAMES EDWARD NEWBY, Virginia	930 MAJESTIC AVE	SUITE 220	NORFOLK	Virginia	23504	0.473125726	27
1861767907	STEBBINS	THEODORE	SAMUEL	THEODORE SAMUEL STEBBINS, Virginia	2100 WASHINGTON BLVD	PUBLIC HEAL	ARLINGTON	Virginia	222045703	0.473299941	27
1598760555	BUCKMAN	PAUL	S	PAUL S BUCKMAN, Virginia	15210 L P BAILEY MEMORIAL HWY		NATHALIE	Virginia	245773304	0.473524344	27
1477797967	PETRAS	LAURA	ISRAELIAN	LAURA ISRAELIAN PETRAS, Virginia	620 JOHN PAUL JONES CIR		PORTSMOUTH	Virginia	237082111	0.473615339	27
1104313683	CLAMPITT	AARON	DAVID	AARON DAVID CLAMPITT, Virginia	13540 HULL STREET RD		MIDLOTHIAN	Virginia	231122107	0.473984622	27
1588781975	BADIEE	BEHYAR	DAVID	BEHYAR DAVID BADIEE, Virginia	1340 OLD CHAIN BRIDGE RD		MCLEAN	Virginia	221013955	0.474212984	27
1265501894	GAZEWOOD	JOHN	D.	JOHN D. GAZEWOOD, Virginia	1221 LEE ST		CHARLOTTESVILL	Virginia	229080001	0.474586455	27
1922643428	HAYNES	TESSA	LYNN	TESSA LYNN HAYNES, Virginia	1900 ELECTRIC RD		SALEM	Virginia	241537474	0.474697833	27
1467443549	HUFFMAN	FRANK	HARRISON	FRANK HARRISON HUFFMAN, Virginia	12715 WARWICK BLVD	SUITE O	NEWPORT NEWS	Virginia	236061800	0.475095187	27
1891963435	HUOT	RACHEL		RACHEL HUOT, Virginia	102 WEST BROADDUS AVENUE	SUITE 200	BOWLING GREEN	Virginia	224271596	0.475161878	27
1386609873	SCHUELE	WERNER	KENT	WERNER KENT SCHUELE, Virginia	332 NEWTOWN RD		VIRGINIA BEACH	Virginia	234621793	0.47555685	27
1285836189	KIM	MICHAEL	K.	MICHAEL K. KIM, Virginia	60 PROSPERITY LN		STAFFORD	Virginia	225564605	0.475931477	27
1649227521	SEXTON	SUMI		SUMI SEXTON, Virginia	200 N GLEBE RD	STE 300	ARLINGTON	Virginia	222033728	0.476104053	27
1760416309	STUBBE	HERMAN	G.	HERMAN G. STUBBE, Virginia	4376 GERMANNA HWY		LOCUST GROVE	Virginia	22508	0.476596563	27
1083761480	GOLDMAN	JILL	H	JILL H GOLDMAN, Virginia	12 N THOMPSON ST		RICHMOND	Virginia	232212718	0.476755033	27
1306841564	ROBINSON	EDWIN	G	EDWIN G ROBINSON, Virginia	1800 GLENSIDE DR	SUITE 105	RICHMOND	Virginia	232263769	0.476991669	27
1801023346	BELTON	MAGGIE		MAGGIE BELTON, Virginia	810 HOSPITAL DR		BLACKSBURG	Virginia	240607023	0.477105646	27
1730484452	TAYLOR-HALL	CHRISTINE	ELAINE	CHRISTINE ELAINE TAYLOR-HALL, Virginia	245 MEDICAL PARK DR	FIRST FLOOR	MARION	Virginia	24354	0.477227671	27
1396368098	VILLAREAL	CHARISSE		CHARISSE VILLAREAL, Virginia	9300 DEWITT LOOP		FORT BELVOIR	Virginia	220605285	0.477407173	27
1598720518	MARKHAM	HAROLD	W.	HAROLD W. MARKHAM, Virginia	3432 HOLLAND RD		VIRGINIA BEACH	Virginia	234524846	0.477613754	27
1407958879	GRIFFITH	FREDERICK	PHILLIP	FREDERICK PHILLIP GRIFFITH, Virginia	204 E FEDERAL ST.	SUITE 1	MIDDLEBURG	Virginia	20117	0.477720554	27
1841388600	YARBORO	TIMOTHY		TIMOTHY YARBORO, Virginia	800 S WALTER REED DR		ARLINGTON	Virginia	222042308	0.47806717	27
1609850106	WRIGHT	RONNA	KIM	RONNA KIM WRIGHT, Virginia	131 JONES ST		APPOMATTOX	Virginia	245229830	0.478472813	27
1235130436	COHEN	BRUCE	ALLAN	BRUCE ALLAN COHEN, Virginia	MARINE FORCES COMMAND	1775 FORRES	NORFOLK	Virginia	235512596	0.478622636	27
1144426354	CAGE	MOLLY		MOLLY CAGE, Virginia	7101 JAHNKE RD		RICHMOND	Virginia	232254017	0.478639602	27
1598886459	GENNARO	MARGARET		MARGARET GENNARO, Virginia	10560 MAIN ST STE PH1		FAIRFAX	Virginia	220307182	0.47864116	27
1962722025	MOTSINGER	CHRISTA		CHRISTA MOTSINGER, Virginia	229 WADSWORTH DR		NORTH CHESTERF	Virginia	232364510	0.479184362	27
1851608020	TRAN	MICHELLE	T.	MICHELLE T. TRAN, Virginia	1480 N MAIN ST		MADISON	Virginia	227273093	0.479557029	27
1770526683	ROSE	MARK	D	MARK D ROSE, Virginia	5486 INDIAN RIVER RD		VIRGINIA BEACH	Virginia	234645365	0.479576982	27
1790353902	TRAN	TAM		TAM TRAN, Virginia	3650 JOSEPH SIEWICK DR STE 400		FAIRFAX	Virginia	220331715	0.480274671	27
1336593987	ROSSANO	WILLIAM	ANTHONY	WILLIAM ANTHONY ROSSANO, Virginia	705 BATTLEFIELD BLVD N		CHESAPEAKE	Virginia	233204901	0.480341292	27
1205981115	WILSON	JAMES	MATTHEW	JAMES MATTHEW WILSON, Virginia	1490 PARK AVE NW STE 3		NORTON	Virginia	242731631	0.480520644	27
1518941590	CAMPBELL	AMY	L	AMY L CAMPBELL, Virginia	9 MANHATTAN SQ	SUITE A	HAMPTON	Virginia	236665843	0.480590706	27
1023244100	KIM	YOUNG SHI		YOUNG SHI KIM, Virginia	LEE ST FL 1		CHARLOTTESVILL	Virginia	229080001	0.481289625	27
1467597187	MAUGHAN	KAREN	L.	KAREN L. MAUGHAN, Virginia	1221 LEE ST		CHARLOTTESVILL	Virginia	229080001	0.481370486	27
1699777037	WOLFE	WARREN		WARREN WOLFE, Virginia	10620 SPOTSYLVANIA AVE		FREDERICKSBURG	Virginia	224082637	0.481590522	27
1508818956	VELENA	SAMSON	S	SAMSON S VELENA, Virginia	141 BEN BOLT AVE		TAZEWELL	Virginia	246519700	0.481834202	27
1245486802	DEAN	ROOSEVELT		ROOSEVELT DEAN, Virginia	11131 JOURNAL PARKWAY		KING GEORGE	Virginia	22485	0.481930422	27
1245202852	CRAIG	KIRSTA	L	KIRSTA L CRAIG, Virginia	1 GREEN HILL DR		VERONA	Virginia	244822654	0.48199004	27
1861723918	DENNING	TATIANA		TATIANA DENNING, Virginia	4911 AUGUSTA AVE		RICHMOND	Virginia	232303601	0.482387021	27
1679989438	LYOTARD	THEOPHILE	A.	THEOPHILE A. LYOTARD, Virginia	4035 ELECTRIC RD STE A		ROANOKE	Virginia	240188449	0.482404156	27
1669439634	MORGAN	RAYMOND	WARD	RAYMOND WARD MORGAN, Virginia	2200 PUMP RD	SUITE 100	RICHMOND	Virginia	232333539	0.482611866	27
1417981200	SMITH	JEFFREY	P	JEFFREY P SMITH, Virginia	1605 GENERAL BOOTH BLVD		VIRGINIA BEACH	Virginia	234545691	0.482660765	27
1013077148	LEONARD	DAVID	DRAKE	DAVID DRAKE LEONARD, Virginia	3911 OLD LEE HWY	SUITE #41C	FAIRFAX	Virginia	220302434	0.482840128	27
1902192990	BORTUN	ALIONA		ALIONA BORTUN, Virginia	3700 FETTLER PARK DRIVE	DUMFRIES HE	DUMFRIES	Virginia	22025	0.483698873	27
1316428626	KNUETTEL	SARAH	ALICIA	SARAH ALICIA KNUETTEL, Virginia	1990 HOLTON AVE E		BIG STONE GAP	Virginia	242193350	0.484993949	27
1053408047	HARPE	KATRINA		KATRINA HARPE, Virginia	120 EXECUTIVE CENTER PKWY		FREDERICKSBURG	Virginia	224013100	0.485212606	27
1396242913	TILLER	DANIEL	BISHOP	DANIEL BISHOP TILLER, Virginia	611 DENBIGH BLVD		NEWPORT NEWS	Virginia	236084415	0.485233123	27
1003267543	HASSEN	ROZA	H	ROZA H HASSEN, Virginia	1005 N GLEBE RD STE 160		ARLINGTON	Virginia	22201	0.485334959	27
1972578342	MCBEATH	GEORGE	R	GEORGE R MCBEATH, Virginia	860 OMNI BLVD STE 303		NEWPORT NEWS	Virginia	236064430	0.48540376	27
1164460929	WILLIAMS	MARVIN	THOMAS	MARVIN THOMAS WILLIAMS, Virginia	3742 WINTERFIELD RD		MIDLOTHIAN	Virginia	231139238	0.486339737	27
1639131642	BRIGGS	ROBERT	E	ROBERT E BRIGGS, Virginia	658 HOSPITAL RD	SUITE 303	TAPPAHANNOCK	Virginia	225605000	0.486359754	27
1437726064	KAINRAD	NOAH	JORDAN	NOAH JORDAN KAINRAD, Virginia	9300 DEWITT LOOP		FORT BELVOIR	Virginia	220605285	0.486739824	27
1114022597	VEBER	LARA		LARA VEBER, Virginia	400 BRANDON AVENUE		CHARLOTTESVILL	Virginia	22903	0.487170927	27
1124093802	SADLER	JOHN	EDWARD	JOHN EDWARD SADLER, Virginia	1930 BRAEBURN CIR		SALEM	Virginia	241537388	0.487252269	27
1548597396	KORCAK	JEROME	MICHAEL	JEROME MICHAEL KORCAK, Virginia	6128 BEACHWAY DR		FALLS CHURCH	Virginia	220411428	0.487374563	27
1326089095	MITCHELL	FRANCIS	BARNES	FRANCIS BARNES MITCHELL, Virginia	235 N MAIN ST		HALIFAX	Virginia	24558	0.487600553	27
1366118648	KOONTZ	SKYLER	RISTON	SKYLER RISTON KOONTZ, Virginia	260 PANTOPS CTR		CHARLOTTESVILL	Virginia	229118601	0.487637877	27
1487733234	PADIYAR	NANDITA	KRISHNA	NANDITA KRISHNA PADIYAR, Virginia	3241 WESTERN BRANCH BLVD		CHESAPEAKE	Virginia	233215260	0.4878883	27
1447755335	KULKARNI	KEDAR		KEDAR KULKARNI, Virginia	301 RIVERVIEW AVE STE 810		NORFOLK	Virginia	235101065	0.488022496	27
1649270331	HORTON-THOMPS	CAMILLE		CAMILLE HORTON-THOMPS, Virginia	3300 GALLOWS RD FL 1		FALLS CHURCH	Virginia	220423307	0.488049491	27
1710483680	AVALOS	ANDREA		ANDREA AVALOS, Virginia	2148 W MERCURY BLVD		HAMPTON	Virginia	236663111	0.488397811	27
1861458267	CLARK	CATHERINE	LEAH	CATHERINE LEAH CLARK, Virginia	3700 FETTLER PARK	DUMFRIES HE	DUMFRIES	Virginia	22025	0.488454187	27
1487188579	MUTCH	CHRISTINA	A.	CHRISTINA A. MUTCH, Virginia	2225 S HENRY ST STE U2		WILLIAMSBURG	Virginia	231853973	0.48873547	27
1902214463	GUPTA	RAVI		RAVI GUPTA, Virginia	600 CRAWFORD ST	SUITE 300	PORTSMOUTH	Virginia	237043820	0.489120343	27
1255327128	HACKETT	JASON	VANVLIET	JASON VANVLIET HACKETT, Virginia	7915 LAKE MANASSAS DR STE 102		GAINESVILLE	Virginia	201553259	0.48924118	27
1720061963	WALKER	KENNETH	J	KENNETH J WALKER, Virginia	430 BOXWOOD LN		PEARISBURG	Virginia	241341168	0.489494152	27
1598715211	PURDY	CAROL	ANNE	CAROL ANNE PURDY, Virginia	2246 GEORGE WASHINGTON MEMORIAL HWY		HAYES	Virginia	230723559	0.490313333	27
1871652412	BARTRAM	SCOTT	FOX	SCOTT FOX BARTRAM, Virginia	407 N WASHINGTON ST	#104	FALLS CHURCH	Virginia	220463430	0.490446052	27
1487604393	JAEGER	MATTHEW	JOSEPH	MATTHEW JOSEPH JAEGER, Virginia	5483 MOORETOWN RD		WILLIAMSBURG	Virginia	23188	0.490810214	27
1881666899	LEE	R. DAVID		R. DAVID LEE, Virginia	235 MEDICAL DR		STANLEY	Virginia	228514112	0.49085107	27
1659407930	SARKER	MUHAMMAD	A. R.	MUHAMMAD A. R. SARKER, Virginia	2025 E MAIN ST	SUITE 7	RICHMOND	Virginia	232237069	0.490874185	27
1790798544	LATHAM	BERNICE	GRANT	BERNICE GRANT LATHAM, Virginia	505 W LEIGH ST	SUITE 301	RICHMOND	Virginia	232203200	0.490927639	27
1053360966	FUENTES	EDWIN	L	EDWIN L FUENTES, Virginia	109 DEER RUN RD		DANVILLE	Virginia	245402863	0.491682007	27
1306286968	ABD-ELFATTAH	RHANDA	ANWAR	RHANDA ANWAR ABD-ELFATTAH, Virginia	3650 JOSEPH SIEWICK DR	#400	FAIRFAX	Virginia	220331710	0.492074666	27
1871596320	WILLIAMS	VALENCIA	JONES	VALENCIA JONES WILLIAMS, Virginia	440 COLONIAL TRL W		DENDRON	Virginia	238392205	0.492252217	27
1841246600	DANDRIDGE	WILLIAM	ROBERT	WILLIAM ROBERT DANDRIDGE, Virginia	315 10TH ST NE		CHARLOTTESVILL	Virginia	22902	0.492478442	27
1154356129	KUGLER	JENNIFER		JENNIFER KUGLER, Virginia	21785 FILIGREE CT	SUITE 100	ASHBURN	Virginia	201476213	0.493727508	27
1205217742	MOORE	DANIEL	NATHAN	DANIEL NATHAN MOORE, Virginia	9701 GAYTON RD STE 5		RICHMOND	Virginia	232384934	0.494022882	27
1174185573	FIELDS	JENNIFER	E	JENNIFER E FIELDS, Virginia	9300 DEWITT LOOP		FORT BELVOIR	Virginia	220605285	0.494254904	27
1982669081	CHATTERSON	MICHAEL	P.	MICHAEL P. CHATTERSON, Virginia	17452 RICHMOND ROAD		CALLAO	Virginia	22435	0.494368758	27
1407140825	RAZA	ZAHRA	S.	ZAHRA S. RAZA, Virginia	3470 MAYLAND CT		RICHMOND	Virginia	232331468	0.494437016	27
1386930287	TA	MINH	D	MINH D TA, Virginia	21785 FILIGREE CT STE 100		ASHBURN	Virginia	201476214	0.494477317	27
1922070879	BLUESTEIN	DANIEL	ALLEN	DANIEL ALLEN BLUESTEIN, Virginia	825 FAIRFAX AVE		NORFOLK	Virginia	235071914	0.494658194	27
1013982388	CHARLES	MICHAEL	G	MICHAEL G CHARLES, Virginia	3745 HOLLAND RD		VIRGINIA BEACH	Virginia	234522847	0.494781966	27
1730121823	BOSTIC	BROOKE	A	BROOKE A BOSTIC, Virginia	140 STONERIDGE DR S STE 100		RUCKERSVILLE	Virginia	22968	0.494890819	27
1588658108	TOWE	JAMES	HALSEY	JAMES HALSEY TOWE, Virginia	441 E MAIN ST		PURCELLVILLE	Virginia	201323170	0.494940691	27
1497711774	STOKES	PARKER		PARKER STOKES, Virginia	9 MANHATTAN SQ	SUITE A	HAMPTON	Virginia	236665843	0.495105173	27
1659832335	WHITENTON	JOHN		JOHN WHITENTON, Virginia	825 FAIRFAX AVE		NORFOLK	Virginia	235071914	0.495585185	27
1780044115	BROWNING	TREYA	ZION	TREYA ZION BROWNING, Virginia	946 N MAIN ST		CHASE CITY	Virginia	239241139	0.496622245	27
1386801124	WARNER	TERRI	ELLEN	TERRI ELLEN WARNER, Virginia	3060 GODWIN BLVD		SUFFOLK	Virginia	234348274	0.497030566	27
1023096559	BAUMGARTEN	MARGARET	A	MARGARET A BAUMGARTEN, Virginia	3640 HIGH ST STE 3B		PORTSMOUTH	Virginia	237073213	0.497104325	27
1952300634	ASHE	STEPHEN	MAURICE	STEPHEN MAURICE ASHE, Virginia	4000A GLENSIDE DR		RICHMOND	Virginia	232284102	0.497153854	27
1235210915	ELBESHBESHY	TAREK	A	TAREK A ELBESHBESHY, Virginia	6632 INDIAN RIVER RD		VIRGINIA BEACH	Virginia	234643442	0.497438043	27
1740694561	STALLARD	WILLIAM	CARL	WILLIAM CARL STALLARD, Virginia	3650 JOSEPH SIEWICK DR	SUITE 400	FAIRFAX	Virginia	220331710	0.497518836	27
1265668537	NEGAARD	KRISTIN	D	KRISTIN D NEGAARD, Virginia	2304 W MERCURY BLVD		HAMPTON	Virginia	236663115	0.497562418	27
1437407285	BUI	AI-HIEN	THI	AI-HIEN THI BUI, Virginia	6829 ELM ST STE 300		MC LEAN	Virginia	221013845	0.497617074	27
1235136920	KRAMER	RALPH	LEWIS	RALPH LEWIS KRAMER, Virginia	18877 JEB STUART HWY		STUART	Virginia	24171	0.497653506	27
1730651282	GORDON	ASIA	DENISE	ASIA DENISE GORDON, Virginia	12715 WARWICK BLVD # M&O		NEWPORT NEWS	Virginia	23606	0.49812972	27
1174597223	NAUMANN	DAN		DAN NAUMANN, Virginia	730 THIMBLE SHOALS BLVD STE 110		NEWPORT NEWS	Virginia	236064562	0.498339767	27
1659545614	ASHRAFI	DARIUSH		DARIUSH ASHRAFI, Virginia	4620 S LABURNUM AVE		RICHMOND	Virginia	232312424	0.498574365	27
1487607016	SOLAN	STUART	M	STUART M SOLAN, Virginia	7001 FOREST AVENUE	SUITE 302	RICHMOND	Virginia	232301726	0.498861086	27
1386140135	RICHARDSON	JOSEPH	RYAN	JOSEPH RYAN RICHARDSON, Virginia	142 MEADE AVE		NICKELSVILLE	Virginia	242712108	0.49893179	27
1740489343	ROGERS	TATE	M	TATE M ROGERS, Virginia	961 E STUART DR		GALAX	Virginia	243332407	0.499029662	27
1518318864	MALU	OMOJO	ODIHI	OMOJO ODIHI MALU, Virginia	9300 DEWITT LOOP	FAMILY MEDI	FORT BELVOIR	Virginia	220605285	0.499298073	27
1659327369	RILES	NATHAN	R	NATHAN R RILES, Virginia	6632 INDIAN RIVER RD		VIRGINIA BEACH	Virginia	234643442	0.499443369	27
1225012214	LOPRESTI	BARTHOLOM	MICHAEL	BARTHOLOM MICHAEL LOPRESTI, Virginia	20209 SENTARA WAY	STE 200	CARROLLTON	Virginia	233143573	0.499478027	27
1740273622	MILLER	DAVID	BROOKE	DAVID BROOKE MILLER, Virginia	250 MEMORIAL DRIVE SUITE D		LURAY	Virginia	228351000	0.499759337	27
1144510710	HENDIANI	AMIR	J	AMIR J HENDIANI, Virginia	12997 WARWICK BLVD		NEWPORT NEWS	Virginia	236028352	0.500040134	27
1679542328	KOHLI	PRIYA		PRIYA KOHLI, Virginia	375 FOUR LEAF LN STE 103		CHARLOTTESVILL	Virginia	229036905	0.500403247	27
1770557183	MORGAN	EZRA	M	EZRA M MORGAN, Virginia	2946 SLEEPY HOLLOW RD	SUITE 2-C	FALLS CHURCH	Virginia	220442003	0.500487784	27
1235111899	ROBERT	LAURA	M	LAURA M ROBERT, Virginia	1088 LONDON LINKS DR		FOREST	Virginia	245514662	0.500655159	27
1194722652	POTE	DOUGLAS	ALLYN	DOUGLAS ALLYN POTE, Virginia	636 S MONTE VISTA DR		GLADE SPRING	Virginia	243402712	0.501466994	27
1740341841	HACKELTON	KARISSA	L	KARISSA L HACKELTON, Virginia	1800 GLENSIDE DR	SUITE 110	RICHMOND	Virginia	232263769	0.502039056	27
1205929114	DUBIT	SCOTT	BRIAN	SCOTT BRIAN DUBIT, Virginia	650 N. LEE HIGHWAY	SUITE 2	LEXINGTON	Virginia	24450	0.50286004	27
1659840981	BAILEY	RACHEL		RACHEL BAILEY, Virginia	4421 STIGALL DR		MIDLOTHIAN	Virginia	231123217	0.503378644	27
1790765402	TOMIAK	WILLIAM	M	WILLIAM M TOMIAK, Virginia	1375 W RIDGE RD		WYTHEVILLE	Virginia	243825011	0.503730139	27
1184988024	FILIPESCU	RADU		RADU FILIPESCU, Virginia	118 ORLEANS CIR		NORFOLK	Virginia	235091152	0.50410594	27
1386930808	HICKS	KRISTY	RENEE	KRISTY RENEE HICKS, Virginia	9300 DEWITT LOOP		FORT BELVOIR	Virginia	220605285	0.504637853	27
1942306212	YANCEY	JOSEPH	RYLAND	JOSEPH RYLAND YANCEY, Virginia	MCDONALD ARMY HEALTH CENTER	BLDG 576, J	FORT EUSTIS	Virginia	23604	0.505024297	27
1518944636	GUTIERREZ	MIGUELA	TALAVERA	MIGUELA TALAVERA GUTIERREZ, Virginia	MCDONALD ARMY COMMUNITY HOSPITAL	BLDG 576	FT EUSTIS	Virginia	23604	0.505303942	27
1396724977	KEILMAN	DAVID		DAVID KEILMAN, Virginia	4910 VALLEY VIEW BLVD NW		ROANOKE	Virginia	240122040	0.505311707	27
1174632715	LUCAS	WALTER	WAYNE	WALTER WAYNE LUCAS, Virginia	5270 BUDAPEST PL	HEALTH UNIT	DULLES	Virginia	201895270	0.50562845	27
1922089556	KELLY	DANIEL	R	DANIEL R KELLY, Virginia	701 RANDOLPH ST STE 120		RADFORD	Virginia	241413047	0.505642601	27
1932164092	MANSFIELD	ERIKA	LYNNE	ERIKA LYNNE MANSFIELD, Virginia	725 VOLVO PKWY		CHESAPEAKE	Virginia	23320	0.505907155	27
1194796136	GENTRY	BARRY	CHANCE	BARRY CHANCE GENTRY, Virginia	5516 VIRGINIA BEACH BLVD		VIRGINIA BEACH	Virginia	234625629	0.506320607	27
1821417874	ROBINSON	TAKISHA	ROCHELLE	TAKISHA ROCHELLE ROBINSON, Virginia	9600 PATTERSON AVE		RICHMOND	Virginia	232296053	0.506344032	27
1033142971	CHUNG	CHUNG	U	CHUNG U CHUNG, Virginia	2595 VICTORY BLVD		PORTSMOUTH	Virginia	237022315	0.506516489	27
1629508262	KEPPLE	SARA	LUCAS	SARA LUCAS KEPPLE, Virginia	3918 CENTREVILLE RD		CHANTILLY	Virginia	201513224	0.50653923	27
1417147315	CHEN FERNANDE	NELSON		NELSON CHEN FERNANDE, Virginia	46A BROAD STREET RD		MANAKIN SABOT	Virginia	231032213	0.507264457	27
1396951182	TRAN	HAU	MINH	HAU MINH TRAN, Virginia	2500 POCOSHOCK PL		RICHMOND	Virginia	232356345	0.507750318	27
1750464087	HOWELL	BARBARA	D	BARBARA D HOWELL, Virginia	120 JACKSON RIVER RD		MONTEREY	Virginia	244652416	0.508010565	27
1801887344	SMITH	DAVID	MIDDLETON	DAVID MIDDLETON SMITH, Virginia	2103 GRAVES MILL RD		FOREST	Virginia	245512675	0.508048226	27
1558714931	GREGORY	BRADEN	ASHER	BRADEN ASHER GREGORY, Virginia	2145 MOUNT PLEASANT BLVD SE		ROANOKE	Virginia	24014	0.508074297	27
1184919805	PRINCE	SARAH	ELIZABETH	SARAH ELIZABETH PRINCE, Virginia	1451 HOSPITAL DR	STE 102	FREDERICKSBURG	Virginia	224018424	0.508883925	27
1972622181	DOVE	SCOTTY	GARLAND	SCOTTY GARLAND DOVE, Virginia	245 HOLSTON RD	SUITE B	WYTHEVILLE	Virginia	243824486	0.509035894	27
1144249400	ADDIS	DANIEL	M	DANIEL M ADDIS, Virginia	219 PARKER RD		DANVILLE	Virginia	245404034	0.509149985	27
1851364756	LINICK	KELLI		KELLI LINICK, Virginia	548 BLUE RIDGE AVE		BEDFORD	Virginia	245232604	0.509324761	27
1053844969	ESHETU	TSEDEY		TSEDEY ESHETU, Virginia	9321 SANGER ST STE 203		LORTON	Virginia	220792720	0.509773463	27
1114339611	NEWCOMBE	JODI	A	JODI A NEWCOMBE, Virginia	725 VOLVO PKWY STE 100		CHESAPEAKE	Virginia	233201621	0.509867715	27
1518919653	MUMPER	JAMES	DAVID	JAMES DAVID MUMPER, Virginia	7229 FOREST AVE	SUITE 112	RICHMOND	Virginia	232263765	0.51018299	27
1548239122	BARRON	JENNIFER	BROWNING	JENNIFER BROWNING BARRON, Virginia	351 VALLEY HEALTH WAY # 300		FRONT ROYAL	Virginia	226306480	0.510525435	27
1851559454	PATEL	NICK	ROHIT	NICK ROHIT PATEL, Virginia	4003 COLLEGE AVE	SUITE B	BLUEFIELD	Virginia	246052043	0.510647719	27
1497141139	BANSAL	ARUN		ARUN BANSAL, Virginia	1600 N BEAUREGARD ST STE 300		ALEXANDRIA	Virginia	223111732	0.511067155	27
1790738425	MILLS	JOHN	FREDERICK	JOHN FREDERICK MILLS, Virginia	1800 GLENSIDE DR	SUITE 110	RICHMOND	Virginia	232263769	0.511233273	27
1881649424	MIN	KIHO		KIHO MIN, Virginia	8408 ARLINGTON BLVD	SUITE 100	FAIRFAX	Virginia	220314608	0.51162654	27
1902218944	AGYEIWAAH	MAVIS	A	MAVIS A AGYEIWAAH, Virginia	1440 AMHERST ST		WINCHESTER	Virginia	226013010	0.511928734	27
1518301779	GIRALDO-JIMEN	MARIA	YOLANDA	MARIA YOLANDA GIRALDO-JIMEN, Virginia	2 E GLEBE RD		ALEXANDRIA	Virginia	223052938	0.511963174	27
1013411180	BART	RYAN	MICHAEL	RYAN MICHAEL BART, Virginia	9300 DEWITT LOOP		FT BELVOIR	Virginia	220605285	0.512498574	27
1568547917	SMITH	SANDRA	JONES	SANDRA JONES SMITH, Virginia	3805 JEFFERSON DAVIS HWY		RICHMOND	Virginia	23234	0.513064646	27
1063472025	NGUYEN	MY	GIA	MY GIA NGUYEN, Virginia	8034 LANKFORD HWY		OAK HALL	Virginia	23416	0.513172941	27
1053352724	SCHMITZ	STEPHEN	P	STEPHEN P SCHMITZ, Virginia	10950 ROCKFISH VALLEY HWY		AFTON	Virginia	229202734	0.513764853	27
1578724175	CLAUSSEN	KEITH	A.	KEITH A. CLAUSSEN, Virginia	825 FAIRFAX AVE	SUITE 118	NORFOLK	Virginia	235071914	0.514450931	27
1306820048	PASCHAL	JAMES	RICHARD	JAMES RICHARD PASCHAL, Virginia	330 E BAYVIEW BLVD		NORFOLK	Virginia	235035205	0.514740137	27
1912055252	RIDINGER	ROBIN	A	ROBIN A RIDINGER, Virginia	9001 DIGGES RD STE 206		MANASSAS	Virginia	201104414	0.515004955	27
1578880332	HU	YAOWEN	ELIOT	YAOWEN ELIOT HU, Virginia	8008 WESTPARK DR		MC LEAN	Virginia	221023109	0.515296473	27
1376554972	NEIFELD	DAVID	MICHAEL	DAVID MICHAEL NEIFELD, Virginia	308 N 6TH AVE		HOPEWELL	Virginia	238602518	0.515565895	27
1083872675	NGUYEN	TONY	CHIEUVAN	TONY CHIEUVAN NGUYEN, Virginia	601 POTOMAC STATION DR NE		LEESBURG	Virginia	201761816	0.515574714	27
1023090289	KOONTZ	WARREN		WARREN KOONTZ, Virginia	1800 GLENSIDE DR STE 110		RICHMOND	Virginia	232263769	0.515727085	27
1861456394	BAROT	GHANSHYAM	C	GHANSHYAM C BAROT, Virginia	13038 RIVERS BEND RD		CHESTER	Virginia	238362564	0.515830966	27
1417947276	SMITH	SANDRA	MAURITA	SANDRA MAURITA SMITH, Virginia	7238 MECHANICSVILLE TPKE		MECHANICSVILLE	Virginia	231113502	0.516115587	27
1184950982	GRAMS	SASHA	L	SASHA L GRAMS, Virginia	135 MEMORIAL DR		LURAY	Virginia	228351016	0.516279881	27
1053396390	WHITNEY	WILLIAM	P	WILLIAM P WHITNEY, Virginia	3369 COLONIAL AVE SW		ROANOKE	Virginia	240183739	0.516471521	27
1104849132	LEVER	ROGER	GUY	ROGER GUY LEVER, Virginia	2800 GODWIN BLVD FL 1		SUFFOLK	Virginia	234348038	0.516714795	27
1144865932	DOUGLAS	MEGAN	NICOLE	MEGAN NICOLE DOUGLAS, Virginia	1 ARH LANE	SUITE 700	LOW MOOR	Virginia	24457	0.517485817	27
1104817188	SIFTON	CHARLES	LEEMAN DE	CHARLES LEEMAN DE SIFTON, Virginia	1405 KILN CREEK PKWY		NEWPORT NEWS	Virginia	236029700	0.517646034	27
1558855452	MCKAY	NELSON		NELSON MCKAY, Virginia	140 W 11TH ST		FRONT ROYAL	Virginia	226303512	0.517753498	27
1992703110	SAYED	HAMDY	I	HAMDY I SAYED, Virginia	2660 NEW MARKET RD		RICHMOND	Virginia	232317408	0.518313452	27
1225242670	ACEVEDO SANTA	YLIANA	M	YLIANA M ACEVEDO SANTA, Virginia	43300 SOUTHERN WALK PLZ STE 100		BROADLANDS	Virginia	201484463	0.51836192	27
1134107642	VAIDY	MOHAN	T	MOHAN T VAIDY, Virginia	4924 COCHISE TRL		RICHMOND	Virginia	232372568	0.519691974	27
1467441592	RUCKER	TINSLEY	W.	TINSLEY W. RUCKER, Virginia	2871 ROCKFISH VALLEY HIGHWAY		NELLYSFORD	Virginia	22958	0.519700158	27
1972578268	SHIPMAN	DEBORAH	A	DEBORAH A SHIPMAN, Virginia	611 DENBIGH BLVD		NEWPORT NEWS	Virginia	236084415	0.519716638	27
1912998030	HILLMAN	JASON	PAUL	JASON PAUL HILLMAN, Virginia	418 CHATHAM SQUARE OFFICE PARK		FREDERICKSBURG	Virginia	224052561	0.519960263	27
1851451918	SAMPANG	VIRGINIA	ANGELES	VIRGINIA ANGELES SAMPANG, Virginia	47100 COMMUNITY PLZ	SUITE 100	STERLING	Virginia	201641826	0.520484093	27
1023342367	WATSON	STUART	STEVE	STUART STEVE WATSON, Virginia	2809 THURLOE DR		NORTH CHESTERF	Virginia	232353149	0.520597537	27
1639152481	STRONG	ROBERT	S	ROBERT S STRONG, Virginia	390 S MAIN ST	SUITE 201	ROCKY MOUNT	Virginia	241511711	0.520865748	27
1922270347	VILLALOBOS	ANNA	MARIA	ANNA MARIA VILLALOBOS, Virginia	2323 MEMORIAL AVE	SUITE 10	LYNCHBURG	Virginia	245012661	0.521553009	27
1437122306	IVANY	BUFFY	GRANGER	BUFFY GRANGER IVANY, Virginia	3650 JOSEPH SIEWICK DR	#400	FAIRFAX	Virginia	22033	0.52174545	27
1982741872	BRADSHAW	ROBERT	DANA	ROBERT DANA BRADSHAW, Virginia	825 FAIRFAX AVE	HOFHEIMER H	NORFOLK	Virginia	235071914	0.521940347	27
1992776462	WEIN	BARRY	K	BARRY K WEIN, Virginia	3400 HAYDENPARK LN STE 300		RICHMOND	Virginia	232337867	0.522474069	27
1568959096	HOLTZ	KRISTEN		KRISTEN HOLTZ, Virginia	2148 W MERCURY BLVD		HAMPTON	Virginia	236663111	0.522879624	27
1942209002	BURKEY	ELIZABETH	A	ELIZABETH A BURKEY, Virginia	227 MCLAWS CIR		WILLIAMSBURG	Virginia	231855649	0.523124088	27
1902809437	MILLER	MITCHELL	B	MITCHELL B MILLER, Virginia	2109 MCCOMAS WAY	STE 102	VIRGINIA BEACH	Virginia	234563909	0.52329793	27
1174596647	MOORE	DESAUSSUR	P	DESAUSSUR P MOORE, Virginia	815 W POYTHRESS ST		HOPEWELL	Virginia	238602532	0.523382719	27
1578520540	HUNTER	LAURA	JILL	LAURA JILL HUNTER, Virginia	2200 PUMP RD	SUITE 100	RICHMOND	Virginia	232333539	0.523407679	27
1225290679	MOHSIN	SHEBA		SHEBA MOHSIN, Virginia	120 KINGS WAY	SUITE 1400	WILLIAMSBURG	Virginia	231852505	0.523767975	27
1114157161	HALL	PATRICK	SCOTT	PATRICK SCOTT HALL, Virginia	1970 ROANOKE BLVD.		SALEM	Virginia	241536404	0.524597492	27
1215985379	PHAN	KHANH-KAT	H	KHANH-KAT H PHAN, Virginia	3263 PROFFIT RD	SUITE 201	CHARLOTTESVILL	Virginia	229115639	0.524684058	27
1982679270	JALBERT	KRISTEN	D	KRISTEN D JALBERT, Virginia	1080 FIRST COLONIAL RD	STE 200	VIRGINIA BEACH	Virginia	234542406	0.524809936	27
1003886284	HURST	WILLIAM	M	WILLIAM M HURST, Virginia	4005 RICHARDSON RD		VIRGINIA BEACH	Virginia	234555608	0.524964814	27
1871534933	MOSS	JONATHAN	DAVID	JONATHAN DAVID MOSS, Virginia	100 HEALTH CENTER DR		BRIDGEWATER	Virginia	22812	0.525020471	27
1679624704	ESCANIO	BELINDA	OCAMPO	BELINDA OCAMPO ESCANIO, Virginia	48 NEWMARKET SQ		NEWPORT NEWS	Virginia	236052721	0.525637426	27
1124239033	OSUORAH	VIVIEN	IFEYINWA	VIVIEN IFEYINWA OSUORAH, Virginia	1970 ROANOKE BLVD		SALEM	Virginia	241536404	0.525853523	27
1235294406	SMITH	DAVID	ALDEN	DAVID ALDEN SMITH, Virginia	10701 ROSEMARY DR		MANASSAS	Virginia	201097282	0.525993403	27
1831323203	EDSON	KATHERINE	P	KATHERINE P EDSON, Virginia	1600 ROANOKE ST	SUITE D	CHRISTIANSBURG	Virginia	240732428	0.526217948	27
1548422868	VILLAR-GOSALV	CARLOS		CARLOS VILLAR-GOSALV, Virginia	213 N MAIN ST		BLACKSTONE	Virginia	238241425	0.526516766	27
1770574030	SPEAKER	MARCUS	L	MARCUS L SPEAKER, Virginia	2145 MOUNT PLEASANT BLVD SE		ROANOKE	Virginia	240143632	0.526521731	27
1861488074	FAIRCHILD	SU		SU FAIRCHILD, Virginia	6138 REDWOOD SQUARE CTR STE 204		CENTREVILLE	Virginia	201214264	0.526690365	27
1750328548	TRIBASTONE	ANDREA	DENISE	ANDREA DENISE TRIBASTONE, Virginia	3263 PROFFIT RD	SUITE 201	CHARLOTTESVILL	Virginia	229115639	0.526815962	27
1346270766	KESSLER	CHESTER	WILLIAM	CHESTER WILLIAM KESSLER, Virginia	8301 ARLINGTON BLVD	SUITE T-05	FAIRFAX	Virginia	220312902	0.527168323	27
1497727531	STAVOLA	ANTHONY		ANTHONY STAVOLA, Virginia	6415 PETERS CREEK RD		ROANOKE	Virginia	240194021	0.527524448	27
1487657136	FILAK	MICHAEL	ANDREW	MICHAEL ANDREW FILAK, Virginia	6201 CENTREVILLE RD		CENTREVILLE	Virginia	201212626	0.527576602	27
1497732036	DARROW	CHARLENE	DENISE	CHARLENE DENISE DARROW, Virginia	2100 LYNNHAVEN PKWY	SUITE 201	VIRGINIA BEACH	Virginia	234561492	0.528220532	27
1891708111	DEMOTTS	GREGORY	L	GREGORY L DEMOTTS, Virginia	142 MEADE AVE		NICKELSVILLE	Virginia	242712108	0.528224011	27
1336419977	FEIST	MATTHEW	PHILIP	MATTHEW PHILIP FEIST, Virginia	5486 INDIAN RIVER RD		VIRGINIA BEACH	Virginia	234645365	0.528366884	27
1851518831	KING	TONY	ROOSEVELT	TONY ROOSEVELT KING, Virginia	13428 QUEEN ST		DISPUTANTA	Virginia	238426235	0.528422396	27
1093789232	SHAW	JANE		JANE SHAW, Virginia	416 ALBEMARLE SQ		CHARLOTTESVILL	Virginia	229017400	0.528900917	27
1285606186	BIDWELL, JR.	GLENN	PORTER	GLENN PORTER BIDWELL, JR., Virginia	102 FAIRVIEW DR	SUITE B	FRANKLIN	Virginia	23851	0.529548866	27
1689654360	KIN	JOHN	W	JOHN W KIN, Virginia	1451 HOSPITAL DR		FREDERICKSBURG	Virginia	224018424	0.529551471	27
1528059615	KAMINER	JON	JACOB	JON JACOB KAMINER, Virginia	10510 JEFFERSON AVE	SUITE A	NEWPORT NEWS	Virginia	236013102	0.530065731	27
1912438201	NOH	ERIC	C.	ERIC C. NOH, Virginia	8640 SUDLEY RD STE 203		MANASSAS	Virginia	201104404	0.530124271	27
1265659494	HOPKINS	GERARD	T.	GERARD T. HOPKINS, Virginia	1305 STAFFORD DR		CHRISTIANSBURG	Virginia	240734050	0.530220191	27
1932337185	BLANCO	RAMON	RAYMOND	RAMON RAYMOND BLANCO, Virginia	10530 ROSEHAVEN ST	SUITE 100	FAIRFAX	Virginia	220302840	0.530317715	27
1982929832	ELLIOTT	OLGA	A	OLGA A ELLIOTT, Virginia	332 NEWTOWN RD		VIRGINIA BEACH	Virginia	234621793	0.530435324	27
1285708446	VINCENT	BRIAN	ROY	BRIAN ROY VINCENT, Virginia	1721 ADMIRAL TAUSSIG BLVD		NORFOLK	Virginia	235112802	0.530467112	27
1053390906	COLEMAN	GEORGE		GEORGE COLEMAN, Virginia	344 W MAIN ST		WAVERLY	Virginia	238903235	0.530842493	27
1679589584	STANKIEWICZ	ANNA		ANNA STANKIEWICZ, Virginia	5239 MONTICELLO AVE	STE B&C	WILLIAMSBURG	Virginia	231888213	0.531095114	27
1497737548	WITHROW	RYAN	ALEC	RYAN ALEC WITHROW, Virginia	9501 FARRELL RD	FAMILY HEAL	FORT BELVOIR	Virginia	220605901	0.531181847	27
1114959392	YEATTS	DONALD	E.	DONALD E. YEATTS, Virginia	13911 ST FRANCIS BLVD	SUITE 101	MIDLOTHIAN	Virginia	231143256	0.531241705	27
1821067000	JANKE	ROBIN	MCHUGH	ROBIN MCHUGH JANKE, Virginia	131 E BROAD ST STE 102		FALLS CHURCH	Virginia	220464520	0.532024812	27
1770097628	MAI	VIVAN		VIVAN MAI, Virginia	7090 BALMORAL FOREST RD		CLIFTON	Virginia	201241539	0.532041948	27
1861484461	NIEMANN	SANDOR	SHAWN	SANDOR SHAWN NIEMANN, Virginia	5645 STONE RD		CENTREVILLE	Virginia	201201618	0.532047758	27
1811996564	ENRIGHT	ROSEMARY	THERESA	ROSEMARY THERESA ENRIGHT, Virginia	300 MT CLEMENT PARK	SUTIE A	TAPPAHANNOCK	Virginia	225605098	0.532051055	27
1891181228	BEACH	BRIANA	MARY	BRIANA MARY BEACH, Virginia	1314 PETERS CREEK RD NW		ROANOKE	Virginia	24017	0.533030073	27
1356638860	BARTELL	PAMELA	J	PAMELA J BARTELL, Virginia	13332 MIDLOTHIAN TPKE		MIDLOTHIAN	Virginia	231134210	0.533316348	27
1366528028	ABBEY	LINDA	J.	LINDA J. ABBEY, Virginia	1250 E MARSHALL ST	INTERNAL ME	RICHMOND	Virginia	232985051	0.533348431	27
1003296146	MANGANELLO	CHRISTOPH	JOHN	CHRISTOPH JOHN MANGANELLO, Virginia	9300 DEWITT LOOP		FORT BELVOIR	Virginia	220605285	0.533716602	27
1811108996	BANSAL	PANKAJ		PANKAJ BANSAL, Virginia	830 KEMPSVILLE RD FL 1		NORFOLK	Virginia	235023920	0.533850191	27
1982602744	BEAHM	LINDA	S	LINDA S BEAHM, Virginia	4830 RUCKER RD		MONETA	Virginia	241215281	0.53389015	27
1124055066	ROYSTON	NORRIS	A	NORRIS A ROYSTON, Virginia	8255 E MAIN ST		MARSHALL	Virginia	201153253	0.534552791	27
1437319159	EZEDIKE	CHINENYE	OGECHUKWU	CHINENYE OGECHUKWU EZEDIKE, Virginia	600 GRESHAM DR FL 5		NORFOLK	Virginia	235071904	0.53479048	27
1285048751	IOANE	AKOLEA	K	AKOLEA K IOANE, Virginia	1870 AMHERST ST STE 2G		WINCHESTER	Virginia	226012841	0.534866972	27
1326052986	KAGAN	LARRY	HOWARD	LARRY HOWARD KAGAN, Virginia	1016 JUSTIS ST		CHESAPEAKE	Virginia	23325	0.535054076	27
1528056355	LEATHERLAND	MARY	D	MARY D LEATHERLAND, Virginia	6920 ROANOKE RD		SHAWSVILLE	Virginia	241620467	0.535083268	27
1518966688	WALLER	DAVID	F	DAVID F WALLER, Virginia	4868 BRIDGE RD	SUITE 300	SUFFOLK	Virginia	234352048	0.5350925	27
1376738930	WASHBURN	KELLY	M	KELLY M WASHBURN, Virginia	17068 LANKFORD HIGHWAY		EASTVILLE	Virginia	23347	0.535141514	27
1134354517	MOREVA	NATALIA	V	NATALIA V MOREVA, Virginia	8008 WESTPARK DR	KAISER PERM	MC LEAN	Virginia	221023109	0.535658303	27
1851555361	ASRAR	LUNA		LUNA ASRAR, Virginia	1015 SPRING CREEK PKWY		ZION CROSSROAD	Virginia	229427019	0.535870203	27
1235633520	VERNON	SANDRIA	TAQUANIA	SANDRIA TAQUANIA VERNON, Virginia	12715 WARWICK BLVD STE O		NEWPORT NEWS	Virginia	236061800	0.536229041	27
1861713927	BODIE	PAUL	GRAHAM	PAUL GRAHAM BODIE, Virginia	10510 JEFFERSON AVE	SUITE A	NEWPORT NEWS	Virginia	236013102	0.536264368	27
1619105525	GIBBS	PETER		PETER GIBBS, Virginia	1901 THOMSON DR		LYNCHBURG	Virginia	245011026	0.536521298	27
1356756068	LAMOUSNERY	OLGUERLIN		OLGUERLIN LAMOUSNERY, Virginia	3771 FETTLER PARK DR		DUMFRIES	Virginia	220251946	0.536797119	27
1508245119	MCKAY	LAUREN		LAUREN MCKAY, Virginia	2116 W LABURNUM AVE		RICHMOND	Virginia	232274359	0.536930654	27
1679551402	HORNE	KEVIN	JAY	KEVIN JAY HORNE, Virginia	9782 HWY 903		BRACEY	Virginia	239191991	0.537142907	27
1881031839	LIEBRECHT	KRISTIN	ANNE	KRISTIN ANNE LIEBRECHT, Virginia	1314 PETERS CREEK RD NW		ROANOKE	Virginia	240172500	0.538093807	27
1588662613	BLANKS	VIRGINIA	L.	VIRGINIA L. BLANKS, Virginia	4830 RUCKER RD	ATTN: VILLA	MONETA	Virginia	24121	0.538316961	27
1235193533	RUSH	KAREN	D	KAREN D RUSH, Virginia	2897 BRIDGE RD		SUFFOLK	Virginia	234351799	0.538781309	27
1316581366	POWERS	DUSTIN		DUSTIN POWERS, Virginia	2800 ELECTRIC RD STE 105		ROANOKE	Virginia	240183549	0.538819179	27
1891460549	BAGGETT	JUDITH		JUDITH BAGGETT, Virginia	125 PROSPECT DR SW		LEESBURG	Virginia	201753525	0.538966104	27
1972568814	ZIEVE	SANDRA	T.	SANDRA T. ZIEVE, Virginia	2300 E PARHAM RD		RICHMOND	Virginia	232283118	0.5389785	27
1750361952	TANNER	WILLIAM	JOHN	WILLIAM JOHN TANNER, Virginia	415 S POLLARD ST		VINTON	Virginia	241792502	0.53897858	27
1114955473	JORDAN-SAYLES	CHERYL	D.	CHERYL D. JORDAN-SAYLES, Virginia	4620 S LABURNUM AVE		RICHMOND	Virginia	232312424	0.539774663	27
1710149018	MCNULTY	PATRICIA	L	PATRICIA L MCNULTY, Virginia	1168 FIRST COLONIAL RD		VIRGINIA BEACH	Virginia	234542444	0.540210697	27
1497135073	CHOI	REBECCA	ELIZABETH	REBECCA ELIZABETH CHOI, Virginia	17457 CAFFEE RD		DAHLGREN	Virginia	224485120	0.540308639	27
1932194636	HARVEY	KEVIN	M	KEVIN M HARVEY, Virginia	13861 HULL STREET RD		MIDLOTHIAN	Virginia	231122003	0.54065125	27
1235104027	DAVID	DANIEL	WESLEY	DANIEL WESLEY DAVID, Virginia	1800 GLENSIDE DR STE 101		RICHMOND	Virginia	232263769	0.540836154	27
1003264730	TRUONG	ANH		ANH TRUONG, Virginia	115 PARK ST SE STE 300		VIENNA	Virginia	221804653	0.540861316	27
1114981966	LEWIS	WALLACE	E	WALLACE E LEWIS, Virginia	18682 NORTHUMBERLAND HWY		REEDVILLE	Virginia	225393411	0.541140306	27
1144292053	PEARLMAN	WILLIAM		WILLIAM PEARLMAN, Virginia	101 ELM AVE SE		ROANOKE	Virginia	240132222	0.54149743	27
1730169541	MCLEAN	JENNIFER	L.	JENNIFER L. MCLEAN, Virginia	4125 IRONBOUND RD STE 200		WILLIAMSBURG	Virginia	231882666	0.541756321	27
1831784750	PETTREY	ANNA	LORIE	ANNA LORIE PETTREY, Virginia	12301 GRAPEFIELD RD		BASTIAN	Virginia	243144547	0.542052556	27
[truncated: 1,713 more rows]
