# Supplementary material for: Prevalence and Correlates of COVID-19 Vaccine Information on Family Medicine Practices’ Websites in the United States: Cross-sectional Website Content Analysis
Source: JMIR Form Res. 2022 Nov 17;6(11):e38425. doi: 10.2196/38425 (PMC9671487; doi:10.2196/38425)
Supplement: Multimedia Appendix 1 [file formative_v6i11e38425_app1.zip › NPI datasets/VT_NPI.csv]

NPI	last_name	first_name	middle_name	address_line1	address_line2	city	state	zip	r	target_sample
1194701615	SULLIVAN	CRAIG	D	63 CRESCENT AVE	GREEN MOUNT	NORTHFIELD	VT	056635704	0.0006799819	3
1124524434	COLLIER	KELLEY		3 TIMBER LN		SOUTH BURLINGT	VT	054037205	0.0026082727	3
1407275126	KOPLINKA-LOEH	IRENE		32 MALLETTS BAY AVE		WINOOSKI	VT	054041959	0.0066714436	3
1114010881	TURNER	DAVID	BENJAMIN	71 ALLEN ST	SUITE 403	RUTLAND	VT	057014570	0.0073818984	3
1265402382	BURGESS	KATHLEEN		19 BELMONT AVE STE 103		BRATTLEBORO	VT	053016761	0.0082852738	3
1063477099	BAKER	RICHARD	CARLETON	215 STRATTON RD		RUTLAND	VT	057014621	0.0094124032	3
1902870975	HASELTON	CYNTHIA	AMES	789 PINE ST		BURLINGTON	VT	054014933	0.0128319934	3
1285892299	WITHERS	NATASHA	ALEXA	61 PINE ST STE 400		BRISTOL	VT	054431043	0.0145316371	3
1760758734	BRATSPIS	RENEE		74 MUNSILL AVE STE 100		BRISTOL	VT	054431047	0.0167874228	3
1144354853	ANDERSSON-SWA	JEAN		1330 EXCHANGE ST		MIDDLEBURY	VT	057534464	0.0218494767	3
1366640351	WEN	AUDREY	CHI-AN	617 RIVERSIDE AVE		BURLINGTON	VT	054011601	0.0224398971	3
1962424341	SCHWARTZ	ROBERT	J	55 VT RT 11W	CHESTER FAM	CHESTER	VT	05143	0.0240741414	3
1871927806	LAWRENCE	LANGDON	SWAIN	4276 SILVER ST		HINESBURG	VT	054619492	0.0249071322	3
1811948847	KORNBLUTH	STEPHEN	S	275 ROUTE 30 N		BOMOSEEN	VT	057329647	0.0278856722	3
1518127224	WILHELM	PETER	C	1330 EXCHANGE ST STE 201		MIDDLEBURY	VT	057534464	0.0303096851	3
1326043308	LYONS	MICHAEL	L	331 OLCOTT DR	STE U3	WHITE RIVER JU	VT	050019601	0.0322931502	3
1841267721	KLITZNER	DAYLE		44 COLLINS DR		MIDDLEBURY	VT	057538528	0.0402288949	3
1235142050	SEYMOUR	MARK	G.	44 S MAIN ST		RANDOLPH	VT	050601381	0.0424233298	3
1154366425	SLOWINSKI	WALTER		126 MAIN ST		PUTNEY	VT	053468701	0.0427773427	3
1821416033	RYAN	BARRY	ROBINSON	157 TOWNE AVE		PLAINFIELD	VT	056679425	0.0444847564	3
1184673113	LYON	EDD	GILBERT	1068 VAIL RD		BENNINGTON	VT	052019599	0.0450773072	3
1316158835	FELEMEGOS	IOANNIS	YANNIS	44 MAIN ST STE 200		RICHFORD	VT	054761141	0.0468668048	3
1205495314	BUTTERLY	KATHRYN	MARGARET	37 HAYSTACK RD		HINESBURG	VT	054616613	0.047029539	3
1720014434	RODGERS	KEVIN	A	1315 HOSPITAL DR		ST JOHNSBURY	VT	058199210	0.048278458	3
1497718928	ECKHAUS	JEREMIAN	M	156 MAIN ST		MONTPELIER	VT	056022702	0.0502359262	3
1316055676	WHITNEY	PATRICIA	G.	111 COLCHESTER AVE	UVM MEDICAL	BURLINGTON	VT	054011473	0.0590015194	3
1457356339	TOMS	ANGELA	M	331 OLCOTT DR	STE U3	WHITE RIVER JU	VT	050019601	0.0697939904	3
1538329065	KOLB	AMANDA	E	790 COLLEGE PKWY	UVM MEDICAL	COLCHESTER	VT	054463007	0.0721450346	3
1538108212	BERNSTEIN	RICHARD	H.	527 FERRY RD		CHARLOTTE	VT	054459555	0.0722929035	3
1770014664	CORBETT	KAYLA	DARE	111 COLCHESTER AVENUE	UVMMC	BURLINGTON	VT	05401	0.0752857668	3
1659585800	GIBSON	MELISA	GAIL	28 CENTRE DR		MILTON	VT	054683104	0.0787427049	3
1366499782	WOODWORTH	RONALD	S	140 HOSPITAL DR	SUITE 300	BENNINGTON	VT	052015009	0.0797986496	3
1063401537	WULFMAN	JEFFREY	S	74 MUNSILL AVE	SUITE 100	BRISTOL	VT	054431032	0.0803203504	3
1982658654	ESPARZA	VIVIAN		789 PINE ST		BURLINGTON	VT	054014933	0.0812943792	3
1174557151	FOGARTY	JOHN	P	28 CENTRE DR		MILTON	VT	054683104	0.0863208655	3
1235188418	STURGIS	MIRIAM	S	4178 HIGHBRIDGE RD		GEORGIA	VT	054545446	0.0880706972	3
1528262722	MYRTER	THOMAS	ANDREW	714 BREEZY HILL RD		ST JOHNSBURY	VT	058198882	0.0884505473	3
1063546752	ROUSE	JESSICA	ALICE	82 CATAMOUNT PARK		MIDDLEBURY	VT	057531292	0.0944873286	3
1780945089	NANKOE	SHARIF	R	883 BLAKELY RD	UVM MEDICAL	COLCHESTER	VT	054464417	0.0976523553	3
1649460726	CHRISTIE	ALLISON	J	109 PROFESSIONAL DR		MORRISVILLE	VT	056619301	0.0987904212	3
1134119514	LINDER	MOSS		185 GRAFTON ROAD		TOWNSHEND	VT	05353	0.099226703	3
1144246331	TROUT	ADRIANE	CROSS	586 OAK HILL RD		WILLISTON	VT	054957103	0.0998573495	3
1780760942	JONAS	HOWARD	STEPHEN	1606 BRIDGEWATER CENTER RD		BRIDGEWATER CO	VT	050359726	0.101438968	3
1548225857	KING	J. GREGOR		655 MAIN ST	SUITE 1	BENNINGTON	VT	052012870	0.1019786424	3
1952308835	LANGWEILER	CLIFFORD	BARRY	15 BELMONT AVE		BRATTLEBORO	VT	053016613	0.1040532887	3
1669578902	EGBERT	CHARLES	CORNELIUS	71 ALLEN ST	SUITE 203	RUTLAND	VT	05701	0.1072926345	3
1811253800	HEATH	LINCOLN		617 RIVERSIDE AVE		BURLINGTON	VT	054011601	0.1119872635	3
1700841699	NIELSEN	TERRI	THOMAS	9 CREST RD		SAINT ALBANS	VT	054789701	0.1138414811	3
1952948770	BROADFOOT	MORGAN		62 ELLIOT ST		BRATTLEBORO	VT	053013208	0.1149665467	3
1164538591	KIESS	ROBERT	C	44 S MAIN ST		RANDOLPH	VT	050601381	0.1225525621	3
1992884456	SCOTT	JOHN	GLENN	195 INDUSTRIAL PARKWAY		LYNDON	VT	05851	0.1327932226	3
1568492510	LEMEI	SUSAN	LYNN	23 SCHOOL STREET		CHESTER	VT	05143	0.1332957973	3
1598007486	DORWART	MICHELLE	DIANNE	28 CENTRE DR	MILTON FAMI	MILTON	VT	054683104	0.1397883595	3
1720009475	MURRAY	ROBERT	W	130 S MAIN ST	WATERBURY M	WATERBURY	VT	056761519	0.1401113379	3
1164634341	FLYNN	CHERYL	A	425 PEARL ST	UVM CHWB	BURLINGTON	VT	054013308	0.1428315356	3
1881856268	KLEIN	GRETCHEN	ANN LEWIS	883 BLAKELY RD		COLCHESTER	VT	054464417	0.1440187353	3
1730151556	HOUGHTON	JODY	P	1 HOSPITAL CT		BELLOWS FALLS	VT	051011489	0.1474623723	3
1063943116	COLTON	ILSLEY	BEN	3 LAKE FOREST DR		BURLINGTON	VT	054015492	0.1498197104	3
1811959927	SHANE	SUSAN	P.	1 SOUTH PROSPECT STREET	FAHC FAMILY	BURLINGTON	VT	05401	0.1552893357	3
1720039704	KINGSBAUER	MATTHEW	B	215 STRATTON RD		RUTLAND	VT	057014621	0.1589945793	3
1174631915	DAWSON	PAMELA	JANE	586 OAK HILL RD		WILLISTON	VT	05495	0.1638402097	3
1518077858	HOLCOMB	JAMES		81 MEDICAL VILLAGE DR		NEWPORT	VT	058559835	0.1640931904	3
1750303715	FRASER	CANDACE	L	883 BLAKELY RD		COLCHESTER	VT	054464417	0.1641795077	3
1215159579	NAUMANN	TERENCE	DWIGHT	127 TILDEN AVE		RICHMOND	VT	054774400	0.1643286367	3
1376743278	ROUSSE	MICHAEL	R	1301 STANNARD MTN RD		DANVILLE	VT	058284417	0.1647827039	3
1497710826	MANCHESTER	STEWART	P	9 CREST RD		ST ALBANS	VT	054789701	0.1696857033	3
1871598722	BISBEE	DAVID	M.	53 OLD FARM ROAD		STOWE	VT	056720357	0.1724055382	3
1972553766	HEARST	JOHN	ERIC	140 HOSPITAL DR	SUITE 108	BENNINGTON	VT	052015009	0.1725570719	3
1619991494	STAFFORD	DALE	D	130 FISHER RD		BERLIN	VT	056029516	0.1739866297	3
1013118157	SCHMITT	CHARLES	JOSEPH	760 COLLEGE PARKWAY		COLCHESTER	VT	054453007	0.1808011006	3
1790885838	SHUMWAY	ALLEGRA	L	79 COVENTRY ST		NEWPORT	VT	058552206	0.1845932199	3
1114269503	AYERS	CATHERINE	ANNE	10 NORTH ST		VERGENNES	VT	05491	0.1853915766	3
1013411362	SHERIDAN	ANDREW	ROBERT	111 COLCHESTER AVE		BURLINGTON	VT	054011473	0.1858183002	3
1790858637	CORNELIUS	CHRIS	ROBERT	19 SPELLMAN TER		RUTLAND	VT	057014123	0.1858929611	3
1588653521	BAYARD	MAX	M	77 FAIRFIELD ST		SAINT ALBANS	VT	054781716	0.1875102265	3
1851534499	PAAVOLA	MICHELLE	MARIE	425 PEARL ST		BURLINGTON	VT	054013308	0.1917607608	3
1669490348	AHLERS	GORDON	K.	609 WASHINGTON HWY		MORRISVILLE	VT	056618652	0.1923675543	3
1013980325	CLAY	GARY	A	1 HOSPITAL CT		BELLOWS FALLS	VT	051011489	0.1924969415	3
1609802925	GERIN-LAJOIE	MICHELE		224 RAILROAD ST		JOHNSON	VT	056569103	0.1937477031	3
1346208915	GIEG	GORDON	G	5138 SHELBURNE RD		SHELBURNE	VT	054826698	0.1944904668	3
1255352019	CURCHIN	THOMAS	JAMES	246 GRANGER RD	SUITE 2	BERLIN	VT	056029516	0.1980397446	3
1790810489	GOERING	ANN		32 MALLETTS BAY AVE STE B		WINOOSKI	VT	054041960	0.1984987702	3
1609912427	CLARK	CHARLES	EDWARD	74 MUNSILL AVE	SUITE 100	BRISTOL	VT	054431032	0.2030881248	3
1598985657	GRAHAM	MICHAEL	STEVEN	37 HAYSTACK RD		HINESBURG	VT	054616613	0.2087506988	3
1114962495	SCHOLTEN	MARIETTA	C	148 FAIRFIELD ST		SAINT ALBANS	VT	054781729	0.2112272453	3
1093179400	CHUANG	JUSTIN	CHERNG	CVMC HOSPITALIST DEPARTMENT	130 FISHER	BERLIN	VT	056029000	0.2228982911	3
1801258611	MATHIAS	TANNER	DUANE	160 ALLEN ST		RUTLAND	VT	05701	0.2229651651	3
1043419930	BAZEL	SEPINOUD		20 KIMBALL AVE STE 303		SOUTH BURLINGT	VT	05403	0.2235091651	3
1396766150	COVE	WILLIAM	J	130 S MAIN ST	WATERBURY M	WATERBURY	VT	056761519	0.2249846599	3
1134115090	BABB	LORNE	MARSHALL	84 WATER TOWER RD	SUITE 1	ENOSBURG FALLS	VT	054506097	0.226145479	3
1538146469	WARING	GARY		530 WASHINGTON HWY		MORRISVILLE	VT	05661	0.2261753628	3
1700249752	GRAHAM	PRESTON	ALEXANDER	28 CENTRE DR		MILTON	VT	054683104	0.2300993596	3
1376568576	BURKE	KAREN	H	100 WAKE ROBIN DR		SHELBURNE	VT	054827530	0.2313231501	3
1336158252	JOHNSON	MICHAEL	C	28 PARK AVE		WILLISTON	VT	054959701	0.2316511535	3
1720005556	STARR	BRAM	STEPHEN	246 GRANGER RD	SUITE 2	BERLIN	VT	056029516	0.2319514641	3
1255380432	THAYER	CAROL		4178 HIGHBRIDGE RD		GEORGIA	VT	05454	0.2331401344	3
1588756241	JAMES	CLEA		1878 MOUNTAIN ROAD		STOWE	VT	05672	0.2376760483	3
1467416495	BERRIAN	SARAH	M	201 EAST MAIN ST.		CONCORD	VT	058240355	0.2406927884	3
1427072206	PETERSON	THOMAS	C	883 BLAKELY RD		COLCHESTER	VT	054464417	0.2428650866	3
1841587839	RODRIGUEZ	BRIAN	L	130 FISHER RD., STE. #3-1	FAHC-BERLIN	BERLIN	VT	05602	0.2459885242	3
1114071123	SARGENT	BRIAN		44 S MAIN ST		RANDOLPH	VT	050601381	0.2478798499	3
1215905435	HUBER	DEBORAH	S.	82 CATAMOUNT PARK	EXCHANGE ST	MIDDLEBURY	VT	057531292	0.2499754127	3
1982911673	TOBITS	DAGMAR		30 VT ROUTE 100 S		WILMINGTON	VT	053637944	0.2512975038	3
1023041431	KURAK	KIM		420 GROVE ST		BRANDON	VT	057339062	0.2520556866	3
1083646681	BRODERICK	THOMAS	F	195 INDUSTRIAL PKWY	NVRH CORNER	LYNDON	VT	05849	0.2532444774	3
1871582320	WULFMAN	CARRIE	C	61 COURT DR		BRANDON	VT	057338407	0.2543534563	3
1376596478	STAATS	CHRISTINE	M.	32 EAST MALLETTS BAY AVE.		WINOOSKI	VT	05404	0.2544258322	3
1417196494	LIBBY	WENDY	MILLS	3 TIMBER LN	SOUTH BURLI	SOUTH BURLINGT	VT	054037205	0.265669786	3
1851774632	FLANNERY	JAMES		160 ALLEN ST		RUTLAND	VT	05701	0.2667714559	3
1447614359	HARRISON	MARY	ELLEN	111 COLCHESTER AVE	MAILSTOP 41	BURLINGTON	VT	054011473	0.2670400549	3
1235157629	WARD	NORMAN	S	3 TIMBER LN		S BURLINGTON	VT	054037205	0.2782663416	3
1558388363	PAYNE	CHRISTINE	E	130 S MAIN ST	WATERBURY M	WATERBURY	VT	056761519	0.2786001578	3
1598720252	HAND	DRINNON	ARLON	677 VT ROUTE 7A		SHAFTSBURY	VT	052629548	0.2799301298	3
1558431429	MCPARTLAND	JOHN	M	53 WASHINGTON STREET EXT		MIDDLEBURY	VT	05753	0.2806861984	3
1548246911	PORTER	WILLIAM	HARRISON	61 PINE ST BLDG 4		BRISTOL	VT	054431043	0.280844886	3
1952416968	MADSEN	LYNN	ELISE	152 GRAFTON ROAD		TOWNSHEND	VT	053530308	0.2843335086	3
1891100442	RATTE	MARC-OLIV		53 FAIRVIEW ST		BRATTLEBORO	VT	05301	0.2889605096	3
1487689535	SHIPMAN	CULLEN	F	491 COOLIDGE HWY		GUILFORD	VT	053018015	0.2926055893	3
1790780211	PARK	DAVID	J	331 OLCOTT DR	STE U3	WHITE RIVER JU	VT	050019601	0.2958162591	3
1780219063	PETERSON	ALISSA		260 CREST RD		SAINT ALBANS	VT	054789503	0.2973216783	3
1770843575	TARTAGLIA	CHLOE		577 WASHINGTON HWY		MORRISVILLE	VT	05661	0.2989142813	3
1366528143	MANSFIELD	LAURI	S	32 PLEASANT ST		WOODSTOCK	VT	050911122	0.3040876613	3
1750370219	FIFIELD	WILLIAM	K	116 PORTER DR		MIDDLEBURY	VT	057538527	0.3045733582	3
1902893738	BARNARD	DIANA	LYNN	111 COLCHESTER AVE	FLETCHER AL	BURLINGTON	VT	054011473	0.3154517078	3
1073537858	CAREY	ANNA		252 NORTH MAIN ST.		CAMBRIDGE	VT	05444	0.3175564289	3
1386685816	ROY	DAVID		609 WASHINGTON HWY		MORRISVILLE	VT	056618652	0.3187634211	3
1396705273	BRESNAHAN	H	DEAN	53 FAIRVIEW ST		BRATTLEBORO	VT	053016630	0.323857302	3
1629573282	JARVIS	ADRIENNE		586 OAK HILL RD		WILLISTON	VT	054957134	0.3240980251	3
1992047310	POWERS	GORDON	EDWARD	28 CENTRE DR		MILTON	VT	054683104	0.3319906356	3
1255355038	RAMSAY	ALLAN	M	883 BLAKELY RD		COLCHESTER	VT	054464417	0.3326908515	3
1487728655	LAFFAL	PAUL	D	156 MAIN ST		MONTPELIER	VT	056022702	0.3338100064	3
1215957295	FOSTER	JULIE	A	275 ROUTE 30 N	CASTLETON F	BOMOSEEN	VT	057329647	0.3375914671	3
1326038878	ALIN	KIMONA		185 GRAFTON RD.		TOWNSHEND	VT	05353	0.3381088918	3
1194081737	BRICKLEY	JESPER	JEROME	185 GRAFTON ROAD		TOWNSHEND	VT	05353	0.3410199342	3
1598285744	BELADI	SARAH		609 WASHINGTON HWY		MORRISVILLE	VT	056618652	0.3566174076	3
1700971728	DILL	MARY		586 OAK HILL RD		WILLISTON	VT	054957103	0.3576298209	3
1891832457	BOUCHARD	MARIAN	RUTH	30 MOUNTAIN ST		BRISTOL	VT	054431310	0.3599607155	3
1518408921	HUNDLEY	ETHAN	JOHN	133 FAIRFIELD ST		SAINT ALBANS	VT	054781726	0.3618909197	3
1245240753	CARLSON	RIMA	BETH	156 MAIN ST		MONTPELIER	VT	056022702	0.3649845456	3
1700081312	ALEXANDER	STUART	A	7 FAYETTE DR		SOUTH BURLINGT	VT	054036977	0.3670473352	3
1013193093	WILSON	JOHN		156 MAIN ST		MONTPELIER	VT	056022702	0.376873193	3
1053347708	BAMFORD	JENNIFER	BRENNAN	130 FISHER RD.	UVM MEDICAL	BERLIN	VT	05602	0.3785083366	3
1831154616	NIEMI	ALLISON	PAGE	677 VT ROUTE 7A		SHAFTSBURY	VT	052629548	0.3793602853	3
1366453433	NEWTON	PAUL	M	1315 HOSPITAL DR		ST JOHNSBURY	VT	058199210	0.3828472148	3
1033521778	LAMANCUSO	KATE		3 TIMBER LN		SOUTH BURLINGT	VT	054037205	0.3829924545	3
1780896936	MERCIA	WILLIAM	M.	110 KIMBALL AVE STE 115		SOUTH BURLINGT	VT	054036841	0.3902501517	3
1972606911	BOURGEOIS	DAVID		30 EAST ST	ORLEANS MED	ORLEANS	VT	05860	0.392636487	3
1164596367	WELTHER	MICHAEL	J	9 CHURCH STREET		ARLINGTON	VT	05250	0.3948846596	3
1124061650	CONNOLLY	KEVIN	J.	437 S MAIN ST		BRADFORD	VT	050338877	0.3952341715	3
1649216292	DOBBERTIN	JOYCE	M	NVRH CORNER MEDICAL	195 INDUSTR	LYNDON	VT	05849	0.3981385713	3
1992790067	BISSON	LINDA		157 TOWNE AVE		PLAINFIELD	VT	056670320	0.3995701072	3
1649246034	KRALL	KIMBERLY	A	18 OLD TERRACE		BELLOWS FALLS	VT	05101	0.4031385683	3
1841295821	DAVIS	JULIE	S	331 OLCOTT DR	STE U3	WHITE RIVER JU	VT	050019601	0.4044115196	3
1447224928	PEAKE	MATTHEW	J	18 OLD TERRACE		BELLOWS FALLS	VT	05101	0.406056219	3
1679665335	VOLANSKY	MELISSA		1878 MOUNTAIN ROAD		STOWE	VT	05672	0.4087561026	3
1689637399	AJAMIE	JOHN	M	1315 HOSPITAL DR	NORTHEASTER	ST JOHNSBURY	VT	058199210	0.4103854603	3
1922036490	HOGENKAMP	PETER		10 COMMONS ST		RUTLAND	VT	057014651	0.4113326219	3
1992791172	UITERWYK	SEAN	H	331 OLCOTT DR	SUITE U3	WHITE RIVER JU	VT	050019601	0.4120836129	3
1922062959	READY	MARY	O	201 EAST MAIN STREET		CONCORD	VT	058240355	0.4129758009	3
1801885298	BICKNELL	TIMOTHY	D	10 NORTH ST		VERGENNES	VT	054911107	0.415064838	3
1568498723	ROMANKO	MONICA	C	28 CENTRE DR		MILTON	VT	054683104	0.4161692869	3
1295878023	HANSON	JENNIFER	DAY	275 ROUTE 30 N		BOMOSEEN	VT	057329647	0.4162348907	3
1891189254	SWIFT	DAVID		28 CENTRE DR	MAILSTOP 41	MILTON	VT	05468	0.4184106027	3
1013972678	MORGAN	SARAH	E	4 SLAPP HILL ROAD		HARDWICK	VT	05843	0.4196487416	3
1467815225	JOKELA	ANJA		3 TIMBER LN		SOUTH BURLINGT	VT	054037205	0.420376382	3
1093765687	REBACK	CHARLOTTE	ANN	790 COLLEGE PKWY		COLCHESTER	VT	054463007	0.4207831348	3
1831206564	HADDOCK	JOSEPH	HOSKIN	586 OAK HILL RD		WILLISTON	VT	05465	0.4216123002	3
1881612711	SPROUL	MARGA	S	883 BLAKELY RD		COLCHESTER	VT	054464417	0.4224947418	3
1245624758	CLEMENTS	BENJAMIN		111 COLCHESTER AVE	DEPT. OF FA	BURLINGTON	VT	05401	0.4225504545	3
1043501372	ANDREWS	JESSICA	KATHLEEN	189 PROUTY DR		NEWPORT	VT	058559326	0.4229706495	3
1154769685	MORRISON	JEREMY		62 ELLIOT ST		BRATTLEBORO	VT	053013208	0.422991153	3
1518984541	DIERCKSEN	HANS	PETER	275 ROUTE 30 N		BOMOSEEN	VT	057329647	0.4283847806	3
1588774608	FERRIS	JAN		28 PARK AVE		WILLISTON	VT	054959701	0.4290530856	3
1134160419	SIROIS	MICHEAL	R	1775 WILLISTON RD		SOUTH BURLINGT	VT	054036491	0.4331656156	3
1255301016	BLACKWOOD	CAROL	LEE	215 N MAIN ST	VETERANS AF	WHITE RIVER JU	VT	050090001	0.4357973879	3
1699899096	HERMANN	HUGH	P	HUGH P. HERMANN	4 THE GREEN	WOODSTOCK	VT	05091	0.4366456766	3
1033233507	ULAGER	JAMES	ROBERT	22 COMMERCE ST	UNIT 10	HINESBURG	VT	054619303	0.4398757314	3
1861412256	HULSE	CHARLES	L	28 CENTRE DR		MILTON	VT	054683104	0.4399697801	3
1639559651	LANDELL	ELIZABETH		28 CENTRE DR		MILTON	VT	054683104	0.4404916113	3
1205862372	GOLDBERG	CRAIG	E	1027 WESTERN AVENUE		BRATTLEBORO	VT	05301	0.4429669722	3
1144233206	BORIE	KENNETH	G	44 S MAIN ST		RANDOLPH	VT	050601381	0.4448589321	3
1861649956	PATEL	SAHIR	CHANDRAKA	883 BLAKELY RD		COLCHESTER	VT	054464417	0.4491185674	3
1326034356	MCKEON	LUCY		61 COURT DR		BRANDON	VT	057338407	0.4521065897	3
1053304717	SHER	PETER	M	4 S MAIN ST	STE 6	HARDWICK	VT	058437070	0.458531142	3
1467624429	HUMPHREY	RACHEL	ANNE	22 COMMERCE ST	SUITE 10	HINESBURG	VT	054619303	0.4590822358	3
1770565863	BURROUGHS-BIR	DELORES	MAYE	590 GENDRON RD		JAY	VT	058599732	0.4611433737	3
1164596730	KNOTT	ANNE	MINOR	32B MALLETTS BAY AVENUE	WINOOSKI FA	WINOOSKI	VT	05404	0.4616143487	3
1316925274	MILLER	DONALD	BARKER	272 N MAIN ST	SUITE 101	CAMBRIDGE	VT	054449810	0.4647743304	3
1285669747	RIPPA	DIANE	C.	8 ESSEX WAY	SUITE 201	ESSEX JUNCTION	VT	054523425	0.4738260906	3
1326053422	FOOTE	JANINE	LYNN	21 BELMONT AVE	SUITE2	BRATTLEBORO	VT	053017110	0.4741418601	3
1477896108	ROSENBERG	EMILY	GRACE	82 CATAMOUNT PARK		MIDDLEBURY	VT	057531292	0.4751343822	3
1649227877	FANTELLI	KERRY	N	617 RIVERSIDE AVE		BURLINGTON	VT	054011601	0.4799365925	3
1427372234	MCGETTRICK	AMY	LYNN	617 RIVERSIDE AVE		BURLINGTON	VT	054011601	0.4815570905	3
1235360462	ARNOLD	EWA		185 GRAFTON ROAD		TOWNSHEND	VT	053530216	0.4861505616	3
1750346839	SADKIN	TOBY	R	9 CREST RD		ST ALBANS	VT	054789701	0.4862267666	3
1174536981	GASOW	SHELLY	L	44 S MAIN ST		RANDOLPH	VT	050601381	0.4901803683	3
1558347096	INKER	RACHEL	H	617 RIVERSIDE AVE		BURLINGTON	VT	054011601	0.492877194	3
1992752836	BRUNO	KIMBERLY	M	109 PROFESSIONAL DR		MORRISVILLE	VT	056619301	0.5020656444	3
1063643518	KAUFMAN	JENNIFER	SANDRA	10 NORTH STREET	LCFP	VERGENNES	VT	05491	0.5021465065	3
1275667099	GUILFORD	ALICIA	T.	74 SUNRISE LN		SAINT ALBANS	VT	054784414	0.5084696475	3
1770516189	TARNAS	ROBERT	H	30 VT ROUTE 100 S		WILMINGTON	VT	053637944	0.5087241998	3
1093745580	BURGOYNE	RICHARD	ANDREW	130 S MAIN ST		WATERBURY	VT	056761519	0.5093099859	3
1093756223	PORTER	JON	KEVIN	425 PEARL ST		BURLINGTON	VT	054013308	0.5193619465	3
1346431780	REITER	AARON	W	3 TIMBER LN		SOUTH BURLINGT	VT	054037205	0.521027894	3
1184910341	MALIK	MOHAMMAD	UMAIR	186 MEDICAL VILLAGE DR	NORTH COUNT	NEWPORT	VT	058558537	0.521657333	3
1952306250	ERB	JOHN	BYRON	720 VILLAGE RD		EAST CORINTH	VT	050409783	0.5217403376	3
1578542353	KIELY	PHILIP	G	109 PROFESSIONAL DR		MORRISVILLE	VT	056619301	0.5223230368	3
1528352549	LESSAC CHENEN	SIMONE	R	65 MAIN STREET		WELLS RIVER	VT	05081	0.5235309636	3
1962437418	NEWMAN	ELIZABETH		215 STRATTON RD		RUTLAND	VT	057014621	0.5287816941	3
1306938923	KEITH	PATRICK		186 MEDICAL VILLAGE DR		NEWPORT	VT	058558537	0.5308501127	3
1811910540	KING	JOHN	G	28 CENTRE DR		MILTON	VT	054683104	0.5309301641	3
1417024936	ANSELMO	RANDALL	SCOTT	1 COLLEGE DR		BENNINGTON	VT	052016003	0.5328098287	3
1467666180	SOKOL	KAREN	ELIZABETH	617 RIVERSIDE AVE		BURLINGTON	VT	054011601	0.5408245677	3
1023497344	SHAW	JACOB	ISRAEL	789 PINE ST		BURLINGTON	VT	054014924	0.5424659506	3
1497722862	WEINSTOCK	JOANNA	S	790 COLLEGE PKWY	FAHC WALK I	COLCHESTER	VT	054463007	0.5513383148	3
1275651549	KARLITZ-GRODI	JUSTIN		130 S MAIN ST	CVMC FAMILY	WATERBURY	VT	056761519	0.5526896294	3
1740690296	GNASS	MATIAS		133 FAIRFIELD ST		SAINT ALBANS	VT	054781726	0.5534037224	3
1568606416	MERTZ	MICHELLE	JENNIFER	22 COMMERCE AVE.	FAHC - HINE	HINESBURG	VT	05461	0.5534813761	3
1134144421	QUINN	ROBERT	M.	1878 MOUNTAIN RD	SUITE 3	STOWE	VT	056724776	0.556001602	3
1417967787	DONNELLY	HARLEY	DANIEL	586 OAK HILL RD		WILLISTON	VT	05495	0.5582099923	3
1336186782	MALONEY	SEAN	T	883 BLAKELY RD		COLCHESTER	VT	054464417	0.5592822444	3
1679515613	LAWRENCE	MELANIE		4628 MAIN ST		NEWBURY	VT	050514628	0.5602488823	3
1902444722	OSGOOD	PENNY	ANN	163 VETERANS DRIVE		WHITE RIVER JU	VT	050090001	0.5632886223	3
1669416202	KATZMAN	RICHARD		225 S MAIN ST		BARRE	VT	056414881	0.5687002556	3
1447364971	CANTLIN	TERRY	W.	44 S MAIN ST		RANDOLPH	VT	050601381	0.5689101464	3
1528078896	THERIAULT	JOSEPH	G	30 W MAIN ST		RICHMOND	VT	054774479	0.572117124	3
1013900406	DEHAAS	SHERRI	LYN	148 CONVENT AVE		BENNINGTON	VT	052011709	0.5808859372	3
1598754988	BARRETT	WILLIAM	D	61 COURT DR		BRANDON	VT	057338407	0.5816170357	3
1124042627	LUEBBERS	ROBERT	A	1775 WILLISTON RD		SOUTH BURLINGT	VT	054036491	0.5822229425	3
1134146962	RAPAPORT	MICHAEL	E	564 RTE 2	UNIT 1	SOUTH HERO	VT	054864307	0.5848101566	3
1356310197	MINDRUM	CHRISTA	RAYLENE	790 COLLEGE PKWY		COLCHESTER	VT	05446	0.5857657383	3
1205218864	COOMBS	RACHEL		1823 VT RTE 107		BETHEL	VT	05032	0.5925826838	3
1124672340	BEAYON	SALLY	J	8 COMMONS ST		RUTLAND	VT	057014651	0.6002265078	3
1326434713	FLORANCE	EMILIJA	O	44 S MAIN ST		RANDOLPH	VT	05060	0.6008819531	3
1629054143	CROWLEY	KEVIN	DANIEL	63 CRESCENT AVE		NORTHFIELD	VT	056635704	0.6037869032	3
1245295906	KING	DAVID	E	677 VT ROUTE 7A		SHAFTSBURY	VT	052629548	0.6039567392	3
1619502101	FRENCH	DOUGLAS	AARON	130 FISHER ROAD		BERLIN	VT	05602	0.6073705743	3
1588619647	HOMAN	FAY	F	65 MAIN ST		WELLS RIVER	VT	05081	0.6112867336	3
1871688499	NIEMIRA	DENISE	AILEEN	5452 U.S. RT. 5	STE. D	NEWPORT	VT	05855	0.6130152669	3
1023237260	GIRGIS	CHERIF	E.	28 CENTRE DR		MILTON	VT	054683104	0.6137363895	3
1144714726	WILD	NICHOLAS	CHARLES	5957 VT-7A		MANCHESTER CEN	VT	05255	0.6138740525	3
1851335269	ROGERS	PAUL		224 RAILROAD ST		JOHNSON	VT	056569103	0.614537122	3
1750346326	ROBINSON	DONALD	BRUCE	10 NORTH STREET	LITTLE CITY	VERGENNES	VT	05491	0.6170647538	3
1649353731	REYNOLDS	JESSIE		437 SOUTH MAIN STREET		BRADFORD	VT	05033	0.6196354263	3
1386175644	IRELAND	PETER	JAMES	130 S MAIN ST		WATERBURY	VT	056761519	0.6217340569	3
1588701056	STRENIO	JONATHAN	SCOTT	96 MORRILL DR		BURLINGTON	VT	054081112	0.6226763444	3
1073786778	STEIN	HEATHER	DOYLE	617 RIVERSIDE AVE		BURLINGTON	VT	054011601	0.6235456381	3
1043667207	RAY	THERESE	MARIE	3 CREST RD		SAINT ALBANS	VT	054789753	0.6302271744	3
1619133683	WESSEL KISSEN	NANETTE	M	859 OLD COUNTY RD		WAITSFIELD	VT	056736221	0.6303788818	3
1306807623	BLOFSON	TONY		120 MAPLE ST		BRATTLEBORO	VT	053016818	0.6352056193	3
1871124545	NORRIS	LYNDA	JEAN	111 COLCHESTER AVE		BURLINGTON	VT	054011473	0.6380018939	3
1104098854	STEIN	TERRY	R	790 COLLEGE PKWY		COLCHESTER	VT	054463007	0.6414549242	3
1760471460	SMITH	SCOTT	D	82 CATAMOUNT PARK		MIDDLEBURY	VT	057531292	0.6417851726	3
1255314167	MARIANI	KATHERINE	M	3 TIMBER LANE	UVM MEDICAL	BURLINGTON	VT	05401	0.6430784402	3
1992740864	DALTON	BARBARA	J	156 WALL ST		SPRINGFIELD	VT	051563528	0.6469735418	3
1699792614	BERRYHILL	BRADLEY	ALAN	275 ROUTE 30 N	CASTLETON F	BOMOSEEN	VT	057329647	0.647899018	3
1275628158	REISS	PAUL		28 PARK AVE		WILLISTON	VT	054959701	0.6506527134	3
1861842817	LAROCCA	RACHEL	A.N.	32 PLEASANT ST		WOODSTOCK	VT	050911191	0.6524170636	3
1790938876	CHANDRAMOULI	SADHANASR		100 RIVER ST	SUITE 3B FM	SPRINGFIELD	VT	051562930	0.6536952316	3
1679551071	DOHERTY FULLE	EILEEN		1330 EXCHANGE ST STE 201		MIDDLEBURY	VT	057534464	0.6555143775	3
1134144124	RESI	NANCY	IRENE	28 PARK AVE		WILLISTON	VT	054959701	0.6586517322	3
1275972127	MOLTENI	SANDRA	L	130 FISHER RD UNIT 1		BERLIN	VT	056028132	0.6613476238	3
1417250614	KRECHETOFF	IRENE	BARBARA	100 RIVER ST	SPRINGFIELD	SPRINGFIELD	VT	051562930	0.6629584602	3
1346264124	KOWALSKI	LISE	S	130 FISHER RD	SUITE 3-1	BERLIN	VT	056029516	0.6661058849	3
1154395945	PENNEY	ROBERT	A	789 PINE ST		BURLINGTON	VT	054014933	0.6674601658	3
1528063401	LOESCHER	PETER	M	12 SHIPPEE LANE		SHARON	VT	050650219	0.668606534	3
1669593125	REGAN	ANDREA	VAN BUREN	527 FERRY RD		CHARLOTTE	VT	054459555	0.6734717179	3
1700820115	COOK	FRANCIS	W	859 OLD COUNTY RD		WAITSFIELD	VT	056736093	0.6735535337	3
1265455984	FERGUSON	JOHN	C	28 CENTRE DR		MILTON	VT	054683104	0.6739335566	3
1598108078	MEEHAN	ELIZABETH		87 PAINE MOUNTAIN DR		NORTHFIELD	VT	056635791	0.6745129957	3
1952763815	SIZEMORE	DANIEL		275 ROUTE 30 N		BOMOSEEN	VT	057329647	0.6749674164	3
1740230614	WOOD	AVERY		10 BANK STREET		NORTH BENNINGT	VT	052570726	0.6764345908	3
1659393064	VALLARIO	RONALD		38 RT 11		LONDONDERRY	VT	05148	0.6775983482	3
1629188750	DOUGHERTY	JAMES		28 PARK AVE		WILLISTON	VT	054959701	0.6794251137	3
1801893797	EVANS	THOMAS	O	21 BELMONT AVE	SUITE 2	BRATTLEBORO	VT	053017110	0.687783744	3
1861441578	SAFERSTEIN	SUSAN		4178 HIGHBRIDGE RD		GEORGIA	VT	054545446	0.6899514975	3
1619931656	HEBERT	ALBERT	JOSEPH	195 INDUSTRIAL PARKWAY		LYNDON	VT	05849	0.6911144027	3
1871720482	WAGNER	BETH	ELLEN	130 FISHER RD	HOSPITALIST	BERLIN	VT	056029516	0.6918020564	3
1174054977	KANE	AMALIA		883 BLAKELY RD		COLCHESTER	VT	054464417	0.6968996901	3
1285658062	WILLIAMS	STUART	E	130 FISHER RD		BERLIN	VT	056029516	0.7036925492	3
1407972524	NELSON	ROBERT	SCOTT	130 FISHER RD	HOSPITALIST	BERLIN	VT	056029516	0.7047280095	3
1760471155	ZIMMERMANN	MAJA		124 WEYBRIDGE ST		MIDDLEBURY	VT	057531060	0.7048069591	3
1427075290	GELBSTEIN	JENNIFER	B	130 S MAIN ST	WATERBURY M	WATERBURY	VT	056761519	0.7055441414	3
1841239514	BERTOCCI	PAUL	VINCENT	786 COLLEGE PARKWAY	MAPLE LEAF	COLCHESTER	VT	05446	0.7102913799	3
1679528723	GENEREAUX	STEPHEN	H.	65 MAIN ST		WELLS RIVER	VT	05081	0.7104673515	3
1285644450	RABIN	SUSAN	HANNAH	586 OAK HILL RD	THOMAS CHIT	WILLISTON	VT	054957103	0.7133658313	3
1457579500	DICKEY	KARI	LYNN	79 MAIN ST.		PUTNEY	VT	053460247	0.7155464295	3
1164442174	ROSMUS	STEPHEN	MARION	275 ROUTE 30 N	CASTLETON F	BOMOSEEN	VT	057329647	0.7171390102	3
1629344106	MALGERI	MEGAN	PEARL	28 CENTRE DR.	UVM MEDICAL	MILTON	VT	054683104	0.7221615327	3
1598755068	GEURTS	MAURICE		185 GRAFTON RD.		TOWNSHEND	VT	05353	0.7234459341	3
1225016793	BARSTOW	ALEXANDRA		185 GRAFTON RD		TOWNSHEND	VT	05353	0.7267702528	3
1912075896	DARGIS	BRIGITTE	FRANCE	195 INDUSTRIAL PARKWAY	NVRH CORNER	LYNDON	VT	05849	0.7337231216	3
1447223847	BROWN	PATRICIA	L	1 ELM STREET		LUDLOW	VT	05149	0.7365398364	3
1750559308	FRIEDMAN	MICHEAL		146 MAIN ST UNIT 6		MONTPELIER	VT	056022920	0.7382084358	3
1811997273	WINGATE	ANGELA		209 WASHINGTON AVE		BENNINGTON	VT	052012312	0.7414622417	3
1669404422	FOOTE	PETER	J	21 BELMONT AVE	SUITE 2	BRATTLEBORO	VT	053017110	0.7416574502	3
1285933465	MORRIS	ANNE	BRISSON	111 COLCHESTER AVE		BURLINGTON	VT	054011473	0.7419117762	3
1245243302	COXON	MARCUS	H	44 S MAIN ST		RANDOLPH	VT	050601381	0.7435635467	3
1962519108	MCCLURE	LAUREN	D	15 STATE ST		WINDSOR	VT	050891201	0.7449216972	3
1659329019	CROSE	RUTH	A	157 TOWNE AVE		PLAINFIELD	VT	056679425	0.7472848723	3
1063589851	HOBBS	DAVID	W	564 US RT #2		SOUTH HERO	VT	05486	0.747859083	3
1912267964	MARTINEZ-DULM	KARLA		617 RIVERSIDE AVE		BURLINGTON	VT	05401	0.7505505354	3
1093735854	SAIA	JOHN	J	28 CENTRE DR		MILTON	VT	054683104	0.7554501201	3
1316273279	SULLIVAN	MATTHEW	DUTTON	87 PAINE MOUNTAIN DR	GREEN MOUNT	NORTHFIELD	VT	056635791	0.7586538218	3
1760448450	JOYCE	MARY	K	289 COUNTY RD	MT ASCUTNEY	WINDSOR	VT	05089	0.7628156262	3
1841292562	SULLIVAN	MITCHELL		195 INDUSTRIAL PKWY		LYNDONVILLE	VT	058514511	0.7634664093	3
1659491660	GOODYEAR	DANIEL	MILLETT	30 WEST MAIN STREET		RICHMOND	VT	05477	0.7671232036	3
1336136761	LAVALLEE	ERICK	JP	44 MAIN ST	SUITE 200	RICHFORD	VT	054761153	0.7709990981	3
1265515910	TERWILLIGER	GEORGE	P.	185 GRAFTON RD		TOWNSHEND	VT	053538820	0.7723352871	3
1851397236	GILLEN	GARY	L.	609 WASHINGTON HWY		MORRISVILLE	VT	056618652	0.7790291965	3
1053397570	FISHER	PATRICIA	L	617 RIVERSIDE AVE		BURLINGTON	VT	054011601	0.7809267471	3
1003805532	COPE	TIMOTHY	T	82 CATAMOUNT PARK		MIDDLEBURY	VT	057531292	0.7821181541	3
1770070724	IALEGGIO	MICHAEL		617 RIVERSIDE AVE		BURLINGTON	VT	054011601	0.7827430613	3
1861436826	WEISMAN	LEE		527 FERRY RD		CHARLOTTE	VT	054459555	0.7830487787	3
1386667897	PATTI	LUCY	ANN	246 GRANGER RD	SUITE 2	BERLIN	VT	056029516	0.7844002996	3
1376564153	GUAJARDO	ARTURO		130 FISHER RD UNIT 1		BERLIN	VT	056028132	0.7861908096	3
1740251180	WILLIAMS	FORREST	E	1 ELM ST		LUDLOW	VT	051491301	0.78746976	3
1811946049	CRAIG	WILLIAM	AP	157 TOWNE AVE		PLAINFIELD	VT	056679425	0.7894170623	3
1750471561	WHITCOMB	HOLLY	T	22 COMMERCE ST	UNIT 10	HINESBURG	VT	05461	0.7917911358	3
1669436978	KRAUS	DANA	C	185 SHERMAN DRIVE	SUITE 1	ST JOHNSBURY	VT	05819	0.7932061627	3
1649250358	BULLOCK	BRUCE	D	8 COMMONS ST		RUTLAND	VT	057014651	0.7966949697	3
1154355386	JACOBS	ALICIA	A	883 BLAKELY RD		COLCHESTER	VT	054464417	0.7967949546	3
1770542631	KEEGAN	CLARA	M	3 TIMBER LN		SOUTH BURLINGT	VT	054037205	0.7995103657	3
1275565863	HOSKINS	THOMAS		7 SMALL MEADOWS LN		PUTNEY	VT	053468642	0.8038750392	3
1689751539	SLIMOVITCH	CAROLINE	L	586 OAK HILL RD		WILLISTON	VT	054957103	0.8042305693	3
1326024878	WARNKEN	WAYNE	L	617 RIVERSIDE AVE		BURLINGTON	VT	054011601	0.8063072594	3
1225073737	HOGENKAMP	LISA		10 COMMONS ST		RUTLAND	VT	057014651	0.8069751364	3
1013051457	ZARA	SHELLEY	ANNE	9 HELVI HILL RD		MENDON	VT	057019668	0.8091995124	3
1902902083	GRESSER	SUSAN	L	NVRH CORNER MEDICAL	195 INDUSTR	LYNDON	VT	05819	0.8124850568	3
1164491221	HUBER	DANIEL	C	10 NORTH ST		VERGENNES	VT	054911107	0.8129496448	3
1821222068	HOWARD	MARY	KATHERINE	9 CHURCH ST		ARLINGTON	VT	052504457	0.8129842062	3
1053344655	JAGER	NATACHA	I	5957 MAIN ST		MANCHESTER CEN	VT	052558913	0.8131300867	3
1598785628	BECKLER	CARL	E	278 VT ROUTE 149	METTOWEE VA	WEST PAWLET	VT	057759798	0.8180209346	3
1508897786	LINSEISEN	JERRY	M	528 WASHINGTON HWY		MORRISVILLE	VT	056618973	0.8180761551	3
1720074743	FJELD	GEORGE	C	420 GROVE ST		BRANDON	VT	057339062	0.8202149476	3
1477916062	JONES	EMILY	GREER	156 MAIN ST		MONTPELIER	VT	056022702	0.8281366983	3
1962589432	LACARRUBBA	LISA		81 MEDICAL VILLAGE DR	SUITE 1	NEWPORT	VT	058559835	0.8312597004	3
1932294295	WEYLMAN	LAURA		102A COURT ST STE A		MIDDLEBURY	VT	057531455	0.833106954	3
1053301721	SHAFER	TIMOTHY		1154 VT ROUTE 30		TOWNSHEND	VT	053539724	0.8367108106	3
1518916410	RASKIN	BARBARA	ELLEN	140 HOSPITAL DR	SUITE 108	BENNINGTON	VT	052015009	0.8369371727	3
1225011208	SIMCOE	DAVID	NICHOLAS	586 OAK HILL RD		WILLISTON	VT	054957134	0.8382470844	3
1154352672	THOMPSON	LLOYD	L	195 INDUSTRIAL PKWY	NVRH CORNER	LYNDON	VT	05849	0.8420198806	3
1255575379	DOWNING-FORGE	LISA	J	140 HOSPITAL DR STE 108		BENNINGTON	VT	052015010	0.8439676556	3
1093937997	MARVIN	KATHERINE	GAMBLE	1878 MOUNTAIN RD		STOWE	VT	056724776	0.844177368	3
1780648691	GANNON	LIAM	G.	528 WASHINGTON HIGHWAY		MORRISVILLE	VT	056618973	0.8468614704	3
1437148475	VIJUPS	MARA	V	44 MAIN ST	SUITE 200	RICHFORD	VT	054761153	0.8513813977	3
1902087190	CRANDALL	RICHARD	ANDREWS	1093 BROOKFIELD RD		BERLIN	VT	056029065	0.8575191059	3
1881056414	BROOKS	KELLY	MEGHAN	28 CENTRE DR		MILTON	VT	054683104	0.8624067944	3
1730421231	WILLIAMS	ANTHONY	RASHAD	130 FISHER RD STE 3-1	BERLIN FAMI	BERLIN	VT	056029000	0.8643128	3
1396249991	FORBES-MOBUS	EMILY		79 MAIN ST		PUTNEY	VT	053468318	0.8646741751	3
1609864768	LARSON	LINN		1330 EXCHANGE ST		MIDDLEBURY	VT	057534464	0.8649720796	3
1205914884	BLACKMAN	SPENCER	L.	790 COLLEGE PARKWAY	UVM MEDICAL	COLCHESTER	VT	05446	0.8719110437	3
1518222736	HOUSER	MELISSA	MAROTTA	252 MAIN ST		MONTPELIER	VT	056024201	0.872075106	3
1629113386	WHITE	ELIZABETH	SOSNA	93 PILGRIM PARK RD	SUITE 6	WATERBURY	VT	056761727	0.8740849476	3
1467557918	SCZESNY-ALESH	MARTINA		63 BELMONT AVE	SUITE 1	BRATTLEBORO	VT	053016614	0.8752625356	3
1518457746	JASINSKI	DANIELLE		28 PARK AVE		WILLISTON	VT	054959701	0.8763623288	3
1851316277	SCHWARTZ	ROBERT		5957 MAIN ST		MANCHESTER CEN	VT	052558913	0.8764653685	3
1942226121	BOLDUC	ALLYSON	M	1775 WILLISTON RD		SOUTH BURLINGT	VT	054036491	0.8840250396	3
1245285667	TORTOLANI	ROBERT	EDMUND	63 BELMONT AVE	SUITE 1	BRATTLEBORO	VT	053016614	0.8903412199	3
1902957020	D'AMATO	TINA	MARIE	75 SAN REMO DR	204	SOUTH BURLINGT	VT	054036385	0.8914539278	3
1053375824	DRANGINIS	THERESE	E	655 MAIN ST		BENNINGTON	VT	052012870	0.8918446036	3
1902819311	WEINSTEIN	DANIEL		790 COLLEGE PKWY		COLCHESTER	VT	054463007	0.8940513287	3
1770529901	SCHMIDT	CHRISTOPH	JOHN	17 BELMONT AVE		BRATTLEBORO	VT	053016613	0.8952531511	3
1811961576	BLUMBERG	JILL	I	331 OLCOTT DR	SUITE U3	WHITE RIVER JU	VT	050019601	0.9002691945	3
1861418782	HADDOCK	JEFFREY	ERIK	586 OAK HILL RD		WILLISTON	VT	054957103	0.9032942792	3
1033555180	ABBOT	SARAH	CHASE	859 OLD COUNTY RD		WAITSFIELD	VT	056736221	0.9053261545	3
1134387244	JOYCE	REBECCA	LYNNE	28 PARK AVE		WILLISTON	VT	054959701	0.9067658614	3
1528099363	MORRISON	RICHARD	DODGE	28 VERMONT AVE		COLCHESTER	VT	05446	0.9079499319	3
1295709350	BELLOMO	STEPHANIE	COWAN	789 PINE ST		BURLINGTON	VT	054014933	0.9107968495	3
1942275771	KOELLA	JOHN	ERIC	1315 HOSPITAL DR	NORTHEASTER	ST JOHNSBURY	VT	058199210	0.9128626049	3
1942228861	KOUTRAS	ANYA	S	883 BLAKELY RD		COLCHESTER	VT	054464417	0.9129225262	3
1942655840	OLESON	EMILY	PORTER	65 S MAIN ST		WELLS RIVER	VT	05081	0.9134479151	3
1801895818	DONAVAN	NANCY	SCATTERGO	2074 S STREAM RD		BENNINGTON	VT	052018886	0.9196443003	3
1801891882	NUNLIST	MARK	M	331 OLCOTT DR	STE U3	WHITE RIVER JU	VT	050019601	0.919853358	3
1225423775	GRAFSTEIN	AMANDA		3 TIMBER LN		SOUTH BURLINGT	VT	05403	0.9289750801	3
1942473566	GIROUX	ROGER	JOSEPH	206 COMMERCE ST		HINESBURG	VT	054614460	0.9293779004	3
1760445506	BURKETT	DONNA	LYNN	183 SAINT PAUL ST		BURLINGTON	VT	054014636	0.9328739592	3
1780908343	CANGIANO	MICHELLE	LISA	22 COMMERCE ST		HINESBURG	VT	054619303	0.9365830607	3
1316900145	FINE	SHARON	D	26 CEDAR LN		DANVILLE	VT	058289751	0.9385411646	3
1467448621	WHITE	RICHARD	B	289 COUNTY RD		WINDSOR	VT	050899000	0.941388411	3
1487672788	LITTLE	DAVID	N	28 CENTRE DR		MILTON	VT	054683104	0.9416386285	3
1225146954	MANN	STEPHEN	E	586 OAK HILL		WILLISTON	VT	05495	0.9426867487	3
1184734618	LIPPMANN	JOHN	A	186 MEDICAL VILLAGE DR		NEWPORT	VT	058558537	0.9547208859	3
1689649584	BIGGIE	JESSICA	MARIE	205 MAIN ST STE 3		BRATTLEBORO	VT	053012868	0.9564817245	3
1316908650	PAASCHE	DENISE		120 MAPLE ST		BRATTLEBORO	VT	053016818	0.9639038979	3
1477057834	GRAHAM	MARGARET		617 RIVERSIDE AVE		BURLINGTON	VT	054011601	0.9642506353	3
1821024209	MCCRAY	LAURA	WRIGHT	1775 WILLISTON ROAD	SOUTH BURLI	SOUTH BURLINGT	VT	05403	0.9646928534	3
1770601544	DAVIES	SARAH	LYNN	63 CRESCENT AVE	GREEN MOUNT	NORTHFIELD	VT	056635704	0.9651252217	3
1275557084	MILLER	MITCHELL	REED	70 MAIN ST		LUDLOW	VT	051491107	0.9678516853	3
1043286594	BROCK	JOSEPH	L	246 GRANGER RD	SUITE 2	BARRE	VT	056415344	0.9744992438	3
1730307521	MCLAM	ELISHA	CHRISTINE	157 TOWNE AVE		PLAINFIELD	VT	056679425	0.9770305008	3
1326187204	CANON	MELANIE	MARY	38 ROUTE 11		LONDONDERRY	VT	051489555	0.9827536838	3
1376500058	CODDAIRE	DAVID	M	609 WASHINGTON HWY		MORRISVILLE	VT	056618652	0.9854777171	3
1720002504	HAGEMAN	KIMBERLY	A	28 CENTRE DR		MILTON	VT	054683104	0.986445664	3
1487691614	GOULETTE	KERRY	A	617 RIVERSIDE AVE		BURLINGTON	VT	054011601	0.989372774	3
1518221506	SINGH	SARAHJEET		1200 WILLISTON RD		SOUTH BURLINGT	VT	054035720	0.9914500979	3
1659454080	MULHERN	EDWARD	THOMAS	152 GRAFTON ROAD		TOWNSHEND	VT	053530308	0.9938405966	3
1508899915	PARK	PETER	C	30 VT ROUTE 100 S		WILMINGTON	VT	053637944	0.9950930495	3
1174502082	NORRIS	LAURA		272 N MAIN ST		CAMBRIDGE	VT	054449810	0.9985678131	3
1477560886	BLISH	SUSAN	E	160 ALLEN ST		RUTLAND	VT	057014560	0.9987772545	3
