# Supplementary material for: Prevalence and Correlates of COVID-19 Vaccine Information on Family Medicine Practices’ Websites in the United States: Cross-sectional Website Content Analysis
Source: JMIR Form Res. 2022 Nov 17;6(11):e38425. doi: 10.2196/38425 (PMC9671487; doi:10.2196/38425)
Supplement: Multimedia Appendix 1 [file formative_v6i11e38425_app1.zip › NPI datasets/WA_NPI.csv]

NPI	last_name	first_name	middle_name	address_line1	address_line2	city	state	zip	r	target_sample
1063569341	TENG	YUE		525 LILLY RD NE		OLYMPIA	WA	985065101	0.0001298808	35
1235562158	ROHLFING	JAMES	RICHARD	1401 MADISON ST STE 100		SEATTLE	WA	98104	0.0006115977	35
1659580769	O'HALLORAN	ELIZABETH		551 E HAWTHORNE RD		SPOKANE	WA	992181417	0.0008373274	35
1619087566	JUSTUS	ROBERT		916 KOALA AVE		OMAK	WA	988419576	0.0010280968	35
1093054520	GOTO	KATRIN		1029 109TH AVE SE		BELLEVUE	WA	980046819	0.0016132304	35
1821523697	BROWN	DUSTIN		1806 W LINCOLN AVE		YAKIMA	WA	989022473	0.0019413391	35
1851368864	DECKER	JENELL	R	1125 SE WASHINGTON		PULLMAN	WA	991640001	0.0019754251	35
1174936082	MCLUEN	ANNA	M.	1629 N 45TH ST	NEIGHBORECA	SEATTLE	WA	98103	0.0021754596	35
1386645281	HAUGHTON	KEVIN	MARK	700 LILLY RD NE		OLYMPIA	WA	985065115	0.0021988563	35
1184064388	SHUTE	KEIRAN	BRIAN	333 108TH AVE NE		BELLEVUE	WA	980045703	0.0025584768	35
1801831896	GRANT	STEVEN	A	4301 HOYT AVE		EVERETT	WA	98203	0.0025848527	35
1982671913	BARBOUR	KELLY	R	200 S 2ND ST		RENTON	WA	980572011	0.0027155792	35
1710159322	CABOU	AURELIE	RACHEL	9709 3RD AVE NE		SEATTLE	WA	981152062	0.0029145163	35
1952346884	UPTON	KATHRYN	ELIZABETH	221 4TH AVE N		EDMONDS	WA	980203116	0.0030345256	35
1124046404	VAN BUSKIRK	JOHN	R	521 MARTIN LUTHER KING JR WAY		TACOMA	WA	984054238	0.0030487697	35
1003079294	MADARANG	WILFRED A		924 S PINES RD		SPOKANE VALLEY	WA	992065423	0.0031117303	35
1174732952	BOCKHOLD	STEPHEN	M	3500 TOWER AVENUE	ST. MARY'S	SUPERIOR	WA	54880	0.0031715296	35
1801900568	SALINAS	RUBEN		MADIGAN ARMY MEDICAL CENTER 9040 A REID ST		TACOMA	WA	984310001	0.0032583806	35
1891991667	FEIG	DAVID	BRIAN	9800 4TH AVE NE		SEATTLE	WA	981152152	0.0035494636	35
1164683512	DOUGAN	KIM		125 16TH AVE E	CAPITOL HIL	SEATTLE	WA	981125211	0.0035842261	35
1952802423	MEYERS	STEPHEN	E	MADIGAN ARMY MEDICAL CENTER 9040A JACKSON AVE		TACOMA	WA	984311100	0.0036800751	35
1497787196	HO	JAMES	P	3925 159TH AVE NE	LIVING WELL	REDMOND	WA	980526309	0.0037980843	35
1881033371	STRASSER	NICHOLAS	PATRICK	3016 E 57TH AVE STE 27		SPOKANE	WA	992237036	0.0038527828	35
1003942558	FERRER	AMIHAN	A	700 LILLY RD NE		OLYMPIA	WA	985065115	0.004295445	35
1962631796	KARLSON	KATIE	ANN	3900 S ZINTEL WAY		KENNEWICK	WA	99338	0.0044009937	35
1770526626	PETERSON	MITCHELL	JAY	11011 MERIDIAN AVE N	SUITE 200	SEATTLE	WA	981338967	0.0044942601	35
1851397830	AGUILU	STEVEN	D.	820 N CHELAN AVE		WENATCHEE	WA	988012028	0.0046045487	35
1255627931	CORELL	BILL	F	3424 S GRAND BLVD		SPOKANE	WA	992032621	0.0046573211	35
1801327366	OULTON	JEREMY	RYAN	1401 MADISON ST STE 100		SEATTLE	WA	981041316	0.0046814121	35
1689895708	OLSON	JAMES	L	310 15TH AVE E		SEATTLE	WA	98112	0.0047186702	35
1316329980	WILTON	JONATHAN	CORBIN	90 SE KLAH CHE MIN DR		SHELTON	WA	985849216	0.0057739629	35
1588654727	WOOTEN	DAVID		123 S MARKET BLVD		CHEHALIS	WA	985323037	0.0061099189	35
1033731930	LAKHANI	NAASIR		940 NORTHGATE DR		RICHLAND	WA	993523505	0.006174576	35
1215298492	SELVARAJ	SUBATHRA		3901 HOYT AVE		EVERETT	WA	982014918	0.006580974	35
1568465870	HANSOM	JANET	GAIL	2116 EAST SECTION STREET		MOUNT VERNON	WA	982749124	0.0066272519	35
1558626754	BROWN KUNIN	SHARON		314 NE THORNTON PL		SEATTLE	WA	981259000	0.0066587953	35
1194977272	LIMA	KARI	M	575 E. MAIN STREET		ELMA	WA	985419551	0.0067450129	35
1528270212	REYNOLDS	ANGIE	MARIE	521 MARTIN LUTHER KING JR WAY		TACOMA	WA	984054238	0.0068077296	35
1235281718	HERNANDEZ	ANA	CECILIA	7205 265TH ST NW		STANWOOD	WA	982926221	0.0068642651	35
1518435429	PEARL	JESSICA		1301 N EPHRATA AVE		CONNELL	WA	993269601	0.0070551857	35
1336256957	GEKAS	LEEANN		1230 7TH AVE		LONGVIEW	WA	986323166	0.0070797741	35
1255402210	PIZANO	CAESAR	A.	4915 25TH AVE NE STE 300W		SEATTLE	WA	981055668	0.0070922589	35
1104187467	BERBERIAN	PETER	JAMES	550 16TH AVE STE 100		SEATTLE	WA	981225636	0.0073149879	35
1295833465	RAPPAPORT	CAROL	ANN	19379 7TH AVE NE		POULSBO	WA	983707504	0.0074148793	35
1639585474	WORTHLEY	MEGAN		27500 168TH PL SE		COVINGTON	WA	980425563	0.0074256402	35
1902322274	ARORA	AARICA		3901 HOYT AVE		EVERETT	WA	982014918	0.0075818547	35
1194739987	BRYANT	TANYA	I	6101 200TH ST SW	STE 208	LYNNWOOD	WA	980366077	0.0076232865	35
1962479790	KINCADE	RICHARD	GEDE	1959 NE PACIFIC ST.		SEATTLE	WA	981950001	0.0079428298	35
1326084054	LEWIS	STEPHEN	A.	5580 NORDIC WAY		FERNDALE	WA	98248	0.0080143185	35
1528220159	READHEAD	HEATHER	TINDALL	1212 N PINES RD		SPOKANE VALLEY	WA	992064939	0.008094871	35
1700211752	LOWELL	BRIAN	COLLIER	100 E 33RD ST	SUITE 100	VANCOUVER	WA	986632776	0.0084805903	35
1639123300	WHITTAM	KARLI		1000 SE TECH CENTER DRIVE	SUITE 120	VANCOUVER	WA	98683	0.0085878675	35
1790839686	WALCOTT	WILLIAM	O.	10452 SILVERDALE WAY NW		SILVERDALE	WA	983839411	0.0086950725	35
1710901400	FIELD	DEAN	A	4700 POINT FOSDICK DR STE 202		GIG HARBOR	WA	983351706	0.0087081231	35
1124102835	BAGGETT	MOLLY	K.	201 16TH AVE E		SEATTLE	WA	981125226	0.008884137	35
1013185057	PERRY	ROSEANNA	LEE	3039 110TH AVE SE		BELLEVUE	WA	980047507	0.0091885324	35
1285049981	JANSEN	NATHAN		10330 MERIDIAN AVE N STE 230		SEATTLE	WA	981339441	0.0094132312	35
1528407186	LEE	KATIE	HYUN JU	1752 NW MARKET ST # 4548		SEATTLE	WA	98107	0.0107444683	35
1982714317	GRANDE	LUCINDA	ALPERT	5130 CORPORATE CENTER CT SE	PIONEER FAM	LACEY	WA	985035957	0.010846999	35
1821244625	THOMAS	BRANDY	HEATHER	700 LILLY RD NE		OLYMPIA	WA	985065115	0.010874562	35
1629177126	ALLAN	DAVID	H	377 C ST		BLAINE	WA	982304209	0.0109690665	35
1205852498	ATTIG	DOUGLAS	L	2102 N PEARL ST STE 300		TACOMA	WA	984062550	0.01122321	35
1124089875	NORRIS	KATHERYN		820 MEMORIAL ST STE 1		PROSSER	WA	993502504	0.0117980582	35
1598731804	HSU	NAN-SHING		32018 23RD AVE S		FEDERAL WAY	WA	980036022	0.0119308643	35
1457684169	SOBIECK	LAURA	RENEE	4410 106TH ST SW		MUKILTEO	WA	982754700	0.0121774357	35
1154309300	CURIEL	MARY	E	500 19TH AVE E		SEATTLE	WA	981124007	0.0124712791	35
1205966132	JAEGGLI	ANGILA	MELISANDE	1610 NE EASTGATE BLVD STE 250		PULLMAN	WA	991635609	0.0126324883	35
1649615121	KITTLE	NATHAN		923 AUBURN WAY N		AUBURN	WA	980024117	0.0126486886	35
1316108012	RYAN	AMELIA		501 SE 172ND AVE		VANCOUVER	WA	98684	0.0128209437	35
1033178322	BIBBY	CHRISTOPE	J	4410 106TH ST SW		MUKILTEO	WA	982754700	0.0129610379	35
1972701472	MADSEN	ALISON		1120 W ROSE ST		WALLA WALLA	WA	993621662	0.0132324849	35
1649627241	FINN	SHERI		840 E HILL AVE		MOSES LAKE	WA	988372238	0.013362532	35
1194795906	TAYLOR	HENRY	J	3010 STATE ROUTE 109		COPALIS BEACH	WA	985350339	0.0141176828	35
1457363269	TURNER	ELIZABETH	ANN	5901 N LIDGERWOOD ST	SUITE 128	SPOKANE	WA	992085095	0.0142745697	35
1487037172	DRYDEN	ADRIAN	SCOTT	1212 N PINES RD		SPOKANE VALLEY	WA	992064939	0.014476704	35
1649248261	CARTER	SUSAN	A	1818 121ST ST SE		EVERETT	WA	982085985	0.0148798134	35
1700942786	MOORE	CRAIG	K	1401 6TH ST		BELLINGHAM	WA	982257365	0.0153242089	35
1144752957	MORGAN	MICHAEL	J	2748 MILTON WAY STE 101		MILTON	WA	983549379	0.0156794521	35
1124429428	FATE	KATHERINE	C.	6020 35TH AVE SW		SEATTLE	WA	981263002	0.0157356556	35
1275789190	KUMAR	BOBBIE	V.	604 NW RICHMOND BEACH RD		SHORELINE	WA	981773122	0.015897084	35
1023058633	WESTON	ROBERT	JOHN SCRI	916 KOALA AVE	OMAK CLINIC	OMAK	WA	988419576	0.0160082295	35
1891792198	EASTON	KAREN	L	208 N EUCLID RD		GRANDVIEW	WA	989309470	0.0160839986	35
1376514836	MERRICK	MELANIE	JOYCE	NAVAL HOSPITAL OAK HARBOR	3475 N SARA	OAK HARBOR	WA	982780001	0.0161063881	35
1053517961	GRAVATT	MICHAEL	HOWARD	907 GEORGIANA ST		PORT ANGELES	WA	983623911	0.0161291352	35
1508894841	MCDONALD	PAMELA	HEGGEN	3216 NE 45TH PL	SUITE 200	SEATTLE	WA	981054093	0.0167678488	35
1598713919	DUNCAN	MARK		1690 LAYTON RD		FREELAND	WA	982499456	0.0169970198	35
1356417430	GIBSON	CHRISTY	L	3927 RUCKER AVE		EVERETT	WA	982014833	0.0171184884	35
1730533951	RIFAT	NAYAB		940 NORTHGATE DR		RICHLAND	WA	99352	0.0172538478	35
1417132804	CHAN	CHRISTY		290 CENTRAL WAY		KIRKLAND	WA	98033	0.0172585505	35
1174626568	FABIAN	POLLY	T	720 8TH AVE S	SUITE 100	SEATTLE	WA	981043032	0.0174673507	35
1750311429	SOLACK	SANDRA	D.	9776 HOLMAN RD NW STE 102		SEATTLE	WA	981172000	0.0177180795	35
1548326218	MOELLER	RAYMOND	A.	700 LILLY RD NE		OLYMPIA	WA	985065115	0.0177402869	35
1578959821	ROACH	REBECCA		1019 112TH ST SW		EVERETT	WA	98204	0.0183205316	35
1942679014	GROVE	MARGARET	LAPHAM FI	100 E 33RD ST STE 100		VANCOUVER	WA	986632776	0.0184934111	35
1396703377	BARE	DAVID	H	3919 N MAPLE ST		SPOKANE	WA	992051349	0.0192614896	35
1407877491	LAHTINEN	DUNCAN		220 E ROWAN ST	SUITE 300	SPOKANE	WA	99207	0.0192717738	35
1861740300	SEEBER	CARSON	DOUGLAS	1119 HIGHLAND AVE	SUITE A	CLARKSTON	WA	994032836	0.0193182319	35
1093883951	MILLER	HOWARD	B	920 N 1ST ST		RENTON	WA	980551759	0.0194974342	35
1376698597	POLYAKOV	VLADISLAV		209 MARTIN LUTHER KING JR WAY		TACOMA	WA	984054265	0.019677707	35
1609875038	BLACK	VICKI	L	1806 W LINCOLN AVE		YAKIMA	WA	989022473	0.019720119	35
1457340333	ARNOLD	HILLARY		MADIGAN ARMY MEDICAL CTR	DEPARTMENT	TACOMA	WA	984310001	0.0197312329	35
1144296575	BEARD	CHRISTOPH	M	4420 76TH ST NE		MARYSVILLE	WA	982703726	0.0200167224	35
1952712093	REINKE	TESSA	MARIE	714 W PINE ST		NEWPORT	WA	991569046	0.0202254779	35
1306833090	BYLUND	ERIK	ROY	2116 EAST SECTION STREET		MOUNT VERNON	WA	982749124	0.0204858496	35
1104839950	PAPLOW	DAVID	STEVEN	13014 120TH AVE NE		KIRKLAND	WA	980343015	0.0211037579	35
1740862804	MWANGI	GRACE		1412 SW 43RD ST STE 200		RENTON	WA	980574803	0.0211641817	35
1215071808	CASWELL	DEBRA	L	1690 LAYTON RD		FREELAND	WA	982499456	0.0215325309	35
1255823654	WADSWORTH	KIM		521 E MOUNTAIN VIEW AVE		ELLENSBURG	WA	989263865	0.0217529684	35
1760490692	DEJONG VANCOE	REINIER		1490 NW GILMAN BLVD.		ISSAQUAH	WA	98027	0.0218496714	35
1619060530	MATHENY	THEODORE	RAYMOND	617 DAYTON ST STE 2	#A	EDMONDS	WA	980203446	0.0219178298	35
1427122050	GOMEZ	MIKEL	RAY	405 BLACK HILLS LN SW STE F		OLYMPIA	WA	985028661	0.0219444465	35
1093921496	GILL	AMARBIR	K	26004 104TH AVE SE STE 101		KENT	WA	980307677	0.021993916	35
1760902415	SEIGFREID	WILLIAM	PHILIP	MADIGAN ARMY MEDICAL CENTER	9040 JACKSO	TACOMA	WA	98431	0.0224071629	35
1801020946	PARK	YOON	JIN	21600 HIGHWAY 99 STE 280		EDMONDS	WA	980268022	0.0226406446	35
1104883453	HOHN	PETER	JAMES	527 30TH AVE S APT 1		SEATTLE	WA	981442560	0.0228965501	35
1730199464	SINGH	GOVIND		1210 W FAIRVIEW ST		COLFAX	WA	991119552	0.0231229542	35
1891929857	ABANO	JOHN	BENEDICT	20011 BALLINGER WAY NE STE C100		SHORELINE	WA	981551298	0.023272174	35
1760774285	DY	EMILY		3925 159TH AVENUE NE	BLD 21	SEATTLE	WA	98121	0.0238979524	35
1427329762	WOLFE	CHARLES	ROBERT	16320 E LINCOLN RD		SPOKANE	WA	992179571	0.0242670477	35
1043745821	TOPALJEKIAN	PUZANT		1806 W LINCOLN AVE		YAKIMA	WA	989022473	0.0242964253	35
1306043880	AURAND	KELLEY	MICHELLE	100 E 33RD ST	SUITE 100	VANCOUVER	WA	986632776	0.0244219098	35
1295715431	MAURER	DOUGLAS	MARK	MADIGAN ARMY MEDICAL CENTER ATTN: MCHJ-EDME	9040 REID S	TACOMA	WA	984310001	0.0245865244	35
1083000855	GREEN	JAMES		1322 3RD ST SE	SUITE 240	PUYALLUP	WA	98372	0.0248191734	35
1083647762	HOLBROOK	LISA	KAY	101 NW 12TH AVE STE 107		BATTLE GROUND	WA	986049141	0.0251208432	35
1104934629	NGUYEN	AI-KHUE	THI	1007 39TH AVE SE		PUYALLUP	WA	983742192	0.0254451619	35
1144320680	PLATTER	HOWARD	LAURENCE	2511 S MAGNOLIA ST		SPOKANE	WA	992033827	0.0254698959	35
1821240904	SWEET	BETHANY	M	201 TAHOMA BLVD	SUITE 102	YELM	WA	985977735	0.0254788059	35
1932252582	QUICK	MATTHEW	B.	301 S 320TH ST		FEDERAL WAY	WA	980035200	0.0256092325	35
1801117353	SIDDIQUI	LAILA	F	1708 EAST 44TH STREET	COMMUNITY H	TACOMA	WA	98404	0.0257668598	35
1255692976	DHANOTA	AMRIT	K	1806 W LINCOLN AVE		YAKIMA	WA	989022473	0.0262894412	35
1427067958	CARPENTER	RICHARD	M	30809 1ST AVE S		FEDERAL WAY	WA	980034074	0.0266013891	35
1437229218	RUSSELL	PAUL	R.	626 N MULLAN RD		SPOKANE VALLEY	WA	992063861	0.0268628537	35
1003106675	LUO	XIN	JIE	4755 FAUNTLEROY WAY SW		SEATTLE	WA	981164647	0.0269533303	35
1861545147	BOLANTE	ESTHER	ANN	9800 4TH AVE NE		SEATTLE	WA	981152152	0.0270741391	35
1649225301	EVANS	SUZANNE	EL-ATTAR	1355 N 205TH ST		SHORELINE	WA	981333215	0.0277556074	35
1821405762	TASEVA	ADRIANA		2508 WHEATON WAY		BREMERTON	WA	983103303	0.0282658595	35
1194922526	COPPEANS	CHRISTOPH	WILLIAM	32018 23RD AVE S		FEDERAL WAY	WA	980036022	0.028273175	35
1154715068	MOUNTJOY	ASHLIN		1424 BROADWAY		EVERETT	WA	98201	0.0285241474	35
1174978001	MACKEY	JESSICA	KATLIN	840 E HILL AVE		MOSES LAKE	WA	988372238	0.0285869776	35
1417983198	REID	JEAN	PATRICIA	10025 NE 186TH ST		BOTHELL	WA	980113839	0.029383203	35
1609238765	CAPASSO	MARISSA	LYNN	2116 E SECTION ST		MOUNT VERNON	WA	982749124	0.0300605982	35
1326168006	JAFFE	ROBERT	D	10521 MERIDIAN AVE N		SEATTLE	WA	981339509	0.0301613603	35
1972877736	HOUGHTON	ERIC	RICHARD	1832 LAKEWOOD CIR SE		OLYMPIA	WA	985014291	0.0301697753	35
1366498008	ECKERT	BUCKLEY	A	10025 NE 186TH ST		BOTHELL	WA	980113839	0.0303634815	35
1487764866	KIM	JINNA		9245 RAINIER AVE S		SEATTLE	WA	981185569	0.0303922678	35
1619237856	TONG	ROBIN	C.	23213 PACIFIC HWY S		KENT	WA	980322721	0.030521933	35
1679646848	LACLERGUE	EDWARD	GREGORY	5130 CORPORATE CENTER CT SE		LACEY	WA	985035957	0.0309532541	35
1679929541	FERNANDO	JAMES	EMIL	104 W 5TH AVE	STE 200W	SPOKANE	WA	992044880	0.031272783	35
1043418239	LEAHY	LAURI		400 E 5TH AVE		SPOKANE	WA	992021334	0.0318035144	35
1457457046	LIPPMAN	LAURA		7315 212TH ST SW	SUITE 101	EDMONDS	WA	980267610	0.0322257537	35
1619355245	HARVEY	CLAIRE		15214 CANYON RD E STE 100		PUYALLUP	WA	983757457	0.0327488748	35
1710034996	CHARYK	JOSEPH	J.	4102 S REGAL ST	SUITE 101	SPOKANE	WA	992237737	0.0329867285	35
1447292552	JOHNSON	ALAN	K	35020 SE KINSEY ST		SNOQUALMIE	WA	980658992	0.0332814991	35
1003022112	MARAGH	LETICIA	AYALA	7203 129TH AVE SE		NEWCASTLE	WA	980561412	0.0335145956	35
1568446128	RIQUELME	JEAN	MARIE	2508 WHEATON WAY		BREMERTON	WA	983103303	0.0335261068	35
1619926177	MOORE	LAURA	B	1141 BEACH DR E		PORT ORCHARD	WA	98366	0.0337415277	35
1609929843	MORRISON	CHARLES	C.	22226 N GLEN DR		COLBERT	WA	990059415	0.0337468232	35
1992796650	YI	IM	S	26004 104TH AVE SE		KENT	WA	980307677	0.0338050313	35
1659526473	LELONEK	MEGHAN	M	3500 ORCHARD PL		BELLINGHAM	WA	982251749	0.0344744795	35
1417995580	NEARY	WENDY		2511 SW TRENTON ST		SEATTLE	WA	981063206	0.0345280045	35
1548208234	WAGNER	RACHEL	M	2220 CORNWALL AVE		BELLINGHAM	WA	982253719	0.0347057739	35
1538456280	DINH	JOHN		11019 CANYON RD E STE A		PUYALLUP	WA	983733001	0.0347974976	35
1780746560	CRAWFORD	JOHNETTE	L	2005 NW SAMMAMISH RD	BLDG B	ISSAQUAH	WA	980275364	0.034906236	35
1861842775	COULTER	JESSICA		MADIGAN ARMY HOSPITAL 9040 JACKSON AVE		TACOMA	WA	984310001	0.0349843274	35
1821585985	RODRIGUES	LAURISA	MARIE	521 MARTIN LUTHER KING JR WAY		TACOMA	WA	984054238	0.0350171998	35
1063560191	MCGRORY	MELANIE		1136 WATER ST	SUITE 111	PORT TOWNSEND	WA	983686728	0.035198004	35
1053738070	PATEL	SNEHA	JAGADISH	4545 CORDATA PKWY STE 2C		BELLINGHAM	WA	98226	0.0352237593	35
1598923476	BASTA	ROBERT	D	33501 1ST WAY S		FEDERAL WAY	WA	980036208	0.0354268761	35
1093079949	LAMB	SCOTT	E	600 ORONDO AVE	STE 1	WENATCHEE	WA	988012800	0.0354613341	35
1538130729	GIULIANI	GIANNANTO		10 ROS CIRCLE		REPUBLIC	WA	991669785	0.0356226061	35
1366784522	STOLL	KARA	JACKSON	820 N CHELAN AVE		WENATCHEE	WA	988012028	0.0357894018	35
1477912731	HENSON	JULIE		9040 FITZSIMMONS DR		JOINT BASE LEW	WA	984311000	0.0359109063	35
1891896262	ESCOBAR	SUSANA	JANE	4404 80TH ST NE		MARYSVILLE	WA	982703427	0.0359570207	35
1346690625	BAY	DANE		3021 GRIFFIN AVE		ENUMCLAW	WA	980222369	0.0360108703	35
1154337061	MURRAY	KEVIN	F	315 MARTIN LUTHER KING JR WAY		TACOMA	WA	984054234	0.0364489006	35
1154659795	CHISHOLM	TYLER	RICHARD	301 S 320TH ST		FEDERAL WAY	WA	980035200	0.0368887256	35
1881767507	QIAO	FENGXIA		22707 SE 29TH ST	STE F	SAMMAMISH	WA	980759532	0.0369480988	35
1790740686	MARLOW	LEA		167 1ST AVE N	PO BOX N	ILWACO	WA	986249137	0.0369813894	35
1154359859	FREEMAN	RICHARD	C.	2713 N ARGONNE RD		SPOKANE VALLEY	WA	992122239	0.0370915779	35
1639308661	SKARIAH	LITTU	THOMAS	1010 S SCHEUBER RD STE 3&4	PMG SW WA C	CENTRALIA	WA	985318892	0.0380489477	35
1629058524	CLURE	BARBARA	M	220 UNITY ST		BELLINGHAM	WA	982254429	0.0385937523	35
1821328055	MIRANDA	IDELEE	GARCIA	1230 7TH AVE	KAISER PERM	LONGVIEW	WA	986323166	0.0391534167	35
1215033899	BLAKENEY	GINGER		7315 212TH ST SW	SUITE 101	EDMONDS	WA	980267610	0.0392689575	35
1770572943	HOFFMAN	MARK	R	16528 DESMET CT		SPOKANE VALLEY	WA	992163522	0.0398857645	35
1295862159	GALVON	DENNIS	J	4423 POINT FOSDICK NWDR 212		GIG HARBOR	WA	983351794	0.0401818105	35
1104841030	BRENNAN	MICHAL		521 MARTIN LUTHER KING JR WAY		TACOMA	WA	984054238	0.0402721563	35
1013363894	BARKER	EVE	K	1806 W LINCOLN AVE		YAKIMA	WA	989022473	0.0405289144	35
1396171500	ROEDER	CAROLINE	JOY	1213 24TH ST	#100	ANACORTES	WA	98221	0.040622714	35
1114478112	ZIEZULEWICZ	AMY		3475 N SARATOGA ST		OAK HARBOR	WA	98278	0.0407714588	35
1265497853	TANNE	BARRY		403 S GRANITE AVE		GRANITE FALLS	WA	98252	0.0407797261	35
1194882050	SCOTT	SETH	E.	700 LILLY RD NE		OLYMPIA	WA	985065115	0.0410032883	35
1003861519	RASMUSSEN	LYNDSEY	C	19129 SE 63RD PL		ISSAQUAH	WA	980278621	0.0412442605	35
1144514787	LEE	JAMES	M	12710 TOTEM LAKE BLVD NE		KIRKLAND	WA	980342907	0.0415800698	35
1174570857	HIPSKIND	MARCY	G.	3015 SQUALICUM PKWY	SUITE 120	BELLINGHAM	WA	982251945	0.0417050086	35
1871742312	ALTO	LETIZIA		550 16TH AVE	SUITE 100	SEATTLE	WA	981225699	0.0417426229	35
1497263438	WARTH	KIMBERLY	JEAN FUSA	4201 RUCKER AVE		EVERETT	WA	982032215	0.0418132972	35
1952467136	RIGGS	ROBERT	J.	322 W NORTH RIVER DR		SPOKANE	WA	992013208	0.0418231478	35
1922310283	KASAI	PAIGE		550 16TH AVE STE 100		SEATTLE	WA	981225636	0.0421741093	35
1881788347	STROHBACH	MICHAEL	W	1299 BISHOP RD		CHEHALIS	WA	98532	0.0421950855	35
1588698179	MENDREY	BARBARA	S	12900 NE 180TH ST		BOTHELL	WA	980115773	0.0422194288	35
1740635531	ELDER	ROBERT		216 W 10TH AVE STE 204		KENNEWICK	WA	993366304	0.0422749175	35
1700890597	HAUGEN	MARK	DAVID	55 WEST TIETAN STREET		WALLA WALLA	WA	993624445	0.0424250406	35
1770576035	STOUT	MICHAEL		700 LILLY RD NE		OLYMPIA	WA	985065115	0.0427758303	35
1033141544	LUNGU	ADRIANA		1200 12TH AVE S	SUITE 901	SEATTLE	WA	981442712	0.0428930973	35
1316200124	BERGSTROM FAL	HEATHER	MARIE	1115 SE 164TH AVE DEPT 358		VANCOUVER	WA	986838004	0.0429803562	35
1407870512	REINMUTH	KARL	SCOTT	102 E 2ND ST		NACHES	WA	989379743	0.0430924711	35
1982167821	DO	JULIE		720 8TH AVE S		SEATTLE	WA	981043032	0.0433185892	35
1295732212	MITCHELL	ROBIN	L	16528 E DESMET CT STE B3100		SPOKANE VALLEY	WA	992163522	0.0435499512	35
1144552696	PAULL	MICHAEL		700 NE 87TH AVE		VANCOUVER	WA	986641913	0.0440513985	35
1487707287	MADWED	MICHAEL	P.	5316 RAINIER AVE S		SEATTLE	WA	981182354	0.0449328991	35
1518027549	HARPER	THOMAS	WARREN	9040 JACKSON AVE MADIGAN ARMY MEDICAL CENTER		TACOMA	WA	984310001	0.0453247153	35
1598708786	CADENA-FORNEY	GINA	A	1830 BICKFORD AVE	SUITE 211	SNOHOMISH	WA	982901749	0.0455236547	35
1194931204	BAUM	YAN	LIU	15809 BEAR CREEK PKWY		REDMOND	WA	980521542	0.0455305628	35
1346515806	GERBER	HILARY	NICOLE	16811 SE MCGILLIVRAY BLVD		VANCOUVER	WA	986833404	0.0456531686	35
1801241336	ZHA	MENGYI		1515 E COLUMBIA ST		OTHELLO	WA	993441846	0.0457001943	35
1730157199	TOMBERG	MICHAEL		1344 WINTERGREEN LN NE		BAINBRIDGE ISL	WA	98110	0.0457664388	35
1306427836	NGUYEN	THOMAS	QUOC BAO	23745 225TH WAY SE STE 201		MAPLE VALLEY	WA	980385294	0.045784757	35
1780764761	ACOSTA	DAVID	AL	UWMC-ROOSEVELT	4245 ROOSEV	SEATTLE	WA	981054770	0.0458641327	35
1699172163	NISHIMURA	ADAM		219 STATE AVE N STE 100		KENT	WA	980304543	0.0459598364	35
1831518596	GIRDLER	ASHLEY		4545 POINT FOSDICK DR NW STE 250		GIG HARBOR	WA	983351700	0.046003493	35
1033149307	BUSHNELL	JEROME	L	100 NE GILMAN BLVD		ISSAQUAH	WA	980272925	0.0460164226	35
1629196282	KRISHNAMANI	KAVITHA		3927 RUCKER AVE		EVERETT	WA	982014833	0.0462076324	35
1538267729	PAINTER	CHAD	L	5700 100TH ST SW		LAKEWOOD	WA	984992752	0.0463351682	35
1003970021	BALFE	MICHAEL	W	700 LILLY RD NE		OLYMPIA	WA	985065115	0.0464979951	35
1164413837	HOFFMANN	MARK	D.	4545 CORDATA PKWY		BELLINGHAM	WA	982267123	0.0465355814	35
1306958418	KOST	AMANDA	RHEA	325 9TH AVE	BOX 359846	SEATTLE	WA	981042420	0.0470705917	35
1861584161	KERSHISNIK	ERIN	KATHLEEN	3703 ENSIGN RD NE	SUITE 10-A	OLYMPIA	WA	985065038	0.04731705	35
1508809955	KAY	EDMOND		828 W EMERSON ST		SEATTLE	WA	981191417	0.0473431521	35
1962408815	HANSON	NONA	L.	1400 E KINCAID ST		MOUNT VERNON	WA	982744127	0.04796146	35
1295831873	BORG	SANDRA		7315 212TH ST SW	SUITE 101	EDMONDS	WA	980267610	0.0479928991	35
1134509607	DAMIANO	NATHAN	JANTZ	701 HOSPITAL LOOP		FAIRCHILD AFB	WA	99011	0.0480920742	35
1093761207	LIMARZI	GARY	I	10025 NE 186TH ST		BOTHELL	WA	980113839	0.048299911	35
1720192495	MUNRO	LACHLAN	I	1400 POTTERY AVE		PORT ORCHARD	WA	983663711	0.0485860305	35
1689834350	RUBY	JEANETTE	ELIZABETH	1118 16TH AVE E		SEATTLE	WA	981123311	0.0486584832	35
1831246966	JACOBS	ELISABETH	DORAN	20200 54TH AVE W		LYNNWOOD	WA	980366318	0.0487096794	35
1386807725	PERALTA	RAPHAEL	U	7210 40TH ST W STE 100		UNIVERSITY PLA	WA	984664319	0.0488669365	35
1518311703	LUU	SANH	HUY	15418 MAIN ST		MILL CREEK	WA	98012	0.0490133753	35
1245428168	KONDO	YO		525 LILLY RD NE		OLYMPIA	WA	985065101	0.0491616237	35
1073737839	THOMAS	KATHY	JO	125 16TH AVE E		SEATTLE	WA	981125211	0.0495597306	35
1942413992	LYUS	RICHARD	JOHN	SWEDISH CHERRY HILL FAMILY MEDICINE	SUITE 400,	SEATTLE	WA	98122	0.0499619735	35
1770794885	DICKENS	BRIAN		700 LILLY RD NE		OLYMPIA	WA	985065115	0.0506516537	35
1508353426	OLSON	ASHLEY	ANN	2209 E 32ND ST		TACOMA	WA	98404	0.0512917242	35
1457678351	KONG	NATALIE	K.A.	521 MARTIN LUTHER KING JR. WAY	TACOMA FAMI	TACOMA	WA	98405	0.0514946757	35
1013919927	HART	MARK	ASHLEY	107 E HOLLAND AVE		SPOKANE	WA	992181209	0.0514990618	35
1114020310	ALEXANDER	LISE	K	601 S CARR RD	SUITE 100	RENTON	WA	980555866	0.0516955327	35
1588775811	TOBIAS	ANGELA	L	939 MOUNTAIN VIEW DR	SUITE 100	SHELTON	WA	985844410	0.0519731427	35
1023191442	LARSON	KELLY	SUZANNE	700 LILLY RD NE		OLYMPIA	WA	985065115	0.0523161539	35
1861462657	LIVERMON	JEFFERSON	F.	916 KOALA DR		OMAK	WA	988419759	0.0526047042	35
1588782106	VALENCIA	SAUL		515 W COURT ST		PASCO	WA	993013737	0.0526696169	35
1124026885	EDWARDS	SALLY	SARAN	17311 135TH AVE NE	STE A700	WOODINVILLE	WA	980723519	0.0527028791	35
1427311968	ARNOLD	JANET	S	431 WELLSIAN WAY		RICHLAND	WA	99352	0.053020949	35
1093783037	CASTOR	MEI	LIN	320 25TH AVE E		SEATTLE	WA	981124708	0.0532439086	35
1326082520	ATTERIDGE	SEAN	THOMAS	150 DENNIS ST SW		TUMWATER	WA	985015459	0.0532825324	35
1215387345	JORDAN	KYLE		12910 TOTEM LAKE BLVD NE STE 101		KIRKLAND	WA	980342901	0.0537617207	35
1093712044	DICRISTINA	PETER	W	1230 7TH AVE		LONGVIEW	WA	986323198	0.0539598633	35
1689669475	BENZ	DONALD	JOHN	1405 SE 164TH AVE	SUITE 201	VANCOUVER	WA	986839644	0.054072564	35
1699840769	RICHARDSON	REBECCA	JEAN	18501 SE NEWPORT WAY	#F-129	ISSAQUAH	WA	980279036	0.0544466609	35
1972543015	WINSLOW	KENNETH	H	9575 ETHAN WADE WAY SE		SNOQUALMIE	WA	980659577	0.0548110972	35
1619982402	OSMUN	PAUL	T.	400 E 5TH AVE		SPOKANE	WA	992021334	0.0549366121	35
1689830093	MIRANDA	ROSITA	L. F.	16528 E DESMET CT STE B3100		SPOKANE VALLEY	WA	992163522	0.0550695206	35
1447690755	MILLER	JOHN	MICHAEL	907 GEORGIANA ST		PORT ANGELES	WA	983623911	0.0552423597	35
1861497919	GRABER	JAMES	B	27115A MILITARY RD S		KENT	WA	980327009	0.0556306332	35
1871509851	NGUYEN	KHANH	D	315 MARTIN LUTHER KING JR WAY		TACOMA	WA	984054234	0.0556345955	35
1649414384	SCALLON	AUDREY	M	5107 142ND PL SE		BELLEVUE	WA	980063446	0.05571619	35
1457748675	TRAN	JACKELIN	Q	3901 HOYT AVE		EVERETT	WA	982014918	0.0559508219	35
1619409273	BELZER	JOSIAH	B	26004 104TH AVE SE STE 101		KENT	WA	980307677	0.0561036617	35
1417068446	HURLOW	ROBERT	S	1344 WINTERGREEN LN NE UNIT 100		BAINBRIDGE ISL	WA	981105147	0.0571856862	35
1841203130	KELLEY	RANDALL	GRANT	NAVAL HOSPITAL	ONE BOONE R	BREMERTON	WA	983121898	0.0575463972	35
1174658181	GATTA	SMITHA		2701 156TH AVE NE		REDMOND	WA	980525513	0.05793997	35
1104358662	DAVIS	DON	ANSELM	4040 S 188TH ST STE 201		SEATAC	WA	981885070	0.0580334356	35
1740255165	SHULL	BRIAN		15418 MAIN ST UNIT 200		MILL CREEK	WA	980129032	0.0582936597	35
1477900793	LERMAN	JULIE		4001 N COOK ST		SPOKANE	WA	992075879	0.0584488488	35
1912261447	KENNEL	COURTNEY	MARIE	5920 100TH ST SW	SUITE 31	LAKEWOOD	WA	984992751	0.0587092163	35
1942236880	REICHLEY	STEPHEN	CHARLES	19245 7TH AVE NE		POULSBO	WA	983707504	0.059139343	35
1962447755	TSAO	CALVIN	N	505 S 336TH ST STE 500		FEDERAL WAY	WA	980038300	0.0591455908	35
1851555866	AL ACHKAR	MORHAF		314 NE THORNTON PL		SEATTLE	WA	981259000	0.0593335396	35
1740218080	MATIN	MICHELLE	LEE	11011 MERIDIAN AVE N	SUITE 200	SEATTLE	WA	981338967	0.0593743422	35
1952675415	KWON	EUN-KYUNG		1708 YAKIMA AVE	STE 110	TACOMA	WA	984055307	0.0594744035	35
1023305380	JOHNSTON	ESTHER	MIRIAM	923 AUBURN WAY N		AUBURN	WA	980024117	0.0596446162	35
1467714139	DIAMOND	LAURA	MARIE	1401 MADISON ST	SUITE 100	SEATTLE	WA	981041316	0.0599402967	35
1306838271	OLLIFFE	JEFFREY	FRED	1817 12TH AVENUE		SEATTLE	WA	98122	0.0600347752	35
1760579759	JONES-VANDERL	JENNIFER	GWYNNE	1629 N 45TH ST		SEATTLE	WA	981036701	0.0600897833	35
1316202450	YUN	JOANNA		907 GEORGIANA ST		PORT ANGELES	WA	983623911	0.0601761379	35
1770769150	TAN	JACQUELIN	SIY	2005 W MAIN ST STE 110		BATTLE GROUND	WA	98604	0.0603095605	35
1497719256	MAYUGA	HENRIETTA	LORENA	7131 W DESCHUTES AVENUE	SUITE 101	KENNEWICK	WA	99336	0.0605887338	35
1417045550	SPERRY	ROBERT	G	3130 ELLIS ST		BELLINGHAM	WA	982251904	0.0606967034	35
1831161678	DEPENDER	WILLIAM	JAMES	BMC EVERETT	2000 W MARI	EVERETT	WA	982070001	0.0607810547	35
1477972453	DIRAC	MAEGAN	ASHWORTH	1959 NE PACIFIC ST		SEATTLE	WA	981950001	0.0610347144	35
1497812358	SCHOLES	TIMOTHY	A.	700 LILLY RD NE		OLYMPIA	WA	985065115	0.0614589183	35
1447247499	BRESKO	CORRINE	L	16528 DESMET CT		SPOKANE VALLEY	WA	992163522	0.0615685853	35
1871566679	HOWE	RICHARD	K	825 SE BISHOP BLVD STE 200		PULLMAN	WA	991635537	0.0617511072	35
1205979283	BERRETTA	JEANNE	SMITH	907 GEORGIANA ST		PORT ANGELES	WA	983623911	0.0618125573	35
1427021690	MUNSON	BRYCE	E.	5708 E LAKE SAMMAMISH PKWY SE	SUITE 102	ISSAQUAH	WA	980298914	0.0619369559	35
1851510671	GUGEL	ANJA	PATRICIA	11011 MERIDIAN AVE N	SUITE 200	SEATTLE	WA	981338967	0.0619820515	35
1306378575	BANDA	RACHAEL	NKEIRUKA	2211 QUEEN ANNE AVE N		SEATTLE	WA	981092367	0.0620207279	35
1063852911	HALVORSON	MARK	ANDREW	560 GAGE BLVD STE 101&206		RICHLAND	WA	993528650	0.0623710971	35
1184111817	ASPELUND	MEGAN	S.	2209 E 32ND ST		TACOMA	WA	98404	0.0627349373	35
1164657904	PEARCY	AMY	JO	1322 3RD ST SE STE 240		PUYALLUP	WA	983723771	0.0629010662	35
1376533760	MERCADO	MICHAEL	G	1 BOONE RD		BREMERTON	WA	983121894	0.0630011596	35
1275038069	NAKANISHI	RACHEL	YAGI	140 SW 146TH ST		BURIEN	WA	981661912	0.0631367392	35
1952591711	VANDEN BERG	MA	THERESA L	1718 E KESSLER BLVD		LONGVIEW	WA	986321842	0.0631512143	35
1245283472	DORHAUER	CHERI	M	201 TAHOMA BLVD	SUITE 102	YELM	WA	985977735	0.063236156	35
1922266162	HILES	STACEY	LEE	17900 TALBOT RD S	STE 101	RENTON	WA	980558212	0.0632848409	35
1518346485	ADAMS	ALICIA		600 ORONDO AVE STE 1		WENATCHEE	WA	988012800	0.0632916233	35
1265828826	LAWLER	LAUREN	HANSON	720 8TH AVE S STE 100		SEATTLE	WA	981043033	0.0633703862	35
1750329777	AMSTADTER	STEPHANI	J.	5920 - 100TH ST. SW #31		LAKEWOOD	WA	984992751	0.0635557575	35
1356756332	PALETTA	MATTHEW		911 N 10TH PL		RENTON	WA	980570009	0.0635728534	35
1699700658	NELSON	SARA		1818 121ST ST SE		EVERETT	WA	98208	0.0637577307	35
1194013532	MCCANN	CASEY		4207 KITSAP WAY		BREMERTON	WA	983122447	0.063799128	35
1598296014	STELLA	JULIA		33431 13TH PL S		FEDERAL WAY	WA	980036357	0.0642215084	35
1952569766	BHATT	NEEM	V	301 S 320TH ST		FEDERAL WAY	WA	980035200	0.0642887182	35
1235360819	CHEERLA	RAJALAKSH		4545 CORDATA PKWY STE 2C		BELLINGHAM	WA	98226	0.064541034	35
1003991837	ABRAHAM	SUMAM	MARION	275 BRONSON WAY NE		RENTON	WA	980564030	0.0645921789	35
1972687291	HOUCK	PETER	MICHAEL	6002 28TH AVE NE		SEATTLE	WA	981157116	0.0646042158	35
1801328919	LOW	DANIEL		200 S 2ND ST		RENTON	WA	980572011	0.0648391862	35
1730328956	WILSON	ROBERT	F	1401 MADISON ST	SUITE 100	SEATTLE	WA	981041316	0.0649104179	35
1407926256	RIETZE	JULIE	T.	546 N JEFFERSON LN STE 200		SPOKANE	WA	992017104	0.0652861866	35
1902891351	VANCE	PHILIP	A	1708 YAKIMA AVE	SUITE #50	TACOMA	WA	984055307	0.0654302016	35
1841207792	BUCKNER	RANDY	L	402 BLACK HILLS LN SW STE B		OLYMPIA	WA	985028146	0.0654627229	35
1689102485	BRUNO	JARRETT	EVAN	17500 SE 392ND ST		AUBURN	WA	980929705	0.0658460302	35
1861576589	SMITH	SHAUNA	M.	550 16TH AVE STE 100		SEATTLE	WA	981225636	0.0660949941	35
1306240890	MADEJA	JENNA	NOELLE	3915 TALBOT RD S STE 200		RENTON	WA	98055	0.0662687081	35
1679792881	LARSON	WAYNE		6210 75TH ST W	SUITE A-200	LAKEWOOD	WA	984998303	0.066718983	35
1588639330	VASIL	GEORGE		8910 VERNON RD		LAKE STEVENS	WA	982582400	0.0669435407	35
1528147733	LEHTINEN	MARY	B	19379 7TH AVE NE		POULSBO	WA	983707504	0.0671361592	35
1437190014	SCHNEIDER	THOMAS	F	516 HIGH ST	MS 9132	BELLINGHAM	WA	982255946	0.0671611363	35
1578729059	BACHMANN	JILL		7101 NE 137TH AVE		VANCOUVER	WA	986824933	0.0672231452	35
1932413812	SINGHAL	AADITYA		19200 N KELSEY ST		MONROE	WA	982721431	0.0673593921	35
1992740518	BENNETT	IAN	MOORE	314 NE THORNTON PL		SEATTLE	WA	981259000	0.0677739051	35
1760834204	VAFADARY	SAHAND		1550 S PIONEER WAY STE 165		MOSES LAKE	WA	988374637	0.0682017948	35
1093117673	VIRJI	ALNOOR		602 S 288TH LN		FEDERAL WAY	WA	980033187	0.0683224299	35
1245292093	RINELLA	FRANK	JOSEPH	212 SKYLINE DRIVE		WHITE SALMON	WA	98672	0.0688281907	35
1245686948	WHITWORTH	KARENA	LYNN	3915 TALBOT RD S	SUITE 401	RENTON	WA	980555738	0.0688297716	35
1447275755	OAKES	ROGER	M	433 E 8TH ST		PORT ANGELES	WA	983626219	0.0691605085	35
1093753220	MORRISON	MICHELE	D	123 S MARKET BLVD		CHEHALIS	WA	985323037	0.0694880183	35
1407344302	LOPEZ	DANIEL		16811 SE MCGILLIVRAY BLVD		VANCOUVER	WA	986833404	0.0698285587	35
1811351752	HEADY	MARY		450 S KITSAP BLVD STE 210		PORT ORCHARD	WA	983663738	0.0698313942	35
1801909056	LY	KEITH	KY	6007B 244TH ST SW		MOUNTLAKE TERR	WA	980435400	0.0698672915	35
1528296183	JEFFORDS	MARK	DAVID	9040 JACKSON AVE		TACOMA	WA	984310001	0.0699629756	35
1134547797	SANTOS	ALYSSA	MARIE	1400 E KINCAID ST		MOUNT VERNON	WA	982744127	0.0700042737	35
1417207424	WEYRAUCH	KARL	F	13123 121ST WAY NE	SUITE D	KIRKLAND	WA	980343051	0.0700378032	35
1861854317	NGO	STEPHANIE	THAO THAN	550 16TH AVE STE 100		SEATTLE	WA	981225636	0.0704492107	35
1639610934	SMITH	ANDREW	BIRTON	509 OLIVE WAY		SEATTLE	WA	981011720	0.0704572304	35
1669430948	LAKIN	HUONG	T	669 WOODLAND SQUARE LOOP SE		LACEY	WA	985031038	0.0706747924	35
1295197747	CHAN	LISA		720 8TH AVE S		SEATTLE	WA	98104	0.0707971529	35
1730199860	LYZANCHUK	JOHN	W	611 N 39TH AVE		YAKIMA	WA	989026348	0.0708715059	35
1932410107	NGUYEN	LAN	HIEN	11511 NE 10TH ST		BELLEVUE	WA	980048578	0.0709223482	35
1164595807	WILKENS	KEITH	L.	4102 S REGAL ST STE 101		SPOKANE	WA	992235083	0.0709693912	35
1275508491	KLEM	ROBERT	JAMES	604 NW RICHMOND BEACH RD		SHORELINE	WA	981773122	0.0717585744	35
1760462931	SALZMAN	KEITH	L	7317 W GREEN LAKE DR N		SEATTLE	WA	981034828	0.0725758826	35
1336348622	GRIMLUND	BIRGIT	H.	9800 4TH AVE NE		SEATTLE	WA	981152152	0.0731477025	35
1508931353	CALABRIA	JACK	JOHN	5410B BARNES AVE NW		SEATTLE	WA	981073839	0.0731947497	35
1043349988	WEGERMANN	ALAN	K	20200 54TH AVE W		LYNNWOOD	WA	980366318	0.0732774814	35
1659335602	ZYLSTRA	PHILIP	J.	3823 - 172ND ST NE	CASCADE SKA	ARLINGTON	WA	98223	0.0734659382	35
1326679903	MASSAQUOI	FURAHA		6981 LITTLEROCK RD SW		TUMWATER	WA	985127226	0.0735734664	35
1336135326	RUSH-PEET	REBECCA	BROWN	24080 SE KENT KANGLEY RD		MAPLE VALLEY	WA	980386801	0.0736352289	35
1104110105	DUMLAO	JHOETTE	ARCHEIN M	1806 W LINCOLN AVE		YAKIMA	WA	989022473	0.0744267619	35
1831308923	WANG	KEVIN	SHAWSHING	1401 MADISON		SEATTLE	WA	98101	0.0746435305	35
1568415552	WRIGHT	ALVIN		125 16TH AVE E		SEATTLE	WA	981125211	0.0750421752	35
1619322096	VU	TONA	NGOC	4040 S 188TH ST STE 201		SEATAC	WA	981885070	0.0751244096	35
1164837464	MACMILLAN	ALISON	F	1010 S SCHEUBER RD STE 3&4		CENTRALIA	WA	985318892	0.0753358268	35
1609833599	WHITTAKER	PAUL	E.	9040 JACKSON AVE		TACOMA	WA	984311100	0.0753568979	35
1326292962	HASSAN	MUHAMMAD		914 S SCHEUBER RD		CENTRALIA	WA	985319027	0.0758375572	35
1760840318	KRAUS	CLINT	MICHAEL	940 NORTHGATE DR		RICHLAND	WA	993522516	0.0764674228	35
1811996127	BRACCHI	ROGER	L	1806 W LINCOLN AVE		YAKIMA	WA	989022473	0.0767581058	35
1316936891	HUANG	JENNIE	CHEN SHAN	1600 7TH AVE STE 110		SEATTLE	WA	981012284	0.0768749845	35
1033538582	LANG	EDITH	BURBANK	9800 4TH AVE NE		SEATTLE	WA	981152152	0.0772446487	35
1487073896	PARENT	MICHAEL	BRYCE	1006 N H ST		ABERDEEN	WA	985202521	0.0774750058	35
1326422627	LUCKOW	CHRISTOPH		201 16TH AVE E		SEATTLE	WA	981125226	0.0777343563	35
1104979939	SCHINZINGER	BARBARA	A	201 16TH AVE E		SEATTLE	WA	981125226	0.077814979	35
1497935175	HUDEC	BRADLEY	WAYNE	4320 196TH ST SW STE D		LYNNWOOD	WA	980366753	0.0778470869	35
1922152644	JOHNSON	SHANNON	J	26004 104TH AVE SE STE 101		KENT	WA	980307677	0.0781614585	35
1023404522	BARNARD	ANNE	MARIE	125 16TH AVE E	CSB 545	SEATTLE	WA	981125211	0.0785166361	35
1982050480	LIU	JENNIFER		16515 MERIDIAN E STE 104A		PUYALLUP	WA	983756255	0.0786354621	35
1669811139	ADLING	MICHAEL	HENRY	7425 WRIGLEY DR STE 100		PASCO	WA	99301	0.079410079	35
1033317920	LANDRUM	SARAH	FRANCES	2690 NE KRESKY AVE		CHEHALIS	WA	98532	0.0795113948	35
1396807632	WILLIAMS	JENNIFER		700 LILLY RD NE		OLYMPIA	WA	985065115	0.0795209818	35
1902842867	KURATA	DOUGLAS		19045 HWY 305	SUITE 180	POULSBO	WA	98370	0.079645406	35
1245687862	SAMUEL	IRENE		504 N 40TH AVE		YAKIMA	WA	989084311	0.0801197705	35
1053547232	TRAN	DIEM-PHUO	NGOC	1019 112TH ST SW		EVERETT	WA	982044875	0.0805293182	35
1437199643	BLOOM	JESSICA	J.	3500 ORCHARD PL		BELLINGHAM	WA	982251749	0.0809186683	35
1952833683	RENGSTORF	ELLYSE	RENEE	9398 RIDGETOP BLVD NW		SILVERDALE	WA	983838505	0.0810079035	35
1306106331	SAPIENZA	DAVID		611 12TH AVE S		SEATTLE	WA	981441910	0.0810563211	35
1144712639	TOM	MARK		14402 E SPRAGUE AVE		SPOKANE VALLEY	WA	992162167	0.0810596357	35
1649368986	VERNON	MATTHEW	JON	2214 E 29TH AVE		SPOKANE	WA	992033939	0.0813189755	35
1760643886	LEGRAND	KRISTIN	BROOKE	3101 SE 192ND AVE	STE 106	VANCOUVER	WA	986831443	0.0817209138	35
1144299603	STRANGE	MEL	K	815 K ST		HOQUIAM	WA	985503705	0.0819426347	35
1831253368	DY	BENJAMIN	O.	4314 E PORTLAND AVE STE 7		TACOMA	WA	984044696	0.0821151827	35
1912269135	COLWELL	JESSICA	MARIE	240 W FRONT ST	SUITE A	PORT ANGELES	WA	983622609	0.0823883717	35
1750302287	EDWARDS	CYNTHIA	WILSON	1901 S UNION AVE STE B7005		TACOMA	WA	984051807	0.0827447623	35
1336559079	PATEL	DEPEN		1202 MARTIN LUTHER KING JR WAY		TACOMA	WA	984053926	0.0830485868	35
1568725661	GERING	STEPHANIE	JAI	2020 E 29TH AVE LOWR LEVEL		SPOKANE	WA	992033917	0.0835179943	35
1538277108	LU	MEI		720 8TH AVE S	SUITE 100	SEATTLE	WA	981043032	0.0835678853	35
1588011878	SMITH	MATTHEW	SCOTT	4207 KITSAP WAY		BREMERTON	WA	983122447	0.0835878305	35
1013972371	KWAN	SANDRA	M	9040 REID ST # A		JOINT BASE LEW	WA	984311100	0.083733263	35
1972673747	VANDERBOSCH	LEONARD	J.	1003 E TRENT AVE	STE 150	SPOKANE	WA	992022180	0.0841151025	35
1780899799	HORNELL	JOHN	ALLAN	9605 SANDIFUR PKWY		PASCO	WA	993018028	0.0842301208	35
1043607138	LUPAS	GEORGE		510 W 1ST AVE		TOPPENISH	WA	989481564	0.0845318376	35
1306106141	MORGAN	LAURA	ANNE	550 16TH AVE STE 100		SEATTLE	WA	981225636	0.0846876721	35
1538157433	SHANNON	PATRICK	J	1200 E COLUMBIA AVE		COLVILLE	WA	991143354	0.0846965244	35
1194879916	LEWIS	ALISON	J	201 16TH AVE E		SEATTLE	WA	981125226	0.0847362541	35
1255357935	DYKSTRA	JONATHAN		16811 SE MCGILLIVRAY BLVD		VANCOUVER	WA	986833404	0.0848758445	35
1629039599	FISH	JONATHAN	W	1990 HOSPITAL DRIVE	SUITE 100	SEDRO-WOOLEY	WA	982849315	0.084883269	35
1619019353	HOLLAND	KIM	I	5316 RAINIER AVE S		SEATTLE	WA	981182354	0.0851122206	35
1518975762	HEFLICK	SCOTT	K	6201 SUMMITVIEW AVE	SUITE 106	YAKIMA	WA	989083027	0.0855182093	35
1750732418	BEAVERS	TROY		501 SE 172ND AVE STE 130		VANCOUVER	WA	98684	0.0855941666	35
1396743043	LITTLE	DAVID	W	16528 E DESMET CT		SPOKANE VALLEY	WA	992163522	0.0856933035	35
1679608327	MWATHA	TOLANI	B	2930 MAPLE ST		EVERETT	WA	982013832	0.0860681711	35
1588958599	FAROOK	AMBER		5350 TALLMAN AVE NW	STE 301	SEATTLE	WA	981073932	0.0863016607	35
1326156084	CHUN	ALAN	J	720 8TH AVE S	SUITE 100	SEATTLE	WA	981043032	0.0867274143	35
1417052648	HAACK	DENNIS	J.	12721 30TH AVE NE		SEATTLE	WA	981254498	0.0867956873	35
1013994565	HALLEY	JOAN	E	4700 POINT FOSDICK DR STE 220		GIG HARBOR	WA	983351706	0.0869308655	35
1194768598	ROSEN	GARY	DAVID	1801 NW MARKET ST	SUITE 203	SEATTLE	WA	981073987	0.0873406846	35
1992020697	PUTTMANN	MARY	MARGARET	550 16TH AVE STE 110		SEATTLE	WA	981225636	0.0877336823	35
1770592909	STAHLY	WALTER	REX	2830 S GRAND BLVD		SPOKANE	WA	992032528	0.087792832	35
1306890199	LANGROCK	DOUGLAS	G	275 SE CABOT DRIVE	B101	OAK HARBOR	WA	98277	0.0891037714	35
1154768802	AMIN	SOWMYA		619 156TH AVE SE		BELLEVUE	WA	98007	0.0896291715	35
1487685681	MACKI	VICTORIA	L.	4001 TIETON DR		YAKIMA	WA	989083345	0.090183619	35
1437511888	ARMSTRONG	JONATHAN		14508 NE 20TH AVE		VANCOUVER	WA	986866424	0.0905224914	35
1881058469	TOUKAN	BILL		1201 N 175TH ST		SHORELINE	WA	981335064	0.0906430395	35
1952384760	UDARBE	CLAYTON	T	1319 NE 134TH ST	STE 107	VANCOUVER	WA	98685	0.0907748132	35
1184918112	WANG	RANDY		217 BROADWAY E		SEATTLE	WA	981025723	0.0910611037	35
1679516918	MANGAT	JAGJIT		1221 HIGHLAND AVE		CLARKSTON	WA	994032829	0.0910880319	35
1306853668	LUKENS	DAVID	LEE	1802 YAKIMA AVE STE 304		TACOMA	WA	984055305	0.0913228216	35
1487620076	BARTLEY	TONY	CARROLL	275 SE CABOT DR	SUITE B101	OAK HARBOR	WA	982773740	0.0916403667	35
1972581031	BLISS	ERIKA	BARNI	509 OLIVE WAY	SUITE 1607	SEATTLE	WA	981011720	0.0917751319	35
1255422986	WYGANT	GERARD	P.	12800 BOTHELL EVERETT HWY	SUITE 160	EVERETT	WA	982086642	0.0921368944	35
1871526186	BENEDICK	DANIEL	MICHAEL	100 E. 33RD STREET	SUITE 100	VANCOUVER	WA	98663	0.0925493022	35
1790214500	NOORLANDER	STEPHEN	RICHARD	1550 S PIONEER WAY		MOSES LAKE	WA	988374613	0.0925588389	35
1649466020	FORD	JANET	MARTHA	17000 140TH AVE NE	# 101	WOODINVILLE	WA	980726928	0.0926383427	35
1801833645	ISAACS	BRANDON	G	1806 W LINCOLN AVE		YAKIMA	WA	989022473	0.0927398764	35
1114938883	THORPE	ROBERT	J	1708 YAKIMA AVE	STE 100	TACOMA	WA	984055307	0.0933298069	35
1982014007	GOVE-YIN	STEPHANIE		1629 N 45TH ST		SEATTLE	WA	981036701	0.0935996292	35
1750334819	SEFTON	PETER	V	10025 NE 186TH ST		BOTHELL	WA	980113839	0.0940373033	35
1437458601	GOODWIN	SALLY	A	3677 WOODLAND HALL LN		CLINTON	WA	982368628	0.0943837334	35
1033534672	MORALES-LITCH	CARMEN		970 DENNY WAY		SEATTLE	WA	981095201	0.0944832308	35
1093785586	KELLY	MICHAEL	JOHN	9040 JACKSON AVE		TACOMA	WA	984311303	0.0950750807	35
1871061606	HARDY	ANNE	MARIE	1420 ROOSEVELT AVE STE 4		MOUNT VERNON	WA	982732687	0.0951367962	35
1790707362	KELSBERG	GARY		3915 TALBOT RD S	STE 401	RENTON	WA	980555738	0.0951489835	35
1144372632	WINKES	BEN	M	1400 N LAVENTURE RD		MOUNT VERNON	WA	982732766	0.0954285311	35
1144264565	WARNER	CHARLES	WILLIAM	202 N DIVISION ST	STE. 405, P	AUBURN	WA	980014939	0.0955006602	35
1679588495	ODENTHAL	ALLSION	A	315 MARTIN LUTHER KING JR WAY		TACOMA	WA	984054234	0.0955328201	35
1285631200	WEAVER	LEWIS	C	13102 E MISSION AVE		SPOKANE VALLEY	WA	992162710	0.0956324675	35
1326013285	WEISENBURGER	KATHLEEN	A	709 W ORCHARD DR STE 4		BELLINGHAM	WA	982251766	0.0960125663	35
1346775178	WRIGHT	MARIANNA		1707 F ST		BELLINGHAM	WA	98225	0.0962208561	35
1134203854	SETHI	TANMEET	K.	550 16TH AVE STE 100		SEATTLE	WA	981225636	0.0965701039	35
1487646881	LABERGE	ROY	ALLEN	212 SKYLINE DR		WHITE SALMON	WA	986720212	0.0965789706	35
1790861706	ANDERSEN	TERESA	A	22180 OLYMPIC COLLEGE WAY	SUITE 201	POULSBO	WA	983706664	0.0968674822	35
1891793832	MACLEOD	MARGARET	ANNE	1806 W LINCOLN AVE		YAKIMA	WA	989022473	0.0970131001	35
1831167451	BLACKWELL	JEFFREY	S	3927 RUCKER AVE		EVERETT	WA	982014833	0.0975550134	35
1407858186	WILSON	ROBERT	HARRISON	4401 BRIDGEPORT WAY W	SUITE 100	UNIVERSITY PLA	WA	984664201	0.0992941363	35
1235579038	VO	MINH-TRIE	DINH	9537 GRAVELLY LAKE DR SW		LAKEWOOD	WA	984991513	0.0993540329	35
1801182142	SHINO	TRENT		546 N JEFFERSON LN STE 200		SPOKANE	WA	992017104	0.0993980431	35
1891133377	JORDAN	KEVIN	MITCHELL	9040 JACKSON		TACOMA	WA	984315001	0.10003581	35
1427089663	WHITAKER	DAVID	ELLIS	1615 DELAWARE ST		LONGVIEW	WA	986322367	0.1000894276	35
1073675807	GIEDT	CASSANDRA		1600 E JEFFERSON ST	STE 510	SEATTLE	WA	981225698	0.1005237154	35
1841416104	BALDWIN	LAURA-MAE		4245 ROOSEVELT WAY NE		SEATTLE	WA	98145	0.1005340112	35
1902958085	TANAKA	STEVEN	M.	26004 104TH AVE SE		KENT	WA	980307677	0.1005754159	35
1215358585	LITTLE	ASHLEY	V.	521 MARTIN LUTHER KING JR WAY	TACOMA FAMI	TACOMA	WA	984054238	0.1008005613	35
1891761672	HARRISON	LINDA	SATOR	12615 E MISSION AVE	SUITE 108	SPOKANE VALLEY	WA	992161047	0.1009745496	35
1457354896	ESTEP	LESLIE	A.	227 FREEWAY DRIVE	SUITE A	MOUNT VERNON	WA	98273	0.1012160243	35
1255438586	MCNICOLL	GEOFFREY	OWEN	15214 CANYON RD E	STE 100	PUYALLUP	WA	983757472	0.1013186798	35
1720024490	MIDTLING	JOHN	EDWARD	8299 161ST AVE NE	#101	REDMOND	WA	980523860	0.1013609181	35
1447246574	STAMM	BRYAN	K	104 W 5TH AVE	200W	SPOKANE	WA	99204	0.1014648714	35
1992756498	BESSAS	PETER	JAMES	13115 NE 4TH ST	SUITE 230	VANCOUVER	WA	986845957	0.101487631	35
1285735753	JANZEN	CARL	V	2450 33RD AVE W STE 100		SEATTLE	WA	98199	0.1015475579	35
1992849848	EVANS	MICHAEL	D.	5615 W SUNSET HWY		SPOKANE	WA	992249454	0.1018161746	35
1306875620	CUNNINGHAM	JOHN	M	820 N CHELAN AVE		WENATCHEE	WA	988012028	0.1018729429	35
1790828788	SOMAN	MICHAEL	P	521 WALL ST		SEATTLE	WA	981211524	0.1022592802	35
1922199736	BAIRD	JANE		6020 35TH AVE SW		SEATTLE	WA	98126	0.1023566318	35
1104985951	COLLANTES	ROBERTO C	BARCELONA	17209 REDMOND WAY		REDMOND	WA	980524404	0.1026377171	35
1962668772	NEFF	LISA		208 CENTRALIA COLLEGE BLVD		CENTRALIA	WA	985314007	0.1027701651	35
1003278748	SUNDAR	KUMARA	RAJA	140 SW 146TH ST		BURIEN	WA	981661912	0.1027921723	35
1063856888	CEESAY	NAFFIE		907 GEORGIANA ST		PORT ANGELES	WA	983623911	0.1028697235	35
1821070285	LEE	SHERMAN		14720 MAIN ST NE	SUITE 109	DUVALL	WA	980198460	0.1031596573	35
1942797931	NGUY	STACY		720 8TH AVE S		SEATTLE	WA	981043032	0.1032789038	35
1508906314	MCELHANEY	SEAN	K	2901 174TH ST NE		MARYSVILLE	WA	982714743	0.1035806668	35
1679545867	FREITAG	GREGORY	H	3475 N SARATOGA ST	DEPARTMENT	OAK HARBOR	WA	982784927	0.1037716629	35
1194968446	SHERWOOD	JAMES	KRISTOFER	23320 HIGHWAY 99		EDMONDS	WA	980268744	0.1038347856	35
1639490063	SMITH	LUCAS	CAMDEN	17191 BOTHELL WAY NE	SUITE 205	LAKE FOREST PA	WA	981554250	0.1038728157	35
1457344053	FERMAN	WILLIAM	B	1310 BERTHA AVE	SUITE A	BREMERTON	WA	983122607	0.1039268226	35
1801903190	BENAVENTE	MARISSA	J	3912 SW ROSE ST		SEATTLE	WA	981362338	0.1041048263	35
1801802004	NISEVICH-LURI	NATALIA		16850 SE 272ND ST		COVINGTON	WA	980424931	0.1041385867	35
1033296637	BUNCH	RANDEL	S	475 N 14TH AVE		OTHELLO	WA	993441226	0.1042191224	35
1144509423	SIY	VINCENT	B	400 108TH AVE NE		BELLEVUE	WA	98004	0.1043720562	35
1326366873	LU	DAVID	A	8910 VERNON RD		LAKE STEVENS	WA	982582400	0.1048210925	35
1669533576	YAN	XIAOTIAN		1608 S J ST FL 3		TACOMA	WA	984054930	0.1048455034	35
1689935736	CHIM	KANNIE		720 8TH AVE S		SEATTLE	WA	981043032	0.1050132202	35
1275890097	DUTKIEWICZ	PAWEL	MICHAL	826 ALDER ST		SOUTH BEND	WA	98586	0.1051841896	35
1124550488	MOTTS	JONATHAN	ADAM BERY	550 16TH AVE	STE. #100	SEATTLE	WA	981225699	0.1053885632	35
1821409566	JHOOTY	SHANE		509 OLIVE WAY STE 200&900		SEATTLE	WA	981011720	0.1055702889	35
1063951861	CRAIG	EMILY		9040 JACKSON AVE		TACOMA	WA	984311000	0.1056624903	35
1356313738	BROWN	BETSY	ELLEN	904 7TH AVE		SEATTLE	WA	981041132	0.1058526524	35
1043434681	BALA	JUAN	FABILE	801 W 5TH AVE STE 416		SPOKANE	WA	992042841	0.1064124965	35
1184717936	COX	WILLIAM	T	9 E 1ST AVE	SUITE 4	SELAH	WA	989421400	0.1069696141	35
1447223904	BATAYOLA	CHARLES	E	560 GAGE BLVD STE 101		RICHLAND	WA	993529531	0.1073018667	35
1760836571	RAMAKRISHNAN	REENA		3400 CALIFORNIA AVE SW		SEATTLE	WA	981163307	0.1073348159	35
1104181221	BULFINCH	CHARLES	VAUGHAN	1806 W LINCOLN AVE		YAKIMA	WA	989022473	0.1073567812	35
1528222569	SHAH	PAYAL	MITESH	1314 CENTRAL AVE S STE 102		KENT	WA	980327430	0.1076588501	35
1780978338	RUSSELL	TELLY	R	26458 MAPLE VALLEY BLACK DIAMOND RD SE STE A		MAPLE VALLEY	WA	980388350	0.1077000788	35
1972785244	SMITH	ALYSON	LEIGH	100 E 33RD ST	SUITE 100	VANCOUVER	WA	986632776	0.107863802	35
1104188598	NORRIS	SARA	J.	916 KOALA AVE		OMAK	WA	988419576	0.1079283837	35
1669468351	MILLARD	ALLEN		1701 N 13TH ST		SHELTON	WA	985842077	0.1079361518	35
1194996751	FOX	LAURA	VIOLET	722 N STATE ST		BELLINGHAM	WA	982255334	0.1079645362	35
1295256071	THAMBUSWAMY	JOANNE		8910 VERNON RD		LAKE STEVENS	WA	982582400	0.1086020917	35
1619900214	WATRIN	KERRY	G	521 MARTIN LUTHER KING JR WAY		TACOMA	WA	984054238	0.1086819154	35
1548811730	ALEYE	ROBERA	AMAN	16110 8TH AVE SW STE A2		BURIEN	WA	981662962	0.1089543771	35
1386737963	THURMER	RICHARD	G	3927 RUCKER AVE		EVERETT	WA	982014833	0.10910727	35
1497069918	BEDAREV	IGOR	N	222 STATE AVE N		KENT	WA	980304544	0.1091723308	35
1154718377	NG	TIM		126 AUBURN AVE STE 300		AUBURN	WA	980025082	0.109210929	35
1770733859	PRONGAY	ROBERT	F	14410 SE PETROVITSKY RD STE 104		RENTON	WA	980588900	0.1092387257	35
1528128907	JOHNSTONE	KIMBERLYN	ANN	410 E KING ST		CHEWELAH	WA	991090137	0.1092471057	35
1295731578	EGGE	STEPHEN	M.	11019 CANYON RD E	STE A	PUYALLUP	WA	983734298	0.1092762184	35
1265490247	ANGELL	ETHAN	M	3919 N MAPLE ST		SPOKANE	WA	992051349	0.1094965535	35
1437406774	JENSEN	ANN		32621 SE 3RD ST		CARNATION	WA	980145702	0.1096372395	35
1144450149	FLYNN	ERIN	PATRICE	525 LILLY RD NE		OLYMPIA	WA	985065101	0.1102782414	35
1881748473	TRUONG	HOANG	V	3927 RUCKER AVE		EVERETT	WA	982014833	0.1103222366	35
1497809107	GREEN	BEVERLY		1730 MINOR AVE STE 1600		SEATTLE	WA	981011466	0.1104389374	35
1497720304	WINKES	L	SLOANE	2116 EAST SECTION STREET		MOUNT VERNON	WA	982749124	0.1104690317	35
1891806428	ALLEN	CHERYL	ANN	2677 151ST PLACE NE		REDMOND	WA	98052	0.1105400776	35
1669479689	CRIDER	JAMES	T	812 OCEAN BEACH HWY	STE. 200	LONGVIEW	WA	986324082	0.111497385	35
1235492182	GARCIA	MARK	D	205 10TH ST NE STE 200		AUBURN	WA	980024045	0.1115282151	35
1558331454	JORDAN	MARCIA	C,	1412 SW 43RD ST	#200	RENTON	WA	980574803	0.112038021	35
1053363564	FRIESEN	SUSAN	G	14402 E SPRAUGE		SPOKANE	WA	992162167	0.1120388601	35
1518933936	COLOMBO	MARK	R	7205 265TH ST NW		STANWOOD	WA	982926221	0.1124988981	35
1396158440	CHILES	PAUL	ALLEN	5 KAMHOLZ RD		CENTERVILLE	WA	98613	0.1127652121	35
1134548068	GAYMAN	ANNE		125 16TH AVENUE EAST, CSB-540	GROUP HEALT	SEATTLE	WA	98112	0.1128266817	35
1205828159	HAUXWELL	CLINTON	T	2214 E 29TH AVE		SPOKANE	WA	992033939	0.1131043146	35
1215427398	VANFLEET	JACOB	R	9927 MICKELBERRY RD NW STE 131		SILVERDALE	WA	983837861	0.1135388809	35
1346620861	BOARD	ERIN	DAILEY	325 W GOWE ST		KENT	WA	980325892	0.1136807749	35
1659599694	CUEVA	LUPE		2209 N PEARL ST STE 100		TACOMA	WA	984062529	0.1137819035	35
1912953860	JONES	DAVID	WILLIAM	9605 SANDIFUR PARKWAY	KADLEC CLIN	PASCO	WA	99301	0.1138259182	35
1366485633	SANBORN	ADAM	MICHAEL	546 N JEFFERSON LN STE 200		SPOKANE	WA	992017104	0.1138979081	35
1710061304	LUSH	DAVID	M.H.	300 OCEAN AVE		RAYMOND	WA	985773016	0.1139381221	35
1730232802	SCHREOTER	ROSEMARY	E	201 16TH AVE E		SEATTLE	WA	981125226	0.1140075364	35
1558489070	VAWTER	AARON	K	1806 W LINCOLN AVE		YAKIMA	WA	989022473	0.1141627958	35
1528471430	DIBARI	JESSICA	A	240 W FRONT ST # A		PORT ANGELES	WA	983622609	0.1142540258	35
1124022835	HEDGES	MARILYN	JANE	817 COMMERCIAL STREET		LEAVENWORTH	WA	988261316	0.1146211774	35
1780601617	SEIDEL	KRISTI	LYNN	1115 SE 164TH AVE	DEPT. 358	VANCOUVER	WA	986839324	0.1147088293	35
1205332137	NAGAYAMA	CHELSEA		2209 E 32ND ST		TACOMA	WA	984044922	0.1147270562	35
1437227162	BETHEL	ROBERT	V	20730 BOND RD NE	STE 205	POULSBO	WA	983709000	0.1148205814	35
1720091267	WILLIAMS	TERRY	RANDALL	7101 NE 137TH AVE		VANCOUVER	WA	986824933	0.1149201831	35
1447283189	HOURIGAN	RICHARD	J	840 E HILL AVE		MOSES LAKE	WA	988372238	0.1152610384	35
1740343995	MCDONALD	SUSAN	E	10004 204TH AVE E	#3400	BONNEY LAKE	WA	983916539	0.1153980895	35
1134680374	COLLINS	CASEY	PATRICK	624 E FRONT AVE		SPOKANE	WA	992022139	0.1155416584	35
1760687057	ROKOSZ	DEBORAH	A	243511 W HIGHWAY 101		PORT ANGELES	WA	983639472	0.1155680395	35
1639254576	CANAVERA	COURTNEY	ANNE	1601 5TH AVE		SEATTLE	WA	981013621	0.1156982342	35
1356431779	SACKS	JAY	G	1310 S UNION AVE	#B1	TACOMA	WA	984051907	0.1158449459	35
1770569261	PARKER	MICHAEL	R	19045 HWY 305 PLAZA 305	#180	POULSBO	WA	98370	0.1160545466	35
1881777340	LORICH	MICHAEL	FRANCIS	530 BOGACHIEL WAY		FORKS	WA	983319120	0.1161380578	35
1265743397	MORENO	LAURA	ELIZABETH	3915 TALBOT RD S	STE 401	RENTON	WA	980555738	0.116189133	35
1750589131	MEHTA	SHREEKETA		27203 216TH AVE SE	STE D	MAPLE VALLEY	WA	980383273	0.1165174735	35
1073593950	NUMATA	ROBERT		400 E 5TH AVE		SPOKANE	WA	992021334	0.1172478572	35
1609992072	HOWARD	MICHAEL	A	700 LILLY RD NE		OLYMPIA	WA	985065115	0.1176187061	35
1851392765	ALLEN-KISSICK	HILLARY	BROOKS	403 BLACK HILLS LN SW STE B		OLYMPIA	WA	985028600	0.1176256985	35
1992758312	JANSSEN	CLAUS	HENNER	1010 SHERIDAN ST	SUITE 101	PORT TOWNSEND	WA	983682901	0.1176347491	35
1609991926	ORTIZ	DONNAVILL	FRANCISCO	616 SIXTH STREET		BREMERTON	WA	98337	0.1180452891	35
1528045705	ROTER	BRADLEY		550 16TH AVE STE 100		SEATTLE	WA	981225636	0.1180902087	35
1609175363	MCCOOK	LEON	E.	16811 SE MCGILLIVRAY BLVD		VANCOUVER	WA	986833404	0.1183742211	35
1043324262	KRALL	MICHAEL	ADAM	1230 7TH AVE		LONGVIEW	WA	986323166	0.1185840192	35
1992744031	CAULKINS	ROBERT	LEE	2601 CHERRY AVE	SUITE 208	BREMERTON	WA	983104203	0.119142205	35
1699829283	SUGIMOTO	GINNY	E	1400 POTTERY AVE		PORT ORCHARD	WA	983663711	0.1193550979	35
1942297353	SCHERBARTH	KENNETH	CJ	1802 S UNION AVE	STE 200	TACOMA	WA	984051947	0.1195837693	35
1841259785	DROZ	ANGELA		9621 RIDGETOP BLVD NW		SILVERDALE	WA	983838502	0.1197030107	35
1316961659	ANDERSON	MARK	T	1025 153RD ST SE	SUITE 200	MILL CREEK	WA	980124051	0.1206286206	35
1760619340	PLAWMAN	ABIGAIL	RUBY	1322 3RD ST SE STE 240		PUYALLUP	WA	983723771	0.1207095096	35
1164585204	HOSODA	SETSUKO		11800 NE 128TH ST FL 5		KIRKLAND	WA	980347208	0.1207725192	35
1639353287	POPESCU-VLADI	ALEXANDRA	MARIA	9709 3RD AVE NE		SEATTLE	WA	981152062	0.1208736795	35
1558397406	CERPA	MARIO	V	1415 KINCAID ST		MT VERNON	WA	982734126	0.1210020204	35
1255860086	GILLHAM	CALEB		916 KOALA DR		OMAK	WA	988419759	0.1212784276	35
1063673168	LOWE	GLORIA	VANEATON	118 WASHINGTON AVE NO		EATONVILLE	WA	98328	0.1220373219	35
1104862309	RITLAND	SANDRA	KALVODA	17500 SE 392ND ST		AUBURN	WA	980929705	0.123497143	35
1205816543	CLARK	GARY	W.	MADIGAN ARMY MEDICAL CENTER 9040 JACKSON AVE		TACOMA	WA	984310001	0.1235554992	35
1578568812	HOLLAND	MARK	C	4404 80TH ST NE		MARYSVILLE	WA	982703427	0.123765125	35
1891730081	SONTROP	ANNEMIEK	MARIA	3216 NE 45TH PL	SUITE 200	SEATTLE	WA	981054093	0.1241326426	35
1447252556	MCLAUGHLIN	SEAN	M	3927 RUCKER AVE		EVERETT	WA	982014833	0.1243271875	35
1528089695	MOULTRAY	WILLIAM	RYAN	102 E 2ND ST		NACHES	WA	98937	0.1246453156	35
1588697890	KINSEL-EVANS	HEATHER	N.	1400 E. KINCAID STREET		MOUNT VERNON	WA	982744127	0.1249142942	35
1467026617	LABBAN	NICOLE	CHRISTINE	2209 E 32ND ST		TACOMA	WA	984044922	0.1254922823	35
1902091879	PHAM	UYENVY	VU	3815 S OTHELLO ST STE 2		SEATTLE	WA	981183510	0.1254975643	35
1023252814	HERNANDEZ UMA	JUAN	CARLOS	3905 SANDIFUR PARKWAY		PASCO	WA	99301	0.1255922253	35
1285643510	KLEEMANN	DOUGLAS	K	4060 NE STEVENS WAY		SEATTLE	WA	981950001	0.1256021462	35
1558435958	PALASI	MYRNA		4220 INGLESIDE DR SE		LACEY	WA	985032108	0.1257972727	35
1972764074	BAKER	TYLER	J	2020 E 29TH AVE LOWR LEVEL		SPOKANE	WA	992033917	0.126041499	35
1972583722	CANDELARIA	GARY	M.	1210 W FAIRVIEW ST		COLFAX	WA	991119552	0.1261125338	35
1912061854	TARADAY	JULIE	K	550 16TH AVE	STE 100	SEATTLE	WA	981225699	0.1261847132	35
1639125834	BUEHRENS	PAUL	E	12710 TOTEM LAKE BLVD NE		KIRKLAND	WA	980342907	0.1262424878	35
1073578704	KIM	CASEY	KWON	18623 HIGHWAY 99	STE 230	LYNNWOOD	WA	980374552	0.1262488948	35
1033293741	ANDERSON	KEN	N	7210 ROOSEVELT WAY NE		SEATTLE	WA	981155600	0.1265653498	35
1285784900	CARTER	NANCY		1420 5TH AVE STE 375		SEATTLE	WA	981014032	0.126710861	35
1780625467	DICKINSON	KATHERINE	ELLEN	1530 ELLIS ST		BELLINGHAM	WA	982254905	0.1269499674	35
1962550350	FORDYCE	CHRISTINE	H.	9800 4TH AVE NE		SEATTLE	WA	981152152	0.1276111478	35
1619396389	POTHEN	DORIA	MARIA	2930 MAPLE ST		EVERETT	WA	98201	0.1276865011	35
1003066366	GRABINSKI	MICHAEL	S	904 7TH AVE	8TH FLOOR	SEATTLE	WA	981041132	0.127880978	35
1205889219	LEONARDO	LILAINE	C	10025 NE 186TH ST		BOTHELL	WA	980113839	0.1282083379	35
1174606297	SIMON	JILL		605 S COOLIDGE ST		MOSES LAKE	WA	988371893	0.1283286727	35
1932555315	COSTA	KEVIN		16528 E DESMET CT STE B3100		SPOKANE VALLEY	WA	992163522	0.1285661003	35
1720087067	KIM	DOUG	SHIN	31260 PACIFIC HWY S	SUITE 3	FEDERAL WAY	WA	980035448	0.1287844685	35
1588673073	TAYLOR	STEVE	E	3927 RUCKER AVE		EVERETT	WA	982014833	0.1288073529	35
1013327436	YE	YANG		7101 NE 137TH AVE		VANCOUVER	WA	986824933	0.1289403267	35
1265464523	KEEL	JOSEPH		602 E NOB HILL BLVD		YAKIMA	WA	989013534	0.1290673465	35
1184823403	AUSMANAS	MILITZA		840 N 5TH AVE	SUITE 2100	SEQUIM	WA	983823045	0.1291321172	35
1205877388	BELKNAP	LAURIE	A.	600 E MAIN ST		ELMA	WA	98541	0.1294246917	35
1619025962	PERRY	LAURA	CHRISTINE	12610 DES MOINES MEMORIAL DR STE 206		SEATTLE	WA	981682287	0.1296126368	35
1477648269	NUETZMANN	JOHN	STEVEN	12 BELLWETHER WAY	SUITE 230	BELLINGHAM	WA	982252959	0.1297739614	35
1154313096	FERNAU	WALTER	A	421 S DIVISION ST		SPOKANE	WA	992021331	0.1299155742	35
1497741771	FLESHER	MARK	DANIEL	7201 W GRANDRIDGE BLVD	SUITE 101	KENNEWICK	WA	993366709	0.1306520249	35
1083811566	CAMPBELL	TYSON	MICHAEL	100 E 33RD ST	SUITE 100	VANCOUVER	WA	986632776	0.1307453425	35
1326122045	JAMES	KAREN	C.	1600 E JEFFERSON ST	SUITE 115	SEATTLE	WA	981225698	0.1310308376	35
1346505245	HIATT	DANIEL	DEANE	17211 SE COUGAR MOUNTAIN DR		BELLEVUE	WA	980066005	0.1310754945	35
1184670457	CAIN	ARTHUR	M	320 W 10TH AVE	SUITE 202	KENNEWICK	WA	993366302	0.1311436184	35
1952741464	WICKRAMAARACH	VENUKA	KESHINI	19200 N KELSEY ST		MONROE	WA	982721431	0.1312409822	35
1457380933	WELTON	RICHARD	CRAIG	106 S WHITCOMB AVE		TONASKET	WA	988559286	0.1318228096	35
1245292598	QUIROZ	ARMANDO	JESUS	MADIGAN ARMY MEDICAL CENTER		TACOMA	WA	984310001	0.1321952246	35
1699757112	SINGH	RAVI	SURENDRA	16850 SE 272ND ST	STE 210	COVINGTON	WA	980424931	0.1324024499	35
1003136979	IM	RAYNALD	H	3927 RUCKER AVE		EVERETT	WA	982014833	0.1325798468	35
1083696983	HOFF	JEFFREY	CAMERON	13014 12TH AVE SW		BURIEN	WA	981463110	0.1325902376	35
1629057658	QUARLES	CHRISTOPH	S	450 S KITSAP BLVD		PORT ORCHARD	WA	983663773	0.1326713013	35
1457462756	BAYS	HOLLY	D	125 16TH AVE E		SEATTLE	WA	981125211	0.1326713511	35
1003863663	JACOBS	KELLIE	L.	3500 ORCHARD PL		BELLINGHAM	WA	982251749	0.1326746154	35
1164514436	LEWIS	JEREMY	C	714 W PINE ST		NEWPORT	WA	991569046	0.1326821782	35
1366533481	CROSIER	JONATHAN	P	515 WEST COURT		PASCO	WA	99301	0.1327695843	35
1295724482	HALM	TIMOTHY	J.	19401 40TH AVE W	SUITE 101	LYNNWOOD	WA	980364612	0.1330842963	35
1821590415	THOMAS	ZACHARY	RAWSTHORN	1550 S PIONEER WAY		MOSES LAKE	WA	988374613	0.1331406604	35
1346227170	MATA	JOSE		629 AVENUE D		SNOHOMISH	WA	98290	0.1332097054	35
1639609803	ANDERSON	KIRSTEN	MARGARET	1205 N 10TH ST STE 103-C		RENTON	WA	980575577	0.133386002	35
1326091638	BABCOCK	JUDITH		21911 76TH AVE W	#110	EDMONDS	WA	980267903	0.1335060467	35
1396765467	LEE	MOO	K	9115 S TACOMA WAY STE 105		LAKEWOOD	WA	984994400	0.1337146979	35
1710129333	HANSON PHAM	JENNIFER	LISA	2930 MAPLE ST		EVERETT	WA	982013832	0.1337753684	35
1629195508	GOSHIKE	DEEPIKA	S	602 E. NOB HILL BLVD		YAKIMA	WA	989013534	0.1338086688	35
1871677591	GARCIA	JORGE	M	1401 MADISON ST STE 100		SEATTLE	WA	981041316	0.1339486661	35
1003313222	KIENZLE	DEVON	REESE	916 S 3RD ST		MOUNT VERNON	WA	982734324	0.1339591067	35
1881794980	RUBENSTEIN	CARRIE	B	2101 E YESLER WAY # 210		SEATTLE	WA	981225959	0.1340055881	35
1578593125	COOPER	G	MICHAEL	8716 E MILL PLAIN BLVD		VANCOUVER	WA	986642531	0.1341156527	35
1174551295	JOHNSON	MICHAEL	W	7210 40TH ST W	STE 100	UNIVERSITY PLA	WA	98466	0.1342631011	35
1164474227	ADATIA	ALNASIR	HAIDERALI	30809 1ST AVE SOUTH	SUITE A	FEDERAL WAY	WA	98003	0.134455462	35
1205832078	SMITH	RAY	F	2901 174TH ST NE		MARYSVILLE	WA	982714743	0.1348680212	35
1326123126	CHAFFEE	JOHN	ROBERT	32018 23RD AVE S		FEDERAL WAY	WA	980036022	0.1352072317	35
1942640651	DESPAIN	JORDON	B.	820 N CHELAN AVE		WENATCHEE	WA	988012028	0.1355314302	35
1104883552	COLVEN	CYNTHIA	WOODSON	1404 NE 134TH ST	#170	VANCOUVER	WA	986852799	0.1356376527	35
1053498295	NUMRYCH	AMY	S	1600 116 AVE NE	#102	BELLEVUE	WA	98004	0.1356817075	35
1841384880	RUE	KATINA	RENEE	1806 W LINCOLN AVE		YAKIMA	WA	989022473	0.1370113507	35
1417040460	TRAN	LLIEN	MONG	1202 SLEATER KINNEY RD SE		LACEY	WA	985032316	0.1370217601	35
1659457307	SHEFFIELD	PAMELA	A	3927 RUCKER AVE		EVERETT	WA	98201	0.1371078008	35
1992795033	HUNTER	ROBERT	B	1 BOONE RD		BREMERTON	WA	983121894	0.1371248556	35
1720472053	PICKETT	JONATHAN		9040A JACKSON AVE		TACOMA	WA	984311000	0.137323631	35
1437351889	ABIDI	RABBIYA	NASIR	16045 1ST AVE S FL 1		BURIEN	WA	981481401	0.1381922025	35
1144648072	ORBACH	HELENA		23213 PACIFIC HWY S		KENT	WA	980322721	0.138280802	35
1467451419	MAPLES	MICHAEL	W	501 S 5TH AVE		YAKIMA	WA	989023550	0.1384903044	35
1780813493	GAO	YUEHUA		9230 SKY ISLAND DR E		BONNEY LAKE	WA	983917385	0.138518808	35
1902398407	KOTULSKI	CHARLES		1806 W LINCOLN AVE		YAKIMA	WA	98902	0.1387435506	35
1306920772	KOOSER	KENNETH	WAYNE	4800 COLLEGE ST SE		LACEY	WA	985034389	0.1389779505	35
1235661216	YOUNGQUIST	LINDSEY		4040 S 188TH ST STE 201		SEATAC	WA	981885070	0.1393587222	35
1750441812	BROERS	MARIANNE	THEODORA	220 15TH AVE SE STE C		PUYALLUP	WA	98372	0.139430753	35
1477663227	DANIELS	ANTONIO	ANDREW	12607 SE MILL PLAIN BLVD		VANCOUVER	WA	986846055	0.1394711715	35
1083767362	OH	GIGLI	Y.	9800 4TH AVE NE		SEATTLE	WA	981152152	0.1400618288	35
1144719048	OUELLETTE	ELLEN		624 E. FRONT AVE, SPOKANE WA .		SPOKANE	WA	992022139	0.1401496377	35
1699814061	KAUFFMAN	MARY	J	315 E STEVENS CIR		SEATTLE	WA	981950001	0.1401609029	35
1124464151	LEE	TERESA	JOY	720 8TH AVE S		SEATTLE	WA	981043032	0.1403025729	35
1528154580	HARVESON	PETER		602 E NOB HILL BLVD		YAKIMA	WA	989013534	0.1405618429	35
1457496804	FLETCHER	PAUL	R	2930 MAPLE ST		EVERETT	WA	982013832	0.1406205828	35
1477569143	KUO	CALVIN		150 DENNIS ST SW STE A		TUMWATER	WA	985015459	0.1406415222	35
1255304499	HORSTKAMP	AURORA		NE 1125 WASHINGTON ST	WASHINGTON	PULLMAN	WA	991640001	0.1409303365	35
1588727846	TAGGART	KEVIN	W	611 31ST AVE SW	STE. C	PUYALLUP	WA	983733723	0.1414931021	35
1912054859	HOOCK	JENNIFER	L	3915 TALBOT RD S	STE 401	RENTON	WA	980555738	0.1415169254	35
1467547760	FANNIN	SCOTT	EDWARD	3003 ISLAND CREST WAY		MERCER ISLAND	WA	980402998	0.1415888528	35
1952706137	ISHSHALOM	TESS		1806 W LINCOLN AVE		YAKIMA	WA	989022473	0.1416688394	35
1508092784	MYREN	KAREN	SUE	875 WESLEY ST	SUITE 250	ARLINGTON	WA	982231613	0.1420512391	35
1396907085	TAYLOR	BRIANNE	N	400 S 2ND ST		RENTON	WA	980572007	0.1422221275	35
1629142922	SHAMSELDIN	MICHAEL	S	7210 ROOSEVELT WAY NE		SEATTLE	WA	981155600	0.1429406862	35
1255568556	KECK	STEPHEN	A	ONE BOONE ROAD	NAVAL HOSPI	BREMERTON	WA	983121898	0.1431549621	35
1235636853	LYTLE	JUSTIN	S	825 SE BISHOP BLVD STE 200		PULLMAN	WA	991635537	0.1432429222	35
1518329036	POPE	ERIKA	ROSE BJOR	1415 E KINCAID ST		MOUNT VERNON	WA	982744126	0.1432959955	35
1679732879	JIMENEZ CELI	DAVID		747 BROADWAY		SEATTLE	WA	981224379	0.1434189291	35
1922026236	WALLACE	CALVIN	P	17700 SE 272ND ST		COVINGTON	WA	980424951	0.1435917482	35
1568471621	DAUD	RASHID		219 STATE AVE N STE 100		KENT	WA	980304543	0.1436058223	35
1588811467	BERGSTROM	CHRISTINA	NG	16811 SE MCGILLIVRAY BLVD		VANCOUVER	WA	986833404	0.1436594437	35
1861537177	APPELL	JEFFREY	CYRUS	1600 E JOHN ST		SEATTLE	WA	981125222	0.1437190609	35
1750369591	HURLEY	E.	DAVID	101 W 8TH AVE		SPOKANE	WA	992042307	0.1442802293	35
1497041024	PIMENTEL JAHN	JENNIFER	ANNE	820 N CHELAN AVE		WENATCHEE	WA	988012028	0.1444171314	35
1629075650	MONTAGUE	STEVEN	ASHER	17311 135TH AVE NE	STE A700	WOODINVILLE	WA	980723519	0.144548141	35
1184671364	O'KEEFE	KAREN	DAVIS	722 N STATE ST		BELLINGHAM	WA	982255334	0.1448052889	35
1750589032	BELL	GINA	L.	322 W NORTH RIVER DR		SPOKANE	WA	992013208	0.1449263842	35
1396108957	CHABITNOY	AMY	MARIE	611 12TH AVE S		SEATTLE	WA	98144	0.1453431976	35
1104979491	NYLAND	SARAH	V M	700 LILLY RD NE		OLYMPIA	WA	985065115	0.1455174303	35
1336157833	EDGERLY	RICHARD	D	1420 AHTANUM RIDGE DR		UNION GAP	WA	989031839	0.1458326798	35
1720034838	BLOOM	EDWARD	W.	3500 ORCHARD PL		BELLINGHAM	WA	982251749	0.1458844133	35
1134431885	KHAN	ASRA	RAZIA	202 N DIVISION ST		AUBURN	WA	980014939	0.1461852394	35
1689751679	WRUNG	DOUGLAS	EDWARD	700 S 11TH ST		SUNNYSIDE	WA	989442243	0.1463706955	35
1225297385	DROWN	ANDREA		2901 174TH ST NE		MARYSVILLE	WA	982714743	0.146714896	35
1699185330	FLYNN	CHRISTOPH	JOHN	747 BROADWAY		SEATTLE	WA	981224379	0.1470674901	35
1528107562	HEFFERNAN	JASON		5633 N LIDGERWOOD	HOLY FAMILY	SPOKANE	WA	992080001	0.1473402088	35
1427161744	CAPP	PHILIP	KENNETH	1600 E JEFFERSON ST	SUITE 510	SEATTLE	WA	981225698	0.1475861455	35
1538115472	JANGALA	CHESTER	EDMOND	22443 SE 240TH ST STE 203		MAPLE VALLEY	WA	980385879	0.1480510454	35
1134346810	TAYLOR	GRANT	E	7205 265TH ST NW		STANWOOD	WA	982926221	0.1480894141	35
1780070334	WEINER	RACHEL		140 SW 146TH ST		BURIEN	WA	981661912	0.1482069325	35
1235221813	KIRKWOOD	KENNETH	J	1812 S J ST STE 120		TACOMA	WA	984054965	0.1484677192	35
1598745036	PIEDAD	EMERICH	D.	1 BOONE RD		BREMERTON	WA	983121894	0.1488348228	35
1881684223	WALDMAN	LESLIE	ANN	1 BOONE ROAD	NAVAL HOSPI	BREMERTON	WA	983121898	0.1490380094	35
1467428490	JOY	MARK	W	1110 N. 35TH AVE		YAKIMA	WA	98902	0.1493924419	35
1487186789	TSAI	WINNIE	KIRKPATRI	320 N TACOMA AVE APT 502		TACOMA	WA	984032764	0.1494962583	35
1407942592	COOPER	MERRELL	N	531 ADAMS STREET		MORTON	WA	983560018	0.1496072133	35
1700375888	INGRAM	CAMERON	MICHAEL	126 AUBURN AVE STE 300		AUBURN	WA	980025082	0.1498762747	35
1538280052	WELLS	NANCY		611 S CHESTNUT ST	SUITE C	ELLENSBURG	WA	989264815	0.1503035036	35
1295713667	ADKINS	BENJAMIN	J	915 NE VALLEY RD		PULLMAN	WA	991633845	0.1504274803	35
1720344245	MALONEY	CHANDRA	CAMPBELL	2211 QUEEN ANNE AVE N		SEATTLE	WA	981092367	0.1508872598	35
1730297946	RANHEIM	PHILIP	DALE	9407 4TH ST NE	BUILDING A	LAKE STEVENS	WA	982581603	0.1510367487	35
1619230281	LEE	ROGER		1400 E KINCAID ST		MOUNT VERNON	WA	982744127	0.1511669346	35
1053808972	TAKHAR	KARANPREE	KAUR	1212 N PINES RD		SPOKANE VALLEY	WA	992064939	0.1512824451	35
1366438947	JAMES	PAUL	A	314 NE THORNTON PL		SEATTLE	WA	981259000	0.1521395008	35
1821190018	LOUIE	DOUGLAS	H	12157 PACIFIC AVE		TACOMA	WA	984445124	0.1524145762	35
1295781508	HIGGINBOTHAM	DAVID	A	10025 NE 186TH ST		BOTHELL	WA	980113839	0.1525990838	35
1851349021	MILLER	WARREN	E	11019 CANYON RD E	SUITE A	PUYALLUP	WA	983734298	0.1529348307	35
1578974911	BLISS	JULIET	ROHAN	9927 MICKELBERRY RD NW STE 131		SILVERDALE	WA	983837861	0.152937797	35
1366837510	MATELICH	LISA	CLAIRE	714 W PINE ST		NEWPORT	WA	991569046	0.1529505892	35
1053473090	GONAVARAM	PARTHA		10510 GRAVELLY LAKE DR SW		LAKEWOOD	WA	984995036	0.1529773139	35
1447489307	OPREA	CARMEN	S.	23320 HIGHWAY 99		EDMONDS	WA	980268744	0.1532839961	35
1811004351	KUCERA	CHARLES	J	5814 GRAHAM AVE STE 100		SUMNER	WA	983902728	0.1534148115	35
1104354125	MILES	CHRISTINA	S	314 NE THORNTON PL		SEATTLE	WA	981259000	0.1534508002	35
1437122579	ROUSE	MURRAY	EUGENE	611 31ST AVE SW		PUYALLUP	WA	983733723	0.1534666951	35
1750571238	STUPSKI	BERNARD	A.	7410 DELAWARE LN		VANCOUVER	WA	986641408	0.1535200482	35
1154614402	HARRIS-SPINKS	CHRISTINE	LEE	205 10TH ST NE	SUITE 200	AUBURN	WA	980024045	0.1536573056	35
1649314121	KARUNA	MICHELLE	L	4131 43RD AVE S		SEATTLE	WA	981181204	0.1537553343	35
1376695858	RUDDY	GINGER	RAE	1200 12TH AVE S		SEATTLE	WA	981442712	0.1538564764	35
1669493227	EMMANS	PAUL	E	311 S 72ND AVE		YAKIMA	WA	989081661	0.1538589998	35
1447291984	AVERSA	MARC	L	3908 10TH ST SE		PUYALLUP	WA	983742188	0.153978909	35
1780115014	LEE	SYDNEY	NICOLE	126 AUBURN AVE STE 300		AUBURN	WA	980025082	0.1539943401	35
1891718219	GENICH	MARK	HENRY	322 S BIRCH ST		MCCLEARY	WA	985579522	0.1543546222	35
1851489421	MCCURRY	KEVIN	W.	745 WILLIAMS STREET		MOSSYROCK	WA	98564	0.1543609035	35
1487677258	SIMPSON	REBECCA	R	315 MARTIN LUTHER KING JR WAY		TACOMA	WA	984054234	0.1545382236	35
1710901731	HARVEY	JUDITH	K	2935 ALLEN RD		SUNNYSIDE	WA	989448931	0.1550113289	35
1154377224	BEIELER	JAMES	R.	4545 CORDATA PKWY		BELLINGHAM	WA	982267123	0.1550734263	35
1063412070	MOORE	JOHN	ERIC	55 W TIETAN ST		WALLA WALLA	WA	993624498	0.1550797886	35
1235219221	PAUWELS	JUDITH	A	UWMC-ROOSEVELT	4245 ROOSEV	SEATTLE	WA	981054770	0.1557084886	35
1538331418	THOMAS	ERIC	DANIEL	130 MARVINRD SE #112	EXPRESS URG	LACEY	WA	98503	0.1559057162	35
1699746404	DANT	ERIC	D.	850 MAPLE STREET	EASTERN STA	MEDICAL LAKE	WA	990220800	0.156333963	35
1841533171	HARLESS	KAMI	JO LARSON	1401 MADISON ST	STE. 100	SEATTLE	WA	981041316	0.1563644638	35
1528111606	MCGINTY	MOLLY	R	700 LILLY RD NE		OLYMPIA	WA	985065115	0.1566130985	35
1881661775	PHAM	TONY		510 6TH AVE S	SUITE 101	SEATTLE	WA	981043877	0.1574266796	35
1417210691	SCHAFFER	MELANIE	C	500 17TH AVENUE		SEATTLE	WA	981125711	0.1577041504	35
1588828891	KARLSBERG	DANA		9505 S STEELE ST		TACOMA	WA	984441858	0.1578095258	35
1104834159	KHATRI	SAMEER		9040 FITZSIMMONS DR	FACULTY DEV	JOINT BASE LEW	WA	984311000	0.157962604	35
1932115771	KRILICH	CHAD	BLAISE	101 E 26TH ST		TACOMA	WA	984211108	0.1581544546	35
1881959765	SIMMONS	RICHARD	ALAN	204 NE 108TH ST		VANCOUVER	WA	986855259	0.1582811462	35
1902833007	SHINSTROM	DAVID	CLAYTON	1286 MOUNT BAKER RD STE B102		EASTSOUND	WA	982458931	0.1583405017	35
1942238977	HOCHBERG	HENRY		22721 76TH AVE W	#B	EDMONDS	WA	980263000	0.1585073234	35
1659712842	VALENZUELA	KRISTOFFE	TACUB	2508 WHEATON WAY		BREMERTON	WA	983103303	0.1586245769	35
1174561757	SHELTON	ALAN	EDWARD	2209 E 32ND ST		TACOMA	WA	984044922	0.1588089532	35
1699764472	HAWLEY	TINA	M.	301 S 320TH ST		FEDERAL WAY	WA	980035200	0.1590566985	35
1851443014	THAYER	CHRISTOPH	W	275 BRONSON WAY NE		RENTON	WA	980564030	0.1592352507	35
1477553394	CHIN	THOMAS	M	10414 BEARDSLEE BLVD STE 100		BOTHELL	WA	980113205	0.1592977211	35
1245407634	TRELEASE	SHANNON	C	209 MARTIN LUTHER KING JR WAY	TSC-UC	TACOMA	WA	984054265	0.1593333553	35
1306033410	WILLIAMSON	LYNDA	K	4511 S GLENROSE RD		SPOKANE	WA	992231348	0.1595622628	35
1407956568	BEEGLE	EARL	D	12800 BOTHELL EVERETT HWY	SUITE 120	EVERETT	WA	982086642	0.1595777027	35
1356382949	KIMBALL	FREDERICK	J	4301 HOYT AVE		EVERETT	WA	982032316	0.1596014174	35
1134129935	NUNES	NATALIE	L	521 MARTIN LUTHER KING JR WAY		TACOMA	WA	984054238	0.1597886696	35
1437509569	MARTINEZ	ONEL		1806 W LINCOLN AVE		YAKIMA	WA	989022473	0.1603181628	35
1134191778	MANNING	DEBRA	ANN	NAVAL HOSPITAL BREMERTON	1 BOONE ROA	BREMERTON	WA	983121898	0.1604054841	35
1639102502	HIEMSTRA	JOHN	R	1610 GROVER ST	SUITE D-1	LYNDEN	WA	982641539	0.1606775877	35
1508191586	SIBLEY	ROBERT	AUSTIN	4545 POINT FOSDICK DR NW		GIG HARBOR	WA	983351700	0.1608927847	35
1104187905	REESE	RACHEL	MARIE	1400 E KINCAID ST		MOUNT VERNON	WA	982744127	0.1611846858	35
1306952106	LUTHER	STEVAN	W	830 BALL ST		SEDRO WOOLLEY	WA	982840450	0.1612211481	35
1982109195	SWENSON	NICHOLAS	DAVID	33431 13TH PL S		FEDERAL WAY	WA	980036357	0.1612691242	35
1497136121	ZAMAN	SHAISTA		1600 116TH AVE NE STE 102		BELLEVUE	WA	980043099	0.1613543346	35
1699172841	ZVIGILSKY	VLADISLAV	S	11511 NE 10TH ST		BELLEVUE	WA	980048578	0.1614113679	35
1538351176	CABASUG	MICHAEL		721 S AUBURN ST		KENNEWICK	WA	993365665	0.1614420047	35
1174610430	LAUMANS	MARIUS	L	700 LILLY RD NE		OLYMPIA	WA	985065115	0.1621023594	35
1902241425	ILYAS	LARA	SHAHAR	700 LILLY RD NE		OLYMPIA	WA	985065115	0.162153476	35
1295046126	PETERSON	ERIC	CARL	3927 RUCKER AVE		EVERETT	WA	982014833	0.1622495671	35
1366498370	AUSTIN	DANIEL	E	2075 BARKLEY BLVD	SUITE 105	BELLINGHAM	WA	982266614	0.1622539326	35
1043396849	BARTHOLOMEW	LYDIA		601 UNION ST	2 UNION BLD	SEATTLE	WA	981012341	0.1623925949	35
1174575518	BISHOP	JANICE L	LEVESQUE	12917 SE 38TH ST., SUITE 100		BELLEVUE	WA	98006	0.1624224969	35
1538193586	WALKER	NICOLA	E	17700 SE 272ND ST		COVINGTON	WA	980424951	0.1625168362	35
1699092890	GRAHAM	JULIA	LYNN	125 16TH AVE E		SEATTLE	WA	981125211	0.1625708058	35
1740452721	WARD	DAVID	CHRISTOPH	546 N JEFFERSON LN STE 200		SPOKANE	WA	992017104	0.1628319454	35
1932328770	CHAPMAN	ARTHUR	WELLESLEY	140 SW 146TH ST		BURIEN	WA	981661912	0.1628559982	35
1699187781	PRICE	JESSICA	HALLERMAN	26401 PACIFIC HWY S STE 101		DES MOINES	WA	981989247	0.1629336724	35
1588814669	CHIBAMBO	HEATHER	D	7203 129TH AVE SE	STE 100	NEWCASTLE	WA	980561412	0.1640751824	35
1275515702	STUHRING	GLEN		14048 JUANITA DR NE		KIRKLAND	WA	980349712	0.1642178605	35
1275989881	HUHNDORF	JOSH		3915 TALBOT RD S	SUITE 401	RENTON	WA	980555738	0.1643578676	35
1407969314	GOLAN	NEIL	E	735 12TH ST SE		AUBURN	WA	980026709	0.1646822762	35
1205835576	DERAMO	MARK	A	1806 W LINCOLN AVE		YAKIMA	WA	989022473	0.1647238015	35
1801214879	SHIEH	CINDY	YEN	521 2ND PL N STE 11-103		KENT	WA	980324537	0.1647319012	35
1417377680	FOSNAUGH	KATHY		1806 W LINCOLN AVE		YAKIMA	WA	989022473	0.1647514436	35
1487695714	HAGEN	JOANNA	MARIE	35020 SE KINSEY ST		SNOQUALMIE	WA	980658992	0.1647845303	35
1073650693	BOLNICK	JENNIFER		904 7TH AVE		SEATTLE	WA	98104	0.1649204647	35
1982084216	HAMILTON	MICHELLE		939 MOUNTAIN VIEW DR		SHELTON	WA	985844410	0.1655400541	35
1902840382	CHOI	JACK		15580 3RD AVE SW	SUITE 101	BURIEN	WA	981664565	0.1655957891	35
1639187925	LEON	ENRIQUE	C	521 MARTIN LUTHER KING JR WAY		TACOMA	WA	984054238	0.1660188237	35
1144759168	AVILA	ROSS	TYLER	505 NE 87TH AVE STE 260		VANCOUVER	WA	986641965	0.1672472992	35
1144290586	RUSH	SHELBY	RENAE	401 S MAIN ST		DEER PARK	WA	99006	0.1674281988	35
1295841914	SONNICHSEN	BEN	WILLIAMS	820 MEMORIAL STREET	SUITE 1	PROSSER	WA	993502504	0.1675303295	35
1316048085	EDISON	RHONDA	VENISE	314 BASIN ST SW		EPHRATA	WA	988231850	0.1676054998	35
1205273273	HAMILTON	JULIA	LING-LING	1620 COOPER POINT RD SW		OLYMPIA	WA	985025736	0.1677233205	35
1902875099	BRAUER	ALBERT	DAVID	10 ROS CIR		REPUBLIC	WA	991665002	0.1679035566	35
1992815823	FU	BELINDA		3915 TALBOT RD S		RENTON	WA	980555738	0.1684344868	35
1922014869	SHELTON	PAUL	P	30809 1ST AVE S		FEDERAL WAY	WA	980034074	0.1685236027	35
1528379518	GARDNER	KATRINA	EILEEN	1200 E COLUMBIA AVE		COLVILLE	WA	991143354	0.1686197497	35
1528128386	ADAM	DAVID	JAMES	9040 JACKSON AVE MADIGAN ARMY MEDICAL CENTER		TACOMA	WA	984310001	0.1686778866	35
1508217365	ACOSTA	VICTORIA		1202 MARTIN LUTHER KING JR WAY		TACOMA	WA	984053926	0.168756798	35
1316909310	SCOTT	GREGORY	BRIAN	417 SE 164TH AVE STE 300		VANCOUVER	WA	986848944	0.1687581847	35
1801164058	STARBUCK	CHARLES	WILLIAM	3605 SHORE AVENUE		EVERETT	WA	982031209	0.1689605024	35
1710472279	HSIA	ELAINE	LEE	14410 SE PETROVITSKY RD STE 104		RENTON	WA	980588900	0.1695655417	35
1942267299	EASTBURN	LAWRENCE	STEPHEN	801 W 5TH AVE	STE 317	SPOKANE	WA	992042823	0.1699003215	35
1306252143	LANG	TESS	C	9800 4TH AVE NE		SEATTLE	WA	981152152	0.1701843944	35
1346291812	NELSON	WILLIAM	F.	551 E HAWTHORNE RD		SPOKANE	WA	992181417	0.1704289956	35
1710378229	GIBBONS	MARY		7040 PUGET BEACH RD NE		OLYMPIA	WA	985169158	0.1707353951	35
1134172281	KOHAN	WAYNE	MICHAEL	320 W 10TH AVE	SUITE 202	KENNEWICK	WA	993366302	0.1707811757	35
1417212812	PARK	YOOJIN		15214 CANYON RD E STE 120		PUYALLUP	WA	983757457	0.1707882612	35
1972997476	SEALANDER	ANNA	CHRISTIN	9040 FITZSIMMONS DR		JOINT BASE LEW	WA	984311000	0.1715423819	35
1265505424	RAFFERTY	THOMAS	FRANCES	5130 CORPORATE CENTER CT SE		LACEY	WA	985035957	0.1722715107	35
1124112883	SHAW	JAMES	S	101 W 8TH AVE		SPOKANE	WA	992042307	0.1723628501	35
1780696690	BERG	MELANIE	PARKER	209 MARTIN LUTHER KING JR WAY		TACOMA	WA	984054265	0.1731571686	35
1982762316	MUMTAZ	MUNAWAR	P.	9040 JACKSON AVENUE		JBLM	WA	984311100	0.1736185724	35
1508894858	CLARK	LINDA	JEAN	11011 MERIDIAN AVE N	SUITE 200	SEATTLE	WA	981338967	0.1736632959	35
1952509598	ZIEVE	DAVID	A	6224 20TH AVE NE		SEATTLE	WA	981156908	0.1741535739	35
1376956276	YODER	ASHLEY	A.	3500 ORCHARD PL		BELLINGHAM	WA	982251749	0.174170279	35
1417942368	WARD	LINDA	D	829 W BROADWAY AVE		SPOKANE	WA	992012117	0.1742114048	35
1013925403	SANTIANO	RENE	B	1319 NE 134TH ST	STE 107	VANCOUVER	WA	98685	0.1746225898	35
1124215520	BOBOC	GEORGIANA		12710 TOTEM LAKE BLVD NE		KIRKLAND	WA	980342907	0.1747962992	35
1528193398	LEININGER	CHRISTOPH	JERRELL	1600 E JEFFERSON ST	SUITE 115	SEATTLE	WA	981225698	0.1748851082	35
1093817546	LOMOTAN	CHRISTINE	AGBAYANI	1400 POTTERY AVE		PORT ORCHARD	WA	983663711	0.1749669109	35
1356787451	LOVE-THURMAN	SOCIA	NICOLE	550 16TH AVE	#100	SEATTLE	WA	98122	0.175138984	35
1215356845	WHITE	SARAH		217 BROADWAY EAST		SEATTLE	WA	98102	0.1753374218	35
1366824914	PEREZ	CRIS		1322 3RD ST SE STE 302		PUYALLUP	WA	983723771	0.1754367404	35
1932192085	SAMS	DAVID	C	400 E 5TH AVE		SPOKANE	WA	992021334	0.1758898926	35
1497898746	PETO	DAVID	ALAN	1602 NW 38TH AVE		CAMAS	WA	986078519	0.1761509605	35
1447258157	HOLLEY	JOHN	ALAN	708 HIGHWAY 142		LYLE	WA	986359111	0.1770276177	35
1194779629	CHHOKAR	HARPREET	SINGH	10830 SE KENT KANGLEY RD	100A	KENT	WA	980309959	0.1771503348	35
1689812570	RADLINSKI	HEIDI		100 EAST 33RD STREET, SUITE 100	FAMILY MEDI	VANCOUVER	WA	98663	0.1771632471	35
1760457923	IHLE	LOREN	J	401 2ND ST		SNOHOMISH	WA	982903008	0.1772089858	35
1750434031	MONTEZA	FRANCO		8720 14TH AVE S		SEATTLE	WA	981084807	0.1772995131	35
1639115991	BOWDEN	JEFFEREY	LEE	720 W MAIN ST	STE 115	BATTLE GROUND	WA	986044406	0.1783007277	35
1487786653	BELL	DOUGLAS	OFIU	9505 S STEELE ST		TACOMA	WA	984441858	0.1783951936	35
1992065460	GROTHAUS	REUBEN	JAMES	3950 KEENE RD	KADLEC CLIN	RICHLAND	WA	99353	0.1784515023	35
1033207824	BAUSHER	JOHN	C.	1020 ANDERSON DR	SUITE 203	ABERDEEN	WA	985201055	0.1785313032	35
1497779631	CHRISTOFERSON	BARBARA		3125 COLBY AVE	SUITE J	EVERETT	WA	982014032	0.1791078412	35
1285628974	RICHARDS	STEPHANIE	JANE	7701 NE HIGHWAY 99		VANCOUVER	WA	986658834	0.1792620649	35
1871889360	FISK	ERIN	ELIZABETH	125 16TH AVE E		SEATTLE	WA	981125211	0.1797283293	35
1932160876	GOGGIN	LINDA	S	3130 ELLIS ST		BELLINGHAM	WA	982251904	0.1798052225	35
1184919409	CRNKOVIC	JOEL	F	16811 SE MCGILLIVRAY BLVD		VANCOUVER	WA	986833404	0.1801998788	35
1760415251	HSUE	MINDY	L.	18100 NE UNION HILL RD		REDMOND	WA	980523330	0.1803114266	35
1013160407	MCRILL	CHERYL	LYNN	307 S 13TH ST STE 200		MOUNT VERNON	WA	982744100	0.1805125075	35
1720003114	CHANG	DAVID		17000 SE 272ND ST		COVINGTON	WA	98042	0.1806799225	35
1841550712	KHATTAR	ANUJ		550 16TH AVE	#100	SEATTLE	WA	981225699	0.1807257958	35
1750510608	NIELSEN	TRICIA		13231 SE 36TH ST STE 110		BELLEVUE	WA	980067321	0.1808138952	35
1205190998	PETERSON	EMILY	NEL	21911 76TH AVE W	SUITE 110	EDMONDS	WA	980267918	0.1808174351	35
1063747566	PATEL	SONAL	B	1401 MADISON ST	SUITE 100	SEATTLE	WA	981041316	0.1810002314	35
1215964614	CRANDELL	BLAIN	A	123 BJUNE DR SE	SUITE 101	BAINBRIDGE ISL	WA	981102459	0.181776323	35
1760918205	WON	SANG		19401 40TH AVE W STE 230		LYNNWOOD	WA	980365675	0.1819022932	35
1811285661	LAMBRECHT	REIN	H	931 S MARKET BLVD	PMG SW WA C	CHEHALIS	WA	985323423	0.181994855	35
1770601353	MITRA	SROBONA		1806 W LINCOLN AVE		YAKIMA	WA	989022473	0.182052665	35
1639518327	ANG	JESSY	EDGARDO	9537 GRAVELLY LAKE DR SW		LAKEWOOD	WA	984991513	0.1820635238	35
1699063016	YAQUB	SOLIMAN		325 W GOWE ST		KENT	WA	980325892	0.1820897796	35
1013139682	LEIN	ARILD		120 W MISSION AVE		SPOKANE	WA	992012358	0.1829772667	35
1154519197	CHAM	AILEEN	RENEE	550 16TH AVE	SUITE 100	SEATTLE	WA	981225699	0.1831633957	35
1629502653	FRIAS GARCIA	MARIANA	A	1909 214TH ST SE STE 300		BOTHELL	WA	980214418	0.1838252745	35
1235281163	SPENCER	SUZANNE	D	13451 SE 36TH ST		BELLEVUE	WA	980061475	0.1845284883	35
1528591625	OLIVEROS-ROSE	LEONEL		10521 MERIDIAN AVE N		SEATTLE	WA	981339509	0.1848949018	35
1871679878	HOFHEINS	DAVID		140 E MAIN ST		OTHELLO	WA	99344	0.185042129	35
1114020112	MORGAN	JAMES	C	1708 S YAKIMA AVE SUITE #60		TACOMA	WA	98405	0.1850834122	35
1447256433	FADICH	MICHAEL	J.	1215 S MILLER ST		WENATCHEE	WA	988013201	0.185097715	35
1346657814	BUI	BUU		4550 FAUNTLEROY WAY SW		SEATTLE	WA	981263471	0.1853082456	35
1992849129	LUU	HUONG	THE	12004 NE FOURTH PLAIN RD STE G		VANCOUVER	WA	986825564	0.1853113883	35
1669534459	MOHR	LISA	A	2450 33RD AVE W	STE 100	SEATTLE	WA	981993252	0.1855695691	35
1659563260	SPARKS	ANGELA	JEANETTE	140 SW 146TH ST		BURIEN	WA	981661912	0.1857734119	35
1184792178	GIBBONS	EILEEN	FRANCES	1325 4TH AVE	SUITE 1240	SEATTLE	WA	981012573	0.1859949856	35
1831621770	CADE	NATHAN		3915 TALBOT RD S STE 401		RENTON	WA	980555738	0.1860068371	35
1568621662	EON	SELENA	B	12727 NORTHUP WAY STE 20		BELLEVUE	WA	980051917	0.1862714743	35
1972846475	EASTMAN	ANDREW	LESLIE	1600 E JEFFERSON ST STE 510		SEATTLE	WA	981225648	0.186471216	35
1124082458	BOLSTAD	MARGOT	R	65371 WA-14		WHITE SALMON	WA	986729867	0.186581594	35
1477831295	WOODALL	WALTON	PRESTON	1102 N. TACOMA AVE		TACOMA	WA	984032931	0.1865989059	35
1114212347	MADDOX	GREGORY		550 16TH AVE	SUITE 400	SEATTLE	WA	981225699	0.1866665563	35
1689745689	WESCH	JESSICA	A.	10030 SW 210TH ST		VASHON	WA	980706584	0.1878404837	35
1346348596	BARD	JENNIFER	LYN	1230 7TH AVE		LONGVIEW	WA	986323166	0.1880321923	35
1164973186	THIEMAN	DONALD	E	1916 NE 335TH AVE		WASHOUGAL	WA	986719296	0.188055615	35
1386171643	HARMONY	ALEXANDRA		525 LILLY RD NE		OLYMPIA	WA	985065101	0.1883490138	35
1972713139	BURDGE	HANNAH	ROSE	1401 NW 46TH ST FL 5		SEATTLE	WA	981074635	0.1886646129	35
1235122763	WELSH	MICHAEL	A	305 N RIVER AVE		BUCKLEY	WA	983218978	0.1887943066	35
1881729481	SUGUITAN	DEMETRIO	BANAGLORI	3925 159TH AVE NE		REDMOND	WA	980526309	0.1888553478	35
1700858131	SCHAAF	KAREN	G	9 KETTLE RIVER ROAD		CURLEW	WA	991189680	0.1889552307	35
1174012355	NIELSON	ALEX		3240 NE 3RD AVE		CAMAS	WA	986072408	0.1889653654	35
1699086355	COLBERT	MARA	O'BRIEN	100 E 33RD ST	SUITE 100	VANCOUVER	WA	986632776	0.1890193588	35
1437539616	POSTMA	AMBER		17500 SE 392ND ST		AUBURN	WA	980929705	0.1892269087	35
1700272572	SHUE	WENDELYN		505 S 336TH ST STE 500		FEDERAL WAY	WA	980038300	0.1892571576	35
1982917316	MOSHAY	JILLIAN	STURM	4540 UNION BAY PL NE		SEATTLE	WA	981054025	0.1896525296	35
1457527483	LUERA	NATALIA	ANNA	780 GAGE BLVD		RICHLAND	WA	99352	0.1898230292	35
1982677498	PALMQUEST	MARGARET		3927 RUCKER AVE		EVERETT	WA	982014833	0.1898537368	35
1760971550	SHIELD	KATHERINE	V	931 S. MARKET BLVD	931 S. MARK	CHEHALIS	WA	98532	0.1899690447	35
1902337058	WON	KATHARINE	MCDONALD	9245 RAINIER AVE S		SEATTLE	WA	981185569	0.1901583118	35
1306063474	HAMMAR	NED	JACOB	240 W FRONT ST STE A		PORT ANGELES	WA	983622609	0.1901652716	35
1366856569	GWAK	BOWHEE	SOHN	12800 BOTHELL EVERETT HWY STE 160		EVERETT	WA	982086644	0.1903434127	35
1982085858	WHITE	TAD		1000 WALLACE WAY		GRANDVIEW	WA	98930	0.1904049689	35
1013023738	LANE	EDWARD		820 MEMORIAL ST STE 1		PROSSER	WA	993502504	0.1904974292	35
1235282849	MARSHALL	RONALD	A.	2701 156TH AVE NE		REDMOND	WA	980525513	0.1906025038	35
1952393639	KOESKE	TOM	J	19 N 7TH ST		CHENEY	WA	990042220	0.1907627681	35
1467675892	WALKER	JANET		421 S DIVISION ST STE 2		SPOKANE	WA	992021331	0.190780745	35
1083788160	DANIEL	JOHN	N	801 E MAIN STREET		PUYALLUP	WA	983723365	0.1909518015	35
1508157033	HAY	JOHANNAH	LINDSEY D	240 WEST FRONT ST STE A		PORT ANGELES	WA	983622609	0.1913089115	35
1336342930	RONNING	SONJA		700 LILLY RD NE		OLYMPIA	WA	985065115	0.19149675	35
1306810809	BATTAGLIA	ANTHONY	GERARD	2000 W MARINE VIEW DR	BRANCH HEAL	EVERETT	WA	982070001	0.1917569843	35
1801117494	HANN	GENEVIEVE	WERNER	1401 MADISON ST	SUITE 100	SEATTLE	WA	981041316	0.1919033687	35
1871909283	SIERRA	NASYA		26401 PACIFIC HWY S STE 101		DES MOINES	WA	981989247	0.1919824612	35
1205890944	JACOBSEN	ROBERT	R	1400 E KINCAID ST	ATTN: CREDE	MOUNT VERNON	WA	982744127	0.1924680905	35
1881883593	BOUSTEAD	SHANNON	ADAM	1401 MADISON ST		SEATTLE	WA	981041316	0.1929187841	35
1255741419	HODGES	STEPHANIE	CARRIER	2211 QUEEN ANNE AVE N		SEATTLE	WA	981092367	0.1936630542	35
1356603310	SMITH	DANIEL	JOSEPH	1401 MADISON ST	SUITE 100	SEATTLE	WA	981041316	0.1937400709	35
1841653482	TOLMAN	BRANDI	NICOLE	2930 MAPLE ST		EVERETT	WA	982013832	0.1937713549	35
1639602030	GRUBER	SARAH		1019 112TH ST SW		EVERETT	WA	982044875	0.1939763847	35
1700911708	BARTHOLOMEW	MARY	S	700 LILLY RD NE		OLYMPIA	WA	985065115	0.1940119994	35
1760475032	MEADOWS	ROBERT		MADIGAN ARMY MEDICAL CTR	9040 JACKSO	TACOMA	WA	984311100	0.1940252069	35
1124525167	DESURE	ARIELL	ROSE	1401 MADISON ST STE 100		SEATTLE	WA	981041316	0.1940929891	35
1821086810	EGNAL	ANTONY	S	1200 112TH AVE NE	STE C160	BELLEVUE	WA	980043732	0.1943987055	35
1497751721	NG	AMOY	A	17191 BOTHELL WAY NE	SUITE 205	LAKE FOREST PA	WA	981555534	0.1944323933	35
1568625259	MOGHIS	SOBIA		1632 116TH AVE NE STE 100		BELLEVUE	WA	98004	0.1944356627	35
1730234303	QANNAN	AIMAN	M	747 BROADWAY		SEATTLE	WA	981224379	0.1949909423	35
1871686139	NAIMAN	THEODORE	S	100 NE GILMAN BLVD		ISSAQUAH	WA	980272925	0.1950679567	35
1043573595	DAVIS	BENJAMIN		1401 MADISON ST STE 400		SEATTLE	WA	981041316	0.195662845	35
1679543268	GROETSCH	STEFAN	MARK	10452 SILVERDALE WAY NW		SILVERDALE	WA	983839411	0.1956875497	35
1972591873	CHAN	CHRISTOPH	YU-YIP	1600 E JEFFERSON ST	SUITE 510	SEATTLE	WA	981225698	0.1959034098	35
1295801124	SUDARSANAM	HARDHIPRI		16528 E DESMET CT STE B3100		SPOKANE VALLEY	WA	992163522	0.1962034265	35
1720085475	MCCOY	ANNE-MARI	BATH	1718 E KESSLER BLVD		LONGVIEW	WA	986321842	0.1964384137	35
1194072876	HONG	GAYOUNG		403 E MEEKER ST		KENT	WA	980305904	0.1970220987	35
1457671547	BAIRD	SARA		403 E MEEKER ST STE 200		KENT	WA	980305904	0.1970864833	35
1366595654	CALDERON	THOMAS	ARPERO	4455 CORDATA PKWY		BELLINGHAM	WA	982268037	0.1971764123	35
1982055521	LE	KHAC		16315 NE 87TH ST STE B6		REDMOND	WA	980523537	0.1973083728	35
1639303944	ELLIS	CARA	DAVIDSON	315 SE STONE MILL DR	SUITE 102	VANCOUVER	WA	986846998	0.1973348405	35
1407058282	MONTES	PAUL	G.	20200 54TH AVE W		LYNNWOOD	WA	980366318	0.1976856632	35
1659447589	ZELLMAN	HERSHEL	M	801 W 5TH AVE STE 109		SPOKANE	WA	992042823	0.1977298168	35
1568430999	VAUGHN	JAMES	DANIEL	216 W 10TH AVE STE 204		KENNEWICK	WA	993366304	0.1978060059	35
1558310524	WILHELM	MONICA	ANNE	150 DENNIS ST SW		TUMWATER	WA	985015459	0.1978163995	35
1538146832	KOVAR	RICHARD	DAVID	500 19TH AVE E		SEATTLE	WA	981124007	0.1978541078	35
1649702754	HAO	JASON		4410 106TH ST SW		MUKILTEO	WA	982754700	0.1982668309	35
1275576613	JOHNSON	CYNTHIA	BIRD	1801 NW MARKET ST	SUITE 203	SEATTLE	WA	981073987	0.1984705977	35
1427029107	MCGUIGAN-SHUS	MARGUERIT	MARY	1 BOONE RD	NAVAL HOSPI	BREMERTON	WA	983121894	0.1989158165	35
1205947199	SAINT CLAIR	MARY	MARCELLE	8313 AURORA AVE NO		SEATTLE	WA	98103	0.1994384412	35
1083714281	ARGUE	LEE	R	12800 BOTHELL EVERETT HWY	SUITE 160	EVERETT	WA	982086642	0.1995514162	35
1386630820	BAKER-HALL	VICTORIA	ANN	615 W STEVENS AVE		SULTAN	WA	982949458	0.1997334572	35
1023097946	HENRY	PHILIP	ROGER	42 E ROWAN AVE	SUITE A	SPOKANE	WA	99207	0.1997984011	35
1558559476	KEEP	ALBERT	MICHAEL	1200 COOPER POINT RD SW STE 100		OLYMPIA	WA	985021172	0.1999906247	35
1558383778	MOLL	STEVEN	WARREN	530 W. FIR ST, SUITE C	PACIFIC PRI	SEQUIM	WA	98382	0.2000513292	35
1821081142	ORENSTEIN	BETH	J	14408 E SPRAGUE AVE		SPOKANE VALLEY	WA	992162167	0.2000533287	35
1306255336	PARK	YAENA		1608 S J ST FL 3		TACOMA	WA	984054930	0.2000980499	35
1144281049	MARCHAND	LUCILLE	R	1959 NE PACIFIC ST		SEATTLE	WA	981950001	0.2005623063	35
1801800404	MARKIN	ROM	JEFFREY	14402 E SPRAGUE AVE		SPOKANE VALLEY	WA	992162167	0.2011518545	35
1043300908	ESHLEMAN	MICHAEL	KAYE	UW CAMPUS	EAST STEVEN	SEATTLE	WA	981954410	0.2014707705	35
1801903323	KATO	GARY	H	17900 TALBOT RD S	#102	RENTON	WA	980558212	0.2017111365	35
1194088237	STORHAUG	JORDAN	LEIF	1212 N PINES RD		SPOKANE VALLEY	WA	992064939	0.2017782266	35
1760758684	BURKILL	PETER	MICHAEL	722 N STATE ST		BELLINGHAM	WA	982255334	0.2018000852	35
1568444099	TELGE	CHRISTOPH	J	18208 66TH AVE NE	SUITE 200	KENMORE	WA	980287949	0.2023190578	35
1437226511	DILLER	JOHN	LEWIS	610 S MERIDIAN		PUYALLUP	WA	98371	0.2026185539	35
1326104324	ARAGUNDI	SORAYA	O	3919 N MAPLE ST		SPOKANE	WA	99205	0.2026347118	35
1366407181	SPENCER	MARK		1608 ROAD 44		PASCO	WA	993012667	0.2026447347	35
1881800563	JULIAN	CAREY		521 WALL ST		SEATTLE	WA	981211524	0.202696561	35
1184863193	NELSON	CHARLES	ANTHONY	945 HILDEBRAND LN NE STE 100		BAINBRIDGE ISL	WA	981102887	0.2028962351	35
1659392090	KRISEMAN	JAMES	D	16315 NE 74TH ST		REDMOND	WA	980527800	0.203151188	35
1740694934	GRIFFITH	SAVANNA		401 2ND ST		SNOHOMISH	WA	982903008	0.2032393837	35
1487875647	LOPEZ	CORI	R	19 N 7TH AVE		CHENEY	WA	99004	0.2034543353	35
1649342718	WARE	KEVIN	E	3927 RUCKER AVE		EVERETT	WA	982014833	0.2035681592	35
1750421806	FANN	GLORIA	M	1600 7TH AVE STE 110		SEATTLE	WA	981012288	0.2044248647	35
1538352810	ROSE	MARY	HODGSON	5477 CAMPBELL LAKE ROAD		ANACORTES	WA	98221	0.204461224	35
1942369467	VINCENT	EDWARD	C	401 BROADWAY		SEATTLE	WA	981222499	0.2045320502	35
1922111483	YEOSTROS	JANINE	A	4545 CORDATA PARKWAY		BELLINGHAM	WA	98226	0.2047844367	35
1831161165	SCHWEITZER	ERIK	J	1 BOONE RD		BREMERTON	WA	983121894	0.2048288985	35
1376714097	WEITENSTEINER	BETH		3815 S OTHELLO ST FL 2		SEATTLE	WA	981183510	0.2050832041	35
1063590529	BARNETT	ANTHONY	SCOTT	751 NE BLAKELY DR.	SUITE 5010	ISSAQUAH	WA	980296201	0.2050870635	35
1508977489	VASAVADA	ZUBIN		32018 23RD AVE S		FEDERAL WAY	WA	980036022	0.2054300244	35
1174507602	HERSETH	ELIZABETH		1810 116TH AVE NE		BELLEVUE	WA	98004	0.2054357138	35
1326006115	HERSHEY	JOHN	E	5904 N DIVISION	FRANKLIN PA	SPOKANE	WA	99208	0.2057923084	35
1285866582	SEE-SEBASTIAN	ESTER	H	700 NE 87TH AVE STE 260		VANCOUVER	WA	986644896	0.2059637034	35
1215468749	OKAMOTO	SHAWNA	K	26401 PACIFIC HWY S STE 101		DES MOINES	WA	981989247	0.2064428163	35
1659831386	DAVENPORT-WEL	CHRISTINE	EILEEN	105 S APPLE BLOSSOM DR		CHELAN	WA	988168810	0.2065678845	35
1679838627	POWERS	TYE	N.	9245 RAINIER AVE S		SEATTLE	WA	981185569	0.2067744076	35
1427256809	GAASERUD	ANNELISE	MARJOLEIN	125 16TH AVE E	CAPITOL HIL	SEATTLE	WA	981125211	0.2068094808	35
1437118098	PULLARA	JOSEPH	M	433 E 8TH ST		PORT ANGELES	WA	983626219	0.2068364989	35
1215911292	WONG	GENE	K	1215 GEORGE WASHINGTON WAY	SUITE #1	RICHLAND	WA	993523442	0.2071064213	35
1780607101	ROUSSEL	PAULA	L	315 MARTIN LUTHER KING JR WAY		TACOMA	WA	984054234	0.2073679451	35
1720233224	FAIRBANKS	EUGENE	FOX	2607 VINING STREET		BELLINGHAM	WA	982264230	0.2075235179	35
1164886909	JAMES	ANNA		700 LILLY RD NE		OLYMPIA	WA	985065115	0.2076306745	35
1457372039	SCHOEN	RICHARD	G	315 MARTIN LUTHER KING JR WAY		TACOMA	WA	984054234	0.2077068776	35
1922238344	LARSEN	ANDREW		201 TAHOMA BLVD	SUITE 102	YELM	WA	985977735	0.207796279	35
1982923041	CANADA	AMY	M	521 E MOUNTAIN VIEW AVE		ELLENSBURG	WA	989263865	0.2078595558	35
1366595662	VEGA	FERNANDO	DOMINGO	9730 3RD AVE NE STE 208		SEATTLE	WA	981152023	0.2079412845	35
1598928954	HENDRICK	ANGELA	C	600 ORONDO AVE	STE 1	WENATCHEE	WA	988012800	0.2080807361	35
1770630535	BLITZ-SEIBERT	ALISA	J.	8042 NW WILDCAT LAKE RD		BREMERTON	WA	983129571	0.2081158181	35
1700989183	WARNER	VALENTINA		9245 RAINIER AVE S		SEATTLE	WA	981185569	0.2085890217	35
1679065171	MUIR	ALANA		1806 W LINCOLN AVE		YAKIMA	WA	989022473	0.2090250483	35
1457613770	GLASSGOW	CORINNE	DENISE	1400 POTTERY AVE		PORT ORCHARD	WA	983663711	0.209052893	35
1922100759	STROUD	JULIE	ANN	315 MARTIN LUTHER KING JR WAY		TACOMA	WA	984054234	0.2090686249	35
1255866471	LE	JENNY		601 S CARR RD STE 100		RENTON	WA	980555802	0.209357937	35
1417122896	ROESSLER	DEBORAH	M.	3015 SQUALICUM PKWY	SUITE 120	BELLINGHAM	WA	982251945	0.2094202811	35
1245434489	CLARK	BARBARA	LOUISE	2910 E MADISON ST STE 211		SEATTLE	WA	981124214	0.209518008	35
1548588064	SNYDER	JENNIFER	C	105 S APPLE BLOSSOM DR		CHELAN	WA	98816	0.2097669138	35
1902123896	FIELDS	COLIN	DANIEL	125 16TH AVE E		SEATTLE	WA	981125211	0.2099101768	35
1649618729	KINDERKNECHT	KYLE	JAMES	3475 N SARATOGA ST		OAK HARBOR	WA	98277	0.2101012898	35
1174866354	SIEBERT	DAVID	MASON	3800 MONTLAKE BLVD NE		SEATTLE	WA	981958021	0.2101494904	35
1134483233	WELSH	SHEA	J	126 AUBURN AVE STE 300		AUBURN	WA	980025082	0.2108163108	35
1184803439	MACKE	EDWARD	R	332 S BIRCH ST		MCCLEARY	WA	985579522	0.2109395281	35
1497843213	KOIKE	VINCENT	M.	7601 EVERGREEN WAY, B-6		EVERETT	WA	98203	0.2110170555	35
1114023553	TON	NHA	KE	1909 214TH ST SE STE 300		BOTHELL	WA	980214418	0.2121567797	35
1932511953	MARTIN	GLENNA	CECILIA	1801 NW MARKET ST STE 207		SEATTLE	WA	981073909	0.2122026958	35
1174626733	GOODWIN	CHRISTOPH		120 W MISSION AVE		SPOKANE	WA	992012358	0.2122103512	35
1255314290	GARGES	THOMAS	W	19200 N KELSEY ST		MONROE	WA	982721431	0.2122246098	35
1982695730	OLSON	ERIC	J	820 N CHELAN AVE		WENATCHEE	WA	988012028	0.2124976265	35
1265894067	WEI	ANDREW	LAI	140 SW 146TH ST		BURIEN	WA	981661912	0.2127314588	35
1285805416	RAMALEY	SHAWN	R	360 W LAKE SAMMAMISH PKWY NE		BELLEVUE	WA	980084223	0.2128758031	35
1427169713	DRESANG	STEVEN		415 N 85TH ST		SEATTLE	WA	981033701	0.2130517779	35
1144359209	DIDDEE	SEEMA		1455 11TH AVE NW		ISSAQUAH	WA	980275319	0.2133596722	35
1437443447	ESTEBA	APRIL	COLINA	1806 W LINCOLN AVE		YAKIMA	WA	989022473	0.2136409563	35
1801905617	MARTINEZ-LEMK	TANIA		1818 121ST ST SE		EVERETT	WA	982085985	0.2136608191	35
1740273424	OAKES	EVAN		403 E MEEKER ST	STE 300	KENT	WA	980305904	0.2138415413	35
1326298407	FREUND	RACHEL	A	16916 140TH AVE NE	#300	WOODINVILLE	WA	980726957	0.2144419962	35
1588631154	HATFIELD	KEVIN		509 OLIVE WAY	SUITE 900	SEATTLE	WA	981011720	0.2144570082	35
1770795460	OSTRIN	STACEY	LYNNE SNO	16811 SE MCGILLIVRAY BLVD		VANCOUVER	WA	986833404	0.2148732283	35
1538324892	MERRILL	MORGAN	F	1990 HOSPITAL DR STE 200		SEDRO WOOLLEY	WA	982849315	0.2155554775	35
1255479796	NAIR	SEEMA	S	904 7TH AVE		SEATTLE	WA	981041132	0.2159385361	35
1629225404	KLEIN	LINDA	RUTH	315 SE STONE MILL DR	SUITE 102	VANCOUVER	WA	986846998	0.2160366425	35
1881634087	CALDWELL	ROBIN	W.	1610 GROVER ST	SUITE D1	LYNDEN	WA	982641539	0.2165115537	35
1619984143	ARNOLD	PHILLIP	BONNER	11011 MERIDICAN AVE N	SUITE 200	SEATTLE	WA	981338967	0.2169424366	35
1629296751	OLSON	SONJA	IRENE	2101 E YESLER WAY # 210		SEATTLE	WA	981225959	0.2179782927	35
1942248109	THORN	THOMAS	A	821 E BROADWAY AVE STE 1		MOSES LAKE	WA	988375934	0.218570564	35
1366450744	DAWSON	THOMAS	S	18151 68TH AVE NE STE 100		KENMORE	WA	980282835	0.2193693799	35
1184063190	THOMPSON	MATTHEW	J	314 NE THORNTON PL		SEATTLE	WA	981259000	0.2193729781	35
1285886366	VU	LEYEN	Q	3901 CAPITAL MALL DR SW	STE C	OLYMPIA	WA	985028654	0.2193732039	35
1538158845	RADLO	CAROL		12910 TOTEM LAKE BLVD NE	SUITE 101	KIRKLAND	WA	980342954	0.2195086387	35
1760587133	BICKLING	RACHEL	LYNN	915 SHERIDAN ST	SUITE B103	PORT TOWNSEND	WA	983682931	0.2197032288	35
1306816442	GROGAN	ERICA	S	1 BOONE RD		BREMERTON	WA	983121898	0.2203301989	35
1972554525	MEADOWS	RICHARD	P	3900 S ZINTEL WAY	KADLEC CLIN	KENNEWICK	WA	99337	0.2209100249	35
1417943218	STHAY	MICHAEL	A	4915 25TH AVE. NE	STE. 300-W	SEATTLE	WA	981055668	0.2212025883	35
1376119776	NELSON	KOLBY	KENT	2209 E 32ND ST		TACOMA	WA	984044922	0.2217502306	35
1104367408	NGUYEN	CHARLES	SOM	1202 M.L.K. JR WAY	SUITE 200	TACOMA	WA	98405	0.2221106227	35
1477638716	TREGILLUS	LESLIE	C	3400 CALIFORNIA AVE SW, STE 300		SEATTLE	WA	98116	0.2222011794	35
1811047731	HUBBARD	MARK	JOSEPH	700 NE 87TH AVE		VANCOUVER	WA	986641913	0.2222871171	35
1780997411	CAMERON	TRACY	LYNN	7320 216TH ST SW STE 320		EDMONDS	WA	980268006	0.2228146364	35
1003295817	LAWRENCE	JENNIFER	D	9631 269TH ST NW		STANWOOD	WA	982928071	0.2228457472	35
1891790580	EVANS	LISA	M.	1615 DELAWARE ST.		LONGVIEW	WA	986320302	0.2228569175	35
1437172582	BRANDT	CORNELIS	D	215 S 11TH AVE	STE A	YAKIMA	WA	98902	0.2229444996	35
1982697322	OKAMOTO	DEEMS		14731 AURORA AVE N		SHORELINE	WA	981336547	0.223093649	35
1811209562	RIVAS	DANIEL	A	8800 14TH AVE S		SEATTLE	WA	981084864	0.2231099248	35
1225142235	ADAMS	CHRISTINE	MARIE	6300 9TH AVE NE STE 300		SEATTLE	WA	981158516	0.2231320731	35
1063808236	BOLANDER	CHRISTOPH		7205 265TH ST NW		STANWOOD	WA	982926221	0.223292186	35
1558622902	NGUYEN	JASON	LUONG	301 S 320TH ST		FEDERAL WAY	WA	980035200	0.2233131766	35
1821403544	DO	DANG	HAI	3828 S GRAHAM ST STE A		SEATTLE	WA	981183119	0.2237251337	35
1841373818	FIALA	SUZANNE	J	907 GEORGIANA ST		PORT ANGELES	WA	983623911	0.2238909021	35
1578097119	HARTMAN	AMANDA	C	604 NW RICHMOND BEACH RD		SHORELINE	WA	981773122	0.2239377895	35
1669489928	LEE	LING		5316 RAINIER AVE S		SEATTLE	WA	981182354	0.2239613786	35
1861922783	COTTER	ANNE		7315 212TH ST SW STE 101		EDMONDS	WA	980267610	0.2242056836	35
1497808745	RIBAS	MARIO	M	14434 AMBAUM BLVD SW		BURIEN	WA	981661438	0.2243092643	35
1205298882	WILHELM	NATALIE		1401 NW 46TH ST FL 5		SEATTLE	WA	981074635	0.2247190109	35
1376695544	JIMENEZ	MIGUEL	FRANCISCO	8720 14TH AVE S		SEATTLE	WA	981084807	0.224954215	35
1265535827	MCCROREY	STEVEN		120 W MISSION AVE		SPOKANE	WA	992012322	0.2254972375	35
1720127681	BREDIN	JUNE	GWENETH	521 E MOUNTAIN VIEW AVE		ELLENSBURG	WA	989263865	0.2258098066	35
1811033970	HOAGLAND-SCHE	MARY	C	209 MARTIN LUTHER KING JR WAY		TACOMA	WA	984054265	0.2258247366	35
1467612077	VELGUTH	KURT		333 108TH AVE NE	SUITE M150	BELLEVUE	WA	980045703	0.2259246596	35
1861439770	WILDMAN	KAREN	M	104 W 5TH AVE	SUITE 200W	SPOKANE	WA	992044839	0.2259469331	35
1831648401	TSAI	LAUREN		27500 168TH PL SE		COVINGTON	WA	980425563	0.2261554986	35
1487717229	HODEL	LARA	L	5300 TALLMAN AVE NW		SEATTLE	WA	981073932	0.2261613418	35
1932335502	CAMPBELL	JILL	M	100 HIGHLINE DR		E WENATCHEE	WA	988025341	0.2266779073	35
1912937483	MORAN	PATRICIA	A	9430 NE VANCOUVER MALL DR		VANCOUVER	WA	986626172	0.2267856594	35
1457473456	CELERIAN	MARIA	CECILIA	840 E HILL AVE		MOSES LAKE	WA	988372238	0.2268578202	35
1710920418	SAUNDERS	WILLIAM	R	2061 HOSPITAL DR		SEDRO WOOLLEY	WA	982844327	0.226887792	35
1700864287	PEARSON	SUSAN	E	1321 COLBY AVE	MEDICAL STA	EVERETT	WA	982011665	0.2272303287	35
1437299088	BIERMANN	KERRY	CHRISTOPH	3240 NE 3RD AVE		CAMAS	WA	986072408	0.2272459684	35
1740625029	OROPEZA	AMANDA	R	5620 S REGAL ST STE 11		SPOKANE	WA	99223	0.2273017299	35
1023160223	DRASNIN	STEPHEN	L	4550 FAUNTLEROY WAY SW STE 100		SEATTLE	WA	981263471	0.2273234978	35
1326248436	MUZIK	ELIZABETH		720 W MAIN ST	SUITE 115	BATTLE GROUND	WA	986044406	0.2274791092	35
1043292808	BRENNAN	HEATHER	M	322 W NORTH RIVER DR		SPOKANE	WA	992013208	0.2274834589	35
1194790519	DUPREE	LEONARD	R.	1400 E KINCAID ST	ATTN: CREDE	MOUNT VERNON	WA	982744127	0.2279709243	35
1194164228	HEALEY	MICHAEL		525 LILLY RD NE		OLYMPIA	WA	985065101	0.2283927124	35
1801918586	JACOBSON	JULIE		5416 BARNES AVE NW		SEATTLE	WA	981073839	0.2285498317	35
1053543991	HOGNESS	DAVID	FRANKLIN	10452 SILVERDALE WAY NW		SILVERDALE	WA	983839411	0.2287982764	35
1356348502	BARTLETT	MICHAEL	LEE	1615 DELAWARE ST		LONGVIEW	WA	986322310	0.2292079442	35
1093223315	HELM	LINDSAY		735 12TH ST SE		AUBURN	WA	980026709	0.229434251	35
1720039548	GRIFFITHS	JENNIFER	B	10330 MERIDIAN AVE N	SUITE 230	SEATTLE	WA	981339451	0.2294660575	35
1215988951	OTTAWAY	KATHERINE	T	2120 LAWRENCE ST		PORT TOWNSEND	WA	983687925	0.229696903	35
1659783595	DE JESUS	HEATHER		14406 NE 20TH AVE		VANCOUVER	WA	986861448	0.229729395	35
1235512971	CAMPANELLI SP	ALLYSON		1322 3RD ST SE STE 240		PUYALLUP	WA	983723771	0.2300758209	35
1437127339	DAHLBERG	STEPHEN		4410 106TH ST SW		MUKILTEO	WA	982754700	0.2303306578	35
1922030618	HENNESSEY	KATHERINE	S	939 CAROLINE ST # 3E		PORT ANGELES	WA	983623909	0.2304872983	35
1336536887	MASSOUD	RACHAEL	GRAY	1212 N PINES RD		SPOKANE VALLEY	WA	99206	0.2305239082	35
1457359507	EGGERTSEN	SAM	CHILD	6016 NE BOTHELL WAY	STE G	KENMORE	WA	980289403	0.2306215769	35
1083607758	LITTLEWOOD	PETER		33431 13TH PL S		FEDERAL WAY	WA	980036357	0.2306552004	35
1053427567	WILLIAMS	THEOPOLIS	CHARLES	KAISER PERMANENE ORCHARDS OFFICE , 7101 NE 137TH AVE		VANCOUVER	WA	986824933	0.2307044665	35
1720217011	YANG	SEAN	H.S.	4410 106TH ST SW		MUKILTEO	WA	982754700	0.231100048	35
1780660175	SAMUELS	CHRISTOPH	PHILLIP	212 SKYLINE DR		WHITE SALMON	WA	98672	0.2318729438	35
1487628202	TRAVIS	DANE	SCOTT	5343 TALLMAN AVE NW	SUITE 202	SEATTLE	WA	98107	0.2320438638	35
1790045045	PRYOR	JEFF	M	55 W TIETAN ST		WALLA WALLA	WA	993624445	0.2323371816	35
1689673600	MOSS	NORMAN	WILLIAM	215 S 11TH AVE	SUITE D	YAKIMA	WA	989023255	0.2324070103	35
1992780605	TAYLOR	DEE ANN	HACKETT	1400 POTTERY AVE		PORT ORCHARD	WA	983663711	0.2324540402	35
1073018321	NELSON	MIRA	ROSE	240 W FRONT ST		PORT ANGELES	WA	983622609	0.2326593028	35
1245263755	OAKES	JEROME	R	433 E 8TH ST		PORT ANGELES	WA	983626219	0.2333129548	35
1275798142	YUE	ANGELA		7315 212TH ST SW	SUITE 101	EDMONDS	WA	980267610	0.2333730372	35
1861575359	CASEBEER	JON	ERIC	7101 NE 137TH AVE		VANCOUVER	WA	986824933	0.2339981497	35
1528176781	FANG	EVELYN	YU-TING	31675 PACIFIC HWY S STE 100		FEDERAL WAY	WA	980035407	0.2341919924	35
1063592871	TOLLEY	MICHEAL	RYAN	605 S COOLIDGE ST		MOSES LAKE	WA	988371893	0.2343032617	35
1538180666	BOCEK	NICOLA	J	504 N 40TH AVE		YAKIMA	WA	989084311	0.2345173155	35
1902868102	CLAYPOOL	DAVID	R	112 COLUMBIA LANE		SUMAS	WA	98295	0.2346493016	35
1912005430	DIMARCO	ARTHUR	CROMER	310 N RIVERPOINT BLVD	BOX E HEALT	SPOKANE	WA	99202	0.2347623986	35
1508940222	BROWN	MAUREEN	O.	1401 MADISON ST	SUITE 100	SEATTLE	WA	981041316	0.2351497739	35
1770716680	HUSSAIN	TAARIF		2520 CHERRY AVE		BREMERTON	WA	98310	0.2356617727	35
1467467274	LUTHER	CARL	E	629 AVENUE D		SNOHOMISH	WA	982902330	0.2358421521	35
1932620739	PICKETT	COREY	SCOTT	9605 SANDIFUR PKWY		PASCO	WA	993018028	0.2360617394	35
1568648749	DAWSON	GRANT	A	118 S WHITCOMB AVE		TONASKET	WA	988559287	0.2363009552	35
1386835817	BARNETT	JULIA	ANN	16550 177TH AVE SE	PO BOX 777	MONROE	WA	98272	0.2366820859	35
1083766158	TERRANOVA	REGINA	E	11913 NE 195TH ST		BOTHELL	WA	980113147	0.2367845733	35
1871562082	LEE	HI	Y	17 E EMPIRE AVE		SPOKANE	WA	992071707	0.2368584677	35
1205282068	LONGE	OLOLADE	SHUKURA	700 NE 87TH AVE STE 260		VANCOUVER	WA	98664	0.2371721255	35
1467862581	HODGES	JONATHON		4420 76TH ST NE		MARYSVILLE	WA	982703726	0.2372747428	35
1003046426	RODAKOWSKI	JOHN	L	322 S. BIRCH STREET		MCCLEARLY	WA	985579522	0.2373756176	35
1063941656	GREENWOOD	THOMAS	RIETER	1806 W LINCOLN AVE		YAKIMA	WA	989022473	0.2374535246	35
1558368597	DICRISTINA	MARLENE	L	1230 7TH AVE		LONGVIEW	WA	986323166	0.2375453153	35
1609189117	BARTO	ALYSSA		1600 E JEFFERSON ST	SUITE 510	SEATTLE	WA	981225698	0.2378393436	35
1336264761	WEI	TIE		12917 SE 38TH ST STE 100		BELLEVUE	WA	98006	0.2378412994	35
1558707760	LOFT	ELIZABETH	BROOKS	26401 PACIFIC HWY S STE 101		DES MOINES	WA	981989247	0.2378677871	35
1720132640	LIGHTBODY	PETER		26004 104TH AVE SE		KENT	WA	980307677	0.2378859111	35
1619135589	HENKEL	BRETT	ERIC	546 N JEFFERSON LN STE 200		SPOKANE	WA	992017104	0.2382775579	35
1144390261	JOHNSON	CRIS	EDWARD	5130 CORPORATE CENTER CT SE		LACEY	WA	985035957	0.2383471463	35
1295950962	LOGALBO	MATTHEW	JAMES	500 19TH AVE E		SEATTLE	WA	981124007	0.2383637187	35
1083618409	KENNEDY	SHEILA	Z	820 HARVEY RD	STE E	AUBURN	WA	980024247	0.2390121274	35
1780858720	VERDUZCO	MARIA	ANGELICA	1806 W LINCOLN AVE		YAKIMA	WA	989022473	0.239020615	35
1598836504	WISE	MARIA	A.	2211 QUEEN ANNE AVE N		SEATTLE	WA	981092367	0.2391922927	35
1174934137	DONG	CATHERINE		16045 1ST AVE S		BURIEN	WA	981481401	0.2393124114	35
1275927832	NHAN	TUYEN	THANH	16045 1ST AVE S FL 1		BURIEN	WA	981481401	0.2396477169	35
1538355938	DIGHTMAN	DOUGLAS	A	939 MOUNTAIN VIEW DR		SHELTON	WA	985844410	0.2397137905	35
1912092339	BOTELER	DIANE	LOUISE	7 DEYE LANE	ORCAS MEDIC	EASTSOUND	WA	982451269	0.2398567606	35
1528083912	EPLER	MICHAEL	A	433 E 8TH ST		PORT ANGELES	WA	983626219	0.2399626911	35
1083611768	BULLEY	C.	KEVIN	11019 CANYON RD E	STE. A	PUYALLUP	WA	983733001	0.240076874	35
1225082811	COKER	MARTIN	J	310 TORBETT ST		RICHLAND	WA	993542604	0.2404668682	35
1164522397	BAILEY	ROBERT	M	3927 RUCKER AVE		EVERETT	WA	982014833	0.240689776	35
1023156411	MA	SANDY		200 15TH AVE E	CMB D-317	SEATTLE	WA	981125260	0.2406976909	35
1487619730	ROBERTSON	SUZANNE		1400 E. KINCAID ST.	SKAGIT REGI	MOUNT VERNON	WA	982744127	0.2409446492	35
1467892125	KO	EUNICE	C	125 16TH AVE E		SEATTLE	WA	981125211	0.2412681315	35
1427408723	NGUYEN	LINDA		1818 121ST ST SE		EVERETT	WA	982085985	0.2413509359	35
1518475086	LI	YUANZHI A		930 N BROADWAY		EVERETT	WA	982011409	0.2416035986	35
1316925498	STOUT	SEAN	STUART	3908 10TH ST SE		PUYALLUP	WA	983742188	0.2420166793	35
1053605600	PENSE	JENNIFER	N	611 31ST AVE SW	STE C	PUYALLUP	WA	983733723	0.2423923142	35
1104232636	JEON	ABRAHAM	WUSEOK	4800 COLLEGE ST SE	PMG SW WA L	LACEY	WA	98503	0.2424232025	35
1760745988	HOANG	MAI VI	HA	1717 YAKIMA AVE # MS 01-36		TACOMA	WA	984054474	0.2424333753	35
1245206358	GRIFFIN	BASIL	MANLY	23 E. CRAWFORD AVE.		DEER PARK	WA	990065024	0.2426063457	35
1831280684	VATHEUER	H.	MARTIN	37624 SE FURY ST STE 101		SNOQUALMIE	WA	980659680	0.2426763173	35
1508803982	RUIZ	DAVID	R	8716 E MILL PLAIN BLVD		VANCOUVER	WA	98664	0.2427081858	35
1861513426	LINDGREN	DAVID	AARON	1008 S 38TH AVE		YAKIMA	WA	989023953	0.2428865136	35
1578592168	BERRETTA	EDWARD	S.	907 GEORGIANA ST		PORT ANGELES	WA	983623911	0.2430916514	35
1417310350	JEAN-BAPTISTE	MAIKHA		8910 VERNON RD		LAKE STEVENS	WA	982582400	0.243251328	35
1457761322	SNYDER	WALTER	KALANI	5580 NORDIC PL		FERNDALE	WA	982489138	0.2437682195	35
1396710935	DAMSTRA	DAVID	JAMES	9475 N. SARATOGA		OAK HARBOR	WA	982780001	0.2438144219	35
1679839302	KENT	CARRIE	M	3400 MAIN ST		VANCOUVER	WA	986632223	0.2444066197	35
1528058542	WHITE	KELLY	R.	5402 47TH AVE NE		SEATTLE	WA	981052927	0.2445226695	35
1467543306	STUKOVSKY	STEPHEN	STEWART	1025 153RD ST SE STE 200		MILL CREEK	WA	980124051	0.2449296863	35
1598831406	ANDERSEN	BRAD	L	22180 OLYMPIC COLLEGE WAY	SUITE 201	POULSBO	WA	983706664	0.2452372379	35
1104277375	GEHRINGER	ELISABETH		220 UNITY ST		BELLINGHAM	WA	98225	0.2453948996	35
1528075272	HANSON	GWEN	S	1409 140TH PL NE	SUITE #106	BELLEVUE	WA	98007	0.2457148401	35
1952401838	BRZEZNY	ALEXANDER	L	220 NAT WASHINGTON WAY		EPHRATA	WA	988231982	0.2457398503	35
1619105400	MOYER	ERICA		510 W 1ST AVE		TOPPENISH	WA	989481564	0.2458671416	35
1649213810	MOGRI	SHERA		101 E 26TH ST		TACOMA	WA	984211108	0.2459288608	35
1750326831	TRUONG	OANH	HOANG	9398 RIDGETOP BLVD NW		SILVERDALE	WA	983838505	0.2459432759	35
1457436263	HUDGINGS	LAURA	HEATH	4000 15TH AVE NE		SEATTLE	WA	981954410	0.2459610827	35
1861511883	TODD	ROBERT	CLIFFORD	4549 SLEATER KINNEY ROAD NE		OLYMPIA	WA	98506	0.2460426862	35
1245394253	BATSON	JACK	MILLER	1410 BROADWAY		EVERETT	WA	982011720	0.2464548108	35
1437127743	SESSOMS	ROSE	MARIE	3800 3RD ST SE		PUYALLUP	WA	983741109	0.2466472863	35
1689672149	KASMAN	DEBORAH	LYNN	17311 135TH AVE NE	STE A-700	WOODINVILLE	WA	980723519	0.2467054134	35
1609026780	LEE	YURI	ANNA	1250 PACIFIC AVE	SUITE 110	TACOMA	WA	984024318	0.2467484899	35
1033420104	YAMASHIRO	NAORI		1010 S SCHEUBER RD STE 3&4	PMG SW WA C	CENTRALIA	WA	985318892	0.2468241771	35
1902806771	BECERRIL	DAVID	ANTONIO	111 MAIN ST		GRANGER	WA	98932	0.2469993142	35
1679993737	MAY	ANDREA	ROWAN	817 S PERRY ST UNIT B		SPOKANE	WA	992023443	0.2470672188	35
1972879153	MEYER	DEREK	J	700 NE 87TH AVE STE 110		VANCOUVER	WA	986644896	0.2474967764	35
1073731006	JOHNS	ALEXINNA	CIANA	1322 3RD ST SE STE 240		PUYALLUP	WA	983723771	0.2477288289	35
1427374461	HERSCHER-FLET	RORI	NATASHA	820 N CHELAN AVE		WENATCHEE	WA	988012028	0.2477731925	35
1174676423	DUNAWAY	SHANE	D	7410 DELAWARE LN		VANCOUVER	WA	986641408	0.2479848909	35
1225449861	KARR	CRAIG	DUNCAN	19245 7TH AVE NE		POULSBO	WA	983706551	0.2485706416	35
1790899110	MARTIN	WANYE	S	1030 E FAIRHAVEN AVENUE		BURLINGTON	WA	98233	0.2490138273	35
1225569734	KARTHEISER	RYAN	EDWARD	200 S 2ND ST		RENTON	WA	980572011	0.2491794877	35
1548312796	LARSEN	ROSANNE	M.	9505 S STEELE ST		TACOMA	WA	984441858	0.2493125686	35
1316960156	STRUNK	MICHAEL	W	17700 SE 272ND ST		COVINGTON	WA	980424951	0.2493329943	35
1649323940	OKSENBERG	DEBORAH	ANN	4455 CORDATA PKWY		BELLINGHAM	WA	982268037	0.2493708153	35
1518386267	CALVERT	MARLA	LOUISE	700 LILLY RD NE		OLYMPIA	WA	985065115	0.249560007	35
1043448160	HERNANDEZ	OLGA	ELIZABETH	1020 ANDERSON DR	SUITE 203	ABERDEEN	WA	985201055	0.2495772723	35
1871646166	HOUGHTON	HENRY	SPENCER	4455 CORDATA PKWY		BELLINGHAM	WA	982268037	0.2496472403	35
1184039448	SKOMRA	PAUL		13020 MERIDIAN AVE S		EVERETT	WA	982086468	0.2497658293	35
1871645960	SYMONDS	TIMOTHY	R	10452 SILVERDALE WAY NW		SILVERDALE	WA	983839411	0.2498536539	35
1073583670	SUMMERS	LAURIE		212 E CENTRAL AVE	SUITE 440	SPOKANE	WA	992086291	0.2499517795	35
1508833963	ROSS	MARTIN	PAUL	4744 41ST AVE SW	STE 102	SEATTLE	WA	98116	0.2500390402	35
1780877951	DALUMPINES	PIERRE	ANDRE	11511 CANTERWOOD BLVD		GIG HARBOR	WA	983325813	0.2504644335	35
1386626141	BARNES	RICHARD	B	104 W 5TH AVE	SUITE 200W	SPOKANE	WA	992044880	0.250529444	35
1437260551	GODFREY	EMILY	M.	314 NE THORNTON PL		SEATTLE	WA	981259000	0.2506772714	35
1679657381	SZALAY	ANDREW	G.	7210 ROOSEVELT WAY NE		SEATTLE	WA	981155600	0.2509229748	35
1730287814	OPARA	JAMES	UZOMA	1120 WEST ROSE STREET		WALLA WALLA	WA	99362	0.2514495339	35
1649487182	DUFFIE	MEGHAN	RUSSELL	2555 MARVIN RD NE	PMG SW WA H	LACEY	WA	985163138	0.2518382451	35
1417099201	WHITELEY	TIMOTHY	N	2930 MAPLE ST		EVERETT	WA	982013832	0.2520263178	35
1467745117	IWASAKI	JUSTIN		2592 KWINA RD		BELLINGHAM	WA	982269278	0.2522912348	35
1265486062	OLSON	BRADLEY	D	3927 RUCKER AVE		EVERETT	WA	982014833	0.2527244358	35
1326482332	HARRIS	BRENNA	R	825 SE BISHOP BLVD STE 200		PULLMAN	WA	991635537	0.2528855224	35
1104982305	DAKIN	DIANE	E.	700 LILLY RD NE		OLYMPIA	WA	985065115	0.2529026076	35
1598861155	ARNOLD	SARA	JANE	2001 E MADISON ST		SEATTLE	WA	981222959	0.2529181425	35
1174969661	BEALE	MALLORY	MARIE	2020 E 29TH AVE	LOWER LEVEL	SPOKANE	WA	992033917	0.2531187298	35
1861576761	BEWAYO	NABATANZI	AGNES	402 S 333RD ST STE 105		FEDERAL WAY	WA	980037099	0.2534374093	35
1396889457	DOBYNS	RICHARD	J	5316 RAINIER AVE S		SEATTLE	WA	981182354	0.2538948014	35
1689615379	WERNER	MATTHEW	W	3015 SQUALICUM PKWY	SUITE 120	BELLINGHAM	WA	982251945	0.2541642782	35
1659478709	KOHLI	DEBORAH	H	NAVAL HOSPITAL BREMERTON, FAMILY PRACTICE CLINIC	1 BOONE RD	BREMERTON	WA	983121898	0.2541962588	35
1619068970	DASSEL	JEFFREY	W.	400 S 2ND ST		RENTON	WA	980572007	0.2543241606	35
1568579092	MAYENO	JOHN	K	17900 TALBOT RD	S # 102	RENTON	WA	98055	0.2543897816	35
1275754657	LU	ANN	SHIH-LONG	10025 NE 186TH ST		BOTHELL	WA	980113839	0.2545583128	35
1184884884	MCLAUGHLIN	PATRICK	O	2075 BARKLEY BLVD STE 105		BELLINGHAM	WA	982266614	0.2546066014	35
1649343823	MACY	JOHN		711 E COLLINS DR		GOLDENDALE	WA	986209237	0.2548810841	35
1699120303	NIMAKO	DANE		4040 S 188TH ST STE 201		SEATAC	WA	981885070	0.2549557515	35
1275927899	WAGNER	SARA		3901 HOYT AVE		EVERETT	WA	982014918	0.2549635452	35
1972659654	SAYRES	WILLIAM	G	4102 S REGAL ST STE 101		SPOKANE	WA	992235083	0.2549821545	35
1487797957	OLIVER	LYNN	M	UWMC-ROOSEVELT	4245 ROOSEV	SEATTLE	WA	981054770	0.2553522527	35
1598933012	BRAUN	MICHAEL	MATTHEW	9040 JACKSON AVE	MADIGAN ARM	TACOMA	WA	984310001	0.255817311	35
1407918915	GREEN	BENJAMIN	MICHAEL	505 S 336TH ST	SUITE 500	FEDERAL WAY	WA	980035947	0.2560068026	35
1902874407	MULDER	MATTHEW		4033 TALBOT RD S	STE 570	RENTON	WA	980555772	0.2560548537	35
1053561134	PHUNG	PHUC	T	24920 104TH AVE SE		KENT	WA	980306443	0.2560793442	35
1710273057	WITTICH	LILY	J	104 W 5TH AVE	SUITE 200W	SPOKANE	WA	992044880	0.256142825	35
1881973295	MOGHADDAM	SAYYED	ARASH JAL	525 LILLY RD NE	MS:PBP09	OLYMPIA	WA	985065101	0.2564665253	35
1134327414	MELO	MEGAN	JEAN	140 SW 146TH ST		BURIEN	WA	981661912	0.256691509	35
1083603195	WILCOX	CYNTHIA	L.	10416 5TH AVE NE		SEATTLE	WA	981257402	0.2569001095	35
1609862390	WEBER	TIMOTHY		939 MT VIEW DR	SUITE #100	SHELTON	WA	985844410	0.2574812175	35
1215994603	FOX	HAIGH	P	1300 GOLDIE RD		OAK HARBOR	WA	98277	0.2582959795	35
1699904383	STEARMAN	HEATHER	J.	521 MARTIN LUTHER KING JR. WAY		TACOMA	WA	984054238	0.2584181234	35
1104869429	GONZALES	BERNADETH	TAGLE	11603 STATE AVE	SUITE G	MARYSVILLE	WA	982718465	0.2588285949	35
1336179928	ABBOTT	MICHAEL	J	100 HIGHLINE DR		EAST WENATCHEE	WA	988025341	0.2588801748	35
1053756999	PLETZ	ANNA MARI	A.	525 LILLY RD NE # 250	PMG SW WA E	OLYMPIA	WA	985065101	0.2589374516	35
1497766877	PARCHMAN	MICHAEL		1730 MINOR AVE STE 1600		SEATTLE	WA	981011466	0.2589850199	35
1962422824	THOMPSON	DANIEL	W	9332 BRIDGEPORT WAY SW		LAKEWOOD	WA	984991569	0.2595133419	35
1710967914	LIU	MARK	Y	7210 ROOSEVELT WAY NE		SEATTLE	WA	981155600	0.2596723173	35
1568458164	LAMB	STEVEN	T	125 EASTLAKE RD		OROVILLE	WA	988449571	0.2599737832	35
1144316332	WALSH	KEVIN	C	521 E MOUNTAIN VIEW AVE		ELLENSBURG	WA	989263865	0.2603180344	35
1568725695	LICHFIELD	ROBERT	EVAN	421 S DIVISION ST		SPOKANE	WA	992021331	0.2605727665	35
1972589422	EWING	KRISTINE	KELLEY	1344 WINTERGREEN LN NE		BAINBRIDGE ISL	WA	981105147	0.2610815169	35
1366580797	SALO	SUSAN	J	1708 YAKIMA AVE		TACOMA	WA	984055307	0.2620266505	35
1891140760	PORTER	LINDSAY	CATHERINE	5130 CORPORATE CENTER CT SE		LACEY	WA	985035957	0.2620706583	35
1922038819	SFERRA	LISA	L	9635 17TH AVE SW		SEATTLE	WA	981062712	0.2621406989	35
1083690333	GIROTTO	GILSON	ROBERTO	1990 HOSPITAL DR STE 100		SEDRO WOOLLEY	WA	982849315	0.2622234823	35
1710955273	WALKER	LISA	K	1501 PACIFIC AVE		TACOMA	WA	984023302	0.2623980726	35
1497918858	HERNANDEZ	TANIA		17707 WEST MAIN STREET		MONROE	WA	982724127	0.262454712	35
1831392786	LUOMA	RYAN	MICHAEL	380 CHASE AVE	FAMILY PRAC	WALLA WALLA	WA	993622924	0.2629962509	35
1942267679	HILL	JAMES	JOSEPH	14125 21ST DR SE		MILL CREEK	WA	980121322	0.2640786521	35
1336224161	BATCHELDER	ANDREW	GRAHAM	VERADALE MEDICAL CENTER	14402 E SPR	SPOKANE	WA	992162167	0.2641390028	35
1376731810	CONDRAD	LISA	D	525 LILLY RD NE		OLYMPIA	WA	985065101	0.2645245764	35
1699876912	NALTY	DEBORAH	M.	19200 N KELSEY ST		MONROE	WA	982721431	0.264531925	35
1811486319	WARREN	MICHELLE	ELISE	3525 ENSIGN RD NE		OLYMPIA	WA	985065065	0.2645467339	35
1386995983	CHAMNONGVONGS	PIRAHATAI		7424 BRIDGEPORT WAY W STE 201		LAKEWOOD	WA	984998134	0.2652118333	35
1366409740	SMITH	HERBERT	MATTHEW	401 W 1ST AVE		KENNEWICK	WA	993363926	0.2653836879	35
1588680557	ROSS	TOM	L	820 N CHELAN AVE		WENATCHEE	WA	988012028	0.2656517649	35
1326278060	CAREY	JOEL	KWANZO	23213 PACIFIC HWY S		KENT	WA	980322721	0.2657520241	35
1992295505	HEISLER	FAITH	CALAMINOS	525 LILLY RD NE		OLYMPIA	WA	985065101	0.265755437	35
1194834267	ANDREWS	SHAWN	M.	575 E. MAIN STREET		ELMA	WA	985419551	0.2661659481	35
1346684412	HERSON	ALISON		12607 SE MILL PLAIN BLVD		VANCOUVER	WA	986846055	0.2663797444	35
1487673885	MCCALLISTER	DEBBIE	ANN	31675 PACIFIC HWY S		FEDERAL WAY	WA	980035407	0.2667081376	35
1073683454	SOFFE	PIERRE	JOHN	850 MAPLE STREET		MEDICAL LAKE	WA	990220800	0.2668579529	35
1124479951	SALIB	MENA		1801 NW MARKET ST		SEATTLE	WA	981073987	0.267293885	35
1285607150	DILWORTH	RAYMOND	D	1812 S J ST	#102	TACOMA	WA	984054964	0.2677804345	35
1184630089	WILLIAMS	PAUL	D	208 CENTRALIA COLLEGE BLVD		CENTRALIA	WA	985314007	0.2679944869	35
1629313374	TAYLOR-HUI	ELIZABETH	A	1299 BISHOP RD		CHEHALIS	WA	985328758	0.268336896	35
1154828028	CUMMINGS	ALLISON	GRACE	1355 N 205TH ST		SHORELINE	WA	981333215	0.2683530772	35
1346569555	FAIRBANKS	MINDY	ANN	10452 SILVERDALE WAY NW		SILVERDALE	WA	983839411	0.2686182462	35
1689627747	PLATZ	THERESA	A	10025 NE 186TH ST		BOTHELL	WA	980113839	0.2686831156	35
1003229113	PARKER	BROOKE	ELIZABETH	11011 MERIDIAN AVE N STE 201		SEATTLE	WA	98133	0.2692095178	35
1255407888	BHASKAR	JAMES	RANJET	11800 NE 128TH ST	SUITE 560	KIRKLAND	WA	980347208	0.269300799	35
1891042958	ALI	NOOR	AZREEN	15214 CANYON RD E STE 100		PUYALLUP	WA	983757472	0.2693223815	35
1144399502	CONWAY	CLAUDE		1213 24TH ST	#100	ANACORTES	WA	982212592	0.2693683953	35
1477074532	LANDRETH	STEPHANIE	MARIE	3927 RUCKER AVE		EVERETT	WA	982014833	0.2694327791	35
1124171756	MAWJEE	SHAMSA	Z.	9040 JACKSON AVE		TACOMA	WA	984311700	0.2697878393	35
1700801826	ATKINS	ERNIE	LEE	201 A ST SE		QUINCY	WA	988481100	0.2699244946	35
1285640078	FOTINOS	CHARISSA		2124 4TH AVE		SEATTLE	WA	98121	0.2701483161	35
1124015433	KJOS	HEIDI		3101 SE 192ND AVE	SUITE 106	VANCOUVER	WA	986831442	0.2702261965	35
1679591218	VANTILBURG	CHRISTOPH	SCOTT	3400 MAIN ST		VANCOUVER	WA	986632223	0.2705219282	35
1083993059	NGUYEN	PHUONG	DO	750 REPUBLICAN ST BLDG F2ND		SEATTLE	WA	981094766	0.270605493	35
1124172945	LEVINE	MARTIN	D	15214 AURORA AVE N		SHORELINE	WA	981336143	0.2709766218	35
1255357240	WARNER	STEVEN	R	840 E HILL AVE		MOSES LAKE	WA	988372238	0.2709815475	35
1992093538	BRADLEY	DANIEL		10452 SILVERDALE WAY NW		SILVERDALE	WA	983839460	0.2711282993	35
1396769634	BACON	WILLIAM	W	1025 153RD ST SE	SUITE 200	MILL CREEK	WA	980124051	0.2712435058	35
1417972837	GORDON	LAWRENCE	A.	939 CAROLINE ST		PORT ANGELES	WA	983623909	0.2717987486	35
1518994615	KIRCHNER	SHANNAN		915 SHERIDAN ST	SUITE B103	PORT TOWNSEND	WA	983682931	0.2719757349	35
1720074875	ERBSTOESZER	JOHN	W	1400 E KINCAID ST		MOUNT VERNON	WA	982744127	0.2723417428	35
1851670327	SHARMA	SHAIFALI		16315 NE 87TH ST STE B6		REDMOND	WA	980523537	0.2732465101	35
1972516334	HICKEY	THOMAS	A	1230 7TH AVE		LONGVIEW	WA	986323166	0.2741037976	35
1174605885	MCGALLIARD	LESLEY	JANE	602 E NOB HILL BLVD		YAKIMA	WA	989013534	0.2741914793	35
1962606541	MONTIEL HURTA	CARLOS	ENRIQUE	2075 BARKLEY BLVD	#105	BELLINGHAM	WA	982266614	0.2743271944	35
1699126755	DUNBRACK	KRISTOPHE	S.	3021 GRIFFIN AVE		ENUMCLAW	WA	98022	0.2745022356	35
1245206200	BAGAN	SETH	CHARLES	1355 N. 205TH ST.		SHORELINE	WA	98133	0.2748455011	35
1790210847	CHOUNG	CHRISTINA		211 PIKE ST FL 8		SEATTLE	WA	981012107	0.2748464347	35
1174668248	RITCHEY	TIMOTHY	J	521 WALL ST		SEATTLE	WA	981211524	0.2749462152	35
1700373305	BROWN	JAMES	TODD	3400 MAIN ST		VANCOUVER	WA	986632223	0.2749922742	35
1790745735	BUCKLEY	TIMOTHY	NEIL	2901 SQUALICUM PKWY		BELLINGHAM	WA	982251851	0.2752172077	35
1013034503	RICE	TERRY		3622A ENSIGN RD NE		OLYMPIA	WA	985065081	0.2758277586	35
1851521934	HONEY	HEATHER	LINDSAY	3015 SQUALICUM PKWY STE 120		BELLINGHAM	WA	982251906	0.2759538299	35
1295819910	CHANDRA	ARTI		510 BOREN AVE N		SEATTLE	WA	981095501	0.2762524459	35
1386797306	KOLLER	MARTINA	MARY	6300 9TH AVE NE	SUITE 200	SEATTLE	WA	981158515	0.276269708	35
1093978462	LIN	YUYU	JEFF	8980 161ST AVE NE	SUITE 400	REDMOND	WA	980527554	0.2766651792	35
1558353227	CLEMENS	DAVID	P.	12360 LAKE CITY WAY NE		SEATTLE	WA	981255447	0.2770737173	35
1396799870	VU	LOAN	N	13100 MILITARY RD S	STE 2	TUKWILA	WA	981683086	0.2777119615	35
1841342730	STRONGIN	I.	SCOTT	421 S DIVISION ST		SPOKANE	WA	992021331	0.277999085	35
1255429817	MUNOZ	XIOMARA		4111 194TH ST SW		LYNNWOOD	WA	980364604	0.2782119118	35
1528012028	WHITEHEAD	BRENT	E.	4545 CORDATA PKWY		BELLINGHAM	WA	982267123	0.2786375556	35
1598784233	DAVIS	HENRY		1148 BROADWAY STE 100		TACOMA	WA	984023518	0.2787756903	35
1386931426	BENNETT	NICK	FOSTER	9040 JACKSON AVE		TACOMA	WA	984311100	0.2788856375	35
1912131913	SIMMONS	KIMBERLY	B	3400 CALIFORNIA AVE SW		SEATTLE	WA	98116	0.2790860144	35
1972760973	GOETCHEUS GEH	ANN	JANELLE	1019 PACIFIC AVE	STE. 300	TACOMA	WA	984024443	0.2792805407	35
1952665945	BLAIR	PATRICK	JAMES	4545 CORDATA PKWY	SUITE 2C	BELLINGHAM	WA	982267263	0.2794845892	35
1922081058	JONES	THOMAS	H	104 W 5TH AVE	SUITE 200W	SPOKANE	WA	992044839	0.2797416706	35
1154329407	JACOBSON	ANDREW	W	9800 4TH AVE NE		SEATTLE	WA	981152152	0.279852409	35
1255393450	THOMPSON	RODNEY	L	112 COLUMBIA ST.	POB 1010	SUMAS	WA	982951010	0.2806694183	35
1689861536	SHERPA	NAWANG	KARSANG	30809 1ST AVE S		FEDERAL WAY	WA	980034074	0.2808803903	35
1194839837	HEI	THOMAS	K.	13231 SE 36TH ST	SUITE110	BELLEVUE	WA	980067321	0.2811038803	35
1609804830	PICCO	AMY	APPEL	5486 HARBOR AVE		FREELAND	WA	982493002	0.2812289182	35
1689626392	FAIOLA	RICHARD	LOUIS	4001 HARRISON AVE NW	STE 101	OLYMPIA	WA	985025084	0.2816609923	35
1730292731	GILL	ALAN		521 MARTIN LUTHER KING JR WAY		TACOMA	WA	984054238	0.2817112861	35
1912128414	NGUYEN	CHRISTINE	THUY	1420 5TH AVE STE 375		SEATTLE	WA	981014032	0.2818829311	35
1740757350	MCBRIDE	SARA	ELIZABETH	65371 HWY 14		WHITE SALMON	WA	98672	0.2820839068	35
1295811206	TORIBARA	TED	Y	800 WEST MAPLE STREET		MEDICAL LAKE	WA	990220800	0.2822125853	35
1790017127	PAULL	RICA REME	TORRES	501 SE 172ND AVE	SUITE 130	VANCOUVER	WA	986849542	0.2822459132	35
1235105719	KRAUSS	RONALD	CHARLES	5602 RUDDELL RD SE		LACEY	WA	98503	0.2822624372	35
1376522367	DILLARD	MICHAEL	R	835 E FAIRHAVEN AVE		BURLINGTON	WA	982331916	0.2823327152	35
1023060423	MATTERN	JOSEPH	J	915 SHERIDAN ST	SUITE B103	PORT TOWNSEND	WA	983682931	0.2823896409	35
1114960937	HOU	PEN		17530 NE UNION HILL RD	STE 140	REDMOND	WA	980523387	0.2825393557	35
1083007363	NAVARRO	KAYLA	LYNAE	15812 E INDIANA AVE		SPOKANE VALLEY	WA	992161875	0.2825931028	35
1972606135	BENOIT	MICHAEL	JON	2528 WHEATON WAY	SUITE 105	BREMERTON	WA	983103305	0.2826520802	35
1295170132	KALWANI	RAVI		521 MARTIN LUTHER KING JR WAY	TACOMA FAMI	TACOMA	WA	984054238	0.2827912747	35
1073528766	BORISH	STANLEY	D	19526 64TH W		LYNNWOOD	WA	980365100	0.2831139543	35
1467410647	JUHANI	ALHASAN		3927 RUCKER AVE		EVERETT	WA	982014833	0.2831339837	35
1275623795	ALEDO	ERENIO	KEONI	700 NE 87TH AVE		VANCOUVER	WA	986641913	0.283176826	35
1669562518	YOO	EUNJOO		32018 23RD AVE S		FEDERAL WAY	WA	980036022	0.2831796465	35
1871543900	CHYMIY	ANDREA	LEGGE	19980 10TH AVE NE	STE 202	POULSBO	WA	983706322	0.2833368537	35
1104105766	BRANDON	ELISE	COOPER	3475 SARATOGA AVE		OAK HARBOR	WA	982780001	0.2833957902	35
1265401145	PERPUSE	LIZA		4040 S 188TH ST STE 201		SEATAC	WA	981885070	0.2835037891	35
1912294513	LINN	NICOLE	S	820 N CHELAN AVE		WENATCHEE	WA	988012028	0.2838227387	35
1093788820	RADUEGE	JOHN	W	2075 BARKLEY BLVD	SUITE #105	BELLINGHAM	WA	982266614	0.2839376672	35
1780768408	HITCHCOCK	LAURI	L.	1455 NW LEARY WAY	SUITE 145	SEATTLE	WA	981075124	0.2841363956	35
1689061517	COOLEY	ERIN		525 JAY AVE		BREWSTER	WA	988123403	0.2847436086	35
1053799981	HARDY	MATTHEW		605 S COOLIDGE ST		MOSES LAKE	WA	98837	0.2847641927	35
1578551685	SCHUERMAN	KATHLEEN	R	1200 E COLUMBIA AVE		COLVILLE	WA	991143354	0.284970496	35
1033134267	LEE	EDWARD	SUNGWON	2902 164TH ST SW	BLDG E1	LYNNWOOD	WA	980873201	0.2852012037	35
1356363162	DAWSON	RACHEL	DIANE	9332 BRIDGEPORT WAY SW		LAKEWOOD	WA	984991569	0.2854705538	35
1215192257	BAKER	KATARZYNA		125 16TH AVE E		SEATTLE	WA	981125211	0.2854967137	35
1770595019	CHUNCHU	KAVITHA		4420 76TH ST NE		MARYSVILLE	WA	982703726	0.2861494619	35
1376706739	LE	TRIEU	THUY	18100 NE UNION HILL RD STE 200		REDMOND	WA	980523330	0.2864175897	35
1780730135	SHAN	LIN		1400 N LAVENTURE RD		MOUNT VERNON	WA	982732766	0.2864410543	35
1669690483	ANTIA	NEVILLE		923 AUBURN WAY N		AUBURN	WA	980024117	0.2864546516	35
1457461188	FRAZER	THOMAS	A	4755 FAUNTLEROY WAY SW		SEATTLE	WA	981164647	0.2865238019	35
1740333038	JIMENEZ	RAMOS	RICARDO	8720 14TH AVE S		SEATTLE	WA	981084807	0.2865559022	35
1801270392	TAYLOR	CHRISTOPH		9040A JACKSON AVE		JOINT BASE LEW	WA	984317324	0.2866176852	35
1871549634	CHAPUT	DEBRA	M	12710 TOTEM LAKE BLVD NE		KIRKLAND	WA	980342907	0.286777231	35
1467899963	NAIK	PRIYANKA		10416 5TH AVE NE		SEATTLE	WA	981257402	0.2869981128	35
1295155950	MARSHALL	CHRISTOPH		12040 NE 128TH ST		KIRKLAND	WA	980343013	0.2870360502	35
1154610426	SUTTON	MELISSA	AMBER	4060 E STEVENS WAY	HALL HEALTH	SEATTLE	WA	981950001	0.287434145	35
1467526962	MCKAY	ALEXANDRI	M	26004 104TH AVE SE		KENT	WA	980307677	0.2875086722	35
1134335219	ATKINS	TAMARA	ZINA ANNE	1355 N 205TH STREET		SHORELINE	WA	98133	0.2881022851	35
1336228766	LELAND	ELISE	LEAF	9300 NE VANCOUVER MALL DR STE 201		VANCOUVER	WA	986628206	0.2883801215	35
1982850483	HARTINGER	JON	MICHAEL	3101 SE 192ND AVE	SUITE 106	VANCOUVER	WA	986831442	0.2886187748	35
1528150109	KILGORE	DAVID	B	315 MARTN LUTHER KING JR WAY		TACOMA	WA	98405	0.2888640376	35
1285604892	GOLDMAN	JUNE	S	5952 BLACKSTONE WAY	LAKE SPOKAN	NINE MILE FALL	WA	990264900	0.2892287179	35
1033451661	BARNES	KATHLEEN	ALYSSA	140 SW 146TH ST		BURIEN	WA	981661912	0.2892975441	35
1801056478	BRODNIAK	STERLING	LEVIE	9040 FITZSIMMONS DR		TACOMA	WA	984311000	0.2893268807	35
1114078755	RANKIN	ROBERT	R	450 SO. KITSAP BLVD.	SUITE 100	PORT ORCHARD	WA	98366	0.2894515881	35
1063564219	BALDERRAMA	MIGUEL	ANGEL	1112 S CUSHMAN AVE		TACOMA	WA	984053631	0.2899757564	35
1346358405	FINMAN	JOEL	ROBERT	840 N 5TH AVE	STE 1400	SEQUIM	WA	983823045	0.2902026853	35
1033525852	RUBIO-REYES	CARLOS	ARMANDO	1701 N 13TH ST		SHELTON	WA	985842077	0.290219816	35
1962540062	MANN	DENNIS	STEVEN	3325 SMOKEY POINT DR	#202	ARLINGTON	WA	982237803	0.2902282687	35
1720460173	MAGALLANES	ADELAIDA		747 BROADWAY		SEATTLE	WA	98122	0.2903629743	35
1548376791	VELASCO	ROBERTO	ALFILER	6044 MARTIN LUTHER KING JR WAY S STE 104		SEATTLE	WA	981183179	0.2904941809	35
1396937371	PIERCE	JESSICA	TUCKER	33501 1ST WAY S		FEDERAL WAY	WA	980036208	0.2915489605	35
1639301146	BARKLEY	SHANNON	LYNN	1401 MADISON ST		SEATTLE	WA	981041316	0.2916963167	35
1265825236	SMITH	BARTON	EUGENE	7315 212TH ST SW STE 10		EDMONDS	WA	980267610	0.29174088	35
1821001363	WESTRUP	DAVID	WILLIAM	1230 7TH AVE		LONGVIEW	WA	986323166	0.2919990673	35
1407293202	SIDDIQUI	FAISAL	R	4003 CREEKSIDE LOOP		YAKIMA	WA	989083962	0.2922556229	35
1164724555	VON THIELE	HERBERT	HORST	410 2ND ST		RAYMOND	WA	985771710	0.292412683	35
1073506804	ROE	ELAINE	BOLLING	403 E MEEKER ST	STE 200	KENT	WA	980305904	0.2924758286	35
1972651198	WINANT	LEANNA		21616 76TH AVE W	SUITE 109	EDMONDS	WA	980267512	0.2926604991	35
1649401530	ARNOLD	MICHAEL	IAN	9040 JACKSON AVE	FACULTY DEV	JOINT BASE LEW	WA	984310001	0.2927189759	35
1508018938	WILCOX	CARRIE LY	KLAES	601 BROADWAY FL 6		SEATTLE	WA	981225330	0.2927487848	35
1003844804	CHANG	VON		222 STATE AVE N		KENT	WA	980304544	0.2931409535	35
1720163520	HEINEN	CORINNE	S	2505 2ND AVE	SUITE 200	SEATTLE	WA	981211452	0.2933084254	35
1952455404	PEREZ	JULIAN	C	14434 AMBAUM BLVD SW		BURIEN	WA	981661430	0.2933317904	35
1568620227	MARTIN	MARIA ROC	CARREON	9230 SKY ISLAND DR E		BONNEY LAKE	WA	983917385	0.293545779	35
1730193012	ROSELLINI	DORIS		3915 TALBOT RD S	STE 401	RENTON	WA	980555738	0.2939198507	35
1033235189	LACAS	ALETHEA	DAWN	1401 MADISON ST	#100	SEATTLE	WA	981041316	0.2944597934	35
1144312729	KING	DIANA		4215 49TH AVE NE		TACOMA	WA	98422	0.294645433	35
1407140056	SHUM	JOHNNY	Y	24920 104TH AVE SE		KENT	WA	980306443	0.2951784778	35
1285991489	GALLAHER	BRITTANY	N	7315 212TH ST SW	SUITE 101	EDMONDS	WA	980267610	0.2955737399	35
1265454847	CLARKSON	THOMAS	ALAN	12800 BOTHELL EVERETT HWY		EVERETT	WA	982086642	0.2956913068	35
1508138330	STANSFIELD	STEPHEN	JAMES	1523 NW 59TH STREET		SEATTLE	WA	98107	0.2958984041	35
1144372525	CLARK-NEITZEL	CHARLOTTE	BARBARA	3775 MARTIN WAY E	SUITE A	OLYMPIA	WA	985065007	0.2962627976	35
1083803258	HO	ROXANNE	JUI	2115 S 56TH ST STE 103		TACOMA	WA	984096900	0.2964871634	35
1619232410	RHYNER	AARON	TIMOTHY L	2209 E 32ND ST		TACOMA	WA	984044922	0.2967366042	35
1255324109	LAWRENCE	MATTHEW	C	945 GOETHALS DR	STE 300	RICHLAND	WA	99352	0.297173787	35
1922181304	KNOWLES	JENNIFER	T	1322 3RD ST SE STE 240		PUYALLUP	WA	983723771	0.2973322334	35
1801180799	ACHER	NATHALIE		7315 212TH ST SW	SUITE 101	EDMONDS	WA	980267610	0.2973855302	35
1245471028	STENERSEN	MEGHANN	MARLISE	2020 E 29TH AVE	LOWER LEVEL	SPOKANE	WA	992033917	0.2974732571	35
1023058070	SKARIAH	JOE	M	21911 76TH AVE W	#110	EDMONDS	WA	980267918	0.297631527	35
1376644518	PAUTLER	THOMAS	G.	5007 CLAREMONT WAY		EVERETT	WA	982033321	0.2980000918	35
1023424256	DART	JEFFREY	C	100 E 33RD ST	#100	VANCOUVER	WA	986632776	0.2982227995	35
1750393781	REVERON	IVAN	J	5901 N LIDGERWOOD ST STE 126		SPOKANE	WA	992081122	0.2983424139	35
1942408406	ASAM	ANNE	M	1812 S J ST	SUITE 120	TACOMA	WA	984054964	0.2983820933	35
1942293055	RIDDLE	ROBBY	C	5952 BLACKSTONE WAY		NINE MILE FALL	WA	990264900	0.2987595519	35
1316478183	PHAM	LICH		5921 N MARKET ST		SPOKANE	WA	992082484	0.2989175456	35
1730231127	CATES	EDWARD	DAVID	5130 CORPORATE CENTER CT SE		LACEY	WA	985035957	0.2990985086	35
1548260359	SKINNER	SUZANNE	F	140 SW 146TH ST		BURIEN	WA	981661912	0.2991198265	35
1407996853	JONES	MARTHLYN		20200 54TH AVE W		LYNNWOOD	WA	980366318	0.2991882396	35
1992091235	TRAN	DINH	X	3021 GRIFFIN AVE		ENUMCLAW	WA	980222369	0.2992202776	35
1174628838	SHAW	JANINE		2592 KWINA RD		BELLINGHAM	WA	982269278	0.2994815848	35
1457918724	TSEONA	OLENA		413 LILLY RD NE		OLYMPIA	WA	985065133	0.2995423653	35
1275506263	GURAY	EUGENIA	D	610 S MERIDIAN		PUYALLUP	WA	983715908	0.3000214572	35
1740262526	MCKEE	WILLIAM	YEARDON	22850 NE 8TH ST	SUITE 103	SAMMAMISH	WA	980747256	0.3001165829	35
1962573964	PENA	SIERRA		3400 CALIFORNIA AVE SW	SUITE 300	SEATTLE	WA	981163307	0.3001369984	35
1083600217	FEENEY	DEIDRE	LOUISE	16850 SE 272ND ST		COVINGTON	WA	980424931	0.3004408969	35
1104928944	LAPERTOSA	DEBBIE	A	315 MARTIN LUTHER KING JR WAY		TACOMA	WA	984054234	0.3011551412	35
1770013005	MARKLEY	CANDACE		14508 NE 20TH AVE		VANCOUVER	WA	986866424	0.3011558877	35
1295950467	HUTCHINSON	ELIZABETH	CHRISTINE	3815 S OTHELLO ST	SECOND FLOO	SEATTLE	WA	981183510	0.3012354138	35
1497141162	AHN	EUN-YOUNG		525 LILLY RD NE		OLYMPIA	WA	985065101	0.3014408221	35
1336190990	YORIOKA	GERALD	N	404 MAIN AVE S		NORTH BEND	WA	980458215	0.3016246917	35
1275884405	MURTHY	ANNAPOORN	H	290 CENTRAL WAY		KIRKLAND	WA	980336104	0.3018135737	35
1073504007	PENTIN	PAMELA	L	4245 ROOSEVELT WAY NE		SEATTLE	WA	981056008	0.3020004129	35
1124204748	MOLIN	JUDITH	LYNN	NE 8TH AVE AND PARK AVE NORTH	THE BOEING	RENTON	WA	98055	0.3021995543	35
1427041102	CHEN	JENNY		16315 NE 87TH ST	STE B-6	REDMOND	WA	980523537	0.3022288528	35
1447680111	ATFEH	ALAA		1515 E COLUMBIA ST		OTHELLO	WA	993441846	0.3023897686	35
1316286354	HO	TIFFANY	FAY	550 16TH AVE	#100	SEATTLE	WA	981225699	0.3025013559	35
1770930406	KAUR	SUKHDEEP		1806 W LINCOLN AVE		YAKIMA	WA	989022473	0.3025293836	35
1740694132	LHAMO	TSERING		700 NE 87TH AVE		VANCOUVER	WA	986641913	0.3027506388	35
1679512487	OLSON	JOHN	C	200 S 2ND ST		RENTON	WA	980572011	0.3027738055	35
1093703852	DUNLOP	SHEILA	K	7201 W GRANDRIDGE BLVD	SUITE 101	KENNEWICK	WA	993366709	0.3029993425	35
1447246665	RANEY	MARK	STEVEN	615 W STEVENS AVE		SULTAN	WA	982949458	0.3031216442	35
1053422527	JONES	JAMES	HENNESSY	700 WASHINGTON ST STE 105		VANCOUVER	WA	986603181	0.3033929888	35
1235493784	MOWER	AMIE	ELISE FRE	237 PROFESSIONAL WAY		SHELTON	WA	985844404	0.3036169099	35
1952350431	ERICKSON	TRAVIS		960 LYLE RIDGE CIR		OAK HARBOR	WA	982777642	0.3038797548	35
1235111220	BAYLES	ROBERT	HUGH	15670 REDMOND WAY		REDMOND	WA	980523831	0.3039463779	35
1750673745	NIERENBERG	KRISTIN	J	201 16TH AVE E		SEATTLE	WA	981125226	0.3042421375	35
1891703997	MAIOCCO	MARK	A	611 N 39TH AVE		YAKIMA	WA	989026348	0.3042881169	35
1376696039	CORBILLA	EMMA	GALANG	3213 CALIFORNIA AVE SW		SEATTLE	WA	981163304	0.3044987397	35
1205802816	SANDERS	JERALD	GAIL	275 SE CABOT DR	SUITE B101	OAK HARBOR	WA	982773715	0.3046513327	35
1053331405	SALE	EDWARD		16811 SE MCGILLIVRAY BLVD		VANCOUVER	WA	986830400	0.3047833379	35
1154417608	HARMON	CHRISTINE	L	315 MARTIN LUTHER KING JR WAY		TACOMA	WA	984054234	0.3048195561	35
1164512596	ANDRESS	PHILIP	M.	2790 N SHORE RD		BELLINGHAM	WA	982269406	0.3049268524	35
1881613230	BAUER	FARON		4700 POINT FOSDICK DR NW STE 102		GIG HARBOR	WA	983351706	0.3050502107	35
1023025806	LEE	ALEXANDER	K	315 MARTIN LUTHER KING JR WAY		TACOMA	WA	984054234	0.3051373876	35
1558862490	CHRISTIANSEN	KAITLYNN		9040 FITZSIMMONS DR		JOINT BASE LEW	WA	984311000	0.3052430564	35
1811196348	WOLIN	MELISSA	SUZANNE	509 OLIVE WAY STE 1607		SEATTLE	WA	981011721	0.3053634569	35
1114114535	KOH	STEVEN		21600 HIGHWAY 99 STE 280		EDMONDS	WA	980268022	0.3054248515	35
1639270762	BUMSTEAD	KATHERINE	D.	4112 HARBOUR POINTE BLVD SW	SUITE 100	MUKILTEO	WA	982755457	0.3055221589	35
1376571083	KAMINSKI	MICHAEL	J.	14410 SE PETROVITSKY RD	STE 104	RENTON	WA	980588900	0.3056819021	35
1144390840	METCALF	MICHAEL	J	626 N MULLAN RD		SPOKANE VALLEY	WA	992063861	0.3057287039	35
1962660704	WEAVER	DEREK	SAMUEL	2935 ALLEN RD		SUNNYSIDE	WA	989448931	0.3059574171	35
1598770034	MAGLEY	GEORGE	R	3021 GRIFFIN AVE		ENUMCLAW	WA	980222369	0.3059676184	35
1245237262	RANDALL	TIMOTHY	A	1718 E KESSLER BLVD		LONGVIEW	WA	986321842	0.3064856712	35
1235183724	SCHNEE	ALAN	M	310 TORBETT ST		RICHLAND	WA	993542604	0.3066522718	35
1902472269	HELGESON	CYNTHIA	MANCINELL	1173 MADISON AVE N		BAINBRIDGE ISL	WA	981101782	0.3069775097	35
1528087285	MCNICHOLS	KENNARD	D	10555 SE CARR RD		RENTON	WA	980555820	0.3071163359	35
1477582195	DATTA	SAUMYAJIT		1950 KEENE RD	BLDG J	RICHLAND	WA	993527751	0.3072637428	35
1093712010	KNOX	KRISTEN	KAY	17311 135TH AVE NE	A-700	WOODINVILLE	WA	980723519	0.3072679459	35
1972534832	GROSDIDIER	JASON	M	100 HIGHLINE DR		EAST WENATCHEE	WA	988025341	0.3073888329	35
1396182267	VIGIL	PATRICK	DANIEL	1901 S UNION AVE STE 4003		TACOMA	WA	984051702	0.3080163339	35
1427109198	KATO	PATRICIA	E.	201 16TH AVE E		SEATTLE	WA	981125226	0.3083351172	35
1518287705	VANDERZEE	KIMBERLY		11011 MERIDIAN AVE N	SUITE 200	SEATTLE	WA	981338967	0.3085497289	35
1174593198	CROSLAND	TELITA		2811 MARTIN ST		DUPONT	WA	983278743	0.308590335	35
1972557700	BERRY	ALLEN	LEWIS	808 N 5TH AVE		SEQUIM	WA	983823045	0.3086634922	35
1073682423	BACKMAN	MARK		1213 24TH ST	#100	ANACORTES	WA	982212592	0.3088905631	35
1457698417	ERVIN	KELSI		1707 F ST		BELLINGHAM	WA	982253107	0.3092561696	35
1023014651	STCYR	RICHARD		945 HILDEBRAND LN NE	SUITE 100	BAINBRIDGE ISL	WA	981102877	0.3094752186	35
1437465424	CHANG	DAVID	S	9398 RIDGETOP BLVD NW		SILVERDALE	WA	983838505	0.309913336	35
1841644234	LOBATON	MARLIN		275 BRONSON WAY NE		RENTON	WA	980564030	0.3100147845	35
1487919965	DUNN	ANGELA	MARIE	9040 JACKSON AVE FMC		TACOMA	WA	984315600	0.3100687211	35
1699736637	STICKLE	HERBERT	EDWIN	1990 HOSPITAL DRIVE	SUITE 100	SEDRO-WOOLEY	WA	982849315	0.3102007147	35
1932441409	CASTILLO	MARIA PIA		105 S APPLE BLOSSOM DR		CHELAN	WA	988168810	0.3102484719	35
1477668804	LARSON	LARRY	PAUL	1230 7TH AVE		LONGVIEW	WA	986323166	0.310303271	35
1548245400	RANDOLPH	ALBERT	M	1111 S 2ND AVE		WALLA WALLA	WA	993624118	0.3105999549	35
1265409858	BRESSIE	MATTHEW		10416 5TH AVE NE		SEATTLE	WA	981257402	0.3106209511	35
1366581399	YERRAM	LAXMI DEE	REDDY	720 8TH AVE S		SEATTLE	WA	981043032	0.3107252961	35
1881729531	SIKORA	MICHAEL	J	6002 N LIDGERWOOD ST		SPOKANE	WA	992081124	0.3108912033	35
1851747455	GRAY	AUDREY		9710 STATE AVE		MARYSVILLE	WA	982702232	0.3108992601	35
1366511552	RIVERA	ROSTOM	DANO	7808 PACIFIC AVE STE 4		TACOMA	WA	984087039	0.3111281322	35
1326094426	BINDER	RICHARD	H	3015 SQUALICUM PKWY	SUITE 160	BELLINGHAM	WA	982251945	0.3111819421	35
1437191889	BUSCH	NAOMI	F.	6800 E GREEN LAKE WAY N	SUITE 200	SEATTLE	WA	981155489	0.311184154	35
1790945624	NAGRANI	SACHIN		1200 E COLUMBIA AVE		COLVILLE	WA	991143354	0.3114034065	35
1386638815	STOKAN	THERESE	JEAN	3010 STATE ROUTE 109		COPALIS BEACH	WA	985350339	0.3114806788	35
1700803400	EPPER	DALE		222 STATE AVE N		KENT	WA	980304544	0.3115294568	35
1285790022	MCFARLAND	NEIL	ARTHUR	3100 NORTHUP WAY		BELLEVUE	WA	980041467	0.3116442018	35
1386740975	HOLLISTER	RACHEL		7315 212TH ST SW	SUITE 101	EDMONDS	WA	980267610	0.3118113588	35
1144233826	HODGE	GEOFF		1117 TIETON DR		YAKIMA	WA	989023835	0.3124414372	35
1447284492	WAKATAKE	EDWARD	E	1007 39TH AVE SE		PUYALLUP	WA	983742192	0.3126307383	35
1912943861	SHENOY	ARVIND	MICHAEL	4815 N ASSEMBLY ST		SPOKANE	WA	992056185	0.3128884236	35
1760683924	WALLACE	JAMES	G	525 JAY AVE		BREWSTER	WA	988123403	0.3133978803	35
1902121932	MEDINA	ERIN	ROSE	605 E HOLLAND AVE STE 200		SPOKANE	WA	992181246	0.3135634755	35
1932529278	MILAMBILING	ELDRID		140 SW 146TH ST		BURIEN	WA	981661912	0.3135863614	35
1083600209	WEBER	SCOTT	DAVID	2000 W MARINE VIEW DR	BLDG 2010	EVERETT	WA	982070001	0.3137652587	35
1184669749	WATTERSON	MARTIN		1225 E SUNSET DR	#145, PMB 4	BELLINGHAM	WA	982263597	0.3145493312	35
1386856169	MATTHEWS	HOLLIE	L	8420 ASPI BLVD STE 1		MOSES LAKE	WA	988373601	0.3146341752	35
1508086208	LOWDER	TAD	WAYNE	406 SE 131ST AVE	SUITE 203 B	VANCOUVER	WA	986834004	0.3147598805	35
1932305026	ENDRIKHOVSKAY	LIUBOV		2007 152ND AVE NE		REDMOND	WA	980525521	0.3147720002	35
1881745735	DOUGHTEN	PHILIP		140 SW 146TH ST		BURIEN	WA	981661912	0.3150547381	35
1104827435	PLOUDRE	JONATHAN	KAISER	2116 EAST SECTION STREET		MOUNT VERNON	WA	982749124	0.3151355471	35
1710298419	BRAUTIGAM	JOSHUA	PETER	701 HOSPITAL LOOP		FAIRCHILD AFB	WA	990118704	0.3153248631	35
1902978505	RIVERA	DEARDRA	EVA	301 S 320TH ST		FEDERAL WAY	WA	980035200	0.3156846763	35
1215461967	ASHCRAFT	BROOK		300 HOSPITAL PKWY		MOUNT VERNON	WA	98274	0.3158449122	35
1265473292	BAKER	STEVEN	E	8716 E MILL PLAIN BLVD		VANCOUVER	WA	98664	0.3159738245	35
1205959459	KITTLE	ESTHER	LAURA	1299 BISHOP RD		CHEHALIS	WA	985328758	0.3160334999	35
1992746523	JACOBSON	MARGARET	A	3301 SQUALICUM PKWY		BELLINGHAM	WA	982251919	0.3160423051	35
1134113731	CRANE	JEAN		201 ALPHA WAY		CLE ELUM	WA	989221045	0.3161916338	35
1265518989	NEIGHBOR	WILLIAM	E	1959 NE PACIFIC ST	BOX 354775	SEATTLE	WA	981950001	0.3162439379	35
1639278575	STRANDBERG	ERIC	JOHN	1151 DENNY WAY		SEATTLE	WA	981095326	0.3165309859	35
1770565756	AESCHLIMAN	GREGORY	DON	8299 161ST AVE NE	SUITE 101	REDMOND	WA	980523860	0.3165754407	35
1528074622	PENNINGTON	PAUL		125 SE 5TH AVE		WHITE SALMON	WA	986720117	0.3166276963	35
1174675250	TANAKA	RICHARD	J.	1400 POTTERY AVE		PORT ORCHARD	WA	983663711	0.3171326035	35
1417057407	KELLY	KRISTEN	LYNN	415 N 85TH ST		SEATTLE	WA	981033701	0.3173358237	35
1992988752	AFLATOONI	GHODRAT	ALLEN	804 CALLAHAN DR # A		BREMERTON	WA	983103307	0.3173563459	35
1811956923	ROMASCAN	CHRISTINE		1651 NE BENTLEY DR		BREMERTON	WA	983113706	0.3174051029	35
1922154285	BERGMAN	RONALD	J	243511 W HIGHWAY 101		PORT ANGELES	WA	983639472	0.3176418502	35
1306871603	JONES	SHALEAH	D	915 NE VALLEY RD		PULLMAN	WA	991633845	0.3176720554	35
1891954111	WINSLOW	SARAH	SUE LOUIS	315 NE 192ND AVE	SUITE 310	CAMAS	WA	98607	0.3177627611	35
1629122445	BRODIE	JEFFREY		19379 7TH AVE NE		POULSBO	WA	983707504	0.3180385513	35
1811979396	NOLAN-MONTELE	JENNIFER	ANN	22010 17TH AVE SE	SUITE F	BOTHELL	WA	980218486	0.3181484352	35
1891847620	SCHNEIDER	STEVEN	R.	10452 SILVERDALE WAY NW		SILVERDALE	WA	983839411	0.3182068054	35
1629137823	THOMASON	SUSAN	BESS	7315 212TH ST SW	SUITE 101	EDMONDS	WA	980267610	0.3182078988	35
1932630639	REPSOLD	DANIEL		3754 W INDIAN TRAIL RD		SPOKANE	WA	992084736	0.3183257614	35
1881834570	DAVE	JASON	SAILESH	2871 UNIVERSITY ST		SEATTLE	WA	98155	0.3184200126	35
1548243991	OTTO	FRANK	E	101 W 8TH AVE		SPOKANE	WA	992042307	0.3184322977	35
1548502586	MATOSICH	STEPHENIE		624 E FRONT AVE		SPOKANE	WA	992022139	0.318740219	35
1841551975	SABRA	ANGELA	MONIR	24080 SE KENT KANGLEY RD		MAPLE VALLEY	WA	980386801	0.3190780647	35
1568895175	LUM	JOSHUA	DAVID	3900 S ZINTEL WAY FL 2		KENNEWICK	WA	993375092	0.319240498	35
1811983562	CHAFFEE	JACOB	PETERSEN	411 FORTUYN RD		GRAND COULEE	WA	991338718	0.3195809141	35
1548615222	WATNE	MEGHAN	ELIZABETH	10452 SILVERDALE WAY NW		SILVERDALE	WA	983839411	0.3195810836	35
1750964672	MORELLO	THOMAS		2209 E 32ND ST		TACOMA	WA	984044922	0.319669482	35
1366645947	FLOYD	ANNELIESE	HERSETH	2075 BARKLEY BLVD	SUITE 105	BELLINGHAM	WA	982266614	0.3201138076	35
1508859356	YARTER	CHRISTOPH	L	1740 COOKS HILL RD		CENTRALIA	WA	985319071	0.3201299954	35
1316207707	MAUGHAN	DEEANNA	K.	1019 112TH ST SW		EVERETT	WA	982044875	0.3202161716	35
1770878050	CRNKOVIC	JAMIE	L	16811 SE MCGILLIVRAY BLVD		VANCOUVER	WA	986833404	0.3205458421	35
1265495972	TACHENY	MICHAEL	J	1120 W ROSE ST		WALLA WALLA	WA	993621662	0.3209312164	35
1518913680	WILSON	JAMES	ALLAN	5920 100TH ST SW	SUITE 26	LAKEWOOD	WA	984992751	0.3212487457	35
1962487892	PINGREY	GARY	RICHARD	4700 POINT FOSDICK DR NW	#220	GIG HARBOR	WA	983351706	0.3214664675	35
1316231962	STEPHENSON	ADAM	M	7203 129TH AVE SE	STE 100	NEWCASTLE	WA	980561412	0.3215771496	35
1295990166	RAINES	CHERITA	JANEE	4420 76TH ST NE		MARYSVILLE	WA	982703726	0.321602014	35
1295732113	MADDOX	SONJA		601 S CARR RD	SUITE 100	RENTON	WA	980555866	0.3216187848	35
1366548943	CAREY	ROSS		7315 212TH ST SW	SUITE 101	EDMONDS	WA	980267610	0.3217792852	35
1043202021	CRANNEY	DEAN	ROSS	2020 E 29TH AVE STE 235		SPOKANE	WA	992033949	0.3218793554	35
1639286388	BUI	QUYNH	THANH	3815 S OTHELLO ST	2ND FLOOR	SEATTLE	WA	981183510	0.3223242011	35
1366552838	FELIPE	JOEL		1340 M ST SE	A	AUBURN	WA	980026755	0.3224573384	35
1205848942	DIMEO	JOSEPH	A	2501 BUSINESS LN		YAKIMA	WA	989011167	0.3225801589	35
1164570453	HANDLEY	MATTHEW	R.	125 16TH AVE E	CSB-4	SEATTLE	WA	981125211	0.3226163226	35
1760838544	REDLINE	OLIVIA		4001 N COOK ST		SPOKANE	WA	992075879	0.3228964807	35
1780119560	PONTEMAYOR	RACHEL		19401 40TH AVE W STE 230		LYNNWOOD	WA	980365675	0.322920263	35
1821136086	PEPKA	JAMES	P	3830 A ST SE STE 204		AUBURN	WA	980028611	0.3233839019	35
1083877005	SHORT	MATTHEW	WILLIAM	10 ROS CIR		REPUBLIC	WA	991665002	0.3234995973	35
1740360197	ESHER	ERICA	LYN	403 E MEEKER ST	SUITE 200	KENT	WA	980305904	0.3239281859	35
1700854114	RAYMER	PATRICIA		509 OLIVE WAY	SUITE 900	SEATTLE	WA	981011720	0.3239932085	35
1770947228	KREDIT	SHEILA	R	1806 W LINCOLN AVE		YAKIMA	WA	989022473	0.3240767575	35
1821060674	WOO	JON	E	923 AUBURN WAY N		AUBURN	WA	980024117	0.3242562014	35
1831505676	WELLS	ORION	B	210 9TH AVE N		SEATTLE	WA	981095120	0.3242675868	35
1366411365	TEVELIET	CRAIG	J	815 K ST		HOQUIAM	WA	985503705	0.3247229063	35
1326195629	GRANT	BRENDA	K	1813 SUMNER AVE		ABERDEEN	WA	985204600	0.3247938097	35
1063891380	GU	YILEI		11307 BRIDGEPORT WAY SW STE 200		LAKEWOOD	WA	984993024	0.3251301503	35
1578596441	KNOPS	GAIL	G	516 HIGH ST		BELLINGHAM	WA	982255946	0.3256248461	35
1801283262	CHURCH	NICHOLAS	TYLER	15809 BEAR CREEK PKWY STE 100		REDMOND	WA	980521542	0.3258172913	35
1730183708	YINUG	ALOYSIUS		7205 265TH ST NW		STANWOOD	WA	982926221	0.325963807	35
1033130646	EMMANS	PAUL	E	508 S 4TH AVE		YAKIMA	WA	989023547	0.3262599284	35
1679560189	GRIERSON	JAMES	B.	11603 STATE AVE	STE G	MARYSVILLE	WA	982718465	0.3266185258	35
1831489079	FARRAR	AMY	KJERSTI	125 16TH AVE E		SEATTLE	WA	981125211	0.3267428918	35
1083770267	ROEHL	DEAN	R.	2930 MAPLE ST		EVERETT	WA	982013832	0.3267465529	35
1053841973	CHANYASUBKIT	SORAYA		7315 212TH ST SW STE 101		EDMONDS	WA	980267610	0.3270602014	35
1962708800	PASTER	DANIELLE	A	1401 MADISON, SUITE 100		SEATTLE	WA	98104	0.3277021909	35
1033186283	SUMNERS	RORY	C	401 BUSTER RD		TOPPENISH	WA	989489792	0.3277633709	35
1457533366	KNOUFF	PAUL	M	525 LILLY RD NE STE 250	PMG SW WA E	OLYMPIA	WA	985065101	0.3279870592	35
1306834544	BRECHER	DAVID	B	9600 VETERANS DRIVE	BUILDING 20	TACOMA	WA	98493	0.3281718946	35
1356604995	AVILA-SMITH	JENNIFER	L	27500 168TH PL SE		COVINGTON	WA	980425563	0.3284526958	35
1659580017	HUMPHREY	JAMES	LESLIE	2244 BAKER VIEW DR		SEQUIM	WA	983829201	0.3288628465	35
1316034101	RAASTAD	LARISA	G	1450 NORTHWEST LN SE STE A		LACEY	WA	985036908	0.3294012241	35
1811086226	MCGINN	KERRY	A	922 S COWLEY ST	SUITE 6	SPOKANE	WA	992021263	0.3303075052	35
1316068836	PETTER	LINDA	MARIE	205 10TH ST NE		AUBURN	WA	980024045	0.330515512	35
1083054050	WORZELLA	GABRIELLE		220 UNITY ST		BELLINGHAM	WA	982254420	0.3308415182	35
1124137997	GARCIA	DANIEL	HECTOR	7438 S D AVE STE A		CONCRETE	WA	982379642	0.3311193093	35
1013969401	GRIEVES	KELLY	C.	9911 N NEVADA ST		SPOKANE	WA	992181298	0.3317916232	35
1801817465	SCHUBERT	RONALD		707 S GRADY WAY STE 600		RENTON	WA	980573227	0.3320587693	35
1720348154	WERTIN	KATHERINE	A.	403 E MEEKER ST STE 200		KENT	WA	980305904	0.3321891759	35
1962564724	CHIER	DEAN	R	2611 NE 125TH ST STE 90		SEATTLE	WA	981254357	0.3322529105	35
1861572844	BURNER	TIM	GENE	WOODINVILLE TOWNE CENTER	17638 140TH	WOODINVILLE	WA	98072	0.332727804	35
1538295688	NGUYEN	DANGTUONG		2209 N PEARL ST STE 100		TACOMA	WA	984062529	0.332728468	35
1487966107	VALENCIA	MARCO POC	RIGOR	9230 SKY ISLAND DR E		BONNEY LAKE	WA	983917385	0.3335441995	35
1407829435	KREMER	JOHN	A	219 E JOHNSON AVE		CHELAN	WA	988169160	0.3337020605	35
1205951076	DAHL	CHRISTIAN	WILLIAM	1009 COLLEGE ST.		LACEY	WA	985035310	0.3344888796	35
1760455075	DICKSON	RICHARD	LEE	481 W E ST		FORKS	WA	98331	0.3344982622	35
1821188640	ASHLEY	SUSAN	L.	1431 N LIBERTY LAKE RD STE B		LIBERTY LAKE	WA	990198522	0.3353041123	35
1225071830	SAFFORD	BERTHA	H	5580 NORDIC WAY		FERNDALE	WA	98248	0.3353554906	35
1285662494	MCINTYRE	SCOTT	TALLEY	3216 NE 45TH PL	SUITE 200	SEATTLE	WA	981054093	0.3353578697	35
1154642023	BECK	CAMERON	M.	605 S COOLIDGE ST		MOSES LAKE	WA	988371893	0.3354117318	35
1801871074	BANIONIS	ARUNAS	T	9398 RIDGETOP BLVD NW		SILVERDALE	WA	983838505	0.3355762453	35
1942614037	PUNNYAMURTHI	ASHVIN	KUMAR	3919 N MAPLE ST		SPOKANE	WA	992051349	0.3361307389	35
1205838992	RANDOLPH	DANIEL	LEE	9631 N NEVADA ST STE 100		SPOKANE	WA	992181134	0.3363521231	35
1902976723	DECKER	GORDON	WILLIAM	801 W 5TH AVE	STE 109	SPOKANE	WA	992042823	0.3366018335	35
1073500021	HAHN	BARBARA	J.	1400 E KINCAID ST		MOUNT VERNON	WA	982744127	0.3366227799	35
1063476786	TRAUTSCHOLD	JULIA		3908 10TH ST SE		PUYALLUP	WA	98374	0.3366742261	35
1134143209	SAULITIS	MARA		945 HILDEBRAND LN NE STE 100		BAINBRIDGE ISL	WA	981102887	0.3366787752	35
1114905577	SHORT	VICKI	L	2075 BARKLEY BLVD STE 105		BELLINGHAM	WA	982266614	0.3367556112	35
1932284734	ERLANGER	LISA		UW CAMPUS	EAST STEVEN	SEATTLE	WA	981954410	0.337128292	35
1811966419	SHERMAN	ROBERTA		904 7TH AVE		SEATTLE	WA	981041132	0.3372305587	35
1750482345	HAMBLETON	JEFFREY	D.	19200 N KELSEY ST	SUITE 100	MONROE	WA	982721431	0.3373635278	35
1528308954	MCMILLIN	CARRIE		6224 NE PRINCETON WAY		SEATTLE	WA	981157769	0.3373968715	35
1942593587	KONGKACHEN	SARINDA		8910 VERNON RD		LAKE STEVENS	WA	982582400	0.3376987331	35
1710331483	DHAR	ADITI		7203 129TH AVE SE STE 100		NEWCASTLE	WA	98056	0.3377459111	35
1588893309	ZAREIE	ROSA		1601 E 4TH PLAIN BLVD		VANCOUVER	WA	986613713	0.3378007455	35
1467765933	HOUSTON	RUSSELL		525 LILLY RD NE		OLYMPIA	WA	985065101	0.3380360475	35
1093863219	THURMAN	ANDREW		14841 179TH AVE SE STE 210		MONROE	WA	982721127	0.3380970048	35
1154773703	WOLFF	ANNA		525 LILLY RD NE		OLYMPIA	WA	985065101	0.3383482622	35
1841360468	ROBINSON	KIRSTEN	B.	322 W NORTH RIVER DR		SPOKANE	WA	992013208	0.3384212536	35
1548794613	SIEGEL	AUBREY		1322 3RD ST SE	SUITE 240	PUYALLUP	WA	983723771	0.3384465144	35
1619263373	FERGUSON	MAUREEN	F	1401 MADISON ST	SUITE 100	SEATTLE	WA	981041316	0.338580168	35
1316167240	WILLIAMS	OCEAN		14434 AMBAUM BLVD SW		BURIEN	WA	981661430	0.3386323998	35
1760530026	ALLEN	GREGORY	J.	125 16TH AVE E	CSB-4	SEATTLE	WA	981125211	0.3391030227	35
1770669657	DUFFY	MARIBETH	THERESA	9040-A JACKSON AVE SUITE B		TACOMA	WA	984310001	0.3391185586	35
1477526580	RADAKOVICH	JEFFREY		NE 1125 WASHINGTON ST	WASHINGTON	PULLMAN	WA	991640001	0.3392777482	35
1639417694	GLYNN	BETHANY		24108 52ND AVE W		MOUNTLAKE TERR	WA	980435612	0.3396375386	35
1487763405	COWAN	DAVID	B	1344 WINTERGREEN LN NE		BAINBRIDGE ISL	WA	98110	0.3396851646	35
1942733563	CUMMINGS-JOHN	PAIGE		521 MARTIN LUTHER KING JR WAY		TACOMA	WA	984054238	0.3398056004	35
1467746396	CLAWSON	KATHERINE	IRENE	3901 HOYT AVE		EVERETT	WA	982014918	0.3402049082	35
1043478993	GREENE	LESLIE	A	3927 RUCKER AVE		EVERETT	WA	982014833	0.3403935937	35
1578648382	MATTSON	JULIANNE	MARQUET	3927 RUCKER AVE		EVERETT	WA	982014833	0.3406619766	35
1104927730	CHEN	ARTHUR	T.	34515 9TH AVE S		FEDERAL WAY	WA	980036761	0.3407797587	35
1518316611	DE LA GARZA	GEORGINA		120 W MISSION AVE		SPOKANE	WA	992012358	0.3408268827	35
1124030606	VU	ANDY-LINH	HUNG	13100 MILITARY RD S	STE #2	TUKWILA	WA	981683086	0.3409500799	35
1104841170	HELLESON	JAMES	M	17 S WESTERN AVE		TONASKET	WA	988559270	0.3410905895	35
1770843823	LEWIS	DAVID	MATTHEW	433 E 8TH ST		PORT ANGELES	WA	98362	0.3411918256	35
1295727881	LONGLEY	ERIN	JOY	10510 GRAVELLY LAKE DRIVE		LAKEWOOD	WA	98499	0.3417689499	35
1609934546	LEE	KYUNG	MIN	1205 N 10TH ST	SUITE A	RENTON	WA	980575577	0.3418956522	35
1902844418	DARR	MARILYN	S	8716 E MILL PLAIN BLVD		VANCOUVER	WA	98664	0.3419100546	35
1932238565	KLASSEN	LAWRENCE	A.	275 BRONSON WAY NE		RENTON	WA	980564030	0.3420184335	35
1366497497	REDDY	ANITA		32018 23RD AVE S		FEDERAL WAY	WA	980036022	0.3420661471	35
1376972711	KOHLI	SIMI		1424 BROADWAY		EVERETT	WA	982011720	0.3421182965	35
1922160712	MACLEOD	SHAWN	ALLEN	BUILDING 9040 FITZSIMNONS DRIVE	MADIGAN ARM	TACOMA	WA	98431	0.3423163692	35
1609304559	SORENSEN	THOMAS	CARL	9040 W CLEARWATER AVE		KENNEWICK	WA	993368635	0.3423206659	35
1518167543	KIRK	JOHN	VINCENT	3927 RUCKER AVE		EVERETT	WA	982014833	0.3427036253	35
1578571428	URRIOLA	ALINA	MARIA	6007B 244TH ST SW	BALLINGER C	MOUNTLAKE TERR	WA	98043	0.3432359781	35
1750567731	BARON	ANDREW	R	315 MARTIN LUTHER KING JR WAY		TACOMA	WA	984054234	0.3433695302	35
1770663759	GRAY	JOHN	MERLE	35020 SE KINSEY ST		SNOQUALMIE	WA	980658992	0.3434631305	35
1033222179	STROUSE	CATHERINE	MYRA	12607 SE MILL PLAIN BLVD		VANCOUVER	WA	986846055	0.3444181463	35
1003969262	MILLER	BRIAN	K	10452 SILVERDALE WAY NW		SILVERDALE	WA	983839411	0.3456137564	35
1316087042	KATZ	DANIEL	M.	405 BLACK HILLS LN SW	SUITE B1	OLYMPIA	WA	985028661	0.345665334	35
1235145186	LEVY	MARK	R	100 NE GILMAN BLVD		ISSAQUAH	WA	980272925	0.3458910158	35
1417059064	KOVAL	MAUREEN	A	945 HILDEBRAND LN NE	SUITE 100	BAINBRIDGE ISL	WA	981102877	0.3459427098	35
1922066257	PURDY	ALAN	DALE	5011 W LOWELL AVE	SUITE 100	SPOKANE	WA	992088587	0.3459709624	35
1558899856	OVERTON	KIMBERLY	MAY	16811 SE MCGILLIVRAY BLVD		VANCOUVER	WA	986833404	0.3460415357	35
1437207651	WEAKLY	DANIEL		7315 212TH ST SW	SUITE 101	EDMONDS	WA	980267610	0.3462002503	35
1396701868	ESCOBEDO	DAVID		9040 JACKSON AVE		TACOMA	WA	984310001	0.3466898456	35
1114502564	SANEI MOGHADD	ALI		17803 NE 103RD CT		REDMOND	WA	980523205	0.3468068896	35
1184640856	COVERT	CRISTINA		140 SW 146TH ST		BURIEN	WA	981661912	0.3468906988	35
1528057676	WATERMAN	SARA		1200 12TH AVE S		SEATTLE	WA	981442712	0.3469540227	35
1851529952	MACKINNON	BRAD	R.	1400 POTTERY AVE	GROUP HEALT	PORT ORCHARD	WA	983663711	0.3470411624	35
1124049291	ZINGERMAN	JAMES	P	620 N. PARK DRIVE		SELAH	WA	989421326	0.3476028067	35
1710088778	WARREN	CRAIG	M	525 LILLY RD NE		OLYMPIA	WA	985065101	0.3480483179	35
1568532372	VAN HOFWEGEN	LISA		722 N STATE ST		BELLINGHAM	WA	982255334	0.348500231	35
1487186490	HOCQUARD	KYLE	WILLS	510 BOREN AVE N		SEATTLE	WA	981095501	0.348605971	35
1205178837	DAVIS	TRINA	JOY	9800 4TH AVE NE		SEATTLE	WA	981152152	0.3487265093	35
1639675325	WOOLLENS	KARLI	ANNE	1 BOONE RD		BREMERTON	WA	983121898	0.3488563003	35
1659466969	BLASKI	MINDY	L	3216 NE 45TH PL STE 106		SEATTLE	WA	981054028	0.3488752592	35
1952454373	POSCH	REINHOLD	A	275 BRONSON WAY NE		RENTON	WA	980564030	0.3489608627	35
1013144740	ROSE	MATTHEW	HOWARD	650 N DEVINE RD		VANCOUVER	WA	986616979	0.3489850533	35
1881199602	WANG	TIFFANY		550 16TH AVE STE 400		SEATTLE	WA	981225636	0.3495157009	35
1003037037	PARADA	GREGORY		8720 14TH AVE S		SEATTLE	WA	98108	0.3497807231	35
1215382098	TRAPMAN	SCOTT	ANTHONY	8511 S TACOMA WAY # 200		LAKEWOOD	WA	984996521	0.3502642845	35
1770773954	RICHARDSON	ERIN	BROCK	1401 NW 46TH ST		SEATTLE	WA	981074635	0.3506093018	35
1346231354	BUTLER	MALCOLM	A	900 EASTMONT AVE		EAST WENATCHEE	WA	988026602	0.351298012	35
1275572521	MYERS	ROY	ALLEN	411 FORTUYN RD		GRAND COULEE	WA	991338718	0.3513672223	35
1467834150	GRANGER	BRANT		100 E 33RD ST	SUITE 100	VANCOUVER	WA	986632776	0.3519884154	35
1356520258	GAN	CHI	MENG	1200 112TH AVE NE STE C160		BELLEVUE	WA	98004	0.3521092	35
1821017989	STANGLAND	DAVID	G	17 S WESTERN AVE		TONASKET	WA	988559270	0.3522276079	35
1417180480	URY	ANDREW		1100 DEXTER AVE N	SUITE 100	SEATTLE	WA	981093598	0.3523427319	35
1609809748	HARTZLER	EDWARD		16233 SYLVESTER RD SW	SUITE 210	BURIEN	WA	981663045	0.3526637784	35
1740600550	KELSCH	HELA	MARIE	212 E CENTRAL AVE STE 440		SPOKANE	WA	992086290	0.3526927155	35
1437181344	WILSON	STEVEN	A	808 N 5TH AVE		SEQUIM	WA	983823045	0.3527414772	35
1447652177	BUCK	AUSTIN		1818 121ST ST SE		EVERETT	WA	982085985	0.3527698113	35
1528153418	STEFFENSEN-GA	LISA	MARIE	4122 FACTORIA BLVD SE	SUITE 201	BELLEVUE	WA	980064200	0.3528954239	35
1417310814	BRUGGEMAN	MOLLY		1007 39TH AVE SE		PUYALLUP	WA	983742192	0.3541953514	35
1982867339	CABODI	JESSICA	ANNE HEAR	3216 NE 45TH PL	SUITE 200	SEATTLE	WA	981054093	0.3542058325	35
1750478558	FORD	JEFFREY	EDWARD	14406 NE 20TH AVE		VANCOUVER	WA	986861448	0.354305566	35
1740215490	WUKASCH	DAVID	E	315 MARTIN LUTHER KING JR WAY		TACOMA	WA	984054234	0.3544728697	35
1225358575	LEWIS	GALE	WALKER	1330 ROCKEFELLER AVE	STE 210	EVERETT	WA	982011676	0.354690096	35
1740492867	RICHTER	ANDREW	OTTO	4027 HOYT AVE		EVERETT	WA	982014972	0.3550588877	35
1316239015	STEVENS	JOHN	ROBERT	1401 MADISON ST	SUITE 100	SEATTLE	WA	981041316	0.3552195897	35
1699832543	BALL	JANET	M.	700 LILLY RD NE		OLYMPIA	WA	985065115	0.355418544	35
1225197429	KELLEY	ROBERT	KENNETH	11800 NE 128TH ST	SUITE 560	KIRKLAND	WA	980347208	0.355479289	35
1265729164	RAMIRO	FERDIJACK		30809 1ST AVE S		FEDERAL WAY	WA	980034074	0.3554936146	35
1467714022	WARDROP	PAUL	A	14410 SE PETROVITSKY RD STE 104		RENTON	WA	980588900	0.3557056214	35
1134488794	JEFFERY	GARRETT	SCOTT	11216 SUNRISE BLVD E	# 3-106	PUYALLUP	WA	98374	0.3558899548	35
1932132552	CARROLL	TRESHA		1057 12TH AVE		LONGVIEW	WA	986322509	0.355902177	35
1518994946	SCHMIDT	DANIEL	R.	2713 N ARGONNE RD		SPOKANE VALLEY	WA	992122239	0.3564085427	35
1922667658	MAU	JESSICA	WAI TENG	3927 RUCKER AVE		EVERETT	WA	982014833	0.3570220286	35
1114248259	WOODARD	SAMUEL	ISAAC	820 N CHELAN AVE		WENATCHEE	WA	988012028	0.3574749447	35
1316924376	BREWER	KATHERINE	H	1706 MERIDIAN S	SUITE 120	PUYALLUP	WA	983717516	0.3574757345	35
1114971686	ALTAYAR	SABAH		310 TORBETT ST		RICHLAND	WA	993542604	0.3576022025	35
1699903559	FAIRBANKS	KEITH	A	10452 SILVERDALE WAY NW		SILVERDALE	WA	983839411	0.3576121304	35
1548251119	SINGH	GIULIANA	VENABLES	1200 112TH AVE NE	STE C160	BELLEVUE	WA	980043732	0.3577620333	35
1184827768	EDWARDS	CATHERINE	J	1344 WINTERGREEN LN NE		BAINBRIDGE ISL	WA	98110	0.3582534587	35
1750306866	GIEFER	ANTHONY	JOHN	7 DEYE LN		EASTSOUND	WA	982458578	0.3584955029	35
1538517693	JAURA	RAVNEET		931 S MARKET BLVD	CHEHALIS RU	CHEHALIS	WA	985323423	0.3587729923	35
1427144583	POLEHNA	PAVEL		700 NE 87TH AVE		VANCOUVER	WA	986641913	0.3589072997	35
1336160316	PIPER	PAUL	E	220 E ROWAN ST	STE 300	SPOKANE	WA	99207	0.3590900639	35
1003963034	BROW	EDWARD	P.	322 W NORTH RIVER DR		SPOKANE	WA	992013208	0.3591416014	35
1629057278	BENSON	DAVID	BAKKE	2116 EAST SECTION STREET		MOUNT VERNON	WA	982749124	0.3595972556	35
1093755100	FOSTER	DENIS	G.	709 W ORCHARD DR	SUITE 4	BELLINGHAM	WA	982251766	0.3597934392	35
1720163553	GLYNN-THAMI	MAURA	ELLEN	13231 SE 36TH ST STE 110		BELLEVUE	WA	980067321	0.3599197554	35
1902840838	BARNETT	PAUL	RICKIE	2209 E 32ND ST		TACOMA	WA	984044922	0.3603869729	35
1326209420	HOLZMAN	JESSICA	LYNN	501 SE 172ND AVE		VANCOUVER	WA	986849542	0.3605550129	35
1285131540	ARKWRIGHT	KATHERINE	M	1201 S MILLER ST		WENATCHEE	WA	988013201	0.3606111898	35
1093163453	EDMINSTER	PETER	G	1210 W FAIRVIEW ST		COLFAX	WA	99111	0.3608515418	35
1114901113	FARIA	RUSSELL	WILLIAM	721 M ST NE STE 100		AUBURN	WA	980024503	0.361186268	35
1356316327	ROSS	STEPHEN		3901 HOYT AVE		EVERETT	WA	982014918	0.3614697481	35
1336223056	BIRCH	CAROL	A.	801 BROADWAY STE 730		SEATTLE	WA	981224314	0.3618091491	35
1649215898	BOLTON	KAREN	M	1220 22ND ST,	STE A	ANACORTES	WA	98221	0.3622443454	35
1497861884	MCLAIN	PAUL	L	380 CHASE ST		WALLA WALLA	WA	99362	0.3624192245	35
1265922850	PEASH	RACHEL	BALLOU	525 LILLY RD NE		OLYMPIA	WA	985065101	0.3624923734	35
1811127053	KHAN	MADIHA	K	747 BROADWAY STE 600		SEATTLE	WA	981224379	0.3631645038	35
1659355097	MILLER	EDUARDO	ANTONIO	836 NE NORTHGATE WAY		SEATTLE	WA	981257312	0.363346433	35
1316087018	FLEISCHMAN	SALLY	S	19245 7TH AVE NE		POULSBO	WA	983706551	0.3634430423	35
1154492155	HAYMON	A	CARROLL	306 23RD AVE S STE 200		SEATTLE	WA	981442371	0.3635065697	35
1053309146	BACON	BARRY	J	1200 E COLUMBIA AVE		COLVILLE	WA	991143354	0.3635957573	35
1407890023	BRAUN	KEVIN	EUGENE	525 LILLY RD NE		OLYMPIA	WA	985065101	0.3636144052	35
1245254473	BURK	PHILLIP	S	405 W STANLEY ST		GRANITE FALLS	WA	982528631	0.3637392248	35
1780071993	KATUDENIYA	KALPANA	PRABUDDHI	2005 W MAIN ST STE 110		BATTLE GROUND	WA	986044311	0.3637586796	35
1326190448	KWON	ANDREW	OHJOON	1701 N 13TH ST		SHELTON	WA	985842077	0.3639223349	35
1689656597	CURTIS	MILTON	LEO	18208 66TH AVE NE	SUITE 200	KENMORE	WA	980287949	0.3639307396	35
1760453534	ABBOTT	DALE	R	835 EAST FAIRHAVEN AVENUE		BURLINGTON	WA	982330329	0.3643261047	35
1538213863	WHITE	JEFFREY	R.	6002 N LIDGERWOOD ST		SPOKANE	WA	992081124	0.3645555965	35
1427139583	TAYLOR	JOSEPH	STERLING	208 CEDAR CREEK TERRACE	BOX 197	IONE	WA	99139	0.364724653	35
1215181201	HIGGS	ROGER	B	500 5TH AVE		SEATTLE	WA	981042332	0.3647653253	35
1720165590	BERNSTEIN	ROBERT	MARK	1601 5TH AVE	SUITE 830	SEATTLE	WA	981013621	0.3649149865	35
1083026942	SCAVONE	SUMMER		550 16TH AVE	#100	SEATTLE	WA	981225699	0.3649954029	35
1376525741	MILAM	PHILLIP	EDWARD	15602 MAIN ST. NE	200	DUVALL	WA	98019	0.3651274351	35
1225135221	MCBRIDE	JONATHAN	E.G.	5741 N 26TH ST		TACOMA	WA	984072415	0.3652449368	35
1477844991	LE	ANDREW		5350 TALLMAN AVE NW	STE 301	SEATTLE	WA	981075902	0.3652563334	35
1013005206	PAN	SHEAU-FAN		1806 W LINCOLN AVE		YAKIMA	WA	989022473	0.3654537473	35
1750679866	NEWELL	DANE	MORGAN	701 HOSPITAL LOOP		FAIRCHILD AFB	WA	990118704	0.3655642394	35
1689784464	CHRISMAN	JEREMY	JASON	2525 NE 139TH ST STE 150		VANCOUVER	WA	986862719	0.3658595762	35
1679768865	GAVINO	MA HAZEL	GUTIERREZ	721 S AUBURN ST		KENNEWICK	WA	993365665	0.3660870098	35
1972589877	LERMA	DONNA	ANN	1 BOONE RD		BREMERTON	WA	983121894	0.3662227948	35
1205952678	HOUSER	MARC	A	201 16TH AVE E		SEATTLE	WA	981125226	0.3663896408	35
1629394127	THOTTAPPILLY	LISA		209 MARTIN LUTHER KING JR WAY		TACOMA	WA	984054265	0.3664772009	35
1033418819	SYLTE	DEREK	STEVEN	20200 54TH AVE W		LYNNWOOD	WA	980366318	0.3666588498	35
1124469127	GRASCH	ANTON		820 N CHELAN AVE		WENATCHEE	WA	988012028	0.3666775685	35
1871539601	ROGOZA	MICHAEL		413 LILLY RD NE		OLYMPIA	WA	985065133	0.3667925696	35
1649377508	FITZGERALD	ALLISON		541 W. SECOND AVENUE		TWISP	WA	98856	0.3668211812	35
1811909005	LEEDY	JAMES	EDWARD	1135 JADWIN AVE		RICHLAND	WA	993523434	0.3668251687	35
1427003540	SLOANE	DANIEL	EDWIN	210 GOVERNMENT RD		MATTAWA	WA	993495116	0.3669313781	35
1861543035	DAVIES	STACY	J	22216 SE 272ND ST		MAPLE VALLEY	WA	980387420	0.3670017931	35
1295789659	OLSEN	ROGER		840 N 5TH AVE	STE 2100	SEQUIM	WA	983823045	0.3670150998	35
1356333892	ZUCK	GREGORY	DEAN	212 SKYLINE DR		WHITE SALMON	WA	986720212	0.3672680819	35
1538664040	WATSON	ANN	ELIZABETH	1910 11TH AVE E		SEATTLE	WA	981024219	0.3675298064	35
1003941402	BIALER	ALLAN	JEFFREY	540 NE 85TH ST		SEATTLE	WA	981152929	0.3680298572	35
1255431771	ALLMON	THOMAS	CRAIG	12607 SE MILL PLAIN BLVD		VANCOUVER	WA	986846055	0.3681719044	35
1154308377	HUFBAUER	SARAH	BETH	500 19TH AVENUE		SEATTLE	WA	98112	0.3682882131	35
1467427880	HATCHER	MARYLOU		8910 VERNON RD		LAKE STEVENS	WA	982582400	0.3684423307	35
1013255090	STEVENS	WILLIAM	ALEXANDER	914 S SCHEUBER RD		CENTRALIA	WA	985319027	0.368575297	35
1902916943	BALEK	WALTER	W	322 W NORTH RIVER DR		SPOKANE	WA	992013208	0.3686628055	35
1700171980	LEE	AIMEE	JEEYOUNG	3927 RUCKER AVE		EVERETT	WA	982014833	0.3686744251	35
1447631015	RUDMAN	LARRI		1806 W LINCOLN AVE		YAKIMA	WA	989022473	0.3686755264	35
1407029903	MCCOMBS	ANN	BROWN	16236 SE 24TH ST		BELLEVUE	WA	980085408	0.3686952551	35
1255484630	MCAFEE	SCOTT	R.	23320 HIGHWAY 99		EDMONDS	WA	980268744	0.368737064	35
1467476606	BROGREN	JULIE	K	4410 106TH ST SW		MUKILTEO	WA	982754700	0.3689004641	35
1538120407	SMITH	VANOY	H	1990 HOSPITAL DR	SUITE 100	SEDRO WOOLLEY	WA	982849315	0.369072193	35
1174865026	SMITH	MIRIAM	OLSON	20200 54TH AVE W		LYNNWOOD	WA	980366318	0.3691194739	35
1669526208	HUNTINGTON	DAVID	C.	9800 4TH AVE NE		SEATTLE	WA	981152152	0.3694526592	35
1376625392	SARGENT	CHRISTOPH		7315 212TH ST SW	SUITE 101	EDMONDS	WA	980267610	0.3696228919	35
1780882233	AKAVAN	SHAWN		7203 129TH AVE SE	STE 200	NEWCASTLE	WA	980561412	0.3697660958	35
1578530697	O'KINSELLA	STACEY	E.	1400 E KINCAID ST	URGENT CARE	MOUNT VERNON	WA	982744127	0.3697902613	35
1417169277	HOANG	KATHERINE		4550 FAUNTLEROY WAY SW	SUITE 100	SEATTLE	WA	981262740	0.3698272036	35
1609845015	LEWIS	RICHARD	D	815 K ST		HOQUIAM	WA	985503705	0.3701710926	35
1619313400	IRELAND	LAURA	MICHELLE	550 16TH AVE STE 100		SEATTLE	WA	981225636	0.3703258584	35
1386175891	CEESAY	LAMIN	YUSUPHA	3927 RUCKER AVE		EVERETT	WA	982014833	0.3703705898	35
1265455612	LUNA	WUACA	K	4033 TALBOT RD S	STE 570	RENTON	WA	980555772	0.3705561507	35
1316914716	HOLLOW	WALTER	B	9800 4TH AVENUE NE		SEATTLE	WA	98115	0.3706539005	35
1982132213	OSEGUERA	ALBERTO		1959 NE PACIFIC ST		SEATTLE	WA	981950001	0.3707142204	35
1568432854	KREBS	RICHARD	STEWART	2310 CRESTLINE DR		BELLINGHAM	WA	982295903	0.3707686613	35
1124336797	DO	THUY	DAN THI	550 16TH AVE	STE 100	SEATTLE	WA	981225699	0.370927666	35
1184620957	PETERSEN	LISA	JO	933 RED APPLE RD STE D	CENTRAL WAS	WENATCHEE	WA	988013370	0.3711861313	35
1659726271	KHETPAL	SALOCHNA		15214 CANYON RD E STE 100		PUYALLUP	WA	983757457	0.3712611428	35
1164528238	BOWLES	TERRA		219 STATE AVE N STE 100		KENT	WA	980304543	0.3713609885	35
1912904285	PAIK	KIWAN		1570 N 115TH ST	SUITE 16	SEATTLE	WA	981338412	0.3714805764	35
1851464937	PLAYSTEAD	JENNIFER	ANNE	5130 CORPORATE CENTER CT SE		LACEY	WA	985035957	0.3717411078	35
1053459578	ELLO	MARIA ALE	TABIO	4309 W. 27TH AVE.	SUITE 301	KENNEWICK	WA	993360128	0.371970683	35
1750323200	MANOLE	IRINA		16110 8TH AVE SW	SUITE A-1	BURIEN	WA	981662962	0.3721451905	35
1124478870	AGUILAR	LAURA	LYNN	26458 MAPLE VALLEY BLACK DIAMOND RD SE		MAPLE VALLEY	WA	98038	0.3722058848	35
1861433906	JANSEN	THOMAS	HOWARD	1551 NW 54TH ST		SEATTLE	WA	981073845	0.3723833074	35
1639249535	SARVASY	PAUL		220 UNITY ST	INTERFAITH	BELLINGHAM	WA	982254429	0.3724631804	35
1366895732	TRAN	STANFORD		1701 18TH AVE S		SEATTLE	WA	981444317	0.373303584	35
1891963468	KOSHY	REENA	ANNA	125 16TH AVE E		SEATTLE	WA	981125211	0.3738049513	35
1700831823	SCHNEIDER	SAMUEL	ELI	5901 N LIDGERWOOD ST STE 126		SPOKANE	WA	992081122	0.3743348817	35
1700996436	GULDEN	KIRK	D	2075 BARKLEY BLVD STE 105		BELLINGHAM	WA	982266614	0.3744680487	35
1881072130	ODONNELL	NOAH		2901 174TH ST NE		MARYSVILLE	WA	982714743	0.3744895982	35
1053605493	BOND	BLAKE	J	1000 WALLACE WAY		GRANDVIEW	WA	989308805	0.3746444045	35
1215934054	SPENCER	ALISON	J	4816 SHE NAH NUM DR SE		OLYMPIA	WA	985139105	0.3747737731	35
1316998354	HAMMERSTROM	DOUGLAS		2020 E 29TH AVE	LOWER LEVEL	SPOKANE	WA	992033917	0.374972115	35
1740411701	BARBER	JENNIFER	LYNN	2930 MAPLE ST		EVERETT	WA	982013832	0.3751748746	35
1114942596	PECK	DENNIS	W	1620 COOPER POINT RD SW		OLYMPIA	WA	985025736	0.3752607337	35
1053324731	KUSEYBI	ZENA		7426 W BONNIE PL		KENNEWICK	WA	993361124	0.3753261926	35
1457371155	KAISER	JOHN		16811 SE MCGILLIVRAY BLVD		VANCOUVER	WA	986833404	0.3754990834	35
1326206681	KELLEY	KAL		358 N. MAIN STREET		COLVILLE	WA	991147005	0.3758224465	35
1174562623	CULHANE	THOMAS		700 NE 87TH AVE		VANCOUVER	WA	986641913	0.375969344	35
1669711685	SARAN	SIMRAT		1450 1ST AVE SW		QUINCY	WA	988481695	0.3760153429	35
1194156257	SYMONDS	JAMES	KRAFT	1605 WASHINGTON AVE		ENUMCLAW	WA	98022	0.3762888789	35
1891844544	BORROMEO	MARIVIC	V.	9800 4TH AVE NE		SEATTLE	WA	981152152	0.3767365633	35
1376629097	TIMBERLAKE	DIANE	MARIE	325 9TH AVE		SEATTLE	WA	981042499	0.3768035124	35
1427185974	RICE	JACK	C	700 LILLY RD NE		OLYMPIA	WA	985065115	0.3768174459	35
1366469264	TORAYA	CINDY	E	315 MARTIN LUTHER KING JR WAY		TACOMA	WA	984054234	0.3768354591	35
1073505020	FOX	BRIAN	L	700 LILLY RD NE		OLYMPIA	WA	985065115	0.3769241797	35
1053481432	CLANCY	MICHAEL	A	835 GEORGIANA ST		PORT ANGELES	WA	983623511	0.3771880713	35
1811308893	MARALLAG	MARNONETT	J	2671 NE 46TH ST		SEATTLE	WA	981055041	0.3775987981	35
1104171974	SIDHU	KANWARDEE	KAUR	205 10TH ST NE	STE 200	AUBURN	WA	980024019	0.3777829694	35
1215595509	DUONG	HIEU	THI MINH	525 LILLY RD NE		OLYMPIA	WA	985065101	0.3777849681	35
1891786448	SIMONS	LOUISE	A	503 E HIGHLAND AVE		CHELAN	WA	988168631	0.3779132242	35
1619051497	POTTHOFF	TROY	L	2015 2ND AVE UNIT 1803		SEATTLE	WA	981214020	0.3780530646	35
1073573838	SCHAETZEL-HIL	K BURNELL		3525 ENSIGN RD NE	STE. F	OLYMPIA	WA	98506	0.3785163683	35
1598798472	WILLNER	ANDREW	N	3021 GRIFFIN AVE		ENUMCLAW	WA	980222369	0.3788573101	35
1700987476	UPTON	STEPHANIE	J	525 LILLY RD NE		OLYMPIA	WA	985065101	0.3790496762	35
1306920012	NGUYEN	THI	CAM	12917 SE 38TH ST STE 100		BELLEVUE	WA	980061349	0.3790954535	35
1952560179	GRAY	HELEN	NHAN	11800 NE 128TH ST	SUITE 300	KIRKLAND	WA	980347208	0.3795330284	35
1699837518	KINNISH	WILLIAM	H	2005 NW SAMMAMISH RD	BLDG B	ISSAQUAH	WA	980275364	0.379624617	35
1609027259	PRAKASAM	MENAKA	UMAPATHY	13231 SE 36TH ST	SUITE 110	BELLEVUE	WA	980067321	0.3798909711	35
1164495388	COX	STEVEN		NE 1125 WASHINGTON AVE.	WASHINGTON	PULLMAN	WA	991640001	0.3810600147	35
1346266335	VOORHIES	STEPHEN	F	820 N CHELAN AVE		WENATCHEE	WA	988012028	0.3813118066	35
1881919769	REY	CLAUDIA	ROCIO	5580 NORDIC PL		FERNDALE	WA	982489138	0.3813522921	35
1780604413	GUZMAN	NOEL		222 NE PARK PLAZA DR	SIUTE 100	VANCOUVER	WA	986845895	0.3816623834	35
1366486540	THOMAS	SYLVIA		5920 100TH ST. SW	#31	LAKEWOOD	WA	984990000	0.3819905805	35
1043369044	BISHOP	RACHEL	A.	1117 SPRING ST		FRIDAY HARBOR	WA	982509782	0.3822086246	35
1467984062	HEMMING	MICHAEL		11225 PACIFIC AVE S		TACOMA	WA	984445525	0.3822278703	35
1073519492	MCNAUGHTON	MARSE	L	3733 S THOMPSON AVE		TACOMA	WA	984185013	0.3823953827	35
1578784336	HEMPEL	ERIC	DOUGLAS	800 N 5TH AVE STE 101		SEQUIM	WA	983823045	0.3827329401	35
1154475077	AVRIETT	DONALD	C.	9800 4TH AVE NE		SEATTLE	WA	981152152	0.3830180575	35
1275529240	HOUSTON	BRADLEY	L	433 E 8TH ST		PORT ANGELES	WA	983626219	0.3830216356	35
1134271562	POWELL	SUSAN	LISKER	700 LILLY RD NE		OLYMPIA	WA	985065115	0.3830967096	35
1528331469	LARSSON	CHARLES	EVERT	528 MYRTLE AVENUE		LA CONNER	WA	98257	0.3832980932	35
1992743546	LANDCHILD	MELINDA		8716 E MILL PLAIN BLVD		VANCOUVER	WA	986642531	0.3833266913	35
1891178653	LANDRY MORENO	NICOLE	LEANNE	1718 E KESSLER BLVD		LONGVIEW	WA	986321842	0.383348901	35
1710473590	WALKER	SANDRA	LOUISE	14301 NW COHO RUN		BREMERTON	WA	98312	0.3839061891	35
1093765505	DIAMOND	DANIEL	ELDREDGE	450 S KITSAP BLVD	SUITE 100	PORT ORCHARD	WA	983663773	0.3845862823	35
1780672725	JOHNSON	EDWARD	D	840 S MEYERS ST		KETTLE FALLS	WA	99141	0.3846774871	35
1053738443	ENGHUSEN	KRISTIAN		322 W NORTH RIVER DR		SPOKANE	WA	992013208	0.3847500455	35
1639439474	ALEINIKOFF	SHOSHANA	COHEN	26401 PACIFIC HWY S STE 101		DES MOINES	WA	981989247	0.3849132603	35
1629084041	POWERS	LAUREL	I	1708 E 44TH ST		TACOMA	WA	984044611	0.3849655275	35
1699799387	FUCHS	JOHN	W	623 122ND STREET CT NW		GIG HARBOR	WA	983329611	0.3859266818	35
1912941907	KAPPELMAN	MICHAEL		20518 MONUMENT RD. SW		VASHON	WA	980706613	0.3860789847	35
1972720043	PINEDA	DINELLE	MARIA	550 16TH AVE STE 100		SEATTLE	WA	981225636	0.3860817665	35
1407895220	SCHUMER	DAVID	S.	202 N DIVISION ST	PLAZA 2 SUI	AUBURN	WA	980014939	0.3863972874	35
1750739934	GRANA	MATTHEW		2209 E 32ND ST		TACOMA	WA	984044922	0.3864026961	35
1093026387	LARSON	ANGELA	NOEL	907 GEORGIANA ST		PORT ANGELES	WA	98362	0.3864466261	35
1336405596	WELTY	JOY	M	3015 SQUALICUM PKWY STE 120		BELLINGHAM	WA	982251906	0.3864647599	35
1821158734	MOYER	ROBIN	NELSON	410 E KING ST		CHEWELAH	WA	991090137	0.3866549239	35
1225055080	DURALDE	YOLANDA		1112 S 5TH ST		TACOMA	WA	984053742	0.3869781733	35
1467415612	MOORE	L GORDON		7010 32ND AVE NE		SEATTLE	WA	981155907	0.3869979034	35
1033163381	SULLIVAN	CHARLES	D	840 N 5TH AVE	STE 2100	SEQUIM	WA	983823045	0.3876159822	35
1982657839	ARBELO	NILDA		22000 MARINE VIEW DR S	STE 200	DES MOINES	WA	981986233	0.3876524644	35
1891768610	CHERRY	THOMAS	ISIDOR	4915 25TH AVE NE STE 300W		SEATTLE	WA	981055668	0.3877140197	35
1689058075	YEE	DANIELLE	K	4800 COLLEGE ST SE		LACEY	WA	98503	0.3877747461	35
1598795783	HOGGE	JASON	GREGORY	1213 24TH ST	#100	ANACORTES	WA	982212592	0.3878225854	35
1528059441	FLYNN	MARK	JOSEPH	2930 MAPLE ST		EVERETT	WA	982013832	0.387885031	35
1730318999	REINERTSEN	KIMBERLY		3927 RUCKER AVE		EVERETT	WA	982014833	0.3881099198	35
1447304381	LIN	ELIZABETH	H	125 16TH AVE E	CSB-4	SEATTLE	WA	981125211	0.3884406939	35
1205919958	ORCHARD	REYNOLD	G	1718 E KESSLER BLVD		LONGVIEW	WA	986321842	0.3885675675	35
1235167180	PEZZOLESI	INGELA		9398 RIDGETOP BLVD NW		SILVERDALE	WA	983838505	0.3889299908	35
1659335255	DOERFLER	MAURICE	LEE	38700 SE RIVER ST		SNOQUALMIE	WA	98065	0.3892841625	35
1770945065	SCHOWALTER	KAREN		5741 N 26TH ST UNIT 115		TACOMA	WA	984072415	0.3895520053	35
1285081802	TRICKETT	KRISTI	H	501 S 5TH AVE		YAKIMA	WA	989023550	0.3897627333	35
1538114491	DABNEY	SUE	A	2075 BARKLEY BLVD	SUITE 105	BELLINGHAM	WA	982266614	0.3905349655	35
1336164516	NAMKUNG	KENNETH	KYUN	209 MARTIN LUTHER KING JR WAY		TACOMA	WA	984054265	0.3907130116	35
1518221233	LOGAN	REBECCA	LORRAINE	12607 SE MILL PLAIN BLVD		VANCOUVER	WA	986846055	0.390732493	35
1518273960	RAMOS	ODESSA	M	1608 S J ST FL 2		TACOMA	WA	984054930	0.391098092	35
1821390394	XIONG	LASLEY		15809 BEAR CREEK PKWY		REDMOND	WA	980521542	0.3911573018	35
1518220169	BLACKE	MATTHEW		525 LILLY RD NE		OLYMPIA	WA	985065101	0.3916737006	35
1144256298	BANKEN	JOEL	T	100 HIGHLINE DR		EAST WENATCHEE	WA	988025341	0.3917235911	35
1619079456	DOEDERLEIN	SUSAN	MARIE	6300 9TH AVE NE	SUITE 200	SEATTLE	WA	981158515	0.391736224	35
1154484400	PULLEN	EDWARD	A	3908 10TH ST SE		PUYALLUP	WA	983742188	0.3922631733	35
1326028358	FLYNN	DIANE	M	9040 JACKSON AVE		TACOMA	WA	984310001	0.3934306248	35
1922193069	BATTLE	RON	M	4545 CORDATA PKWY		BELLINGHAM	WA	982267123	0.3934316274	35
1790850337	BUSER	CHARLES		3000 LIMITED LN NW		OLYMPIA	WA	985022704	0.3940294955	35
1205890811	WILCOX	JOHNNA	K.	11603 STATE AVE STE G		MARYSVILLE	WA	982718465	0.3940560633	35
1063730570	DAVENPORT	JONATHAN	ACOB	616 RAILROAD AVE	STE 1&2	ZILLAH	WA	98953	0.3942365639	35
1164520615	GREELY	MICHAEL	J	315 MARTIN LUTHER KING JR WAY		TACOMA	WA	984054234	0.3942996563	35
1205857331	RYDER	AMANDA	G	504 N 40TH AVE		YAKIMA	WA	989084311	0.3944598252	35
1124103932	MACKENZIE	SARA	LOUISE CA	UW CAMPUS	EAST STEVEN	SEATTLE	WA	981954410	0.3950096864	35
1992852313	DACEY	SARA	SALLIE RU	9800 4TH AVE NE		SEATTLE	WA	981152152	0.3951216738	35
1760860647	SOEHREN	LISA		1720 2ND ST		CHENEY	WA	990041910	0.3954101491	35
1902997638	YUEN	ALBERT	F.M.	4301 HOYT AVE		EVERETT	WA	982032316	0.3955393175	35
1700921764	HASHISAKI	GERALDINE	A	125 16TH AVE E		SEATTLE	WA	981125211	0.3956076588	35
1467695965	CAMPBELL	BARRETT	HUNTER	9040A JACKSON AVE		JOINT BASE LEW	WA	984310001	0.3958574791	35
1831112929	GROMKO	LINDA	J.	200 W MERCER ST	#104	SEATTLE	WA	981193995	0.3961827836	35
1801988902	KRAUS	ANGELIKA	B	714 W PINE ST		NEWPORT	WA	991569046	0.3962810852	35
1659390631	CHRISTIAN	ELIZABETH	EMILY	433 E 8TH ST		PORT ANGELES	WA	983626219	0.3965737277	35
1518986413	JOHNSON	KRISTEN	RANDI	11011 MERIDIAN AVE N	SUITE 200	SEATTLE	WA	981338967	0.3967334295	35
1497803936	DUDGIKAR	DARSHANA		37624 SE FURY ST		SNOQUALMIE	WA	980659680	0.3968518895	35
1720034242	HANLON	WANDA	JUARROS	18 NW 20TH AVE STE 101		BATTLE GROUND	WA	986044175	0.3968640619	35
1881723534	HANSON	ROGER	W	400 E 5TH AVE		SPOKANE	WA	992021334	0.3974692698	35
1437412806	DEAN	CHRISTIAN	A	3400 CALIFORNIA AVE SW		SEATTLE	WA	981163307	0.3974884313	35
1932555620	MCLAUGHLIN	ERIN		3915 TALBOT RD S	SUITE 401	RENTON	WA	980555738	0.39750268	35
1386055705	NICHOLSON	JULIE	TIERNEY	619 156TH AVE SE		BELLEVUE	WA	980075328	0.3975197009	35
1447647300	MARTINEZ	PATRICIA		904 7TH AVE		SEATTLE	WA	981041132	0.3976231759	35
1104168434	CHARLES	JESSE	WADE	1116 HWY 20		WINTHROP	WA	98862	0.3976344347	35
1912496043	LUCHETTI	GIANNA	GRACE	624 E FRONT AVE		SPOKANE	WA	992022139	0.3978430831	35
1902904345	OLSEN	LISA	JANE	MADIGAN ARMY MEDICAL CENTER 9040 JACKSON		TACOMA	WA	984930003	0.3980146145	35
1033270848	ENNIS	JEREMY	S	2000 W MARINE VIEW DR		EVERETT	WA	98207	0.3982658542	35
1235399825	COLEMAN	MICHELE	KAY	125 N 18TH ST	SUITE 'B'	MOUNT VERNON	WA	982733902	0.3983105437	35
1831484591	SIMPSON	PATRICK	CHARLES	1201 N 175TH ST		SHORELINE	WA	981335064	0.3985660097	35
1275915977	KANG	SIMRANJIT		100 E 33RD ST STE 100		VANCOUVER	WA	986632776	0.3989992707	35
1336137868	WILKE	CATHERINE	B	17500 SE 392ND ST		AUBURN	WA	980929705	0.3991210099	35
1326095076	TUASON	DESMOND	B	2641 CHERRY AVE		BREMERTON	WA	983104230	0.3992188635	35
1447331780	RARDEN	XANDRA	ELLEN	13030 MILITARY RD S STE 200		TUKWILA	WA	981683001	0.3992707429	35
1881128353	JEMISON	ERIC	JACOB	16528 E DESMET CT STE B3100		SPOKANE VALLEY	WA	992163522	0.3993323955	35
1245523695	WANG	HSIN-YI		20200 54TH AVE W		LYNNWOOD	WA	980366318	0.399598214	35
1386690261	FREED	STUART		820 N CHELAN AVE		WENATCHEE	WA	988012028	0.399747919	35
1396972972	OBIANWU	OTIBHO		550 16TH AVE	STE 400	SEATTLE	WA	981225699	0.3998026128	35
1750482865	COFFMAN	WENDY	J.	19200 N KELSEY ST		MONROE	WA	982721431	0.4001694584	35
1063675353	LINDELL	ANITA	K	209 N 54TH ST		SEATTLE	WA	981036013	0.4004078607	35
1598043069	RABBANI	AFFAN	WAJAHAT	914 S SCHEUBER RD		CENTRALIA	WA	985319027	0.400689149	35
1801997119	MUNOZ	ROBERT	H.	19200 N KELSEY ST		MONROE	WA	982721431	0.4009593545	35
1932115169	EDWARDS	JAMES	J	380 CHASE AVE	CONVENIENT	WALLA WALLA	WA	993622924	0.401212217	35
1124067087	MARKEGARD	SHANNON	LYNN	23846 SE KENT KANGLEY RD		MAPLE VALLEY	WA	980386848	0.4012320924	35
1477572873	ATKINSON	JOHN	WESLEY	1339 ALAMEDA AVE		FIRCREST	WA	984666552	0.4017002184	35
1699827915	BRUNNER	DEBORAH	K	9800 4TH AVE NE		SEATTLE	WA	981152152	0.4018884839	35
1609445683	REDFEARN	JENNIFER	T	940 NORTHGATE DR		RICHLAND	WA	993523505	0.4020109402	35
1285857136	CHUBBUCK	JIMMY	DEAN	2120 RYAN RD		BUCKLEY	WA	983219115	0.4020653974	35
1205063880	CEAZAN	NOAH		700 LILLY RD NE		OLYMPIA	WA	985065115	0.4020750613	35
1669476131	GONDO	ROY	E	611 N 39TH AVE		YAKIMA	WA	989026348	0.4020993446	35
1184661522	SJERVEN	RAYMOND	HERBERT	813 S AUBURN ST		KENNEWICK	WA	993365661	0.4021260251	35
1891760856	HUGHES	VICTORIA	RACHEL	9040 JACKSON AVE		TACOMA	WA	984314613	0.402195316	35
1659533990	MUNIR	SAYF	R	701 HOSPITAL LOOP	SUITE 350	FAIRCHILD AIR	WA	990118704	0.4023767199	35
1336193820	MAYER	HAROLD		10510 GRAVELLY LAKE DR SW		LAKEWOOD	WA	984995036	0.40265039	35
1336334986	WALDMAN	MICHAEL	JOSEPH	9927 MICKELBERRY RD NW	SUITE 131	SILVERDALE	WA	983837860	0.4026663329	35
1780655001	FALZON	CHARLES	C	10416 5TH AVE NE		SEATTLE	WA	981257402	0.4026862282	35
1598075764	WERNER	MIKE	DAVID	3432 S BAY RD NE		OLYMPIA	WA	985062958	0.4027247151	35
1942559471	ENDRES	JOHN	RICHARD	2543 PARAMOUNT DR		ENUMCLAW	WA	980222013	0.4030948265	35
1326016825	CARLSON	MARK		3927 RUCKER AVE		EVERETT	WA	982014833	0.4031934107	35
1952436263	SCHEEL	GAYTRI	PURI	3901 HOYT AVE		EVERETT	WA	982014918	0.4036184439	35
1972999506	CONNOR	ERIN	MICHELLE	9040 JACKSON AVE		TACOMA	WA	984311100	0.4041170927	35
1023022258	DUNNINGTON	DAVID	A	306 S OLYMPIC AVE		ARLINGTON	WA	982231533	0.4041479097	35
1679592364	ZIEMANN	JOY	LOUISE	34616 11TH PL S	STE 4	FEDERAL WAY	WA	980038705	0.4043972117	35
1407909880	BROOKS	MARIA	CHRISTINA	222 STATE AVE N		KENT	WA	980304544	0.4044034339	35
1205356276	DAO	MINH	HANG	14410 SE PETROVITSKY RD STE 104		RENTON	WA	980588900	0.404489509	35
1659373488	SCHMIDT	GRANT	C	3901 HOYT AVE		EVERETT	WA	982014918	0.4046494185	35
1568524395	DEBELL	MEGAN	A	1633 BELLEVUE AVE STE A		SEATTLE	WA	981226820	0.405369803	35
1972657781	ARAHMAN	ENASS	A.	325 9TH AVE		SEATTLE	WA	981042420	0.4056810534	35
1861982944	KERNAN	CASEY		2601 CHERRY AVE STE 315		BREMERTON	WA	983104201	0.4063328548	35
1457410110	GORDON	DAVID	M.	930 N BROADWAY		EVERETT	WA	982011409	0.4064547966	35
1770519217	MAYEDA	KENNETH	EUGENE	2902 BEACON AVE S		SEATTLE	WA	981445816	0.406747298	35
1942425723	KURIBAYASHI	AYA		3927 RUCKER AVE		EVERETT	WA	982014833	0.4068488602	35
1295836815	LERAAS	JOHN		8617 MARTIN WAY E	SUITE 101	LACEY	WA	985165805	0.4068500681	35
1427094457	YI	XING		9505 S STEELE ST		TACOMA	WA	984441858	0.4072476814	35
1306887658	LYNCH	DAVID	A	3130 SQUALICUM PKWY	SUITE 100	BELLINGHAM	WA	982251940	0.4073511792	35
1841389517	COLLINS	ANGELA	JEANETTE	291 C ST UNIT 110		WASHOUGAL	WA	986712168	0.4074109008	35
1699120246	WILLIAMS	GABRIEL	KANE	916 KOALA DR		OMAK	WA	988419759	0.4081560883	35
1902821234	KRAFT	DEBRA	M	720 S 320TH ST STE E		FEDERAL WAY	WA	980035254	0.4081635729	35
1750544532	GILMORE	ARI		1200 12TH AVE S		SEATTLE	WA	981442712	0.4084416243	35
1003967456	JOHNSON	CLIFFORD	JOHN	7320 179TH ST SW		EDMONDS	WA	980265534	0.4084747035	35
1013051978	CARR	FRANKLIN	DEAN	2701 156TH AVE NE		REDMOND	WA	980525513	0.4085206424	35
1184652943	HANEY	JEFFREY	JASON	624 E FRONT AVE		SPOKANE	WA	99202	0.408715524	35
1972859114	VANDEVEN	THOMAS	CARMINE	819 S 13TH ST	SRC RESIDEN	MOUNT VERNON	WA	982744112	0.4090602828	35
1023497310	CUEVAS	DARREN		1701 N 13TH ST		SHELTON	WA	985842077	0.4093928898	35
1457346603	KORASICK	JOCELYN	J	14408 E SPRAGUE AVE		SPOKANE VALLEY	WA	992162167	0.4097709504	35
1114012507	TRAN	KY	V.	4203 RAINIER AVENUE, SOUTH	SUITE C	SEATTLE	WA	981181390	0.4098723305	35
1194381319	STEADMAN	BROOKE	ELIZABETH	1806 W LINCOLN AVE		YAKIMA	WA	989022473	0.4100433413	35
1417031139	PURDON	MICHAEL	A.	1401 MADISON ST STE 100		SEATTLE	WA	981041316	0.4101420494	35
1982910329	ESPIRITU	JORDAN	V	15812 E INDIANA AVE		SPOKANE VALLEY	WA	992161875	0.4102329027	35
1629021852	STAFFORD	LYNDA	BRADY	319 E PIONEER AVE		MONTESANO	WA	985634601	0.4103913896	35
1740270131	BRUNK	DONALD	A	220 UNITY ST		BELLINGHAM	WA	982254429	0.4104843975	35
1831381334	LOMARDA	MARIA CEL	BARGAS	1608 S J ST		TACOMA	WA	984054930	0.4108891694	35
1245301241	BREUNER	RICHARD	J.	1401 MADISON ST STE 100		SEATTLE	WA	981041316	0.4109724678	35
1518992866	NEWTON	FRANK	J	1ST SPECIAL FORCES GROUP (AIRBORNE)		FORT LEWIS	WA	98433	0.411209657	35
1982795282	WHITE	JEANIE	DIANE	16703 SE MCGILLIVRAY BLVD	SUITE 120	VANCOUVER	WA	986834300	0.4113605751	35
1407381700	MAIN	HANA	R	1401 MADISON ST STE 100		SEATTLE	WA	981041316	0.4119171712	35
1972591139	WILSON	DORIS		939 MT VIEW DR	SUITE 100	SHELTON	WA	985844410	0.4122288206	35
1184158560	BAKER	LAURA	KATHRYN	915 NE VALLEY RD		PULLMAN	WA	991633845	0.4123057073	35
1760414668	WILCZYNSKA-OB	KAROLINA	AGNIESZKA	150 DENNIS ST SW		TUMWATER	WA	985015459	0.4124241725	35
1669553723	PETERSON	JON	T	1213 24TH ST STE 100		ANACORTES	WA	982212595	0.4125385617	35
1609057975	HENN	JOHN		450 NW GILMAN BLVD STE 201		ISSAQUAH	WA	980272483	0.4125962548	35
1598819161	GAYMAN	JOHN	P.	201 16TH AVE E		SEATTLE	WA	981125226	0.4126683001	35
1972594380	SHERMER	KENNETH		600 ORONDO AVE	STE 1	WENATCHEE	WA	988012800	0.4127650496	35
1952746893	MANDELL	REBECCA	Y.	2930 MAPLE ST		EVERETT	WA	982013832	0.413641677	35
1174570550	THOMPSON	CHRIS	R	201 16TH AVE E		SEATTLE	WA	981125226	0.4137184096	35
1255440079	LANGE	STEVEN	H	1430 BROADWAY		EVERETT	WA	982011720	0.414101423	35
1083696975	CHIA	NOEL	MING	8301 161ST AVE NE	SUITE 308	REDMOND	WA	980523858	0.414233261	35
1588095749	HILBY	CORAL		2520 ISLAND DR NW		OLYMPIA	WA	985029749	0.414343619	35
1710993613	MCGILL	CHARLES	L	1610 BISHOP RD SW	SUITE 101	TUMWATER	WA	985127303	0.4144212652	35
1396765541	HANEY	BYRON	L	107 E MOUNTAIN VIEW AVE		ELLENSBURG	WA	989265312	0.414654968	35
1942844287	ANDERSON	ESMERALDA	CHAVEZ	6201 SUMMITVIEW AVE STE 106		YAKIMA	WA	989083027	0.4149333655	35
1427169911	HARVEY	DAVID	ALLEN	4464 FREMONT AVE N	SUITE 103	SEATTLE	WA	981037273	0.4150215818	35
1982718235	ELLISON	WARREN	L	1207 EVERGREEN CT		CLARKSTON	WA	994032843	0.4156806499	35
1932177664	MARESCA	THERESA	M	611 12TH AVE S	SUITE 200	SEATTLE	WA	981441910	0.4156879272	35
1760639603	DEAKINS	JACOB	CHARLES	551 E HAWTHORNE RD		SPOKANE	WA	992181417	0.4157216267	35
1194797126	HAMMER	NOA	CHRISTOPH	1 BOONE RD	NAVAL HOSPI	BREMERTON	WA	983121894	0.4158427452	35
1558599654	STODDARD	JOHN	R.	380 CHASE AVE	PROVIDENCE	WALLA WALLA	WA	99362	0.4158523099	35
1326013103	JACOBSON	STEVEN		401 2ND ST		SNOHOMISH	WA	982903008	0.4162239327	35
1073879383	GOOLD	BEN		1200 COOPER POINT RD SW STE 100		OLYMPIA	WA	985021172	0.4165416758	35
1356394258	WHARTON	MARCIA	M	15 SW EVERETT MALL WAY		EVERETT	WA	982042715	0.4171428291	35
1003874017	KIKI	JEFFREY	KARL	3950 KEENE RD		WEST RICHLAND	WA	99353	0.417203176	35
1043208135	ARTZIS	SAMUEL	A	840 S MEYERS ST		KETTLE FALLS	WA	99141	0.4173620471	35
1629638218	ZHANG	JINGWAN		525 LILLY RD NE		OLYMPIA	WA	985065101	0.4175491307	35
1649376237	HORIUCHI	MYRA		7315 212TH ST SW	SUITE 101	EDMONDS	WA	980267610	0.4179513275	35
1538173885	PANG	NANCY	CK	315 MARTIN LUTHER KING JR WAY		TACOMA	WA	984054234	0.4183019378	35
1306103684	CHA	CAROL	JANE HAN	14508 NE 20TH AVE STE 102		VANCOUVER	WA	986866434	0.4183034908	35
1205887114	O'NEILL	EVONN	LB	5952 BLACKSTONE WAY		NINE MILE FALL	WA	990264900	0.4183288884	35
1235242447	ROGERS	HEIDI	T	13014 120TH AVE NE		KIRKLAND	WA	980343015	0.4183872228	35
1164527206	SANDINE	KURT		3928 PACIFIC AVE SE		LACEY	WA	985031109	0.418524232	35
1780829168	MOSORA	BRYAN	EDWARD	31675 PACIFIC HWY S		FEDERAL WAY	WA	98003	0.4193826054	35
1659861938	FILLEBEEN	AMELIE	MONIQUE	140 SW 146TH ST		BURIEN	WA	981661912	0.4198776807	35
1740393180	DANKE	WILLIAM	E	333 WILLOW PT ROAD		MANSON	WA	98831	0.4202961071	35
1447697842	NGUYEN	JOHN		125 16TH AVE E FL 4		SEATTLE	WA	981125211	0.4207367727	35
1578941522	QUACKENBUSH	KALE		17700 SE 272ND ST		COVINGTON	WA	980424951	0.4209276454	35
[truncated: 2,791 more rows]
