# Supplementary material for: Prevalence and Correlates of COVID-19 Vaccine Information on Family Medicine Practices’ Websites in the United States: Cross-sectional Website Content Analysis
Source: JMIR Form Res. 2022 Nov 17;6(11):e38425. doi: 10.2196/38425 (PMC9671487; doi:10.2196/38425)
Supplement: Multimedia Appendix 1 [file formative_v6i11e38425_app1.zip › NPI datasets/WI_NPI.csv]

NPI	last_name	first_name	middle_name	Full name	address_line1	address_line2	city	state	zip	r	target_sample	Comment
1689782583	REINERS	THOMAS	K	THOMAS K REINERS, WI	144 E SUMMIT AVE	STE 100	WALES	WI	531839546	0.000243351	25	Website found
1255383394	KRESGE	DEAN	G	DEAN G KRESGE, WI	225 CHURCH ST	DEAN MEDICA	STOUGHTON	WI	535891801	0.000245045	25	Website found
1891012449	NELSON	KYLE		KYLE NELSON, WI	2801 W KINNICKINNIC RIVER PKWY		MILWAUKEE	WI	532153669	0.000705821	25	affiliated with aurora health
1477520112	FENNEMA	KAREN	E	KAREN E FENNEMA, WI	1 SCIENCE COURT		MADISON	WI	53711	0.00188453	25	associated with VA
1487732855	HANNA	NICKOLAS	F	NICKOLAS F HANNA, WI	5310 VALLEY RIDGE PLZ		MIDDLETON	WI	535622053	0.002222323	25	website not opening
1821105040	STICKELS	SUSAN	F	SUSAN F STICKELS, WI	6901 W EDGERTON AVE		MILWAUKEE	WI	53220	0.002644743	25	affiliated with aurora health
1801847348	MAEHL	JEFFREY	R	JEFFREY R MAEHL, WI	9252 N GREEN BAY ROAD		BROWN DEER	WI	532091104	0.00322047	25	affiliated with ascension
1134131626	VARGHESE	RENY		RENY VARGHESE, WI	946 N VAN BUREN ST		MILWAUKEE	WI	53202	0.003537281	25	affiliated with aurora health
1063527539	JANSSEN	GARY	J	GARY J JANSSEN, WI	102 W CANNERY ST		GREENWOOD	WI	54437	0.003745581	25	no website found
1760451165	LANDDECK	DANIEL		DANIEL LANDDECK, WI	315 W OAK ST		SPARTA	WI	546562150	0.003884834	25	Website found
1306866066	DYKSTRA	JODI		JODI DYKSTRA, WI	2906 S 20TH ST		MILWAUKEE	WI	532153732	0.00461488	25	affiliated with ascension
1689620072	MONTEMURRO	LEONARDO		LEONARDO MONTEMURRO, WI	6121 GREEN BAY RD STE 100		KENOSHA	WI	531422931	0.004983886	25	no website found
1528334737	SCHMIDT	JAMIE	L.	JAMIE L. SCHMIDT, WI	3916 N INTERTECH CT		APPLETON	WI	549136957	0.005295004	25	Website found
1851503064	MORALES VALDE	PATRICIA		PATRICIA MORALES VALDE, WI	414 DOCTORS CT		OSHKOSH	WI	549012065	0.00532523	25	affiliated with aurora health
1225250343	KAHL	JULIE	BETH	JULIE BETH KAHL, WI	11134 N. STATE RD 77	DULUTH CLIN	HAYWARD	WI	54843	0.006263643	25	Website found
1952535767	KUIKMAN	MEGAN	E	MEGAN E KUIKMAN, WI	10 TOWER DR		SUN PRAIRIE	WI	535901239	0.006321012	25	no website found
1093708588	LIJEWSKI	KERITH	W	KERITH W LIJEWSKI, WI	1687 E DIVISION ST		RIVER FALLS	WI	540221571	0.006509265	25	Website found
1285693325	HEIFNER	WILLIAM	R	WILLIAM R HEIFNER, WI	137 S MAIN ST		OREGON	WI	53575	0.006859663	25	Website found
1073508396	LAUKANT	JOANNA	L.	JOANNA L. LAUKANT, WI	1900 N DEWEY AVE		REEDSBURG	WI	539592214	0.007742613	25	Website found
1801879127	STRONG	JEFFREY	A	JEFFREY A STRONG, WI	100 EVERGREEN RD		MOUNT CALVARY	WI	530579726	0.008091564	25	webiste not opening
1285976563	MUBANGA	NICOLE	E	NICOLE E MUBANGA, WI	3003 W GOOD HOPE RD		MILWAUKEE	WI	53209	0.008550352	25	Website found
1861952939	BEINE	NICOLE	MARY	NICOLE MARY BEINE, WI	700 WEST AVE S		LA CROSSE	WI	546014783	0.008687671	25	part of mayo
1528590221	HARRINGTON	THOMAS	J	THOMAS J HARRINGTON, WI	6609 W GREENFIELD AVE		WEST ALLIS	WI	532144958	0.008745247	25	affiliated with aurora health
1356310601	WANG	JIE		JIE WANG, WI	5001 MONONA DR		MONONA	WI	537162636	0.00890094	25	no website found
1104455609	LAKS	KANE		KANE LAKS, WI	1121 BELL WEST BLVD		BELLEVILLE	WI	53508	0.00954532	25	no website found
1043396609	DURKES	SHANE	M	SHANE M DURKES, WI	849 KELLOGG AVE		JANESVILLE	WI	535462808	0.009684942	25	multistate health system
1710321807	NETKOWICZ	LISA	A	LISA A NETKOWICZ, WI	1821 S STOUGHTON RD		MADISON	WI	537162257	0.00992518	25	affiliated with ssm
1922595073	SCHWARTZ	NATHANIEL		NATHANIEL SCHWARTZ, WI	1100 BERGSLIEN ST		BALDWIN	WI	540022600	0.009999559	25	Website found
1801280177	BRAIMAH	OMUWA		OMUWA BRAIMAH, WI	1100 GATEWAY CT		WEST BEND	WI	53095	0.010249328	25	affiliated with aurora health
1194836510	HEDLUND	PATRICK	C	PATRICK C HEDLUND, WI	265 GRIFFIN ST E		AMERY	WI	540011439	0.010681896	25	Website found
1871561936	GRELLE	AMY	R	AMY R GRELLE, WI	2418 BREWERY RD		CROSS PLAINS	WI	53528	0.010824364	25	affiliated with uw health
1255505434	POTHEN	MATHEW		MATHEW POTHEN, WI	8348 WASHINGTON AVE		MOUNT PLEASANT	WI	534063733	0.011395342	25	affiliated with aurora health
1336709468	MEHRING	DANA		DANA MEHRING, WI	2901 35TH ST		KENOSHA	WI	531405117	0.011429654	25	no website found
1457485013	CAYDE LESLIE	MAYUMI	L.	MAYUMI L. CAYDE LESLIE, WI	916 E MAIN ST		WINNECONNE	WI	549869782	0.011490456	25	affiliated with ascension
1699702639	PETERSON	STEVEN	FRANK	STEVEN FRANK PETERSON, WI	3500 TOWER AVE		SUPERIOR	WI	548805335	0.011794584	25	affiliated with essentia
1326499682	MARTINEZ VACA	ALDO		ALDO MARTINEZ VACA, WI	6609 W GREENFIELD AVE		WEST ALLIS	WI	532144958	0.01202879	25	affiliated with aurora health
1174735252	WINTERFELDT	JESSICA	JEANNE	JESSICA JEANNE WINTERFELDT, WI	2321 STOUT RD		MENOMONIE	WI	547517003	0.012206632	25	no website found
1376926543	BLUMELL	BRYAN	R	BRYAN R BLUMELL, WI	235 E STATE ST		SAINT CROIX FA	WI	54024	0.012230083	25	Website found
1295183713	MCFARLAND	RYAN		RYAN MCFARLAND, WI	403 STAGELINE RD		HUDSON	WI	540161789	0.01257877	25	Website found
1093775504	CESNIK	JOHN	A	JOHN A CESNIK, WI	1222 E WOODLAND AVE		BARRON	WI	548121765	0.012828322	25	part of mayo
1003435728	HOTOVY	SARAH		SARAH HOTOVY, WI	1400 BELLINGER ST		EAU CLAIRE	WI	547035222	0.013104007	25	part of mayo
1841300092	WRITZ	PAUL	L	PAUL L WRITZ, WI	111 DEHNE DRIVE		COLBY	WI	54421	0.013121099	25	Website found
1912926791	DONOVAN	DANIEL	J	DANIEL J DONOVAN, WI	10101 S 27TH ST		FRANKLIN	WI	531327209	0.01316494	25	affiliated with ascension
1750731725	GREENE	LAUREN	VICTORIA	LAUREN VICTORIA GREENE, WI	235 E STATE ST		SAINT CROIX FA	WI	540244117	0.013258821	25	affiliated with scrmc
1427000967	KIDD	KENNETH	R	KENNETH R KIDD, WI	1305 W MAIN ST		WHITEWATER	WI	531901503	0.013626427	25	affiliated with ssm
1124130570	MCCLELLAND	JANICE	M	JANICE M MCCLELLAND, WI	1700 W STOUT ST		RICE LAKE	WI	548685000	0.013795738	25	affiliated with marshfield
1457388233	THOMAS	THOMAS		THOMAS THOMAS, WI	117 E GREEN BAY ST		SHAWANO	WI	541662443	0.013835971	25	no website found
1962447763	HAUGHWOUT	JEAN	CAMPBELL	JEAN CAMPBELL HAUGHWOUT, WI	301 TROY DR		MADISON	WI	537041521	0.013993571	25	mental health institute
1144266909	LAMBLE	PETER	J	PETER J LAMBLE, WI	301 E 2ND ST		RICHLAND CENTE	WI	535811900	0.014986024	25	affiliated with uw health
1194712786	CAMBRAY	ROBERT	W	ROBERT W CAMBRAY, WI	1821 S STOUGHTON RD		MADISON	WI	537162257	0.015255659	25	affiliated with ssm
1124342738	TERRY	RICHARD	N	RICHARD N TERRY, WI	1038 E GENEVA ST		DELAVAN	WI	531151921	0.015590532	25	affiiliated with mercy health
1972521383	MOERMOND	JAMES	O	JAMES O MOERMOND, WI	110 E 5TH AVE		ANTIGO	WI	544092710	0.015697417	25	website found
1306931670	SHEPICH	JEFFREY		JEFFREY SHEPICH, WI	12961 27TH AVE		CHIPPEWA FALLS	WI	547295699	0.015995303	25	affiliated with marshfield
1265496319	DOENIER	TODD	MICHAEL	TODD MICHAEL DOENIER, WI	1111 DELAFIELD ST	SUITE 321	WAUKESHA	WI	531883417	0.016192629	25	Website found
1912439639	TOOKEY	CHRISTOPH	J	CHRISTOPH J TOOKEY, WI	1111 W WISCONSIN ST		SPARTA	WI	546562233	0.016371031	25	part of gunderson
1386773174	MYRON	GARY		GARY MYRON, WI	350 PELLER RD		LAKE GENEVA	WI	531474543	0.016559463	25	affiliated with mercy health
1932495306	YEH	MICHAEL	KAI-HUA	MICHAEL KAI-HUA YEH, WI	515 22ND AVE		MONROE	WI	535661569	0.016734835	25	no website found
1699747394	AMADON	SANDRA	G	SANDRA G AMADON, WI	240 MAPLE AVE	PROHEALTH C	WAUKESHA	WI	531498475	0.017131971	25	affiliated with prohealth care
1760801120	POULOS	ANDREW		ANDREW POULOS, WI	617 W CLAIREMONT AVE		EAU CLAIRE	WI	547016223	0.018479466	25	Website found
1881660728	HOPE	ANNE	E	ANNE E HOPE, WI	7102 MINERAL POINT RD		MADISON	WI	53717	0.018727388	25	Website found
1821296054	FOUTS	JOANN		JOANN FOUTS, WI	100 MELBY ST		WESTBY	WI	546671012	0.019027507	25	no website found
1295785483	KASTENBERG	IRA	S	IRA S KASTENBERG, WI	237 W SEWARD ST		POYNETTE	WI	539559584	0.019743718	25	no website found
1780640094	GUSTAFSON	WILLIAM	G	WILLIAM G GUSTAFSON, WI	1630 CHIPPEWA DR		RHINELANDER	WI	545019503	0.019780032	25	affiliated with aspirus
1316901069	ROSE	JANINE	ELAINE	JANINE ELAINE ROSE, WI	235 E STATE ST		SAINT CROIX FA	WI	540244117	0.019864698	25	no website found
1700345527	CHRISTOPHERSO	KATERINA		KATERINA CHRISTOPHERSO, WI	2900 W OKLAHOMA AVE		MILWAUKEE	WI	532154330	0.019869902	25	no website found
1245518406	IKPE	INIEKE	MIKE	INIEKE MIKE IKPE, WI	235 E STATE ST		SAINT CROIX FA	WI	540244117	0.020050637	25	affiliated with scrmc
1982846960	HO	HEATHER	M	HEATHER M HO, WI	6900 N PORT WASHINGTON ROAD		GLENDALE	WI	532173921	0.020079425	25	affiliated with ascension
1538110515	DOUGLAS	LINDA	OLSON	LINDA OLSON DOUGLAS, WI	W1046 MARIETTA AVE	SUITE 230	IXONIA	WI	530369498	0.020217847	25	Website found
1841290616	HANDY	SHARON		SHARON HANDY, WI	53585 NOKOMIS RD	ATTN: SHARO	ASHLAND	WI	548064272	0.020543499	25	no website found
1588608251	KLINGLER	MARVIN	D	MARVIN D KLINGLER, WI	403 STAGELINE RD		HUDSON	WI	540167848	0.02083578	25	affiliated with hudson physicians
1194250597	QUINN	VICTORIA	C	VICTORIA C QUINN, WI	8400 WASHINGTON AVE		MOUNT PLEASANT	WI	534063735	0.020850753	25	affiliated with aurora health
1427165620	SIMONS	KRISTIN	J	KRISTIN J SIMONS, WI	600 WALNUT RIDGE DR		HARTLAND	WI	53029	0.021177291	25	affiliated with aurora health
1578536090	OSTERGAARD	JOHN	M.	JOHN M. OSTERGAARD, WI	2085 N. CALHOUN ROAD	PROHEALTH C	BROOKFIELD	WI	53005	0.022216388	25	affiliated with prohealth care
1609861574	MCKEE	CHARLES	A	CHARLES A MCKEE, WI	217 N GREEN BAY RD		APPLETON	WI	549115516	0.022468081	25	associated with primary care associates of appleton
1831206887	WEBBER	PAUL	R	PAUL R WEBBER, WI	248 MCHENRY ST		BURLINGTON	WI	53105	0.022842697	25	affiliated with aurora health
1083711071	SCHMIDT	HEATHER	PEARSON	HEATHER PEARSON SCHMIDT, WI	421 CAMELOT DR		FOND DU LAC	WI	549358335	0.023303226	25	affiliated with ssm
1093210049	RENIER	JOSEPH	STEPHEN	JOSEPH STEPHEN RENIER, WI	535 HOSPITAL RD		NEW RICHMOND	WI	540171449	0.023328524	25	affiliated with health partners
1205914736	PATEL	DIXIE	M.	DIXIE M. PATEL, WI	3611 S. CHICAGO AVE.	STE 100	SOUTH MILWAUKE	WI	531723738	0.023977143	25	affiliated with aurora health
1790852721	HOMA	BRUCE	A	BRUCE A HOMA, WI	5409 VERN HOLMES DR		STEVENS POINT	WI	544828853	0.024331017	25	affiliated with ascension
1013595362	BOBO	DANIEL	PAUL	DANIEL PAUL BOBO, WI	1400 BELLINGER ST		EAU CLAIRE	WI	547035222	0.024816887	25	part of mayo
1003971185	SHEA	LAWRENCE	M	LAWRENCE M SHEA, WI	3524 E MILWAUKEE ST		JANESVILLE	WI	535461626	0.024889447	25	affiliated with mercy health
1457362238	SLANE	ERIC	G	ERIC G SLANE, WI	105 E LINCOLN AVE		LANCASTER	WI	538132019	0.024944583	25	Website found
1831186295	THILL	JAMES	E	JAMES E THILL, WI	N2359 SCHACHT RD	THOUSAND HI	MARINETTE	WI	541439735	0.025230738	25	no website found
1427411875	DZWONCZYK	ELIZABETH		ELIZABETH DZWONCZYK, WI	801 S 70TH ST		WEST ALLIS	WI	532143147	0.025834281	25	affiliated with ascension
1467463273	STADER	ROBERT	E	ROBERT E STADER, WI	9177 OLD POTOSI RD		LANCASTER	WI	538139437	0.025855305	25	Website found
1619929700	NETTUM	JAMES	C	JAMES C NETTUM, WI	1313 FISH HATCHERY RD		MADISON	WI	537151911	0.026143453	25	affiliated with ssm
1104454735	LIN	BENITA		BENITA LIN, WI	815 10TH ST S		LA CROSSE	WI	546014764	0.026167545	25	part of mayo
1942469242	DELONG	BRIDGET	S	BRIDGET S DELONG, WI	1700 TUTTLE ST		BARABOO	WI	539133319	0.026461717	25	affiliated with ssm
1720044696	ORIEL	KATHY	A	KATHY A ORIEL, WI	5231 UNIVERSITY AVE		MADISON	WI	537051361	0.026725168	25	Website found
1083789820	SCHULZ	RITA	E	RITA E SCHULZ, WI	4448 W. LOOMIS RD.	STE 100	GREENFIELD	WI	532204851	0.026731761	25	affiliated with aurora health
1306099676	MARTONITO	JAYZON	P	JAYZON P MARTONITO, WI	855 N WESTHAVEN DR		OSHKOSH	WI	54904	0.026902419	25	affiliated with aspirus
1033290861	LENARZ	MARGRET	LEVIN	MARGRET LEVIN LENARZ, WI	400 WATER AVE		HILLSBORO	WI	546349054	0.02692862	25	affiliated with gendersen
1831366657	CZECHOWICZ	MATTHEW	ROBERT	MATTHEW ROBERT CZECHOWICZ, WI	2321 STOUT RD		MENOMONIE	WI	547517003	0.027049603	25	part of mayo
1235180084	JOHNSON	DAVID	P	DAVID P JOHNSON, WI	1121 E NORTH AVE	COLUMBIA-ST	MILWAUKEE	WI	532123515	0.027345836	25	affiliated with med college of wi
1588683486	DEATON	NANCY		NANCY DEATON, WI	5249 E TERRACE DR		MADISON	WI	537188339	0.02770978	25	no website found
1841459658	LARSON	MAGNOLIA	JEAN	MAGNOLIA JEAN LARSON, WI	100 N NINE MOUND RD		VERONA	WI	535931032	0.028087481	25	affiliated with uw health
1255325916	DIAS	JOSE	C	JOSE C DIAS, WI	3329 EXPRESS CT		APPLETON	WI	549153278	0.029160924	25	urgent care
1881830685	DALTON	KATHRYN	E.	KATHRYN E. DALTON, WI	2977 COUNTY HWY CX		PORTAGE	WI	539019728	0.029758868	25	affiliated with uw health
1548237308	KLANDRUD	ELLEN	B	ELLEN B KLANDRUD, WI	3300 N 124TH ST		WAUWATOSA	WI	532223106	0.029821905	25	no website found
1902854532	KUTER	DAVID	P	DAVID P KUTER, WI	1700 TUTTLE ST		BARABOO	WI	539133319	0.030058646	25	affiliated with ssm
1205355351	AHMED	SAMI		SAMI AHMED, WI	9601 TOWNLINE RD		MINOCQUA	WI	54548	0.030079737	25	affiliated with marshfield
1225097868	GERVAIS	CLAIRE	M	CLAIRE M GERVAIS, WI	5618 ODANA RD		MADISON	WI	537191208	0.030286552	25	affiliated with uw health
1619168580	WESTPHAL	NOLA	R	NOLA R WESTPHAL, WI	N2598 730TH ST.		MENOMONIE	WI	547516613	0.030444697	25	no website found
1598790271	SPIKA	DAVID	T.	DAVID T. SPIKA, WI	1686 EISENHOWER RD		DE PERE	WI	54115	0.030808076	25	affiliated with prevea
1306839006	KOMOZEC	PERO		PERO KOMOZEC, WI	2745 W LAYTON AVENUE	SUITE 206	MILWAUKEE	WI	532212651	0.030890009	25	no website found
1265477814	ANKARLO	BARBARA	M	BARBARA M ANKARLO, WI	220 DOUGLAS ST		CHETEK	WI	54728	0.031183862	25	part of mayo
1942220058	ANDERSON	EARL		EARL ANDERSON, WI	710 RIVERSIDE DR		WAUPACA	WI	549811941	0.031481177	25	Website found
1164488458	RUSSO	PAUL	H	PAUL H RUSSO, WI	305 E 12TH ST		KAUKAUNA	WI	541302865	0.031485621	25	affiliated with ascension
1710416706	DUMMER	BENJAMIN	WARD	BENJAMIN WARD DUMMER, WI	535 HOSPITAL RD		NEW RICHMOND	WI	540171449	0.031525976	25	affiliated with health partners
1417953506	HOEFERT	JAMES	R	JAMES R HOEFERT, WI	1836 SOUTH AVE		LA CROSSE	WI	546015429	0.031958728	25	affiliated with gundersen
1720043672	KAISER	CATHRYN	I	CATHRYN I KAISER, WI	833 S IOWA ST	STE 102	DODGEVILLE	WI	535331900	0.032013014	25	affiliated with ssm
1952382053	BRESKA	JODI	R	JODI R BRESKA, WI	895 DETTLOFF DR		ARCADIA	WI	546122600	0.032182215	25	part of mayo
1881981918	PANCZYK	ARTHUR	A	ARTHUR A PANCZYK, WI	855 N WESTHAVEN DR		OSHKOSH	WI	54904	0.032992873	25	affiliated with aurora health
1679715148	MOOREN-BOESHA	PAMELA	ELIZABETH	PAMELA ELIZABETH MOOREN-BOESHA, WI	3070 N 51ST ST	6TH FLOOR	MILWAUKEE	WI	532101645	0.033379025	25	affiliated with ascension
1417907585	FEIGAL	MICHAEL	D.	MICHAEL D. FEIGAL, WI	2321 STOUT RD		MENOMONIE	WI	547517003	0.033957379	25	part of mayo
1184808529	SHAIKH	SUHAIL	AHMED	SUHAIL AHMED SHAIKH, WI	515 22ND AVE.	MONROE CLIN	MONROE	WI	535661569	0.03419446	25	affiliated with mercy health
1346405362	KORANKYE	CHARLES	MENSAH	CHARLES MENSAH KORANKYE, WI	1411 N TAYLOR DR		SHEBOYGAN	WI	530813043	0.035065713	25	affiliated with prevea
1649367509	THOMPSON	DODSON	W	DODSON W THOMPSON, WI	600 W SHELL CREEK ROAD		MINONG	WI	54859	0.035664196	25	website not opening
1073545729	ALTHOFF	JENNIFER	P	JENNIFER P ALTHOFF, WI	191 THEATER RD		ONALASKA	WI	546508679	0.036093655	25	no website found
1063420511	LOCHNER	JENNIFER	ELIZABETH	JENNIFER ELIZABETH LOCHNER, WI	21 S VINE ST		BELLEVILLE	WI	535089179	0.0363928	25	affiliated with uw health
1245294800	VAN DYKE	KYLE	G	KYLE G VAN DYKE, WI	611 1ST AVE		CHIPPEWA FALLS	WI	547291242	0.036502346	25	affiliated with uw health
1316238272	BUELOW	MICHELLE	LYNN	MICHELLE LYNN BUELOW, WI	2906 S 20TH ST		MILWAUKEE	WI	532153732	0.036957593	25	affiliated with ascension
1184966509	REBEDEW	DAVID	L	DAVID L REBEDEW, WI	402 W LAKE ST		FRIENDSHIP	WI	539349699	0.037022561	25	affiliated with gundersen
1659548832	MOORE	AMARIS		AMARIS MOORE, WI	1687 E DIVISION ST		RIVER FALLS	WI	540221571	0.037351541	25	multistate health system
1902286065	KHAN	MUBEEN	A	MUBEEN A KHAN, WI	N84W16889 MENOMONEE AVE		MENOMONEE FALL	WI	53051	0.037380788	25	affiliated with aurora health
1801902069	HANSON	WILLIAM	R	WILLIAM R HANSON, WI	3221 STEIN BLVD		EAU CLAIRE	WI	54701	0.037491446	25	Website found
1124081419	PIERCE	SHERI	LYNNE	SHERI LYNNE PIERCE, WI	1550 HOBBS DR		DELAVAN	WI	531152027	0.037651424	25	Seems to be in Maryland
1437388618	BRYAN	MICHELLE	L.	MICHELLE L. BRYAN, WI	1050 E BROADWAY		MONONA	WI	537164023	0.037671053	25	An Iowa practice?
1932201720	LYMAN	REBECCA	R	REBECCA R LYMAN, WI	235 E STATE ST		SAINT CROIX FA	WI	540244117	0.03804338	25	affiliated with scrmc
1639206485	SMYTH	R	LOUISE	R LOUISE SMYTH, WI	900 ILLINOIS AVENUE		STEVENS POINT	WI	54481	0.038151674	25	affiliated with ascension
1609230861	ORREY	DANIELLE	C	DANIELLE C ORREY, WI	W231N1440 CORPORATE CT		WAUKESHA	WI	531861503	0.038220691	25	affiliated with aurora health
1679004980	MAGLIOCCO	KRISTIN	JANNA	KRISTIN JANNA MAGLIOCCO, WI	2311 N PROSPECT AVE		MILWAUKEE	WI	532114445	0.03949701	25	affiliated with ascension
1699209692	WU	LARRY	SHUYUE	LARRY SHUYUE WU, WI	1102 S PARK ST		MADISON	WI	537151708	0.039697376	25	affiliated with uw health
1710366364	FOX	JENNA		JENNA FOX, WI	1615 MAPLE LN STE 1		ASHLAND	WI	548063630	0.039759777	25	affiliated with essentia
1497845069	SHAW	HENRY	H	HENRY H SHAW, WI	824 ILLINOIS AVENUE		STEVENS POINT	WI	54481	0.039816869	25	affiliated with ascension
1932214020	GATTO	JAMES	J	JAMES J GATTO, WI	915 SUMMIT AVE		OCONOMOWOC	WI	530663994	0.040233934	25	affiliated with aurora health
1578723318	PETERSON	JOSHUA		JOSHUA PETERSON, WI	1061 E COMMERCE BLVD		SLINGER	WI	530869326	0.040447838	25	affiliated with aurora health
1316948847	HAZLEWOOD	ROSS		ROSS HAZLEWOOD, WI	340 ENTERPRISE DRIVE		MARKESAN	WI	53946	0.040526667	25	affiliated with theda care
1811945942	GENTINE	MARY	J	MARY J GENTINE, WI	1703 N TAYLOR DR		SHEBOYGAN	WI	530811933	0.041448962	25	affiliated with ascension
1780653170	HIREKATUR	RAVI	S	RAVI S HIREKATUR, WI	7102 MINERAL POINT RD		MADISON	WI	537171706	0.041656901	25	affiliated with uw health
1437742079	VAN ESS	BETH	MORGAN	BETH MORGAN VAN ESS, WI	4810 EXPO DR		MANITOWOC	WI	542209341	0.041895217	25	no website found
1356495444	HEINZL	GLEN	JOSEPH	GLEN JOSEPH HEINZL, WI	2000 PROGRESS DRIVE		NEW LISBON	WI	539502000	0.042563507	25	correctional facility
1235244849	TECARRO	CHRISTEL		CHRISTEL TECARRO, WI	1905 E. HUEBBE PARKWAY	BELOIT HEAL	BELOIT	WI	535111842	0.043442717	25	Website found
1508846601	CHRISTENSEN	HEATHER	L	HEATHER L CHRISTENSEN, WI	191 THEATER ROAD		ONALASKA	WI	54650	0.043520089	25
1174126205	ALBAN	STEPHANIE		STEPHANIE ALBAN, WI	958 FOOTE ST		SEYMOUR	WI	541651044	0.043739765	25
1255367025	LEWIS	RUSSELL		RUSSELL LEWIS, WI	190 GRAND SEASONS DR		WAUPACA	WI	549818219	0.043881276	25
1902879737	SIERASKI	MADELYN	C	MADELYN C SIERASKI, WI	PROHEALTH CARE MEDICAL CENTERS-SOUTH	2130 BIG BE	WAUKESHA	WI	53189	0.044004527	25
1548200595	PUCILLO	KELLY		KELLY PUCILLO, WI	710 RIVERSIDE DR		WAUPACA	WI	549811941	0.044794914	25
1649581315	ALLEN	INNA	ALEXANDRO	INNA ALEXANDRO ALLEN, WI	36500 AURORA DR		SUMMIT	WI	530664899	0.044963482	25
1447543020	SCHMITT	ANDREW	B	ANDREW B SCHMITT, WI	4901 COTTAGE GROVE RD		MADISON	WI	537161392	0.04555906	25
1629027032	KIRBY	DAVID	JAMES	DAVID JAMES KIRBY, WI	109 N 28TH ST E		SUPERIOR	WI	548806548	0.045704252	25
1962553669	ESPINOZA	KRISTINA	E	KRISTINA E ESPINOZA, WI	202 S PARK ST		MADISON	WI	53715	0.045761187	25
1356331888	PERRY	RICHARD	E	RICHARD E PERRY, WI	191 THEATRE RD		ONALASKA	WI	546508679	0.046313957	25
1023242831	SWALLEN	KAREN	C	KAREN C SWALLEN, WI	1310 BROADWAY		WISCONSIN DELL	WI	539651358	0.046824392	25
1497140826	COOK	CHRISTOPH	ANDREW	CHRISTOPH ANDREW COOK, WI	7540 22ND AVE		KENOSHA	WI	53143	0.04736516	25
1063839447	GESCH	KATIE		KATIE GESCH, WI	950 WOODLAKE RD		KOHLER	WI	530441348	0.047932636	25
1891756466	KOCH	CLAUDIA		CLAUDIA KOCH, WI	3056 S KINNICKINNIC AVE		MILWAUKEE	WI	532072583	0.047936275	25
1053328989	DODSON	LISA	GRILL	LISA GRILL DODSON, WI	2720 PLAZA DR	SUITE 1100	WAUSAU	WI	544014158	0.048098517	25
1891138004	BACSIK-CAMPBE	MARY	ELIZABETH	MARY ELIZABETH BACSIK-CAMPBE, WI	112 HELEN ST		SAUK CITY	WI	535831101	0.048169258	25
1194014316	MCMILLEN	JULIA	GILLIA	JULIA GILLIA MCMILLEN, WI	10 TOWER DR		SUN PRAIRIE	WI	535901239	0.048359993	25
1396995379	HEUSS	CHARLES	A	CHARLES A HEUSS, WI	N2166 MAPLE RD		ANTIGO	WI	544099014	0.04916112	25
1508973611	TESCHAN	RUDOLF	R	RUDOLF R TESCHAN, WI	1055 N MAYFAIR RD		WAUWATOSA	WI	532263436	0.049938838	25
1427165976	LUX	ALISON	E	ALISON E LUX, WI	2555 N MARTIN LUTHER KING DR		MILWAUKEE	WI	532122709	0.050179057	25
1356751507	JEWELL	EMILY	L	EMILY L JEWELL, WI	833 S IOWA ST STE 102		DODGEVILLE	WI	535331900	0.050179067	25
1417951856	COWAN	KAREN	K	KAREN K COWAN, WI	815 S. 10TH STREET		LA CROSSE	WI	546014700	0.050798211	25
1083670665	GOECKERMANN	CHERYL	R	CHERYL R GOECKERMANN, WI	1700 TUTTLE ST		BARABOO	WI	539133319	0.050936381	25
1689648933	MILLER	AMY	L	AMY L MILLER, WI	W168N11237 WESTERN AVE		GERMANTOWN	WI	530223239	0.051216346	25
1255691515	FAHLEY	ALISHA	FRANCES	ALISHA FRANCES FAHLEY, WI	100 COUNTY ROAD B		SHAWANO	WI	541667072	0.051484441	25
1013007046	SHEWCZYK	THOMAS	JOHN	THOMAS JOHN SHEWCZYK, WI	4922 COLUMBIA ROAD		CEDARBURG	WI	53012	0.051502063	25
1942315999	GOLDSHLACK	BRIAN	L	BRIAN L GOLDSHLACK, WI	1136 WESTOWNE DR		NEENAH	WI	54956	0.051513187	25
1730178559	LEHMAN	JOHN	MARK	JOHN MARK LEHMAN, WI	800 COMPASSION WAY		DODGEVILLE	WI	535331956	0.051699145	25
1427231828	GAANAN	CARLO	GALLO	CARLO GALLO GAANAN, WI	1505 NORTH DRIVE		WINNEBAGO	WI	54985	0.051887582	25
1922037241	BROOKS	JOANNE	RENELLE	JOANNE RENELLE BROOKS, WI	2085 N CALHOUN RD	PROHEALTH C	BROOKFIELD	WI	530055003	0.052188844	25
1306826615	GOSS	MICHAEL	P	MICHAEL P GOSS, WI	19035 W CAPITOL DR	SUITE 101	BROOKFIELD	WI	530452706	0.052473014	25
1710114657	BRYAN	JACOB	J.	JACOB J. BRYAN, WI	2651 WINDSOR ST		SUN PRAIRIE	WI	535909825	0.052665658	25
1437274925	WEBER	BARBARA	ALICE	BARBARA ALICE WEBER, WI	N639 SILVER CREEK CASCADE RD		RANDOM LAKE	WI	53075	0.05278657	25
1184690448	DURANT	TAMMY	M	TAMMY M DURANT, WI	2714 RIVERVIEW DR		GREEN BAY	WI	543136715	0.052933657	25
1891764262	BONNELL	SANEE	M	SANEE M BONNELL, WI	137 S MAIN ST		OREGON	WI	535751534	0.053145818	25
1457619348	SPENCER	JAMES	P	JAMES P SPENCER, WI	710 RIVERSIDE DR		WAUPACA	WI	549811941	0.053311939	25
1114136074	BENTLEY	LAURA	C	LAURA C BENTLEY, WI	733 W CLAIREMONT AVE		EAU CLAIRE	WI	547016101	0.05472634	25
1942336839	HEIDORN	RICHARD	GORDON	RICHARD GORDON HEIDORN, WI	2833 RIVERSIDE DR		GREEN BAY	WI	543011635	0.054727668	25
1972559060	SINOPOLI	RENEE		RENEE SINOPOLI, WI	2311 N PROSPECT AVE		MILWAUKEE	WI	532114445	0.054921851	25
1326064528	DAUPHINEE	PATRICIA	K	PATRICIA K DAUPHINEE, WI	118 E DIVISION ST		SHAWANO	WI	541662414	0.055509255	25
1881636819	PLOTKIN	MICHAEL	D	MICHAEL D PLOTKIN, WI	9233 N GREEN BAY RD		BROWN DEER	WI	532091103	0.055615986	25
1609985548	PAJARILLO	RAMON		RAMON PAJARILLO, WI	610 WASHINGTON ST		HORICON	WI	530321552	0.055875996	25
1235237538	STUDT	LARRY	C	LARRY C STUDT, WI	703 W HAMILTON AVE		EAU CLAIRE	WI	547016938	0.055956677	25
1881665776	REID	DALE	LEE	DALE LEE REID, WI	733 W CLAIREMONT AVE		EAU CLAIRE	WI	547016101	0.05604909	25
1003877549	MORENO	LUZ	STELLA	LUZ STELLA MORENO, WI	637 W MITCHELL ST		MILWAUKEE	WI	532043513	0.05635283	25
1104869379	RUDOLPH	TERESA	L	TERESA L RUDOLPH, WI	1504 S COMMERCIAL ST		NEENAH	WI	549564802	0.056511561	25
1427158856	ROBINS	E	LANNY	E LANNY ROBINS, WI	4401 YELLOW BIRCH RD		EAGLE RIVER	WI	545218410	0.056676734	25
1972986511	KOHL	DENISE		DENISE KOHL, WI	2400 W VILLARD AVE		MILWAUKEE	WI	532094901	0.057245575	25
1154438364	STASTNY	WILLIAM	JOSEPH	WILLIAM JOSEPH STASTNY, WI	2414 KOHLER MEMORIAL DR		SHEBOYGAN	WI	53081	0.057518859	25
1679070700	DUNKIN	MARY		MARY DUNKIN, WI	2801 W KINNICKINNIC RIVER PKWY STE 250		MILWAUKEE	WI	532153678	0.057888787	25
1942462353	FOX	KATHERINE	MARIE	KATHERINE MARIE FOX, WI	1313 FISH HATCHERY RD		MADISON	WI	537151911	0.058349316	25
1366490278	TROTTER	DANIEL	D	DANIEL D TROTTER, WI	752 N HIGH POINT RD		MADISON	WI	537172236	0.058520452	25
1811429459	KAMINSKI	KATHRYN		KATHRYN KAMINSKI, WI	4027 N OAKLAND AVE		SHOREWOOD	WI	532112356	0.058747334	25
1578670030	MARTIN-FOSTER	CHERYL	A	CHERYL A MARTIN-FOSTER, WI	2690 RESEARCH PARK DR	SUITE F	FITCHBURG	WI	537114921	0.058841417	25
1710947163	BENDALL	HEATHER	L	HEATHER L BENDALL, WI	1821 S STOUGHTON RD		MADISON	WI	53716	0.059133176	25
1962796862	FARAH	LIBAN		LIBAN FARAH, WI	1100 BERGSLIEN ST		BALDWIN	WI	540022600	0.059216873	25
1003889643	HILDEBRANDT	AMBER		AMBER HILDEBRANDT, WI	110 LONE OAK LN		HARTFORD	WI	530272600	0.059225357	25
1326365206	PADILLA	OSCAR	G	OSCAR G PADILLA, WI	5409 VERN HOLMES DR		STEVENS POINT	WI	544828853	0.059508083	25
1780686006	MURPHY	JOHN	M	JOHN M MURPHY, WI	1050 DIVISION ST		MAUSTON	WI	539481931	0.059703938	25
1831133784	RICH	NATHAN	L.	NATHAN L. RICH, WI	2321 STOUT RD		MENOMONIE	WI	54751	0.06020911	25
1063417947	PETERSON	MARGIE	H	MARGIE H PETERSON, WI	265 GRIFFIN ST E		AMERY	WI	540011439	0.061053573	25
1619311701	O'BRIEN	JESSICA	L	JESSICA L O'BRIEN, WI	5818 W CAPITOL DR		MILWAUKEE	WI	532162247	0.061588939	25
1790892073	SCHIMKE	ANDREA	C	ANDREA C SCHIMKE, WI	1500 ARBOR WAY		FREEDOM	WI	541307305	0.063096632	25
1568872752	PHILLIPPI	ERIC	T	ERIC T PHILLIPPI, WI	1920 MONROE ST		MADISON	WI	53711	0.06391872	25
1760462352	KNUTSON	THOMAS	J.	THOMAS J. KNUTSON, WI	103 1ST ST		OCONTO	WI	541531117	0.064323893	25
1295737823	LISAK	ALICJA	D	ALICJA D LISAK, WI	W129N7055 NORTHFIELD DR		MENOMONEE FALL	WI	530510538	0.064388081	25
1588616056	GRIFFITHS	ANNE	E	ANNE E GRIFFITHS, WI	1305 W MAIN ST		WHITEWATER	WI	531901503	0.064517662	25
1841243615	ISENSEE	SUSAN	N	SUSAN N ISENSEE, WI	1313 FISH HATCHERY RD		MADISON	WI	537151911	0.064871291	25
1205896669	SANCHEZ	ARMANDO		ARMANDO SANCHEZ, WI	801 S 70TH ST		WEST ALLIS	WI	532143147	0.065318202	25
1881677011	BLOHM	BRENDA	A	BRENDA A BLOHM, WI	2817 NEW PINERY RD	DIVINE SAVI	PORTAGE	WI	539019257	0.065432074	25
1073525317	ROENIUS	ROBERT	J	ROBERT J ROENIUS, WI	2031 PEACH ST		WISCONSIN RAPI	WI	544945181	0.067018968	25
1043253735	KRENZKE	KAREN	C	KAREN C KRENZKE, WI	WAPITI MEDICAL GROUP	7012 MAPLE	LAKE NEBAGAMON	WI	54849	0.067102236	25
1821006271	BAUER	JOYCE		JOYCE BAUER, WI	520 W 3RD ST		KIMBERLY	WI	541361300	0.067537764	25
1194715698	DARGEL	CARMEN	M.	CARMEN M. DARGEL, WI	191 THEATER RD		ONALASKA	WI	54650	0.068197808	25
1740421833	TORREANO	LORI-ANN		LORI-ANN TORREANO, WI	1405 FOX RIVER DR		DE PERE	WI	541152436	0.068862639	25
1497118178	SUILMANN	CAITLIN	WHEELER	CAITLIN WHEELER SUILMANN, WI	855 LAKELAND DR		CHIPPEWA FALLS	WI	547291687	0.068899101	25
1396188348	RAMADANI	SARAH		SARAH RAMADANI, WI	10256 OLD GREEN BAY RD		PLEASANT PRAIR	WI	531582814	0.069079568	25
1962416057	DEZIEL	DENNIS		DENNIS DEZIEL, WI	900 COLLEGE AVE W		LADYSMITH	WI	548482116	0.069170714	25
1104905009	MUNOZ	DAVID		DAVID MUNOZ, WI	3611 S. CHICAGO AVE	STE 100	SOUTH MILWAUKE	WI	531723738	0.069201825	25
1477660744	SANTARELLI	JAMES	M	JAMES M SANTARELLI, WI	2707 15TH PL		KENOSHA	WI	531404947	0.069234125	25
1770690224	LARSON	ALYSON	P	ALYSON P LARSON, WI	855 N WESTHAVEN DR		OSHKOSH	WI	549047668	0.069827105	25
1093776023	MAGNIN	JULIE	A	JULIE A MAGNIN, WI	2253 W MASON ST		GREEN BAY	WI	543034706	0.070551231	25
1104800796	SINGH	SABINA		SABINA SINGH, WI	3263 EATON ROAD		GREEN BAY	WI	543116830	0.070567062	25
1902893860	BRITTON	ELISABETH	M	ELISABETH M BRITTON, WI	420 W NORTH ST		JUNEAU	WI	530391165	0.070578758	25
1831206374	KRISMER	PATRICK	G	PATRICK G KRISMER, WI	W231 N1440 CORPORATE CT		WAUKESHA	WI	53186	0.070667555	25
1740340611	KUMAR	ANIL		ANIL KUMAR, WI	513 PARKVIEW DR		GRANTSBURG	WI	548407872	0.07070745	25
1134184724	GALANG	LUIS	L	LUIS L GALANG, WI	1218 W KILBOURN AVE	STE 124	MILWAUKEE	WI	532331330	0.070758733	25
1992007447	LADIN	DAVID	J.	DAVID J. LADIN, WI	3802 OAKWOOD MALL DR		EAU CLAIRE	WI	547013016	0.070762398	25
1962457531	STEVENS	JENNIFER	F	JENNIFER F STEVENS, WI	103 LAKE ST		DEERFIELD	WI	535319455	0.07083786	25
1326092669	SCHWARTZSTEIN	ALAN	I	ALAN I SCHWARTZSTEIN, WI	1313 FISH HATCHERY RD		MADISON	WI	537151911	0.071011157	25
1235246505	SAJDAK	DANIEL	E	DANIEL E SAJDAK, WI	205 VALLEY AVE		WEST BEND	WI	530955312	0.071448266	25
1235179946	CORTTE	RONALD		RONALD CORTTE, WI	401 W MOHAWK DR		TOMAHAWK	WI	544872274	0.072138063	25
1881646917	HAQ	CYNTHIA	L	CYNTHIA L HAQ, WI	21 S VINE ST		BELLEVILLE	WI	53508	0.072424423	25
1154586790	ALLEN	LISA	LEANNE	LISA LEANNE ALLEN, WI	1808 ALLOUEZ AVE STE C		GREEN BAY	WI	543116280	0.072875179	25
1407967011	DOWNEY	WALTER	G	WALTER G DOWNEY, WI	13031 8TH ST		OSSEO	WI	547587634	0.073747034	25
1871537050	ENGLISH	RACHEL	A	RACHEL A ENGLISH, WI	3237 S 16TH ST		MILWAUKEE	WI	532154526	0.074134176	25
1609169200	MACK	JASON	D	JASON D MACK, WI	425 WIND RIDGE DR		WAUSAU	WI	544014149	0.074150161	25
1154438604	LYNDS	JEFFREY	C	JEFFREY C LYNDS, WI	1146 PLANKVIEW GREEN BLVD		SHEBOYGAN FALL	WI	530853393	0.074179019	25
1801069091	MEYER	ANDREW	R	ANDREW R MEYER, WI	146 E GENEVA SQ		LAKE GENEVA	WI	531479694	0.074891081	25
1790711620	BLANC	CAROLYN		CAROLYN BLANC, WI	520 W 3RD ST		KIMBERLY	WI	541361300	0.074966608	25
1144752528	BARKHOU	JANET		JANET BARKHOU, WI	849 KELLOGG AVE		JANESVILLE	WI	535462808	0.075226175	25
1861509317	LARMORE	GERRY	K	GERRY K LARMORE, WI	248 MCHENRY ST		BURLINGTON	WI	531051828	0.075780078	25
1366805186	WHITE	ELIZABETH	VIRGINIA	ELIZABETH VIRGINIA WHITE, WI	407 S MAIN ST		VIROQUA	WI	546652100	0.076586523	25
1508153867	KHAN	FARAH		FARAH KHAN, WI	4200 SAVANNAH DR		DEFOREST	WI	535322909	0.076976988	25
1750349239	PALOP	REY	R	REY R PALOP, WI	4404 STATE ROAD 70		WEBSTER	WI	548939251	0.077622204	25
1538197108	REITZ	ANN	ELIZABETH	ANN ELIZABETH REITZ, WI	36745 AIKEN RD		BAYFIELD	WI	548144579	0.077889918	25
1073787719	DAY	CAROLYN	K	CAROLYN K DAY, WI	717 W MORELAND BLVD	PROHEALTH C	WAUKESHA	WI	531882432	0.078208113	25
1538150990	BACHHUBER	MICHAEL	W	MICHAEL W BACHHUBER, WI	145 N MAIN ST		FOND DU LAC	WI	549353423	0.07829904	25
1750349304	MUNNEKE	SHARILYN	B	SHARILYN B MUNNEKE, WI	1310 BROADWAY		WISCONSIN DELL	WI	539651358	0.078322526	25
1497715635	BENNETT	RACHEL	C.	RACHEL C. BENNETT, WI	1119 VAN BUREN ST		MADISON	WI	537112223	0.079005152	25
1730160466	GULINSON	TIFFANY	J	TIFFANY J GULINSON, WI	191 THEATRE RD		ONALASKA	WI	546508679	0.079930656	25
1396162285	GROVE	KIRSTEN	ELIZABETH	KIRSTEN ELIZABETH GROVE, WI	225 MEMORIAL DR		BERLIN	WI	549231243	0.079937781	25
1528097680	OETKEN	MATT		MATT OETKEN, WI	3916 N INTERTECH CT		APPLETON	WI	549136957	0.079995067	25
1235593815	DILGER	BENJAMIN		BENJAMIN DILGER, WI	191 THEATER RD		ONALASKA	WI	546508679	0.080126387	25
1801890660	THURMAN	CHAD	M	CHAD M THURMAN, WI	3111 GUNDERSEN DRIVE		ONALASKA	WI	546508512	0.080182157	25
1750322590	PETERSON	KARINA	M	KARINA M PETERSON, WI	6900 N PORT WASHINGTON RD		MILWAUKEE	WI	532173921	0.081098029	25
1457346934	PRICE	ROBIN	T	ROBIN T PRICE, WI	W6981 PARKVIEW DR		GREENVILLE	WI	549428034	0.081191463	25
1356737555	OKECHUKWU	CHIZOBA	NICOLE	CHIZOBA NICOLE OKECHUKWU, WI	3500 TOWER AVENUE		SUPERIOR	WI	548805335	0.081470742	25
1629070966	MURPHY	MOIYA	LYN	MOIYA LYN MURPHY, WI	1515 ACADEMY ST		ELROY	WI	539291011	0.081674238	25
1336189075	SIMMONS	JON	L	JON L SIMMONS, WI	2820 ROOSEVELT ROAD		MARINETTE	WI	541433834	0.082063865	25
1235231085	PETTY	MCKINLEY		MCKINLEY PETTY, WI	2555 N DR MARTIN LUTHER KING DR	MILWAUKEE H	MILWAUKEE	WI	532122709	0.08209266	25
1366480758	MURTY	ANNAVARAP	GALE	ANNAVARAP GALE MURTY, WI	2321 STOUT RD		MENOMONIE	WI	547517003	0.082400712	25
1235189960	HEIMLER	JOSEPH	W.	JOSEPH W. HEIMLER, WI	2321 STOUT RD		MENOMONIE	WI	547517003	0.082682873	25
1558465633	CROWTHER	DAVID	N	DAVID N CROWTHER, WI	900 E DIVISION ST		WAUTOMA	WI	54982	0.08271794	25
1558389890	JANUSONIS	RIMAS	V	RIMAS V JANUSONIS, WI	600 N WESTHAVEN DR		OSHKOSH	WI	549046926	0.082834356	25
1427017789	JOHNSTON	WILLIAM	H	WILLIAM H JOHNSTON, WI	1881 HIGHWAY XX		MOSINEE	WI	54455	0.082877357	25
1689661084	HOFFMANN	KARL	MATHIAS	KARL MATHIAS HOFFMANN, WI	1900 N DEWEY AVE		REEDSBURG	WI	539592214	0.082984279	25
1013250653	BERENDES	GABRIEL	T.	GABRIEL T. BERENDES, WI	800 WEST AVE S		LA CROSSE	WI	54601	0.083472777	25
1396739827	MEIER	MARK	A.	MARK A. MEIER, WI	7901 S 6TH ST		OAK CREEK	WI	531542010	0.083969989	25
1386600666	DANZ	BRUCE	R	BRUCE R DANZ, WI	305 E 12TH ST		KAUKAUNA	WI	541302865	0.084291267	25
1598734956	WARBASSE	ERIC	A	ERIC A WARBASSE, WI	260 26TH ST	SAUK PRAIRI	PRAIRIE DU SAC	WI	53578	0.084740558	25
1437124617	MEYER	DONALD	J.	DONALD J. MEYER, WI	W62N248 WASHINGTON AVE		CEDARBURG	WI	530122768	0.084941352	25
1114423845	APRIL	ZACHARY	C	ZACHARY C APRIL, WI	1111 W WISCONSIN ST		SPARTA	WI	546562233	0.085013782	25
1992201453	ROBERTS	CONNOR	JAMES	CONNOR JAMES ROBERTS, WI	2793 LINEVILLE RD		HOWARD	WI	543137152	0.085045707	25
1740589340	ROSNER	KEREN	JILL	KEREN JILL ROSNER, WI	16985 W BLUEMOUND RD		BROOKFIELD	WI	530055909	0.085416667	25
1235398561	QUINN	MARGO	J	MARGO J QUINN, WI	4149 BOULDER RDG		WAUSAU	WI	544018360	0.085523291	25
1740546027	KLEPPE	CHRISTOPH	L	CHRISTOPH L KLEPPE, WI	1513 PARK AVE	2ND FLOOR	COLUMBUS	WI	539251618	0.085593246	25
1184606469	FRAZIER	SUSAN	J	SUSAN J FRAZIER, WI	1121 HIGHWAY 102		RIB LAKE	WI	544700338	0.086384468	25
1386722866	D'AMICO	MICHAEL	D	MICHAEL D D'AMICO, WI	4202 W. OAKWOOD PARK CT	STE 200	FRANKLIN	WI	531328131	0.086642527	25
1144202425	DEGEAR	DAVID	O.	DAVID O. DEGEAR, WI	551 HOSPITAL RD		NEW RICHMOND	WI	540171449	0.086976191	25
1548791585	BLEGEN	CAMERON		CAMERON BLEGEN, WI	1475 W GRAND AVE		PORT WASHINGTO	WI	530742074	0.08730669	25
1962932970	KUDER	MARY		MARY KUDER, WI	176 N BROADWAY		MILWAUKEE	WI	532026015	0.087357381	25
1356415178	GARRISON	CAMILLE	BRIANNE	CAMILLE BRIANNE GARRISON, WI	1121 E NORTH AVE	COLUMBIA-ST	MILWAUKEE	WI	532123515	0.088412338	25
1972559771	BALDWIN	LYNN	LOUISE	LYNN LOUISE BALDWIN, WI	300 E SUMMIT AVE		WALES	WI	531839664	0.088441647	25
1932291986	ALVAREZ	MARIA	CHARLOTTE	MARIA CHARLOTTE ALVAREZ, WI	9601 TOWNLINE RD		MINOCQUA	WI	545489099	0.088605633	25
1558323592	GIORGI	GASPAR	G	GASPAR G GIORGI, WI	4901 COTTAGE GROVE RD		MADISON	WI	537161392	0.089263858	25
1992067060	MILLS	JORDAN		JORDAN MILLS, WI	2902 HARVEY ST		MADISON	WI	537053523	0.089288638	25
1114967312	DURST	SARAH	C	SARAH C DURST, WI	710 RIVERSIDE DR		WAUPACA	WI	549811941	0.089323427	25
1427141258	MATTHEW	ROBERT		ROBERT MATTHEW, WI	104 HIGH ST		MINERAL POINT	WI	535651289	0.089359122	25
1376508481	BROWN	RANDALL	T	RANDALL T BROWN, WI	1102 S PARK ST		MADISON	WI	537151708	0.089557679	25
1346252442	DOUGLAS	AARON	S	AARON S DOUGLAS, WI	3916 N INTERTECH CT	ATTN: ADMIN	APPLETON	WI	549136956	0.090057095	25
1306812045	WERMUTH	ELLEN	O	ELLEN O WERMUTH, WI	436 SUNRISE DR		SPRING GREEN	WI	535889286	0.090735856	25
1245539915	HOLLINGSWORTH	TURIA		TURIA HOLLINGSWORTH, WI	9200 W LOOMIS RD	SUITE 116	FRANKLIN	WI	531328887	0.090865346	25
1508129545	BHATHAL	RAMNEET		RAMNEET BHATHAL, WI	3522 W LISBON AVE		MILWAUKEE	WI	532081953	0.090993936	25
1881701340	MAES	PAUL	M	PAUL M MAES, WI	8320 W BLUEMOUND RD	#125	WAUWATOSA	WI	532133367	0.0915494	25
1093211211	KORYTKOWSKI	BONNIE	ANNE	BONNIE ANNE KORYTKOWSKI, WI	W3124 VAN ROY RD		APPLETON	WI	549153929	0.092057449	25
1477543999	NESSE	ROBERT	E	ROBERT E NESSE, WI	800 WEST AVE S		LA CROSSE	WI	546018806	0.092062627	25
1356362511	CHALTRY	RACHEL	L	RACHEL L CHALTRY, WI	4061 OLD PESHTIGO RD		MARINETTE	WI	541433887	0.09222669	25
1538470604	MUNAGALA	SHAILAJA		SHAILAJA MUNAGALA, WI	1910 ALABAMA STREET		STURGEON BAY	WI	542353532	0.092382468	25
1174736656	LORENZ	TRICIA	ANNETTE	TRICIA ANNETTE LORENZ, WI	800 LAKEFRONT WAY		TWO RIVERS	WI	542413301	0.092458874	25
1346278843	ADAMS	REGINALD	DWAYNE	REGINALD DWAYNE ADAMS, WI	1320 WISCONSIN AVE		RACINE	WI	534031978	0.092919307	25
1639119225	LAVERDURE	ADRIENNE		ADRIENNE LAVERDURE, WI	240 MAPLE ST		WOODRUFF	WI	545689190	0.093526915	25
1083102792	AUGUSTON	TRENT	J	TRENT J AUGUSTON, WI	3021 VOYAGER DR		GREEN BAY	WI	543118303	0.093724746	25
1033297528	DELP	ARLEN	R	ARLEN R DELP, WI	14555 W. NATIONAL AVENUE	STE. 165	NEW BERLIN	WI	531514494	0.093812239	25
1568889020	WILEY	JASMINE		JASMINE WILEY, WI	100 COUNTY ROAD B		SHAWANO	WI	541667072	0.093897968	25
1538198296	STOFFEL	THOMAS	G	THOMAS G STOFFEL, WI	103 S 3RD AVE		EDGAR	WI	544269282	0.094301504	25
1851503635	EICHTEN	JEFFREY	EDWIN	JEFFREY EDWIN EICHTEN, WI	707 ASH STREET	DULUTH CLIN	SPOONER	WI	54801	0.094324348	25
1699795138	MANLOVE	JEFFREY	C.	JEFFREY C. MANLOVE, WI	3807 SPRING ST		RACINE	WI	534051667	0.094429193	25
1508078643	SO	JASON	S	JASON S SO, WI	350 PELLER RD		LAKE GENEVA	WI	531474543	0.094989473	25
1083806814	TONELLI	DANIELLE	G.	DANIELLE G. TONELLI, WI	8320 W. BLUEMOUND RD	SUITE 125	WAUWATOSA	WI	532133367	0.095417113	25
1578516217	MAZZONE	MICHAEL	F	MICHAEL F MAZZONE, WI	210 NW BARSTOW ST	WAUKESHA FA	WAUKESHA	WI	531883771	0.095860748	25
1558892539	BELLINGER	CARL		CARL BELLINGER, WI	9200 W LOOMIS RD STE 212		FRANKLIN	WI	531329600	0.096099607	25
1184011926	ARNESON	MICHELLE		MICHELLE ARNESON, WI	1121 E NORTH AVE		MILWAUKEE	WI	532123515	0.096183963	25
1518984186	REYNOLDS	TODD	P	TODD P REYNOLDS, WI	1686 EISENHOWER RD		DE PERE	WI	541158145	0.096193141	25
1508831926	IZARD	KEVIN	DWAYNE	KEVIN DWAYNE IZARD, WI	13700 W NATIONAL AVE	SUITE 128	NEW BERLIN	WI	531519521	0.096634984	25
1346747177	BALL	JACOB		JACOB BALL, WI	700 RIVARD ST		SOMERSET	WI	540257382	0.097259934	25
1689778920	MAJEED	MUSTANSIR		MUSTANSIR MAJEED, WI	7934 S LAKEVIEW DR		FRANKLIN	WI	531327910	0.097441875	25
1710121215	LAMBERT	JOHN	E	JOHN E LAMBERT, WI	705 S UNIVERSITY AVE	SUITE 200	BEAVER DAM	WI	539163053	0.097781632	25
1306990429	FAST	SPENCER	W	SPENCER W FAST, WI	1900 N DEWEY AVE		REEDSBURG	WI	539592214	0.097951773	25
1609972249	HELLAND	DAVID	J.	DAVID J. HELLAND, WI	1051 WEST AVE		RICE LAKE	WI	548682299	0.0980386	25
1578513982	DEERING	TIMOTHY	A MICAL	TIMOTHY A MICAL DEERING, WI	2977 COUNTY ROAD CX		PORTAGE	WI	539019271	0.098392022	25
1336110170	USHER	DAVID	JOHN	DAVID JOHN USHER, WI	3004 GOLF RD STE 103	SUITE 303	EAU CLAIRE	WI	547018794	0.098502222	25
1447320510	MUDERLAK	SHANNON	SARAH	SHANNON SARAH MUDERLAK, WI	9252 N GREEN BAY RD		BROWN DEER	WI	532091104	0.098702334	25
1740230838	RITSCH	JODI	HANSEN	JODI HANSEN RITSCH, WI	1476 BLAZING STAR BLVD	SUITE 4	ALTOONA	WI	54720	0.098838654	25
1457497927	BROWN	CAROL	MARIE	CAROL MARIE BROWN, WI	8825 S HOWELL AVE		OAK CREEK	WI	531543760	0.0991742	25
1063424315	TANG	SHEE-CHAN		SHEE-CHAN TANG, WI	2031 PEACH ST		WISCONSIN RAPI	WI	544945181	0.09922471	25
1164093993	KLAS	WHITNEY	L	WHITNEY L KLAS, WI	2793 LINEVILLE RD		GREEN BAY	WI	543137152	0.099229931	25
1295790822	SPERLINGAS	STACEY	J	STACEY J SPERLINGAS, WI	12961 27TH AVE		CHIPPEWA FALLS	WI	547295699	0.099241512	25
1457324279	KLEMISH	STEVEN	W.	STEVEN W. KLEMISH, WI	2130 BIG BEND RD	PROHEALTH C	WAUKESHA	WI	531897624	0.10001309	25
1679926752	MCCLISH	APRIL	MARIE	APRIL MARIE MCCLISH, WI	191 THEATER RD		ONALASKA	WI	54650	0.100603094	25
1497706949	FRINAK	CHARLES	W	CHARLES W FRINAK, WI	705 S UNIVERSITY AVE	STE 400	BEAVER DAM	WI	539163081	0.101165092	25
1346280310	KUPHAL	GRETA	J	GRETA J KUPHAL, WI	5618 ODANA RD		MADISON	WI	537191208	0.101534643	25
1013207745	BAYA	RASHEED		RASHEED BAYA, WI	248 MCHENRY ST		BURLINGTON	WI	531051828	0.102037014	25
1093913113	MINIKEL	MICHELLE	LYN	MICHELLE LYN MINIKEL, WI	704 S WEBSTER AVE	SUITE 200	GREEN BAY	WI	543013528	0.102229705	25
1811514656	PILAKKA KANDA	SHIRIN		SHIRIN PILAKKA KANDA, WI	W180N8000 TOWN HALL RD		MENOMONEE FALL	WI	530514002	0.10241722	25
1225083488	AWE	MERICI	A	MERICI A AWE, WI	59 PARK PL STE 100		APPLETON	WI	549148230	0.102629408	25
1043241680	LUEDKE	MATTHEW	JAMES	MATTHEW JAMES LUEDKE, WI	11134 N HWY 77		HAYWARD	WI	54843	0.102636774	25
1861604290	POGORELEC	JILL	ELIZABETH	JILL ELIZABETH POGORELEC, WI	2817 NEW PINERY RD		PORTAGE	WI	539019240	0.103820753	25
1528300688	ATLURU	SREEVALLI		SREEVALLI ATLURU, WI	4131 MERIDIAN DR		WINDSOR	WI	535989699	0.103830945	25
1104913854	ANDERSON	LEE	A	LEE A ANDERSON, WI	104 TRINITY DR		PHILLIPS	WI	54555	0.104231072	25
1194946988	HOOK	CHRISTINA	D	CHRISTINA D HOOK, WI	4901 COTTAGE GROVE RD		MADISON	WI	537161392	0.104322539	25
1982716338	STELZER	GARY	U	GARY U STELZER, WI	1215 W KNAPP ST		RICE LAKE	WI	54868	0.104334274	25
1902863442	DEMERY	PATRICIA	M	PATRICIA M DEMERY, WI	342 N WATER ST STE 600		MILWAUKEE	WI	53202	0.105290159	25
1588705032	YUSUF-SAFAVI	YASMIN		YASMIN YUSUF-SAFAVI, WI	1421 S PARK ST		MADISON	WI	537152178	0.105444642	25
1073932331	TARDIEU	ASHLEY		ASHLEY TARDIEU, WI	710 RIVERSIDE DR		WAUPACA	WI	549811941	0.105467936	25
1356785430	DUFFY	SEAN	M	SEAN M DUFFY, WI	1102 S PARK ST		MADISON	WI	537151708	0.105540292	25
1619404977	BRAUN	GRETA	RAYE	GRETA RAYE BRAUN, WI	1640 E SUMNER ST		HARTFORD	WI	530272684	0.105692574	25
1831121524	BAUER	MICHAEL		MICHAEL BAUER, WI	710 RIVERSIDE DR		WAUPACA	WI	549811941	0.105699062	25
1649387853	SMITH	JAMES	R	JAMES R SMITH, WI	1630 CHIPPEWA DR		RHINELANDER	WI	545019503	0.105928172	25
1982677969	WOOLEVER	JON	L	JON L WOOLEVER, WI	240 MAPLE AVE	PROHEALTH C	MUKWONAGO	WI	531498475	0.106385657	25
1629502091	SMITH	KRISTI	D	KRISTI D SMITH, WI	1821 S STOUGHTON RD		MADISON	WI	537162257	0.106656009	25
1841396256	EVANS	DONALD	L	DONALD L EVANS, WI	1205 O DAY ST		MERRILL	WI	544523416	0.107527679	25
1508839390	TILLESON	SCOTT	J	SCOTT J TILLESON, WI	13900 W NATIONAL AVE	PROHEALTH C	NEW BERLIN	WI	531519515	0.10785726	25
1093196032	CAO	QUANG		QUANG CAO, WI	425 WIND RIDGE DR		WAUSAU	WI	54401	0.108988255	25
1174630636	MCCOY	MARY	J	MARY J MCCOY, WI	6901 W EDGERTON AVE		MILWAUKEE	WI	53220	0.109779753	25
1134196181	HILL	MARIE	E	MARIE E HILL, WI	700 WEST AVENUE SOUTH		LACROSSE	WI	54601	0.110224831	25
1467678102	LUNDH	REBECCA	CHRISTY	REBECCA CHRISTY LUNDH, WI	1121 E NORTH AVE		MILWAUKEE	WI	532123515	0.110242375	25
1487975934	WOOD	HEATHER	L	HEATHER L WOOD, WI	1630 NORTH CHIPPEWA DR		RHINELANDER	WI	545019503	0.11026318	25
1255456653	GEIGER	TRACY	M	TRACY M GEIGER, WI	W63N545 HANOVER AVE		CEDARBURG	WI	530121917	0.110411443	25
1053842492	KAZA	THANMAYI		THANMAYI KAZA, WI	2600 S HERITAGE WOODS DR		APPLETON	WI	549151408	0.110846351	25
1316907454	KUNSTMAN	DAVID	T	DAVID T KUNSTMAN, WI	5618 ODANA RD		MADISON	WI	537191208	0.111074451	25
1689068140	SAYEED	ASMA		ASMA SAYEED, WI	2000 E LAYTON AVE STE 130		ST FRANCIS	WI	53235	0.11115431	25
1750580213	KAHLON	PUNDEEP		PUNDEEP KAHLON, WI	704 S CLARK ST		THORP	WI	547717624	0.111434152	25
1417452996	RANDA	KRISTIN		KRISTIN RANDA, WI	7010 N TICHIGAN RD		WATERFORD	WI	531851760	0.111465741	25
1871885434	SWEDLUND	MATTHEW	P	MATTHEW P SWEDLUND, WI	1050 E BROADWAY		MONONA	WI	537164023	0.112191048	25
1730198466	BAUMGARDNER	DENNIS	J	DENNIS J BAUMGARDNER, WI	2801 W KINNICKINNIC RIVER PKWY	#250	MILWAUKEE	WI	53215	0.112380241	25
1154340727	TURZINSKI	STEVEN	D	STEVEN D TURZINSKI, WI	958 FOOTE ST		SEYMOUR	WI	541651044	0.112477306	25
1750305629	LUCAS	ANN	M	ANN M LUCAS, WI	1450 EASTSIDE RD		PLATTEVILLE	WI	538189800	0.112553172	25
1235146440	PERKINS	STEVEN	K.	STEVEN K. PERKINS, WI	800 WEST AVE S		LA CROSSE	WI	546018806	0.112557932	25
1316954993	SIMON	RITA	RAE	RITA RAE SIMON, WI	2240 EASTRIDGE CTR		EAU CLAIRE	WI	547013410	0.113327403	25
1346552668	MEIMAN	JONATHAN	G	JONATHAN G MEIMAN, WI	1102 S PARK ST		MADISON	WI	537151708	0.113364345	25
1922502855	JIN	ANGELA	SHER	ANGELA SHER JIN, WI	1155 N MAYFAIR RD		WAUWATOSA	WI	532263462	0.113411728	25
1538573118	GHOURI	SHAZIA		SHAZIA GHOURI, WI	3807 SPRING ST		MOUNT PLEASANT	WI	534051667	0.113741262	25
1235102310	STREHLOW	SCOTT	R.	SCOTT R. STREHLOW, WI	240 MAPLE AVE	PROHEALTH C	MUKWONAGO	WI	531498475	0.113756582	25
1982023545	SAUTER	LAUREN	REBECCA	LAUREN REBECCA SAUTER, WI	855 LAKELAND DR		CHIPPEWA FALLS	WI	547291687	0.114087516	25
1619176500	HARRIS	ANNE	ELIZABETH	ANNE ELIZABETH HARRIS, WI	1900 N DEWEY AVE		REEDSBURG	WI	539592214	0.114131461	25
1447318530	WILLIAMS	ARONICA	V	ARONICA V WILLIAMS, WI	2555 N MARTIN LUTHER KING DR		MILWAUKEE	WI	532122709	0.114400682	25
1194778704	ZENNER	TYLER	D	TYLER D ZENNER, WI	10 TOWER DR		SUN PRAIRIE	WI	535901239	0.114873168	25
1073735056	EICHTEN	KATHERINE	MATTHEWS	KATHERINE MATTHEWS EICHTEN, WI	11040 N STATE ROAD 77		HAYWARD	WI	548433606	0.115701809	25
1780696948	WOGAHN	TIMOTHY	P	TIMOTHY P WOGAHN, WI	2031 PEACH ST		WISCONSIN RAPI	WI	544945181	0.11604844	25
1689643975	EDERER	LEAH	N	LEAH N EDERER, WI	112 HELEN ST		SAUK CITY	WI	535831168	0.117024045	25
1720434103	SCHROEDER	LINDSAY		LINDSAY SCHROEDER, WI	3119 WOODMAN DR		ALTOONA	WI	547202668	0.117186352	25
1518916931	KOS	ALLISON	MICHELE	ALLISON MICHELE KOS, WI	1452 N 7TH ST FL 2		MILWAUKEE	WI	53205	0.117206468	25
1962795823	STRITTMATTER	ELIZABETH	DOWNING	ELIZABETH DOWNING STRITTMATTER, WI	723 PARK RIDGE LN		NORTH FOND DU	WI	549371385	0.117699726	25
1386905107	ABEYTA	EMILY	MARIE	EMILY MARIE ABEYTA, WI	210 NW BARSTOW ST		WAUKESHA	WI	531883771	0.118096914	25
1598727000	JENSON	MARK	K	MARK K JENSON, WI	124 SIEGLER ST		GREEN BAY	WI	543032636	0.118319458	25
1316025976	MEYERS	F.	BRADFORD	F. BRADFORD MEYERS, WI	105 HIGHLAND TER		WATERLOO	WI	535942217	0.118436434	25
1750324570	GAGLIANELLO	SARAH	M	SARAH M GAGLIANELLO, WI	1155 N MAYFAIR RD		MILWAUKEE	WI	532263421	0.119068898	25
1992772701	ZASTROW	RAYMOND	JUDE	RAYMOND JUDE ZASTROW, WI	555 S 108TH ST		WEST ALLIS	WI	532141100	0.119073121	25
1790778215	JOHNSON	ROBERT	B	ROBERT B JOHNSON, WI	1687 E DIVISION ST		RIVER FALLS	WI	540221571	0.119203815	25
1851708887	BUHALOG	ADAM	M	ADAM M BUHALOG, WI	11051 N SHERMAN RD		EDGERTON	WI	535349002	0.119385964	25
1992778484	MILLER	KENNITH		KENNITH MILLER, WI	156 W JEFFERSON ST		SPRING GREEN	WI	535888005	0.119783619	25
1205866191	POLZIN	JEFFREY	K	JEFFREY K POLZIN, WI	610 W ADAMS ST		BLACK RIVER FA	WI	546159010	0.119868152	25
1386007284	ZEMAN	JENNIFER	LEIGH	JENNIFER LEIGH ZEMAN, WI	210 NW BARSTOW ST		WAUKESHA	WI	531883771	0.119898612	25
1063686574	SVIRCEV	ANNA		ANNA SVIRCEV, WI	1450 EASTSIDE RD		PLATTEVILLE	WI	538189800	0.119977045	25
1952333148	OLSEN	MARC	A	MARC A OLSEN, WI	325 E SILVER SPRING DR		WHITEFISH BAY	WI	532175222	0.120124062	25
1174685598	KORDIYAK	CHRISTOPH	B	CHRISTOPH B KORDIYAK, WI	3200 SHORE DR	SUITE 4	MARINETTE	WI	541434292	0.121032952	25
1205818440	REICHERT	ROBIN	M	ROBIN M REICHERT, WI	551 HOSPITAL RD		NEW RICHMOND	WI	540171449	0.121300938	25
1134113996	BROWN	DAVID	F	DAVID F BROWN, WI	635 W OSHKOSH ST		RIPON	WI	549711040	0.121526228	25
1649439951	SUTTON	DANIEL	M	DANIEL M SUTTON, WI	1836 SOUTH AVE		LA CROSSE	WI	546015429	0.121912278	25
1699235598	MOORE	LAWRENCE	M	LAWRENCE M MOORE, WI	2900 W OKLAHOMA AVE		MILWAUKEE	WI	532154330	0.122356969	25
1992186829	PAPENDIECK	ANDREW		ANDREW PAPENDIECK, WI	3916 N INTERTECH CT		APPLETON	WI	549136957	0.122512636	25
1598721045	DAMROTH	MICHAEL	S	MICHAEL S DAMROTH, WI	1222 E WOODLAND AVE		BARRON	WI	548121765	0.122754058	25
1194883843	CHAKRAVARTI	NEETU		NEETU CHAKRAVARTI, WI	1320 WISCONSIN AVE	RACINE FAMI	RACINE	WI	534031978	0.122947576	25
1760833727	CHAO	BENJAMIN		BENJAMIN CHAO, WI	3200 E RACINE ST		JANESVILLE	WI	535462343	0.122949281	25
1730182809	IPPEL	PAUL	MARTIN	PAUL MARTIN IPPEL, WI	2449 COUNTY HIGHWAY I		CHIPPEWA FALLS	WI	547294410	0.123010634	25
1750676342	MEES	CHRISTOPH	J	CHRISTOPH J MEES, WI	610 E TAYLOR ST		PRAIRIE DU CHI	WI	538212109	0.123087848	25
1205839198	MACCHARLES	DANIEL	C	DANIEL C MACCHARLES, WI	1836 SOUTH AVE		LA CROSSE	WI	546015429	0.12311361	25
1326198623	WILLIAMS	MARK	W	MARK W WILLIAMS, WI	105 GARFIELD AVE		EAU CLAIRE	WI	547014811	0.123203497	25
1841344272	HOFTIEZER	SCOTT	ALLEN	SCOTT ALLEN HOFTIEZER, WI	1 W LINCOLN ST	DCI HEALTH	WAUPUN	WI	539631949	0.12330648	25
1194104075	SMITH	DANIEL	JOSEPH	DANIEL JOSEPH SMITH, WI	4005 COMMUNITY CENTER DR		WESTON	WI	544764139	0.123444055	25
1346260494	HOULIHAN	TIMOTHY		TIMOTHY HOULIHAN, WI	1405 MILL ST		NEW LONDON	WI	549612155	0.124305579	25
1467895136	SEBRANEK	JENNA	K.	JENNA K. SEBRANEK, WI	1040 DIVISION ST		MAUSTON	WI	53948	0.124573033	25
1871572362	RENDLEN	MELISSA	M	MELISSA M RENDLEN, WI	240 MAPLE ST		WOODRUFF	WI	545689190	0.124580475	25
1760417430	GUCCIARDI	JOHN	W.	JOHN W. GUCCIARDI, WI	1185 CORPORATE CENTER DR	PROHEALTH C	OCONOMOWOC	WI	530664887	0.124701865	25
1346566577	WAGNER	MICHELLE	JAYNE	MICHELLE JAYNE WAGNER, WI	248 MCHENRY ST		BURLINGTON	WI	531051828	0.125124761	25
1851301253	RUSSELL	ELIZABETH	JOYCE	ELIZABETH JOYCE RUSSELL, WI	820 ARBUTUS AVE		OCONTO	WI	541532004	0.125820378	25
1366703563	KRUKOWSKI	KAMIL		KAMIL KRUKOWSKI, WI	8400 WASHINGTON AVE		MOUNT PLEASANT	WI	534063735	0.126331695	25
1750386538	FELTES	JAMES	R	JAMES R FELTES, WI	407 S MAIN ST		VIROQUA	WI	546652100	0.126741172	25
1326492174	QUALE	CHRISTINA	A	CHRISTINA A QUALE, WI	225 CHURCH ST		STOUGHTON	WI	535891801	0.126910298	25
1447367974	KHAN	MUHAMMAD	S	MUHAMMAD S KHAN, WI	10400 75TH ST		KENOSHA	WI	53142	0.127100708	25
1275542961	BILAL	CHIHAB	E	CHIHAB E BILAL, WI	6901 W EDGERTON AVE		MILWAUKEE	WI	53220	0.127284176	25
1205908159	DALL	JAMES		JAMES DALL, WI	717 W MORELAND BLVD	PROHEALTH C	WAUKESHA	WI	531882432	0.127551286	25
1982637914	NORRBOM	CORINA	J	CORINA J NORRBOM, WI	W18835 US HIGHWAY 45		ELAND	WI	544279573	0.127672637	25
1922206903	BOLLWEG	CARI	ANN	CARI ANN BOLLWEG, WI	1112 PLANKVIEW GREEN BLVD		SHEBOYGAN FALL	WI	530853393	0.128282488	25
1770524746	MATTHEWS	GREGORY	J	GREGORY J MATTHEWS, WI	9233 N GREEN BAY RD		BROWN DEER	WI	532091103	0.128657573	25
1225353576	LAST	ANDREW		ANDREW LAST, WI	325 BUTTS AVE		TOMAH	WI	54660	0.128733569	25
1457562126	NELSON	TODD	R	TODD R NELSON, WI	240 MAPLE AVE	PROHEALTH C	MUKWONAGO	WI	531498475	0.128904293	25
1194803676	FUHR	WALTER	A.	WALTER A. FUHR, WI	2000 E. LAYTON AVE.		ST. FRANCIS	WI	532356053	0.129220207	25
1336191030	BROWN	JAMES	BALLANTIN	JAMES BALLANTIN BROWN, WI	819 ASH ST		SPOONER	WI	548011201	0.129500549	25
1578504692	MENN	JEFFREY	F	JEFFREY F MENN, WI	1526 ROSE ST		LA CROSSE	WI	546032245	0.129749609	25
1922085083	MICHELSEN	CRAIG		CRAIG MICHELSEN, WI	3524 E MILWAUKEE ST		JANESVILLE	WI	535461626	0.129843144	25
1750335501	HILL	RICHARD	W	RICHARD W HILL, WI	225 CHURCH ST	DEAN MEDICA	STOUGHTON	WI	535891801	0.129892213	25
1013080894	HOFFMAN	MICHAEL	HERBERT	MICHAEL HERBERT HOFFMAN, WI	3415 CUSTER ST	SUITE D	MANITOWOC	WI	542204324	0.130680987	25
1730149048	TORHORST	SUSAN	M	SUSAN M TORHORST, WI	260 26TH ST		PRAIRIE DU SAC	WI	535782203	0.132188572	25
1265466296	KNEELAND	BARTLEY	R	BARTLEY R KNEELAND, WI	110 E 5TH AVE		ANTIGO	WI	544092710	0.132940923	25
1316259617	CARLSON	JENSENA	M	JENSENA M CARLSON, WI	1121 BELLWEST BLVD		BELLEVILLE	WI	535089433	0.13301159	25
1679688824	DEUBLER	DAVID	J	DAVID J DEUBLER, WI	1001 SERVICE RD		KIEL	WI	530421041	0.133990215	25
1164708004	FREY	JUSTIN	C.	JUSTIN C. FREY, WI	217 N MAIN ST		EDGERTON	WI	535341613	0.134254309	25
1649569252	TRAWITZKI	ALYSSA	ANN	ALYSSA ANN TRAWITZKI, WI	2714 RIVERVIEW DR		GREEN BAY	WI	543136715	0.134271317	25
1689890667	ROBINSON	JAMES	K	JAMES K ROBINSON, WI	W5238 JOLLY AVE		MEDFORD	WI	544519303	0.134372081	25
1023498441	JOHNSON	KRISTINE	L	KRISTINE L JOHNSON, WI	1700 TUTTLE ST		BARABOO	WI	53913	0.134646782	25
1215042239	GEORGE	JENNIFER	S	JENNIFER S GEORGE, WI	1020 FOND DU LAC AVE		KEWASKUM	WI	530409583	0.134720581	25
1255449567	LANGE	DAVID	EUGENE	DAVID EUGENE LANGE, WI	1901 WESTWOOD CENTER BLVD		WAUSAU	WI	54401	0.135299273	25
1528521150	DIEMER	JODIE	THERESA	JODIE THERESA DIEMER, WI	815 10TH ST S		LA CROSSE	WI	546014764	0.135664307	25
1720499957	WARD	MARGARET	L	MARGARET L WARD, WI	210 WISCONSIN AMERICAN DR		FOND DU LAC	WI	549372999	0.136174926	25
1548278021	DRYER-AKL	DEBORAH	A	DEBORAH A DRYER-AKL, WI	7665 US HWY 2	THE LAKES C	IRON RIVER	WI	548474260	0.136622674	25
1225087893	SIEWERT	LYNDA	A	LYNDA A SIEWERT, WI	251 E COTTAGE GROVE RD		COTTAGE GROVE	WI	535279619	0.136834363	25
1417030867	DREWRY	ANNE		ANNE DREWRY, WI	9601 TOWNLINE RD		MINOCQUA	WI	54548	0.137532301	25
1558471003	HERBERT	LISA	A	LISA A HERBERT, WI	1000 N OAK AVE		MARSHFIELD	WI	54449	0.137687333	25
1417038381	NOLAN	SARA	J	SARA J NOLAN, WI	1055 N MAYFAIR RD		WAUWATOSA	WI	532263436	0.138035659	25
1922042761	PIDADY	VRUSHALI	VINAYAK	VRUSHALI VINAYAK PIDADY, WI	2600 STATE RD		LA CROSSE	WI	546016157	0.138919304	25
1881620722	GROENEWOLD	SANDRA		SANDRA GROENEWOLD, WI	2005 MIDWAY RD		MENASHA	WI	549527002	0.13938403	25
1588689087	VOHMANN	MONICA		MONICA VOHMANN, WI	675 W WASHINGTON AVE		MADISON	WI	537032637	0.140149878	25
1750321709	SKLADZIEN	STEPHANIE		STEPHANIE SKLADZIEN, WI	675 W WASHINGTON AVE		MADISON	WI	537032637	0.141042497	25
1023128170	SMITH	WILLIAM	A	WILLIAM A SMITH, WI	1700 W STOUT ST		RICE LAKE	WI	548685000	0.141675239	25
1457323099	DOROW	MARK	A.	MARK A. DOROW, WI	2085 N CALHOUN RD		BROOKFIELD	WI	530055003	0.14189993	25
1841306636	WALBRANDT	MELISSA		MELISSA WALBRANDT, WI	9252 N GREEN BAY RD		BROWN DEER	WI	532091104	0.141963173	25
1568421543	MULLIN	PETER	G	PETER G MULLIN, WI	833 S IOWA ST STE 102		DODGEVILLE	WI	535331900	0.142186613	25
1083993687	SINGH	GAGANDEEP		GAGANDEEP SINGH, WI	13025 8TH ST		OSSEO	WI	54758	0.142315396	25
1447211404	JOHNSON	DALE	ALAN	DALE ALAN JOHNSON, WI	820 SUMMIT AVE	PROHEALTH C	OCONOMOWOC	WI	530663973	0.143074345	25
1114909702	WEINDORFER	JASON	J	JASON J WEINDORFER, WI	733 W CLAIREMONT AVE		EAU CLAIRE	WI	54701	0.143141267	25
1467449942	HOFFMANN	ANN	HROSCIKOS	ANN HROSCIKOS HOFFMANN, WI	1040 DIVISION ST		MAUSTON	WI	539481931	0.1433353	25
1780974717	GETZIN	ANNE	ELIZABETH	ANNE ELIZABETH GETZIN, WI	5818 W CAPITOL DR		MILWAUKEE	WI	532162247	0.143998475	25
1871594598	BALINK	KAY	M	KAY M BALINK, WI	150 E JEFFERSON ST		SPRING GREEN	WI	535888000	0.144111664	25
1770588360	GUNDERSEN	ERIK	A	ERIK A GUNDERSEN, WI	1836 SOUTH AVE		LA CROSSE	WI	546015429	0.144215119	25
1427012327	PANDHI	NANCY		NANCY PANDHI, WI	3434 E. WASHINGTON AVE.		MADISON	WI	53704	0.144402189	25
1265758775	ELDREDGE	CHRISTINA	E	CHRISTINA E ELDREDGE, WI	1121 E NORTH AVE	COLUMBIA-ST	MILWAUKEE	WI	532123515	0.144439785	25
1932280930	MATHEW	JINU	JACOB	JINU JACOB MATHEW, WI	1121 E NORTH AVE		MILWAUKEE	WI	532123515	0.144629023	25
1568499002	SHEPICH	SHARON	K.	SHARON K. SHEPICH, WI	15397 STATE HIGHWAY 32		LAKEWOOD	WI	541389702	0.145074764	25
1629043302	KAPRELIAN	VALLIE	M	VALLIE M KAPRELIAN, WI	14633 48TH AVE		CHIPPEWA FALLS	WI	547297153	0.145078578	25
1578679262	MCKENNA	JOHN	E	JOHN E MCKENNA, WI	110 E 5TH AVE		ANTIGO	WI	544092710	0.145270137	25
1164529194	JESSEN	KEVIN	ANDREW	KEVIN ANDREW JESSEN, WI	912 S HICKORY ST		FOND DU LAC	WI	549355530	0.146477503	25
1235808585	SALOW	SAMANTHA	JO	SAMANTHA JO SALOW, WI	5618 ODANA RD		MADISON	WI	537191208	0.146793249	25
1760422711	REED	KAREN	A.	KAREN A. REED, WI	3102 MERITER WAY		MADISON	WI	537195833	0.14695262	25
1306887138	YOST	JOHN	C	JOHN C YOST, WI	437 VIRGINIA TER		MADISON	WI	537265345	0.147166423	25
1699125385	SHARMA	LENA		LENA SHARMA, WI	2311 N PROSPECT AVE		MILWAUKEE	WI	53211	0.14733419	25
1811169550	KOWALSKI	JEFFREY	ALAN	JEFFREY ALAN KOWALSKI, WI	839 N WISCONSIN ST		ELKHORN	WI	531214541	0.148680146	25
1972564870	SANNER	LOUIS	A	LOUIS A SANNER, WI	3209 DRYDEN DR		MADISON	WI	53704	0.148971385	25
1083670277	SABOURIN	MARY	ELLEN	MARY ELLEN SABOURIN, WI	1310 BROADWAY		WISCONSIN DELL	WI	539651358	0.149262694	25
1710092978	DUWELL	ERIC	C	ERIC C DUWELL, WI	414 DOCTORS CT		OSHKOSH	WI	54901	0.149346878	25
1952374365	FICKEL	RONALD	D.	RONALD D. FICKEL, WI	1500 WALNUT RIDGE DRIVE	PROHEALTH C	HARTLAND	WI	530299317	0.149738134	25
1477532943	BALMADRID	LUZ	L	LUZ L BALMADRID, WI	107 E HIGHLAND DR		OCONTO FALLS	WI	541541002	0.150144795	25
1033225297	PHILIP DURKEE	BINU	MARIA	BINU MARIA PHILIP DURKEE, WI	2741 N. CLAIREMONT AVE		EAU CLAIRE	WI	547032595	0.150588222	25
1205888583	KINNUNEN	NINA	M	NINA M KINNUNEN, WI	10 TOWER DR		SUN PRAIRIE	WI	535901239	0.150853704	25
1831621994	LINDGREN	KHRYSTYNE		KHRYSTYNE LINDGREN, WI	2251 N SHORE DR		RHINELANDER	WI	545016710	0.150965241	25
1689667891	RICHTER	JAMES	ROBERT	JAMES ROBERT RICHTER, WI	W3124 VAN ROY RD		APPLETON	WI	549153982	0.151021476	25
1144382011	COX	BURTON	DALE	BURTON DALE COX, WI	1101 MORRISON DR	HSU	BOSCOBEL	WI	538051180	0.151255122	25
1174554711	MCKEVETT	JOHN	ROBERT	JOHN ROBERT MCKEVETT, WI	11134 N HWY 77		HAYWARD	WI	54843	0.151870631	25
1518311331	ADEMAJ	AMARILDO		AMARILDO ADEMAJ, WI	195 DISCOVERY DR		BROOKFIELD	WI	530452862	0.151954748	25
1780859835	COSIQUIEN	JOANNABEL	SO	JOANNABEL SO COSIQUIEN, WI	733 W CLAIREMONT AVE		EAU CLAIRE	WI	547016101	0.1521266	25
1275501041	SOUSEK	REID	A	REID A SOUSEK, WI	3329 N RICHMOND ST		APPLETON	WI	549111063	0.152256196	25
1295790301	RYAN	GERALD	G	GERALD G RYAN, WI	333 E CAMPUS MALL		MADISON	WI	537151365	0.152482145	25
1114411956	DILLIARD	KELLEY	NICOLE	KELLEY NICOLE DILLIARD, WI	2720 PLAZA DR STE 1300		WAUSAU	WI	544014165	0.152548569	25
1649268061	BEAUMONT	ROGER	WILLIAM	ROGER WILLIAM BEAUMONT, WI	4805 S MOORLAND RD		NEW BERLIN	WI	531517401	0.15263718	25
1285868869	KOLAN	ANNE	M	ANNE M KOLAN, WI	5618 ODANA RD		MADISON	WI	537191208	0.152965338	25
1003127465	VANDEN LANGEN	RACHAEL	E.	RACHAEL E. VANDEN LANGEN, WI	3263 EATON RD		GREEN BAY	WI	543116830	0.153044675	25
1578781225	CIASTO	JUDITH		JUDITH CIASTO, WI	800 W MAIN ST		WHITEWATER	WI	531901705	0.153352558	25
1215924626	BUCHL	ANDREW	CHARLES	ANDREW CHARLES BUCHL, WI	333 PINE RIDGE BLVD		WAUSAU	WI	54401	0.154534456	25
1780785725	MIRAN	SEAN		SEAN MIRAN, WI	202 S PARK ST		MADISON	WI	537151507	0.155197916	25
1003826892	ITABLE	RODRIGO		RODRIGO ITABLE, WI	2745 W LAYTON AVE	SUITE 201	MILWAUKEE	WI	532212651	0.155426581	25
1780046748	HARRIS	PHILIP		PHILIP HARRIS, WI	8701 W WATERTOWN PLANK RD		MILWAUKEE	WI	532263548	0.155751822	25
1992762421	STRAUB	NORBERT	R	NORBERT R STRAUB, WI	80 1ST ST		PRAIRIE DU SAC	WI	535781550	0.158638662	25
1790981132	FIGURSKI EICH	ANN	C	ANN C FIGURSKI EICH, WI	592 PARK LN		MADISON	WI	537111654	0.158891582	25
1619986916	JAKA	ARIF	G	ARIF G JAKA, WI	10400 75TH ST		KENOSHA	WI	531427884	0.159668228	25
1861714669	JOHNSON	DONALD	DAVID	DONALD DAVID JOHNSON, WI	2878 MAPLE RIDGE RD		STEVENS POINT	WI	544819504	0.160127057	25
1881675569	NESTA	JEFFREY	S.	JEFFREY S. NESTA, WI	2219 GARFIELD ST		TWO RIVERS	WI	542412416	0.160161897	25
1013351055	DIN	MARIA	Z	MARIA Z DIN, WI	752 N HIGH POINT RD		MADISON	WI	537172236	0.160282789	25
1124077839	DEYO-SVENDSEN	MARK	E.	MARK E. DEYO-SVENDSEN, WI	2321 STOUT RD		MENOMONIE	WI	54751	0.160806612	25
1609293042	CRANE	MICHELLE		MICHELLE CRANE, WI	8320 W BLUEMOUND RD STE 125		MILWAUKEE	WI	532133367	0.161271439	25
1235663030	HELMICK	DANIELLE	MARIE	DANIELLE MARIE HELMICK, WI	3119 WOODMAN DR		ALTOONA	WI	547202668	0.161402308	25
1992150148	GIERISCH	BRITTANI	S	BRITTANI S GIERISCH, WI	2424 S 90TH ST # 7795		WEST ALLIS	WI	532272455	0.161479759	25
1710971627	BURWITZ	JAMES	E	JAMES E BURWITZ, WI	10 TRI PARK WAY	JOHN H BRAD	APPLETON	WI	549141658	0.161614348	25
1811958028	CANADAY	LUCY	R	LUCY R CANADAY, WI	107 E HIGHLAND DR		OCONTO FALLS	WI	541541002	0.161903416	25
1770660300	GEDDAM	MAMATHA		MAMATHA GEDDAM, WI	7220 W NATIONAL AVE		WEST ALLIS	WI	532144734	0.162503479	25
1487848453	AHMED	MUHAMMAD		MUHAMMAD AHMED, WI	9697 SAINT CATHERINES DR # 400		PLEASANT PRAIR	WI	531582118	0.162511323	25
1891861241	ALFARAZ	CARLOS	RODOLFO	CARLOS RODOLFO ALFARAZ, WI	1310 BROADWAY		WISCONSIN DELL	WI	539651358	0.16305311	25
1295879682	PADBERG	SUSAN	E	SUSAN E PADBERG, WI	3801 REGENT ST	SUITE 1B	MADISON	WI	537055202	0.16349552	25
1669406534	ALLHISER	JOHN	N	JOHN N ALLHISER, WI	229 S MORRISON ST		APPLETON	WI	549115725	0.163827857	25
1811004385	MEJALLI	NEDAL	S	NEDAL S MEJALLI, WI	1238 S. CESAR E CHAVEZ DR		MILWAUKEE	WI	532042267	0.164046798	25
1609983717	TYE	MICHAEL	K	MICHAEL K TYE, WI	1640 E SUMNER ST		HARTFORD	WI	53027	0.164050449	25
1700837879	DAMITZ	BETH	A	BETH A DAMITZ, WI	2400 W VILLARD AVE	WFHC GLENDA	MILWAUKEE	WI	532094901	0.164424049	25
1588635239	AGUILAR	EULOGIO	G	EULOGIO G AGUILAR, WI	220 LINCOLN AVE		FENNIMORE	WI	538091030	0.164927456	25
1497767644	VOELKER	THOMAS	A	THOMAS A VOELKER, WI	2031 PEACH ST		WISCONSIN RAPI	WI	544945181	0.165215079	25
1588926372	MORRISON	JASMIN	ROCHELL	JASMIN ROCHELL MORRISON, WI	610 E TAYLOR ST		PRAIRIE DU CHI	WI	538212109	0.165610328	25
1891159612	BREEZE-BALDAU	SHANE		SHANE BREEZE-BALDAU, WI	1575 N RIVERCENTER DR		MILWAUKEE	WI	53212	0.165951183	25
1023302221	TSIGONIS	KATRIN	M.G.	KATRIN M.G. TSIGONIS, WI	815 10TH ST S		LA CROSSE	WI	546014764	0.166456668	25
1720193295	TRAN	XUAN THY		XUAN THY TRAN, WI	1292 CAPITOL DR		PEWAUKEE	WI	530722580	0.166491559	25
1164430732	ADORJAN	MARK	G	MARK G ADORJAN, WI	W3124 VAN ROY RD		APPLETON	WI	549153982	0.166899968	25
1477547040	KRUEGER	MICHAEL	A	MICHAEL A KRUEGER, WI	3329 N RICHMOND ST		APPLETON	WI	549111063	0.167094984	25
1073506192	SILKEY	JOHN	W	JOHN W SILKEY, WI	225 MEMORIAL DR		BERLIN	WI	549231243	0.16721804	25
1336144914	GRUNWALD	MARK	A	MARK A GRUNWALD, WI	304 S JACKSON ST		PRAIRIE DU CHI	WI	538211821	0.167303748	25
1225082589	SHARMA	DIVYA		DIVYA SHARMA, WI	3200 E RACINE ST		JANESVILLE	WI	535462343	0.167385183	25
1376564898	CATES	ROBERT	C	ROBERT C CATES, WI	1904 1ST CENTER AVE		BRODHEAD	WI	535201900	0.167478881	25
1972543452	LUCCAS	BRUCE		BRUCE LUCCAS, WI	3805B SPRING ST	SUITE 130	RACINE	WI	534051641	0.16758374	25
1275542326	CERTALIC	KIRSTIN	M	KIRSTIN M CERTALIC, WI	2315 E MORELAND BLVD	WESTBROOK W	WAUKESHA	WI	531862939	0.167711759	25
1194946608	STEFANSKI-WIL	JESSICA	ROBIN	JESSICA ROBIN STEFANSKI-WIL, WI	315 W OAK ST		SPARTA	WI	546562150	0.167770454	25
1720353089	WITT	DARRELL		DARRELL WITT, WI	1928 DUBAY DR		MOSINEE	WI	544559366	0.167967443	25
1568789501	MITCHELL	ELIZABETH		ELIZABETH MITCHELL, WI	10 TRI PARK WAY		APPLETON	WI	549141658	0.168186509	25
1588685895	MANGOLD	MICHAEL	NORBERT	MICHAEL NORBERT MANGOLD, WI	120 N MAIN ST	#120	WEST BEND	WI	530953376	0.168603293	25
1053335174	WENDLAND	DIANE	L	DIANE L WENDLAND, WI	6408 COPPS AVE		MONONA	WI	53716	0.168624329	25
1083639363	SCHLECHT	KRISTINA	A	KRISTINA A SCHLECHT, WI	815 10TH ST S		LA CROSSE	WI	546014764	0.168788877	25
1407849433	WILLIAMS	JAMES	M	JAMES M WILLIAMS, WI	2480 MARINA CIR UNIT 114		GREEN BAY	WI	543044875	0.168818122	25
1285615328	HAY	DARRELL	E	DARRELL E HAY, WI	420 E DIVISION ST		FOND DU LAC	WI	549354560	0.168900932	25
1245290543	SMITH	DOUGLAS	L	DOUGLAS L SMITH, WI	100 N NINE MOUNDS ROAD		VERONA	WI	53593	0.168932771	25
1003989724	COTTER	JONATHAN	JOSEPH	JONATHAN JOSEPH COTTER, WI	3110 GLENDALE AVE		WAUSAU	WI	544014050	0.168967522	25
1235245176	WISNEFSKI	LORI	L	LORI L WISNEFSKI, WI	1292 CAPITOL DR		PEWAUKEE	WI	530722580	0.169190101	25
1609281989	YEVTUKH	MARYANA		MARYANA YEVTUKH, WI	10400 75TH ST		KENOSHA	WI	53142	0.169394327	25
1922067073	PARKER	MEGEEN		MEGEEN PARKER, WI	675 W WASHINGTON AVE		MADISON	WI	537032637	0.170152534	25
1740240308	HENRY	ROBERT	A.	ROBERT A. HENRY, WI	2817 NEW PINERY ROAD		PORTAGE	WI	539019257	0.170267043	25
1558370692	CORRIGAN	JEFFREY	K	JEFFREY K CORRIGAN, WI	1650 S 41ST ST		MANITOWOC	WI	542207316	0.170303981	25
1134277833	WIRTZ	TIMOTHY	J	TIMOTHY J WIRTZ, WI	2401 PLOVER ROAD		PLOVER	WI	54467	0.170607534	25
1699974378	HOWARD	JONATHAN		JONATHAN HOWARD, WI	500 S OAKWOOD RD		OSHKOSH	WI	54904	0.170623005	25
1497730865	EBBEN	JAMES	ROBERT	JAMES ROBERT EBBEN, WI	1970 S RIDGE RD		GREEN BAY	WI	543044125	0.171942426	25
1841236445	GIDEONSEN	MARK		MARK GIDEONSEN, WI	617 W CLAIREMONT AVE		EAU CLAIRE	WI	547016223	0.172122123	25
1679526511	BENTON	GEORGE	D	GEORGE D BENTON, WI	752 N HIGH POINT RD	DEAN MEDICA	MADISON	WI	537172236	0.172142014	25
1376650564	SENO	LOUIS	STEVE	LOUIS STEVE SENO, WI	12203 CORPORATE PKWY		MEQUON	WI	530923388	0.172216908	25
1528177888	NEPSUND	KEVIN	CURTIS	KEVIN CURTIS NEPSUND, WI	301 RIVER STREET		OSCEOLA	WI	54020	0.172405202	25
1295994598	HAYON	RONNI	L	RONNI L HAYON, WI	3209 DRYDEN DR		MADISON	WI	537043015	0.173101099	25
1598845646	LAFFERTY	WESLEY		WESLEY LAFFERTY, WI	2320 N LAKE DR	ROOM 3603	MILWAUKEE	WI	532114507	0.173590923	25
1093733230	WHEAT	JOHN	M	JOHN M WHEAT, WI	3333 E MAIN ST		MERRILL	WI	544528959	0.173880196	25
1205060001	BAUMAN	AMY	L	AMY L BAUMAN, WI	1050 E BROADWAY		MONONA	WI	537164023	0.174215937	25
1336375765	MUZAFFAR	NOSHEEN		NOSHEEN MUZAFFAR, WI	6127 GREEN BAY RD	SUITE 200	KENOSHA	WI	531422946	0.174390911	25
1861509978	THIES	DAVID	C	DAVID C THIES, WI	205 E COMMERCE ST		ELKHORN	WI	53121	0.174673439	25
1194803692	WASIULLAH	MASOOD		MASOOD WASIULLAH, WI	2000 E LAYTON AVE		ST FRANCIS	WI	532356053	0.174968061	25
1043201338	KOVACH	CASSONDRA		CASSONDRA KOVACH, WI	1040 DIVISION ST		MAUSTON	WI	539481931	0.17503032	25
1205220233	DEMENT	KRISTIN	ELIZABETH	KRISTIN ELIZABETH DEMENT, WI	9969 S 27TH ST		FRANKLIN	WI	53132	0.175300222	25
1366500753	NOVICK	TIMOTHY	GEORGE	TIMOTHY GEORGE NOVICK, WI	257 W SAINT GEORGE AVE		GRANTSBURG	WI	548407827	0.175384737	25
1306130737	JOSE	JOTHIS	C	JOTHIS C JOSE, WI	100 15TH AVE	180	SOUTH MILWAUKE	WI	531721160	0.175397555	25
1013003060	HUNT	THOMAS	K.	THOMAS K. HUNT, WI	1250 3RD AVE W		DURAND	WI	547361600	0.175494483	25
1013947662	IZARD	TITO	LAMONT	TITO LAMONT IZARD, WI	2555 N MARTIN LUTHER KING DR	MILWAUKEE H	MILWAUKEE	WI	532122709	0.175714492	25
1497792113	WHITING	THADDEUS	C	THADDEUS C WHITING, WI	ASCENSION-PLOVER CLINIC	2401 PLOVER	PLOVER	WI	54467	0.176081878	25
1063421683	BEOUGHER	SCOTT	J	SCOTT J BEOUGHER, WI	5165 CHESAPEAKE CT		OSHKOSH	WI	549011329	0.176438084	25
1801327390	KAUSHIK	MUNISH		MUNISH KAUSHIK, WI	3111 GUNDERSEN DR		ONALASKA	WI	546508447	0.176864856	25
1710322789	AMIN	TAREK		TAREK AMIN, WI	N112W17975 MEQUON RD		GERMANTOWN	WI	530222425	0.177124	25
1376961086	CUMMENS	BREANA	CHRISTINE	BREANA CHRISTINE CUMMENS, WI	4600 W LOOMIS RD STE 130		GREENFIELD	WI	532204858	0.177400253	25
1619146495	AHMAD	SEMINA		SEMINA AHMAD, WI	2801 W KINNICKINNIC RIVER PKWY	SUITE 750	MILWAUKEE	WI	532153669	0.177627595	25
1720341274	JOHNSON	KHALYNE	THERYSE	KHALYNE THERYSE JOHNSON, WI	1813 ASHLAND AVE		SHEBOYGAN	WI	530816125	0.177685103	25
1487699419	ROSS	DAVID	L	DAVID L ROSS, WI	3807 SPRING ST		MOUNT PLEASANT	WI	534051667	0.17820364	25
1285749770	ELLIAS	YAKUB	A.	YAKUB A. ELLIAS, WI	729 AMNICON TRL		MADISON	WI	537183232	0.17835751	25
1346450061	OSTRANDER	CAROLYN	H	CAROLYN H OSTRANDER, WI	111 DEHNE DR		COLBY	WI	544219581	0.178756748	25
1154305761	WEISSE	MARK	OTTO	MARK OTTO WEISSE, WI	115 W DOTY ST	PHS MEDICAL	MADISON	WI	537033276	0.179329979	25
1952551525	BLACKBURN	STACY	L.	STACY L. BLACKBURN, WI	800 BLACKHAWK AVENUE		PRAIRIE DU CHI	WI	53821	0.18011273	25
1194720813	JOHNSON	CRAIG	T	CRAIG T JOHNSON, WI	265 GRIFFIN ST E		AMERY	WI	540011439	0.180582992	25
1962597781	SOOKOCHOFF	ROBERT	M	ROBERT M SOOKOCHOFF, WI	930 E WALL ST		EAGLE RIVER	WI	545219368	0.181325588	25
1104881259	SUKHWAL	ADITYA		ADITYA SUKHWAL, WI	7102 MINERAL POINT RD		MADISON	WI	537171706	0.18149298	25
1013970409	ROWE	MARY	G	MARY G ROWE, WI	20 S PARK STREET		MADISON	WI	53715	0.181553847	25
1497861983	DANBY	DAVID	M	DAVID M DANBY, WI	525 AIRPORT DR		ONEIDA	WI	541559035	0.182436442	25
1194743443	SCOTT	PAUL	A	PAUL A SCOTT, WI	1630 COMMANCHE AVE		GREEN BAY	WI	543135753	0.182738053	25
1194143487	CHARLES	JOEL		JOEL CHARLES, WI	102 SUNSET AVE		SOLDIERS GROVE	WI	54655	0.182813188	25
1912970120	UY	MICHAEL	M.	MICHAEL M. UY, WI	1500 WALNUT RIDGE DRIVE	PROHEALTH C	HARTLAND	WI	53029	0.182949351	25
1144271677	CODY	EDWARD	F	EDWARD F CODY, WI	705 S UNIVERSITY AVE	STE 510	BEAVER DAM	WI	539163081	0.182955888	25
1780863787	AHUJA	HARDEEP	SINGH	HARDEEP SINGH AHUJA, WI	N84W16889 MENOMONEE AVE		MENOMONEE FALL	WI	530512810	0.183192973	25
1245262351	GILLIS	BETH	L	BETH L GILLIS, WI	W3275 WOLF RIVER DR		KESHENA	WI	541359202	0.183666228	25
1861475592	FABRICIUS	THOMAS	J	THOMAS J FABRICIUS, WI	420 E DIVISION ST		FOND DU LAC	WI	549354560	0.184100629	25
1972519361	HUMMEL	BARBARA	ANN	BARBARA ANN HUMMEL, WI	4811 S 76TH ST STE 201		GREENFIELD	WI	532204364	0.184545049	25
1376653824	ESPADA	RAMON	A	RAMON A ESPADA, WI	1000 N OAK AVE		MARSHFIELD	WI	544495777	0.184777388	25
1891752903	HUGHES	TERRENCE	P	TERRENCE P HUGHES, WI	110 LONE OAK LN		HARTFORD	WI	530272600	0.184833337	25
1891000162	VOLLRATH	VICTORIA	ANN	VICTORIA ANN VOLLRATH, WI	4129 COUNCIL CRST		MADISON	WI	537112928	0.184947011	25
1194872614	VANBEEK	RODNEY	J	RODNEY J VANBEEK, WI	725 S JANESVILLE ST		MILTON	WI	535631775	0.185709169	25
1427046101	VERSTOPPEN	GERALD	R	GERALD R VERSTOPPEN, WI	525 AIRPORT DR		ONEIDA	WI	541559035	0.185732803	25
1891729380	SMITH	BRIAN	D	BRIAN D SMITH, WI	212 STURGEON EDDY RD		WAUSAU	WI	544036625	0.18594395	25
1063709749	KOKANOVIC	SIMONIDA		SIMONIDA KOKANOVIC, WI	21425 SPRING ST		UNION GROVE	WI	531829707	0.185993916	25
1669473286	RICHARDSON	THOMAS	L	THOMAS L RICHARDSON, WI	301 E 2ND ST		RICHLAND CENTE	WI	535811900	0.186253686	25
1033326061	SHERESHEVSKY	ALEXEY		ALEXEY SHERESHEVSKY, WI	600 N. WESTHAVEN DRIVE	THEDACARE P	OSHKOSH	WI	549040000	0.18707238	25
1639103716	SHAH	NANDINI		NANDINI SHAH, WI	9555 76TH STREET		PLEASANT PRAIR	WI	53158	0.187220034	25
1174589998	MARSHO	PATRICK	R	PATRICK R MARSHO, WI	1703 N TAYLOR DRIVE		SHEBOYGAN	WI	530811933	0.18781518	25
1063402568	RAFTERY	PATRICIA	R	PATRICIA R RAFTERY, WI	310 W MAIN ST		SPARTA	WI	546562170	0.187909993	25
1699707877	SCHWARZ	ROBERT	L	ROBERT L SCHWARZ, WI	N91W21030 HILLVIEW DR		MENOMONEE FALL	WI	530511106	0.188113264	25
1144361031	PAPSON	ROWENA	ELIZABETH	ROWENA ELIZABETH PAPSON, WI	717 W MORELAND BLVD		WAUKESHA	WI	531882432	0.188703272	25
1598296212	RABAUT	LESLIE	J	LESLIE J RABAUT, WI	2801 W KK RIVER PKWY STE 250		MILWAUKEE	WI	532153678	0.188920502	25
1851358931	HUGHES	MARK	A	MARK A HUGHES, WI	833 S IOWA ST	STE 102	DODGEVILLE	WI	535331900	0.189037059	25
1770751174	KUBRICAN	TOMAS		TOMAS KUBRICAN, WI	2801 W KK RIVER PKWY	SUITE 175	MILWAUKEE	WI	53215	0.18944017	25
1598104911	WIRTZ	ASHLEY	J	ASHLEY J WIRTZ, WI	1881 COUNTY ROAD XX		MOSINE	WI	544557933	0.189525465	25
1700877396	CARLSON	BRUCE	A	BRUCE A CARLSON, WI	1501 THOMPSON ST		BLOOMER	WI	547241257	0.189636707	25
1972535151	SCHWARTZ	ROBERT	L	ROBERT L SCHWARTZ, WI	3003 W GOOD HOPE ROAD		MILWAUKEE	WI	53209	0.189897119	25
1639139744	RINCON	JAVIER	A	JAVIER A RINCON, WI	801 S 70TH ST		WEST ALLIS	WI	532143147	0.189966884	25
1720371321	JOHNSTON	COY	H	COY H JOHNSTON, WI	4005 COMMUNITY CENTER DR		WESTON	WI	544764139	0.190159511	25
1083654727	MYERS	BRYAN	L.	BRYAN L. MYERS, WI	301 E 2ND ST		RICHLAND CENTE	WI	535811900	0.190492556	25
1225320005	MIKHEYEV	KONSTANTI	A	KONSTANTI A MIKHEYEV, WI	1300 SOUTH DRIVE		WINNEBAGO	WI	549850009	0.190521944	25
1336195536	FREDERICKSON	MARGIE	ANN	MARGIE ANN FREDERICKSON, WI	241 BIG BAY ROAD		LA POINTE	WI	54850	0.190878044	25
1295739225	PRECIADO-RIES	JUAN	SEBASTIAN	JUAN SEBASTIAN PRECIADO-RIES, WI	400 S TOWNLINE RD		WAUTOMA	WI	549826922	0.191337279	25
1790740223	HUEBSCHMAN	ERIN	L	ERIN L HUEBSCHMAN, WI	500 S MADISON ST	SUITE 1	LANCASTER	WI	538132045	0.191902463	25
1619928454	KLEHM	DAVID	H	DAVID H KLEHM, WI	2400 W VILLARD AVE	WHEATON FRA	MILWAUKEE	WI	532094901	0.191940227	25
1386006047	BAUER	KAYLA	M	KAYLA M BAUER, WI	6609 W GREENFIELD AVE		WEST ALLIS	WI	53214	0.191997284	25
1871587782	DONATELLE	LAWRENCE	R	LAWRENCE R DONATELLE, WI	878 AIRPORT RD		MENASHA	WI	549521461	0.192237647	25
1225050875	SAMPSON	STEVEN	M	STEVEN M SAMPSON, WI	1615 MAPLE LANE		ASHLAND	WI	54806	0.192632138	25
1467442996	DEMING	JAMES	R	JAMES R DEMING, WI	1221 WHIPPLE ST		EAU CLAIRE	WI	54703	0.193491692	25
1326011321	MARX	DOUGLAS		DOUGLAS MARX, WI	W168N11237 WESTERN AVE		GERMANTOWN	WI	530223239	0.193636475	25
1689647406	BROWNELL	CARYN	A.	CARYN A. BROWNELL, WI	2130 BIG BEND ROAD	PROHEALTH C	WAUKESHA	WI	531897624	0.193918064	25
1831117852	PRICE	CHESTON	E	CHESTON E PRICE, WI	400 S TOWNLINE RD		WAUTOMA	WI	549826922	0.194281269	25
1811998552	DICKMAN	JAMES	J	JAMES J DICKMAN, WI	301 E 2ND ST		RICHLAND CENTE	WI	535811900	0.194413316	25
1154700557	COMBS	HALEY		HALEY COMBS, WI	265 GRIFFIN ST E		AMERY	WI	540011439	0.19459051	25
1730382094	SWANSON	KRISTIN	ELNA	KRISTIN ELNA SWANSON, WI	1300 BADGER ST	UW-LA CROSS	LA CROSSE	WI	546011502	0.195146051	25
1528464898	BROWN	SHANNON	M	SHANNON M BROWN, WI	331 S MAIN ST		RICE LAKE	WI	548682253	0.195962094	25
1326040098	HAY	DONALD	THOMAS	DONALD THOMAS HAY, WI	731 CLAY ST		DARLINGTON	WI	535301225	0.196802074	25
1356514160	JAMES	SARAH	JEAN	SARAH JEAN JAMES, WI	100 N NINE MOUND RD		VERONA	WI	535931032	0.197188332	25
1720030489	DOENIER	PAUL	BRIAN	PAUL BRIAN DOENIER, WI	1111 DELAFIELD ST	SUITE 321	WAUKESHA	WI	531883417	0.197228693	25
1770661290	BAMAN	SARANG		SARANG BAMAN, WI	2000 E LAYTON AVE	#100	ST FRANCIS	WI	532356053	0.197408072	25
1609947159	BOUC	GEOFFREY	THOMAS	GEOFFREY THOMAS BOUC, WI	3005 RIVERSIDE DR	SUITE 101	BELOIT	WI	535111500	0.197624902	25
1932318342	LITTLES	PAMELA	BOOTH	PAMELA BOOTH LITTLES, WI	420 DEWEY ST		WISCONSIN RAPI	WI	544944714	0.197634787	25
1609992536	NIXON	NADINE	E	NADINE E NIXON, WI	733 W CLAIREMONT AVE		EAU CLAIRE	WI	547016101	0.197826392	25
1457858326	SALTER	CARLY	MARIE	CARLY MARIE SALTER, WI	420 E DIVISION ST		FOND DU LAC	WI	549354560	0.19808475	25
1467848077	WERNER	HEIDI	RACQUEL	HEIDI RACQUEL WERNER, WI	3111 GUNDERSEN DR		ONALASKA	WI	546508447	0.198659387	25
1174508261	HAMILTON	GAYL	M	GAYL M HAMILTON, WI	2317 INTERNATIONAL LN	STE 120	MADISON	WI	537043154	0.199256856	25
1720038789	BERAN	FRANK	V	FRANK V BERAN, WI	740 REENA AVE		FORT ATKINSON	WI	535383145	0.199660105	25
1770633042	ALWIN	SEAN	P.L.P.	SEAN P.L.P. ALWIN, WI	1305 W MAIN ST		WHITEWATER	WI	531901503	0.200039605	25
1558625350	PATEL	HEMA	MAURKUMAR	HEMA MAURKUMAR PATEL, WI	2977 COUNTY HWY CX		PORTAGE	WI	53901	0.202243616	25
1376818047	GARDNER	JAMES	DAVID	JAMES DAVID GARDNER, WI	725 AMERICAN AVE	WAUKESHA ME	WAUKESHA	WI	531885031	0.203639182	25
1750310900	SMITH	RENEE	MARIE	RENEE MARIE SMITH, WI	110 E 5TH AVE		ANTIGO	WI	544092710	0.203773548	25
1225092950	SHROPSHIRE	JAMES	H	JAMES H SHROPSHIRE, WI	2690 RESEARCH PARK DR	SUITE 240	FITCHBURG	WI	537114921	0.203798067	25
1063428209	TEMBREULL	AMANDA	NICOLE	AMANDA NICOLE TEMBREULL, WI	2600 26TH AVE		OSCEOLA	WI	54020	0.203815464	25
1326094731	MILOSLAVIC	MISO	NIKO	MISO NIKO MILOSLAVIC, WI	6308 8TH AVENUE	SUITE 2000	KENOSHA	WI	53143	0.203863009	25
1255321758	GRAU	THOMAS	J	THOMAS J GRAU, WI	815 10TH ST S		LA CROSSE	WI	546014764	0.203948172	25
1295729366	GAHL	ROBERT	A	ROBERT A GAHL, WI	1516 WASHINGTON ST		TWO RIVERS	WI	542413045	0.204201562	25
1922210178	SIDDIQUI	ALI	H	ALI H SIDDIQUI, WI	4805 S MOORLAND RD	MOORLAND RE	NEW BERLIN	WI	531517401	0.204502267	25
1922176064	COCHRANE	BRUCE	J	BRUCE J COCHRANE, WI	127 HOSPITAL DR		WATERTOWN	WI	530983303	0.2047643	25
1871097899	MIRER	ANNA		ANNA MIRER, WI	3003 W GOOD HOPE RD		MILWAUKEE	WI	532092042	0.205166756	25
1649214321	NASH	CLEMMA	J	CLEMMA J NASH, WI	1100 BERGSLIEN ST		BALDWIN	WI	540022600	0.20529842	25
1780766519	FROEHLICH	JAMES	D	JAMES D FROEHLICH, WI	1700 W PARADISE DR		WEST BEND	WI	530959795	0.206112278	25
1396729166	BOYD	THOMAS	C	THOMAS C BOYD, WI	3263 EATON ROAD		GREEN BAY	WI	54311	0.206183825	25
1053427203	SLINKARD	TAMARA	JEAN	TAMARA JEAN SLINKARD, WI	3221 STEIN BLVD		EAU CLAIRE	WI	547016930	0.206858353	25
1396757621	PERRYMAN	FRED	A	FRED A PERRYMAN, WI	2031 PEACH ST		WISCONSIN RAPI	WI	544945181	0.20695156	25
1104050954	O'TOOL	ERIN	MATTHEW	ERIN MATTHEW O'TOOL, WI	8825 S HOWELL AVE		OAK CREEK	WI	531543760	0.207120147	25
1295765170	SHAPSON	MARK	S.	MARK S. SHAPSON, WI	3289 N MAYFAIR RD		WAUWATOSA	WI	532223203	0.207571831	25
1487636692	NEWTON	ROBERT	D	ROBERT D NEWTON, WI	608 W BROWN ST		WAUPUN	WI	539631702	0.208302446	25
1083142202	CHO-ESCALANTE	JENNIFER	S.	JENNIFER S. CHO-ESCALANTE, WI	BELOIT CLINIC	1905 E. HUE	BELOIT	WI	535111842	0.208468626	25
1700310166	NOLANDER	EVAN	T	EVAN T NOLANDER, WI	3434 E WASHINGTON AVE		MADISON	WI	537044155	0.209221133	25
1861410110	SENNHOLZ	TROY	D	TROY D SENNHOLZ, WI	135 SOUTH GIBSON		MEDFORD	WI	54451	0.209404268	25
1609008804	KWON	DAVID	MONSOO AL	DAVID MONSOO AL KWON, WI	675 W WASHINGTON AVE		MADISON	WI	537032637	0.20956115	25
1154701076	CLOUM	HEATHER	MECHELLE	HEATHER MECHELLE CLOUM, WI	W3985 COUNTY ROAD NN		ELKHORN	WI	531214337	0.209569029	25
1982056602	CATANI	KRISTIN	L.	KRISTIN L. CATANI, WI	137 S MAIN ST		OREGON	WI	53575	0.209803508	25
1104085174	SCHROEDER	RENEE	C	RENEE C SCHROEDER, WI	213 10TH AVE W		ASHLAND	WI	548061328	0.209898863	25
1083024277	BERNATH	AMANDA	BORN	AMANDA BORN BERNATH, WI	100 COUNTY ROAD B		SHAWANO	WI	541667072	0.210221437	25
1780180612	STOTT	BLAINE		BLAINE STOTT, WI	210 NW BARSTOW ST STE 201		WAUKESHA	WI	531883771	0.210327652	25
1538130927	OLSON	GREGORY		GREGORY OLSON, WI	W5525 SOUTHDALE DR		LA CROSSE	WI	546017147	0.210337096	25
1275847519	CHOUDHURY	MRIDANI		MRIDANI CHOUDHURY, WI	4061 OLD PESHTIGO RD		MARINETTE	WI	541433887	0.210494856	25
1316340946	MICH	GERALD		GERALD MICH, WI	9636 LOIS LN		APPLETON	WI	549149024	0.21092978	25
1164427654	HERNANDEZ	KATHY	SUSAN	KATHY SUSAN HERNANDEZ, WI	1032 S CESAR E CHAVEZ DR		MILWAUKEE	WI	532042203	0.210978496	25
1225117526	JOBE	RAYNA	T	RAYNA T JOBE, WI	2750 GOLF RD	PROHEALTH C	DELAFIELD	WI	530182062	0.211058669	25
1104232909	ZAMOTA	YURIY		YURIY ZAMOTA, WI	6901 W EDGERTON AVE		GREENFIELD	WI	532204420	0.211921105	25
1619927985	GEDDEN	MARK	S	MARK S GEDDEN, WI	507 S MONROE ST		LANCASTER	WI	538132054	0.21284082	25
1780624395	CULHANE	JOHN	KEVIN	JOHN KEVIN CULHANE, WI	W3275 WOLF RIVER ROAD		KESHENA	WI	54135	0.214372159	25
1154312106	SCHAWE	ALLEN	F	ALLEN F SCHAWE, WI	191 THEATRE RD		ONALASKA	WI	546508679	0.214446145	25
1942541362	BENIN	JUSTINE		JUSTINE BENIN, WI	146 E GENEVA SQ		LAKE GENEVA	WI	531479694	0.21490534	25
1174552798	SNYDER	JOHN	ROGER	JOHN ROGER SNYDER, WI	3119 WOODMAN DR		ALTOONA	WI	547202668	0.214971183	25
1821014036	BROGUNIER	MICHELE		MICHELE BROGUNIER, WI	7102 MINERAL POINT RD		MADISON	WI	537171706	0.215281235	25
1306807607	THOMPSON	MARY	G	MARY G THOMPSON, WI	5618 ODANA RD		MADISON	WI	537191208	0.215319227	25
1275654907	YEAZEL	ROY	VERNON	ROY VERNON YEAZEL, WI	6417 ODANA ROAD		MADISON	WI	53719	0.215359389	25
1891730693	BUTKIEWICZ	RUSSELL	F.	RUSSELL F. BUTKIEWICZ, WI	710 RIVERSIDE DR		WAUPACA	WI	549811941	0.216063597	25
1457791436	BOSSE	ALEXANDRA	CHARLOTTE	ALEXANDRA CHARLOTTE BOSSE, WI	N84W16889 MENOMONEE AVE		MENOMONEE FALL	WI	530512810	0.216111485	25
1659734697	FOX	WESLEY	DALE	WESLEY DALE FOX, WI	1836 SOUTH AVE		LA CROSSE	WI	546015429	0.216219525	25
1003998386	RUNNING	CHARLES	R	CHARLES R RUNNING, WI	13900 W NATIONAL AVE	PROHEALTH C	NEW BERLIN	WI	531519515	0.216697768	25
1396776589	HANDTKE	ROGER	A	ROGER A HANDTKE, WI	ESSENTIA HEALTH SPOONER CLINIC	1180 CHANDL	SPOONER	WI	54801	0.217946581	25
1346273620	GADSBY	ALESSANDR	M	ALESSANDR M GADSBY, WI	2502 S. ASHLAND AVE		GREEN BAY	WI	54304	0.218247925	25
1063093011	PAPKE	ALEXIS		ALEXIS PAPKE, WI	1400 BELLINGER ST		EAU CLAIRE	WI	547035222	0.218309659	25
1851532675	SWENSON	ROBERT	R	ROBERT R SWENSON, WI	15954 RIVERS EDGE DR STE 350		HAYWARD	WI	548437888	0.218346497	25
1689781791	THOMPSON	TIMOTHY	J	TIMOTHY J THOMPSON, WI	705 S UNIVERSITY AVE	SUITE 500	BEAVER DAM	WI	539163053	0.218669604	25
1932151016	DRESANG	LEE	T	LEE T DRESANG, WI	1102 S PARK ST STE 100		MADISON	WI	537151708	0.21878943	25
1689656811	ONGSTAD	CURTIS	D.	CURTIS D. ONGSTAD, WI	1222 E WOODLAND AVE		BARRON	WI	548121765	0.219531654	25
1952361255	FLEMING	MICHAEL	F	MICHAEL F FLEMING, WI	701 DANE ST		MADISON	WI	53713	0.219883367	25
1487666723	ARMSTRONG	MICHELE	E.	MICHELE E. ARMSTRONG, WI	15954 RIVERS EDGE DR		HAYWARD	WI	548437800	0.220275642	25
1891896445	UDLIS	SETH	D	SETH D UDLIS, WI	912 S HICKORY ST		FOND DU LAC	WI	549355530	0.220516997	25
1013986199	GOLDEN	ROBERT	A	ROBERT A GOLDEN, WI	3102 MERITER WAY		MADISON	WI	537195833	0.220616274	25
1912403072	MAILLETTE	THEODORE		THEODORE MAILLETTE, WI	1400 BELLINGER ST		EAU CLAIRE	WI	547035222	0.221582267	25
1497959779	DEBIASE	NORBERT	G	NORBERT G DEBIASE, WI	350 PELLER RD		LAKE GENEVA	WI	531474543	0.221589843	25
1841261674	MUELLER	JOHN	M	JOHN M MUELLER, WI	733 W CLAIREMONT AVE		EAU CLAIRE	WI	547016101	0.221789732	25
1225097405	NELSON	KAREN	H	KAREN H NELSON, WI	210 NW BARSTOW ST	SUITE 201	WAUKESHA	WI	531883771	0.222187675	25
1902838337	SWAENEPOEL	SHAWN	S.	SHAWN S. SWAENEPOEL, WI	2321 STOUT RD		MENOMONIE	WI	547517003	0.222277085	25
1750662813	KALIRAO	MANDEEP	KAUR	MANDEEP KAUR KALIRAO, WI	331 E PUETZ RD	SUITE 104	OAK CREEK	WI	531543254	0.222507057	25
1649288093	DENT	ROBERT		ROBERT DENT, WI	710 RIVERSIDE DR		WAUPACA	WI	549811941	0.222508902	25
1821009614	STADER	ERIC	E	ERIC E STADER, WI	105 E LINCOLN AVE		LANCASTER	WI	538132019	0.222618818	25
1124053202	ROGERS	DELBERT	W	DELBERT W ROGERS, WI	610 W ADAMS ST		BLACK RIVER FA	WI	546159010	0.222874858	25
1518930288	PARTHUM	PETER		PETER PARTHUM, WI	10691 W PARNELL AVE		HALES CORNERS	WI	531302024	0.223126848	25
1467459248	CENSKY	JAMES	A	JAMES A CENSKY, WI	16505 W NATIONAL AVE		NEW BERLIN	WI	531515513	0.223377079	25
1679581243	ALVI	FOZIA	SARWAR	FOZIA SARWAR ALVI, WI	900 E DIVISION ST		WAUTOMA	WI	54982	0.223413233	25
1558356956	PLEVIAK	DENIS	J	DENIS J PLEVIAK, WI	2020 MADISON ST		NEW HOLSTEIN	WI	530611055	0.223598925	25
1154436160	GHARIA	ANJOO	M	ANJOO M GHARIA, WI	W231N1440 CORPORATE CT		WAUKESHA	WI	531861303	0.223804018	25
1871526012	DAUGHTRY	BARRY	T	BARRY T DAUGHTRY, WI	704 S WEBSTER AVE	SUITE 200	GREEN BAY	WI	543013528	0.223892304	25
1679611768	ADLER	KENNETH	PAUL	KENNETH PAUL ADLER, WI	N6500 HAIPEK RD		BLACK RIVER FA	WI	546155404	0.224799837	25
1841212487	RIDDLE	BRIAN	G	BRIAN G RIDDLE, WI	109 N 28TH ST E		SUPERIOR	WI	548806548	0.225112306	25
1962965129	MECKO	KARLEY		KARLEY MECKO, WI	1400 BELLINGER ST		EAU CLAIRE	WI	547035222	0.225799544	25
1780635136	BEDINGHAUS	JOAN	M	JOAN M BEDINGHAUS, WI	1155 N MAYFAIR RD	PLANK ROAD	MILWAUKEE	WI	532263462	0.226864364	25
1508831413	FANNEY	DALE	P	DALE P FANNEY, WI	160 VALLEY DR		LODI	WI	535551464	0.227031545	25
1124380803	HOLETS	SARAH	L.	SARAH L. HOLETS, WI	1818 N MEADE ST		APPLETON	WI	549113454	0.22718438	25
1689697260	BLUEMEL	KEVIN	M	KEVIN M BLUEMEL, WI	2310 1ST CENTER AVE		BRODHEAD	WI	535201937	0.227494993	25
1548649478	HOVEYDAI	RAMEZ		RAMEZ HOVEYDAI, WI	2408 FOUR MILE RD		RACINE	WI	534022091	0.227951237	25
1699883975	ANDERSEN	NIELS	C	NIELS C ANDERSEN, WI	1000 N OAK AVE		MARSHFIELD	WI	544495777	0.228109396	25
1407880602	FERK	THOMAS	E	THOMAS E FERK, WI	420 DEWEY ST		WISCONSIN RAPI	WI	544944714	0.228513754	25
1235572447	DEWATERS	MARY	ELIZABETH	MARY ELIZABETH DEWATERS, WI	210 W CAPITOL DR		MILWAUKEE	WI	532123732	0.228626651	25
1447367313	WILLIAMSON	TERRY	S	TERRY S WILLIAMSON, WI	1061 E COMMERCE BLVD		SLINGER	WI	53086	0.228979205	25
1659650653	HANSON	KIRK		KIRK HANSON, WI	2808 HERITAGE DR		DELAFIELD	WI	530182127	0.229380113	25
1871657528	BOX	HELEN	ELIZABETH	HELEN ELIZABETH BOX, WI	515 S MIDVALE BLVD	APT 301	MADISON	WI	537111467	0.229386378	25
1093744245	BLOOMHUFF	SUZANNE	C	SUZANNE C BLOOMHUFF, WI	2005 MIDWAY RD		MENASHA	WI	549527002	0.230888113	25
1205823762	SIMON	KERRY	MARK	KERRY MARK SIMON, WI	225 MEMORIAL DR STE 1200		BERLIN	WI	549231243	0.231288956	25
1093774135	CLEVIDENCE	DEREK	E	DEREK E CLEVIDENCE, WI	6408 COPPS AVE		MONONA	WI	537163702	0.231538334	25
1770826539	DANG	JOHN	CALVIN	JOHN CALVIN DANG, WI	8701 W WATERTOWN PLANK RD		MILWAUKEE	WI	532263548	0.23173255	25
1679597793	GAY	GEORGE	L	GEORGE L GAY, WI	21 S VINE ST		BELLEVILLE	WI	535089179	0.231764732	25
1053362889	GROSHENS	JEFFREY	J	JEFFREY J GROSHENS, WI	733 W CLAIREMONT AVE		EAU CLAIRE	WI	547016101	0.232402181	25
1619463635	GULATI	SANIL		SANIL GULATI, WI	7901 S 6TH ST		OAK CREEK	WI	531542010	0.232418379	25
1871600973	TELFORD	LYNN	S	LYNN S TELFORD, WI	10400 W NORTH AVE		WAUWATOSA	WI	53226	0.232772086	25
1821483538	BUCHBERGER	JESSICA	MAEVE	JESSICA MAEVE BUCHBERGER, WI	13900 W NATIONAL AVE		NEW BERLIN	WI	531519515	0.232978587	25
1821041468	CRINKLEY	PATRICIA		PATRICIA CRINKLEY, WI	4901 COTTAGE GROVE RD		MADISON	WI	537161392	0.233032498	25
1144668757	MCELENEY	MARK	D	MARK D MCELENEY, WI	700 WEST AVE S		LA CROSSE	WI	54601	0.233299686	25
1932380003	KUEHLMAN	HELEN	ANNE	HELEN ANNE KUEHLMAN, WI	1180 CHANDLER DRIVE	ESSENTIA HE	SPOONER	WI	548012204	0.234595808	25
1144377474	MARKMAN	LESLIE	H	LESLIE H MARKMAN, WI	272 CHRISTY STREET		AMHERST	WI	54406	0.23483871	25
1528058021	ERICKSON	RODNEY	A	RODNEY A ERICKSON, WI	325 BUTTS AVE		TOMAH	WI	546601412	0.235085315	25
1144251166	MALCOLM	HARRY	DOUGLAS	HARRY DOUGLAS MALCOLM, WI	13380 W TREPANIA RD		HAYWARD	WI	548432186	0.235295691	25
1457745630	CHAUDHRY	SHAHZAD		SHAHZAD CHAUDHRY, WI	6901 W EDGERTON AVE		GREENFIELD	WI	53220	0.235899415	25
1225098528	CAPE	ROBERT	E	ROBERT E CAPE, WI	7102 MINERAL POINT RD		MADISON	WI	537171706	0.235943907	25
1154390235	JARZEMSKY	DANIEL	R	DANIEL R JARZEMSKY, WI	1206 DEVONSHIRE CT		MIDDLETON	WI	535623672	0.236110996	25
1902814635	BARNES	RONALD	A	RONALD A BARNES, WI	1881 CHICAGO ST		DEPERE	WI	54115	0.236329257	25
1841684107	WALKER	DANIELLE	NICOLE	DANIELLE NICOLE WALKER, WI	235 E STATE ST		SAINT CROIX FA	WI	54024	0.236398962	25
1730679804	MILROY	VICKI		VICKI MILROY, WI	2778 S 35TH ST STE 102		MILWAUKEE	WI	532153578	0.236600166	25
1033347562	SPENCER	PATRICIA	LUCIA	PATRICIA LUCIA SPENCER, WI	265 GRIFFIN ST E		AMERY	WI	540011439	0.237074882	25
1275845497	WEBSTER	BRYAN	J	BRYAN J WEBSTER, WI	251 E COTTAGE GROVE RD		COTTAGE GROVE	WI	535279619	0.237379628	25
1265725857	WOLFE	JOSEPH	M	JOSEPH M WOLFE, WI	1821 S STOUGHTON RD		MADISON	WI	537162257	0.237469713	25
1538138904	LOWERY	SARAH	E	SARAH E LOWERY, WI	4901 COTTAGE GROVE RD		MADISON	WI	537161392	0.2380811	25
1518963800	KOONS	DUANE	M	DUANE M KOONS, WI	407 S MAIN ST		VIROQUA	WI	546654000	0.238717073	25
1649378969	KISTING	NOELLE	C	NOELLE C KISTING, WI	375 W RIVER WOODS PKWY		GLENDALE	WI	532121080	0.23895046	25
1639286156	ILAO-PAHM	MARIA	G	MARIA G ILAO-PAHM, WI	2315 E MORELAND BLVD	WESTBROOK W	WAUKESHA	WI	531862939	0.23915492	25
1609981778	STRAPON	PAUL		PAUL STRAPON, WI	13380 W TREPANIA RD		HAYWARD	WI	548432186	0.239205458	25
1700858933	STANNARD	MARK	D	MARK D STANNARD, WI	403 STAGELINE RD		HUDSON	WI	540167899	0.239267568	25
1154783256	KOSSAK	AMANDA	ANNE	AMANDA ANNE KOSSAK, WI	2500 E CAPITOL DR		APPLETON	WI	549118735	0.23951028	25
1750300430	JOHNSON	GARY	LEE	GARY LEE JOHNSON, WI	1265 JOHN Q HAMMONS DR		MADISON	WI	537171941	0.240140589	25
1174770101	MASON	MARY	CORD	MARY CORD MASON, WI	13380 W TREPANIA RD		HAYWARD	WI	548432186	0.240294012	25
1760449763	GIAMMAR	LAUREN	ELIZABETH	LAUREN ELIZABETH GIAMMAR, WI	109 N 28TH ST E		SUPERIOR	WI	548806548	0.240754424	25
1942220140	ANDERSON	JANE	E	JANE E ANDERSON, WI	849 KELLOGG AVE		JANESVILLE	WI	535462808	0.241143109	25
1497747885	IVERSON	CHERYL	J	CHERYL J IVERSON, WI	1080 W FOND DU LAC ST		RIPON	WI	549719286	0.241780417	25
1518950591	LEMMON	RUSSELL	L	RUSSELL L LEMMON, WI	3209 DRYDEN DR		MADISON	WI	537043015	0.242102768	25
1083796049	PERRY	CAROLE	ELIZABETH	CAROLE ELIZABETH PERRY, WI	5543 E CHERYL PKWY		FITCHBURG	WI	537115376	0.24235344	25
1679993919	DUBEY	JARED		JARED DUBEY, WI	1102 S PARK ST		MADISON	WI	537151708	0.242399295	25
1811584147	PROVOS	KELLSEY	MARY	KELLSEY MARY PROVOS, WI	906 COLLEGE AVE W		LADYSMITH	WI	548482198	0.242643539	25
1871559112	BRAUER	WARREN	A	WARREN A BRAUER, WI	1703 N TAYLOR DR		SHEBOYGAN	WI	530811933	0.242724067	25
1659320828	SWORSKI	STEPHANIE	ANN	STEPHANIE ANN SWORSKI, WI	611 1ST AVE		CHIPPEWA FALLS	WI	547291242	0.242819843	25
1598799496	MATTSON	ANNE	L	ANNE L MATTSON, WI	6425 W MEQUON RD		MEQUON	WI	530921855	0.243194474	25
1376609685	SITORIUS	PATRICK	L	PATRICK L SITORIUS, WI	3524 E MILWAUKEE ST		JANESVILLE	WI	535461626	0.243208212	25
1912001025	CRAPSTER-PREG	BARBARA	B	BARBARA B CRAPSTER-PREG, WI	1205 O DAY STREET		MERRILL	WI	54452	0.24349514	25
1588156699	CUNNINGHAM	KAITLYN	M	KAITLYN M CUNNINGHAM, WI	610 W ADAMS ST		BLACK RIVER FA	WI	546159010	0.244300005	25
1558435123	LAMBERTON	STEPHEN	C	STEPHEN C LAMBERTON, WI	5900 S. LAKE DRIVE	LAKESHORE M	CUDAHY	WI	531103171	0.244765879	25
1528041787	WOODFORD	CLIFTON	MAC GREGO	CLIFTON MAC GREGO WOODFORD, WI	2414 KOHLER MEMORIAL DR		SHEBOYGAN	WI	530813129	0.244875179	25
1619967155	FRANTA	PETER	J	PETER J FRANTA, WI	800 WEST AVE S		LA CROSSE	WI	546018806	0.245063582	25
1922082825	SHERCK	ERIC	SCOTT	ERIC SCOTT SHERCK, WI	1615 MAPLE LN	SUITE 1	ASHLAND	WI	548063610	0.246033393	25
1720421845	MILLER	ADAM	L.	ADAM L. MILLER, WI	2321 STOUT RD		MENOMONIE	WI	54751	0.246352222	25
1912997438	DEHART	DAVID	B	DAVID B DEHART, WI	800 E BLACKHAWK AVE		PRAIRIE DU CHI	WI	538211698	0.246370033	25
1508926353	LINDBERG	DOUGLAS	JAMES	DOUGLAS JAMES LINDBERG, WI	240 MAPLE AVE	PROHEALTH C	MUKWONAGO	WI	531498475	0.247058763	25
1770756678	RAMANUJAM	SANDEEP	R	SANDEEP R RAMANUJAM, WI	2311 N PROSPECT AVE		MILWAUKEE	WI	532114445	0.247443037	25
1558654897	KLEIN	RICK	A	RICK A KLEIN, WI	611 1ST AVE		CHIPPEWA FALLS	WI	547291242	0.247589233	25
1831204916	GERBER	GREG	JAMES	GREG JAMES GERBER, WI	146 E GENEVA SQUARE		LAKE GENEVA	WI	53147	0.247643856	25
1922052265	SHAH	ROOPA	K	ROOPA K SHAH, WI	752 N HIGH POINT RD		MADISON	WI	537172236	0.248194616	25
1538426697	WITTRY	NICHOLAS		NICHOLAS WITTRY, WI	1320 WISCONSIN AVE		RACINE	WI	534031978	0.24860107	25
1538153416	LEONHARDT	MARGARET	M.	MARGARET M. LEONHARDT, WI	12901 W NATIONAL AVE		NEW BERLIN	WI	531514063	0.248746061	25
1750562617	BARCHUGOVA	OLGA		OLGA BARCHUGOVA, WI	3301 CRANBERRY BLVD		WESTON	WI	544765216	0.248899296	25
1922115252	PAUKNER	JOSEPH	L	JOSEPH L PAUKNER, WI	7540 22ND AVE		KENOSHA	WI	53143	0.249866742	25
1417976150	POWELL	GUY	ROBERT	GUY ROBERT POWELL, WI	1155 N. MAYFAIR RD.		MILWAUKEE	WI	532263421	0.250189386	25
1134656374	ALEMAN	DANIELA		DANIELA ALEMAN, WI	1700 W PARADISE DR		WEST BEND	WI	530959795	0.250283496	25
1093700312	KOONTZ	ROBERT	J	ROBERT J KOONTZ, WI	1900 N DEWEY AVE		REEDSBURG	WI	539592214	0.250316717	25
1861496655	STUPARIC-STAN	ALEKSANDR	I	ALEKSANDR I STUPARIC-STAN, WI	3111 GUNDERSEN DR		ONALASKA	WI	546508447	0.250814728	25
1427066463	LONG	JAMES	P	JAMES P LONG, WI	675 W WASHINGTON AVE		MADISON	WI	537032637	0.251100335	25
1174535470	MACKIEL	PUNNOOSE		PUNNOOSE MACKIEL, WI	1240 RIDGE RD		WAUKESHA	WI	531861425	0.251469274	25
1184913055	BLACKWELL	ADAM	E.	ADAM E. BLACKWELL, WI	4027 N OAKLAND AVE		SHOREWOOD	WI	532112356	0.251596083	25
1194256040	BEINE	ANDREW		ANDREW BEINE, WI	618 MEMORIAL DR		CHILTON	WI	530141568	0.252023578	25
1821081316	GOBLIRSCH	GREGORY	T	GREGORY T GOBLIRSCH, WI	1687 E DIVISION ST		RIVER FALLS	WI	540221571	0.252311905	25
1053773374	JOHNSTON	BRYAN		BRYAN JOHNSTON, WI	2400 W VILLARD AVE		MILWAUKEE	WI	532094901	0.252492286	25
1598786535	AZCUETA	CESAR	S	CESAR S AZCUETA, WI	2311 N PROSPECT AVE		MILWAUKEE	WI	532114445	0.252929254	25
1033130992	PAQUETTE-SCHU	CAMILLE	A.	CAMILLE A. PAQUETTE-SCHU, WI	3807 SPRING ST		RACINE	WI	534051667	0.253658512	25
1073683470	REYES	ANGELO	B	ANGELO B REYES, WI	5801 WASHINGTON AVE	STE 99	MOUNT PLEASANT	WI	534064010	0.253862537	25
1336481167	SCHMID	JESSICA	MARIE	JESSICA MARIE SCHMID, WI	1450 EASTSIDE RD		PLATTEVILLE	WI	538189800	0.253895026	25
1386601482	STRICKLER	JOHN	C	JOHN C STRICKLER, WI	80 1ST ST		PRAIRIE DU SAC	WI	535781550	0.254393605	25
1760531818	SHAFFER	WILLIAM		WILLIAM SHAFFER, WI	1055 N MAYFAIR RD		WAUWATOSA	WI	532263436	0.254950209	25
1114921962	TESKE	RACHEL	A	RACHEL A TESKE, WI	500 E VETERANS ST		TOMAH	WI	546603105	0.255478854	25
1730144841	FREY	JOHN	J	JOHN J FREY, WI	701 DANE ST		MADISON	WI	53713	0.255748135	25
1528099785	KUHN	LAURA	SHAW	LAURA SHAW KUHN, WI	2651 WINDSOR ST		SUN PRAIRIE	WI	53590	0.255888892	25
1982055745	TOTTEN	CASEY	M	CASEY M TOTTEN, WI	205 PARKER ST		BOSCOBEL	WI	538051642	0.256208163	25
1669456463	FUGLESTAD	LOREN	C	LOREN C FUGLESTAD, WI	2714 RIVERVIEW DR		GREEN BAY	WI	543136715	0.256635741	25
1073953972	WENRICH	DEVIN	S	DEVIN S WENRICH, WI	3111 GUNDERSEN DR		ONALASKA	WI	54650	0.25699412	25
1710305230	WAKEMAN	CAROLYN		CAROLYN WAKEMAN, WI	N6520 LUMBERJACK GUY RD		BLACK RIVER FA	WI	546155405	0.257649117	25
1518952928	HEIFNER	GARY	MARK	GARY MARK HEIFNER, WI	878 AIRPORT RD		MENASHA	WI	549521461	0.258092269	25
1376076810	HOCH	JAYME	ELIZABETH	JAYME ELIZABETH HOCH, WI	1400 BELLINGER ST		EAU CLAIRE	WI	54703	0.258189611	25
1720050909	MINIER	VERONICA	S	VERONICA S MINIER, WI	1515 PARK AVE		COLUMBUS	WI	539251618	0.258435403	25
1417021882	HAMEL	TIMOTHY	J	TIMOTHY J HAMEL, WI	515 22ND AVE		MONROE	WI	535661569	0.258738587	25
1114175619	GARCIA	MELISSA	VILLANUEV	MELISSA VILLANUEV GARCIA, WI	855 N WESTHAVEN DR		OSHKOSH	WI	549047668	0.25876386	25
1649597501	BAESEMAN	ZACHARY	J	ZACHARY J BAESEMAN, WI	710 RIVERSIDE DR		WAUPACA	WI	549811941	0.259041288	25
1013908771	LEGROW	ROBERT	STEVEN	ROBERT STEVEN LEGROW, WI	127 HOSPITAL DR		WATERTOWN	WI	530983303	0.25931284	25
1952339574	SORENSON	ERIC	W.	ERIC W. SORENSON, WI	2321 STOUT RD		MENOMONIE	WI	547517003	0.259401092	25
1760674675	LOUVAR-CANGA	CLAIRE		CLAIRE LOUVAR-CANGA, WI	4455 S 108TH ST	GREENFIELD	GREENFIELD	WI	532282504	0.259700592	25
1265458327	SHENOI	DEBRA	A	DEBRA A SHENOI, WI	1821 S STOUGHTON RD		MADISON	WI	537162257	0.259725733	25
1437266533	SUTHAR	SANJAY	BHIKHALAL	SANJAY BHIKHALAL SUTHAR, WI	2414 KOHLER MEMORIAL DR		SHEBOYGAN	WI	53081	0.259792942	25
1770535882	RAVAL	NILAM	A	NILAM A RAVAL, WI	752 N HIGH POINT RD		MADISON	WI	537172236	0.260173869	25
1003824376	YEE	MON	L	MON L YEE, WI	4200 SAVANNAH DR		DEFOREST	WI	535322909	0.260734491	25
1861508244	RAUSCHENBERGE	THOMAS	R	THOMAS R RAUSCHENBERGE, WI	1650 S 41ST ST		MANITOWOC	WI	542207316	0.260756103	25
1760910608	MILLER	REBECCA	JOY	REBECCA JOY MILLER, WI	3056 S KINNICKINNIC AVE		MILWAUKEE	WI	532072583	0.260931438	25
1346660685	COX	NEIL	FRANCIS	NEIL FRANCIS COX, WI	N6520 LUMBERJACK GUY RD		BLACK RIVER FA	WI	546155405	0.261291395	25
1205271376	GREIMAN	TRAVIS	SCOTT	TRAVIS SCOTT GREIMAN, WI	403 STAGELINE RD		HUDSON	WI	540161789	0.261310069	25
1538247051	STOLP	DAVID	S	DAVID S STOLP, WI	2424 S. 90TH ST.	STE 214	WEST ALLIS	WI	532272455	0.261353225	25
1063864734	PAREKH	PREYANSHU	M	PREYANSHU M PAREKH, WI	3200 E RACINE ST		JANESVILLE	WI	535462343	0.261403925	25
1598008351	HALIANTAVA	VOLHA		VOLHA HALIANTAVA, WI	146 E GENEVA SQ		LAKE GENEVA	WI	531479694	0.261741958	25
1033404348	KOHLENBERG	ANTHONY		ANTHONY KOHLENBERG, WI	1271 N 6TH ST		MILWAUKEE	WI	532123360	0.26182821	25
1245642792	CAVEY	ANDREA	R	ANDREA R CAVEY, WI	3200 E RACINE ST		JANESVILLE	WI	535462343	0.262818445	25
1821330515	PYNE	ELIZABETH	ANNE	ELIZABETH ANNE PYNE, WI	2906 S 20TH ST		MILWAUKEE	WI	532153732	0.263197518	25
1386141927	JOHNSON	JAMES	HERSCHEL	JAMES HERSCHEL JOHNSON, WI	333 PINE RIDGE BLVD		WAUSAU	WI	544014120	0.263261936	25
1235123233	TIPLER	GENE	A	GENE A TIPLER, WI	618 MEMORIAL DR		CHILTON	WI	530141568	0.264465254	25
1710955299	ZELLER	COREY	J	COREY J ZELLER, WI	701 GROVE AVE		WILD ROSE	WI	549846901	0.264601806	25
1487639761	MEYER	MICHAEL	JAMES	MICHAEL JAMES MEYER, WI	1800 LAWRENCE DR		DE PERE	WI	541159108	0.264635857	25
1831206184	ROBERTSON	FELICIA	D	FELICIA D ROBERTSON, WI	1055 N MAYFAIR RD		WAUWATOSA	WI	532263436	0.264781168	25
1407015704	BECKMANN	DAVID	P	DAVID P BECKMANN, WI	752 N HIGH POINT RD		MADISON	WI	537172236	0.26498003	25
1043267172	RANUM	WILLIAM	H	WILLIAM H RANUM, WI	1300 S CENTURY AVE		WAUNAKEE	WI	535972386	0.265062285	25
1851493167	SEVERSON	ERIK	A	ERIK A SEVERSON, WI	2600 65TH AVENUE		OSCEOLA	WI	540203024	0.265253736	25
1457304214	HERMUS	RUSSELL	J	RUSSELL J HERMUS, WI	1313 FISH HATCHERY RD		MADISON	WI	537151911	0.265595953	25
1861636375	RENKEN	CLARISSA	J	CLARISSA J RENKEN, WI	2720 PLAZA DR	SUITE 1300	WAUSAU	WI	544014158	0.265691739	25
1023081353	WAY	CATHERINE	E.	CATHERINE E. WAY, WI	1500 WALNUT RIDGE DR		HARTLAND	WI	530299317	0.26628755	25
1114036738	CARLSON	EDWARD	E	EDWARD E CARLSON, WI	433 OAKLAND LN		ELKHORN	WI	531211659	0.267174129	25
1205824786	GRAVEL	JOSEPH	W	JOSEPH W GRAVEL, WI	2400 W VILLARD AVE		MILWAUKEE	WI	532094901	0.267961228	25
1407816853	YOUNT	BETH	J.	BETH J. YOUNT, WI	BELOIT CLINIC	1905 E. HUE	BELOIT	WI	535111842	0.268196237	25
1134165913	KRUEGER	JOHN	RALPH	JOHN RALPH KRUEGER, WI	2555 N KING DR	MILWAUKEE H	MILWAUKEE	WI	532122709	0.268523927	25
1760429443	MASTERS	LYNNETTE	A	LYNNETTE A MASTERS, WI	265 GRIFFIN ST E		AMERY	WI	540011439	0.268708976	25
1306836812	BINN	MARTHA	C	MARTHA C BINN, WI	1303 MAIN ST S		HOLMEN	WI	546368927	0.269058312	25
1861495913	LEA	ROBERT	SUTTON	ROBERT SUTTON LEA, WI	24509 COUNTY HIGHWAY I		CHIPPEWA FALLS	WI	54729	0.269354342	25
1538196704	WALLACE	JAMES	JOHN	JAMES JOHN WALLACE, WI	145 N. MAIN ST		FOND DU LAC	WI	549353423	0.270397415	25
1093742488	HEINDEL	KELLI		KELLI HEINDEL, WI	2500 E CAPITOL DR		APPLETON	WI	549118735	0.270781052	25
1154556611	BRANG	RYAN	J	RYAN J BRANG, WI	1001 MAIN ST W		ASHLAND	WI	548061366	0.271011555	25
1487327110	PINTER	BRITTANIE	RAE	BRITTANIE RAE PINTER, WI	3263 EATON RD		GREEN BAY	WI	543116830	0.272199799	25
1295771210	CHAKOIAN	DAVID	E	DAVID E CHAKOIAN, WI	407 SOUTH MAIN ST	SUITE 400	VIROQUA	WI	54665	0.27242972	25
1104866151	WEBER	MICHAEL	J	MICHAEL J WEBER, WI	5618 ODANA RD		MADISON	WI	537191208	0.273149461	25
1669433967	SCHEIBEL	WILLIAM	R	WILLIAM R SCHEIBEL, WI	532 LINDEN ST		VERONA	WI	535931684	0.273154032	25
1912916636	BIDWELL	JACOB	L	JACOB L BIDWELL, WI	1230 GRANT ST		MILWAUKEE	WI	53213	0.273740129	25
1467569426	WEBER	JOHN	RS	JOHN RS WEBER, WI	855 N WESTHAVEN DR		OSHKOSH	WI	54904	0.27391772	25
1942388459	DUDOR	BRIAN	J	BRIAN J DUDOR, WI	S74 W16775 JANESVILLE ROAD		MUSKEGO	WI	531507742	0.274190007	25
1053341065	BRITTIG	JENNIFER	J.	JENNIFER J. BRITTIG, WI	2408 4 MILE RD		RACINE	WI	534022091	0.274571293	25
1003875642	CHOHANEY	MARILYN	J	MARILYN J CHOHANEY, WI	1717 BEACH RD		VERONA	WI	53593	0.275141399	25
1386608677	FEUERBACH	STEPHEN	P	STEPHEN P FEUERBACH, WI	5923 GREEN BAY RD		KENOSHA	WI	531443737	0.275250458	25
1285603472	JONUZI	ZINIJE		ZINIJE JONUZI, WI	20 S PARK ST		MADISON	WI	537151348	0.27574897	25
1003802638	FULLER	STEPHEN	C	STEPHEN C FULLER, WI	3916 N INTERTECH CT		APPLETON	WI	54913	0.275800423	25
1942317375	MURTHY	DHARMESH		DHARMESH MURTHY, WI	2600 KILEY WAY		PLYMOUTH	WI	530735020	0.275880733	25
1447634308	LUCHSINGER	ROBERT	WARREN	ROBERT WARREN LUCHSINGER, WI	8202 EXCELSIOR DR		MADISON	WI	53717	0.276068302	25
1124019799	EVERSON	GINA	M	GINA M EVERSON, WI	420 E DIVISION ST		FOND DU LAC	WI	549354560	0.276511424	25
1861486896	DOBSON	JOSEPH	ROBERT	JOSEPH ROBERT DOBSON, WI	424 S MONROE AVE	#106	GREEN BAY	WI	543014054	0.276887947	25
1205082237	MANZON	HECTOR RE	A	HECTOR RE A MANZON, WI	111 DEHNE DR		COLBY	WI	544219581	0.276932097	25
1356336879	HOUSE	ROBERT	H	ROBERT H HOUSE, WI	635 W OSHKOSH ST		RIPON	WI	549711040	0.276958821	25
1710045265	HUSET	RICHARD	ALFRED	RICHARD ALFRED HUSET, WI	2158 295TH AVE		LUCK	WI	548533419	0.277029006	25
1467425454	KNOERNSCHILD	ANDREW		ANDREW KNOERNSCHILD, WI	W168N11237 WESTERN AVE		GERMANTOWN	WI	530223239	0.277193815	25
1558433409	SCHELLINGER	ROBERT		ROBERT SCHELLINGER, WI	717 W MORELAND BLVD	PROHEALTH C	WAUKESHA	WI	531882432	0.277224155	25
1962937532	BEST	ANJALI		ANJALI BEST, WI	1350 S SUNNY SLOPE RD		BROOKFIELD	WI	530057060	0.277469475	25
1164694212	OULASHIAN	MIKE		MIKE OULASHIAN, WI	839 N WISCONSIN ST		ELKHORN	WI	531211138	0.27768916	25
1952807042	BARTZ	MEGAN	MARIE	MEGAN MARIE BARTZ, WI	1050 E BROADWAY		MONONA	WI	537164023	0.277832274	25
1992986897	ADAMS	DAVID	SCOTT	DAVID SCOTT ADAMS, WI	112 HELEN ST		SAUK CITY	WI	535831168	0.278171282	25
1871537506	ROTERT	ERIC	M	ERIC M ROTERT, WI	1836 SOUTH AVE		LA CROSSE	WI	546015429	0.278396536	25
1669587655	GAVIN	ANDREA	MARIA	ANDREA MARIA GAVIN, WI	2636 EASTERN AVE		PLYMOUTH	WI	53073	0.278399732	25
1740273630	SHATTUCK	P	MICHAEL	P MICHAEL SHATTUCK, WI	225 MEMORIAL DR		BERLIN	WI	549231243	0.278811302	25
1902863632	VALYO	KENNETH	A	KENNETH A VALYO, WI	37822 US HIGHWAY 18		PRAIRIE DU CHI	WI	538218416	0.278829539	25
1669676771	LAMANTIA	SHEIRLIE	ANN	SHEIRLIE ANN LAMANTIA, WI	205 PARKER ST		BOSCOBEL	WI	538051642	0.279103686	25
1114959525	RADUEGE	WILLIAM	E	WILLIAM E RADUEGE, WI	4348 COUNTY ROAD B	UNIT B	LAND O LAKES	WI	545409635	0.279502531	25
1881662963	WILSON	BRETT		BRETT WILSON, WI	601 HANDEYSIDE LN		FORT ATKINSON	WI	535381273	0.2795176	25
1902815673	VANDOMMELEN	DEBORAH	BLETZINGE	DEBORAH BLETZINGE VANDOMMELEN, WI	1575 N RIVER CENTER DR		MILWAUKEE	WI	53212	0.280100275	25
1619946076	LIVINGSTON	STANLEY		STANLEY LIVINGSTON, WI	1050 E BROADWAY		MONONA	WI	537164023	0.28037553	25
1538276886	ROCCO	GREGORY	N	GREGORY N ROCCO, WI	10400 75TH ST		KENOSHA	WI	53142	0.280439178	25
1194773796	MIKHAEEL	HANY	G	HANY G MIKHAEEL, WI	6901 W EDGERTON AVE		MILWAUKEE	WI	532204420	0.280592079	25
1578539086	KEENER	JOHN	R	JOHN R KEENER, WI	3200 E RACINE ST		JANESVILLE	WI	535462343	0.281289378	25
1164494217	DAHL	DANA	M	DANA M DAHL, WI	403 STAGELINE RD		HUDSON	WI	54016	0.281355578	25
1750841201	RIEF	JONATHAN	M	JONATHAN M RIEF, WI	617 W CLAIREMONT AVE		EAU CLAIRE	WI	547016223	0.281435281	25
1386716843	JANKOVIC	GORAN		GORAN JANKOVIC, WI	3811 SPRING ST	SUITE 102	RACINE	WI	534051667	0.281686173	25
1700144524	LEASURE	MICHAEL		MICHAEL LEASURE, WI	5618 ODANA RD		MADISON	WI	537191208	0.281707226	25
1013090455	RENCH	JENNIFER	ANN-GABRY	JENNIFER ANN-GABRY RENCH, WI	825 WALTON DR		PLYMOUTH	WI	530735022	0.281768155	25
1720047780	EVERSON	JEANETTE	DI	JEANETTE DI EVERSON, WI	5249 E TERRACE DR		MADISON	WI	537188339	0.282393846	25
1952864076	DIERCKS	TREVOR	JOHN	TREVOR JOHN DIERCKS, WI	191 THEATER RD		ONALASKA	WI	546508679	0.282575816	25
1295764363	SALAN	JERRY	R	JERRY R SALAN, WI	710 RIVERSIDE DR		WAUPACA	WI	549811941	0.283026197	25
1386223204	ANDERSON	SYDNEY	ALEXIS	SYDNEY ALEXIS ANDERSON, WI	815 10TH ST S		LA CROSSE	WI	546014764	0.283081848	25
1841368222	PATEL	AKXAY	S	AKXAY S PATEL, WI	109 WARREN ST	STE 1	BEAVER DAM	WI	539163082	0.284648825	25
1326227323	GRONAU	RACHEL	TARA JOY	RACHEL TARA JOY GRONAU, WI	1038 E GENEVA ST		DELAVAN	WI	531151921	0.284827718	25
1003059353	LASQUETY	MARY GRAC	HERNANDEZ	MARY GRAC HERNANDEZ LASQUETY, WI	2311 N PROSPECT AVE		MILWAUKEE	WI	532114445	0.284911037	25
1780945857	BREWER	MICHAEL	ALLEN	MICHAEL ALLEN BREWER, WI	3056 S KINNICKINNIC AVE		MILWAUKEE	WI	532072583	0.284923028	25
1801956214	STOKES	ANNETTE		ANNETTE STOKES, WI	N79W14756 APPLETON AVE		MENOMONEE FALL	WI	530514383	0.284955411	25
1003810821	BOISVERT	WALTER	R	WALTER R BOISVERT, WI	610 E TAYLOR ST		PRAIRIE DU CHI	WI	538212109	0.285289077	25
1174779243	SINGH	PAWNEET	P	PAWNEET P SINGH, WI	218 S HWY 141		CRIVITZ	WI	541141677	0.285320161	25
1962845941	MAXEY	MEREDITH	A.	MEREDITH A. MAXEY, WI	BELOIT CLINIC	1905 E. HUE	BELOIT	WI	535111842	0.285554	25
1336404243	LASATER	MARTA	LOIS	MARTA LOIS LASATER, WI	13025 8TH ST		OSSEO	WI	547587634	0.285859941	25
1518045038	SCERPELLA	REBECCA	L	REBECCA L SCERPELLA, WI	5900 S. LAKE DR.	LAKESHORE M	CUDAHY	WI	531103171	0.286402493	25
1932415403	REGALA	MITZI		MITZI REGALA, WI	2977 CTY HWY CX		PORTAGE	WI	53901	0.286515704	25
1134149503	MILNER	RENE	BRIAN	RENE BRIAN MILNER, WI	205 S ADAMS ST		SAINT CROIX FA	WI	540249450	0.286619636	25
1417920828	THOMPSON	MELANIE	M.	MELANIE M. THOMPSON, WI	N143W6515 PIONEER RD		CEDARBURG	WI	530122705	0.287711903	25
1548209604	VESELY	RONALD		RONALD VESELY, WI	1700 W STOUT ST		RICE LAKE	WI	548685000	0.287780946	25
1003830142	NICHOLSON	WILLIAM		WILLIAM NICHOLSON, WI	2514 S 102ND ST STE 160		WEST ALLIS	WI	532272142	0.288397994	25
1003256975	AZIZ	IMAD	M.	IMAD M. AZIZ, WI	2825 PRAIRIE AVE		BELOIT	WI	535111844	0.288932935	25
1083776736	FENLON	MARK	F	MARK F FENLON, WI	2401 PLOVER ROAD		PLOVER	WI	54467	0.289014088	25
1154392447	DRUFFNER	MARK	R	MARK R DRUFFNER, WI	265 GRIFFIN ST E		AMERY	WI	540011439	0.289036401	25
1942241914	MEDINA	JEANNE	M	JEANNE M MEDINA, WI	3289 N MAYFAIR RD		WAUWATOSA	WI	532223203	0.289272837	25
1417112442	KELLEY	DAVID	M	DAVID M KELLEY, WI	8348 WASHINGTON AVE		RACINE	WI	534063733	0.290221758	25
1073046520	BEAUMONT	BRYAN		BRYAN BEAUMONT, WI	4805 S MOORLAND RD		NEW BERLIN	WI	531517401	0.290527035	25
1568704955	SUNDICK	ARIANNA		ARIANNA SUNDICK, WI	6901 W EDGERTON AVE		GREENFIELD	WI	532204420	0.291226774	25
1770549156	SEARLES	PAUL	A	PAUL A SEARLES, WI	10 TOWER DR	DEAN MEDICA	SUN PRAIRIE	WI	535901239	0.291230296	25
1417481417	MURPHY	LAURA		LAURA MURPHY, WI	1180 CHANDLER DR		SPOONER	WI	548012204	0.29125901	25
1396196150	SCHOENFUSS	AMANDA		AMANDA SCHOENFUSS, WI	2720 PLAZA DR STE 1300		WAUSAU	WI	544014165	0.291299705	25
1174769939	ZIMMERMAN	GREGORY	J	GREGORY J ZIMMERMAN, WI	13900 W NATIONAL AVE		NEW BERLIN	WI	531519515	0.291446531	25
1891722435	SHELDON	KARI		KARI SHELDON, WI	400 S MAPLE ST		BLACK CREEK	WI	541069787	0.291530989	25
1427092196	SULEMANKHIL	SHAIMA		SHAIMA SULEMANKHIL, WI	730 10TH AVE.		BALDWIN	WI	54002	0.291768802	25
1083643605	MITCHELL	KENNETH	R	KENNETH R MITCHELL, WI	611 1ST AVE		CHIPPEWA FALLS	WI	547291242	0.292091522	25
1891768370	O'BRIEN-BRUCE	MOIRA	E.	MOIRA E. O'BRIEN-BRUCE, WI	2085 N. CALHOUN ROAD	PROHEALTH C	BROOKFIELD	WI	53005	0.292252546	25
1972732170	MADAN	POOJA		POOJA MADAN, WI	2311 N PROSPECT AVE		MILWAUKEE	WI	532114445	0.292334018	25
1225027451	STANGA	JAMES	ANDREW	JAMES ANDREW STANGA, WI	1221 WHIPPLE ST		EAU CLAIRE	WI	547035270	0.292901267	25
1437197126	ROWE	BRUCE	E	BRUCE E ROWE, WI	9233 N GREEN BAY RD		BROWN DEER	WI	532091103	0.292938696	25
1164663381	ROGOW	LINDA	REBEKAH	LINDA REBEKAH ROGOW, WI	2501 W SILVER SPRING DR		GLENDALE	WI	532094217	0.292950096	25
1174556450	FORTIN	JEANNINE	MARIE	JEANNINE MARIE FORTIN, WI	1100 ORCHARD DR		SEYMOUR	WI	541651600	0.293150047	25
1740440841	WHITIS	LORI	JO	LORI JO WHITIS, WI	836 RICHARD DR		EAU CLAIRE	WI	547016242	0.293185522	25
1508276643	WEISER	JULIA	MARIE	JULIA MARIE WEISER, WI	3434 E WASHINGTON AVE		MADISON	WI	537044155	0.294014513	25
1891886248	SAUVEY	MARY	A	MARY A SAUVEY, WI	1500 HERITAGE RD	SUITE A	DE PERE	WI	541154017	0.29408771	25
1407398688	FLOOD	GRACE	ELLEN	GRACE ELLEN FLOOD, WI	749 UNIVERSITY ROW	MC: 9925	MADISON	WI	537051465	0.294713368	25
1649282518	POWELL	KRISTEN	A	KRISTEN A POWELL, WI	101 SCHOOL CREEK TRL		LUXEMBURG	WI	542171095	0.294931233	25
1326155425	TARAN	MARTHA		MARTHA TARAN, WI	2414 KOHLER MEMORIAL DR		SHEBOYGAN	WI	53081	0.295087182	25
1588152714	MOEN	JASON	R.	JASON R. MOEN, WI	3200 E RACINE ST		JANESVILLE	WI	535462343	0.295181271	25
1013996107	BRUXVOORT	KRISTEN	RIBBENS	KRISTEN RIBBENS BRUXVOORT, WI	1501 THOMPSON ST		BLOOMER	WI	547241257	0.295555482	25
1518128065	TYDRICH	JAMES	J	JAMES J TYDRICH, WI	351 S WISCONSIN ST UNIT 4		WHITEWATER	WI	531902078	0.296265901	25
1750432209	WOODS	LAUREL	T	LAUREL T WOODS, WI	325 E SILVER SPRING DR		WHITEFISH BAY	WI	532175222	0.29641208	25
1568579449	WINTERS	THOMAS	F	THOMAS F WINTERS, WI	1284 N SUMMIT AVE		OCONOMOWOC	WI	530664459	0.296456977	25
1316979552	YANG	JOHN	J	JOHN J YANG, WI	6425 W MEQUON ROAD		MEQUON	WI	53092	0.296584726	25
1821081035	LINDO-DRUSCH	NANCY	J	NANCY J LINDO-DRUSCH, WI	W3124 VAN ROY RD		APPLETON	WI	549153982	0.296785723	25
1710977210	LOGAN	LAURIE	A	LAURIE A LOGAN, WI	800 WEST AVE S		LA CROSSE	WI	546018806	0.297322942	25
1730238965	INES	MARK		MARK INES, WI	8348 WASHINGTON AVE		RACINE	WI	534063733	0.297619625	25
1639343973	DIVJAK	ANGELA	DAWN	ANGELA DAWN DIVJAK, WI	100 COUNTY ROAD B		SHAWANO	WI	541667072	0.297655096	25
1811076516	BERRY-HOOKS	MAISHA		MAISHA BERRY-HOOKS, WI	2311 N PROSPECT AVE		MILWAUKEE	WI	532114445	0.297939864	25
1649243429	KUHL	GARY	L.	GARY L. KUHL, WI	13900 W. NATIONAL AVENUE	PROHEALTH C	NEW BERLIN	WI	53151	0.298019761	25
1265894539	POTRATZ	LAURIE	BETH	LAURIE BETH POTRATZ, WI	210 NW BARSTOW ST	SUITE 201	WAUKESHA	WI	53188	0.298053787	25
1932337490	MANDIGO	SARAH	E	SARAH E MANDIGO, WI	2906 S 20TH ST		MILWAUKEE	WI	532153732	0.298508213	25
1962638320	SCHULDT	KRISTINA	J	KRISTINA J SCHULDT, WI	733 W CLAIREMONT AVE		EAU CLAIRE	WI	547016101	0.298651472	25
1306815790	FRANCE	DIANE	P.	DIANE P. FRANCE, WI	1218 W KILBOURN AVE STE 124		MILWAUKEE	WI	53233	0.298869104	25
1407951130	SCHINSCHKE	SCOTT	ROBERT	SCOTT ROBERT SCHINSCHKE, WI	940 S SAINT AUGUSTINE ST		PULASKI	WI	541629453	0.298995886	25
1437198736	GILMAN	CHRISTOPH	J	CHRISTOPH J GILMAN, WI	540 BOWERS BLVD	DEAN MEDICA	DELAVAN	WI	531151958	0.299031866	25
1679524409	HULBERT	KAREN	A	KAREN A HULBERT, WI	502 W WATER ST		PRINCETON	WI	549689141	0.299046792	25
1417952359	FRISBY	THOMAS	G	THOMAS G FRISBY, WI	1836 SOUTH AVE		LA CROSSE	WI	546015429	0.29951076	25
1275929010	ROBERTS	BRYAN		BRYAN ROBERTS, WI	2005 MIDWAY RD		MENASHA	WI	54952	0.299690928	25
1902862527	SLOAN	RAYMOND	J	RAYMOND J SLOAN, WI	1400 EASTSIDE RD		PLATTEVILLE	WI	538189800	0.300133878	25
1821051640	BARUDIN	SETH	MATHEW	SETH MATHEW BARUDIN, WI	705 S UNIVERSITY AVE		BEAVER DAM	WI	539163053	0.300840993	25
1013362631	GOODRICH-BRAU	BRITTANY		BRITTANY GOODRICH-BRAU, WI	5471 W WATERFORD LN		APPLETON	WI	54913	0.301238055	25
1174527832	WOODY	BRIAN	R	BRIAN R WOODY, WI	407 S MAIN ST		VIROQUA	WI	546654000	0.301632773	25
1386751998	HESTER-DIAZ	JULIA	D	JULIA D HESTER-DIAZ, WI	2219 GARFIELD ST		TWO RIVERS	WI	54241	0.302514296	25
1104899277	FEHR	STEVEN	C.	STEVEN C. FEHR, WI	240 MAPLE AVE.	PROHEALTH C	MUKWONAGO	WI	531498475	0.302690051	25
1447341094	HOLZ	DAVID	A	DAVID A HOLZ, WI	3329 N RICHMOND ST		APPLETON	WI	549111063	0.30276448	25
1952599763	SEVERANCE	KATRINA		KATRINA SEVERANCE, WI	2793 LINEVILLE RD		GREEN BAY	WI	543137152	0.303044765	25
1467764761	KACHHAWALA	FURKHAN		FURKHAN KACHHAWALA, WI	3200 E RACINE ST		JANESVILLE	WI	535462343	0.30322612	25
1558437954	LOOMIS	GLENN	A	GLENN A LOOMIS, WI	849 KELLOGG AVE		JANESVILLE	WI	535462808	0.303514832	25
1609189638	WATSON	JO	ANN	JO ANN WATSON, WI	704 S WEBSTER AVE	SUITE 200	GREEN BAY	WI	543013528	0.303568248	25
1912976952	CHAMBERS	RACHAEL	L	RACHAEL L CHAMBERS, WI	11134 NORTH HWY 77		HAYWARD	WI	54843	0.303998172	25
1649247222	BASSETT	RACHEL	M	RACHEL M BASSETT, WI	407 S MAIN ST		VIROQUA	WI	546652100	0.304458278	25
1922038892	MAHAN	MICHAEL	A	MICHAEL A MAHAN, WI	610 W ADAMS ST		BLACK RIVER FA	WI	546159010	0.304487179	25
1316957277	REBHAN	JOSEPH	JOSHUA	JOSEPH JOSHUA REBHAN, WI	3711 STATE HIGHWAY 42		FISH CREEK	WI	542129630	0.304610497	25
1376551721	RATHJEN	CHARLES		CHARLES RATHJEN, WI	710 RIVERSIDE DR		WAUPACA	WI	549811941	0.304921287	25
1407817281	SCHWAB	WILLIAM	E	WILLIAM E SCHWAB, WI	3209 DRYDEN DR		MADISON	WI	53704	0.305078962	25
1528080900	RICHLEN	MATTHEW	M	MATTHEW M RICHLEN, WI	9252 N GREEN BAY RD		BROWN DEER	WI	532091104	0.30511788	25
1457395717	LENHART	JILL	G	JILL G LENHART, WI	611 1ST AVE		CHIPPEWA FALLS	WI	547291242	0.305735465	25
1376779215	PLAYER	CHARLES	SCOT	CHARLES SCOT PLAYER, WI	4448 W LOOMIS RD	SUITE 100	GREENFIELD	WI	532204800	0.30590383	25
1134201965	GUTHRIE	ANTHONY	S	ANTHONY S GUTHRIE, WI	1700 W PARADISE DR		WEST BEND	WI	530959795	0.306442997	25
1548231442	ATTERMEIER	MARK	HENRY	MARK HENRY ATTERMEIER, WI	733 W CLAIREMONT AVE		EAU CLAIRE	WI	547016101	0.306710012	25
1295702140	MASON	CYNTHIA	LYNN	CYNTHIA LYNN MASON, WI	555 S 108TH ST		WEST ALLIS	WI	532141100	0.30675925	25
1174902209	NENNIG	HEATHER	MARIE	HEATHER MARIE NENNIG, WI	W3275 WOLF RIVER DR		KESHENA	WI	54135	0.307179698	25
1770594475	SCHENK	JILL	TRACEY	JILL TRACEY SCHENK, WI	1615 MAPLE LN STE 1	ESSENTIA HE	ASHLAND	WI	548063610	0.307632385	25
1316342827	FORTE	COURTNEY		COURTNEY FORTE, WI	849 KELLOGG AVE		JANESVILLE	WI	535462808	0.307658032	25
1093885659	BRUSKY	LAURA	TORRICO	LAURA TORRICO BRUSKY, WI	2400 W VILLARD AVE	ALL SAINTS	MILWAUKEE	WI	532094901	0.307922416	25
1700895331	BOTROS	NAZIH		NAZIH BOTROS, WI	6901 W EDGERTON AVE		MILWAUKEE	WI	53220	0.308227504	25
1700814274	GERARD	WILLIAM		WILLIAM GERARD, WI	5000 W CHAMBERS ST		MILWAUKEE	WI	532101650	0.308490584	25
1053420067	BEYER	WILLIAM	D.	WILLIAM D. BEYER, WI	204 S ADAMS ST		SAINT CROIX FA	WI	540249449	0.308796946	25
1144675133	STEPHENS	PRESTON	MICHAEL	PRESTON MICHAEL STEPHENS, WI	5618 ODANA RD		MADISON	WI	537191208	0.309116072	25
1578526224	HUNSAKER	MATTHEW	L	MATTHEW L HUNSAKER, WI	9200 W WISCONSIN AVE	DEPARTMENT	MILWAUKEE	WI	532263522	0.309644324	25
1851667265	OLSON	ALLAN	JAMES	ALLAN JAMES OLSON, WI	575 4TH ST		KEWAUNEE	WI	542161785	0.310471942	25
1871805192	SCHAEFER	ELIZABETH		ELIZABETH SCHAEFER, WI	675 W WASHINGTON AVE		MADISON	WI	537032637	0.310732723	25
1184695975	CLARK	DWAYNE	CHARLES	DWAYNE CHARLES CLARK, WI	723 PARK RIDGE LN		N FOND DU LAC	WI	549371385	0.310853341	25
1932412392	ASHTON	JORDAN	L.	JORDAN L. ASHTON, WI	3605 STEWART AVE		WAUSAU	WI	544014938	0.310921403	25
1740638535	BROWN	INDIGO	YVES	INDIGO YVES BROWN, WI	250 WI-37		MONDOVI	WI	54755	0.311373041	25
1760591036	SMITH	KARI	J	KARI J SMITH, WI	2600 65TH AVENUE		OSCEOLA	WI	540203024	0.311583153	25
1932353315	FRERKS	TARA	LEE	TARA LEE FRERKS, WI	3916 N INTERTECH CT		APPLETON	WI	54913	0.312372584	25
1982691457	RADANT	LEON	J.	LEON J. RADANT, WI	1040 DIVISION ST		MAUSTON	WI	539481931	0.31283531	25
1164494324	GUPTA	RAVI		RAVI GUPTA, WI	10625 W NORTH AVE		WAUWATOSA	WI	532262315	0.313126202	25
1306046636	GERIG	JULIE	R	JULIE R GERIG, WI	1836 SOUTH AVE		LA CROSSE	WI	546015429	0.313333918	25
1134757248	KASANA	RAJANI		RAJANI KASANA, WI	1400 BELLINGER ST		EAU CLAIRE	WI	547035222	0.313636031	25
1194777599	HARNISH	PETER	R	PETER R HARNISH, WI	1821 S STOUGHTON RD		MADISON	WI	537162257	0.31372079	25
1639131998	MANKUS	PAUL	J	PAUL J MANKUS, WI	10219 N TRILLIUM RD		MEQUON	WI	530926174	0.313766692	25
1073533063	BEACH	REBECCA		REBECCA BEACH, WI	504 N FAIR OAKS AVE		MADISON	WI	537141556	0.313804626	25
1386870624	WEERTS	THERESA	ELIZABETH	THERESA ELIZABETH WEERTS, WI	3500 TOWER AVE	ESSENTIA HE	SUPERIOR	WI	548805335	0.313892499	25
1346575214	BERKSETH	LINDSAY	M	LINDSAY M BERKSETH, WI	1222 E WOODLAND AVE		BARRON	WI	548121765	0.314752191	25
1407926280	HSU	CHUNG-YEN	PHILIP	CHUNG-YEN PHILIP HSU, WI	4215 ERIE ST	SUITE 626	RACINE	WI	534022899	0.314958349	25
1720036064	STRABEL	ELIZABETH	R	ELIZABETH R STRABEL, WI	2825 HUNTERS TRL	1ST FLOOR	PORTAGE	WI	539013429	0.315316276	25
1407198716	KRYSTOWIAK	KATELIN	A	KATELIN A KRYSTOWIAK, WI	1703 N TAYLOR DR		SHEBOYGAN	WI	530811933	0.31546529	25
1831129444	JENKINS	DAVID	D	DAVID D JENKINS, WI	425 WIND RIDGE DR		WAUSAU	WI	544014149	0.31590371	25
1255494233	STEVANOVIC	NEBOJSA		NEBOJSA STEVANOVIC, WI	11111 W OKLAHOMA AVE		WEST ALLIS	WI	532274033	0.316448914	25
1881883635	WEBER	LISA	R	LISA R WEBER, WI	420 E DIVISION ST		FOND DU LAC	WI	549354560	0.316484661	25
1528268307	SOLANO	ALEXANDRA	MARIA	ALEXANDRA MARIA SOLANO, WI	2332 N FARWELL AVE		MILWAUKEE	WI	532114401	0.317186187	25
1417142340	KATCHER	MURRAY	L	MURRAY L KATCHER, WI	4404 STATE ROAD 70		WEBSTER	WI	548939251	0.31727763	25
1396778270	LANGE	ROSS	A	ROSS A LANGE, WI	2720 PLAZA DR	SUITE 1300	WAUSAU	WI	544014158	0.317332013	25
1295814028	MATEO	RAUL		RAUL MATEO, WI	2000 E LAYTON AVE		SAINT FRANCIS	WI	532356053	0.317336739	25
1528259397	KADIPI REDDY	VENKATA	RAVI KIRA	VENKATA RAVI KIRA KADIPI REDDY, WI	2793 LINEVILLE ROAD		GREEN BAY	WI	54307	0.317660641	25
1245226877	MEYER	DOUGLAS	R	DOUGLAS R MEYER, WI	3916 N INTERTECH CT		APPLETON	WI	54913	0.317985762	25
1487757886	HOPKINS	WILLIAM	P	WILLIAM P HOPKINS, WI	1120 PINE ST		STANLEY	WI	547681297	0.318029423	25
1023299765	DE GRANDVILLE	CATHERINE	MARTHA	CATHERINE MARTHA DE GRANDVILLE, WI	2801 W KINNICKINNIC RIVER PKWY	SUITE 250	MILWAUKEE	WI	532153669	0.31814223	25
1891855318	PARTELLO	VERNON	S	VERNON S PARTELLO, WI	3200 E RACINE ST		JANESVILLE	WI	535462343	0.318252249	25
1407082639	MAUCH	EDWARD	JAMES	EDWARD JAMES MAUCH, WI	265 GRIFFIN ST E		AMERY	WI	54001	0.319127652	25
1255332870	SMITH	ROBERT	P	ROBERT P SMITH, WI	301 E 2ND ST		RICHLAND CENTE	WI	535811900	0.319677811	25
1679885776	MARTIN	DON	JORDAN	DON JORDAN MARTIN, WI	3329 N RICHMOND ST		APPLETON	WI	549111063	0.320784815	25
1548498298	KOHLENBERG	JARED	M.	JARED M. KOHLENBERG, WI	670 COUNTY ROAD A		GREEN LAKE	WI	549418608	0.320850348	25
1306807698	BEAMSLEY	MARK	B	MARK B BEAMSLEY, WI	202 S PARK ST		MADISON	WI	537151507	0.320919336	25
1336643436	VON HOHENBERG	MAXIMILIA	PETER	MAXIMILIA PETER VON HOHENBERG, WI	W180N8085 TOWN HALL RD		MENOMONEE FALL	WI	530513518	0.321696032	25
1447231766	GRENISEN	MARGARET	M	MARGARET M GRENISEN, WI	800 WEST AVE S		LA CROSSE	WI	546018806	0.321979537	25
1033170337	JONES	D BRYNLEY		D BRYNLEY JONES, WI	N8070 OAK RIDGE DR		BEAVER DAM	WI	539169063	0.321994446	25
1730488404	HUDSON	JILLIAN	HUYCK	JILLIAN HUYCK HUDSON, WI	3611 S CHICAGO AVE	SUITE 100	SOUTH MILWAUKE	WI	531723738	0.322132402	25
1558467704	THOMPSON	PAUL	A	PAUL A THOMPSON, WI	1205 O'DAY STREET		MERRILL	WI	544523499	0.322301049	25
1568610376	MANZON	DOMINEE	M	DOMINEE M MANZON, WI	4100 STATE HIGHWAY 66		STEVENS POINT	WI	544828410	0.322507514	25
1003226259	HOERZ	PARKER		PARKER HOERZ, WI	3434 E WASHINGTON AVE		MADISON	WI	537044155	0.322688253	25
1639457419	BEESON	MATTHEW	FRANCIS H	MATTHEW FRANCIS H BEESON, WI	403 STAGELINE RD		HUDSON	WI	540161789	0.322732322	25
1528173663	FEHLING	MICHAEL	J	MICHAEL J FEHLING, WI	1550 HOBBS DR		DELAVAN	WI	53115	0.3230564	25
1750637021	POSTE	ALETHEA	L	ALETHEA L POSTE, WI	3524 E MILWAUKEE ST		JANESVILLE	WI	535461626	0.323232816	25
1902838535	DICKMAN	JAMES	J	JAMES J DICKMAN, WI	N6101 NICHOLS RD		BLACK RIVER FA	WI	546155604	0.323392948	25
1508388893	AUCOIN	KIMBERLY	MARIE	KIMBERLY MARIE AUCOIN, WI	1110 7TH AVE		CUMBERLAND	WI	548299138	0.324091804	25
1477594166	VOGEL	LEE	M	LEE M VOGEL, WI	229 S MORRISON ST		APPLETON	WI	549115725	0.324475781	25
1194131813	BURKS	ELI	M	ELI M BURKS, WI	205 PARKER ST		BOSCOBEL	WI	538051642	0.324712074	25
1205943420	STEVENS	ROBERT	J	ROBERT J STEVENS, WI	1565 ALLOUEZ AVE		GREEN BAY	WI	54311	0.325274139	25
1508070244	PLUDEMAN	JAY	BERNARD	JAY BERNARD PLUDEMAN, WI	1032 S CESAR E CHAVEZ DR		MILWAUKEE	WI	532042203	0.325429817	25
1720033186	MRAZ	FRANK		FRANK MRAZ, WI	5409 EVERYBODY'S ROAD		CRANDON	WI	54520	0.325580348	25
1629156146	SAMEH	MAYSA		MAYSA SAMEH, WI	14555 W. NATIONAL AVE.	STE. 165	NEW BERLIN	WI	531514494	0.326422868	25
1801815717	STEIN	ANN		ANN STEIN, WI	8202 EXCELSIOR DR		MADISON	WI	537171906	0.326540029	25
1487753596	ANJUM	SHAMSHAD	A.	SHAMSHAD A. ANJUM, WI	1735 MADISON ROAD	WESTSIDE CL	BELOIT	WI	535113216	0.326750807	25
1407852593	SEAGREN	ANN	R	ANN R SEAGREN, WI	265 GRIFFIN ST E		AMERY	WI	540011439	0.326999303	25
1720007271	ALLEN	TIMOTHY	WILLIAM	TIMOTHY WILLIAM ALLEN, WI	4580 S NICHOLSON AVE		CUDAHY	WI	531101360	0.327048683	25
1083660070	NANUL	DRAGOS	G	DRAGOS G NANUL, WI	6308 8TH AVENUE	SUITE 2000	KENOSHA	WI	53143	0.327329754	25
1992758593	TORGERSEN	CARRIE	J	CARRIE J TORGERSEN, WI	1687 E DIVISION ST		RIVER FALLS	WI	540221571	0.328097392	25
1588682504	WEILAND	JENNIFER		JENNIFER WEILAND, WI	2502 S ASHLAND AVE		GREEN BAY	WI	543045252	0.328392063	25
1447480116	FRODL	KIMBERLY	A	KIMBERLY A FRODL, WI	733 W CLAIREMONT AVE		EAU CLAIRE	WI	547016101	0.328459024	25
1427491992	KOSMALSKI	MICHELLE		MICHELLE KOSMALSKI, WI	2311 N PROSPECT AVE		MILWAUKEE	WI	532114445	0.328634353	25
1659767416	NIXON	SARA	K	SARA K NIXON, WI	1032 S CESAR E CHAVEZ DR		MILWAUKEE	WI	53204	0.329349089	25
1568500650	BREITENFELD	MICHAEL	L	MICHAEL L BREITENFELD, WI	105 4TH AVENUE		SHELL L AKE	WI	548710336	0.329615859	25
1891053765	TAKAHASHI	JONATHAN	B	JONATHAN B TAKAHASHI, WI	1102 S PARK ST		MADISON	WI	537151708	0.329683588	25
1730399486	STAUFFER VRZA	KARI	MARIE	KARI MARIE STAUFFER VRZA, WI	1813 ASHLAND AVE		SHEBOYGAN	WI	530816125	0.329805311	25
1346275344	BENN	WILLIAM	H	WILLIAM H BENN, WI	2502 S ASHLAND AVE		GREEN BAY	WI	543045252	0.330103541	25
1427480516	VANG	SHER		SHER VANG, WI	4100 STATE HIGHWAY 66		STEVENS POINT	WI	544828410	0.330256368	25
1235696907	HASAN	SARA		SARA HASAN, WI	7901 S 6TH ST		OAK CREEK	WI	531542010	0.330346462	25
1699137745	ST. CLAIR	MARY	CAITLIN	MARY CAITLIN ST. CLAIR, WI	2801 W KINNICKINNIC RIVER PKWY STE 250		MILWAUKEE	WI	532153678	0.330435578	25
1790947109	CLOTHIER	KILBURN		KILBURN CLOTHIER, WI	316 E GAUER CIR		MILWAUKEE	WI	532072622	0.330679544	25
1013144948	BECK	AARON	J.	AARON J. BECK, WI	1520 MADISON AVE		FORT ATKINSON	WI	535383100	0.331315388	25
1770511537	CARLSON	ALAN	R	ALAN R CARLSON, WI	1475 WEBB ST		CUMBERLAND	WI	54829	0.332021062	25
1043325566	SHULMAN	KAREN	ANN	KAREN ANN SHULMAN, WI	101 WISCONSIN AVE		STRATFORD	WI	54484	0.332113197	25
1275725384	WALLACE	TIMOTHY	R	TIMOTHY R WALLACE, WI	855 N WESTHAVEN DR		OSHKOSH	WI	549047668	0.332194617	25
1225078835	SLAGLE	AMY	J.	AMY J. SLAGLE, WI	W3275 WOLF RIVER ROAD		KESHENA	WI	54135	0.332901484	25
1275899841	CASSIDY	COLLEEN	F	COLLEEN F CASSIDY, WI	130 CORPORATE DR		BEAVER DAM	WI	539163116	0.333112475	25
1447264098	SCHNEIDER	SUSAN	M	SUSAN M SCHNEIDER, WI	1881 HIGHWAY XX		MOSINEE	WI	54455	0.333558512	25
1265968655	RAYON	CRYSTAL	E	CRYSTAL E RAYON, WI	1575 N RIVERCENTER DR		MILWAUKEE	WI	532123978	0.334472607	25
1003895574	CURIO	PETER		PETER CURIO, WI	515 N US HIGHWAY 141		CRIVITZ	WI	541141639	0.334629438	25
1619276151	KNOX	KJERSTI		KJERSTI KNOX, WI	2801 W KINNICKINNIC RIVER PKWY STE 250		MILWAUKEE	WI	532153678	0.335173616	25
1164712014	NELSON	CATHERINE	EM	CATHERINE EM NELSON, WI	130 CORPORATE DR		BEAVER DAM	WI	539163116	0.335302776	25
1518992445	GAVIN	EILEEN	S	EILEEN S GAVIN, WI	333 PINE RIDGE BLVD		WAUSAU	WI	544014120	0.335763245	25
1285742072	TISINAI	JACK	A	JACK A TISINAI, WI	855 N WESTHAVEN DR		OSHKOSH	WI	549047668	0.336020999	25
1245221936	COOKE	WILLIAM	T	WILLIAM T COOKE, WI	400 WATER AVE		HILLSBORO	WI	546349054	0.33663701	25
1720144876	PETERSON	ROBERT	LESTER	ROBERT LESTER PETERSON, WI	900 RIVERSIDE DR	SUITE III	WAUPACA	WI	549811983	0.336658647	25
1598907685	LITTLE	KIMBERLY	J	KIMBERLY J LITTLE, WI	9200 W LOOMIS RD		FRANKLIN	WI	53132	0.336697211	25
1982688842	BEDI	SABEEHA	S	SABEEHA S BEDI, WI	3263 EATON ROAD		GREEN BAY	WI	54311	0.33708961	25
1760422240	ANTOO	ELIZABETH	A	ELIZABETH A ANTOO, WI	10400 75TH ST		KENOSHA	WI	531427884	0.337417437	25
1457921272	GUNDERSON	BRANT		BRANT GUNDERSON, WI	210 NW BARSTOW ST STE 201		WAUKESHA	WI	531883771	0.337419099	25
1285613109	MATACZYNSKI	JAMES	DEAN	JAMES DEAN MATACZYNSKI, WI	3805B SPRING ST	SUITE 250	MOUNT PLEASANT	WI	534051641	0.338009905	25
1568444313	GREENE	CHARLENE	M	CHARLENE M GREENE, WI	1010 OLIVE AVE		FLORENCE	WI	541210380	0.338420219	25
1609040344	BEST	KEVIN		KEVIN BEST, WI	1400 N ACRES RD	ALLINA MEDI	PRESCOTT	WI	540217038	0.338441463	25
1871729210	GUPTA	ACHAL		ACHAL GUPTA, WI	1120 PINE ST		STANLEY	WI	547681297	0.338535269	25
1639142953	CARROLL	JOHN	RAYMOND	JOHN RAYMOND CARROLL, WI	1032 S CESAR E CHAVEZ DR		MILWAUKEE	WI	532042203	0.33871525	25
1033477997	CLEMENTS	ADAM	G	ADAM G CLEMENTS, WI	425 WIND RIDGE DR		WAUSAU	WI	544014149	0.338751254	25
1477586402	HEGRANES	GARY	M	GARY M HEGRANES, WI	110 E 5TH AVE		ANTIGO	WI	544092710	0.33886682	25
1801864467	LUDWIKOWSKI	AMY	M	AMY M LUDWIKOWSKI, WI	235 E STATE ST		SAINT CROIX FA	WI	540244117	0.339192548	25
1700935921	BAMRAH	PARAMJIT	K	PARAMJIT K BAMRAH, WI	36500 AURORA DR		SUMMIT	WI	530664899	0.339351454	25
1861414039	HO	TIN-CHEUN		TIN-CHEUN HO, WI	4404 STATE ROAD 70		WEBSTER	WI	548939251	0.339444939	25
1881623049	BUFFO	JANINE	M	JANINE M BUFFO, WI	2005 MIDWAY RD		MENASHA	WI	549527002	0.339799617	25
1881033298	KASTER	BENJAMIN	J	BENJAMIN J KASTER, WI	333 PINE RIDGE BLVD		WAUSAU	WI	544014149	0.340189412	25
1700838430	SEIDL	JOHN		JOHN SEIDL, WI	1121 E NORTH AVE	COLUMBIA-ST	MILWAUKEE	WI	532123515	0.340681676	25
1669904090	RANA	PRITI		PRITI RANA, WI	4448 W LOOMIS RD		GREENFIELD	WI	532204800	0.341061831	25
1831180470	COLMENARES	DEREK	I	DEREK I COLMENARES, WI	420 E DIVISION ST		FOND DU LAC	WI	549354560	0.341149573	25
1346330826	WASHBURNE	MARY	D	MARY D WASHBURNE, WI	375 W RIVER WOODS PKWY		GLENDALE	WI	532121080	0.341495316	25
1245203710	SMOLIK	JOHN	A.	JOHN A. SMOLIK, WI	2085 N CALHOUN RD	PROHEALTH C	BROOKFIELD	WI	530055003	0.341650928	25
1184699761	MILLER	ALISON	R	ALISON R MILLER, WI	1050 E BROADWAY		MONONA	WI	537164023	0.341762577	25
1558393801	THOMPSON	MARK	J	MARK J THOMPSON, WI	515 22ND AVE		MONROE	WI	535661569	0.34189184	25
1013441476	MITTEN	SADIE		SADIE MITTEN, WI	1821 S STOUGHTON RD		MADISON	WI	537162257	0.342265934	25
1033170824	BROWN	RICHARD	L	RICHARD L BROWN, WI	3209 DRYDEN DR		MADISON	WI	53704	0.342614804	25
1396717419	YEW	KENNETH	SCOTT	KENNETH SCOTT YEW, WI	1836 SOUTH AVE		LA CROSSE	WI	546015429	0.343138783	25
1720084858	LANSING	KIMBERLY	M	KIMBERLY M LANSING, WI	1836 SOUTH AVE		LA CROSSE	WI	546015429	0.343291674	25
1235405176	OLSON	ADAM	ROBERT	ADAM ROBERT OLSON, WI	W5282 AMY AVE		APPLETON	WI	549157233	0.343425497	25
1427023084	HENDEL	CRAIG	S	CRAIG S HENDEL, WI	2500 E CAPITOL DR		APPLETON	WI	549118735	0.34366063	25
1053606095	TOMCIK	MATTHEW	A	MATTHEW A TOMCIK, WI	2509 COUNTY HIGHWAY I		CHIPPEWA FALLS	WI	547292785	0.343872097	25
1427086610	PASTER	ROBERT	ZORBA	ROBERT ZORBA PASTER, WI	753 N MAIN ST		OREGON	WI	535751003	0.343942078	25
1487662037	ANCLAM	KEITH	R.	KEITH R. ANCLAM, WI	323 S 18TH AVE		STURGEON BAY	WI	542351401	0.343961131	25
1487989125	WOODWARD	DERRICK	L	DERRICK L WOODWARD, WI	310 W MAIN ST		SPARTA	WI	54656	0.343992984	25
1285768572	SLOVICK	MICHAL	F	MICHAL F SLOVICK, WI	3329 N RICHMOND ST		APPLETON	WI	549111063	0.344351971	25
1225094840	HUEBNER	JEROME	A	JEROME A HUEBNER, WI	1450 EASTSIDE RD	STE 110	PLATTEVILLE	WI	538189800	0.344778778	25
1831358142	MCKENNA	PATRICK	A	PATRICK A MCKENNA, WI	7102 MINERAL POINT RD		MADISON	WI	537171706	0.344933668	25
1073720561	SKINNER	ANDREA	LYNN	ANDREA LYNN SKINNER, WI	733 W CLAIREMONT AVE		EAU CLAIRE	WI	547016101	0.345249805	25
1154302438	THAI	OANH	CONSTANCE	OANH CONSTANCE THAI, WI	403 STAGELINE RD		HUDSON	WI	540167848	0.34551618	25
1831254986	BLINK	DONALD	V	DONALD V BLINK, WI	733 W CLAIREMONT AVE		EAU CLAIRE	WI	547016101	0.345761317	25
1063899656	SREENIVASARAO	KANDIPATI		KANDIPATI SREENIVASARAO, WI	360 S MOUNTIN DR		MAYVILLE	WI	530501498	0.345802795	25
1174580724	AUNE	CARTER	A	CARTER A AUNE, WI	110 LONE OAK LN		HARTFORD	WI	530272600	0.345905656	25
1245207604	ELSNER	JOSEPH	L.	JOSEPH L. ELSNER, WI	905 7TH AVE W		DURAND	WI	547361755	0.345954814	25
1376573386	BYRON	RUDY	V.	RUDY V. BYRON, WI	3807 SPRING ST		RACINE	WI	534051667	0.346116157	25
1154458537	BRAY	BRUCE	EDWARD	BRUCE EDWARD BRAY, WI	707 ASH ST		SPOONER	WI	548011234	0.346195738	25
1790758191	HELMEN	KEVIN	D	KEVIN D HELMEN, WI	403 STAGELINE RD		HUDSON	WI	540167848	0.346408561	25
1639284821	DEBOE	FREDERICK	M	FREDERICK M DEBOE, WI	1575 N RIVERCENTER DR	#124	MILWAUKEE	WI	532123965	0.346532657	25
1366852550	PUGLISI	ABIGAIL	K	ABIGAIL K PUGLISI, WI	225 MEMORIAL DR STE 1200		BERLIN	WI	549231243	0.347080692	25
1457301152	WEGERSON	KRISTAN	A	KRISTAN A WEGERSON, WI	53585 NOKOMIS ROAD		ASHLAND	WI	54806	0.347402936	25
1487691119	JOHNSTON-RICK	JESSICA	R	JESSICA R JOHNSTON-RICK, WI	3916 N INTERTECH CT		APPLETON	WI	549136957	0.347752694	25
1891228292	THIEL	OLIVIA	KRISTI	OLIVIA KRISTI THIEL, WI	191 THEATER RD		ONALASKA	WI	546508679	0.348562889	25
1013952894	GILESTRA	ROSA	A	ROSA A GILESTRA, WI	1821 S STOUGHTON RD		MADISON	WI	537162257	0.348565198	25
1811104557	WOGAHN	KRISTIN	S.	KRISTIN S. WOGAHN, WI	3802 OAKWOOD MALL DR		EAU CLAIRE	WI	547013016	0.349028925	25
1255419784	TULLY	MADELAINE	T	MADELAINE T TULLY, WI	3522 W LISBON AVE		MILWAUKEE	WI	53208	0.349156479	25
1356879514	UPPARLAPALLI	SWAPNA		SWAPNA UPPARLAPALLI, WI	2555 N DR MARTIN LUTHER KING JR DR		MILWAUKEE	WI	532122709	0.349935975	25
1730767419	STORM	AUDRA	JOY	AUDRA JOY STORM, WI	815 10TH ST S		LA CROSSE	WI	546014764	0.350393712	25
1184650046	RASOR	TIMOTHY	B	TIMOTHY B RASOR, WI	N1750 LILY OF THE VALLEY DR		GREENVILLE	WI	549429044	0.350720322	25
1154776037	BAUER	LAUREN		LAUREN BAUER, WI	2400 W VILLARD AVE		MILWAUKEE	WI	532094901	0.350787095	25
1598714016	ICENOGLE	DANIEL	LEE	DANIEL LEE ICENOGLE, WI	507 S MAIN ST		VIROQUA	WI	546652059	0.350851506	25
1487605804	CUNNINGHAM	THOMAS	C.	THOMAS C. CUNNINGHAM, WI	415 ELLIS AVE		ASHLAND	WI	548061631	0.35101754	25
1568994853	WYPISZYNSKI	SARAH		SARAH WYPISZYNSKI, WI	1855 S KOELLER ST		OSHKOSH	WI	549026186	0.351064333	25
1063917243	JENSON	MATTHEW	KRUEGER	MATTHEW KRUEGER JENSON, WI	124 SIEGLER ST		GREEN BAY	WI	543032636	0.351237574	25
1740285998	MCMULLEN	JILL	P	JILL P MCMULLEN, WI	1330 N SUPERIOR AVE		TOMAH	WI	546601130	0.351455074	25
1336715648	SLOAN	KAITLYN		KAITLYN SLOAN, WI	660 VANDEBERG ST		BALDWIN	WI	540023251	0.351469962	25
1922032002	CHUA	JANET	TAN	JANET TAN CHUA, WI	9555 76TH STREET		PLEASANT PRAIR	WI	53158	0.351539407	25
1316903222	GRAUNKE	JOSEPH	C	JOSEPH C GRAUNKE, WI	305 E 12TH ST		KAUKAUNA	WI	541302865	0.351772822	25
1215908108	ROWE	SUSAN	KATHRYN	SUSAN KATHRYN ROWE, WI	733 W CLAIREMONT AVE		EAU CLAIRE	WI	547016101	0.352446106	25
1093708505	ANDERSON	KELLE	O	KELLE O ANDERSON, WI	1687 E DIVISION ST		RIVER FALLS	WI	540221571	0.352621217	25
1093246324	GOSCHIN	YELENA		YELENA GOSCHIN, WI	7878 N 76TH ST		MILWAUKEE	WI	532233914	0.352700822	25
1306874680	FAUDREE	MICHAEL		MICHAEL FAUDREE, WI	400 S MAPLE ST		BLACK CREEK	WI	541069787	0.352713288	25
1629163902	JACOBY	PHILIP	E	PHILIP E JACOBY, WI	3501 GOLF ROAD		EAU CLAIRE	WI	54701	0.353045076	25
1942252713	SLAWSON	JAMES	G	JAMES G SLAWSON, WI	2400 W VILLARD AVE	WFHC GLENDA	MILWAUKEE	WI	532094901	0.353056084	25
1861644940	DEGIOVANNI	GINA	MARIE	GINA MARIE DEGIOVANNI, WI	4590 COUNTY RD N		COTTAGE GROVE	WI	535279208	0.353387582	25
1669466231	JOHNSON	RICHARD	A	RICHARD A JOHNSON, WI	3329 N RICHMOND ST		APPLETON	WI	549111063	0.353414321	25
1366451429	COLASSACCO	LAWRENCE	E	LAWRENCE E COLASSACCO, WI	1881 CHICAGO ST		DEPERE	WI	54115	0.353642906	25
1689675308	RICHARDS	CHRISTINE	S	CHRISTINE S RICHARDS, WI	301 E 2ND ST		RICHLAND CENTE	WI	535811900	0.353838713	25
1962475434	MODRZYNSKI	JOHN	P.	JOHN P. MODRZYNSKI, WI	N2934 STATE ROAD 22		WAUTOMA	WI	549825267	0.353858165	25
1295051993	DEKREY	JOEL	D.	JOEL D. DEKREY, WI	900 COLLEGE AVE W		LADYSMITH	WI	548482116	0.353917354	25
1659631919	MOHRBACHER	KATELYN	JENELLE	KATELYN JENELLE MOHRBACHER, WI	2201 LAKE SHORE DR E		ASHLAND	WI	54806	0.354104476	25
1609542620	DUNN	JACLYN	M	JACLYN M DUNN, WI	1415 FRANKLIN ST		LITTLE CHUTE	WI	541401307	0.354324091	25
1598785941	GEIGER	JASON	E	JASON E GEIGER, WI	1320 W. CLAIREMONT AVE #118		EAU CLAIRE	WI	54701	0.354364777	25
1194712885	WENNINGER	CHRISTOPH	J.	CHRISTOPH J. WENNINGER, WI	1900 N DEWEY AVE		REEDSBURG	WI	539592214	0.354497953	25
1366608176	MINUS	IRAM		IRAM MINUS, WI	1330 N SUPERIOR AVE		TOMAH	WI	546601130	0.355992676	25
1669587739	FERNANDEZ	EDMUND	J	EDMUND J FERNANDEZ, WI	1061 E COMMERCE BLVD		SLINGER	WI	53086	0.35604651	25
1992852891	BONNER	THEODORE		THEODORE BONNER, WI	8200 W SILVER SPRING DR		MILWAUKEE	WI	532182552	0.356443818	25
1558474908	HART	TERRENCE		TERRENCE HART, WI	N11896 STATE ROAD 175		LOMIRA	WI	530489209	0.356481383	25
1528313061	PETRIKOVA	TATIANA		TATIANA PETRIKOVA, WI	36500 AURORA DR		SUMMIT	WI	530664899	0.356494865	25
1497749188	SABEY	KIMBERLEY	E.	KIMBERLEY E. SABEY, WI	1040 DIVISION ST		MAUSTON	WI	539481931	0.357069316	25
1598966947	AICHER	SARA	KATHRYN	SARA KATHRYN AICHER, WI	1910 ALABAMA ST		STURGEON BAY	WI	542353532	0.357233854	25
1184633869	BULLIS	PAUL	V	PAUL V BULLIS, WI	1640 E SUMNER ST		HARTFORD	WI	53027	0.357392406	25
1447223243	BROWNELL	ELIZABETH	E	ELIZABETH E BROWNELL, WI	N57W24950 N CORPORATE CIR	PROHEALTH C	SUSSEX	WI	530894383	0.357569773	25
1760830707	MILLER	TYLER		TYLER MILLER, WI	1110 7TH AVE		CUMBERLAND	WI	548299138	0.35771863	25
1952626798	WELLS	CHRISTOPH	LEE	CHRISTOPH LEE WELLS, WI	1450 EASTSIDE RD		PLATTEVILLE	WI	538189800	0.357728051	25
1003072687	SEDLACEK	ROBERT	WILLIAM	ROBERT WILLIAM SEDLACEK, WI	3430 E MAIN ST		MERRILL	WI	544529001	0.357825557	25
1750357141	JOSEPH	SUSAN	ELIZABETH	SUSAN ELIZABETH JOSEPH, WI	W2850 STATE HIGHWAY 28		SHEBOYGAN FALL	WI	53085	0.358084217	25
1598720633	ADLIN-BARNARD	MARILYN	S.	MARILYN S. ADLIN-BARNARD, WI	1222 E WOODLAND AVE		BARRON	WI	548121765	0.358611508	25
1528370806	YARDLEY	ELIZABETH	ANNE	ELIZABETH ANNE YARDLEY, WI	2323 S 102ND ST		WEST ALLIS	WI	532272103	0.358879767	25
1326452921	COSTELLO	REBEKAH		REBEKAH COSTELLO, WI	3400 MARKET LN		KENOSHA	WI	531443430	0.35889691	25
1073586046	MEISNER	STEVEN	C.	STEVEN C. MEISNER, WI	240 MAPLE AVENUE	PROHEALTH C	MUKWONAGO	WI	53149	0.359114631	25
1871587899	AGNEBERG	BRUCE	E	BRUCE E AGNEBERG, WI	5395 EAST CHERYL PARKWAY		MADISON	WI	537115395	0.359339091	25
1861400731	BEIMBORN	KAREN	A	KAREN A BEIMBORN, WI	5409 EVERYBODYS ROAD	FOREST COUN	CRANDON	WI	54520	0.359434753	25
1497989545	FLEWELEN	LAUREN	MARIKA	LAUREN MARIKA FLEWELEN, WI	2130 BIG BEND RD	PROHEALTH C	WAUKESHA	WI	531897624	0.359774675	25
1922051788	HAHN	DAVID	L	DAVID L HAHN, WI	1821 S STOUGHTON RD	DEAN MEDICA	MADISON	WI	537162257	0.359780316	25
1982868790	NATIVIDAD	FRANCIS C		FRANCIS C NATIVIDAD, WI	420 DEWEY ST		WISCONSIN RAPI	WI	544944714	0.359812924	25
1467567578	ELLINGSTAD	RICHARD	A	RICHARD A ELLINGSTAD, WI	248 MCHENRY ST		BURLINGTON	WI	53105	0.360365568	25
1174899819	RIESER	CRYSTAL	YVETTE	CRYSTAL YVETTE RIESER, WI	W231N1440 CORPORATE CT		WAUKESHA	WI	531861303	0.36047807	25
1609274521	MALLOY	MICHELE	L	MICHELE L MALLOY, WI	5618 ODANA RD		MADISON	WI	537191208	0.360625261	25
1639286743	TOLENTINO	PHILLIP	R	PHILLIP R TOLENTINO, WI	2405 NORTHWESTERN AVE		RACINE	WI	534042534	0.361310229	25
1093761785	WHITE	JEFFREY	L	JEFFREY L WHITE, WI	1240 BIG JACK RD		PLATTEVILLE	WI	538188902	0.361310368	25
1669042487	DOWNS	ALEKSANDE		ALEKSANDE DOWNS, WI	210 NW BARSTOW ST STE 210		WAUKESHA	WI	531883771	0.361357828	25
1205192648	SANTILUKKA	CHARLES		CHARLES SANTILUKKA, WI	1020 35TH ST	SUITE 160	KENOSHA	WI	531401932	0.36194561	25
1467420968	STAUDINGER	MICHAEL	R	MICHAEL R STAUDINGER, WI	701 GROVE AVE		WILD ROSE	WI	549846901	0.361957405	25
1518936996	SCHLICHT	ANNEKE		ANNEKE SCHLICHT, WI	3200 E RACINE ST		JANESVILLE	WI	535462343	0.362992013	25
1205465242	GANNE	NANDITA		NANDITA GANNE, WI	815 10TH ST S		LA CROSSE	WI	546014764	0.363399429	25
1093755068	KETTERER	ALISHA	L	ALISHA L KETTERER, WI	360 S MOUNTIN DR		MAYVILLE	WI	530501498	0.36342767	25
1548205081	SOLIS-ROHR	VERONICA		VERONICA SOLIS-ROHR, WI	1380 TULLAR RD		NEENAH	WI	549564440	0.363653406	25
1346298205	GREGORY	DAVID	D	DAVID D GREGORY, WI	2825 HUNTERS TRL		PORTAGE	WI	539013429	0.364100739	25
1477802148	HADIAN JAZI	RAZIEH		RAZIEH HADIAN JAZI, WI	1575 N RIVERCENTER DR	#160	MILWAUKEE	WI	532123978	0.365129071	25
1356411292	MILLER	MARY	E	MARY E MILLER, WI	200 E TYRANENA PARK RD		LAKE MILLS	WI	535519678	0.365605779	25
1386178184	STEINMETZ	CHARLES	WALLACE	CHARLES WALLACE STEINMETZ, WI	3119 WOODMAN DR		ALTOONA	WI	547202668	0.365724331	25
1487074720	EPSTEIN	JODY	C	JODY C EPSTEIN, WI	1102 S PARK ST		MADISON	WI	537151708	0.365935429	25
1730708520	ULRICH	SASHA	MARIE	SASHA MARIE ULRICH, WI	1400 BELLINGER ST		EAU CLAIRE	WI	547035222	0.3675994	25
1194922393	WICHMAN	SCOTT	E	SCOTT E WICHMAN, WI	614 MEMORIAL DR		CHILTON	WI	530141568	0.368426178	25
1619979895	RADCLIFFE	JON	D	JON D RADCLIFFE, WI	407 S MAIN STREET		VIROQUA	WI	54665	0.36872803	25
1194770875	JOLES	THOMAS	I	THOMAS I JOLES, WI	3501 GOLF RD		EAU CLAIRE	WI	547018028	0.369063236	25
1255372751	DOWLING	NOELLE	K.	NOELLE K. DOWLING, WI	1300 S CENTURY AVE		WAUNAKEE	WI	53597	0.36932222	25
1063467652	STADDLER	DANIEL	J	DANIEL J STADDLER, WI	225 CHURCH ST		STOUGHTON	WI	535891801	0.369335173	25
1033127683	AMBELANG	THOMAS	MATTHEW	THOMAS MATTHEW AMBELANG, WI	2414 KOHLER MEMORIAL DR		SHEBOYGAN	WI	53081	0.371030026	25
1417925595	HARTUNG	KENT	B	KENT B HARTUNG, WI	145 N MAIN ST		FOND DU LAC	WI	549353423	0.371096298	25
1013449685	WEASLER	LAUREN		LAUREN WEASLER, WI	2061 CHEYENNE CT		GRAFTON	WI	530249368	0.371319944	25
1134579493	YOU	BORA		BORA YOU, WI	2414 KOHLER MEMORIAL DR		SHEBOYGAN	WI	530813129	0.372877713	25
1215966072	BAUER	RAYMOND		RAYMOND BAUER, WI	9252 N GREEN BAY RD		MILWAUKEE	WI	532091104	0.373068619	25
1730178302	SCHULTZ	WILLIAM	G.	WILLIAM G. SCHULTZ, WI	235 E STATE ST		SAINT CROIX FA	WI	540244117	0.373580787	25
1366525594	KANE	DANIEL	D	DANIEL D KANE, WI	800 WEST AVE S		LA CROSSE	WI	546018806	0.373743755	25
1548237076	MILFORD	JAMES		JAMES MILFORD, WI	480 VILLAGE WALK LN		JOHNSON CREEK	WI	530389462	0.373839206	25
1104230218	TALEB	AMEEN		AMEEN TALEB, WI	205 PARKER ST		BOSCOBEL	WI	538051642	0.373970966	25
1790719086	TKACHUK	MEGAN	A	MEGAN A TKACHUK, WI	1640 E SUMNER ST		HARTFORD	WI	53027	0.373992799	25
1659303899	FRANK	ROBERT	M	ROBERT M FRANK, WI	12203 CORPORATE PKWY		MEQUON	WI	530923388	0.374000085	25
1467744730	UMEH	NENOI		NENOI UMEH, WI	9200 W WISCONSIN AVE	DEPT OF INT	MILWAUKEE	WI	532263522	0.37405215	25
1629041611	HUGHES	STEPHEN	D	STEPHEN D HUGHES, WI	7521 N BOYD WAY		FOX POINT	WI	532173653	0.374240357	25
1922053990	DICHSEN	ERIC	D	ERIC D DICHSEN, WI	401 W MOHAWK DR	SUITE 200	TOMAHAWK	WI	544872218	0.374313087	25
1538451307	PETERSON	JESSICA	L	JESSICA L PETERSON, WI	200 PATRIOT DRIVE		LITTLE CHUTE	WI	54140	0.374737416	25
1730296161	MUSNI	ROBERTO	B	ROBERTO B MUSNI, WI	7220 W NATIONAL AVE		WEST ALLIS	WI	532144734	0.374961137	25
1306947908	SANDAGER	THOMAS	D	THOMAS D SANDAGER, WI	12961 27TH AVE		CHIPPEWA FALLS	WI	547295699	0.375486321	25
1447660188	LE	TRANG		TRANG LE, WI	6220 W LOOMIS RD		GREENDALE	WI	531292448	0.375654813	25
1356498679	MARKMAN	LENARD	D	LENARD D MARKMAN, WI	272 CHRISTY STREET		AMHERST	WI	54406	0.375697311	25
1245658475	BETTNER	JOSHUA	E	JOSHUA E BETTNER, WI	675 W WASHINGTON AVE		MADISON	WI	53703	0.375723377	25
1275501405	MEYER	SHAUNA	J	SHAUNA J MEYER, WI	601 HANDEYSIDE LN		FORT ATKINSON	WI	535381273	0.376149875	25
1134183783	THOTA	VENKATA	K	VENKATA K THOTA, WI	4448 W. LOOMIS RD.	STE 100	GREENFIELD	WI	532204851	0.376234048	25
1194786673	MALONE	EDWARD	J	EDWARD J MALONE, WI	815 10TH STREET S.		LA CROSSE	WI	546014700	0.376645906	25
1417262932	KAMTHAMNENI	HEMA		HEMA KAMTHAMNENI, WI	1020 N 12TH ST		MILWAUKEE	WI	532331308	0.376686234	25
1013175801	WIENER	MARVIN		MARVIN WIENER, WI	2021 E WOOD PL		SHOREWOOD	WI	532112015	0.376919415	25
1487008322	NEWLAND	CHRISTOPH	PAUL	CHRISTOPH PAUL NEWLAND, WI	229 S MORRISON ST		APPLETON	WI	549115725	0.377011581	25
1942207741	MOLDVAN-JACOB	JUNE	CONSTANTZ	JUNE CONSTANTZ MOLDVAN-JACOB, WI	N84W16889 MENOMONEE AVE		MENOMONEE FALL	WI	530512810	0.377186817	25
1275887366	SMITH	RUTH	ESTHER	RUTH ESTHER SMITH, WI	235 E STATE ST		SAINT CROIX FA	WI	540244117	0.377219633	25
1780919654	O'DELL	KRISTIN	R	KRISTIN R O'DELL, WI	202 S PARK ST		MADISON	WI	537151507	0.377415685	25
1073549887	GRUNWALD	NATHAN	C	NATHAN C GRUNWALD, WI	2005 MIDWAY RD		MENASHA	WI	549527002	0.377491994	25
1750344495	KAMNETZ	SANDRA	A	SANDRA A KAMNETZ, WI	1050 E BROADWAY		MONONA	WI	537164023	0.378189762	25
1417980020	WIGHTON	HAROLD	BRUCE	HAROLD BRUCE WIGHTON, WI	733 W CLAIREMONT AVE		EAU CLAIRE	WI	547016101	0.37827499	25
1982616546	QUIDZINSKI	ERICH	J	ERICH J QUIDZINSKI, WI	4070 EQUESTRIAN RD		NEW FRANKEN	WI	542299649	0.37830678	25
1134129380	DECHECK	MARK	E	MARK E DECHECK, WI	3805B SPRING ST	SUITE 250	RACINE	WI	534051641	0.378359897	25
1477710036	KUREK	ANDRZEJ	P	ANDRZEJ P KUREK, WI	323 S 18TH AVE		STURGEON BAY	WI	542351401	0.378528574	25
1417390824	MARTINELLI	ANDREA		ANDREA MARTINELLI, WI	3501 GOLF RD		EAU CLAIRE	WI	547019091	0.378697866	25
1952807554	ALLEGRETTI	ZACHARY	P	ZACHARY P ALLEGRETTI, WI	146 E GENEVA SQ		LAKE GENEVA	WI	531479694	0.379590229	25
1255529673	KURT	KENNETH	J	KENNETH J KURT, WI	1532 S GREEN BAY RD	SUITE 200	RACINE	WI	534064410	0.379754843	25
1578509196	HEYRMAN	JULIE	A.	JULIE A. HEYRMAN, WI	N112W17975 MEQUON RD		GERMANTOWN	WI	530222425	0.379997481	25
1154356954	FULLINGTON	ANN	L	ANN L FULLINGTON, WI	3430 E MAIN ST		MERRILL	WI	544529001	0.380130953	25
1831193507	BORGE	KARL	O	KARL O BORGE, WI	1836 SOUTH AVE		LA CROSSE	WI	546015429	0.380753807	25
1639277429	PATTON	DONALD	G	DONALD G PATTON, WI	1615 MAPLE LN		ASHLAND	WI	548063610	0.381209461	25
1750565644	WHEELER	JOSEPH	DARREN	JOSEPH DARREN WHEELER, WI	849 KELLOGG AVE		JANESVILLE	WI	535462808	0.381599134	25
1841284643	LATHROP CAPAU	KARI	L	KARI L LATHROP CAPAU, WI	W6981 PARKVIEW DR		GREENVILLE	WI	549428034	0.382029677	25
1669425344	PANNU	SHEEBA	A.	SHEEBA A. PANNU, WI	2323 S 102ND ST		WEST ALLIS	WI	532272103	0.382289701	25
1124130372	VELDHUIZEN	LEON	P	LEON P VELDHUIZEN, WI	3605 STEWART AVE		WAUSAU	WI	54401	0.382651036	25
1154387124	PETERSON	ROBERT	P	ROBERT P PETERSON, WI	1222 E WOODLAND AVE		BARRON	WI	548121765	0.382718747	25
1811950579	KRAMPER	EDWARD	J	EDWARD J KRAMPER, WI	3694 E DYRESON RD		MC FARLAND	WI	53558	0.383630411	25
1235357138	KURRE	LAKSHMI	HIMA BIND	LAKSHMI HIMA BIND KURRE, WI	1350 S SUNNY SLOPE RD		BROOKFIELD	WI	530057060	0.383675701	25
1497789838	LEHMANN	WILHELM	T	WILHELM T LEHMANN, WI	2801 W KINNICKINNIC RIVER PKWY	SUITE 250	MILWAUKEE	WI	532153669	0.383804891	25
1992735351	DOUGHERTY	DONN	M	DONN M DOUGHERTY, WI	760 PILGRIM WAY		GREEN BAY	WI	543045263	0.383833948	25
1013159508	CHARON	MOLLIE	A	MOLLIE A CHARON, WI	530 WI DELLS PARKWAY SOUTH		LAKE DELTON	WI	53940	0.383875669	25
1891112793	NAGLE	BRE ANNA	MARIE	BRE ANNA MARIE NAGLE, WI	608 W BROWN ST		WAUPUN	WI	539631788	0.383945695	25
1689747073	HOBSON	DOUGLAS	J	DOUGLAS J HOBSON, WI	700 S PARK ST		MADISON	WI	537151830	0.384506901	25
1255507034	SPEIDEL	LISA	HAHN	LISA HAHN SPEIDEL, WI	6900 N PORT WASHINGTON RD		GLENDALE	WI	532173921	0.384512622	25
1316932379	HAGEN	JONATHAN	E	JONATHAN E HAGEN, WI	55 MEADOW ROW CT		APPLETON	WI	549139511	0.384561966	25
1881121564	REINK	JENNIFER	S	JENNIFER S REINK, WI	205 PARKER ST		BOSCOBEL	WI	538051642	0.38520259	25
1578531711	GEHRED	GREGORY		GREGORY GEHRED, WI	601 HANDEYSIDE LANE		FORT ATKINSON	WI	53538	0.38523667	25
1144731498	GARCIA	PAUL	R	PAUL R GARCIA, WI	200 PATRIOT DR		LITTLE CHUTE	WI	54140	0.385283678	25
1215908124	GILLETTE	LISA	MARIE	LISA MARIE GILLETTE, WI	733 W CLAIREMONT AVE		EAU CLAIRE	WI	547016101	0.387015384	25
1164699666	COSIQUIEN	REGINALD	SY	REGINALD SY COSIQUIEN, WI	733 W CLAIREMONT AVE		EAU CLAIRE	WI	547016101	0.387289644	25
1326050436	CHARLTON	NICOLA	M.	NICOLA M. CHARLTON, WI	11221 N PARKVIEW DR		MEQUON	WI	530921923	0.387537297	25
1417170788	GATZKE-PLAMAN	ANGELA	MARIE	ANGELA MARIE GATZKE-PLAMAN, WI	1040 DIVISION ST		MAUSTON	WI	539481931	0.388629475	25
1255364543	HONISH	JOHN	S	JOHN S HONISH, WI	620 SMITH AVE		OCONTO	WI	541531080	0.389281024	25
1295223568	DEL OLMO	MONTSERRA	S.	MONTSERRA S. DEL OLMO, WI	505 GOPHER DR		TOMAH	WI	546604513	0.389446275	25
1912158213	GRIEBEN	CRISTINA	ANDREA	CRISTINA ANDREA GRIEBEN, WI	12700 W HICKORY RD		NEW BERLIN	WI	531514625	0.389828652	25
1033220173	JANAK	STEVE	W	STEVE W JANAK, WI	9601 TOWNLINE RD		MINOCQUA	WI	54548	0.389841111	25
1043261886	KRASOVICH	SUSANNE	M	SUSANNE M KRASOVICH, WI	210 NW BARSTOW ST	WAUKESHA FA	WAUKESHA	WI	531883771	0.38996024	25
1295762680	WYCOFF	TIMOTHY		TIMOTHY WYCOFF, WI	2500 E CAPITOL DR		APPLETON	WI	549118735	0.390093629	25
1285695072	SCHRAGER	SARINA	B	SARINA B SCHRAGER, WI	3209 DRYDEN DR		MADISON	WI	53704	0.390487522	25
1629515853	MEIER	EVAN	N	EVAN N MEIER, WI	6220 W LOOMIS RD		GREENDALE	WI	531292448	0.390877458	25
1215063763	RAVE	CAROL	D	CAROL D RAVE, WI	824 ILLINOIS AVENUE		STEVENS POINT	WI	54481	0.391053887	25
1841226818	GOEDDERZ	STEVEN	A	STEVEN A GOEDDERZ, WI	1420 ALGOMA ST		NEW LONDON	WI	549612104	0.391423361	25
1932203148	MOORE	JEFFREY	LEWIS	JEFFREY LEWIS MOORE, WI	1205 O DAY ST		MERRILL	WI	54452	0.391653989	25
1861557860	GREENFIELD	BRUCE	E	BRUCE E GREENFIELD, WI	403 WISCONSIN AVE		BELOIT	WI	53511	0.391774648	25
1447419312	WEATHERS	NICOLE	N.	NICOLE N. WEATHERS, WI	2651 WINDSOR ST		SUN PRAIRIE	WI	535909825	0.391791606	25
1851570857	MALINIS	LAMBERTO	Y	LAMBERTO Y MALINIS, WI	818 FOREST LN		WATERFORD	WI	531854585	0.391846048	25
1134231376	WHITAKER	KRISTIN	J	KRISTIN J WHITAKER, WI	3605 STEWART AVE		WAUSAU	WI	54401	0.39314454	25
1831139039	MALLORY	DOROTHY	JILL	DOROTHY JILL MALLORY, WI	251 E COTTAGE GROVE RD		COTTAGE GROVE	WI	535279619	0.393266258	25
1194720706	CABRAL	PATRICIA		PATRICIA CABRAL, WI	2906 S 20TH ST		MILWAUKEE	WI	532153732	0.393401792	25
1427374131	SPERR	DUSTIN	R	DUSTIN R SPERR, WI	815 10TH ST S		LA CROSSE	WI	546014764	0.393885238	25
1285950451	BERG	MELINDA	BETH	MELINDA BETH BERG, WI	700 RIVARD ST		SOMERSET	WI	540257382	0.394092592	25
1457627754	ISABELL	ANWAR	R	ANWAR R ISABELL, WI	818 FOREST LN		WATERFORD	WI	531854585	0.394298583	25
1508121583	RAPP	RICHARD	W	RICHARD W RAPP, WI	401 FINVOLD ST		WOODVILLE	WI	540289719	0.395176437	25
1255357042	NIETERT	WILLIAM	C	WILLIAM C NIETERT, WI	1881 HIGHWAY XX		MOSINEE	WI	54455	0.395354453	25
1851304430	OLIJNYK	PATRICIA	J	PATRICIA J OLIJNYK, WI	610 E TAYLOR ST		PRAIRIE DU CHI	WI	538212109	0.395541791	25
1164628590	EICHENSEHER	JOSEPH	IVAN	JOSEPH IVAN EICHENSEHER, WI	2202 S PARK ST		MADISON	WI	537131916	0.395640608	25
1447243209	HUEBNER	JEFFREY	ALBERT	JEFFREY ALBERT HUEBNER, WI	5618 ODANA RD		MADISON	WI	537191208	0.39601681	25
1164499729	SHERRY	DANIEL	RICHARD	DANIEL RICHARD SHERRY, WI	530 W CAIRNS ST		ELLSWORTH	WI	540119225	0.396823	25
1982655460	AHMED	SYED	M	SYED M AHMED, WI	1155 N MAYFAIR RD	PLANK ROAD	MILWAUKEE	WI	532263462	0.396840504	25
1083665830	LILLICH	DAVID	W	DAVID W LILLICH, WI	1155 N MAYFAIR RD	PLANK ROAD	MILWAUKEE	WI	532263421	0.396875241	25
1386987071	FLORES	KAYLA	M	KAYLA M FLORES, WI	6609 W GREENFIELD AVE		WEST ALLIS	WI	532144958	0.397722473	25
1780651604	KENNELLY	R. KEVIN		R. KEVIN KENNELLY, WI	555 S 108TH ST		WEST ALLIS	WI	532141100	0.39775189	25
1508243866	WESSELS	JACOB	ALAN	JACOB ALAN WESSELS, WI	1617 E DIVISION ST		RIVER FALLS	WI	54022	0.39798557	25
1396780144	BOGNER	DALLAS		DALLAS BOGNER, WI	1380 TULLAR RD		NEENAH	WI	549564440	0.398510736	25
1285743971	LEE	CHA		CHA LEE, WI	7114 W CAPITOL DR		MILWAUKEE	WI	532162052	0.398580799	25
1467484360	KELLEN	DAVID	B	DAVID B KELLEN, WI	610 W ADAMS ST		BLACK RIVER FA	WI	546159010	0.398713277	25
1811302375	BASKARAN	ARTHY		ARTHY BASKARAN, WI	N57W24950 N CORPORATE CIR		SUSSEX	WI	530894383	0.398959095	25
1720049844	KUHR	GREGORY	J	GREGORY J KUHR, WI	14555 W NATIONAL AVE	#155	NEW BERLIN	WI	531514494	0.399325691	25
1376693770	LOEWEN	JOHN	LLOYD	JOHN LLOYD LOEWEN, WI	615 WASHINGTON AVE		NIAGARA	WI	541511213	0.399739034	25
1932127321	SMITH	DEE ANN	M	DEE ANN M SMITH, WI	830 E GREEN BAY AVE STE 100		SAUKVILLE	WI	530802662	0.400044582	25
1023334448	TERBRACK	ROBERT	E.	ROBERT E. TERBRACK, WI	225 CHURCH ST		STOUGHTON	WI	535891801	0.40031008	25
1124122312	CATALDO	KARI		KARI CATALDO, WI	600 N 8TH ST		MOUNT HOREB	WI	535721870	0.400610711	25
1063583300	GALLAGHER	REBECCA	Z	REBECCA Z GALLAGHER, WI	4607 VETTELSON ROAD		HARTLAND	WI	53029	0.400815977	25
1396128930	WOOD	ELIZABETH		ELIZABETH WOOD, WI	2817 NEW PINERY RD		PORTAGE	WI	539019240	0.401233531	25
1548271711	REUTER	MARK	G	MARK G REUTER, WI	143 S GIBSON ST		MEDFORD	WI	544511622	0.401262326	25
1962015552	LUND	CALLIE		CALLIE LUND, WI	418 LOTUS ST		MOSINEE	WI	544551728	0.40129608	25
1881826790	MACNACK	ROBERT	B	ROBERT B MACNACK, WI	515 22ND AVE		MONROE	WI	535661569	0.401441419	25
1144455692	BRANG	KATRINA	M	KATRINA M BRANG, WI	1001 MAIN ST W		ASHLAND	WI	548061366	0.401580657	25
1366469280	LINDO	VERONICA	J	VERONICA J LINDO, WI	7102 MINERAL POINT RD		MADISON	WI	537171706	0.402384835	25
1568543353	RIETHMILLER	DANIEL	WILLIAM	DANIEL WILLIAM RIETHMILLER, WI	725 S JANESVILLE ST		MILTON	WI	535631775	0.402497174	25
1295841708	HUDZINSKI	JANEEN	M	JANEEN M HUDZINSKI, WI	2502 S ASHLAND AVE		GREEN BAY	WI	54304	0.403135746	25
1982665394	JOHNSTONE	MICHAEL	F	MICHAEL F JOHNSTONE, WI	9233 N GREEN BAY RD		BROWN DEER	WI	532091103	0.40315543	25
1982067922	VOGELGESANG	JOSEPH		JOSEPH VOGELGESANG, WI	8320 W BLUEMOUND RD STE 125		WAUWATOSA	WI	532133367	0.403195302	25
1811939135	BOEHLKE-BRAY	LAURA	LYNNE	LAURA LYNNE BOEHLKE-BRAY, WI	1180 CHANDLER DR		SPOONER	WI	548012204	0.403223044	25
1558311514	YOUNGREN	LINDA	S.	LINDA S. YOUNGREN, WI	260 26TH ST		PRAIRIE DU SAC	WI	535782203	0.403508588	25
1104063536	RAVURI	SUREN		SUREN RAVURI, WI	1836 SOUTH AVE		LA CROSSE	WI	546015429	0.403622415	25
1861806382	BURKLE	NATHAN		NATHAN BURKLE, WI	4455 S 108TH ST		GREENFIELD	WI	532282504	0.40369962	25
1104921360	BRAYER	ANDREW		ANDREW BRAYER, WI	4848 S 6TH ST		MILWAUKEE	WI	532212462	0.404015599	25
1548292436	JENSEN	THOMAS	R.	THOMAS R. JENSEN, WI	10101 S 27TH ST		FRANKLIN	WI	531327209	0.404519521	25
1265461883	KUEHL	MARY	J	MARY J KUEHL, WI	611 1ST AVE		CHIPPEWA FALLS	WI	547291242	0.40508415	25
1093928004	NESSEIM	BENJAMIN	AUGUSTIN	BENJAMIN AUGUSTIN NESSEIM, WI	1900 N DEWEY AVE		REEDSBURG	WI	53959	0.405252167	25
1871916031	AHMAD	FARID	A	FARID A AHMAD, WI	2603 W RAWSON AVE	127	OAK CREEK	WI	531548422	0.40562341	25
1760443063	HUBBARD	DEREK	R	DEREK R HUBBARD, WI	5618 ODANA RD		MADISON	WI	537191208	0.405747478	25
1598864233	LYNCH	JULIE	R	JULIE R LYNCH, WI	312 S 7TH ST	SUITE 4	DELAVAN	WI	531151964	0.40594149	25
1396735809	JUNGCK	MARK	C	MARK C JUNGCK, WI	1212 WELL ST		ONALASKA	WI	546502668	0.406002847	25
1568413664	STERNER	CARLEEN	ANNE MARI	CARLEEN ANNE MARI STERNER, WI	2034 15TH ST		EAU CLAIRE	WI	547032633	0.406071415	25
1396908505	BUSTOS	SARAH		SARAH BUSTOS, WI	950 WOODLAKE RD		KOHLER	WI	530441348	0.406404496	25
1124311717	ATWELL	KARINA	A	KARINA A ATWELL, WI	7102 MINERAL POINT RD		MADISON	WI	537171706	0.407368765	25
1841642642	INGRAHAM	ANDREW	BRADFORD	ANDREW BRADFORD INGRAHAM, WI	2600 KILEY WAY		PLYMOUTH	WI	530735020	0.409024769	25
1225535131	ENGMANN	MATHEW	DONALD	MATHEW DONALD ENGMANN, WI	1121 E NORTH AVE		MILWAUKEE	WI	532123515	0.409554387	25
1942265210	COUNTS	HELEN	E	HELEN E COUNTS, WI	1050 E BROADWAY		MONONA	WI	537164023	0.410269792	25
1659366508	BISHOP	MARK	P	MARK P BISHOP, WI	104 HIGH ST		MINERAL POINT	WI	535651289	0.410576856	25
1881709301	GRIM	GERALD	W	GERALD W GRIM, WI	390 ORBITING DR		MOSINEE	WI	54455	0.410615864	25
1225064413	LUCE	HELEN	M	HELEN M LUCE, WI	3301 CRANBERRY BLVD		WESTON	WI	544765216	0.410728809	25
1548233356	SHALLUE	ANN	J	ANN J SHALLUE, WI	N57W24950 N CORPORATE CIR	PROHEALTH C	SUSSEX	WI	530894383	0.411077266	25
1760428825	MOY	RAYMOND	WUI	RAYMOND WUI MOY, WI	6917 W OKLAHOMA AVE		MILWAUKEE	WI	532192973	0.411247393	25
1710067178	CAMERON	CAREY		CAREY CAMERON, WI	1700 W PARADISE DR		WEST BEND	WI	530959795	0.411289089	25
1336252238	TIEMSTRA	JEFFREY	D	JEFFREY D TIEMSTRA, WI	W3985 COUNTY ROAD NN		ELKHORN	WI	531214337	0.411297397	25
1669422549	MARKET	JEWEL	MARIE	JEWEL MARIE MARKET, WI	1222 E WOODLAND AVE		BARRON	WI	548121765	0.411360809	25
1265541106	BOYKEN	MARK	E.	MARK E. BOYKEN, WI	204 S ADAMS ST		SAINT CROIX FA	WI	540249449	0.411527286	25
1134447550	DARLING	JESSICA	M.	JESSICA M. DARLING, WI	112 HELEN ST.		SAUK CITY	WI	535831101	0.411599528	25
1598144347	AMINI	SHAKELLAH		SHAKELLAH AMINI, WI	855 N WESTHAVEN DR		OSHKOSH	WI	549047668	0.411689649	25
1235107830	STORLIE	JAMES	A.	JAMES A. STORLIE, WI	733 W CLAIREMONT AVE		EAU CLAIRE	WI	547016101	0.411808153	25
1841307808	WENBERG	ROBERT	D	ROBERT D WENBERG, WI	2414 KOHLER MEMORIAL DR		SHEBOYGAN	WI	53081	0.412065194	25
1952369076	WERTSCH	PAUL	A	PAUL A WERTSCH, WI	4901 COTTAGE GROVE RD		MADISON	WI	537161392	0.412174531	25
1356458897	KUZEL	RUSSEL	J	RUSSEL J KUZEL, WI	2845 GREENBRIER RD	4TH FLOOR	GREEN BAY	WI	54308	0.412818867	25
1134758097	GORMAN	NATHAN		NATHAN GORMAN, WI	100 N NINE MOUND RD		VERONA	WI	535931032	0.412876724	25
1437118403	QUINN	RACHEL	A	RACHEL A QUINN, WI	1005 N DOUSMAN RD		OCONOMOWOC	WI	530669449	0.413465137	25
1942535711	GAHL	THOMAS	A	THOMAS A GAHL, WI	633 E MASON ST		MILWAUKEE	WI	532023813	0.413779019	25
1871023713	ROBERTSON	KEVIN		KEVIN ROBERTSON, WI	9200 W WISCONSIN AVE		MILWAUKEE	WI	532263522	0.413982174	25
1669959441	JAMES	ELI	T.	ELI T. JAMES, WI	507 S MONROE ST		LANCASTER	WI	538132099	0.414507246	25
1992172860	BEAN	RYNE	R	RYNE R BEAN, WI	3524 E MILWAUKEE ST		JANESVILLE	WI	535461626	0.414734688	25
1033166970	LEDESMA	AIMEE	F	AIMEE F LEDESMA, WI	9555 76TH STREET		PLEASANT PRAIR	WI	53158	0.415121496	25
1013044833	FRIMODIG	MINDY	MARIA	MINDY MARIA FRIMODIG, WI	100 COUNTY ROAD B		SHAWANO	WI	541667072	0.41545972	25
1134119621	OLSON	CHERI	L	CHERI L OLSON, WI	815 10TH ST S		LA CROSSE	WI	546014764	0.417306864	25
1154595239	WARSAME	NASRA	MOHAMED	NASRA MOHAMED WARSAME, WI	11051 N SHERMAN RD		EDGERTON	WI	535349002	0.41747027	25
1821226499	KENNEDY	HEATHER	AINE	HEATHER AINE KENNEDY, WI	1513 PARK AVE		COLUMBUS	WI	539251618	0.417565387	25
1598761983	MCGRATH	PATRICK	JOSEPH	PATRICK JOSEPH MCGRATH, WI	1825 N PROSPECT AVE		MILWAUKEE	WI	532021933	0.418157777	25
1841459815	JACOBE	KATHRYN	M	KATHRYN M JACOBE, WI	229 S MORRISON ST		APPLETON	WI	549115725	0.418761396	25
1477505063	COOPER	KEITH	EUGENE	KEITH EUGENE COOPER, WI	849 KELLOGG AVE		JANESVILLE	WI	535462808	0.41942749	25
1710146097	PASZKIEWICZ	EWA	M	EWA M PASZKIEWICZ, WI	835 PARKSIDE ST		RIPON	WI	549718505	0.419487694	25
1245497510	KUMAR	MUKESH		MUKESH KUMAR, WI	2130 BIG BEND RD	PROHEALTH C	WAUKESHA	WI	531897624	0.419645848	25
1033642244	BRIDGE	ANDREW	J	ANDREW J BRIDGE, WI	849 KELLOGG AVE		JANESVILLE	WI	535462808	0.41968031	25
1043237910	ROOF	SANDRA	K	SANDRA K ROOF, WI	111 ANNA ST		WATERLOO	WI	535941184	0.419772619	25
1467460980	MATHEUS	ANDREW	T	ANDREW T MATHEUS, WI	1001 MAIN ST W		ASHLAND	WI	548061307	0.420115479	25
1912118308	BOVET	PHILIP	MICHAEL	PHILIP MICHAEL BOVET, WI	2031 PEACH ST		WISCONSIN RAPI	WI	544945181	0.420383499	25
1093732661	CALLAHAN	PEGGY	A	PEGGY A CALLAHAN, WI	8901 W LINCOLN AVE	HYPERBARIC	WEST ALLIS	WI	532272409	0.420403756	25
1770112658	PEARSON	ANA		ANA PEARSON, WI	1102 S PARK ST		MADISON	WI	537151708	0.420469567	25
1922059765	JENKINS	LYNN	C	LYNN C JENKINS, WI	W231N1440 CORPORATE CT		WAUKESHA	WI	531861303	0.421221263	25
1841307113	SAMUNDSEN	PAUL	C	PAUL C SAMUNDSEN, WI	2268 N SHORE DR		RHINELANDER	WI	545018888	0.421508335	25
1295759306	FISCHER	EDWIN	D	EDWIN D FISCHER, WI	426 MCMILLEN ST		FORT ATKINSON	WI	535381996	0.421561295	25
1285699785	SCHROCK	TROY	D	TROY D SCHROCK, WI	617 W CLAIREMONT AVE		EAU CLAIRE	WI	547016223	0.421587293	25
1275527285	SHOENBILL	KIMBERLY	A	KIMBERLY A SHOENBILL, WI	7322 7TH AVE		KENOSHA	WI	531435556	0.421600265	25
1740214022	LINDGREN	KRISTEN	ANN	KRISTEN ANN LINDGREN, WI	3860 MONROE RD		DE PERE	WI	541158399	0.421655938	25
1568412898	KIES	JEANINE	M	JEANINE M KIES, WI	1700 W PARADISE DR		WEST BEND	WI	530959795	0.421781983	25
1740295237	ANTONIO	MARIA CHO	SEGISMUND	MARIA CHO SEGISMUND ANTONIO, WI	323 S 18TH AVE		STURGEON BAY	WI	542351401	0.4218558	25
1619242005	MORTON	ANDREW	C.	ANDREW C. MORTON, WI	N2950 STATE ROAD 67		LAKE GENEVA	WI	531472655	0.422076935	25
1316041676	DANIAL	LOUAY	O	LOUAY O DANIAL, WI	50 SHERRY AVE		PARK FALLS	WI	54552	0.422130143	25
1780213256	BASSETT	MICHAEL	SCOTT	MICHAEL SCOTT BASSETT, WI	815 10TH ST S		LA CROSSE	WI	546014764	0.422161331	25
1487713723	VITALE	BLAISE	PAUL	BLAISE PAUL VITALE, WI	257 W SAINT GEORGE AVE		GRANTSBURG	WI	548407827	0.422555384	25
1851438584	MINES	ARTHUR		ARTHUR MINES, WI	8200 W SILVER SPRING DR	MILWAUKEE H	MILWAUKEE	WI	532182552	0.422604268	25
1972509222	KLINE	ROBB	E	ROBB E KLINE, WI	1836 SOUTH AVE		LA CROSSE	WI	546015429	0.422770392	25
1689752107	SELLERS	ERIKA	SUSAN	ERIKA SUSAN SELLERS, WI	16985 W BLUEMOUND RD		BROOKFIELD	WI	530055909	0.423029995	25
1003996158	MATTERN	QUENTIN		QUENTIN MATTERN, WI	2320 N LAKE DR	ROOM 3603	MILWAUKEE	WI	532114507	0.423163028	25
1457795569	CASSIDY	LLOYD	CHARLES	LLOYD CHARLES CASSIDY, WI	124 SIEGLER ST		GREEN BAY	WI	543032636	0.42367439	25
1073648440	CAYASSO	RICHARD	ANTONIO	RICHARD ANTONIO CAYASSO, WI	1836 SOUTH AVE		LA CROSSE	WI	546015429	0.424021043	25
1437413812	DOHERTY	AMY	LYNN	AMY LYNN DOHERTY, WI	2817 NEW PINERY RD		PORTAGE	WI	539019240	0.424589062	25
1457391666	SCHULTZ	DEBORAH	L	DEBORAH L SCHULTZ, WI	229 S MORRISON ST	FOX VALLEY	APPLETON	WI	549115725	0.425014915	25
1972522043	NEUMANN	LORI	L	LORI L NEUMANN, WI	731 CLAY ST		DARLINGTON	WI	535301225	0.42568592	25
1255364642	CARELS	GAIL	S	GAIL S CARELS, WI	2502 S. ASHLAND AVE		GREEN BAY	WI	54304	0.425745338	25
1912014283	FUNK	DEAN	W	DEAN W FUNK, WI	50 SHERRY AVE		PARK FALLS	WI	54552	0.426427933	25
1578521571	MCGILLIVRAY	KATRINA	K	KATRINA K MCGILLIVRAY, WI	610 W ADAMS ST		BLACK RIVER FA	WI	54615	0.42647946	25
1023635869	HYDE	NEIL		NEIL HYDE, WI	W180N8000 TOWN HALL RD		MENOMONEE FALL	WI	530514002	0.426836554	25
1851352157	SCHMELZER	RICHARD	G	RICHARD G SCHMELZER, WI	5618 ODANA RD		MADISON	WI	537191208	0.427446888	25
1891735841	MIDELFORT	LEILA	R	LEILA R MIDELFORT, WI	251 E COTTAGE GROVE RD		COTTAGE GROVE	WI	535279619	0.427881597	25
1174528756	GRUNWALD	ANN	L	ANN L GRUNWALD, WI	304 S JACKSON ST		PRAIRIE DU CHI	WI	538211821	0.428049652	25
1932214822	HOYER	KATHERINE	M	KATHERINE M HOYER, WI	6901 W EDGERTON AVE		MILWAUKEE	WI	532204420	0.428397024	25
1033382155	HATANPA	DEBORAH	ANN	DEBORAH ANN HATANPA, WI	1836 SOUTH AVE		LA CROSSE	WI	546015429	0.428415065	25
1609986850	WALDMAN	ARTHUR		ARTHUR WALDMAN, WI	1003 ROOSTER RUN		MIDDLETON	WI	535623872	0.428595345	25
1104350529	BRUEHLMAN	ALYSSA		ALYSSA BRUEHLMAN, WI	1102 S PARK ST		MADISON	WI	537151708	0.429311464	25
1093132276	KURINSKY	RACHEL	M	RACHEL M KURINSKY, WI	1080 W FOND DU LAC ST		RIPON	WI	549719286	0.429662321	25
1003850967	WILLIAMS	MICHAEL	D	MICHAEL D WILLIAMS, WI	100 COUNTY ROAD B		SHAWANO	WI	541667072	0.431207403	25
1841678216	JARRETT	SHANIQUE	NASTASSJA	SHANIQUE NASTASSJA JARRETT, WI	100 COUNTY ROAD B		SHAWANO	WI	541667072	0.431597644	25
1316932924	CRONIN	PETER	JOSHUA	PETER JOSHUA CRONIN, WI	1700 W PARADISE DR		WEST BEND	WI	530959795	0.431874025	25
1396239372	BOCO	ULYSSES	SALVADOR	ULYSSES SALVADOR BOCO, WI	4061 OLD PESHTIGO RD		MARINETTE	WI	541433887	0.432253693	25
1821017666	HAGLUND	THEODORE		THEODORE HAGLUND, WI	675 W WASHINGTON AVE		MADISON	WI	537032637	0.432780744	25
1881638724	MERRIMAN	KIM	A	KIM A MERRIMAN, WI	4027 N OAKLAND AVE		SHOREWOOD	WI	532112356	0.433371503	25
1073508487	SAKRISON	CHRISTAL	R	CHRISTAL R SAKRISON, WI	1855 S KOELLER ST		OSHKOSH	WI	549026186	0.433415984	25
1134185945	STILLWELL	SCOTT	M	SCOTT M STILLWELL, WI	1500 HERITAGE RD STE A		DE PERE	WI	541154017	0.433864138	25
1699881425	WAGNER	JILL	M	JILL M WAGNER, WI	9252 N GREEN BAY RD		BROWN DEER	WI	53209	0.434275754	25
1376172213	HUSTED	ELIZABETH	ANN	ELIZABETH ANN HUSTED, WI	815 10TH ST S		LA CROSSE	WI	546014764	0.434642801	25
1235499815	DEMBOWIAK	KYLE		KYLE DEMBOWIAK, WI	112 E 5TH AVE		ANTIGO	WI	544092710	0.434861824	25
1336534403	KITSIS	ROBERT	MICHAEL	ROBERT MICHAEL KITSIS, WI	9252 N GREEN BAY RD FL 2		BROWN DEER	WI	53209	0.434940784	25
1306379698	STEVENS	SAMUEL	R	SAMUEL R STEVENS, WI	W225N16711 CEDAR PARK CT		JACKSON	WI	530379222	0.435192675	25
1609892702	SPEGMAN	HOWARD	FRANCIS	HOWARD FRANCIS SPEGMAN, WI	610 W ADAMS ST		BLACK RIVER FA	WI	546159010	0.435616878	25
1922017664	BHATIA	RAMBHA		RAMBHA BHATIA, WI	2801 W KINNICKINNIC RIVER PKWY STE 250		MILWAUKEE	WI	532153678	0.435819303	25
1245320480	GBADEBO	BOLANLE	O.	BOLANLE O. GBADEBO, WI	2502 S. ASHLAND AVE.		GREEN BAY	WI	54304	0.436026157	25
1386737674	PETERSON	CHERYL	S	CHERYL S PETERSON, WI	2797 PRAIRIE AVE	SUITE 26	BELOIT	WI	535112288	0.436566618	25
1649249988	HOUNSHELL	JENNIE	B	JENNIE B HOUNSHELL, WI	208 S CENTURY AVE		WAUNAKEE	WI	535971250	0.437023297	25
1982888400	BRAHM	LENORE	ELIZABETH	LENORE ELIZABETH BRAHM, WI	205 VALLEY AVE		WEST BEND	WI	530955312	0.437108976	25
1063831022	KROISS	JANNA	A	JANNA A KROISS, WI	2219 GARFIELD ST		TWO RIVERS	WI	54241	0.437132101	25
1104933415	POULLETTE	GEORGE	T	GEORGE T POULLETTE, WI	10256 OLD GREEN BAY ROAD		PLEASANT PRAIR	WI	531582815	0.437491175	25
1558363515	RESAN	THOMAS	K	THOMAS K RESAN, WI	300 WATER AVE		HILLSBORO	WI	546349051	0.438004413	25
1669452280	FALLERONI	JULIANNE		JULIANNE FALLERONI, WI	W3124 VAN ROY ROAD		APPLETON	WI	54915	0.438503404	25
1578754396	GOMEZ-GOLDMAN	SUZANNE		SUZANNE GOMEZ-GOLDMAN, WI	48 BURROWS RD		MADISON	WI	537045975	0.438752696	25
1033229612	CARLSON	STEPHEN		STEPHEN CARLSON, WI	2655 CTY HWY I		CHIPPEWA FLS	WI	54729	0.439025976	25
1649412339	SCHEELER	JENNIFER	LYNN	JENNIFER LYNN SCHEELER, WI	1185 CORPORATE CENTER DR	STE 175	OCONOMOWOC	WI	530664887	0.439107899	25
1407289200	ELIZONDO	DENISE		DENISE ELIZONDO, WI	8320 W BLUEMOUND RD	STE 125	WAUWATOSA	WI	532133367	0.43911204	25
1679955090	CHEUNG	WINNIE		WINNIE CHEUNG, WI	1836 SOUTH AVE		LA CROSSE	WI	546015429	0.43977142	25
1508848847	MARUSKA	DAVID	V	DAVID V MARUSKA, WI	420 E DIVISION ST		FOND DU LAC	WI	549354560	0.440016318	25
1447276316	GALLAGHER	TRACY	LYNN	TRACY LYNN GALLAGHER, WI	1821 S WEBSTER AVE		GREEN BAY	WI	543012253	0.440105579	25
1013941194	JERANEK	WILLIAM	J	WILLIAM J JERANEK, WI	9555 76TH STREET		PLEASANT PRAIR	WI	53158	0.440301421	25
1972504637	MYSZKOWSKI	JENNIFER	M	JENNIFER M MYSZKOWSKI, WI	301 E 2ND ST		RICHLAND CENTE	WI	535811900	0.440694152	25
1780751834	NEFF	TAYLOR	E	TAYLOR E NEFF, WI	246 TIERNEY DR		NEW RICHMOND	WI	540172515	0.440745118	25
1801839394	LASH	HILARY	H	HILARY H LASH, WI	101 SCHOOL CREEK TRL		LUXEMBURG	WI	542171095	0.440870811	25
1588624886	GAGE	ROBERT	B	ROBERT B GAGE, WI	100 E NORTH ST		DEFOREST	WI	53532	0.441068345	25
1639121429	HILL	JOANNE	L	JOANNE L HILL, WI	1350 S SUNNY SLOPE RD	SUNNYSLOPE	BROOKFIELD	WI	530057025	0.44159044	25
1851572713	PIERCE	SARAH	E	SARAH E PIERCE, WI	9200 W LOOMIS RD	SUITE 116	FRANKLIN	WI	531328887	0.44233705	25
1013024546	KARLS	CHARLENE	M	CHARLENE M KARLS, WI	700 N LAKE AVE STE 102		TWIN LAKES	WI	531819436	0.443347663	25
1851392534	FRANKS	WILLIAM	T	WILLIAM T FRANKS, WI	215 CHURCH ST		MONTELLO	WI	539499763	0.443743348	25
1730179862	SCHANHOFER	WILLARD	K	WILLARD K SCHANHOFER, WI	325 BUTTS AVE		TOMAH	WI	546601412	0.44376628	25
1528062296	BORGE	ROBYN	A	ROBYN A BORGE, WI	1836 SOUTH AVE		LA CROSSE	WI	546015429	0.444018926	25
1477882041	BERGER-DURNBA	BONNIE		BONNIE BERGER-DURNBA, WI	333 W BROWN DEER RD STE 358		MILWAUKEE	WI	532172372	0.444662994	25
1730186511	MANKIEWICZ	THOMAS	J	THOMAS J MANKIEWICZ, WI	3610 MICHELLE WITMER MEMORIAL DRIVE		NEW BERLIN	WI	531515292	0.444743774	25
1700310182	YOGENDRAN	LASHIKA		LASHIKA YOGENDRAN, WI	3209 DRYDEN DR		MADISON	WI	537043015	0.444947884	25
1699920355	MIHALAKAKOS	NICOLE	CAROL	NICOLE CAROL MIHALAKAKOS, WI	1840 ABBEY RIDGE LN		MANITOWOC	WI	542201869	0.445047276	25
1972893071	BREIDENBACH	KIMBERLY		KIMBERLY BREIDENBACH, WI	18606 ERVIN ST		WHITEHALL	WI	547738613	0.445285855	25
1841250057	WALTER	LAWRENCE	EDWARD	LAWRENCE EDWARD WALTER, WI	2130 BIG BEND RD	PROHEALTH C	WAUKESHA	WI	531897624	0.445528237	25
1588026025	GREENFIELD	KATHARINE	MARIE	KATHARINE MARIE GREENFIELD, WI	2651 WINDSOR ST		SUN PRAIRIE	WI	535909825	0.445830186	25
1417018656	CAMERON	ALAN	BART	ALAN BART CAMERON, WI	5012 4TH AVE		KENOSHA	WI	531402902	0.446460512	25
1316940927	GREMBAN	DOUGLAS	C	DOUGLAS C GREMBAN, WI	14353 STATE HIGHWAY 32 64		MOUNTAIN	WI	541499656	0.447007623	25
1184748469	RIFKIN	ALLAN	ROSS	ALLAN ROSS RIFKIN, WI	333 E CAMPUS MALL	ROOM 8104	MADISON	WI	537151365	0.447921118	25
1538503073	RODRIGUEZ-WIS	KARLYE	NICOLE	KARLYE NICOLE RODRIGUEZ-WIS, WI	2321 STOUT RD		MENOMONIE	WI	54751	0.448027555	25
1518922855	BIERE	PAUL	F	PAUL F BIERE, WI	833 S IOWA ST STE 102		DODGEVILLE	WI	535331900	0.448274388	25
1689694465	COYNE	KIMBERLY	MICHELLE	KIMBERLY MICHELLE COYNE, WI	3111 GUNDERSEN DR		ONALASKA	WI	546508447	0.448325279	25
1932439502	COPE	JAMES	W	JAMES W COPE, WI	2969 N SHEPARD AVE		MILWAUKEE	WI	532113435	0.448619575	25
1467839688	RUPPEL	LINDSEY	MARIE	LINDSEY MARIE RUPPEL, WI	1222 E WOODLAND AVE		BARRON	WI	548121765	0.448696436	25
1487732533	BESCH	NATHANIEL	STUART	NATHANIEL STUART BESCH, WI	1305 W MAIN ST		WHITEWATER	WI	531901503	0.449561524	25
1407800014	SCHMIDT	PAUL	L	PAUL L SCHMIDT, WI	10 TOWER DR	DEAN MEDICA	SUN PRAIRIE	WI	535901239	0.449629377	25
1225471063	WERNER	DAVID	LOUIS	DAVID LOUIS WERNER, WI	333 PINE RIDGE BLVD		WAUSAU	WI	544014102	0.450206489	25
1861663007	SWAIN	GEOFFREY	R.	GEOFFREY R. SWAIN, WI	841 N BROADWAY FL 3	CITY OF MIL	MILWAUKEE	WI	532023639	0.450531933	25
1235155334	RUTLEDGE	DAVID	A	DAVID A RUTLEDGE, WI	840 W RACINE ST		JEFFERSON	WI	535491053	0.450624934	25
1942706957	GAINEY	SARA	JEAN	SARA JEAN GAINEY, WI	9252 N GREEN BAY RD FL 1		BROWN DEER	WI	532091104	0.451131006	25
1215030846	DALUM	PETER	J	PETER J DALUM, WI	1000 N OAK AVE		MARSHFIELD	WI	54449	0.45172636	25
1891712394	COX	TIMOTHY	R	TIMOTHY R COX, WI	700 WEST AVE S		LA CROSSE	WI	546014783	0.451790364	25
1083721609	HICKMAN	BRUCE	EDWARD	BRUCE EDWARD HICKMAN, WI	1640 E SUMNER ST		HARTFORD	WI	53027	0.451974195	25
1174630784	MARTONFFY	ANDREA		ANDREA MARTONFFY, WI	1102 S PARK ST		MADISON	WI	537151708	0.452132198	25
1588676977	DICKMAN	SCOTT	E	SCOTT E DICKMAN, WI	2031 PEACH ST		WISCONSIN RAPI	WI	544945181	0.452386753	25
1760466502	JERZAK	JAMES	THOMAS	JAMES THOMAS JERZAK, WI	1630 COMMANCHE AVE		GREEN BAY	WI	543135753	0.452818515	25
1669906004	LYON	EZRA		EZRA LYON, WI	710 RIVERSIDE DR		WAUPACA	WI	549811941	0.453012014	25
1861509309	KNIER	MICHAEL	STEVEN	MICHAEL STEVEN KNIER, WI	855 N WESTHAVEN DR		OSHKOSH	WI	54904	0.453254593	25
1083095814	SWEIS	FARES	W	FARES W SWEIS, WI	839 N WISCONSIN ST		ELKHORN	WI	531211138	0.453331254	25
1912423773	PRENTICE	MICHELLE	R	MICHELLE R PRENTICE, WI	WEST BEND HEALTH CENTER	1700 W. PAR	WEST BEND	WI	53095	0.453410594	25
1346226735	SZYMANSKI	LISA	C	LISA C SZYMANSKI, WI	235 E STATE ST		SAINT CROIX FA	WI	540244117	0.453773127	25
1992832661	SWISHER	NANCY	K	NANCY K SWISHER, WI	824 ILLINOIS AVE		STEVENS POINT	WI	544813112	0.453907105	25
1649488826	GOODRICH	THOMAS	EDWARD	THOMAS EDWARD GOODRICH, WI	6015 DURAND AVE	SUITE 500	MT PLEASANT	WI	534065089	0.454002242	25
1609858497	OLSON	DAVID	L	DAVID L OLSON, WI	551 HOSPITAL RD		NEW RICHMOND	WI	540171449	0.454295337	25
1790797124	GHINAZZI	SCOTT	R	SCOTT R GHINAZZI, WI	2031 PEACH ST		WISCONSIN RAPI	WI	544945181	0.454480162	25
1669405676	FLOWERS	KRISTINE	E	KRISTINE E FLOWERS, WI	110 E 5TH AVE		ANTIGO	WI	544092710	0.454727484	25
1548215312	SUDBURY	RUSSELL	S	RUSSELL S SUDBURY, WI	2251 N SHORE DR		RHINELANDER	WI	545018360	0.454877173	25
1285186510	LEIKNES	BRETT	J	BRETT J LEIKNES, WI	4100 DEWEY ST		MANITOWOC	WI	54220	0.455387631	25
1841406923	RADIVOJEVIC	VESNA		VESNA RADIVOJEVIC, WI	257 W SAINT GEORGE AVE		GRANTSBURG	WI	548407827	0.455402259	25
1093729113	WRIGHT	ANDREW	JACOB	ANDREW JACOB WRIGHT, WI	301 E 2ND ST		RICHLAND CENTE	WI	535811900	0.455466518	25
1710946728	LEE	JOANN	K	JOANN K LEE, WI	610 WASHINGTON ST		HORICON	WI	53032	0.455545587	25
1205934254	GUENEV	PERKA	IORDANOVA	PERKA IORDANOVA GUENEV, WI	3200 E RACINE ST		JANESVILLE	WI	535462343	0.455562616	25
1538143912	GILCHRIST	VALERIE	J	VALERIE J GILCHRIST, WI	777 S MILLS ST		MADISON	WI	537151849	0.455749688	25
1164456455	PERRY	STEPHEN	RAYMOND	STEPHEN RAYMOND PERRY, WI	3860 MONROE RD		DE PERE	WI	541158399	0.455835628	25
1851401418	SCHWARTZ	NORMAN		NORMAN SCHWARTZ, WI	7950 N PORT WASHINGTON RD	STE 100	FOX POINT	WI	532173133	0.455852819	25
1851398523	KENNARD	JAY	KELLY	JAY KELLY KENNARD, WI	525 AIRPORT DR		ONEIDA	WI	541559035	0.456297176	25
1891726246	LEENEY	ELLEN	M	ELLEN M LEENEY, WI	7878 N 76TH STREET		MILWAUKEE	WI	53223	0.456470351	25
1841261757	ENDERS	GENE	GEORGE	GENE GEORGE ENDERS, WI	733 W CLAIREMONT AVE		EAU CLAIRE	WI	547016101	0.457218283	25
1427510296	PICKLE	MADELYN	E	MADELYN E PICKLE, WI	2801 W. KINNICKINNIC RD STE 250		MILWAUKEE	WI	53215	0.457301613	25
1164780052	SHAH	SAGAR	KAMLESH	SAGAR KAMLESH SHAH, WI	1102 S PARK ST		MADISON	WI	537151708	0.457355091	25
1326084484	CANTAGALLO	PATRICIA	J	PATRICIA J CANTAGALLO, WI	601 REED AVE		MANITOWOC	WI	542202026	0.457480574	25
1568446110	PHILLIPS	MAUREEN	A	MAUREEN A PHILLIPS, WI	1630 COMMANCHE AVE		GREEN BAY	WI	543135753	0.457599094	25
1386978427	MILLER	JAIME	DAWN	JAIME DAWN MILLER, WI	900 COLLEGE AVE W		LADYSMITH	WI	548482116	0.458068412	25
1568523389	HUBBARD	TIMOTHY	MICHAEL	TIMOTHY MICHAEL HUBBARD, WI	4400 SHERIDAN RD		KENOSHA	WI	531405747	0.458207777	25
1598716953	SELLERS	ROBERT	LOVELL	ROBERT LOVELL SELLERS, WI	109 N 28TH ST E		SUPERIOR	WI	548806548	0.458544842	25
1467417964	CARR	KEVIN	G	KEVIN G CARR, WI	1450 EASTSIDE RD	STE 110	PLATTEVILLE	WI	538189800	0.458911472	25
1932149416	HABIBA	SUHEAL		SUHEAL HABIBA, WI	3801 SPRING ST		RACINE	WI	534051667	0.459205549	25
1376562702	BERGER	KAREN		KAREN BERGER, WI	831 ARTHUR DR	STE 1	MILTON	WI	535633728	0.45930335	25
1760686406	MEI	JONG		JONG MEI, WI	625 N SEGOE RD	UNIT 1005	MADISON	WI	537053194	0.460902026	25
1184619694	ADLER-FISCHER	KAREN	R	KAREN R ADLER-FISCHER, WI	3329 N RICHMOND ST		APPLETON	WI	549111063	0.461401928	25
1770848194	GUNASEKERA	PRASHAN		PRASHAN GUNASEKERA, WI	2414 KOHLER MEMORIAL DR		SHEBOYGAN	WI	530813129	0.461599434	25
1942424403	DESSOUKI	AHMED	HASSAN	AHMED HASSAN DESSOUKI, WI	620 W BROWN ST		WAUPUN	WI	539631702	0.461645465	25
1568565646	RAJA SHANKAR	LATHA		LATHA RAJA SHANKAR, WI	10400 W NORTH AVE		WAUWATOSA	WI	532262425	0.462920244	25
1467406124	NOSAL	JAMES	M	JAMES M NOSAL, WI	10 TOWER DR	DEAN MEDICA	SUN PRAIRIE	WI	535901239	0.463326885	25
1386724342	YAHIAOUI	HASSIBA		HASSIBA YAHIAOUI, WI	2025 E NEWPORT AVE # 217		MILWAUKEE	WI	532112906	0.463458215	25
1801881214	PITRE	CHERYL-LY	M	CHERYL-LY M PITRE, WI	878 W AIRPORT RD		MENASHA	WI	549521461	0.464438412	25
1073920807	VERMA	NATASHA		NATASHA VERMA, WI	2414 KOHLER MEMORIAL DR		SHEBOYGAN	WI	530813129	0.464633013	25
1710065297	HUGHES	LLOYD	D	LLOYD D HUGHES, WI	2000 E LAYTON AVE		ST FRANCIS	WI	532356035	0.464737195	25
1174596787	LARSEN	JULIE	N.	JULIE N. LARSEN, WI	N57W24950 N CORPORATE CIR		SUSSEX	WI	530894383	0.465289134	25
1235126632	FLOORE	CYNTHIA	A	CYNTHIA A FLOORE, WI	2555 N MARTIN LUTHER KING DR	MILWAUKEE H	MILWAUKEE	WI	532122709	0.466281953	25
1063459790	GRAMMONT	LANCE	A	LANCE A GRAMMONT, WI	3329 N RICHMOND ST		APPLETON	WI	549111063	0.46636205	25
1740254689	MCNALLAN	ANNETTE	M	ANNETTE M MCNALLAN, WI	403 STAGELINE RD		HUDSON	WI	54016	0.466765491	25
1518213115	OSTGARD	ESTELLE		ESTELLE OSTGARD, WI	W3275 WOLF RIVER ROAD	MENOMINEE T	KESHENA	WI	541350970	0.466873496	25
1376523936	LARSON	JOHN		JOHN LARSON, WI	1501 THOMPSON ST		BLOOMER	WI	547241257	0.467778486	25
1245231034	BUDDE	DAVID		DAVID BUDDE, WI	W832 HWY 91		BERLIN	WI	54923	0.467832785	25
1396851549	POLUS	JACQUELIN	F	JACQUELIN F POLUS, WI	3221 STEIN BLVD		EAU CLAIRE	WI	547016930	0.467867226	25
1124553474	BROWN	SARAH	ELIZABETH	SARAH ELIZABETH BROWN, WI	1836 SOUTH AVE		LA CROSSE	WI	546015429	0.468676311	25
1609809672	SHEWCZYK	MARK	D	MARK D SHEWCZYK, WI	2061 CHEYENNE CT		GRAFTON	WI	530249368	0.469455491	25
1487608741	SHEARER	DAVID	R	DAVID R SHEARER, WI	1821 S STOUGHTON RD		MADISON	WI	537162257	0.470465109	25
1952740425	GIFFIN-RAO	GEORGINA	M	GEORGINA M GIFFIN-RAO, WI	1313 FISH HATCHERY RD		MADISON	WI	537151911	0.470624491	25
1912979451	LESNIAK	JOHN	C	JOHN C LESNIAK, WI	1500 WALNUT RIDGE DR	PROHEALTH C	HARTLAND	WI	530299317	0.4706592	25
1922237023	KAMPMAN	BRIDGET	A	BRIDGET A KAMPMAN, WI	201 E MORRISSEY DR		ELKHORN	WI	531214395	0.470692768	25
1821311184	HATHWAY	STEPHEN	D	STEPHEN D HATHWAY, WI	744 S WEBSTER AVE		GREEN BAY	WI	543013505	0.470805357	25
1659639532	PITTNER-SMITH	CHRISTA	A	CHRISTA A PITTNER-SMITH, WI	21 S VINE ST		BELLEVILLE	WI	535089179	0.471136703	25
1073564126	IPSEN	JOHN	DOUGLAS	JOHN DOUGLAS IPSEN, WI	53585 NOKOMIS RD		ASHLAND	WI	548064272	0.471164911	25
1952389876	LOPEZ	HECTOR	M	HECTOR M LOPEZ, WI	4931 S 27TH ST	SUITE 200	GREENFIELD	WI	532212652	0.471208008	25
1982663118	PUENT	MICHELLE	GIGOT	MICHELLE GIGOT PUENT, WI	5807 WINDSONA CIR		FITCHBURG	WI	537115854	0.471252552	25
1558406637	GONZALES	EUGENE	ADRIAN	EUGENE ADRIAN GONZALES, WI	1735 MADISON RD		BELOIT	WI	535113216	0.471302543	25
1700865003	DECKER	CATHARINE	C	CATHARINE C DECKER, WI	733 W CLAIREMONT AVE		EAU CLAIRE	WI	547016101	0.471613318	25
1619362142	ALBANO	MICHAEL	A	MICHAEL A ALBANO, WI	3221 STEIN BLVD		EAU CLAIRE	WI	547014398	0.471935013	25
1790713436	CALUSIC	ADAM	PETER	ADAM PETER CALUSIC, WI	215 WASHINGTON ST		GRAFTON	WI	53024	0.47197528	25
1245337310	FEHR	KEVIN	E.	KEVIN E. FEHR, WI	3434 E. WASHINGTON AVE.		MADISON	WI	537044155	0.471998677	25
1992757744	SHEPHERDSON	GARY	L	GARY L SHEPHERDSON, WI	MCW & ALL SAINTS HEALTH CARE SYSTEM	1320 WISCON	RACINE	WI	53403	0.472020078	25
1487069068	ZIMBA	HEATHER		HEATHER ZIMBA, WI	100 COUNTY ROAD B		SHAWANO	WI	541667072	0.472093443	25
1336291095	BECKMAN	KENNETH	DAVID	KENNETH DAVID BECKMAN, WI	501 W MICHIGAN ST		MILWAUKEE	WI	532032706	0.472211526	25
1679991277	GUPTA	AMIT		AMIT GUPTA, WI	414 DOCTORS CT		OSHKOSH	WI	54901	0.472614321	25
1275996076	SPARKS	VICTORIA	ANNE	VICTORIA ANNE SPARKS, WI	1836 SOUTH AVE		LA CROSSE	WI	54601	0.472809804	25
1811984305	BJELLAND	TIMOTHY	DEAN	TIMOTHY DEAN BJELLAND, WI	1040 DIVISION ST		MAUSTON	WI	539481931	0.473392717	25
1043437213	MOSS	BRIDGETT	R	BRIDGETT R MOSS, WI	11430 N PORT WASHINGTON RD		MEQUON	WI	530923414	0.473420032	25
1790937340	ZELLMER	JAMES	HERBERT	JAMES HERBERT ZELLMER, WI	3145 OLD LANTERN DR		BROOKFIELD	WI	530053021	0.473882682	25
1689781122	KNIGHT	MARGARET	M	MARGARET M KNIGHT, WI	2483 CORPORATE CIR		EAST TROY	WI	531202575	0.474406402	25
1477901395	SUSA	JESSE	JOHN	JESSE JOHN SUSA, WI	610 W ADAMS ST		BLACK RIVER FA	WI	54615	0.474540466	25
1073000691	WIJATYK	ANNA	I	ANNA I WIJATYK, WI	1050 E BROADWAY		MONONA	WI	537164023	0.474668445	25
1235231978	LONSDORF	CHARLES	A	CHARLES A LONSDORF, WI	9601 TOWNLINE RD		MINOCQUA	WI	54548	0.474968067	25
1164473617	DEERING	JAMIE	S	JAMIE S DEERING, WI	705 S UNIVERSITY AVE STE 500		BEAVER DAM	WI	539163053	0.475447413	25
1164731923	AHMAD	MUHAMMAD	ERFAN	MUHAMMAD ERFAN AHMAD, WI	3807 SPRING ST		RACINE	WI	53405	0.475909986	25
1912166992	DALBY	JESSICA	W	JESSICA W DALBY, WI	1102 S PARK ST		MADISON	WI	537151708	0.477032633	25
1972511418	ANDERSON	MARY	ANN	MARY ANN ANDERSON, WI	1001 MAIN ST W		ASHLAND	WI	548061307	0.477075191	25
1528175999	NORTHUP	CYNTHIA	PESKA	CYNTHIA PESKA NORTHUP, WI	2414 KOHLER MEMORIAL DR		SHEBOYGAN	WI	53081	0.477083429	25
1457376758	BANTAMOI	EDWARD	JOHN	EDWARD JOHN BANTAMOI, WI	2502 S. ASHLAND AVE.		GREEN BAY	WI	54304	0.477084735	25
1649447467	DANNEN	DEVON	SANGER	DEVON SANGER DANNEN, WI	15954 RIVERS EDGE DR		HAYWARD	WI	548437800	0.477594067	25
1790171254	MIXTACKI	LAUREN	MICHELLE	LAUREN MICHELLE MIXTACKI, WI	2651 WINDSOR ST		SUN PRAIRIE	WI	535909825	0.478330834	25
1336156132	JOHNSON	ROBERT	JOHN	ROBERT JOHN JOHNSON, WI	2809 E HAMILTON AVE # 107		EAU CLAIRE	WI	547016863	0.478493784	25
1508851825	WEX	THOMAS	E	THOMAS E WEX, WI	1855 S KOELLER ST		OSHKOSH	WI	549026186	0.479202235	25
1588779094	ZDOR-NORTH	DEBORAH		DEBORAH ZDOR-NORTH, WI	102 CANNERY ST		GREENWOOD	WI	544379705	0.47925982	25
1427165851	NADAR	DONALD	J	DONALD J NADAR, WI	2130 BIG BEND RD	PROHEALTH C	WAUKESHA	WI	531897624	0.47967276	25
1578050209	MEYER	ZACHARY	S	ZACHARY S MEYER, WI	400 WATER AVE		HILLSBORO	WI	546349054	0.479892399	25
1952600132	BLOCK	JOSHUA	R	JOSHUA R BLOCK, WI	W5282 AMY AVE	THEDACARE P	APPLETON	WI	549157233	0.48114124	25
1417453697	MILLER	ABIGAIL	MARIE	ABIGAIL MARIE MILLER, WI	610 W ADAMS ST		BLACK RIVER FA	WI	546159010	0.481307094	25
1356736185	FOX	KRISTEN	ELIZABETH	KRISTEN ELIZABETH FOX, WI	210 NW BARSTOW ST	SUITE 201	WAUKESHA	WI	531883771	0.481659726	25
1093702714	GOMEZ	ALISON	KAY	ALISON KAY GOMEZ, WI	740 REENA AVE		FORT ATKINSON	WI	535383145	0.482028706	25
1053773234	HIATT	JACOB		JACOB HIATT, WI	1240 BIG JACK RD		PLATTEVILLE	WI	538188902	0.482098874	25
1922109784	GILL	GREGORY		GREGORY GILL, WI	1205 O DAY STREET		MERRILL	WI	54452	0.482822401	25
1558789313	KOENIG	KELSEY		KELSEY KOENIG, WI	13900 W NATIONAL AVE		NEW BERLIN	WI	531519515	0.48335566	25
1417986316	BREEN	DENNIS	P	DENNIS P BREEN, WI	617 W CLAIREMONT AVE		EAU CLAIRE	WI	547016223	0.483443634	25
1154381457	RINGDAHL	DAVID	J	DAVID J RINGDAHL, WI	100 E NORTH ST		DEFOREST	WI	53532	0.483969946	25
1568578052	OGOR	PAMELA		PAMELA OGOR, WI	3970 N OAKLAND AVE	2ND FLOOR	SHOREWOOD	WI	532112265	0.484673111	25
1518947662	BOLLINGER	JOHN	T	JOHN T BOLLINGER, WI	733 W CLAIREMONT AVE		EAU CLAIRE	WI	547016101	0.484749639	25
1225001225	JOHNSON	DANIEL	E.	DANIEL E. JOHNSON, WI	240 MAPLE AVE	PROHEALTH C	MUKWONAGO	WI	531498475	0.484754869	25
1376625103	SAMMIS	CHARLES	E	CHARLES E SAMMIS, WI	5595 COUNTY ROAD Z		WEST BEND	WI	530959224	0.484892956	25
1942317904	WELSH	BRADY	T	BRADY T WELSH, WI	8348 WASHINGTON AVE		RACINE	WI	53406	0.484968301	25
1821058959	PICKHARDT	PETER	A	PETER A PICKHARDT, WI	100 E NORTH ST		DEFOREST	WI	53532	0.485053922	25
1578927026	KELSEY	PETRA	A	PETRA A KELSEY, WI	1107 EMERALD ST		MADISON	WI	53715	0.485931531	25
1316409352	YACOOB	ZEESHAN	AKBAR	ZEESHAN AKBAR YACOOB, WI	2901 W OKLAHOMA AVE		MILWAUKEE	WI	532154329	0.48616135	25
1629167887	RANOLA	PEDRO	O	PEDRO O RANOLA, WI	1919 W NORTH AVE	#200	MILWAUKEE	WI	532051153	0.486438412	25
1023458171	RAMDASS	PRIYA		PRIYA RAMDASS, WI	8400 WASHINGTON AVE		MOUNT PLEASANT	WI	534063735	0.48679531	25
1508062043	RENNICK	NEIL	JAMES	NEIL JAMES RENNICK, WI	3066 MAIN ST # 45		EAST TROY	WI	531201148	0.487106818	25
1649790858	BROOKS	LAUREN	FORMELLA	LAUREN FORMELLA BROOKS, WI	137 S MAIN ST		OREGON	WI	535751534	0.487112372	25
1962935478	THURMAN	STEPHANIE	J	STEPHANIE J THURMAN, WI	N84W16889 MENOMONEE AVE		MENOMONEE FALL	WI	530512810	0.487333837	25
1932781838	LOWDON	VANESSA	PAIGE	VANESSA PAIGE LOWDON, WI	1400 BELLINGER ST		EAU CLAIRE	WI	547035222	0.487433492	25
1003883745	GARRISON	DANA	S	DANA S GARRISON, WI	3201 CTY RD F		BLUE MOUNDS	WI	53517	0.488491743	25
1700870607	CHULSKI	THOMAS	G	THOMAS G CHULSKI, WI	900 E DIVISION ST		WAUTOMA	WI	549826944	0.488769542	25
1962519587	HOLCOMB	STEVEN	WILLIAM	STEVEN WILLIAM HOLCOMB, WI	205 VALLEY AVE		WEST BEND	WI	530955312	0.488992092	25
1124010749	LEE	PHYLLIS		PHYLLIS LEE, WI	855 N WESTHAVEN DR		OSHKOSH	WI	549047668	0.488994011	25
1497706600	WEDL	ROBERTA	JO	ROBERTA JO WEDL, WI	1305 W MAIN ST		WHITEWATER	WI	531901503	0.489042722	25
1598759441	STICKNEY	PEGGY	A	PEGGY A STICKNEY, WI	110 LONE OAK LN		HARTFORD	WI	530272600	0.489221409	25
1740277086	ARENBERG	MARY	E	MARY E ARENBERG, WI	1000 EASTERN AVE		PLYMOUTH	WI	530731921	0.489544766	25
1841380318	STANCO	LYNN	M	LYNN M STANCO, WI	2323 S 102ND ST		WEST ALLIS	WI	532272103	0.489646456	25
1942295464	HETZNER	MICHAEL	H	MICHAEL H HETZNER, WI	632 FREMONT ST		KIEL	WI	530421321	0.489739342	25
1891874764	MACCOUX	DARIN	A	DARIN A MACCOUX, WI	S74 W16775 JANESVILLE ROAD	LAKESHORE M	MUSKEGO	WI	531507742	0.490163974	25
1225116700	LINSCOTT	JOHN	R	JOHN R LINSCOTT, WI	2000 E. LAYTON AVE.		ST. FRANCIS	WI	532356053	0.490188707	25
1508885195	VILLWOCK	MARK	KURT	MARK KURT VILLWOCK, WI	3021 VOYAGER DR		GREEN BAY	WI	543118303	0.49033885	25
1801832399	SIMPSON	HENRY	J.	HENRY J. SIMPSON, WI	2321 STOUT RD		MENOMONIE	WI	547517003	0.490500019	25
1104949387	HAYES	NATHAN	C	NATHAN C HAYES, WI	815 JEFFERSON ST		ALGOMA	WI	542011733	0.490574793	25
1457416166	WIERSEMA	CHANNING	C	CHANNING C WIERSEMA, WI	2401 PLOVER RD		PLOVER	WI	544673916	0.490814523	25
1962791608	GRINDELL	ROBERT	R.	ROBERT R. GRINDELL, WI	201 N MAYFAIR RD		WAUWATOSA	WI	532264216	0.492090636	25
1043283815	KNAPP	RENEE	M.	RENEE M. KNAPP, WI	13900 W NATIONAL AVENUE	PROHEALTH C	NEW BERLIN	WI	53151	0.492184596	25
1598749343	RANTALA	AMY	LYNN	AMY LYNN RANTALA, WI	733 W CLAIREMONT AVE		EAU CLAIRE	WI	547016101	0.492191572	25
1548342371	TAMEZ	CHAD	F	CHAD F TAMEZ, WI	140 E WATER ST STE 1		WEST BEND	WI	530953414	0.492463763	25
1396253571	PATEL	AMAR	Y.	AMAR Y. PATEL, WI	146 E GENEVA SQ		LAKE GENEVA	WI	53147	0.492743071	25
1538690409	SCHNEEKLOTH	LAUREN		LAUREN SCHNEEKLOTH, WI	101 MAIN ST		NEENAH	WI	549562570	0.493063231	25
1861804940	ORDONEZ	MARIA	L	MARIA L ORDONEZ, WI	2000 E LAYTON AVE STE 170		ST FRANCIS	WI	532356055	0.493480758	25
1932173879	LEYDA	GEORGE	W	GEORGE W LEYDA, WI	403 STAGELINE RD		HUDSON	WI	540167848	0.493522816	25
1033160882	GOTTSCHLICH	LAURA	M	LAURA M GOTTSCHLICH, WI	2400 W VILLARD AVE	WFHC GLENDA	MILWAUKEE	WI	532094901	0.494056127	25
1780657353	LIEDTKE	ROBERT		ROBERT LIEDTKE, WI	342 N WATER ST STE 600		MILWAUKEE	WI	53202	0.494371609	25
1164719548	MIRANPURI	GURKIT	KAUR	GURKIT KAUR MIRANPURI, WI	855 N WESTHAVEN DR	SUITE 130	OSHKOSH	WI	549047668	0.494801757	25
1841687365	OZBEKI	TINA	N	TINA N OZBEKI, WI	1411 N TAYLOR DR		SHEBOYGAN	WI	530813043	0.495163435	25
1477558104	BACHHUBER	THOMAS	M	THOMAS M BACHHUBER, WI	1032 S CESAR E CHAVEZ DR		MILWAUKEE	WI	532042203	0.495891796	25
1255860169	BOSTROM	MARK	DAVID	MARK DAVID BOSTROM, WI	535 HOSPITAL RD		NEW RICHMOND	WI	540171449	0.49689802	25
1770690026	RITTER	JODI	L	JODI L RITTER, WI	2801 S MOORLAND RD		NEW BERLIN	WI	531513743	0.496951789	25
1578097374	SAMSON	SHAVITH	GABRIEL	SHAVITH GABRIEL SAMSON, WI	3085 MEADOWLARK LN STE 20		ALTOONA	WI	547202656	0.497224816	25
1114389186	THOMAS	KYLE	CHRISTIAN	KYLE CHRISTIAN THOMAS, WI	325 BUTTS AVE		TOMAH	WI	546601412	0.497293815	25
1568558054	WITT	ANNA		ANNA WITT, WI	210 NW BARSTOW ST	SUITE 201	WAUKESHA	WI	531883771	0.497385732	25
1083721286	HEYKA	CHARLES	J	CHARLES J HEYKA, WI	820 ARBUTUS AVE		OCONTO	WI	541532004	0.497448212	25
1871608356	IBRIC	JEAN	A	JEAN A IBRIC, WI	1010 N WASHINGTON ST		JANESVILLE	WI	535481500	0.497956824	25
1588624654	MCGUIRE	JEFFREY	PATRICK	JEFFREY PATRICK MCGUIRE, WI	601 HANDEYSIDE LANE		FORT ATKINSON	WI	53538	0.498870642	25
1467655613	CARSTENSEN	JEAN	CHRISTINA	JEAN CHRISTINA CARSTENSEN, WI	1513 PARK AVE FL 1		COLUMBUS	WI	539251793	0.499084385	25
1982817771	ASIJA	PRIYA		PRIYA ASIJA, WI	215 WASHINGTON ST		GRAFTON	WI	530241700	0.499328227	25
1245330869	GUO	DANQING		DANQING GUO, WI	2401 HOLMGREN WAY		GREEN BAY	WI	543045224	0.499492919	25
1881650604	DAMOS	JAMES	R	JAMES R DAMOS, WI	1700 TUTTLE ST		BARABOO	WI	539133319	0.4995082	25
1659361152	STOA	THOMAS	A	THOMAS A STOA, WI	191 THEATER RD		ONALASKA	WI	546508679	0.499590771	25
1982714473	DICKSON	ERIK	JOEL	ERIK JOEL DICKSON, WI	855 LAKELAND DR		CHIPPEWA FALLS	WI	547291687	0.500003772	25
1629127915	PETERSON	STEPHEN	P	STEPHEN P PETERSON, WI	146 E GENEVA SQ		LAKE GENEVA	WI	531479694	0.500895875	25
1053305706	MCSORLEY	BRIAN	P.	BRIAN P. MCSORLEY, WI	3119 S CLEMENT AVE		MILWAUKEE	WI	532072835	0.500896269	25
1710062716	LAVOIE	DANIEL	L	DANIEL L LAVOIE, WI	2600 S HERITAGE WOODS DR		APPLETON	WI	549151408	0.500929984	25
1902912173	THOMPSON	JANELL	M	JANELL M THOMPSON, WI	3221 STEIN BLVD		EAU CLAIRE	WI	547016930	0.500961719	25
1679680136	MANNE	SRIDEVI		SRIDEVI MANNE, WI	8348 WASHINGTON AVE		RACINE	WI	53406	0.50098401	25
1821160763	TANEL	GWENDOLYN	A	GWENDOLYN A TANEL, WI	120 CHAPMAN FARMS BLVD		MUKWONAGO	WI	531499337	0.501158975	25
1043638083	KELLY	AMY	P	AMY P KELLY, WI	8400 WASHINGTON AVE		MOUNT PLEASANT	WI	534063735	0.501509142	25
1962815860	EPPINGER	BENJAMIN	JAMES	BENJAMIN JAMES EPPINGER, WI	1032 S CESAR E CHAVEZ DR		MILWAUKEE	WI	532042203	0.50156985	25
1093374084	PIEPER	JORDYN	DEAN	JORDYN DEAN PIEPER, WI	216 SUNSET PL		NEILLSVILLE	WI	544561706	0.5017525	25
1255573382	NAGY	JENNIFER	M	JENNIFER M NAGY, WI	W168N11237 WESTERN AVE		GERMANTOWN	WI	530223239	0.501760532	25
1922066422	KOLANOWSKI	PIOTR	J	PIOTR J KOLANOWSKI, WI	2900 W OKLAHOMA AVE		MILWAUKEE	WI	532154330	0.501900797	25
1922549872	FAROOQI	SAMAD	B	SAMAD B FAROOQI, WI	8400 WASHINGTON AVE		MOUNT PLEASANT	WI	534063735	0.50247575	25
1699724179	HANSELL	CHARLES	E	CHARLES E HANSELL, WI	1513 PARK AVE	1ST FLOOR	COLUMBUS	WI	539251618	0.502979078	25
1043203540	STEINMETZ	TIMOTHY	F.	TIMOTHY F. STEINMETZ, WI	1687 E DIVISION ST		RIVER FALLS	WI	540221571	0.503094799	25
1518126028	PESKO	MEGHAN	C.	MEGHAN C. PESKO, WI	1700 W STOUT ST		RICE LAKE	WI	548685000	0.50343915	25
1588658587	ALEXANDER	DARYA	A	DARYA A ALEXANDER, WI	W6981 PARKVIEW DR		GREENVILLE	WI	549428034	0.503959908	25
1649361858	AKINYEDE	OLUFEMI		OLUFEMI AKINYEDE, WI	3807 SPRING ST		MOUNT PLEASANT	WI	534051667	0.504750231	25
1245557107	BURTON	QUINN	C	QUINN C BURTON, WI	109 AIR PARK DR		WATERTOWN	WI	530947400	0.505322656	25
1275623993	JOHNSTON	STEVE	R	STEVE R JOHNSTON, WI	2320 N LAKE DR	ROOM 3603	MILWAUKEE	WI	532114507	0.505761003	25
1396731410	SOTO	MICHELLE	A	MICHELLE A SOTO, WI	710 RIVERSIDE DR		WAUPACA	WI	549811941	0.505828657	25
1942707823	SUAREZ	ANDREA	P	ANDREA P SUAREZ, WI	7102 MINERAL POINT RD		MADISON	WI	537171706	0.506203155	25
1043201403	FRANCK	BARBARA	H	BARBARA H FRANCK, WI	723 PARK RIDGE LN		NORTH FOND DU	WI	549371385	0.506267107	25
1952791766	HANSMANN	KELLIA	J	KELLIA J HANSMANN, WI	3209 DRYDEN DR		MADISON	WI	537043015	0.506340635	25
1538276068	KENT	JEFFREY	L	JEFFREY L KENT, WI	420 E DIVISION ST		FOND DU LAC	WI	549354560	0.506835373	25
1497862387	YAN	LESTER		LESTER YAN, WI	13380 W TREPANIA RD		HAYWARD	WI	548432186	0.507029101	25
1316156227	OLSON	AARON	T.	AARON T. OLSON, WI	3111 GUNDERSEN DR		ONALASKA	WI	54650	0.50747592	25
1548854755	FAGAN	NATHANIEL	D	NATHANIEL D FAGAN, WI	2900 W OKLAHOMA AVE		MILWAUKEE	WI	532154330	0.507618903	25
1043398464	HAUGHEY	CAROL	THERESE	CAROL THERESE HAUGHEY, WI	1050 LEGION DRIVE		ELM GROVE	WI	53122	0.507652234	25
1801881388	HATTON	MARK	E	MARK E HATTON, WI	402 WEST LAKE STREET		FRIENDSHIP	WI	53934	0.507689012	25
1285139675	COURTRIGHT	MARTHA	GRACE	MARTHA GRACE COURTRIGHT, WI	11134 N STATE ROAD 77		HAYWARD	WI	548435325	0.508045126	25
1386750834	ANDRES	JEROME	C	JEROME C ANDRES, WI	1630 CHIPPEWA DR		RHINELANDER	WI	545019503	0.508133545	25
1992721674	ZIMBRIC	SUSAN	G	SUSAN G ZIMBRIC, WI	1881 HIGHWAY XX		MOSINEE	WI	54455	0.50903586	25
1710111398	LESSENS	DAVID	M	DAVID M LESSENS, WI	5618 ODANA ROAD		MADISON	WI	537191208	0.509121665	25
1730685835	FREIDEL	ROBERT		ROBERT FREIDEL, WI	5543 E CHERYL PKWY		FITCHBURG	WI	537115376	0.509233373	25
1538198304	ZUCCARO	CHERYL	R	CHERYL R ZUCCARO, WI	2320 N LAKE DR	ROOM 3603	MILWAUKEE	WI	532114507	0.509558735	25
1285895979	MUMINOVIC	AMY	J	AMY J MUMINOVIC, WI	1222 E WOODLAND AVE		BARRON	WI	548121765	0.509817387	25
1902901994	MELLEMA	JOANNE	R	JOANNE R MELLEMA, WI	105 GARFIELD AVE	STUDENT HEA	EAU CLAIRE	WI	54701	0.510403326	25
1578917316	NGUYEN	TONY HUY	TIEN	TONY HUY TIEN NGUYEN, WI	2600 65TH AVE		OSCEOLA	WI	540204370	0.510454644	25
1750318523	ANDERLA	DAVID		DAVID ANDERLA, WI	2500 E CAPITOL DR		APPLETON	WI	549118735	0.510589937	25
1043415904	SHIN	JOONG EUN		JOONG EUN SHIN, WI	7102 MINERAL POINT RD		MADISON	WI	537171706	0.510645642	25
1891145090	MORELOS	ANNAKAREN		ANNAKAREN MORELOS, WI	6609 W GREENFIELD AVE		WEST ALLIS	WI	53214	0.511558454	25
1710111505	GALEWYRICK	SARAH	E	SARAH E GALEWYRICK, WI	21 S VINE ST		BELLEVILLE	WI	535089179	0.511762213	25
1841686466	HUGHES	JORDAN	H.	JORDAN H. HUGHES, WI	1155 N MAYFAIR RD		WAUWATOSA	WI	532263462	0.512139511	25
1811074370	URUETA MAZZIL	HEDY		HEDY URUETA MAZZIL, WI	163 N MILWAUKEE ST		MILWAUKEE	WI	532026012	0.51244664	25
1235130998	BUTRICK	ROBIN	M	ROBIN M BUTRICK, WI	301 E 2ND ST		RICHLAND CENTE	WI	535811900	0.512587788	25
1649221722	DINUSSON	JACQUELYN	F	JACQUELYN F DINUSSON, WI	1350 S SUNNY SLOPE RD	SUNNYSLOPE	BROOKFIELD	WI	530057025	0.512684829	25
1922035658	GANSER	JOHN		JOHN GANSER, WI	2809 N PARK DRIVE LN		APPLETON	WI	549111603	0.513175717	25
1841230463	BIVINS	JOHN	DAVID	JOHN DAVID BIVINS, WI	12800 N PORT WASHINGTON RD		MEQUON	WI	530972415	0.513196146	25
1164495966	WINKOSKI	JEFFREY	D.	JEFFREY D. WINKOSKI, WI	PROHEALTH CARE MEDICAL CENTERS-NEW BERLIN	13900 W NAT	NEW BERLIN	WI	53151	0.513232166	25
1710991591	SCOTT	CLARENCE	MALCOLM	CLARENCE MALCOLM SCOTT, WI	3500 TOWER AVE		SUPERIOR	WI	548805335	0.513416878	25
1144547027	HAPP	DORRIE	MARIE	DORRIE MARIE HAPP, WI	710 RIVERSIDE DR		WAUPACA	WI	549811941	0.513440216	25
1972580512	NYQUIST	DEBRA	M.	DEBRA M. NYQUIST, WI	1700 TUTTLE ST		BARABOO	WI	539133319	0.513581726	25
1467482497	KITOWSKI	JEROME	C	JEROME C KITOWSKI, WI	610 W ADAMS ST		BLACK RIVER FA	WI	546159010	0.513972805	25
1710953583	COLLINS	JEFFREY	M	JEFFREY M COLLINS, WI	825 MAIN ST		PLAIN	WI	535779668	0.5142326	25
1558466359	LOPEZ	GLORIA		GLORIA LOPEZ, WI	3500 TOWER AVE		SUPERIOR	WI	548805335	0.514473751	25
1235169442	SONNEK	NOEL	K	NOEL K SONNEK, WI	212 STURGEON EDDY RD		WAUSAU	WI	544036625	0.514646782	25
1629057708	FLOREN	LYDIA	LOWE	LYDIA LOWE FLOREN, WI	733 W CLAIREMONT AVE		EAU CLAIRE	WI	547016101	0.514700244	25
1811956451	MOLONEY	KATHLEEN	ROSE	KATHLEEN ROSE MOLONEY, WI	W62 N179 WASHINGTON AVE		CEDARBURG	WI	53012	0.51494127	25
1538296462	SIDDIQUI	NIGHAT	D	NIGHAT D SIDDIQUI, WI	9200 W LOOMIS RD		FRANKLIN	WI	531328887	0.515000409	25
1386756732	HOLTHAUS	STEPHEN	T	STEPHEN T HOLTHAUS, WI	1700 W STOUT ST		RICE LAKE	WI	548685000	0.515164909	25
1407897705	LAVELL	BEATRIZ	ISABEL	BEATRIZ ISABEL LAVELL, WI	333 EAST CAMPUS MALL	UNIVERSITY	MADISON	WI	537151381	0.516222646	25
1578583621	LAMB	JOSEPH		JOSEPH LAMB, WI	1405 MILL ST		NEW LONDON	WI	549612155	0.516253488	25
1043733637	UNDERDAHL	DAYKEN	ELISE	DAYKEN ELISE UNDERDAHL, WI	717 W MORELAND BLVD		WAUKESHA	WI	531882432	0.516589713	25
1649235755	CARR	KATHLEEN	E	KATHLEEN E CARR, WI	100 N NINE MOUND RD		VERONA	WI	535931032	0.516615439	25
1174881064	MCKENNA	JOHN	J	JOHN J MCKENNA, WI	1821 S STOUGHTON RD		MADISON	WI	537162257	0.517373724	25
1972610426	MAASSEN	STEPHEN	JAMES	STEPHEN JAMES MAASSEN, WI	855 N WESTHAVEN DR		OSHKOSH	WI	54904	0.517669258	25
1952832495	UTING	ERIC		ERIC UTING, WI	110 LONE OAK LN		HARTFORD	WI	530272600	0.5180799	25
1609802503	RICHES	HAROLD	KENNETH	HAROLD KENNETH RICHES, WI	9305 W NATIONAL AVE		WEST ALLIS	WI	532271541	0.51831619	25
1568466183	MARCHIANDO	LAURA	K	LAURA K MARCHIANDO, WI	1836 SOUTH AVE		LA CROSSE	WI	546015429	0.51907584	25
1992191662	KENNEDY	TARA		TARA KENNEDY, WI	W180N8000 TOWN HALL RD		MENOMONEE FALL	WI	530514002	0.519185545	25
1770534208	AUGUSTSON	MICHAEL	K	MICHAEL K AUGUSTSON, WI	705 S UNIVERSITY AVE	STE 510	BEAVER DAM	WI	539163081	0.519905679	25
1720171531	SELFRIDGE	NANCY		NANCY SELFRIDGE, WI	1265 JOHN Q HAMMONS DR		MADISON	WI	537171941	0.520069775	25
1083752398	POPLAWSKA GOE	MARIA	M.	MARIA M. POPLAWSKA GOE, WI	1905 E. HUEBBE PARKWAY	BELOIT HEAL	BELOIT	WI	535111842	0.520107359	25
1336204643	HUIBREGTSE	CHARLES	ALBERT	CHARLES ALBERT HUIBREGTSE, WI	1600 COUNTY RD EE	REDGRANITE	REDGRANITE	WI	549700900	0.520165336	25
1558780221	VAN REESEN	WHITNEY	MARIE	WHITNEY MARIE VAN REESEN, WI	1025 MULBERRY ST		LAKE MILLS	WI	53551	0.520172495	25
1326016403	QUEOFF	DAVID	W	DAVID W QUEOFF, WI	2651 WINDSOR ST		SUN PRAIRIE	WI	535909825	0.520581809	25
1386178804	OLSEN	DANE	A	DANE A OLSEN, WI	801 W KINNICKINNIC RIVER PKWY.	SUITE 250	MILWAUKEE	WI	53215	0.520855685	25
1780645879	ALEMAN	ALVARO		ALVARO ALEMAN, WI	3527 W NATIONAL AVE		MILWAUKEE	WI	532151024	0.520972197	25
1295786325	HART	CYNTHIA	M.	CYNTHIA M. HART, WI	415 ELLIS AVE		ASHLAND	WI	548061631	0.521245338	25
1669492666	ZOCH	THOMAS		THOMAS ZOCH, WI	820 E GRANT ST		APPLETON	WI	549113483	0.521501586	25
1679559298	SEDGWICK	SHAWN	THOMAS	SHAWN THOMAS SEDGWICK, WI	507 S MAIN ST		VIROQUA	WI	546652059	0.521911161	25
1073564811	HELM	ROBIN	L	ROBIN L HELM, WI	2400 W VILLARD AVE	WFHC GLENDA	MILWAUKEE	WI	532094901	0.522009655	25
1417989559	JOHNSON	GWEN	A	GWEN A JOHNSON, WI	3055 HUBERTUS RD		HUBERTUS	WI	53033	0.522120223	25
1477169837	TAYLOR	ASHLEY	MARLENA	ASHLEY MARLENA TAYLOR, WI	3727 W WISCONSIN AVE		MILWAUKEE	WI	532083182	0.522525721	25
1811956964	MALIK	FARHAT	B	FARHAT B MALIK, WI	7102 MINERAL POINT RD		MADISON	WI	537171706	0.522851574	25
1336243526	KROHN-GILL	KATHRYN	A	KATHRYN A KROHN-GILL, WI	1205 O'DAY STREET		MERRILL	WI	544523499	0.522900165	25
1427139286	HARRISON	GEOFFREY	S	GEOFFREY S HARRISON, WI	1155 4TH AVE S		PARK FALLS	WI	545521922	0.522938258	25
1972602381	DINGES	CAROL	M	CAROL M DINGES, WI	338 N. COMMERCIAL ST.		VIOLA	WI	546640066	0.523010187	25
1245625524	FERDA	NATHAN	MICHAEL	NATHAN MICHAEL FERDA, WI	7400 W RAWSON AVE STE G30		FRANKLIN	WI	53132	0.523059451	25
1669730644	PFAFF	REBECCA	D	REBECCA D PFAFF, WI	206 N. MILL STREET		LA FARGE	WI	546396601	0.523126229	25
1245227719	PETERSON-KATT	JANE	E.	JANE E. PETERSON-KATT, WI	1040 DIVISION ST		MAUSTON	WI	539481931	0.523445613	25
1518284439	SMITH	NICOLE	RAE	NICOLE RAE SMITH, WI	2600 65TH AVE		OSCEOLA	WI	540204370	0.523488109	25
1013233709	KERN	CARRIE	LYNN	CARRIE LYNN KERN, WI	530 W CAIRNS ST		ELLSWORTH	WI	540119225	0.523934653	25
1386178713	DROESZLER	ZACHARY		ZACHARY DROESZLER, WI	1450 EASTSIDE RD		PLATTEVILLE	WI	538189800	0.52410077	25
1366949026	MALLETT	TERESA	ANN	TERESA ANN MALLETT, WI	310 W MAIN ST		SPARTA	WI	546562170	0.524370121	25
1265489264	GAUTHIER	MICHELLE	LOUISE	MICHELLE LOUISE GAUTHIER, WI	9697 SAINT CATHERINES DR		PLEASANT PRAIR	WI	531582118	0.524525681	25
1427018720	BARRETT	BRUCE	P	BRUCE P BARRETT, WI	21 S VINE ST		BELLEVILLE	WI	53508	0.525439489	25
1508817354	MEURER	LINDA	N	LINDA N MEURER, WI	2400 W VILLARD AVE		MILWAUKEE	WI	532094901	0.525521358	25
1821343625	QURAISHI	FARZANA		FARZANA QURAISHI, WI	1700 W STOUT ST		RICE LAKE	WI	548685000	0.525612176	25
1407823156	DEGROAT	JESSE	VARNEY	JESSE VARNEY DEGROAT, WI	1320 WISCONSIN AVE		RACINE	WI	534031978	0.526039698	25
1962453829	HAMMOND	SHARON	M.	SHARON M. HAMMOND, WI	415 ELLIS AVE		ASHLAND	WI	548061631	0.527070638	25
1730296930	SIDDIQI	AAMIR		AAMIR SIDDIQI, WI	8854 W CALLAWAY CT		FRANKLIN	WI	531321981	0.528246183	25
1497742100	SCHONFELD	MICHAEL	ROY	MICHAEL ROY SCHONFELD, WI	1900 N DEWEY AVE		REEDSBURG	WI	539592214	0.528300399	25
1023010659	GOEL	MANJU		MANJU GOEL, WI	301 E 2ND ST		RICHLAND CENTE	WI	535811900	0.529320801	25
1265429757	BUSS	ROBERT	C.	ROBERT C. BUSS, WI	1040 DIVISION ST		MAUSTON	WI	539481931	0.529575742	25
1417904491	MONTEMURRO	ANGELINA	M	ANGELINA M MONTEMURRO, WI	9555 76TH ST	SUITE 2602	PLEASANT PRAIR	WI	531581984	0.529616173	25
1215354378	WITTCHOW	ALISON		ALISON WITTCHOW, WI	240 MAPLE AVE		MUKWONAGO	WI	531498475	0.529712654	25
1275933418	HYZER	CORNELIUS	W	CORNELIUS W HYZER, WI	100 COUNTY ROAD B		SHAWANO	WI	541667072	0.529923447	25
1235147877	AGAIBY	JOHN	M	JOHN M AGAIBY, WI	10400 75TH ST		KENOSHA	WI	53142	0.530172256	25
1285643932	BRILL	JOHN	R	JOHN R BRILL, WI	2801 W KINNICKINNIC RIVER PKWY	#250	MILWAUKEE	WI	53215	0.530359659	25
1588043186	SAFRANSKI	ABBY	M	ABBY M SAFRANSKI, WI	620 S WISCONSIN DR		HOWARDS GROVE	WI	53083	0.530607503	25
1073824470	GOEL	SUMEET	KUMAR	SUMEET KUMAR GOEL, WI	4100 STATE HIGHWAY 66		STEVENS POINT	WI	54482	0.530737454	25
1306835350	CUPINO	ISAIAS	R	ISAIAS R CUPINO, WI	200 ROSERA ST		LENA	WI	541399169	0.530934274	25
1689015554	KLEPPIN	TRISTA		TRISTA KLEPPIN, WI	S68W15500 JANESVILLE RD		MUSKEGO	WI	531502613	0.531165087	25
1336127240	DEGEN	SHANE	J	SHANE J DEGEN, WI	1630 COMMANCHE AVE		GREEN BAY	WI	543136089	0.53132898	25
1750392106	FLANDERMEYER	TERRIE	C	TERRIE C FLANDERMEYER, WI	143 S GIBSON ST		MEDFORD	WI	544511622	0.531482262	25
1104180298	SHAFER	JENNIFER	R	JENNIFER R SHAFER, WI	600 N 8TH ST		MOUNT HOREB	WI	53572	0.5319325	25
1174016935	CARDONA	ALVIN	F	ALVIN F CARDONA, WI	W168N11237 WESTERN AVE		GERMANTOWN	WI	530223239	0.532096111	25
1386660488	ROGGE	RICHARD	W	RICHARD W ROGGE, WI	1303 MAIN ST S		HOLMEN	WI	546368927	0.53267419	25
1528055936	NOGLER	CALVIN	D	CALVIN D NOGLER, WI	441 FRENCH ST		PESHTIGO	WI	541571203	0.5329409	25
1962935304	CROCKFORD	ERIKA		ERIKA CROCKFORD, WI	930 E WALL ST		EAGLE RIVER	WI	545219368	0.532969734	25
1194042408	AVEDIAN	TAHLIN		TAHLIN AVEDIAN, WI	2801 W KINNICKINNIC RIVER PKWY	SUITE 250	MILWAUKEE	WI	532153669	0.533793164	25
1104889880	EDWARDS	JENNIFER	T	JENNIFER T EDWARDS, WI	5618 ODANA RD		MADISON	WI	537191208	0.534873492	25
1306280276	HOLTZ	CHELSEA	LORAN	CHELSEA LORAN HOLTZ, WI	4027 N OAKLAND AVE		SHOREWOOD	WI	532112356	0.534936334	25
1265498588	CARLSON	ETHAN	W	ETHAN W CARLSON, WI	1700 TUTTLE ST		BARABOO	WI	539133319	0.535226333	25
1174630271	SUAVERDEZ	RODOLFO	P	RODOLFO P SUAVERDEZ, WI	7220 W NATIONAL AVE		WEST ALLIS	WI	53214	0.53551353	25
1235346586	GYOROG	SCOTT	MICHAEL	SCOTT MICHAEL GYOROG, WI	3916 N INTERTECH COURT		APPLETON	WI	549136957	0.535616124	25
1083610430	WILSON	PAMELA	DENISE	PAMELA DENISE WILSON, WI	2906 S 20TH ST		MILWAUKEE	WI	532153732	0.535732564	25
1922263953	RYAN	HARMONY	R	HARMONY R RYAN, WI	752 N HIGH POINT RD		MADISON	WI	537172236	0.535764619	25
1013371418	REGNER	CAITLIN	J	CAITLIN J REGNER, WI	1102 S PARK ST		MADISON	WI	537151708	0.535814831	25
1861741613	SCHUCH	RICHARD	J	RICHARD J SCHUCH, WI	47233 SAND CREEK RD		GAYS MILLS	WI	546317205	0.535883126	25
1972998680	SULLIVAN	SHANNON	MARIE	SHANNON MARIE SULLIVAN, WI	2005 MIDWAY RD		MENASHA	WI	54952	0.535939829	25
1437244761	ROLOFF	RUSSELL		RUSSELL ROLOFF, WI	1100 BERGSLIEN ST		BALDWIN	WI	540022600	0.536618202	25
1447268487	PATEL	TEJESH	N	TEJESH N PATEL, WI	307 OGDEN AVE	CLINTON CLI	CLINTON	WI	535259007	0.536687073	25
1306264965	CHAWLA	GARIMA		GARIMA CHAWLA, WI	6901 W EDGERTON AVE		GREENFIELD	WI	532204420	0.537007452	25
1609827948	FOLKESTAD	CHARLES	L.	CHARLES L. FOLKESTAD, WI	2321 STOUT RD		MENOMONIE	WI	547517003	0.53712219	25
1679542815	MCKENNA	VIRGINIA	C	VIRGINIA C MCKENNA, WI	1821 S STOUGHTON RD		MADISON	WI	537162257	0.537407194	25
1376594127	LAYDE	PETER	M	PETER M LAYDE, WI	9200 W WISCONSIN AVE	FAMILY MEDI	MILWAUKEE	WI	532263522	0.537754102	25
1306272372	MAQBOUL	AHMAD	A	AHMAD A MAQBOUL, WI	1160 KEPLER DR		GREEN BAY	WI	543118321	0.537768864	25
1396703443	SPITZER-RESNI	SHERYL		SHERYL SPITZER-RESNI, WI	1001 N SHERMAN AVE		MADISON	WI	537044232	0.538061494	25
1104899657	HARKNESS	BARBARA	A.	BARBARA A. HARKNESS, WI	744 S WEBSTER AVE		GREEN BAY	WI	543013505	0.538317264	25
1710973300	KRAMER	KENT	S	KENT S KRAMER, WI	1400 EASTSIDE RD		PLATTEVILLE	WI	538189800	0.538901632	25
1497725691	SCHIFERL	MICHAEL	JOSEPH	MICHAEL JOSEPH SCHIFERL, WI	7102 MINERAL POINT RD		MADISON	WI	53717	0.538929939	25
1760584494	PAREKH	MADHAVI		MADHAVI PAREKH, WI	2603 W RAWSON AVE STE 108		OAK CREEK	WI	531548422	0.539335451	25
1255519880	MCCOY	JAMES	JOSEPH	JAMES JOSEPH MCCOY, WI	N2950 STATE ROAD 67		LAKE GENEVA	WI	531472655	0.539847353	25
1861417610	BERNARDONI	ROBERT	JAMES	ROBERT JAMES BERNARDONI, WI	731 CLAY ST		DARLINGTON	WI	535301225	0.539872456	25
1336105501	STAEHLING	STEVEN	J	STEVEN J STAEHLING, WI	515 E MILL ST		PLYMOUTH	WI	530731807	0.539906816	25
1376525519	TENNER	CLIFFORD	C	CLIFFORD C TENNER, WI	551 HOSPITAL RD		NEW RICHMOND	WI	540171449	0.540040294	25
1871575464	KRIEN	JOSEPH	S	JOSEPH S KRIEN, WI	700 WEST AVE S		LA CROSSE	WI	54601	0.540201825	25
1477991602	GILLING	NATHAN	C	NATHAN C GILLING, WI	525 KENOSHA ST		WALWORTH	WI	531849512	0.541479307	25
1619083185	AUGUSTINE	DAVID	E	DAVID E AUGUSTINE, WI	1650 S 41ST ST		MANITOWOC	WI	542207316	0.541998086	25
1083670244	PAWLAK	JAMES	R	JAMES R PAWLAK, WI	1703 N TAYLOR DR		SHEBOYGAN	WI	530811933	0.542298132	25
1831155480	GEHIN	CHERYL	L	CHERYL L GEHIN, WI	1700 TUTTLE ST		BARABOO	WI	539133319	0.54238453	25
1306833991	KAPETSONIS	MARIO		MARIO KAPETSONIS, WI	734 N JACKSON ST		MILWAUKEE	WI	532024602	0.542395647	25
1225177728	KOREN	CYNTHIA	LYNN	CYNTHIA LYNN KOREN, WI	3351 DOWNER AVE		MILWAUKEE	WI	532110413	0.542471374	25
1093341380	VACCARO	TIA	MARIE	TIA MARIE VACCARO, WI	1275 JUDD RD		OREGON	WI	535752573	0.542782919	25
1669422093	LITZA	JANICE	A	JANICE A LITZA, WI	10340 WASHINGTON AVE		STURTEVANT	WI	531771607	0.542987637	25
1871502906	CASACLANG	SERGIO	CRUZ	SERGIO CRUZ CASACLANG, WI	2727 W CLEVELAND AVE		MILWAUKEE	WI	532152956	0.543540042	25
1699138941	JALAN	ALONZO	J	ALONZO J JALAN, WI	5818 W CAPITOL DR		MILWAUKEE	WI	532162247	0.543555518	25
1073849840	MELMS	FREDERICK	ALFRED	FREDERICK ALFRED MELMS, WI	7380 TIMBER LANE		MINOCQUA	WI	54548	0.5437119	25
1619187184	BUSWELL-CLEAR	LINDSEY	ANN	LINDSEY ANN BUSWELL-CLEAR, WI	420 W NORTH ST		JUNEAU	WI	530391165	0.543847412	25
1134192198	HAMMER	STEVEN	G	STEVEN G HAMMER, WI	240 W. MAPLE AVE	PROHEALTH C	MUKWONAGO	WI	531498475	0.544190836	25
1255403101	GROSSKLAUS	MARK		MARK GROSSKLAUS, WI	717 W MORELAND BLVD	PROHEALTH C	WAUKESHA	WI	531882432	0.544593398	25
1063494144	KASPER	LYNDA	J	LYNDA J KASPER, WI	420 E DIVISION ST		FOND DU LAC	WI	549354560	0.545235908	25
1750617379	KIRT	BRIANA	L.	BRIANA L. KIRT, WI	2655 COUNTY HIGHWAY I		CHIPPEWA FALLS	WI	547291423	0.545383214	25
1023217528	BOEHMER	ERIC	D	ERIC D BOEHMER, WI	1703 N TAYLOR DR		SHEBOYGAN	WI	530811933	0.546250494	25
1063439420	ELMER	MONTGOMER		MONTGOMER ELMER, WI	520 W 3RD ST		KIMBERLY	WI	541361300	0.546387331	25
1093735193	BUCHHOLZ	ROY		ROY BUCHHOLZ, WI	206 S MILL ST		WEYAUWEGA	WI	549839365	0.546792151	25
1285806299	DAEMMRICH	DEBRA	MARIE	DEBRA MARIE DAEMMRICH, WI	4805 S MOORLAND RD		NEW BERLIN	WI	531517401	0.546980651	25
1518994391	AGAR	BEN	A	BEN A AGAR, WI	111 W SNOW ST		LAFARGE	WI	546398065	0.547007745	25
1033158019	COFFEY	CHARLES	GRANNIS	CHARLES GRANNIS COFFEY, WI	819 ASH ST		SPOONER	WI	548011201	0.547491901	25
1255368296	WEISFLOCK	CYNTHIA		CYNTHIA WEISFLOCK, WI	110 CEDAR ST		TIGERTON	WI	54166	0.547523391	25
1902867799	KISSEL	GREGG	E	GREGG E KISSEL, WI	2125 FOX AVE		MADISON	WI	537111920	0.547842563	25
1821170986	VANHOOZEN	BRIAN	L	BRIAN L VANHOOZEN, WI	1505 MILL ST		NEW LONDON	WI	549612187	0.548297479	25
1881685709	SANDER	ROBERT	W	ROBERT W SANDER, WI	824 ILLINOIS AVE		STEVENS POINT	WI	544813112	0.548413751	25
1598722704	MYERS	DAVID	A	DAVID A MYERS, WI	1222 E WOODLAND AVE		BARRON	WI	548121765	0.548472369	25
1396740395	GORRES	GEOFFREY	H.	GEOFFREY H. GORRES, WI	235 E STATE ST		SAINT CROIX FA	WI	540244117	0.548895703	25
1114979366	BALIN	ADAM	H	ADAM H BALIN, WI	753 N MAIN ST	DEAN MEDICA	OREGON	WI	535751003	0.549248623	25
1043236136	HARRIS	NANCY	L	NANCY L HARRIS, WI	507 W MAIN ST		WHITEWATER	WI	531901852	0.549432301	25
1700881877	ESCHER	SCOTT	A	SCOTT A ESCHER, WI	1836 SOUTH AVE		LA CROSSE	WI	546015429	0.549662141	25
1598724106	SOMOZA-BLANCO	BEATRIZ		BEATRIZ SOMOZA-BLANCO, WI	2977 COUNTY ROAD CX		PORTAGE	WI	53901	0.549763742	25
1770017048	SANHUEZA CAST	NICOLAS	RODOLFO	NICOLAS RODOLFO SANHUEZA CAST, WI	731 CLAY ST		DARLINGTON	WI	535301225	0.549972907	25
1932660990	BERGER	SYDNEY	JILL	SYDNEY JILL BERGER, WI	735 PACKER DR		HUDSON	WI	540167690	0.550188918	25
1497198238	MILLER	ANDREA	R.	ANDREA R. MILLER, WI	2321 STOUT RD		MENOMONIE	WI	547517003	0.550503104	25
1356863047	BAIG	SHEHLA		SHEHLA BAIG, WI	2414 KOHLER MEMORIAL DR		SHEBOYGAN	WI	530813129	0.551898138	25
1386964088	ZORNS	KATARZYNA	A	KATARZYNA A ZORNS, WI	4328 OLD GREEN BAY RD		MT PLEASANT	WI	534039489	0.55193933	25
1487619599	TELLEZ-GIRON	PATRICIA	A.Y.	PATRICIA A.Y. TELLEZ-GIRON, WI	1102 S PARK ST STE 100		MADISON	WI	537151708	0.552530204	25
1164681896	ISHIMOTO	GREGORY	SHOICHI	GREGORY SHOICHI ISHIMOTO, WI	4100 DEWEY ST		MANITOWOC	WI	542205497	0.55266625	25
1689657827	KORNAUS	PAUL	A	PAUL A KORNAUS, WI	402 W LAKE ST		FRIENDSHIP	WI	539349699	0.553113058	25
1821069691	FETTEROLF	MICHAEL	LYNN	MICHAEL LYNN FETTEROLF, WI	1405 MILL ST		NEW LONDON	WI	549612155	0.553652444	25
1053361246	SIRAGUSA	JENIFER	A	JENIFER A SIRAGUSA, WI	7102 MINERAL POINT RD		MADISON	WI	537171706	0.553666059	25
1871575167	HARROLD	STEPHEN	J	STEPHEN J HARROLD, WI	700 RIVARD ST		SOMERSET	WI	540257382	0.554865939	25
1578594909	FEUERSTEIN	CAROL	A	CAROL A FEUERSTEIN, WI	7878 N 76TH ST		MILWAUKEE	WI	53223	0.554913686	25
1851386718	GRUNOW	GARY	J	GARY J GRUNOW, WI	104 HIGH ST		MINERAL POINT	WI	535651289	0.555425536	25
1720469539	SWEIS	NADEEN	Z.	NADEEN Z. SWEIS, WI	350 PELLER RD		LAKE GENEVA	WI	531474543	0.555935691	25
1154350056	RAEHL	DEBORAH	A	DEBORAH A RAEHL, WI	617 W CLAIREMONT AVE		EAU CLAIRE	WI	547016223	0.555945552	25
1215033972	TANNAN	DILIP	KUMAR	DILIP KUMAR TANNAN, WI	555 S WASHBURN ST	CTE 2	OSHKOSH	WI	549046710	0.556234085	25
1225012875	REYNDERS	WILLIAM	M	WILLIAM M REYNDERS, WI	1630 COMMANCHE AVE		GREEN BAY	WI	543135753	0.55672444	25
1073547949	STANLEY	JERREL	L	JERREL L STANLEY, WI	N112 W 17975 MEQUON ROAD		GERMANTOWN	WI	53022	0.556921255	25
1487696654	DECKER	JOHN	PAUL	JOHN PAUL DECKER, WI	11128 NORTH STATE HWY 77		HAYWARD	WI	54843	0.557025873	25
1013968825	RIGGS	STEPHEN	C	STEPHEN C RIGGS, WI	740 REENA AVE		FORT ATKINSON	WI	535383145	0.557155091	25
1982714135	NYMO	MARK	T	MARK T NYMO, WI	1700 W STOUT ST		RICE LAKE	WI	548685000	0.557397768	25
1730268897	HAHN	LEANNE	K	LEANNE K HAHN, WI	3524 E MILWAUKEE ST		JANESVILLE	WI	535461626	0.557686147	25
1376516351	SUKOWATY	LAURA	C.	LAURA C. SUKOWATY, WI	945 N 12TH ST		MILWAUKEE	WI	532331305	0.558011778	25
1518991199	NICHOLS	STEVEN	D	STEVEN D NICHOLS, WI	212 STURGEON EDDY RD		WAUSAU	WI	544036625	0.558444154	25
1891757555	WALRATH	DANIEL	L	DANIEL L WALRATH, WI	240 MAPLE AVE	PROHEALTH C	MUKWONAGO	WI	531498475	0.558924515	25
1922058205	PAINOVICH	LEZLIE	J	LEZLIE J PAINOVICH, WI	333 EAST CAMPUS MALL UHS UW-MADISON		MADISON	WI	537151381	0.558926478	25
1417394578	SHAH	ISHAN	KAMLESH	ISHAN KAMLESH SHAH, WI	815 10TH ST S		LA CROSSE	WI	546014764	0.559172623	25
1649478843	ZIEMANN	ELIZABETH	KING	ELIZABETH KING ZIEMANN, WI	7540 22ND AVE		KENOSHA	WI	531435702	0.559506994	25
1861401523	BROWN	ROBERT	W	ROBERT W BROWN, WI	8348 WASHINGTON AVE		RACINE	WI	53406	0.559717922	25
1386634889	CAVANESS	JEFFREY	S	JEFFREY S CAVANESS, WI	325 BUTTS AVE		TOMAH	WI	546601412	0.559762205	25
1588083232	GHANAYEM BOUI	SAMANTHA		SAMANTHA GHANAYEM BOUI, WI	10400 75TH ST		KENOSHA	WI	531427884	0.560124219	25
1023231123	TOMPKINS	CAYLE	T	CAYLE T TOMPKINS, WI	400 WATER AVE		HILLSBORO	WI	546349054	0.560649335	25
1073586392	ARNOLD	KEVIN	J.	KEVIN J. ARNOLD, WI	1500 WALNUT RIDGE DR	PROHEALTH C	HARTLAND	WI	530299317	0.561393179	25
1952322885	SPIERING	ELLEN	C	ELLEN C SPIERING, WI	8400 WASHINGTON AVE		MOUNT PLEASANT	WI	534063735	0.561669369	25
1053608018	BETTS	STEPHANIE	K.	STEPHANIE K. BETTS, WI	333 EAST CAMPUS MALL	UHS PRIMARY	MADISON	WI	537151365	0.561888231	25
1982685202	COCHRAN	JOHN	W	JOHN W COCHRAN, WI	700 WEST AVE S		LA CROSSE	WI	546014783	0.561940437	25
1124559455	WYNNE	BRIANNA		BRIANNA WYNNE, WI	W180N8000 TOWN HALL RD		MENOMONEE FALL	WI	530514002	0.562377141	25
1093744617	WANG	JACK-KY		JACK-KY WANG, WI	1905 E. HUEBBE PARKWAY	BELOIT HEAL	BELOIT	WI	535111842	0.563045537	25
1629574728	BOLAND RIGBY	TAYLOR	MARIE	TAYLOR MARIE BOLAND RIGBY, WI	1121 BELL WEST BLVD		BELEVILLE	WI	53508	0.563267472	25
1811456155	SPINDLER	ALEXANDRE	LEE	ALEXANDRE LEE SPINDLER, WI	2901 W OKLAHOMA AVE		MILWAUKEE	WI	532154329	0.563466297	25
1770507881	SMITH	GEOFFREY	L	GEOFFREY L SMITH, WI	2901 N WRIGHT ROAD		JANESVILLE	WI	53546	0.56394801	25
1659360808	THEILER	RANDY	T	RANDY T THEILER, WI	451 E BROOKLYN ST		CHILTON	WI	530141595	0.564155055	25
1851687891	MINNAERT	NATASHA	RAE	NATASHA RAE MINNAERT, WI	18606 ERVIN ST		WHITEHALL	WI	547738613	0.564497739	25
1649409418	PATEL	SAPNA		SAPNA PATEL, WI	248 MCHENRY ST		BURLINGTON	WI	531051828	0.564919299	25
1083797716	DABSON	JANET	M	JANET M DABSON, WI	3400 DEERFIELD DR		JANESVILLE	WI	535463557	0.565057998	25
1093821829	FAGRE	TIMOTHY	A	TIMOTHY A FAGRE, WI	1565 ALLOUEZ AVE		GREEN BAY	WI	54311	0.565174691	25
1184859316	BERNSTEIN	REBECCA	SHIRA	REBECCA SHIRA BERNSTEIN, WI	2400 W VILLARD AVE		MILWAUKEE	WI	532094901	0.565527623	25
1871804336	ALLEN	CHARLES	EDWARD	CHARLES EDWARD ALLEN, WI	1185 CORPORATE CENTER DR	STE 175	OCONOMOWOC	WI	530664887	0.565563215	25
1437215001	RIOGA	RATIDZAI		RATIDZAI RIOGA, WI	10625 W NORTH AVE STE 326		WAUWATOSA	WI	532262315	0.56575259	25
1275003394	SHAFFNER	KIMBERLY		KIMBERLY SHAFFNER, WI	4536 22ND AVENUE		KENOSHA	WI	53140	0.565865072	25
1891911947	SAGER	JULIE	ANNE	JULIE ANNE SAGER, WI	3051 CAHILL MAIN		FITCHBURG	WI	53711	0.566011761	25
1811957095	FUCHS	KURT	R.	KURT R. FUCHS, WI	1400 N ACRES RD	SUITE 30	PRESCOTT	WI	540217038	0.567136464	25
1730132341	OYESANYA	OLUSOJI		OLUSOJI OYESANYA, WI	6001 W CENTER ST	SUITE 102	MILWAUKEE	WI	532102154	0.567210874	25
1992115869	YALOVETSKAYA	INNA		INNA YALOVETSKAYA, WI	195 DISCOVERY DR		BROOKFIELD	WI	530452862	0.567220755	25
1154300507	SOLVERSON	MATTHEW		MATTHEW SOLVERSON, WI	731 CLAY ST		DARLINGTON	WI	535301225	0.567795221	25
1023052073	LARSON	KIRSTEN	W	KIRSTEN W LARSON, WI	3329 N RICHMOND STREET		APPLETON	WI	54911	0.567851445	25
1396702957	EBIRIM	REGINALD	A	REGINALD A EBIRIM, WI	1405 MILL ST		NEW LONDON	WI	549612155	0.568094639	25
1154431690	LEER	RICHARD	A	RICHARD A LEER, WI	1000 N OAK AVE		MARSHFIELD	WI	544495777	0.568393956	25
1790775856	STODOLA	CAROL	DIANE	CAROL DIANE STODOLA, WI	1040 DIVISION ST		MAUSTON	WI	539481931	0.569032786	25
1326085069	ARNDT	BRIAN	G	BRIAN G ARNDT, WI	100 N NINE MOUND RD		VERONA	WI	535931032	0.569079603	25
1083077762	BABIARZ	ALEKSANDR		ALEKSANDR BABIARZ, WI	3860 MONROE RD		DE PERE	WI	541158399	0.569760335	25
1013997352	AUTH	DENNIS	ANTHONY	DENNIS ANTHONY AUTH, WI	3221 STEIN BLVD		EAU CLAIRE	WI	547014398	0.569922431	25
1205882412	LOZEAU	ANNE-MARI		ANNE-MARI LOZEAU, WI	752 N HIGH POINT RD		MADISON	WI	537172236	0.570086306	25
1174621122	MURPHY	STEVEN	M	STEVEN M MURPHY, WI	130 W BRUCE ST	SUITE 200	MILWAUKEE	WI	532041667	0.570097797	25
1013176312	HEIKS	SAMUEL	JAMES	SAMUEL JAMES HEIKS, WI	3916 N INTERTECH CT		APPLETON	WI	549136957	0.570498839	25
1205192069	BREMBERGER	LAUREN	K	LAUREN K BREMBERGER, WI	1500 WALNUT RIDGE DR		HARTLAND	WI	530299317	0.570599173	25
1851320030	PRZLOMSKI	ANDREW	T	ANDREW T PRZLOMSKI, WI	500 VINCENT ST		STEVENS POINT	WI	544811842	0.570970724	25
1639601412	HEIDINGER	KAYLA	MARIE	KAYLA MARIE HEIDINGER, WI	815 10TH ST S		LA CROSSE	WI	546014764	0.571012216	25
1588923858	MALCZEWSKI	MATTHEW	REID	MATTHEW REID MALCZEWSKI, WI	7878 N 76TH ST		MILWAUKEE	WI	532233914	0.571182414	25
1649236985	DUENK	LARRY	L	LARRY L DUENK, WI	1703 N TAYLOR DR		SHEBOYGAN	WI	530811933	0.571929525	25
1689932576	HAMMER	ERIN	M	ERIN M HAMMER, WI	100 N NINE MOUND RD		VERONA	WI	535931032	0.572054511	25
1013925775	RUDISILL	STEPHEN	R	STEPHEN R RUDISILL, WI	1650 LEE LANE	OCCUPATION	BELOIT	WI	535113935	0.572087897	25
1497102347	BROWER	RYAN		RYAN BROWER, WI	201 E MORRISSEY DR		ELKHORN	WI	53121	0.572091609	25
1669438438	MANCHESKI	DEAN	A	DEAN A MANCHESKI, WI	1703 N TAYLOR DR		SHEBOYGAN	WI	530811933	0.572325812	25
1356346803	HER	CHENG		CHENG HER, WI	1836 SOUTH AVE		LA CROSSE	WI	546015429	0.572481261	25
1245224245	SCHROEDER	NORMAN	J	NORMAN J SCHROEDER, WI	3329 N RICHMOND ST		APPLETON	WI	549111063	0.573171606	25
1417121153	GOITIA	HUGO	FERNANDO	HUGO FERNANDO GOITIA, WI	1225 W HISTORIC MITCHELL ST	211	MILWAUKEE	WI	532043383	0.573361959	25
1790870756	VONRUEDEN	MICHAEL	T	MICHAEL T VONRUEDEN, WI	2323 S 102ND ST		WEST ALLIS	WI	532272103	0.573757331	25
1578569729	KRISTER	LAURA	E	LAURA E KRISTER, WI	1836 SOUTH AVE		LA CROSSE	WI	546015429	0.573820726	25
1245692326	MORGAN	MICHELLE		MICHELLE MORGAN, WI	717 W MORELAND BLVD		WAUKESHA	WI	531882432	0.573825367	25
1790280915	GREENYA	JOEL	GIRARD	JOEL GIRARD GREENYA, WI	800 E BLACKHAWK AVE		PRAIRIE DU CHI	WI	538211698	0.575118317	25
1508077520	BOULDEN	JILL	E	JILL E BOULDEN, WI	325 BUTTS AVE		TOMAH	WI	546601412	0.575145313	25
1144297359	FAST	WILLIAM	P	WILLIAM P FAST, WI	208 PARKER ST		BOSCOBEL	WI	538051648	0.576049511	25
1386620987	HAMMES	NICOLE	E	NICOLE E HAMMES, WI	248 MCHENRY ST		BURLINGTON	WI	531051828	0.577035663	25
1326202896	AMOLI	ATOOSA	ETMINANI	ATOOSA ETMINANI AMOLI, WI	3003 W GOOD HOPE RD		MILWAUKEE	WI	532092042	0.577249552	25
1578658845	FAVRET	GERALD		GERALD FAVRET, WI	3501 GOLF ROAD		EAU CLAIRE	WI	54701	0.577286824	25
1922531433	RICH	TREVOR	MICHAEL	TREVOR MICHAEL RICH, WI	1400 BELLINGER ST		EAU CLAIRE	WI	547035222	0.577577583	25
1316423056	PROSOSKI	BRIA	RAYOME	BRIA RAYOME PROSOSKI, WI	201 E MORRISSY DR		ELKHORN	WI	531214395	0.577802183	25
1174588768	MISRA	SURESH	K	SURESH K MISRA, WI	3267 S 16TH ST	SUITE 208	MILWAUKEE	WI	532154500	0.577991173	25
1265455711	HAROLDSON	SARAH	M	SARAH M HAROLDSON, WI	2825 HUNTERS TRL		PORTAGE	WI	539013429	0.578422161	25
1841274636	CONNELLY	MARY	A	MARY A CONNELLY, WI	1580 COMMANCHE AVE		GREEN BAY	WI	543135751	0.578569663	25
1457445298	WEINTRAUB	LYLE	M	LYLE M WEINTRAUB, WI	515 22ND AVE		MONROE	WI	535661569	0.578609108	25
1396799615	COOPER	RONALD	J	RONALD J COOPER, WI	1111 DELAFIELD ST	SUITE 219	WAUKESHA	WI	531883417	0.578959087	25
1235126590	HOFFMANN	DAVID	MARTIN	DAVID MARTIN HOFFMANN, WI	1040 DIVISION ST		MAUSTON	WI	539481931	0.579086293	25
1730177353	KEPPEL	LOWELL	H.	LOWELL H. KEPPEL, WI	225 S EXECUTIVE DR		BROOKFIELD	WI	530054266	0.579592232	25
1205832557	KNUDSON	RALPH	H	RALPH H KNUDSON, WI	1330 N SUPERIOR AVE		TOMAH	WI	546601130	0.580303727	25
1760466460	DOERFER	JOHN	P	JOHN P DOERFER, WI	740 REENA AVE	STE A	FORT ATKINSON	WI	535383145	0.580787864	25
1215987755	KOELLER	ARLYN	A	ARLYN A KOELLER, WI	7665 US HIGHWAY 2	THE LAKES C	IRON RIVER	WI	548474690	0.580861552	25
1750543161	SHARMA	VINAY		VINAY SHARMA, WI	704 S CLARK ST		THORP	WI	547717624	0.581024662	25
1982629077	REINEKE	LISA	A	LISA A REINEKE, WI	2720 PLAZA DR	SUITE 1100	WAUSAU	WI	544014158	0.581244319	25
1891917746	FOSTER	SYD	DALE	SYD DALE FOSTER, WI	8965 SCHLITZ RD		WOODRUFF	WI	545689604	0.581300987	25
1205887049	LAST	ALLEN	R	ALLEN R LAST, WI	229 S MORRISON ST	FOX VALLEY	APPLETON	WI	549115725	0.581532963	25
1659365567	CARLSON	WILLIAM	J	WILLIAM J CARLSON, WI	3329 N RICHMOND ST		APPLETON	WI	549111063	0.581608238	25
1316054372	WELNIAK	LINDA	M	LINDA M WELNIAK, WI	840 RACINE STREET		JEFFERSON	WI	535491053	0.581647519	25
1598183089	NONWEILER	KATHERINE		KATHERINE NONWEILER, WI	2725 JACKSON ST		OSHKOSH	WI	549011513	0.582195104	25
1184633562	GOLDEN	PATRICIA	F	PATRICIA F GOLDEN, WI	7400 W RAWSON AVE	SUITE G30	FRANKLIN	WI	531328278	0.58239323	25
1386888535	LAMBERT	ERIN	R	ERIN R LAMBERT, WI	130 CORPORATE DR		BEAVER DAM	WI	539163116	0.582794499	25
1497286470	DINH	VY		VY DINH, WI	6611 SPRING ST		MOUNT PLEASANT	WI	534062632	0.582918143	25
1194143966	BUTLER	HEATHER		HEATHER BUTLER, WI	8020 S HOWELL AVE		OAK CREEK	WI	531542930	0.583919069	25
1700895448	BILLINGSLEY	SANDRA	L	SANDRA L BILLINGSLEY, WI	248 MCHENRY ST		BURLINGTON	WI	531051828	0.583987743	25
1164431219	CRONIN	JOSEPH	M	JOSEPH M CRONIN, WI	7220 W NATIONAL AVE		WEST ALLIS	WI	53214	0.584575366	25
1497043681	SOLLA-LATORRE	ANGEL	L.	ANGEL L. SOLLA-LATORRE, WI	1836 SOUTH AVE		LA CROSSE	WI	546015429	0.584864321	25
1053389122	COERT	LESLEY	A	LESLEY A COERT, WI	2651 WINDSOR ST		SUN PRAIRIE	WI	535909825	0.584865386	25
1447266150	KAMER	GARY	LOUIS	GARY LOUIS KAMER, WI	9200 W LOOMIS RD	218	FRANKLIN	WI	531328887	0.584976198	25
1962500827	LOVING	KENNETH	R	KENNETH R LOVING, WI	2202 S PARK ST		MADISON	WI	537131916	0.585063534	25
1811095524	MOSER	BARBARA	E.	BARBARA E. MOSER, WI	NORRIS HEALTH CENTER UNIVERSITY OF WISCONSIN-MILWAUK	3351 N. DOW	MILWAUKEE	WI	53211	0.585280595	25
1578670089	MOORE	SUSAN	ELISABETH	SUSAN ELISABETH MOORE, WI	400 W GLEN ST		CRANDON	WI	545201355	0.586035719	25
1518951425	BOCKHORN	CHRISTINE	M	CHRISTINE M BOCKHORN, WI	618 MEMORIAL DR		CHILTON	WI	530141568	0.586253228	25
1467694455	SCHARER	KRISTA	ANN	KRISTA ANN SCHARER, WI	325 BUTTS AVE		TOMAH	WI	546601412	0.586298474	25
1003278268	SIDDIQUI	ABDULREHM		ABDULREHM SIDDIQUI, WI	6901 W EDGERTON AVE		GREENFIELD	WI	532204420	0.586574719	25
1013176320	LEYDON	GEORGE	F	GEORGE F LEYDON, WI	5249 E TERRACE DR		MADISON	WI	537188339	0.586801467	25
1366547077	ZIEMER	JOHN	L	JOHN L ZIEMER, WI	906 COLLEGE AVE WEST		LADYSMITH	WI	54848	0.587222346	25
1972545705	OLCOTT	STEPHEN	W.	STEPHEN W. OLCOTT, WI	21 S VINE ST		BELLEVILLE	WI	535089179	0.587513831	25
1003998519	SCHULTEIS-WIL	JANELL	R	JANELL R SCHULTEIS-WIL, WI	N84W16889 MENOMONEE AVE		MENOMONEE FALL	WI	530512810	0.587807755	25
1689908360	BEAHM	MARK	R	MARK R BEAHM, WI	191 THEATER RD		ONALASKA	WI	54650	0.588761617	25
1396971115	NESS	ERIC	MICHAEL	ERIC MICHAEL NESS, WI	1040 DIVISION ST		MAUSTON	WI	539481931	0.589168902	25
1871548321	TURNER	STUART	P	STUART P TURNER, WI	1821 S STOUGHTON RD		MADISON	WI	537162257	0.590159457	25
1043306731	FAISON	BARBARA-A		BARBARA-A FAISON, WI	7810 WEST GOOD HOPE ROAD		MILWAUKEE	WI	532234518	0.590172239	25
1780689190	CARR	CRAIG	C	CRAIG C CARR, WI	1836 SOUTH AVE		LA CROSSE	WI	546015429	0.590269578	25
1972577898	BIROS	TERESA	L	TERESA L BIROS, WI	403 STAGELINE RD		HUDSON	WI	54016	0.590305314	25
1417947573	LEWANDOSKI	JUNE		JUNE LEWANDOSKI, WI	1040 DIVISION ST		MAUSTON	WI	539481931	0.590468821	25
1619945524	VONGSA	SOURASACK	KIT	SOURASACK KIT VONGSA, WI	2500 E CAPITOL DR STE 1200		APPLETON	WI	54911	0.590685421	25
1861442931	SIEWERT	STEVEN	P	STEVEN P SIEWERT, WI	251 E COTTAGE GROVE RD		COTTAGE GROVE	WI	535279619	0.59125718	25
1942305115	HALL	MICHELE		MICHELE HALL, WI	801 S 70TH ST		WEST ALLIS	WI	532143147	0.591330089	25
1710971668	BEAUMONT	ROBERT	J	ROBERT J BEAUMONT, WI	237 WISCONSIN AVE		WAUKESHA	WI	531864955	0.591402653	25
1639518467	KOTHARI	JAHANVI	PATEL	JAHANVI PATEL KOTHARI, WI	1121 E NORTH AVE		MILWAUKEE	WI	532123515	0.591653187	25
1861787814	ERICKSON	JACOB	L	JACOB L ERICKSON, WI	191 THEATER RD		ONALASKA	WI	54650	0.591885421	25
1437105525	RAKOWSKI	TARA	A	TARA A RAKOWSKI, WI	1640 E SUMNER ST		HARTFORD	WI	530272684	0.592816429	25
1447644745	MODY	RAHEEL		RAHEEL MODY, WI	205 VALLEY AVE		WEST BEND	WI	53095	0.593055202	25
1215904891	WILHELM	KURT		KURT WILHELM, WI	208 PARKER ST		BOSCOBEL	WI	538051648	0.59336372	25
1386619039	KRAWCZYK	KONRAD	WALTER	KONRAD WALTER KRAWCZYK, WI	4600 W LOOMIS RD	SUITE 130	GREENFIELD	WI	532204858	0.593465234	25
1205254240	BARZ	STEPHANIE		STEPHANIE BARZ, WI	3055 HUBERTUS RD		HUBERTUS	WI	530339316	0.593662056	25
1346223690	TIMMERMANS	PETER	W	PETER W TIMMERMANS, WI	608 W BROWN ST		WAUPUN	WI	539631702	0.593841547	25
1770010167	QURAISHI	AHMED	A	AHMED A QURAISHI, WI	7878 N 76TH ST		MILWAUKEE	WI	532233914	0.594632269	25
1417988296	HOBERG	GLENN		GLENN HOBERG, WI	504 S MAIN STREET		RIVER FALLS	WI	54022	0.594715533	25
1841200557	SCHNABEL	JOAN	M	JOAN M SCHNABEL, WI	66 LIBERTY ST		FOUNTAIN CITY	WI	546290005	0.594845819	25
1386637882	WILHELM	DAVID	M	DAVID M WILHELM, WI	1687 E DIVISION ST		RIVER FALLS	WI	540221571	0.594906637	25
1164817961	DALEY	PATRICK		PATRICK DALEY, WI	S68W15500 JANESVILLE RD		MUSKEGO	WI	531502613	0.594915947	25
1215248927	ASBURY	ANDREW	M	ANDREW M ASBURY, WI	2408 FOUR MILE RD		RACINE	WI	53402	0.595006429	25
1033119276	MARTINI	JOHN	A	JOHN A MARTINI, WI	3805B SPRING ST	STE 250	RACINE	WI	534051641	0.59616266	25
1225355183	WHITE	VICTORIA	A	VICTORIA A WHITE, WI	16TH STREET COMMUNITY HEALTH CENTER	1032 S CESA	MILWAUKEE	WI	53204	0.596263212	25
1295730240	PACE	MICHAEL	T	MICHAEL T PACE, WI	315 W OAK ST		SPARTA	WI	546562150	0.596492175	25
1235234238	GRAY	PAMELA	JEAN	PAMELA JEAN GRAY, WI	UNIVERSITY OF WISCONSIN EAU CLAIRE STUDENT HEALTH SE	CREST WELLN	EAU CLAIRE	WI	54701	0.596699046	25
1841242021	HILQUIST	ERIC	W	ERIC W HILQUIST, WI	3051 CAHILL MAIN		FITCHBURG	WI	537117109	0.596795319	25
1598720575	SPENCER	JOHN	R	JOHN R SPENCER, WI	2005 MIDWAY RD		MENASHA	WI	549527002	0.596896822	25
1598713026	DEVERMANN	ROBERT	B	ROBERT B DEVERMANN, WI	620 WARREN ST		REDGRANITE	WI	549709391	0.596928935	25
1992296461	SWARTZ	JESSA	L	JESSA L SWARTZ, WI	1881 COUNTY ROAD XX		KRONENWETTER	WI	544557933	0.597646463	25
1851774822	SHARMA	CHAKSAU		CHAKSAU SHARMA, WI	4600 W LOOMIS RD STE 130		GREENFIELD	WI	532204858	0.598254334	25
1609988054	LAGUS	ARNE	T	ARNE T LAGUS, WI	235 E STATE ST		SAINT CROIX FA	WI	540244117	0.598316389	25
1659548584	SNIDER	ANDREW	DAVID	ANDREW DAVID SNIDER, WI	1625 MAPLE LN	ESSENTIA HE	ASHLAND	WI	548063768	0.598693787	25
1306819305	LEWIS	RICHARD		RICHARD LEWIS, WI	11649 N PORT WASHINGTON RD STE 114		MEQUON	WI	530923461	0.59872268	25
1174055131	BORU	EFTU	OMER	EFTU OMER BORU, WI	6611 SPRING ST		MOUNT PLEASANT	WI	534062632	0.598746145	25
1093730590	HEILMAN	PAMELA		PAMELA HEILMAN, WI	675 W WASHINGTON AVE		MADISON	WI	537032637	0.599739957	25
1255894416	WESTERN	KELSEY		KELSEY WESTERN, WI	1400 BELLINGER ST		EAU CLAIRE	WI	547035222	0.599904098	25
1528096856	RADER	JENNIFER	L	JENNIFER L RADER, WI	265 GRIFFIN ST E		AMERY	WI	540011439	0.600836992	25
1104171586	PALIN	WILLIAM	DREW	WILLIAM DREW PALIN, WI	735 N WATER ST	SUITE 911	MILWAUKEE	WI	532024100	0.600937614	25
1619932126	OKUSANYA	ADEDAPO	F	ADEDAPO F OKUSANYA, WI	2500 W SILVER SPRING DR		GLENDALE	WI	532094218	0.601070435	25
1831121433	STYGAR	KYJA	K.	KYJA K. STYGAR, WI	1400 BELLINGER ST		EAU CLAIRE	WI	547035222	0.601538458	25
1689838492	HAMPTON	JASON	A	JASON A HAMPTON, WI	3051 CAHILL MAIN		FITCHBURG	WI	537117109	0.602089547	25
1689602021	HAYDEN	JOHN	C	JOHN C HAYDEN, WI	1703 N TAYLOR DRIVE		SHEBOYGAN	WI	530811933	0.602701308	25
1548675697	ERNST	JONATHAN	R	JONATHAN R ERNST, WI	1313 FISH HATCHERY RD		MADISON	WI	537151911	0.603397385	25
1215019047	HERDRICH	GARY	M	GARY M HERDRICH, WI	1700 W PARADISE DR		WEST BEND	WI	530959795	0.60357213	25
1922493063	OMOWANILE	OMOLOLU	DANIEL	OMOLOLU DANIEL OMOWANILE, WI	515 22ND AVE		MONROE	WI	535661569	0.603838852	25
1821113531	GOETZ	GREGORY	G	GREGORY G GOETZ, WI	9431 W BELOIT RD	#119	MILWAUKEE	WI	532274367	0.604266559	25
1598752065	NESS	DENNIS	KEITH	DENNIS KEITH NESS, WI	1040 DIVISION ST		MAUSTON	WI	539481931	0.604334359	25
[truncated: 1,366 more rows]
