# Supplementary material for: Prevalence and Correlates of COVID-19 Vaccine Information on Family Medicine Practices’ Websites in the United States: Cross-sectional Website Content Analysis
Source: JMIR Form Res. 2022 Nov 17;6(11):e38425. doi: 10.2196/38425 (PMC9671487; doi:10.2196/38425)
Supplement: Multimedia Appendix 1 [file formative_v6i11e38425_app1.zip › NPI datasets/WV_NPI.csv]

NPI	last_name	first_name	middle_name	address_line1	address_line2	city	state	zip	r	target_sample	Comment
1982132866	FRAZIER	SAMANTHA	JO	400 N JEFFERSON ST		LEWISBURG	WV	249011177	0.00165735	7	Excluded, website not found
1154312452	HAMON	KATHY		415 MAIN ST		SUMMERSVILLE	WV	266511343	0.001966348	7	Excluded, website not found
1043347222	AKIN	JAY	DALE	2520 VALLEY DR		POINT PLEASANT	WV	255502092	0.002088909	7	Website Found
1144327297	CURRENCE	DAVID	JAY	909 GORMAN AVE	SUITE #4	ELKINS	WV	262414109	0.002340904	7	Excluded, not primary care
1629063532	JOHNSON	RACHEL	L.	1464 JEFFERSON ST N		LEWISBURG	WV	249011380	0.002437749	7	Website Found
1124097084	PATEL	LEELA	K	401 DIVISION ST	SUITE 306	SOUTH CHARLEST	WV	253091455	0.003330933	7	Website Found
1396024014	ALIFF	JESSICA	SUE	202 MAPLEWOOD AVE		RONCEVERTE	WV	249701334	0.004176023	7	Excluded, not primary care
1235124413	LABUS	LESTER		500 DONNALLY ST STE 203		CHARLESTON	WV	253011600	0.006344143	7	Excluded, website not found
1992070205	PHILLIPS	MELODY	MARIE	6040 UNIVERSITY TOWN CENTRE DR		MORGANTOWN	WV	265012421	0.007510533	7	Website Found
1174516553	NEWELL	RYAN	D	1 PHYSICIANS PLAZA		LOCHGELLY	WV	258669999	0.007754137	7	Website Found
1740249077	HARVEY	HYLA	MARIE	35 CHASE DR.		HURRICANE	WV	255268937	0.009244321	7	Website Found
1124111091	DELANOY	ANNE		99 TAVERN RD		MARTINSBURG	WV	254012890	0.012333385	7	Website Found
1447256664	MARKS	EDWARD	ROBERT	1006 COMMERCE ST		WELLSBURG	WV	260701567	0.013122469	7
1982618690	KELLY	JOHN	B.	1220 LEE ST E STE 201		CHARLESTON	WV	253011864	0.016093409	7
1851371058	REVELL	DAVID		308 E MAIN ST		MILTON	WV	255411508	0.016572923	7
1780899062	TANVEER	KHAN	MERAJ	40 COMMERCE DR	SUITE 101	WESTOVER	WV	265013874	0.016578795	7
1730172297	BUTCHER	PAMELA	S	645 KANAWHA AVE		RAINELLE	WV	259621013	0.016823907	7
1366553166	MONTGOMERY	MICHAEL	T	469 EMILY DR		CLARKSBURG	WV	263015512	0.017647126	7
1295798098	VIDOT	MILAGROS	MERCEDES	500 CHERRY ST	ATTN: HOSPI	BLUEFIELD	WV	247013306	0.019403695	7
1659641009	ARVON	ALEXANDRI		299 MEDICAL CT		MARTINSBURG	WV	254012899	0.020433737	7
1174795561	MAIERS	KANE	ALEXANDER	10 ADAMS AVE		HUNTINGTON	WV	257011131	0.022621007	7
1316917248	WARD	MICHAEL		408 ALEXANDER STREET		CEDAR GROVE	WV	25039	0.025646806	7
1891798625	VANCE	SHARILEDA	C	800 GRAND CENTRAL MALL	SUITE 4	VIENNA	WV	261054131	0.026853717	7
1932115938	RUNYON	RYAN	T	904 HARRISON ST		PRINCETON	WV	247403011	0.026880464	7
1366852261	MOYERS	AMY		1 MEDICAL CENTER DRIVE		MORGANTOWN	WV	265069186	0.028635368	7
1093723207	WITT	MICHAEL	JOSEPH	ALCAN ROLLED PRODUCTS	CENTURY ROA	RAVENSWOOD	WV	26164	0.029436348	7
1528025350	SAYRE	AMY	PARKER	555 MAIN ST		CHAPMANVILLE	WV	25508	0.035064372	7
1043395668	ROGERS	LARRY	CALVIN	7 MEMORIAL DRIVE		PETERSBURG	WV	268470007	0.037077133	7
1639140759	SOKOS	MATHEW	GUS	58 16TH STREET	WHEELING CL	WHEELING	WV	26003	0.037634008	7
1619085735	HAWKINS	KRISTINA	RENAE	401 6TH AVE		MONTGOMERY	WV	251362116	0.038747265	7
1043237613	ANDERSON	CONSTANCE	L.	200 MAPLEWOOD AVE		RONCEVERTE	WV	249701334	0.039088863	7
1811280233	LEMASTER	RONALD		750 OAK ST		KENOVA	WV	255301517	0.039992903	7
1528013703	MYERS	CLIFFORD	J	100 FAIR AVE		MIDDLEBOURNE	WV	261499622	0.041252329	7
1003896994	AMAN	TAMRA		3100 MACCORKLE AVE SE STE 205		CHARLESTON	WV	253041228	0.042433676	7
1295726685	CHUA	CATHERINE	M.	812 GORMAN AVE		ELKINS	WV	262413181	0.042837162	7
1417377193	MILLER	RYAN		2010 DOCTOR OATES DR STE 102		MARTINSBURG	WV	254018896	0.043313506	7
1750382297	MACAULAY	BRIAN	WAYNE	116 HILLS PLZ		CHARLESTON	WV	253872438	0.046243454	7
1568783702	HAUGHT	MARCIA	J	426 8TH ST STE 301		GLEN DALE	WV	260381451	0.046391787	7
1932202231	ARAUJO	ARMANDO		12960 SHORTLINE HWY		PINE GROVE	WV	26419	0.046450225	7
1629176540	ADKINS	KENNETH		1563 SAND PLANT RD		SOUTH CHARLEST	WV	253096120	0.047007944	7
1710229448	VELASCO	RODRIGO	ERNESTO	701 MADISON AVE		MADISON	WV	251301669	0.049902304	7
1316117815	BRENNAN	EDWARD	P	118 MARKET ST		MANNINGTON	WV	265821131	0.051443433	7
1104804814	MARCUZZI	MARY	L	1723 WASHINGTON BLVD		HUNTINGTON	WV	257015317	0.051953846	7
1093929036	BOWEN	JON	R	386 AIRPORT RD		CHAPMANVILLE	WV	255089202	0.052303879	7
1326071184	SCOTT	JAMES	DAVID	176 MEDICAL CENTER DR		RAINELLE	WV	259621064	0.052388132	7
1669705091	YADIKI	BHANU PRA		1340 HAL GREER BLVD		HUNTINGTON	WV	257013804	0.055812712	7
1427051390	HEAVNER	ROBERT	RANDAL	800 GRAND CENTRAL MALL	SUITE 4	VIENNA	WV	261054131	0.055869282	7
1528170065	MONTELEONE	GAETANO	P	1 MEDICAL CENTER DRIVE		MORGANTOWN	WV	26506	0.057026077	7
1366546947	BUKOVINSKY	CHARLES		97 GREAT TEAYS BLVD	SUITE 6	SCOTT DEPOT	WV	255609815	0.057147123	7
1316038607	JOHNSON	ROGER	T	MAIN ST	FAMILY HEAL	PINEVILLE	WV	24874	0.058292088	7
1043400898	MORRIS	IRA	A.	35767 POND FORK RD		WHARTON	WV	252080089	0.059273185	7
1265508774	DAWSON	ANITA	TABOR	1798 MIDLAND TR	US RT 60E	MILTON	WV	255419507	0.060668139	7
1215035209	CASTO	WILLIAM	JEFFREY	628 CHURCH ST S	BOX 46	RIPLEY	WV	252711618	0.06194847	7
1982866166	OMAR	HOSSAI		527 MEDICAL PARK DR STE 500		BRIDGEPORT	WV	263309010	0.063100319	7
1346650314	HILL	AMANDA	KATE	1 MEDICAL CENTER DRIVE		MORGANTOWN	WV	265069186	0.065365431	7
1144227885	BENNETT	SARITA	L	RR 2 BOX 386		MARLINTON	WV	249549743	0.065744529	7
1447622410	HOFREUTER	DONALD		61 29TH ST		WHEELING	WV	260034161	0.065802642	7
1326469370	BOZEK	ALEXIA	FRANCES F	1 MEDICAL CENTER DRIVE		MORGANTOWN	WV	265069186	0.06637908	7
1962616789	MICHAEL	BARBARA	M	107 KOONTZ AVE STE 200		CLENDENIN	WV	250459581	0.068379345	7
1962509281	FARNSWORTH	MARK	BRYAN	RR 4 BOX 315		PHILIPPI	WV	264169591	0.069906031	7
1124008917	JAIN	RAJIV	K.	2900 1ST AVE		HUNTINGTON	WV	257021241	0.070245456	7
1891892626	BENDER	DAVID	BRIAN	500 MARKET ST		GRAFTON	WV	263541184	0.070282105	7
1952750465	WILSON	MICHAEL	E	1000 NATIONAL RD		WHEELING	WV	26003	0.070609183	7
1720349475	DILLY	JAMIE	LOUISE	200 MAPLEWOOD AVE		RONCEVERTE	WV	249701361	0.071500687	7
1649250341	VANCE	CHARLES		7400 LYNN AVE		HAMLIN	WV	255231138	0.071637662	7
1093835779	RHEE	JOHN	F	5107 KANAWHA AVE		CHARLESTON	WV	253042113	0.071779385	7
1174612907	KANURI	KARUNASRE		1115 2ND AVE		WEST LOGAN	WV	256013309	0.07205651	7
1902866080	HARPER	GLENN	ANTHONY	1340 HAL GREER BLVD		HUNTINGTON	WV	257013804	0.072092711	7
1003803891	HOLBERT	CECIL	TODD	3 HEALTH CARE DRIVE		PHILIPPI	WV	26416	0.072841927	7
1477998409	CURRY	MATTHEW	B	1600 MEDICAL CENTER DR	SUITE 1500	HUNTINGTON	WV	257013656	0.073314359	7
1649485350	NULPH	LAURA	LEA	314 PINE STREET		FRANKLIN	WV	26807	0.073510571	7
1083764666	DEPETRO	JOSEPH	J	69 8TH ST		WELLSBURG	WV	260701605	0.074665517	7
1366479248	HURT	BUDDY		22 FLEMING DRIVE		HARTS	WV	25524	0.076133033	7
1659319457	GORBY	BRUCE	A.	US ROUTE 219 AND 250		MILL CREEK	WV	262800247	0.07628211	7
1790782753	ENDICOTT	JAMES	WILLIAM	108 MINGO ST		KERMIT	WV	256740430	0.076556987	7
1992729701	ARNETT	JAMES	ALLEN	1 MED CENTER DR		CLARKSBURG	WV	263014155	0.077365673	7
1083889323	FRITZIUS	ASHLEY	MARIE	176 MEDICAL CENTER DR		RAINELLE	WV	259621064	0.078841734	7
1588831523	BROWN	YEKATERIN	O	426 8TH ST STE 201		GLEN DALE	WV	260381451	0.078987543	7
1427403807	FRAZEE	MELINDA		100 STONEY HILL RD		FAIRMONT	WV	265541589	0.080145162	7
1689899510	BRADFORD	JOSHUA		707 CHESTNUT ST		SOUTH CHARLEST	WV	253092003	0.081057654	7
1760581326	WOOFTER	DOMINICK	RYAN	1664 E PIKE STREET		CLARKSBURG	WV	263016011	0.081363299	7
1982651121	TAMPOYA	MANOLO	D	75 W 4TH AVE		WILLIAMSON	WV	256613509	0.082356092	7
1972849891	SOMMERS	MARTHA	A.	1600 MEDICAL CENTER DR STE 1500		HUNTINGTON	WV	257013657	0.084162725	7
1811958820	CORNELL	JOHN	E	1340 HAL GREER BLVD		HUNTINGTON	WV	257013800	0.084384123	7
1811998743	BHASIN	RAM	PAL	1609 STADIUM DR		BLUEFIELD	WV	247013321	0.085554115	7
1740404375	ABBAS	MUNEEL		183 E 2ND AVE STE 1		WILLIAMSON	WV	256613601	0.087043241	7
1417146663	MUTETWA	SOLOMON	MAPETO	111 S GROVE ST STE 1		PETERSBURG	WV	268471805	0.088743107	7
1619960176	VASILAKIS-DON	AMY	ANNE	1315 MT. DECHANTAL ROAD		WHEELING	WV	260036392	0.090134034	7
1063473072	FRANKS	ADAM	M	1600 MEDICAL CENTER DR	SUITE 1500	HUNTINGTON	WV	257013656	0.091495392	7
1144260993	MEURER	SUSANN	APGAR	1540 SPRING VALLEY DR		HUNTINGTON	WV	257049300	0.09406306	7
1447484803	ALBAUGH	MIRANDA	LYNN	1355 EDWIN MILLER BLVD STE A		MARTINSBURG	WV	254043703	0.094998015	7
1639516412	JONES	ASHLEY	GAYLE	1416 MACCORKLE AVE SW		CHARLESTON	WV	253031324	0.09644036	7
1710207287	CREMEANS	RYAN		1340 HAL GREER BLVD		HUNTINGTON	WV	257013804	0.09868458	7
1073689923	CHAPMAN	MELISSA	ANN	102 RESERVATION AVENUE		BECKLEY	WV	25801	0.098734384	7
1376569137	MADUCDOC	SERAFINO	S	320 JONES AVENUE		OAK HILL	WV	25901	0.099245142	7
1528170438	MUSCARI	MICHAEL	A	COOK PARKWAY	FAMILY HEAL	OCEANA	WV	248701710	0.099327937	7
1396006946	HENRY	ZACHARY	W	302 COLUMBIA ST		WEST UNION	WV	264561108	0.099542071	7
1003824640	OSBORNE	CYNTHIA	M	46 RED OAK DR		CRAIGSVILLE	WV	262053102	0.099583295	7
1750600896	GLOVER	BRENT		100 HOYLMAN DR		GASSAWAY	WV	266249318	0.099722105	7
1841609419	SUTCH	CHRISTINE	A	6040 UNIVERSITY TOWN CENTER		MORGANTOWN	WV	26501	0.099869209	7
1437242518	BREHM	JULI	V	RT 1		RAVENCLIFF	WV	25913	0.100174829	7
1376802074	SMITH	TEMPLETON		3200 MACCORKLE AVE SE	SUITE B16	CHARLESTON	WV	253041227	0.100725235	7
1598822207	FRYER	STEPHEN	FULLER	120 MEDICAL PARK DR	SUITE 300	BRIDGEPORT	WV	263309012	0.103089554	7
1124443445	JAVAN	AFSHIN		171 TAYLOR ST		HARPERS FERRY	WV	254253641	0.103890344	7
1477931251	TEUBERT	JUSTIN	ANDREW	527 MEDICAL PARK DR STE 500		BRIDGEPORT	WV	26330	0.104287002	7
1285068668	KABBARA	ZOUHAIR		250 STANAFORD RD STE 102		BECKLEY	WV	25801	0.104299253	7
1912933995	BAILEY	JAMES	DESPARD	120 MEDICAL PARK DR STE 300		BRIDGEPORT	WV	263309013	0.104357523	7
1497725030	ARTHURS	CHARLES	BRIAN	1000 MON HEALTH MEDICAL PARK DR STE 1201		MORGANTOWN	WV	26505	0.105236667	7
1154412435	STAFFORD	BRYAN	S	MAIN ST	FAMILY HEAL	PINEVILLE	WV	24874	0.106257918	7
1457873770	LEWIS	JESSICA	MARIA	225 RUSSELL AVE		NEW MARTINSVIL	WV	261551572	0.106790516	7
1841381035	LEWIS	SANDRA	J	4004 MACCORKLE AVE SE	SUITE 1A	CHARLESTON	WV	253041672	0.108085842	7
1598296642	LEO	ALYSON	MARGARET	1 MEDICAL CENTER DR RM 204		MORGANTOWN	WV	265061200	0.109126841	7
1922260496	PATEL	ROHIT		117 GOFF MOUNTAIN RD		CROSS LANES	WV	253131434	0.111052201	7
1265889844	YOST	MARK	ALLEN	401 VERMILLION STREET		ATHENS	WV	247120697	0.111854238	7
1679680706	DATTOLA	RICHARD	K	1 MEDICAL CENTER DRIVE		MORGANTOWN	WV	26506	0.112575705	7
1265539084	VILLARAZA	CHRISTOPH	Z	500 MARKET ST		GRAFTON	WV	263541184	0.112837662	7
1871887349	DODRILL	MELISSA	S	122 CENTER ST		CLAY	WV	250437046	0.114077572	7
1740263151	AUBLE	DEBRA	MARIE	RT. 4 & 20 SOUTH		ROCK CAVE	WV	26234	0.115059772	7
1396781670	ALLAN	BENJAMIN		143 PEYTON STREET		BARBOURSVILLE	WV	25504	0.115935287	7
1265478341	SHETTY	RAM	M	428 MORGANTOWN STREET		KINGWOOD	WV	26537	0.116643951	7
1588776025	SELBY	JOSEPH	B	1 MEDICAL CENTER DRIVE		MORGANTOWN	WV	26506	0.119175026	7
1184715948	GAMPONIA	MELISSA	JOSE	208 MACCORKLE AVE SE		CHARLESTON	WV	253141160	0.119337971	7
1780659342	FISHER	DONNA	R	112 KUYKENDALL LANE		MOOREFIELD	WV	26836	0.120450806	7
1144215666	GLASSCOCK	TELITHA	DONET	401 12TH STREET EXT		PRINCETON	WV	247402300	0.122161036	7
1699063750	WILFORD	JILLIAN	LEE	97 ADMINISTRATIVE DR		MARTINSBURG	WV	254046378	0.122236088	7
1992748180	WHITE	MARK	DOUGLAS	5495 MAPLE LANE	MAPLE LANE	FAYETTEVILLE	WV	258409589	0.123420394	7
1245286137	CARR	DAVID	R	ROUTE 103 SUPPLY STREET		GARY	WV	24836	0.123873679	7
1114083557	SHANK	CRISCHELL	L	350 FAIRVIEW HEIGHTS RD		SUMMERSVILLE	WV	266519301	0.124175005	7
1689967192	SPROUSE	RYAN	ANDERSON	203 E 4TH AVE		RANSON	WV	254381617	0.124415045	7
1780004093	ROZARIO	EDWIN	R	58 16TH STREET		WHEELING	WV	26003	0.125050622	7
1760479133	GIVEN	WILLIAM	DOUGLAS	100 HOYLMAN DRIVE		GASSAWAY	WV	266241137	0.126711505	7
1376641761	HUMMER	JOEL	THOMAS	812 GORMAN AVE		ELKINS	WV	262413181	0.128963955	7
1114921749	BROWNING	WILLIAM	M	RT 219 NORTH		HILLSBORO	WV	24946	0.130688164	7
1457739377	AINSWORTH	KALAH		61 CAMPUS DR STE 200		MARTINSBURG	WV	254047542	0.131129598	7
1336639830	WARE	DANIELLE	CHRISTIAN	1 AMALIA DR		BUCKHANNON	WV	262012239	0.131995681	7
1265606057	POULS	AFAF	YOUSSEF	200 VETERANS AVE		BECKLEY	WV	258016444	0.135340353	7
1710070792	MARTIN	JAMES	T	201 WOODCREST DR		BECKLEY	WV	258013633	0.137470789	7
1306889456	DILLARD	MORRIS	STEPHEN	20 HOSPITAL DR		LOGAN	WV	256013473	0.137786458	7
1437140670	CARLOS	SCOTT	A	40 MEDICAL PARK	SUITE 401	WHEELING	WV	260036392	0.13841736	7
1477849743	ALLISON	ROBERT	BRUCE	1 MEDICAL CENTER DR		MORGANTOWN	WV	265061200	0.140314137	7
1134231640	MANCHIN	JOHN		100 MAIN ST		FARMINGTON	WV	26571	0.140584039	7
1073956389	LARKIN	EMILY	BLAIR	608 CHEAT RD		MORGANTOWN	WV	265084210	0.141734325	7
1710142278	MAYS	VICKY	LYNN	632 BURKE RD		MASONTOWN	WV	265429170	0.14378989	7
1033525159	WHALEY	AMANDA		509 2ND AVE		SOUTH CHARLEST	WV	253031310	0.14468908	7
1477664498	HARRIS	JEFFREY	GUY	210 N STURMER ST		BELINGTON	WV	262509215	0.145186856	7
1497013445	POOLE	DANIEL		1340 HAL GREER BLVD		HUNTINGTON	WV	257013804	0.145277826	7
1285808048	PALIWAL	HIMANSHU	HARIHAR	1322 LOCUST AVE		FAIRMONT	WV	265541436	0.145413099	7
1992904973	GABRIEL	JACLYN	L	1325 LOCUST AVENUE		FAIRMONT	WV	26554	0.146981125	7
1295826576	WEST	JOHN	D	MAIN ST	FAMILY HEAL	PINEVILLE	WV	24874	0.147499248	7
1568420586	HAYES, JR	RICHARD	D	312 6TH AVE	SUITE 3	SOUTH CHARLEST	WV	253031265	0.147727796	7
1770876021	GILLENWATER	CHRISTINA	B	273 SKIDMORE LANE		SUTTON	WV	26601	0.148595994	7
1801898861	CHRISTIANSEN	CARROLL	D	146 WILLIAMS DR		SPENCER	WV	252761826	0.151626047	7
1306921556	WESTFALL	SUE	ANN	5722 CABIN CREEK ROAD	SUITE A	DAWES	WV	25054	0.153756838	7
1659691657	PAULEY PERSIN	DANA	NICOLE	25 GARTON PLZ		WESTON	WV	264522128	0.154950546	7
1366740383	SAIDAKHMETOV	NURZHAN	R	815 QUARRIER ST		CHARLESTON	WV	253012652	0.155549967	7
1720325608	NAIR	LAURIE	B.	1600 MEDICAL CENTER DR	SUITE 1500	HUNTINGTON	WV	257013656	0.157370604	7
1962439885	CARICO	GREGORY	A	5170 US ROUTE 60		HUNTINGTON	WV	257052004	0.157464932	7
1265492797	NEVILLE	JOHN	WALLACE	3752 TEAYS VALLEY ROAD		HURRICANE	WV	25526	0.160122705	7
1851334650	DEL GIORNO	LOUIS	JOHN	329 AIKENS CTR		MARTINSBURG	WV	254016204	0.161495404	7
1689776387	TANNER	ANDY	R	1201 WASHINGTON ST E	SUITE 108	CHARLESTON	WV	253011834	0.161994985	7
1174133243	SHEPPARD	JACQULYN	MARIE	2647 RACEVIEW DR		ONA	WV	255459636	0.162592738	7
1295834810	HOLLEY	ROBERT	M	2500 JEFFERSON AVE		PT PLEASANT	WV	25550	0.162934711	7
1023087954	CHOUINARD	SARAH	B	122 CENTER ST		CLAY	WV	250437046	0.164353587	7
1598751687	SCHWARZENBERG	MICHAEL	R	110 N PRICE ST		KINGWOOD	WV	265371120	0.164811093	7
1548328800	KOSTENKO	MICHAEL	MERRITT	3050 C & O DAM ROAD		DANIELS	WV	25832	0.165938465	7
1659661577	ESTEP	CHRISTY	ANN	506 CHESTNUT ST		SOUTH CHARLEST	WV	25309	0.166983106	7
1407877079	MATHIAS	JOHN	A.	1 AMALIA DR		BUCKHANNON	WV	262012239	0.167642188	7
1457450397	METZGER	TIMOTHY	P	512A CHURCH ST S		RIPLEY	WV	252711616	0.169706079	7
1801829593	EMERY	GWENDOLYN	ARENS	608 CHEAT RD		MORGANTOWN	WV	265084210	0.16990427	7
1740275676	HESS	DAVID	ELWOOD	215 W MAIN ST		BRIDGEPORT	WV	263301748	0.171176479	7
1386627743	RADCLIFFE	ERIC	J	527 MEDICAL PARK DR STE 500		BRIDGEPORT	WV	263309010	0.173552708	7
1427019421	BECKER	JAMES	BERNARD	1600 MEDICAL CENTER DR	SUITE 1500	HUNTINGTON	WV	257013656	0.173912481	7
1528022795	HARRAH	GREGORY	S.	3857 TEAYS VALLEY RD	SUITE I	HURRICANE	WV	255269480	0.174290547	7
1891290144	SONGER	BREANN	M	40823 MIDLAND TRL E		WHITE SULPHUR	WV	249865064	0.175794897	7
1770597171	CHATTIN	RONALD	D	515 MAIN ST		MADISON	WV	25130	0.180219015	7
1740350883	HARNED	MAX	A	ONE MEMORIAL DRIVE	RT 26 NORTH	BRUCETON MILLS	WV	265259500	0.180665432	7
1972507887	JOHNSON	HELEN	REBECCA	99 TAVERN RD		MARTINSBURG	WV	254012890	0.182911329	7
1215904362	SABIO	ARTURO	BICASAN	196 RIVERVIEW DR		SUTTON	WV	266011315	0.183670669	7
1770727836	CARPENTER	SHANNON	LEIGH	12 KANAWHA TER		SAINT ALBANS	WV	25177	0.184353846	7
1154416725	WILSON	KENDALL	L	409 NORTH LEE STREET		LEWISBURG	WV	249010626	0.184674556	7
1295224095	TALLA	SWATHI		135 S PENN AVE		HARRISVILLE	WV	263621371	0.18627744	7
1891037438	HILL	CHRISTOPH	MICHAEL	5447 MAPLE LN		FAYETTEVILLE	WV	258406872	0.189595577	7
1073533873	SELLA	GABRIEL	N	25 REID AVE		WHEELING	WV	260031444	0.189644373	7
1295840593	STA. ANA	ENRIQUE	COLLANTES	1100 HOSPITAL DR		HURRICANE	WV	255268712	0.189705212	7
1780800110	WILEY	NICOLE		401 DIVISION ST	SUITE 205	SOUTH CHARLEST	WV	25309	0.1900193	7
1023250305	LAKHANI	RASIKLAL	HARIDAS	506 11TH AVE W		HUNTINGTON	WV	257013032	0.194699768	7
1518171560	DAVIS	SCOTT	EDWARD	203 KENOVA AVE		WAYNE	WV	255709795	0.195743379	7
1366482010	REISENWEBER	HARVEY	D	101 MARCLEY DR		MARTINSBURG	WV	254012977	0.196052961	7
1306949953	CARPER	MARSHALL	J	1201 WASHINGTON STREET, EAST, SUITE 108		CHARLESTON	WV	25301	0.197012407	7
1467941633	BERRY	ELLEN		2585 3RD AVE		HUNTINGTON	WV	257031642	0.197585152	7
1467413476	COLE	JACQUELIN	N	1600 MEDICAL CENTER DR	STE 1500	HUNTINGTON	WV	257013656	0.199095704	7
1366447450	WORKMAN	TIMOTHY	O	296 FAIR ST.	TIMOTHY O.	LEWISBURG	WV	249012632	0.199110108	7
1568498277	COURTNEY	SUZANNE	WHITNEY	527 MEDICAL PARK DR STE 500		BRIDGEPORT	WV	263309010	0.199543851	7
1487659561	SMITH	BELINDA	K	1464 JEFFERSON ST N		LEWISBURG	WV	249011380	0.200375496	7
1053726521	YI	JAMES		400 N JEFFERSON ST		LEWISBURG	WV	249011177	0.200646139	7
1346241874	ENTRESS	CHERYL	P	58 16TH ST		WHEELING	WV	260033660	0.20133521	7
1316517139	LAWS	KAYLA		252 RURAL ACRES DR		BECKLEY	WV	258013503	0.202861953	7
1134230311	MCDANIEL	MARK	ELLIOTT	2827 5TH AVE		HUNTINGTON	WV	257021435	0.202931182	7
1720048333	GIBBS	MICHAEL	W	4 CHATEAU LN		BARBOURSVILLE	WV	255041626	0.2034976	7
1750461190	THACKER	ANTHONY	WAYNE	1155 MAIN ST		MILTON	WV	255411217	0.20403748	7
1902066889	FINCHAM	JASON	B	122 PINNELL ST		RIPLEY	WV	252719101	0.204521807	7
1508286816	GUERRERO	MANUEL		1 MEDICAL PARK		WHEELING	WV	26003	0.20452852	7
1730106592	MOXLEY	CLYDE	G.	10 AMALIA DR	SUITE B-1	BUCKHANNON	WV	262012271	0.205109403	7
1194018093	BRYANT	ANDREW	D	800 GARFIELD AVENUE		PARKERSBURG	WV	26101	0.207442441	7
1679735930	CLARK	PATRICIA	MICHELLE	401 6TH AVE		MONTGOMERY	WV	251362116	0.209112988	7
1912439019	NICHOLS	DARRIN	EARL	3200 MACCORKLE AVE SE	ROBERT C. B	CHARLESTON	WV	253041227	0.209211072	7
1558561647	SMITH	JASON	P	3755 TEAYS VALLEY RD		HURRICANE	WV	255269706	0.210389543	7
1528038668	HADLEY	JENIFER		3729 TEAYS VALLEY RD STE 100		HURRICANE	WV	255269705	0.211388776	7
1003839663	MCNEEL	JACOB	CAMERON	250 STANAFORD ROAD	STE 210	BECKLEY	WV	258013140	0.212318049	7
1043239817	SMITH	JOHNNY	DWAYNE	11 N LOCUST ST		BUCKHANNON	WV	262012231	0.215065438	7
1184653727	LINGER	ROBERT	THOMAS	3100 MACCORKLE AVENUE SE	SUITE 311	CHARLESTON	WV	25304	0.217192484	7
1275519878	BLACKBURN	RICHARD	JAY	705 WASHINGTON ST		RAVENSWOOD	WV	261641729	0.218365128	7
1073546610	GARNER	SUSAN	LEAH	916 W MAIN ST		BRIDGEPORT	WV	263301651	0.218523983	7
1598877409	MUSCARI	SAMUEL	A	MAIN STREET	FAMILY HEAL	PINEVILLE	WV	248741650	0.218612293	7
1770595043	EARLEY	WILLIAM	JEFFREY	800 GRAND CENTRAL MALL STE 11		VIENNA	WV	261054100	0.222336032	7
1417945304	SEIDLER	DONALD	L	4602 MACCORKLE AVE SE		CHARLESTON	WV	253041848	0.222818899	7
1851364475	PENCE	LORENZO	L	400 NORTH JEFFERSON ST		LEWISBURG	WV	24901	0.223003651	7
1609047109	DUNAVANT	KELLY	W	65 PROFESSIONAL PL STE 102103		BRIDGEPORT	WV	263300258	0.2256176	7
1396066692	SINGZON	LEA ANGEL	M	2673 DAVISSON RUN RD STE 101		CLARKSBURG	WV	263016838	0.228410172	7
1477750198	BIOLA	JOHANNA	FISHER	812 GORMAN AVE		ELKINS	WV	262413181	0.228447664	7
1528562048	HAJIRAN	CYRUS	JAMES	608 CHEAT RD		MORGANTOWN	WV	265084210	0.229120864	7
1316917966	BYRON	BRANDON	PATRICK	6000 MEMORIAL CHURCH DRIVE		MORGANTOWN	WV	26501	0.23171745	7
1912091133	VILLANUEVA	IDA	Z	252 RURAL ACRES DR		BECKLEY	WV	258013503	0.232399464	7
1730176900	SCHULTZ	JOHN	P	2619 PENNSYLVANIA AVE	SUITE 3	WEIRTON	WV	260623752	0.233614326	7
1033400379	O'NEIL	PATRICK	FRANCIS	4803 GERRARDSTOWN RD		INWOOD	WV	254283450	0.236132792	7
1306874839	DUFFY	CAMERON	DEWAYNE	37 VERONICA DR		MARTINSBURG	WV	254043756	0.237506372	7
1881850592	BILLIPS	RONALD	WAYNE	3016E CUMBERLAND RD		BLUEFIELD	WV	247014858	0.239107533	7
1053364778	CIPOLETTI	PATSY	P	1421 COMMERCE STREET		WELLSBURG	WV	260701320	0.239240773	7
1316037146	VASICEK	RICHARD	E	177 MIDDLETOWN RD STE 1		FAIRMONT	WV	265548254	0.239469088	7
1043252752	WHYTE	JOHN	J	31 TAYLOR ST		HARPERS FERRY	WV	254259519	0.240665747	7
1598769424	PARKINS	GRANT	STEPHEN	200 HOSPITAL DR		SPENCER	WV	252761050	0.24294997	7
1770004988	LAYNE	KODI		7127 HARPER RD		GLEN DANIELS	WV	258329371	0.24357199	7
1508808007	RAGO	ANDRES	LAURENTE	135 MAIN STREET		KEYSTONE	WV	24868	0.244929207	7
1164684346	SECRET	ASHLEE	A	527 MEDICAL PARK DR	SUITE 500	BRIDGEPORT	WV	263309007	0.245251842	7
1659319887	WOLFE	LORN	AUGUSTIN	2287 S MOUNTAINEER HWY		THORNTON	WV	264407171	0.246011466	7
1437174851	MARCUCCI	ANTHONY	DAVID	6000 MEMORIAL CHURCH DRIVE		MORGANTOWN	WV	26501	0.246367985	7
1114165784	BURCK	CARI	C	1115 20TH ST STE 100		HUNTINGTON	WV	257032072	0.246819066	7
1336348796	STEWART	SAMUEL	W	908 SCARBRO ROAD		SCARBRO	WV	259170337	0.247745158	7
1033370051	GALAPON	PHILIP	A	650 E MCDONALD AVE		MAN	WV	256351012	0.248067367	7
1942644281	SAKELLARIDES	GABRIELLE	D.	1929 MASON DIXON HWY		MAIDSVILLE	WV	265418152	0.25023399	7
1316917719	GLOGOWSKI	KAREN	A	1 MEDICAL CENTER DR.		CLARKSBURG	WV	26301	0.25192726	7
1083610349	LIM	MELY	C.	8 COURTNEY DRIVE		CHARLESTON	WV	253042699	0.252935886	7
1912933151	TACKETT	CHANDOS	DEWAYNE	5170 US RT 60 EAST		HUNTINGTON	WV	25705	0.253168259	7
1407802218	SWISHER	FRANK	D	134 INDUSTRIAL PARK RD		JANE LEW	WV	263780880	0.253631813	7
1487634275	KESSINGER	LINDA	L	503 ROOSEVELT BLVD		ELEANOR	WV	25070	0.254599685	7
1215347729	VAN HORN	LEE		1340 HAL GREER BLVD		HUNTINGTON	WV	257013804	0.254708182	7
1942296132	BEANE	JAMES	MICHAEL	2610 CAMDEN AVE		PARKERSBURG	WV	261015652	0.255767751	7
1861786568	MAYS	ALBERT	GENE	658 BURKE ROAD		MASONTOWN	WV	26542	0.25682237	7
1447241310	PETTRY-HULTMA	KAREN	L.	RR 3 BOX 9		FAYETTEVILLE	WV	25840	0.256898395	7
1154318632	CRITES-SAMS	DEBRA	R	1478 MAPLEWOOD AVE		RONCEVERTE	WV	249708017	0.258625103	7
1649370388	RHODES	MAURICE	C.	2673 DAVISSON RUN RD STE 101		CLARKSBURG	WV	263016838	0.258962696	7
1578090486	FRYMIER	AARON	M	921 MINERAL RD # 101		GLENVILLE	WV	263511342	0.260237757	7
1750478269	HESS	MICHAEL	RAYMOND	401 N PIKE ST		GRAFTON	WV	263541268	0.26057682	7
1306835152	SHANK	JOHN	STEPHEN	350 FAIRVIEW HEIGHTS RD		SUMMERSVILLE	WV	26651	0.261544921	7
1063899664	CHILDERS	RAECHAL	ANN	252 RURAL ACRES DR		BECKLEY	WV	258013503	0.261593894	7
1043273642	SEDLMEYER	TROY	LYNN	900 FAIRMONT RD		MORGANTOWN	WV	265013847	0.261803321	7
1366440661	SIBOLD	SOPHIA	A	200 HEALTH CENTER DRIVE		UNION	WV	249830000	0.262106914	7
1952448532	PRIDDY	MYRA	D.	315 FAIRVIEW HEIGHTS RD		SUMMERSVILLE	WV	266511086	0.262677772	7
1003179326	CECIL	MOLLIE	MCCARTNEY	150 MEMORIAL DR		KINGWOOD	WV	26537	0.263154276	7
1710986658	MYERS	MARK	A	RR 3 BOX 142	HUNT CLUB P	RIDGELEY	WV	267539500	0.264011838	7
1790788545	BRAHAM	JEFFERY	T	800 GRAND CENTRAL MALL	SUITE 4	VIENNA	WV	261054131	0.264054118	7
1194758003	GARLITZ	JOHN	MARK	1464 JEFFERSON ST N		LEWISBURG	WV	249011380	0.264151794	7
1760433254	CANTERBURY	JAYNE	LADIER	15 DUNLAP STREET		UNION	WV	249830646	0.266837496	7
1770526139	PALKO	PETE	JOSEPH	3 HEALTHCARE DR		PHILIPPI	WV	264169405	0.267504567	7
1386718484	BENSENHAVER	DEWEY	F	100 HOSPITAL DR STE 1		PETERSBURG	WV	268479570	0.267686472	7
1083636377	MOORE	I. ELAINE		311 8TH AVE		SAINT ALBANS	WV	25177	0.267727482	7
1477516722	WOOD	RALPH	E	1307 LAFAYETTE AVE		MOUNDSVILLE	WV	260412316	0.268709367	7
1518936913	MILLER	WILLIAM	SMITH	201 S PRESTON ST STE A		RANSON	WV	254381675	0.27022776	7
1134643513	NEW	SUMMER	NICOLE	38 HOSPITAL DR		LOGAN	WV	256013452	0.27033945	7
1538121850	O'HANLON	KATHLEEN		1600 MEDICAL CENTER DR	SUITE 1500	HUNTINGTON	WV	257013656	0.2706987	7
1710939665	LASURE	REX	D	40 MEDICAL PARK STE 401		WHEELING	WV	260036392	0.270819641	7
1265964449	CURRY	SARAH	ALICE	273 SKIDMORE LN		SUTTON	WV	266019272	0.273609092	7
1427034529	RADER	DANNY		4602 MACCORKLE AVE SE		CHARLESTON	WV	253041848	0.273943855	7
1679590202	MARTIN	DALLAS	B	1106 SKYTOP CIR		CHARLESTON	WV	253142222	0.274980237	7
1922001767	STOOKE	KIM	M	800 GRAND CENTRAL MALL	SUITE 4	VIENNA	WV	261054131	0.275645783	7
1134136674	JUSTICE	JOSEPH	B	5170 US RT 60 EAST		HUNTINGTON	WV	25705	0.276141765	7
1073512224	SCHMITT	SUSAN	ANN	229 WALNUT ST		PARSONS	WV	262871046	0.276203949	7
1205013703	NOON	SAIMA	N	170 THOMPSON DR		BRIDGEPORT	WV	263302608	0.27725269	7
1699799015	FRAME	JOHN	OLDHAM	4501 MACCORKLE AVE SW	SUITE 301	SOUTH CHARLEST	WV	253091444	0.279187189	7
1992963185	GHERMAN	JILL	K	527 MEDICAL PARK DR	SUITE 500	BRIDGEPORT	WV	263309008	0.279348843	7
1275732216	LADD	JENNIFER	JEANETTE	500 DONNALLY ST STE 203		CHARLESTON	WV	253011600	0.280958577	7
1609878222	DOYLE	DANIEL	BARRY	908 SCARBRO RD		SCARBRO	WV	259178837	0.281405824	7
1821086745	KOLANKO	JOSHUA	E	3136 WEST ST		WEIRTON	WV	260624637	0.281947239	7
1457443707	DOWDY	AMY	W	252 RURAL ACRES DR		BECKLEY	WV	258013503	0.282640692	7
1538180799	O'LOUGHLIN	GERARD	J.	1 AMALIA DR		BUCKHANNON	WV	262012239	0.282802024	7
1558352732	TOPARIS	ROBERT	LEE	601 HOLDEN RD		HOLDEN	WV	25625	0.282967522	7
1154371912	LOPEZ	MARY RUTH	MOTOMAL	233 WARM SPRINGS AVE		MARTINSBURG	WV	254043825	0.283951631	7
1588849756	FORDYCE-RICHA	LARISSA	JANETTE	1300 FORT PIERPONT DR STE 101		MORGANTOWN	WV	265081314	0.28643135	7
1477809317	MCNAIR	BETHANY	DIANE	150 MEMORIAL DR		KINGWOOD	WV	265371141	0.288020335	7
1114981024	MANUEL	ERNESTO		396 DINGESS ST		LOGAN	WV	256013624	0.28905377	7
1598980682	SCHMITT	BRADLEY	ADAM	20 MEDICAL PARK	SUITE 306	WHEELING	WV	260036390	0.290609697	7
1124521919	STRICK	VICTORIA		6040 UNIVERSITY TOWN CENTRE DR		MORGANTOWN	WV	265012421	0.291409347	7
1861493306	KNIERIM	TIMOTHY	HENRY	40 MEDICAL PARK	SUITE 401	WHEELING	WV	260036392	0.2916807	7
1033107016	HAAG	MATTHEW	JOHN	115 SUMMERS HOSPITAL RD		HINTON	WV	259515172	0.291984593	7
1861587990	VILLANUEVA	MANUEL	BUNOAN	6070 ROBERT C BYRD DRIVE		BRADLEY	WV	25818	0.292593287	7
1952470841	WENTZEL	PETER	V.	725 NORTH PIKE STREET		GRAFTON	WV	263541270	0.293155547	7
1225061187	JUGO	FELIPE	EVANGELIS	401 6TH AVE STE 304B		MONTGOMERY	WV	251362116	0.293339945	7
1013220060	TOMES	LAUREN	J	1511 JOHNSON AVE	STE 104	BRIDGEPORT	WV	263301016	0.294498011	7
1023257599	MILLER	JEREMIAH	D	302 W. MAIN ST.		SOPHIA	WV	25921	0.2960516	7
1720221120	BUCKLEY	JONATHAN	DOUGLAS	3200 MACCORKLE AVE SE		CHARLESTON	WV	253041227	0.297609298	7
1619206315	SWEET	ELIZABETH	SUE	3200 MACCORKLE AVE SE		CHARLESTON	WV	253041227	0.297908209	7
1184158107	KENNEDY	CHRISTOPH	PAUL	1464 JEFFERSON ST N		LEWISBURG	WV	249011380	0.298514787	7
1174794069	WATKINS	RUTHANNE	M	1511 JOHNSON AVE		BRIDGEPORT	WV	263301016	0.299120857	7
1346367745	CHERRY	ANGELA	D	171 TAYLOR STREET		HARPERS FERRY	WV	25425	0.300165726	7
1366540106	BOWLES	WILLIAM	G.	2673 DAVISSON RUN RD STE 101		CLARKSBURG	WV	263016838	0.300185111	7
1922212117	WILLIAMS	JEREMY	SCOTT	1 GARTON PLZ		WESTON	WV	264522128	0.301265981	7
1902846645	HANSEN	ZACHARY	HENRY LEE	2585 3RD AVE		HUNTINGTON	WV	257031642	0.301550989	7
1720474976	SEXTON	SARAH		1340 HAL GREER BLVD		HUNTINGTON	WV	257013804	0.302691833	7
1164418737	EILERS	JOHN	W	HC 69N BOX 23		SLATYFORK	WV	262919506	0.303045336	7
1710349345	MENA	JOSHUA	LOGIN	1 MEDICAL PARK		WHEELING	WV	260036300	0.30315186	7
1629008495	COPLEY	MARY	SANDRA	1448 10TH AVE	SUITE 100	HUNTINGTON	WV	257013581	0.303705916	7
1053473116	GRAHAM	ANTHONY	W	509 4TH AVE		SAINT ALBANS	WV	251772824	0.304320549	7
1982707469	NICHOLS	CARL	EDWIN	GILMER COUNTY URGENT CARE	101 COLLEGE	GLENVILLE	WV	263510299	0.304562332	7
1184694739	PETERSON	RANDALL	WATSON	3952 TEAYS VALLEY RD		HURRICANE	WV	255268728	0.305081284	7
1235405671	BLANKENSHIP	JAMIE	YAHYA	2157 RITTER DR		DANIELS	WV	258329371	0.305175076	7
1659711166	ALLEN-LOPEZ	KELLY	E	1102 MAIN ST		RAINELLE	WV	259621297	0.307407994	7
1356536783	MALLETT	JAMES	DANIEL	1 MEMORIAL DR		BRUCETON MILLS	WV	265259500	0.309140206	7
1316900434	SWANN	CRAIG		122 PINNELL ST		RIPLEY	WV	252719101	0.3102163	7
1285603969	JACKSON	SIDNEY	BOGGESS	1 MEDICAL CENTER DRIVE	LOUIS A JOH	CLARKSBURG	WV	26301	0.312564471	7
1356311989	SINE	WILBUR	Z	1197 VAN VOORHIS RD		MORGANTOWN	WV	265053478	0.31408416	7
1821440454	EDWARDS	CHRISTOPH	GORDON	252 RURAL ACRES DR		BECKLEY	WV	258013503	0.315111778	7
1144317421	HARTMAN	IRA	FRANKLIN	11 N LOCUST ST		BUCKHANNON	WV	262012231	0.315905923	7
1740272475	GAINER	JAMES	W	812 GORMAN AVE		ELKINS	WV	262413181	0.319566332	7
1710094263	ARBOGAST	JAMES	G	1 MEDICAL CENTER DRIVE		MORGANTOWN	WV	26506	0.322412443	7
1467947713	LEVENDORF	COURTNEY		651 COLLIERS WAY STE 505		WEIRTON	WV	260625054	0.323153448	7
1528061322	COX	VICKIE	A	800 GRAND CENTRAL MALL	SUITE 4	VIENNA	WV	261054131	0.323255673	7
1265664957	PEARSON	RICHARD J	C	341 SPRUCE ST		MORGANTOWN	WV	265055504	0.323358577	7
1649274283	HAVRON	MILTON	DEAN	510 BUTLER AVE		MARTINSBURG	WV	254059990	0.324394197	7
1609838747	SHAVER	WARREN	MITCHEL	1600 MEDICAL CENTER DR	SUITE 1500	HUNTINGTON	WV	257013656	0.324551349	7
1356325005	MURPHY	JESSICA	L	72 RED OAK DRIVE		CRAIGSVILLE	WV	262050729	0.326907567	7
1497048904	SPROUSE	GRETCHEN	DAWN EGBE	203 E 4TH AVE	UHP WOMEN'S	RANSON	WV	254381617	0.32736331	7
1588810956	HAGOS	HANA	TSEGE	11924 WINFIELD RD		WINFIELD	WV	252137913	0.328563482	7
1912922980	HILSBOS	KENNETH		5 ERWIN LN STE B		FAIRMONT	WV	265541376	0.328626878	7
1952563066	JEFFRIES	JUSTIN		150 DUNCAN RD	UPMC HORIZO	BUCKEYE	WV	249249037	0.329300579	7
1568411858	LEWIS	ROGER	A	603B W STATE AVE		TERRA ALTA	WV	267641223	0.330124885	7
1770923278	STEPP	JONI	MARIE	118 12TH STREET EXT		PRINCETON	WV	24740	0.330695302	7
1346770872	MOORE	MICAH	ROBERT	400 N JEFFERSON ST		LEWISBURG	WV	24901	0.331784626	7
1972640696	APGAR	DAVID	ALAN	5933 E PEA RIDGE RD		HUNTINGTON	WV	257052629	0.332327194	7
1497867311	FLAIM	ANTHONY	R	COOK PKWY	FAMILY HEAL	OCEANA	WV	248701710	0.335873562	7
1730725292	LESTER	TRACEY	L	103 SUPPLY STREET		GARY	WV	24836	0.336179397	7
1003175993	ROSE	JENNIFER	NICOLE	1464 JEFFERSON ST N		LEWISBURG	WV	249011380	0.336234488	7
1528208774	SHAMBLIN	LUCY	KARA	12 KANAWHA TER		SAINT ALBANS	WV	251772750	0.336368481	7
1770587172	SHORTER	RICHARD	A	756 ATHENS RD		PRINCETON	WV	247406261	0.336956314	7
1730411026	SUBEDI	NANDITA	R	100 OAK LEE DR		RANSON	WV	254384879	0.341496446	7
1760892020	COOK	BENJAMIN	CHARLES	5430 MACCORKLE AVE SE		CHARLESTON	WV	253042224	0.342261863	7
1366711277	SABO	SANDRA		111 WEDGEWOOD PL		PARKERSBURG	WV	261049226	0.342977744	7
1538137559	MCCLUNG	CHARLES	SCOTT	1464 JEFFERSON ST N		LEWISBURG	WV	249011380	0.343771353	7
1730591116	SCHLACHTER	VEL	ANNE	35 AIKEN CENTER		MARTINSBURG	WV	25404	0.345397184	7
1740263193	SHUMAN	VICTORIA	L.	1464 JEFFERSON ST N		LEWISBURG	WV	249011380	0.345589951	7
1881692671	STONESTREET	GREGORY	C.	5480 BIG TYLER RD		CROSS LANES	WV	253131116	0.346960059	7
1568422640	SPENCER	RICHARD	A	908 SCARBRO RD		SCARBRO	WV	259178837	0.347091094	7
1255373486	THOMPSON	CAREN	LEE	630 ROBERT E LEE AVE		ELKINS	WV	262413211	0.348457588	7
1487003844	KAUR	SARBJIT		40 MEDICAL PARK	SUITE 401	WHEELING	WV	260036392	0.350909132	7
1750686283	PATEL	NEHAL	T	1710 HARPER RD	RALEIGH GEN	BECKLEY	WV	258013357	0.351225029	7
1114014958	BHAVSAR	SHASHIKAN	BHAILAI	26 TRINTY LANE		OCEANA	WV	248700400	0.352553879	7
1225017874	JENKINS	MARY	BUFFINGTO	97 GREAT TEAYS BLVD STE 6		SCOTT DEPOT	WV	255609816	0.352799657	7
1053376442	LOHUIS	NANCY	ANN	118 12TH STREET		PRINCETON	WV	247402352	0.355420616	7
1104339274	CAPITO	JOSEPH	E	1 MEDICAL CENTER DRIVE	ROOM 204 P.	MORGANTOWN	WV	265069152	0.357059404	7
1437547361	ASHLEY	ISAAC		6135 SISSONVILLE DR		CHARLESTON	WV	253129444	0.35759048	7
1386064723	PRZYBYSZ	WILLIAM	S	20 MEDICAL PARK	SUITE 301	WHEELING	WV	26003	0.357723837	7
1215291208	HUNTER	VIRGINIA	ELIZABETH	200 HOSPITAL DR		SPENCER	WV	252761050	0.358135934	7
1144428699	AKHAND	MD	ARIFUR RA	329 SUNRISE BLVD		ROMNEY	WV	267574607	0.358368795	7
1720071194	NEWELL	LISA	R	GENERAL DELIVERY		LOCHGELLY	WV	258669999	0.358768656	7
1235231192	COOK	JOHN	D.	701 MADISON AVE		MADISON	WV	251301669	0.358886739	7
1184116956	CZINEGE	BORBALA	JULIA	3132 COLLINS FERRY RD		MORGANTOWN	WV	265053305	0.360457713	7
1700979812	FINK	RODNEY	L	2157 RITTER DR		DANIELS	WV	258329371	0.360651338	7
1295028546	MITCHELL	KOREY	BLAKE	71 WAYNE ST		FORT GAY	WV	255148518	0.360783159	7
1316144033	DEVINE	TIM		31 TAYLOR ST		HARPERS FERRY	WV	254259519	0.361069075	7
1730355686	CLAGG	EMILY	SUSAN	10003 WEBSTER RD		CAMDEN ON GAUL	WV	262087713	0.361486157	7
1477515252	PARKER	JOHN	A	1600 MEDICAL CENTER DR	SUITE 1500	HUNTINGTON	WV	257013656	0.36163405	7
1205910841	GARMESTANI	AMY	L	3377 US ROUTE 60		HUNTINGTON	WV	257052837	0.361872312	7
1487695474	TURNER	ROBERT	ERNEST	5170 US RT 60 EAST		HUNTINGTON	WV	25705	0.363367538	7
1235367335	MCCOLLEY	JESSICA	MARIE	1 WARRIOR WAY		BELLE	WV	250151356	0.364212823	7
1326225350	KENNEDY	CHRIS	N	65 PROFESSIONAL PL STE 102103		BRIDGEPORT	WV	263300258	0.365568793	7
1366820144	WEST	BRITTANIE		527 MEDICAL PARK DR STE 500		BRIDGEPORT	WV	26330	0.365700886	7
1235133562	MOORE	DONALD	HALSTEAD	1097 FLEDDERJOHN RD STE 1		CHARLESTON	WV	253144208	0.366973983	7
1134199243	MORELAND	GREGORY	MARK	2206 22ND ST		NITRO	WV	251431729	0.367397726	7
1467458778	ORVIK	BENNETT	D	25 GARTON PLZ		WESTON	WV	264522128	0.367643986	7
1336118587	MCCORMICK	JEFFREY	REED	1606 KANAWHA BLVD W		CHARLESTON	WV	253872536	0.368408762	7
1558365171	ALLEN	DAVID	P	1102 MAIN ST	STE A	RAINELLE	WV	259621253	0.36888654	7
1619947751	FERNANDEZ	HORTENCIA		408 ALEXANDER ST		CEDAR GROVE	WV	25039	0.370244558	7
1689625501	REED	JOSEPH	BLOUNT	1 AMALIA DR		BUCKHANNON	WV	262012239	0.370468258	7
1942673520	NICHOLES	MELINDA		24 HOMESTEAD AVE		WHEELING	WV	260036638	0.371249707	7
1528414984	ELLISON	JOHN		400 N JEFFERSON ST		LEWISBURG	WV	249011177	0.371417675	7
1255395273	SWAIN	RANDALL	ALAN	4602 MACCORKLE AVE SE		CHARLESTON	WV	253041848	0.371932338	7
1033351234	PETERS	GREGORY	MICHAEL	11 N LOCUST ST		BUCKHANNON	WV	262012231	0.372343595	7
1508066648	LAFFERTY	HOWARD	WESLEY	701 MADISON AVE		MADISON	WV	251301669	0.372382268	7
1932125762	CONNER	JOHN	T	800 GRAND CENTRAL MALL	SUITE 4	VIENNA	WV	261054131	0.374616659	7
1386751402	BRUNO	CHRISTINE	M	1 MEDICAL CENTER DRIVE		MORGANTOWN	WV	26506	0.375381329	7
1255820056	KIM	CHRISTOPH	DONGHYUN	527 MEDICAL PARK DR STE 500		BRIDGEPORT	WV	263309010	0.375540622	7
1144483983	VALENTINE	HANNAH	ARIEL	70 N STURMER ST		BELINGTON	WV	262507403	0.377223687	7
1639189756	LEVINE	LEIGH	ANN	2908 AUBURN RD		HUNTINGTON	WV	257042715	0.378397432	7
1790913317	MCELROY	SYDNEE	S	1600 MEDICAL CENTER DR	SUITE 1500	HUNTINGTON	WV	257013656	0.378523859	7
1366550279	LAO	DOMINADOR	YTI	RT 10 APPALACHAIN HWY. EAST PINEVILLE		PINEVILLE	WV	248741274	0.379502906	7
1740243013	WOOD	GREGORY	K	1307 LAFAYETTE		MOUNDSVILLE	WV	260412316	0.380838406	7
1205194255	WALKER	JOHNNY	G	252 RURAL ACRES DR		BECKLEY	WV	258013503	0.381119436	7
1508861899	BROCK	CYNTHIA	DIANE	424 HIGHLAND AVE		WILLIAMSTOWN	WV	261871249	0.383171412	7
1730564402	SIMPSON	REAGAN		177 MIDDLETOWN RD STE 1		FAIRMONT	WV	26554	0.38334148	7
1447253208	HERRMANN	THOMAS	A	800 GRAND CENTRAL MALL	SUITE 4	VIENNA	WV	261054131	0.383435685	7
1285602284	WEST	BRIAN		1062 MIDDLE DR		SAINT ALBANS	WV	251779585	0.385017913	7
1528351863	BECHER	KIMBERLY	R	122 CENTER ST		CLAY	WV	250437046	0.385591324	7
1255332219	WETZEL-SAFFLE	SARA	K	2115 CHAPLINE ST	SUITE 302	WHEELING	WV	260033859	0.387236961	7
1396731683	NICHOLS	AMANDA	DIANE	3 E BENJAMIN DR		NEW MARTINSVIL	WV	261552705	0.387550919	7
1942656400	LINGER	NATHANIEL		78 QUEENS ALLEY RD		ROCK CAVE	WV	262345890	0.387950537	7
1104809581	JOSEPH	NANCY	L	ONE MEDICAL CENTER DRIVE		CLARKSBURG	WV	26301	0.38873876	7
1851572580	PETRARCA	ROBERT	ALLAN	400 N JEFFERSON ST	ROBERT C. B	LEWISBURG	WV	249011177	0.389140344	7
1447436407	ALASKY	DESIRAE	SHAVON	1664 E PIKE ST		CLARKSBURG	WV	263016011	0.392598497	7
1477677037	JACOB	LILY	F	2121 7TH ST		PARKERSBURG	WV	261013803	0.393307019	7
1255345971	JOHNSTON	ROBERT	B.	1220 LEE ST E STE 201		CHARLESTON	WV	253011864	0.393917489	7
1033167630	WILSHIRE	THOMAS	F	1 HOSPITAL PLZ		GRAFTON	WV	263541283	0.39448071	7
1851503411	SIMPSON	FRIDAY	G.	2627 5TH AVE		HUNTINGTON	WV	257021328	0.396055121	7
1821190620	DICKMAN	DANIEL	J	1201 WASHINGTON ST E	SUITE 108	CHARLESTON	WV	253011834	0.396117275	7
1396193751	SICHANI	AFSOUN		171 TAYLOR ST		HARPERS FERRY	WV	254253641	0.39663625	7
1508959511	BALLARD	KIMBERLY	D	2157 RITTER DR		DANIELS	WV	258329371	0.397578004	7
1073501482	CASTALDO	CAMILLE		651 COLLIERS WAY	SUITE 411	WEIRTON	WV	260625053	0.39792277	7
1750810503	KEATOR	ASHLEIGH	MARIE	251 W 2ND ST STE 1		WESTON	WV	264521602	0.398074869	7
1881634624	DUFFY	TRESSIE	MONTENE	808 JERRY CT		MARTINSBURG	WV	254011783	0.39846161	7
1285810242	SOOD	VINEET	K	1179 T J JACKSON DRIVE	SUITE A	FALLING WATERS	WV	25419	0.399008913	7
1093891566	LOSTETTER	SCOTT	C	27 MALLARD CT		BECKLEY	WV	258013664	0.399009024	7
1205807617	STEELE	THOMAS	F	400 N JEFFERSON ST		LEWISBURG	WV	24901	0.399832501	7
1154368447	BROWN	ELLEN	RENEE	184 HOLIDAY HILLS DR		PARKERSBURG	WV	261048006	0.400432729	7
1689810350	SHORT	RANDALL	LEE	556 NORTH MAIN STREET		CHAPMANVILLE	WV	25508	0.400488624	7
1467655712	WOOD	MATHEW	J	2108 LUMBER AVE STE 6		WHEELING	WV	260035350	0.400887244	7
1750341814	BAILEY	SHELLEY		3729 TEAYS VALLEY RD	STE 100	HURRICANE	WV	255269705	0.402514233	7
1407296676	GAIGE	TASHA	RUTH	40 MEDICAL PARK	SUITE 401	WHEELING	WV	26003	0.404302537	7
1467659102	TABUENA	PHILOMELA	MARTIREZ	1004 TAVERN RD		MARTINSBURG	WV	254012864	0.404739875	7
1790741411	ORTENZIO	LOUIS		5861 MASON DIXON HIGHWAY	BOX 72	BLACKSVILLE	WV	26521	0.404903802	7
1962616771	GREER	RONALD	E	606 WASHINGTON ST		RAVENSWOOD	WV	261641730	0.40621074	7
1548268980	WRIGHT	JAMES	H	200 HEALTH CENTER DRIVE		UNION	WV	24983	0.406718915	7
1063699478	BOYCE	DANIEL	L	57 SUTPHIN LN		SCARBRO	WV	259178817	0.406738626	7
1588726004	EVANS	EUGENE	R	222 S HEBER ST		BECKLEY	WV	25801	0.407287046	7
1376537191	COMERCI	JAMES	LOUIS	7 E COVE AVE		WHEELING	WV	260035024	0.407803214	7
1700837473	CARROLL	SAMUEL	EVERETT	104 ALEX LN		CHARLESTON	WV	253042952	0.409478142	7
1477668713	STEWART	SALLY	ROBERTSON	100 HOYLMAN DR		GASSAWAY	WV	266249321	0.409648009	7
1932169935	BALTIERRA	DAVID	A	31 TAYLOR ST		HARPERS FERRY	WV	254259519	0.409675241	7
1255424248	KLINESTIVER	DONALD	G	1028 MASON ST		MILTON	WV	25541	0.410165315	7
1619260965	BELL	KATHRYN	E	1600 MEDICAL CENTER DR	STE 1500	HUNTINGTON	WV	257013656	0.411081981	7
1205823465	BROWN	JENNIFER	LYNN	520 BECKLEY CROSSING SHPG CTR		BECKLEY	WV	258017110	0.415664944	7
1114466208	WEESE	SHEILA		201 2ND ST		SAINT MARYS	WV	261701003	0.415762508	7
1598147043	SHRESTHA	BIPIN		99 TAVERN RD		MARTINSBURG	WV	254012890	0.415983351	7
1124232954	GREEN	JAMI	E.	2828 FIRST AVENUE	SUITE 510	HUNTINGTON	WV	25701	0.416411533	7
1285989947	PRZYSZLAK	ANDRZEJ	JANUSZ	40 MEDICAL PARK STE 406		WHEELING	WV	260036392	0.416869737	7
1851345409	MISENHELDER	JASON	ANDREW	1325 LOCUST AVE		FAIRMONT	WV	26554	0.417230431	7
1750602017	BAINBRIDGE	ASHLEY	M	6000 MEMORIAL CHURCH DR STE A		MORGANTOWN	WV	265011503	0.417883203	7
1811174840	BURRELL	CARMEN	D	1 HOSPITAL PLZ		CLARKSBURG	WV	263019215	0.41847613	7
1609837194	CUCUZZELLA	MARK	T	31 TAYLOR ST		HARPERS FERRY	WV	254259519	0.419613757	7
1891781803	NICHOLS	GARY	A	3 E BENJAMIN DR		NEW MARTINSVIL	WV	261552705	0.420438927	7
1144221714	DIP-FIGUEROA	ALLAN		305 CLAY ST		SISTERSVILLE	WV	261751059	0.421065969	7
1255489936	CASTO	AMY	DALE	612 5TH ST.		SAINT ALBANS	WV	25177	0.42189778	7
1821091695	NEWLAND	DENNIS	E	800 GRAND CENTRAL MALL	SUITE 4	VIENNA	WV	261054131	0.425015873	7
1780672519	WHALIN	BRIAN	G	517 36TH ST		PARKERSBURG	WV	261011006	0.425468705	7
1861060576	CAUDILL	ALLIE		252 RURAL ACRES DR		BECKLEY	WV	258013503	0.42605935	7
1649769639	DENNISON	ZANE	A	527 MEDICAL PARK DR STE 500		BRIDGEPORT	WV	263309010	0.426564161	7
1609843960	ALDIS	JOHN	WARNER	171 TAYLOR ST		HARPERS FERRY	WV	254253641	0.42702625	7
1659329761	KITZMILLER	MELISSA	DAWN	422S MAIN ST		MOOREFIELD	WV	268361238	0.427392793	7
1184614141	SCHREIBER	JOSEPH	EDWARD	334 PENCO RD		WEIRTON	WV	260623813	0.428970762	7
1467430249	BODKIN	JOHN		3200 MACCORKLE AVE SE		CHARLESTON	WV	253041227	0.430792699	7
1821472218	DILLON	STEPHANIE		1347 HILLVIEW DR		MILTON	WV	255411513	0.431252931	7
1659690386	ABE	MICHELLE	MARIE	99 TAVERN RD		MARTINSBURG	WV	254012890	0.431866259	7
1932127107	FRYE	HADASSAH	D	1340 HAL GREER BLVD		HUNTINGTON	WV	257013804	0.432632036	7
1801000633	WEBB	CHRISTINA	D	97 GREAT TEAYS BLVD	STE 6	SCOTT DEPOT	WV	255609815	0.434147053	7
1922063577	RONEN	LEON		97 GREAT TEAYS BLVD	STE 6	SCOTT DEPOT	WV	255609815	0.435402004	7
1871690115	DUBBERKE	LANCE	DIETER	686 S PIKE ST		SHINNSTON	WV	264311043	0.436289907	7
1285169565	STICKLER	KASEY		1600 MEDICAL CENTER DR STE 1000		HUNTINGTON	WV	257013656	0.438526377	7
1528272572	CHONGSWATDI	NATAVOOT	NICK	1600 MEDICAL CENTER DR	SUITE 1500	HUNTINGTON	WV	257013656	0.439271823	7
1922091669	SEANGIO	CATHERINE	R	410 W MAIN ST		SOPHIA	WV	25921	0.439331344	7
1851474845	HILL	CHARLES	E	1650 MAIN STREET	FAMILY HEAL	PINEVILLE	WV	24874	0.439488733	7
1124214424	BASHAM-CALLAW	ANGELA	LYNN	502 MAIN ST W		OAK HILL	WV	259013416	0.439846764	7
1356699920	REYNAGA	ROBERTO	CARLOS	500 CHERRY ST		BLUEFIELD	WV	247013306	0.440389846	7
1609862721	MERIWETHER	COLLEEN	J	1263 MAIN ST E		WHITE SULPHUR	WV	249865031	0.441036104	7
1003842089	BOWERS	ROBERT	JOHN	3910 WESTLAKE DR	101	MORGANTOWN	WV	265084470	0.442630034	7
1578533345	BENNETT	AMANDA	K	2585 3RD AVENUE		HUNTINGTON	WV	25703	0.443288635	7
1245320787	HENSLEY	JENNIFER	ANN	2362 MCCLELLAN HWY		RANGER	WV	255577534	0.44758776	7
1871525121	LEWIS	MYRON	A	5170 US ROUTE 60		HUNTINGTON	WV	257052004	0.449050406	7
1548557341	MUSCARI	NICHOLAS	SAMUEL	324 OAKVALE RD STE 12		PRINCETON	WV	247403829	0.450342452	7
1760702138	ROLLINS	JAMES	E	1340 HAL GREER BLVD		HUNTINGTON	WV	257013804	0.45148145	7
1063505873	ARVON	MATTHEW	P	189 HOME SCHOOL VILLAGE		COLCORD	WV	25048	0.4517679	7
1902850217	TRIPLETT	KIMBERLY	DAWN	2900 1ST AVE		HUNTINGTON	WV	257021241	0.451911801	7
1700877412	KELLEY TALLMA	JANE	E	100 TAYLOR LN		RONCEVERTE	WV	249701337	0.452349334	7
1821197484	DAVIS	PAUL	DUANE	2373 W MAIN ST STE 102		SALEM	WV	264267515	0.453109915	7
1457462137	JOSEPH	SANDRA	JEAN	1540 SPRING VALLEY DR		HUNTINGTON	WV	257049300	0.457403631	7
1720255342	MUST	ROBERT		RT 219 NORTH		HILLSBORO	WV	24946	0.457812633	7
1770791733	LOWERS	RYAN	D.	800 GRAND CENTRAL MALL	STE 4	VIENNA	WV	261054100	0.459715625	7
1518451962	ALAM	SHARIFUL		500 CHERRY ST		BLUEFIELD	WV	247013306	0.462148496	7
1992701197	MIDCAP	DOUGLAS	W	1000 NATIONAL RD		WHEELING	WV	260035774	0.462291756	7
1578524195	PEARSON	AMY	BETH	21 AUCTION LANE		BUCKHANNON	WV	262012236	0.463017628	7
1033257118	CHICO	ERIC	DAVID	184 E 2ND AVE STE 210		WILLIAMSON	WV	256613602	0.46413337	7
1912962358	BERENS	ANDREW	JOSEPH	236 NORTH WASHINGTON STREET	FAMILY MEDI	BERKELEY SPRIN	WV	25411	0.4663622	7
1962999037	REUSSER	GEORGE	E	40 MEDICAL PARK STE 401		WHEELING	WV	260036392	0.467311176	7
1568560035	HUMMER	TERRY	SMITH	2 HEALTHCARE DR		PHILIPPI	WV	264169406	0.468596721	7
1407017429	SOLTIS	LUCIA	I	7400 LYNN AVE		HAMLIN	WV	25523	0.468741352	7
1003034281	BARNES	KATRINA	R	424 HIGHLAND AVE		WILLIAMSTOWN	WV	261871249	0.470669046	7
1134144553	PALLIE	ERIKA	ANNE	53 DON KNOTTS BLVD	VALLEY ALLI	MORGANTOWN	WV	26508	0.473032903	7
1245437979	PRINCE	AMANDA	COMBS	5047 GERRARDSTOWN RD STE 2B		INWOOD	WV	254283951	0.475371782	7
1700877735	BRADLEY	RICKEY	LEE	4130 ROBERT C BYRD DR		BECKLEY	WV	258012206	0.476131441	7
1891875274	THACKER	TERESA	YVONNE	1155 MAIN ST		MILTON	WV	255411217	0.476982467	7
1205882172	DOLGOVSKIJ	MICHAIL		2100 LITTLE GRAVE CREEK		GLEN DALE	WV	26038	0.477240216	7
1457315814	WALKER	ROBERT	B	7400 LYNN AVE		HAMLIN	WV	255231138	0.477353035	7
1851701361	VAUGHAN	FREDDIE	W.	1600 MEDICAL CENTER DR	SUITE 1500	HUNTINGTON	WV	257013656	0.48217335	7
1538456892	BOLINGER	CLIFTON		143 PEYTON ST		BARBOURSVILLE	WV	255042063	0.483561969	7
1245344506	ORESKOVICH	JASON	M	1 MEDICAL CENTER DRIVE		MORGANTOWN	WV	26506	0.485678588	7
1447291513	SEBERT	STEPHEN	LOWELL	5170 US RT 60 EAST		HUNTINGTON	WV	25705	0.486806159	7
1962943258	PILKERTON	COURTNEY		1 MEDICAL CENTER DR	ROOM 204	MORGANTOWN	WV	265061200	0.486839006	7
1821058439	CREMEANS	GARY		2 STONECREST DR		HUNTINGTON	WV	257019391	0.487305634	7
1396737029	TONEY	STEVEN	R	812 GORMAN AVE		ELKINS	WV	262413181	0.487817788	7
1669474755	MACIUNAS	KRISTINIA		207 SOUTH PRINCESS STREET		SHEPHERDSTOWN	WV	25443	0.489934939	7
1952397598	OAR	PAUL	ARTHUR	1007 S OAKWOOD AVE		BECKLEY	WV	258015935	0.490460655	7
1114402328	STAATS	TARA	LYNN	4 ROSEMAR CIR		PARKERSBURG	WV	261041219	0.491935774	7
1619930989	YOUNG	MARY	G	1307 LAFAYETTE AVENUE		MOUNDSVILLE	WV	260412316	0.492173889	7
1184838906	WATTS	SHANNON	K	1340 HAL GREER BLVD		HUNTINGTON	WV	257013804	0.492456896	7
1992230262	GIVEN	LAURA		7400 LYNN AVE		HAMLIN	WV	255231138	0.49313007	7
1306935192	LEWIS	JOHN	HUNTER	1097 FLEDDERJOHN RD	TMH ASHTON	CHARLESTON	WV	253144208	0.493508771	7
1376505206	DETEMPLE	JULIE	ANN	509 2ND AVE		SOUTH CHARLEST	WV	253031310	0.494200082	7
1891802849	DOYLE	GREGORY	A	1 MEDICAL CENTER DRIVE		MORGANTOWN	WV	26506	0.494531218	7
1699877522	DUNCAN	CLAUDIA	J	1209 HOSPITAL DRIVE		HURRICANE	WV	255260000	0.494706698	7
1609133834	ALAM	FARAZ	SYED	1 MEDICAL CENTER DRIVE	WEST VIRGIN	MORGANTOWN	WV	265069152	0.495488132	7
1154380012	WATSON	DAVID	ALAN	533 HACKERS CREEK RD		JANE LEW	WV	263788394	0.495520579	7
1578549879	FOY	ANDREW	M.	2604 GRANGE HALL ROAD		EGLON	WV	26716	0.495995378	7
1225198724	CHIDESTER	CANDACE	C	1840 LOCUST AVE		FAIRMONT	WV	26554	0.497577505	7
1508886987	CLARKSON	MARK	A	2869 SENECA TRIAL		PETERSTOWN	WV	24963	0.500609336	7
1487877551	TEMPLETON	BONNIE	HEATHER	606 WASHINGTON ST		RAVENSWOOD	WV	261641730	0.500710086	7
1427583715	WELLMAN	COURTNEY		1600 MEDICAL CENTER DR STE 1500		HUNTINGTON	WV	257013657	0.501169361	7
1457565558	HARVEY	WADE	VINCENT	5861 MASON DIXON HWY		BLACKSVILLE	WV	265218300	0.501618789	7
1245204510	TURNER	CHAD	C	707 CHESTNUT ST		SOUTH CHARLEST	WV	253092003	0.504398241	7
1073547097	BREINIG	ADAM	J	1563 SAND PLANT RD		SOUTH CHARLEST	WV	253096120	0.505408592	7
1902818743	NAUM	GEORGE	PHILLIP	31 FIELDCREST AVE		WHEELING	WV	260035645	0.505826949	7
1235128083	WANTZ	MARK	LYNWOOD	350 FAIRVIEW HEIGHTS RD		SUMMERSVILLE	WV	266511085	0.508389459	7
1255563474	PERECKO	STANLEY		2900 1ST AVE	SMMC EMERGE	HUNTINGTON	WV	257021241	0.508600829	7
1588652499	FOURNIER	KELLI	L	3136 WEST ST		WEIRTON	WV	260624637	0.508833218	7
1043214927	RICE	ANTHONY	KIELER	215 S LOUISIANA AVE STE A		MARTINSBURG	WV	254012023	0.509381026	7
1417933508	MAUZY	MICHAEL	BRIAN	800 GRAND CENTRAL MALL	SUITE 4	VIENNA	WV	261054131	0.510369277	7
1154424000	HYLER-BOTH	DAVID		163 GREENBRIER STREET		RUPERT	WV	25984	0.510878344	7
1134225832	MALONE	JAMES	E	120 MEDICAL PARK DR	SUITE 300	BRIDGEPORT	WV	263309012	0.511377167	7
1689054363	YI	ANASTASIA		202 MAPLEWOOD AVE		RONCEVERTE	WV	249701334	0.511468699	7
1134118524	NERI	FLORENCIO	PASCUAL	702 STAFFORD DR		PRINCETON	WV	247402406	0.511529713	7
1194717041	GUMP	STACIE	D	2838 PIKE STREET	WVU MEDICIN	PARKERSBURG	WV	26101	0.511632754	7
1063594307	BORS	KATHLEEN	P	3200 MACCORKLE AVE SE	5TH FLOOR	CHARLESTON	WV	253041227	0.512200203	7
1205872447	BLUME	JAMES	H	WV RT 12		FOREST HILL	WV	249350153	0.512909322	7
1932307063	GAINER	MARY	CONOR	1 RENAISSANCE SQUARE		ROWLESBURG	WV	264250565	0.513697109	7
1366479297	MILLER	HILARY	DAWN	604 W MAIN ST		GLENVILLE	WV	26351	0.513871197	7
1609905876	MULLINS-FRASH	ERIN	MARIE	512A SOUTH CHURCH STREET		RIPLEY	WV	252719710	0.514260283	7
1013238369	TAYLOR PHILLI	JILL	L	1 MEDICAL CENTER DRIVE	SUITE 2	CLARKSBURG	WV	263014199	0.515225774	7
1093261349	VOLADRI	TEJASWI		651 COLLIERS WAY STE 313		WEIRTON	WV	260625055	0.515325484	7
1962481549	WEIXLER	LOIS	CAROL	5170 US RT 60 EAST		HUNTINGTON	WV	25705	0.516041038	7
1235106600	CAPEL	TERRY	WILLIAM	418 GRAND PARK DR STE 311		PARKERSBURG	WV	261054000	0.518047009	7
1316907165	WOLFE	DOUGLAS	DEAN	800 E MAIN ST	SUITE B	MANNINGTON	WV	265821215	0.518178828	7
1003928409	WILLIAMS	DORIAN	J	1 MEDICAL CENTER DRIVE		MORGANTOWN	WV	26506	0.519155034	7
1528012762	STOCKETT	CHERYL	LYNN	2287 S MOUNTAINEER HWY		THORNTON	WV	264407171	0.520121203	7
1255007696	BOND	ANNA		2930 CHESTERFIELD AVE		CHARLESTON	WV	253041125	0.521741613	7
1649233271	SCOTT	JERRY	W	1600 MEDICAL CENTER DR	SUITE 1500	HUNTINGTON	WV	257013656	0.524636274	7
1376828095	WILLIAMS	CAROLINE	A.	208 MACCORKLE AVE SE		CHARLESTON	WV	253141160	0.525644194	7
1467974451	SEE	RHEA		240 NEW CREEK HWY		KEYSER	WV	267268245	0.526260048	7
1164401147	SIMMERS	SHERRIAL	RENAY	1701 5TH AVENUE		CHARLESTOWN	WV	25312	0.527136546	7
1164874798	MEADOWS	RICHARD	DWIGHT	2157 RITTER DR		DANIELS	WV	258329371	0.529079867	7
1861598518	GANT	DARLA	KAY	626 ELK ST		GASSAWAY	WV	266241136	0.530119935	7
1427158484	SHIFFLER	JOEL	DAVID	2003 MURDOCK	STE A	PARKERSBURG	WV	26104	0.530981195	7
1255326088	RAY	JOHN	ROGER	RR 103 SUPPLY STREET		GARY	WV	248360507	0.531569462	7
1447608096	CHILDERS	WESTON		510 CHERRY ST BLDG A	SUITE 308	BLUEFIELD	WV	247013338	0.533519823	7
1407858335	SAWEIKIS	ANTHONY		240 NEW CREEK HWY		KEYSER	WV	267260070	0.533588583	7
1407878655	SWENSON	MIKELA	JENNIFER	1355 EDWIN MILLER BLVD		MARTINSBURG	WV	254043703	0.534390189	7
1770523466	CHUA	SARA		1 AMALIA DR		BUCKHANNON	WV	262012239	0.539175949	7
1952311722	COOK	LEWIS	A.	5495 MAPLE LANE		FAYETTEVILLE	WV	258401413	0.540164902	7
1083672307	WEGLINSKI	LINDSAY	MCDEVIT	608 CHEAT RD		MORGANTOWN	WV	265084210	0.540961799	7
1578534962	BUNDY	DWIGHT	EARL	400 N JEFFERSON ST		LEWISBURG	WV	24901	0.541454189	7
1134175961	BARRINGER	ERICA	D	5170 US ROUTE 60		HUNTINGTON	WV	257052065	0.541524649	7
1477870764	SHRADER	CARL	DEAN	1 MEDICAL CENTER DRIVE		MORGANTOWN	WV	26506	0.54217396	7
1780689471	ESTRADA	CRISTINA	G.	1301 ELIZABETH PIKE		ELIZABETH	WV	26143	0.542573863	7
1912955758	EDMANDS	CHRISTOPH	JAMES	418 GRAND PARK DR	SUITE 312	PARKERSBURG	WV	261054000	0.544738493	7
1073577524	JACQUES	CHARLES	H.M.	5722 CABIN CREEK RD		DAWES	WV	250540000	0.545089286	7
1275511404	WHITMORE	DAVID	JOHN	1301 HAL GREER BLVD		HUNTINGTON	WV	25701	0.546017009	7
1578526943	HENSLEY	ELIZABETH	KRISTI	509 2ND AVE		SOUTH CHARLEST	WV	253031310	0.546241753	7
1659876142	MERRITT	BRANDON	SCOTT	3729 TEAYS VALLEY RD STE 100		HURRICANE	WV	255269705	0.546833852	7
1013918218	MILLER	LAURA	MAY	20 MEDICAL PARK	SUITE 301	WHEELING	WV	260036391	0.549248057	7
1023080215	BOONE	RICHARD	B	800 GRAND CENTRAL MALL STE 11		VIENNA	WV	261054100	0.550894909	7
1568807592	CHRISTIANSEN	MATTHEW	Q	1600 MEDICAL CENTER DR	SUITE 1500	HUNTINGTON	WV	257013656	0.550953743	7
1811003775	RHODES	RUTH	M	3997 BECKLEY RD		PRINCETON	WV	247407660	0.552976701	7
1215386966	FENN	ERIC	RICHMOND	40 MEDICAL PARK	SUITE 401	WHEELING	WV	260036392	0.55433119	7
1831190206	DONZELLA	JOSEPH	GUY	1315 MOUNT DE CHANTAL RD		WHEELING	WV	260036357	0.555216203	7
1003838830	HORACEK	MARILYN	WENDT	2115 CHAPLINE ST	STE 208	WHEELING	WV	260033859	0.555519801	7
1235146242	QUARANTILLO	EDWARD	PAUL	81 WAR MEMORIAL DRIVE		BERKELEY SPRIN	WV	25411	0.556175847	7
1952363335	HARRIS	ERIKA	M	1600 MEDICAL CENTER DR	SUITE 1500	HUNTINGTON	WV	257013656	0.559752466	7
1801865290	JONES	CHRISTINE	L	797 CLINIC DR		IVYDALE	WV	251138263	0.561708174	7
1225266208	MILLS	ANGELA	M	134 INDUSTRIAL PARK RD		JANE LEW	WV	263789785	0.562274038	7
1942735220	STICKLER	MORGAN		1600 MEDICAL CENTER DR STE 1000		HUNTINGTON	WV	257013656	0.565522914	7
1174741672	ADKINS	COURTNEY		701 MADISON AVE		MADISON	WV	251301669	0.565556031	7
1023233947	ROMAINE	ROBERT		4605 MACCORKLE AVE SW		SOUTH CHARLEST	WV	253091311	0.565588171	7
1073058947	WILEY	JOSEPH	ZACHARY	4111 1ST AVE STE 3		NITRO	WV	251431345	0.566011989	7
1760481931	HORNER	PHILIP	HENRY	1031 MORGANTOWN AVE		FAIRMONT	WV	265544355	0.566158898	7
1306374616	FORD	JOHN	PAUL	400 N JEFFERSON ST	ROBERT C BY	LEWISBURG	WV	24901	0.566197126	7
1851305551	CHANEY	MALCOLM	L.	1220 LEE ST E STE 201		CHARLESTON	WV	253011864	0.567447364	7
1336145630	WOOD	VICTOR	A	24 HOMESTEAD AVE		WHEELING	WV	260036638	0.567659108	7
1962677427	UNGER	KENDRA	ELIZABETH	DEPARTMENT OF FAMILY MEDICINE	ROBERT C BY	MORGANTOWN	WV	265069152	0.568932231	7
1962453191	BASTIN	CRYSTAL	H	4820 KENTUCKY ST		SOUTH CHARLEST	WV	25309	0.569344405	7
1902863590	ATKINS	ROBERT	B	471 MAIN ST		MADISON	WV	251301223	0.570339469	7
1871541235	WATSON	RICHARD	W	2610 CAMDEN AVE		PARKERSBURG	WV	261015652	0.571296788	7
1568541415	GANDEE	DURWOOD	F	27 TROVATO ST STE 103		BRIDGEPORT	WV	263307002	0.571569223	7
1871676874	SHORTER	JACKIE	D	1650 MAIN STREET		PINEVILLE	WV	24874	0.571725322	7
1265881999	STERN	ORLI		40 MEDICAL PARK STE 401		WHEELING	WV	260036392	0.572854939	7
1306994710	CAVENDER	SUSAN	LYNN	1115 LEE ST		CHARLESTON	WV	25301	0.57581252	7
1497778427	AGBAYANI	ERNESTO	H	155 HEALTH CARE LN		MARTINSBURG	WV	254014008	0.576720857	7
1144713264	HEDGECOCK	AMBER		250 STANAFORD RD STE 105		BECKLEY	WV	258013140	0.578180379	7
1700878881	KEFFER	SCOTT	A	123 JAMES RIVER AND KANAWHA TURNPIKE		ANSTED	WV	258121401	0.578874919	7
1114963352	FRANZ	KATHRYN	ANNE	2115 CHAPLINE ST		WHEELING	WV	260033859	0.584588575	7
1720423759	CURTIS	CAROLYN	A	1600 MEDICAL CENTER DR	SUITE 1500	HUNTINGTON	WV	257013656	0.585089023	7
1477873941	BOGGS	JOSHUA	A.	221 W MAPLE AVE		FAYETTEVILLE	WV	258401413	0.585281649	7
1346733474	MEADOWS	JENNIFER		252 RURAL ACRES DR		BECKLEY	WV	258013503	0.58627035	7
1679869952	SANA	SAID	H	203 E 4TH AVE		RANSON	WV	254381617	0.586635803	7
1417278656	SCHMITT	ANDREW		407 WHEELING AVE		GLEN DALE	WV	260381536	0.587347939	7
1578108965	SISSON	KAMI	SUE	365 COURTHOUSE RD		PRINCETON	WV	247402431	0.588207989	7
1477653004	WOODFORD	JAMES	W	500 MARKET ST		GRAFTON	WV	263541184	0.589343558	7
1487718672	LONG	MARSHALL	C	118 12TH STREET EXT		PRINCETON	WV	24740	0.589781534	7
1952505851	SWANK	JESSICA		1 PHYSICIANS PLAZA		LOCHGELLY	WV	258660001	0.593359459	7
1952971608	VANGROUW	NATHANIEL	J	252 RURAL ACRES DR		BECKLEY	WV	258013503	0.59479036	7
1578777389	WILLIS	BRADLEY	S	400 FAIRVIEW HEIGHTS RD		SUMMERSVILLE	WV	266519308	0.595271719	7
1457442709	CUPP	MATTHEW		88 STONE MOUNTAIN LN		ELKINS	WV	262419000	0.595278722	7
1114448321	GARVIN	JAMES	C	2157 RITTER DR		DANIELS	WV	258329371	0.595554557	7
1548600075	FRIEDMAN	WENDY		252 RURAL ACRES DR		BECKLEY	WV	258013503	0.595728466	7
1700808177	HIGH	CARL		909 GORMAN AVE		ELKINS	WV	262414109	0.596083867	7
1124349493	SABBAGH	MOHAMED	A	29 HOSPITAL PLZ	SUITE E	WESTON	WV	264528470	0.596591646	7
1265467112	LOBATON	CHERRY	BELLOSILL	1004 SUSHRUTA DR	STE D	MARTINSBURG	WV	254018898	0.598344809	7
1750818316	FEGER	CHELSEA		1464 JEFFERSON ST N		LEWISBURG	WV	249011380	0.600384933	7
1770683203	TAYLOR	MICHAEL	E.	400 FAIRVIEW HEIGHTS RD		SUMMERSVILLE	WV	266519308	0.601612435	7
1679576441	MILLER	ERNEST	E	800 GRAND CENTRAL MALL	SUITE 4	VIENNA	WV	261054131	0.601681971	7
1366554982	FREDRICK	GEORGE	T	1 MEDICAL CENTER DRIVE		MORGANTOWN	WV	26506	0.601766141	7
1255538765	KINCAID	CHRISTOPH	EUGENE	252 RURAL ACRES DR		BECKLEY	WV	258013503	0.60319678	7
1043692593	COOPER	BRENDEN		40 MEDICAL PARK		WHEELING	WV	260036392	0.605098535	7
1922488956	MELLETTE	THERESA	ELIZABETH	1320 MAPLEWOOD AVE		RONCEVERTE	WV	249708016	0.605550725	7
1760470504	RECHNITZER	DONATA	A	517 36TH ST		PARKERSBURG	WV	261011006	0.605838794	7
1598792202	RIFFE	DELBERTA	S	312 6TH AVE SW	SUITE 3	SOUTH CHARLEST	WV	253031242	0.607584158	7
1194724534	SABER	KATHY	L	6475 FARMDALE RD		BARBOURSVILLE	WV	255041321	0.608629424	7
1437565868	ABID	AYESHA		100 PIN OAK LN STE 3		KEYSER	WV	267265908	0.608696816	7
1265412472	WALKER	JAMES	KENTON	701 MADISON AVE		MADISON	WV	251301669	0.608785286	7
1003811472	CAIN	RICHARD	EDWARD	186 HOSPITAL DR		GRANTSVILLE	WV	261477100	0.610284415	7
1861671984	POULOS	DESPINA	MELISSA	3200 MACCORKLE AVE SE	HOSPITALIST	CHARLESTON	WV	253041227	0.611167435	7
1699794552	ANDERSON	CHARLA	LYNN	2115 CHAPLINE ST STE 105		WHEELING	WV	260033859	0.611393455	7
1154390037	WEHRHEIM	HEIDI	M.	1340 HAL GREER BLVD		HUNTINGTON	WV	257013800	0.61147896	7
1609850551	WILCOX	STEPHEN	N	2 STONECREST DR	FAMILY URGE	HUNTINGTON	WV	257019391	0.613268509	7
1932291234	BROWN	AMY	L	2157 RITTER DR		DANIELS	WV	258329371	0.613616134	7
1184768392	VANNATTER	BRANDY	LOU	701 MADISON AVE		MADISON	WV	251301669	0.615958192	7
1023301371	HESS	JOSEPH	B	1600 MEDICAL CENTER DR	1500	HUNTINGTON	WV	257013656	0.616623718	7
1285726844	THYMIUS	TIFFANY	K	252 RURAL ACRES DR		BECKLEY	WV	258013503	0.618423336	7
1013945278	THOMAS	WILLIAM	SCOTT	1234 NEW CREEK HWY		KEYSER	WV	267269414	0.618721908	7
1639139447	SEEN	KENNETH	J.	200 HOSPITAL DR		SPENCER	WV	252761050	0.618828904	7
1528069614	BESS	CHARLES	D	514 NEW CREEK HWY		KEYSER	WV	267269526	0.619362808	7
1518225564	DONOVAN	JANE	W	333 LAIDLEY ST		CHARLESTON	WV	253011614	0.621132286	7
1093101248	RAUBITSCHEK	NICHOLAS		3952 TEAYS VALLEY RD		HURRICANE	WV	255268728	0.621606092	7
1366488702	HILL	LISA	CAROLINE	58 16TH STREET		WHEELING	WV	26003	0.621763967	7
1396752861	MINOR	WILLIAM	REEVES	5861 MASON DIXON HWY		BLACKSVILLE	WV	26521	0.62214645	7
1841281961	TETER	DONALD	FRED	4415 MACCORKLE AVE SE		CHARLESTON	WV	253042505	0.622348859	7
1790781003	GRANT	CATHERINE	E	25 GARTON PLZ		WESTON	WV	264522128	0.623812825	7
1144890880	MURPHY	CHRISTOPH		252 RURAL ACRES DR		BECKLEY	WV	258013503	0.624297576	7
1780687558	MERCER	WILLIAM	CARL	58 16TH ST	FL 3	WHEELING	WV	260033660	0.624765065	7
1669459616	GLASER	MARILYN	K.	205 ALTA DRIVE		ALDERSON	WV	249100680	0.625533756	7
1497803878	WACK	THOMAS	GEORGE	616 FAIRMONT PIKE RT 88		WHEELING	WV	26003	0.626666819	7
1891779047	ALLEN	MARK	WAYNE	333 LAIDLEY ST	HMG HOSPITA	CHARLESTON	WV	253011614	0.626919244	7
1245430339	YEAGER-SMITH	ANITA	M.	3755 TEAYS VALLEY RD		HURRICANE	WV	255269706	0.627528533	7
1730118431	DILLON	NICOLE	LACKEY	20 HOSPITAL DRIVE		LOGAN	WV	256010000	0.628627906	7
1467416875	LIFE	DAVID	MICHAEL	147 WILLOW TREE WAY		HURRICANE	WV	255261085	0.628960727	7
1689630741	SPYCHALSKI	JAMES	N	600 18TH ST	SUITE 611	PARKERSBURG	WV	261013231	0.628976	7
1366635112	SNYDER	RUSSELL	OWEN	5170 US RT 60 EAST		HUNTINGTON	WV	257052065	0.629400717	7
1508810961	BOSLEY	LOIS	J.	2605 JACKSON AVE		POINT PLEASANT	WV	255501615	0.630141936	7
1184648297	AYERS	DAVID	RUSSELL	1 HARBOUR WAY		MILTON	WV	255411545	0.630650467	7
1649202060	SCHROERING	MICHAEL	S	1322 LOCUST AVE		FAIRMONT	WV	26554	0.631874984	7
1912168923	CALLOWAY	KATHERINE	T	3701 MACCORKLE AVE SE		CHARLESTON	WV	253041525	0.63454777	7
1548519879	SHARMA	PRIYANKAR		UNIVERSITY URGENT CARE	912 SOMERSE	CHARLES TOWN	WV	25414	0.63469462	7
1366769226	SHREVE	JESSICA	MARIE	604 ANN STREET		PARKERSBURG	WV	26101	0.635561179	7
1033498175	PRZYSZLAK	KATARZYNA	A	58 16TH ST		WHEELING	WV	260033660	0.635740837	7
1427092956	MORRIS	SAMUEL	DAVID	101 MARCLEY DR		MARTINSBURG	WV	254012977	0.63826365	7
1407859218	BARTON	JASON	A	800 GRAND CENTRAL MALL	SUITE 4	VIENNA	WV	261054131	0.63886257	7
1801815394	YOUNG	SHERRI	A.	313 MACCORKLE AVE SW		CHARLESTON	WV	253031263	0.639035717	7
1669658555	FRANCO	MANUEL	P	506 EDGEWOOD RD		HURRICANE	WV	255269038	0.639083292	7
1659394922	FLOWER	LISA	M	1840 LOCUST AVE		FAIRMONT	WV	265540060	0.639156924	7
1568433571	MITCHELL	WILLIAM	CLIFFORD	6000 MEMORIAL CHURCH DRIVE		MORGANTOWN	WV	26501	0.641612925	7
1578716247	REHBERG	NEAL	W	150 DUNCAN RD		BUCKEYE	WV	249249037	0.642946602	7
1467433649	CHUA	PHILIP	J.	812 GORMAN AVE		ELKINS	WV	262413181	0.643466536	7
1053413880	JARRELL	GREGORY		1201 WASHINGTON ST E	SUITE 108	CHARLESTON	WV	253011834	0.643893545	7
1669868816	FORD	DARBY		1600 MEDICAL CENTER DR	SUITE 1500	HUNTINGTON	WV	257013656	0.645431385	7
1740225770	TRACY	LLOYD		510 BUTLER AVE		MARTINSBURG	WV	254059990	0.645607246	7
1396857819	MAROON	MICHAEL	C	1 MEDICAL CENTER DRIVE		MORGANTOWN	WV	26506	0.646053773	7
1790794626	WANG	YE		510 BUTLER AVE		MARTINSBURG	WV	254059990	0.646489825	7
1548867997	RILEY	SEAN PATR	MARSHALL	10003 WEBSTER RD		CAMDEN ON GAUL	WV	262087713	0.646863678	7
1881795490	MATELA	MICHAEL	B	912 SOMERSET BLVD STE 102		CHARLES TOWN	WV	254143954	0.647906016	7
1861594558	MEARS	JAMES	M	1201 WASHINGTON ST E	SUITE 108	CHARLESTON	WV	253011834	0.648203215	7
1841235744	RAMBERG	JULIA	E	428 MORGANTOWN STREET		KINGWOOD	WV	26537	0.64820891	7
1841610318	HUMERICK	MADISON		171 TAYLOR ST		HARPERS FERRY	WV	254253641	0.648577705	7
1154353209	FISCHLER	ALAN		510 BUTLER AVE	GERIATRICS/	MARTINSBURG	WV	254059990	0.649491243	7
1821068453	GAIS	RICHARD	DOMENICK	1197 VAN VOORHIS RD		MORGANTOWN	WV	265053478	0.649503061	7
1770627028	SCHREIBER	RUSSELL	LOUIS	501 HIGHLAND AVE		WILLIAMSTOWN	WV	261871615	0.650306774	7
1619937851	WALLACE	WILLIAM	C	1600 MEDICAL CENTER DR	SUITE G500	HUNTINGTON	WV	257013656	0.650745366	7
1548359193	LONGENECKER	JO	ANN	2673 DAVISSON RUN RD STE 101		CLARKSBURG	WV	263016838	0.650855909	7
1255771333	MATHIS	DEBORAH	LYNN	400 N JEFFERSON ST	ROBERT C. B	LEWISBURG	WV	249011177	0.65185477	7
1427376375	MUNCY	TONI	RENEE	510 CHERRY ST	BUILDING A	BLUEFIELD	WV	247013338	0.652481294	7
1548261043	MUELLER	CYNTHIA	JANE	58 16TH ST		WHEELING	WV	260033660	0.652883858	7
1215963806	SORIANO	LUIS	E	DUNCAN ROAD		BUCKEYE	WV	24924	0.653978822	7
1861840258	TA	LUKE		400 N JEFFERSON ST		LEWISBURG	WV	249011177	0.654436254	7
1043663669	CHAFIN	TONYA	L.	50 LENORE BUSINESS MALL		WILLIAMSON	WV	256619199	0.655213294	7
1164862660	MUSCARI	KYLE	M	252 RURAL ACRES DR		BECKLEY	WV	258013503	0.655223756	7
1134223738	CORN	GEORGE	B	1340 HAL GREER BLVD		HUNTINGTON	WV	257013804	0.658443655	7
1003013582	HAGGERTY	TREAH	SHEA	1 MEDICAL CENTER DRIVE		MORGANTOWN	WV	26501	0.659212816	7
1730591124	BERARDINELLI	ANDREW	J	1 HOSPITAL PLZ		GRAFTON	WV	263541283	0.659275076	7
1497973432	FRIDLEY	JAMES		RT 50 EAST SUNRISE PROFESSIONAL BUILDING		ROMNEY	WV	26757	0.65929677	7
1508826462	FAMULARCANO	PRECILLA	T	141 MAIN STREET		SPENCER	WV	25276	0.659308637	7
1508347238	CHAPMAN	CATHERINE	LEA	1530 NORWAY AVE - MILDRED MITCHEL BATEMAN HOSPITAL		HUNTINGTON	WV	25705	0.660379337	7
1023171360	TRUMP	JEFFREY	SCOTT	3752 TEAYS VALLEY RD		HURRICANE	WV	255269705	0.661064769	7
1174951263	ALLEN	ANDRIA	M.	600 SOUTH CHURCH STREET	SUITE 3	RIPLEY	WV	25271	0.662721186	7
1588958896	HARVELL	KRISTINA	MARIE	1464 JEFFERSON ST N		LEWISBURG	WV	249011380	0.664058877	7
1518968031	OLEXO	ROBERT	EUGENE	176 MEDICAL CENTER DR		RAINELLE	WV	259621064	0.664826641	7
1780796607	FITZPATRICK	KAREN	M	1 MEDICAL CENTER DRIVE		MORGANTOWN	WV	26506	0.665806299	7
1568414068	BICE	WALTER	BERNARD	1019 GARFIELD AVE		PARKERSBURG	WV	26101	0.667344532	7
1699775247	BONFILI	MARILYN	JUDY	1840 LOCUST AVE		FAIRMONT	WV	265541288	0.670731618	7
1518970284	EMCH	EDWARD	LEE	261 MONROE AVE		NEW MARTINSVIL	WV	261551517	0.672528334	7
1942493812	ALCANTARA	FREDERICK	MANALO	2048 VIP WAY		FAIRMONT	WV	26554	0.67882467	7
1407958101	MONTALTO	NORMAN	J	116 HILLS PLZ		CHARLESTON	WV	253872438	0.680244232	7
1942317078	CATHER	GLENNA	ANNE	1 MEDICAL CENTER DRIVE		MORGANTOWN	WV	26506	0.680442327	7
1093875296	AKSOY	YASAR		103 BECKLEY PLAZA MALL		SKELTON	WV	25919	0.683127534	7
1013019280	ASHLEY	JEFFREY	V	3200 MACCORKLE AVE SE	FIFTH FLOOR	CHARLESTON	WV	253041227	0.684087521	7
1285697326	ULLAH	MOHAMMAD	ANWAR	435 MAIN ST W		OAK HILL	WV	259013413	0.685555239	7
1164697389	MORRISON	CAROLYN	BRIDGETT	1464 JEFFERSON ST N		LEWISBURG	WV	249011380	0.68649344	7
1023001138	WALLACE	JANET	NEASE	2900 1ST AVE	OPC SUITE 3	HUNTINGTON	WV	25702	0.687936849	7
1003871401	FAULKNER	PAMELA	P	403 12TH STREET EXT		PRINCETON	WV	247402300	0.690227455	7
1275639080	LEVOS	JAMES	EDWARD	21 MEDICAL CENTER DR		PENNSBORO	WV	264151276	0.691850251	7
1891921136	WORKMAN	CALEB	J	COMMUNITY HEALTH SYSTEMS INC.	202 BILL BA	BECKLEY	WV	25801	0.694035168	7
1053540781	MICHAEL	AMANDA	GAIL	2055 VALLEY ROAD		BERKELEY SPRIN	WV	25411	0.694126584	7
1649251687	GARRETT	ROBIN	W	933 CHEAT RD		MORGANTOWN	WV	265085631	0.694927326	7
1316929227	DAWSON	JOSEPH	FRANKLIN	46 RED OAK DR		CRAIGSVILLE	WV	262053102	0.695026432	7
1669471561	BEANE	MICHAEL	EDWARD	1500 GRAND CENTRAL AVE		VIENNA	WV	261051079	0.696971332	7
1134396484	SINGZON	VICTORICO	A	527 MEDICAL PARK DR STE 500		BRIDGEPORT	WV	263309010	0.697268532	7
1194170571	JACKSON	MATTHAN		527 MEDICAL PARK DR	STE 500	BRIDGEPORT	WV	263309008	0.697447669	7
1154353407	SPEARS	JAMES	FRANKLIN	314 GOFF MOUNTAIN RD	SUITE 3	CHARLESTON	WV	253136602	0.697499189	7
1891880506	COFER	HAROLD	ANTHONY	MAIN ST		NORTHFOLK	WV	24868	0.697791798	7
1518164268	GLASSFORD	JUSTIN	P	3790 HEDGESVILLE RD STE H		HEDGESVILLE	WV	254276704	0.698605856	7
1457643017	GO	LISA	U	608 CHEAT RD		MORGANTOWN	WV	265084210	0.699302785	7
1205883477	WOY GOULD	JESSICA	FAE	RR 3 BOX 3267		KEYSER	WV	267269422	0.699739154	7
1134423866	LIBURD	JOLEEN		1751 EARL L CORE RD		MORGANTOWN	WV	265055891	0.705760191	7
1225359466	TORLONE	ASHLEY		1000 WHEELING AVE		GLEN DALE	WV	260381750	0.707072714	7
1033297445	ROBIE	E	MICHAEL	3200 MACCORKLE AVE SE		CHARLESTON	WV	253041227	0.707150526	7
1154810398	BARBOUR	JENNA		2605 JACKSON AVE		POINT PLEASANT	WV	255501615	0.708661798	7
1992921217	TICKLE	AMY	E.	3200 MACCORKLE AVE SE	SUITE 502	CHARLESTON	WV	253041227	0.709996482	7
1740224476	FLANAGAN	CHRISTOPH	P	701 MADISON AVE		MADISON	WV	251301699	0.711443766	7
1184664831	PICKARD	JULIA	PATRICIA	1000 TAVERN RD	SUITE 100	MARTINSBURG	WV	254012864	0.712211308	7
1518902246	TRIPLETT	TERRENCE	WAYNE	5170 US RT 60 EAST		HUNTINGTON	WV	25705	0.712685052	7
1881640282	FORMAN	BONNIE	JO	150 MEMORIAL DR		KINGWOOD	WV	265371141	0.713873562	7
1053604728	GREY	ELEONORA	I	146 WILLIAMS DR		SPENCER	WV	252761826	0.717800827	7
1093929424	MANN	JOSALYN	MARIE	1511 JOHNSON AVE	STE 104	BRIDGEPORT	WV	263301016	0.717885745	7
1801246897	SWISHER	CAREY	FRANKLIN	134 INDUSTRIAL PARK RD STE 200		JANE LEW	WV	263789785	0.718174261	7
1073694949	DE MESA	ISABELITA	T	RT 16 MAIN STREET		WAR	WV	248920459	0.721557624	7
1457469900	DEVLIN	THOMAS	JEROME	783 WINCHESTER STREET		PAW PAW	WV	254340002	0.723269061	7
1235418005	WICKLINE	JESSICA		1709 HARPER RD		BECKLEY	WV	258013311	0.725263824	7
1790784759	SMITH	CHESTER	DONALD	314 S WELLS ST		SISTERSVILLE	WV	261751098	0.726164587	7
1710915574	HAYES	JAIME	T	4605 MACCORKLE AVE SW		SOUTH CHARLEST	WV	253091311	0.72783663	7
1457589079	MAYS-KINGSTON	ADRIENNE	M	1600 MEDICAL CENTER DR	SUITE 1500	HUNTINGTON	WV	257013656	0.728092867	7
1023122041	STANLEY	ROBERT	CHARLES	702 PROFESSIONAL PARK DR	SUITE 100	SUMMERSVILLE	WV	266512018	0.729429049	7
1134108210	FEARON-JEWELL	MARIE	B	200 HEALTH CENTER DRIVE		UNION	WV	24983	0.731286704	7
1295179539	BUSH	ARRETTIA	J.	10003 WEBSTER RD		CAMDEN ON GAUL	WV	262087713	0.731452169	7
1598962193	BALTUSNIK	PETER	GREGORY	117 HOSPITAL DR		PETERSBURG	WV	26847	0.731962499	7
1568465383	FLUHARTY	KELLY	C	800 GRAND CENTRAL MALL	SUITE 4	VIENNA	WV	261054131	0.732135377	7
1831351436	LUCAS	NATASHA	F	6040 UNIVERSITY TOWN CENTRE DR		MORGANTOWN	WV	265012421	0.732598262	7
1902841604	WILLOCK	MURRAY	S.	2605 JACKSON AVE		POINT PLEASANT	WV	255501615	0.732720319	7
1194742916	ABDELGABER	AHMED	MOHAMED E	5170 US ROUTE 60		HUNTINGTON	WV	257052065	0.733943466	7
1649498080	FACELLO	DAVID	W.	812 GORMAN AVE		ELKINS	WV	262413181	0.734217071	7
1497927743	ROELKEY	DAVID	HENRY	912 SOMERSET BLVD STE 102		CHARLES TOWN	WV	254143952	0.734686304	7
1780688614	GIBSON	LEO	BERMAN	506 CHESTNUT ST		SOUTH CHARLEST	WV	253091204	0.734837543	7
1538156518	HESS	ROBERT	A	705 WASHINGTON ST		RAVENSWOOD	WV	261641729	0.737245332	7
1972557932	BRANAM	CHRISTOPH	O.	1540 SPRING VALLEY DR		HUNTINGTON	WV	257049501	0.74024706	7
1780797738	SUWAID	WIJDAN		2000 EOFF ST BLDG SUITE603		WHEELING	WV	260033823	0.741957444	7
1730248006	HAMILTON	FRANK	A	1125 CIRCLE DR		MARTINSBURG	WV	254011817	0.7431063	7
1275532194	BEANE	JOHN	EDWARD	4 ROSEMAR CIR		PARKERSBURG	WV	261041204	0.744264629	7
1386148013	MILLER	KYLE		65 PROFESSIONAL PL STE 102103		BRIDGEPORT	WV	263300258	0.744330171	7
1962662767	CARNEY	LESLI	MARIE	5279 EVERGREEN ROAD		FRAZIERS BOTTO	WV	25082	0.745731995	7
1538261193	NALLY	DAVID	MICHAEL	40 MEDICAL PARK	SUITE 401	WHEELING	WV	26003	0.746758926	7
1699735530	DESOUZA	ALEXANDRE		200 HOSPITAL DR		SPENCER	WV	252761050	0.74827848	7
1740494558	HUDAK	JASON	A	5187 US ROUTE 60	SUITE 5	HUNTINGTON	WV	25705	0.748779495	7
1295318400	BERRY	JESSICA	DIANE	3200 MACCORKLE AVE SE		CHARLESTON	WV	253041297	0.749917653	7
1871898650	FRANK	ABIGAIL		1464 JEFFERSON ST N		LEWISBURG	WV	249011380	0.750454752	7
1851659387	ANTOLINI	MICHAEL	LOUIS	2157 RITTER DR		DANIELS	WV	258329371	0.75370153	7
1750513057	YANG	BYUNGWOO		40 MEDICAL PARK	SUITE 401	WHEELING	WV	260036392	0.754097676	7
1821058348	KURYLA	PAUL	TIMOTHY	400 DIVISION ST STE 6		SOUTH CHARLEST	WV	253091459	0.7557723	7
1790756161	YASSINI	HOSSEIN		1132 NATIONAL RD		WHEELING	WV	26003	0.756002187	7
1013940709	HARTMAN-ADAMS	HOLLY	BETH	1 MEDICAL CENTER DRIVE		MORGANTOWN	WV	26506	0.759471678	7
1467426189	MILLER	KAREN	KAY	2010 DOCTOR OATES DR STE 102		MARTINSBURG	WV	254018896	0.759629961	7
1225111040	PALMER	JAN	E	6000 MEMORIAL CHURCH DRIVE		MORGANTOWN	WV	26501	0.759811263	7
1982657334	ROMANO	ROBERT	PAUL	21 AUCTION LN STE B		BUCKHANNON	WV	262018968	0.760117531	7
1033386834	ZAVALA	ADRIENNE		171 TAYLOR ST		HARPERS FERRY	WV	254253641	0.762633228	7
1295876449	POWELL	JILL	DIANE	501 HIGHLAND AVE		WILLIAMSTOWN	WV	261871615	0.763233806	7
1699082974	HURST	MELISSA	ANN	365 COURTHOUSE RD		PRINCETON	WV	247402431	0.763257042	7
1487730941	POLING	GARY	L.	25 MALLARD CT		BECKLEY	WV	258013664	0.765420158	7
1427040419	GOLDEN	JOSEPH	IVAN	908 SCARBRO RD		SCARBRO	WV	259178837	0.767536958	7
1417367913	GROVES	JEFFREY		1340 HAL GREER BLVD		HUNTINGTON	WV	257013804	0.769497598	7
1700037744	MAURER	MARY ANN		107 KOONTZ AVE STE 200		CLENDENIN	WV	250459581	0.771794218	7
1922343128	BECKETT	ERIKA	LEIGH	5495 MAPLE LN		FAYETTEVILLE	WV	258406872	0.771925205	7
1124055314	PUFFENBERGER	MARK	W	111 S GROVE ST STE 1		PETERSBURG	WV	268471805	0.771935994	7
1881628071	HUSSAIN	ROSHAN	ALLY	400 HOSPITAL DR		SPENCER	WV	252761049	0.772114518	7
1508826595	KESSELL	MARIA	L	200 HOSPITAL DR		SPENCER	WV	252761050	0.773549044	7
1821097734	BEANE	DAVID	JOEL	1500 GRAND CENTRAL AVE		VIENNA	WV	261051079	0.773741589	7
1760493043	WOLFE	BRANDON	MATTHEW	1900 GARFIELD AVE	STE A	PARKERSBURG	WV	261012565	0.774483709	7
1003910670	ENRICO-SIMON	AGNES	A	2420 JEFFERSON AVE		PT PLEASANT	WV	255501528	0.776642648	7
1730270026	KARPER	JONATHAN	L	MAIN ST	FAMILY HEAL	PINEVILLE	WV	24874	0.7791184	7
1144226424	AKERBERG	FRED	L	401 6TH AVE	# D303	MONTGOMERY	WV	251362116	0.779761039	7
1407234388	MOURADIAN- AL	HOUDA		2373 W MAIN ST STE 102		SALEM	WV	264267515	0.781830646	7
1013016849	PACK	CURTIS	BRENT	503 ROOSEVELT BLVD		ELEANOR	WV	25070	0.782583255	7
1720004559	CONNER	DARCY	M	800 GRAND CENTRAL MALL	SUITE 4	VIENNA	WV	261054131	0.78500026	7
1538129010	BANNISTER	TAMMY	L	659 CENTRAL AVE		BARBOURSVILLE	WV	255041313	0.785377649	7
1336284520	SADORRA	LAGRIMAS	BABIERA	200 KANAWHA TERRACE		ST ALBANS	WV	25177	0.786357188	7
1770926537	MCNAIR	JASON	EDWARD	150 MEMORIAL DR		KINGWOOD	WV	265371141	0.78679892	7
1972565653	PETERSEN	MILLIE	WILLIAMS	119 MAIN ST W	SUITE A	OAK HILL	WV	259012943	0.786848856	7
1295149672	GETMAN	BORIS		1 MEDICAL CENTER DRIVE	ROOM 4601	MORGANTOWN	WV	26506	0.788937736	7
1831163500	RIGGLEMAN	MICHAEL	P	RT 28	GRANT MEMOR	PETERSBURG	WV	26847	0.789048039	7
1669406286	POWDERLY	FINBAR	GERARD	1578 ELIZABETH PIKE		MINERAL WELLS	WV	261508413	0.789919078	7
1033108733	BIRD	WILLIAM	CLAUDE	3997 BECKLEY RD	BLUESTONE H	PRINCETON	WV	24740	0.790472022	7
1972619351	ROSENBLUM	BRET	ABRAHAM	15 MOTT STREET		HARMAN	WV	26270	0.792129226	7
1023251840	PETERSEN	JUDY	JONES	600 MORRIS ST	SUITE 103	CHARLESTON	WV	253011409	0.792363813	7
1174621726	MORGAN	CLAYTON	LEO	118 12TH STREET		PRINCETON	WV	247402352	0.792642617	7
1124553722	PLACKE	ARIELLE	ELIZABETH	6000 MEMORIAL CHURCH DR STE A		MORGANTOWN	WV	265011503	0.794131149	7
1528016888	CRAMER	DAVID	T	1907 ANN ST		PARKERSBURG	WV	261012504	0.794159353	7
1801383369	KHURANA	NEIL		651 COLLIERS WAY STE 506		WEIRTON	WV	260625054	0.79481791	7
1003250515	MERSING	JAMES	B	1000 MON HEALTH MEDICAL PARK DR STE 1201		MORGANTOWN	WV	26505	0.794843225	7
1841292786	STRAIGHT	HEATHER	D	800 GRAND CENTRAL MALL	SUITE 4	VIENNA	WV	261054131	0.796159848	7
1386855484	DASARI	SIREESHA		2610 CAMDEN AVE		PARKERSBURG	WV	261015652	0.797863121	7
1093783060	CESTARIC	BRANDON	AUGUST	512A SOUTH CHURCH STREET		RIPLEY	WV	252711616	0.797911902	7
1902837107	CONLEY	FREDERICK	ALLEN	300 S PRICE ST		KINGWOOD	WV	265371442	0.798560981	7
1851485791	PETRUCCI	SHERRI		800 E MAIN ST	SUITE B	MANNINGTON	WV	265821215	0.800240144	7
1811217284	RUPP	DAVID		1600 MEDICAL CENTER DR	1500	HUNTINGTON	WV	257013656	0.801408099	7
1801317680	MCDANIEL	BRYCE		2157 RITTER DR		DANIELS	WV	258329371	0.803857384	7
1932162856	LEFLER	KENNETH	DAVID	167 S MINERAL ST	POTOMAC VAL	KEYSER	WV	267262643	0.806284958	7
1376574566	DOWNEY	MARISA	LYNN	150 MEMORIAL DR		KINGWOOD	WV	265371141	0.806491547	7
1316205362	LANE	ARTINA		42 MCGINNIS DR		WAYNE	WV	255709553	0.80680849	7
1508825613	BERNSTEIN	JEFFREY	J	1200 J D ANDERSON DR		MORGANTOWN	WV	265053494	0.80823002	7
1700977592	WILSON	DANIEL	WAYNE	109 MOUNT WOOD RD		WHEELING	WV	260032632	0.808697652	7
1245525401	PECKENS	SHAYLEE	ANN	1 MEDICAL CENTER DRIVE		MORGANTOWN	WV	265069152	0.809942154	7
1891907549	GRAVES	MELISSA	DAWN	167 S MINERAL ST	SUITE 200	KEYSER	WV	267262643	0.810560184	7
1679701023	PEARSON	KENNETH	ANDREW	3200 MACCORKLE AVE SE STE B16		CHARLESTON	WV	253041227	0.811612085	7
1124477138	KIJEWSKI	MELISSA	RENA	1563 SAND PLANT RD		SOUTH CHARLEST	WV	253096120	0.811976229	7
1992782031	DUFF	MARK		150 DUNCAN RD		BUCKEYE	WV	24924	0.812946417	7
1205897212	CLEMENTS	CHARLES	WESLEY	1600 MEDICAL CENTER DR	SUITE 1500	HUNTINGTON	WV	257013656	0.815459584	7
1578940649	PAXTON	DAVID	MATTHEW	7 EAST COVE AVE		WHEELING	WV	26003	0.815515708	7
1073574414	LILLY	JONATHAN	PAUL	1100 GROSSCUP AVE		DUNBAR	WV	250643120	0.816130041	7
1013948645	DILLARD	CARRIE	MARIE	1340 HAL GREER BLVD		HUNTINGTON	WV	257013800	0.81804085	7
1932201340	ROMINE	ALAN	R	469 EMILY DR		CLARKSBURG	WV	263015512	0.819427644	7
1962595926	MEADOWS	RICHARD	D	201 WOODCREST DR		BECKLEY	WV	258013633	0.81962104	7
1982625554	RAMDAT	KENNETH	C	1 MEDICAL CENTER DR		CLARKSBURG	WV	26301	0.820624065	7
1265480628	HANNA	STEPHAN	D	1907 ANN ST		PARKERSBURG	WV	261012504	0.823162077	7
1801317235	JAMES	LISELI	WHITLY	120 CAMPUS DR		MARTINSBURG	WV	254047552	0.823739533	7
1104825512	MOSES	MELIN	J	2959 3RD AVE		HUNTINGTON	WV	257021401	0.824239407	7
1023233566	KASEM	HODA		3200 MACCORKLE AVENUE SE,	HOSPITALIST	CHARLESTON	WV	253011850	0.824391658	7
1598833436	BLUM	DONALD	ALAN	3 ADA DRIVE	SUITE 5	NEW MARTINSVIL	WV	26155	0.825016895	7
1144329707	MIKOWSKI	MARY	CAROLINE	RT 50 WEST		SALEM	WV	26426	0.826474337	7
1659369510	GREENBERG	SUNITA	PHASGE	350 FAIRVIEW HEIGHTS RD		SUMMERSVILLE	WV	266511085	0.827160014	7
1376711945	BLACKWELL	JAMES	L	3016 GREAT TEAYS BLVD		SCOTT DEPOT	WV	255609552	0.827682683	7
1699723429	OLSON	GABRIELLA	B	1907 ANN ST		PARKERSBURG	WV	261012504	0.828506107	7
1508897919	MORGAN	BRETON	L	2907 JACKSON AVE		PT PLEASANT	WV	255501715	0.828633692	7
1881855807	HENDERSHOT	TRACY		1301 ELIZABETH PIKE		ELIZABETH	WV	261430609	0.830354856	7
1760435838	NELSON	KELLY	RAPHAEL	120 MEDICAL PARK DR	SUITE 300	BRIDGEPORT	WV	263309012	0.831621947	7
1730125766	BROWNFIELD	RONALD	LEE	5170 US ROUTE 60 E		HUNTINGTON	WV	257052004	0.83202617	7
1033477088	TOLBERT	ROBIN	NICOLE	1 CHATEAU LN		BARBOURSVILLE	WV	255041627	0.832042063	7
1841793890	ARMEL	AMY		1640 SKY VIEW DRIVE		BRUCETON MILLS	WV	26525	0.833284255	7
1265475826	WISMAN	RICHARD	C.	379 STANAFORD RD		BECKLEY	WV	258013141	0.833387773	7
1538140736	JARRELL	EUGENIA	M	1288 B STREET		CEREDO	WV	255070327	0.834720075	7
1417123787	MCLAUGHLIN	AARON		171 TAYLOR ST		HARPERS FERRY	WV	254253641	0.835869064	7
1346811635	RIGGLEMAN	JESSICA	MARIE	747 N MAIN ST STE C		MOOREFIELD	WV	268361336	0.836159117	7
1104931906	SOUTHERS	DONNA	G	904 HARRISON ST		PRINCETON	WV	247403011	0.836542063	7
1831543008	BARKER	SHAWNDRA		1600 MEDICAL CENTER DR	SUITE 1500	HUNTINGTON	WV	257013656	0.837562076	7
1942446869	SCHAPER	DINA		1464 JEFFERSON ST N		LEWISBURG	WV	249011380	0.837884223	7
1649274044	BURDETTE	MICHELLE	R	1097 FLEDDERJOHN RD		CHARLESTON	WV	253144208	0.838578039	7
1225372816	BODKINS	ERIKA	BETLER	1 MEDICAL CENTER DRIVE		MORGANTOWN	WV	26506	0.838816484	7
1073625521	SHANNON	CLAUDE	K	1 MEDICAL CENTER DRIVE		MORGANTOWN	WV	26506	0.839385704	7
1407074867	FAMULARCANO	EARL MICH	TECSON	1401 HOSPITAL DR	SUITE 306	HURRICANE	WV	255269237	0.839391899	7
1194943522	BERRY	PHILIP	TODD	RR 2 BOX 615A		SCARBRO	WV	259179784	0.840247994	7
1407149750	BOGGS	WHITNEY	A.	57 SUTPHIN LANE		SCARBRO	WV	25917	0.840763297	7
1851374987	HESS	ELIZABETH	H	527 MEDICAL PARK DR	SUITE 500	BRIDGEPORT	WV	263309007	0.841935776	7
1578675492	MUSCARI	SAMUEL	A	205 HOWARD AVENUE	FAMILY HEAL	MULLENS	WV	25882	0.84286497	7
1083656896	HALL	PERRY	L	1836 LOCUST AVENUE	SUITE 1	FAIRMONT	WV	26554	0.84394299	7
1245335603	RUSH	SANDRA	R	6 HOSPITAL PLZ		CLARKSBURG	WV	26301	0.844747664	7
1710039276	EVANS	CATHERINE	JOANN	1079 NATIONAL RD		WHEELING	WV	260035701	0.844822224	7
1285866467	PROCTOR	JEREMY	A	1464 JEFFERSON ST N		LEWISBURG	WV	249011380	0.846249691	7
1942527858	THORNE	ALAN	ROBERT	150 DUNCAN RD		BUCKEYE	WV	249249037	0.846279878	7
1124005160	FAULKINER	KELBY	LYN	150 DUNCAN RD		BUCKEYE	WV	249249037	0.847576458	7
1215256243	CUSICK-LEWIS	JOSHUA	MORGAN	3200 MACCORKLE AVE SE	FAMILY MEDI	CHARLESTON	WV	253041227	0.848937756	7
1043262942	MURRAY	FRANCES	BLAKE	120 MEDICAL PARK DR	SUITE 300	BRIDGEPORT	WV	263309012	0.85345596	7
1346355872	DAY	STANLEY	TYLER	197 PLEASANT ST		HINTON	WV	259512540	0.855856308	7
1679728471	HARRIS	NATHANIEL		CHESTNUT FLATS RD	BOX 1042	LEWISBURG	WV	249014042	0.856546474	7
1659375905	DIDDEN	DAVID		207 S PRINCESS STEET	SUITE 11	SHEPHERDSTOWN	WV	25443	0.858217833	7
1427097302	MISAGHI	FAREDOON	K.	4602 MACCORKLE AVENUE SE		CHARLESTON	WV	25304	0.859214131	7
1770662579	PARTOVI	MAHMOOD		210 11TH STREET		DUNBAR	WV	25064	0.859568811	7
1659366052	WITKOWSKI	MARK	T.	1 HOSPITAL PLZ		GRAFTON	WV	263541283	0.860975174	7
1700311099	HOWERTON	ADAM		42 MCGINNIS DR		WAYNE	WV	255709553	0.861788815	7
1821082801	RADER	EDWIN		30 CORTLAND ACRES LANE		THOMAS	WV	262929704	0.862558703	7
1366431900	WANTZ	MARGARET	SUZANNE	350 FAIRVIEW HEIGHTS RD		SUMMERSVILLE	WV	266511085	0.863092225	7
1730159765	KILKENNY	MICHAEL	EUGENE	US 60 AT 4TH STREET	STORE ROOM	CEREDO	WV	255071249	0.86323281	7
1558560052	RODEBAUGH	JEFFREY		74 AVENUE B		RICHWOOD	WV	262611207	0.863547953	7
1225214240	KING-SELARIO	NATALIE	R	1370 JOHNSON AVENUE		BRIDGEPORT	WV	263301688	0.864373003	7
1619905940	HENDERSON	JOHN	P	70 N STURMER ST		BELINGTON	WV	262507403	0.864656779	7
1598766016	STAAB	CHARLES	HENRY	30 MEDICAL PARK	SUITE 223	WHEELING	WV	260036391	0.86480326	7
1316928344	ELWOOD	NANCY	SUE	503 ROOSEVELT BLVD.		ELEANOR	WV	25070	0.865310383	7
1760446686	MULLEN	WILLIAM		20 HOSPITAL DR		LOGAN	WV	256013452	0.86613837	7
1285895938	RICHARDS	MARK	ALLEN	500 DONNALLY ST	SUITE 203	CHARLESTON	WV	253011648	0.866682705	7
1679672232	WOOFTER	ISHA		1664 E PIKE STREET		CLARKSBURG	WV	263016011	0.867446374	7
1447690482	WALIA	KARUN	JIT	3110 MACCORKLE AVE SE		CHARLESTON	WV	253041210	0.867889145	7
1104899731	BOXWELL	GEORGE	F	1464 JEFFERSON ST N		LEWISBURG	WV	249011380	0.868585342	7
1780099655	HALSEY	ZACHARY	TYLER	2157 RITTER DR		DANIELS	WV	258329371	0.869123109	7
1750674016	TRIBBLE	SKYLER	D	171 TAYLOR ST		HARPERS FERRY	WV	254253641	0.86968082	7
1902101215	HOLBROOK	TOMMY	LANE	520 BECKLEY CROSSING SHPG CTR		BECKLEY	WV	258017110	0.870047642	7
1588641518	MACE	ROBERT	MORGAN	324 MILLER MOUNTAIN DR		WEBSTER SPRING	WV	262881026	0.87067176	7
1033184981	RIGGLEMAN	KELLY	S	112 KUYKENDALL LN		MOOREFIELD	WV	26836	0.871395375	7
1528239696	SOOD	DEVIKA	HANUMARA	1179 T.JACKSON DRIVE		FALLING WATERS	WV	25419	0.872695439	7
1053522532	KANE	ELIZABETH		930 CHESTNUT RIDGE RD		MORGANTOWN	WV	265052807	0.872784453	7
1942289988	EGNOR	JAMES	KESLEY	BARRON DR		INSTITUTE	WV	251121004	0.873573116	7
1508969429	TALKINGTON	ANDREW	ALAN	1 MED CENTER DR	LOUIS A JOH	CLARKSBURG	WV	263014155	0.873721651	7
1457319048	LEWIS	WILLIAM	DARRELL	171 TAYLOR ST		HARPERS FERRY	WV	254253641	0.876267937	7
1518063320	CALHOUN	ARTHUR	LEWIS	104 COLUMBIA ST		WEST UNION	WV	264561164	0.876439317	7
1891713582	LAUDERMAN	THOMAS	A	255 SUNBRIDGE DR		SALEM	WV	264268400	0.878984227	7
1376535351	HAYWOOD	ANTHONY		RT 50		ROMNEY	WV	267572030	0.88129385	7
1760444566	PETRANY	STEPHEN	M	1600 MEDICAL CENTER DR	SUITE 1500	HUNTINGTON	WV	257013656	0.88494792	7
1124019880	JAMESON	STEVEN	K	200 HEALTH CENTER DRIVE		UNION	WV	249830000	0.886390048	7
1588635593	DIXON	BRIAN	JEREMY	6000 MEMORIAL CHURCH DRIVE		MORGANTOWN	WV	26501	0.886439889	7
1700881679	STEWART	RUSSELL	L	406 MAIN ST		SUTTON	WV	266011323	0.886663177	7
1578664231	HALLEY	MICHAEL	W	4605 MACCORKLE AVE SW		SOUTH CHARLEST	WV	253091311	0.886771222	7
1285800557	PHILLIPS	SARAH	ELIZABETH	171 TAYLOR ST		HARPERS FERRY	WV	254253641	0.887447472	7
1497725352	SNUFFER	ROBERT		402 MEDICAL PARK DR		WESTON	WV	264521678	0.888583798	7
1376837757	KESSLER	LISA	MARIE	645 KANAWHA AVE		RAINELLE	WV	259621013	0.889354413	7
1659433951	ASBURY	CAROL		510 CHERRY ST STE 308		BLUEFIELD	WV	24701	0.892240688	7
1730174145	BERRY	D DUANE		5220 MACCORKLE AVE SW		SOUTH CHARLEST	WV	253091010	0.892631326	7
1174790729	FAMULARCANO	LEA GRACE	RAMOS	1041 HOSPITAL DRIVE	SUITE 306	HURRICANE	WV	25526	0.893168078	7
1043208911	GREENBERG	BRUCE	KEVIN	350 FAIRVIEW HEIGHTS RD		SUMMERSVILLE	WV	266511085	0.896198156	7
1750660502	BURDETTE	CHARLES	ROBERT	1515 SNOWDEN RD		RAINELLE	WV	259626585	0.897743921	7
1033316781	SCHILDT	TRAVIS		651 FOXCROFT AVE	SUITE 110	MARTINSBURG	WV	254015306	0.899271183	7
1588627970	RICHARDS	JOHN	PORTER	4914 ELK RIVER RD		ELKVIEW	WV	250719280	0.899488659	7
1003238338	WILSON	JESSICA	D	2520 VALLEY DRIVE		HUNTINGTON	WV	257021318	0.901378498	7
1700918240	MILLER	JANICE	J	108 LEE ST E		CHARLESTON	WV	253011506	0.902602003	7
1508949595	PRICHARD	JEFFREY	A	1650 MAIN STREET		PINEVILLE	WV	24874	0.902933751	7
1124135140	MARSTELLER	AMY	ALBRECHT	3377 US ROUTE 60		HUNTINGTON	WV	257052837	0.903964443	7
1528024288	HOWELL	JODIE		5861 MASON-DIXON HIGHWAY	BOX 72	BLACKSVILLE	WV	26521	0.904681839	7
1245204015	REXRODE	CARMEN	R	314 PINE STREET		FRANKLIN	WV	26807	0.904716494	7
1871937102	COBB	MEAGAN	M.	197 PLEASANT ST		HINTON	WV	259512540	0.90545821	7
1952444234	PETERS	JANA	MICHELLE	365 COURTHOUSE ROAD		PRINCETON	WV	24740	0.90672247	7
1487613998	LORENZETTI	ROSEMARIE	C	171 TAYLOR ST		HARPERS FERRY	WV	254253641	0.907195383	7
1013204734	BAILEY	JOANNA	MARIE ADK	585 APPALACHIAN HIGHWAY		PINEVILLE	WV	248740430	0.909638571	7
1003093097	WHITEHAIR	AIMEE	M	ROUTE 4 & 20 S. INTERSECTION		ROCKCAVE	WV	26234	0.909983781	7
1497831879	MCCLUNG	REGINALD	JAY	331 LAIDLEY ST	SUITE 205	CHARLESTON	WV	253011619	0.910589777	7
1639164684	WAYT	MICHAEL	T	1612 WHEELING AVE		GLEN DALE	WV	260381734	0.912309437	7
1962495333	NEWELL	DONALD	CLIFFORD	GENERAL DELIVERY		LOCHGELLY	WV	258660130	0.91272774	7
1881749380	WOODARD	NAFISEH	F.	6135 SISSONVILLE DR		CHARLESTON	WV	253129444	0.914315273	7
1952372344	NAZAR	ANDREA	M	1464 JEFFERSON ST N		LEWISBURG	WV	249011380	0.917796239	7
1598746562	BRAGG	DANA	EUGENE	4 HOSPITAL PLZ	SUITE 304	CLARKSBURG	WV	263019327	0.918695841	7
1831147263	CARTWRIGHT	WILLIAM	E	1907 ANN ST		PARKERSBURG	WV	261012504	0.919649624	7
1225090913	KEAVENY	LORA	HABIB	119 MAIN ST W	SUITE A	OAK HILL	WV	259012943	0.921383302	7
1679865687	FALBO	GRACE	MCCLUNG	4602 MACCORKLE AVE SE		CHARLESTON	WV	253041848	0.922694975	7
1811196314	STEWART	ANITA	R.	221 W MAPLE AVENUE		FAYETTEVILLE	WV	258401413	0.922860938	7
1659333979	NAIR	DILIP		1600 MEDICAL CENTER DR	SUITE 1500	HUNTINGTON	WV	257013656	0.923117301	7
1144667486	JARRELL	MARCUS	RODNEY	3110 MACCORKLE AVE SE		CHARLESTON	WV	253041210	0.925470933	7
1265440952	JELLEN	ALBERT	V	2097 NATIONAL RD		WHEELING	WV	26003	0.925613752	7
1912978321	BROOKS	CLYDE	M	1037 6TH AVE		HUNTINGTON	WV	257012307	0.927282656	7
1770979874	BLEDSOE	MICHAEL	VAUGHN BA	701 MADISON AVE		MADISON	WV	25130	0.928726916	7
1376535096	ANGER	ERIC	R.	105 NATHAN ST		ELKINS	WV	262413331	0.928918862	7
1700138286	MWILARIA	ESTHER		171 TAYLOR ST		HARPERS FERRY	WV	254253641	0.929397764	7
1457550717	HUTCHISON	LARRY		2900 1ST AVE		HUNTINGTON	WV	257021241	0.930237707	7
1427014794	WALTERS	RANDALL	WAYNE	22 FLEMING DR		HARTS	WV	255249788	0.932033445	7
1871597716	YELLOTT	CHESLEY		150 E BURR BLVD		KEARNEYSVILLE	WV	254304793	0.932159747	7
1356427371	ANGCO	MANUEL	M	701 COLLEGE HL	SUITE 1	WILLIAMSON	WV	256613300	0.932571756	7
1487602306	GILLIGAN	THOMAS	LEE	617 WELLS ST		SISTERSVILLE	WV	261751323	0.935071261	7
1083603336	IRVIN	RICHARD	A	2129 NATIONAL RD		WHEELING	WV	260035247	0.936494417	7
1942204565	BROWNING	PATRICIA	M	RT 219 NORTH		HILLSBORO	WV	24946	0.939324978	7
1417920174	SWARM	GAIL	M	1464 JEFFERSON ST N		LEWISBURG	WV	249011380	0.940278442	7
1104882596	PETERSON	PHILLIP	ALLEN	3997 BECKLEY RD		PRINCETON	WV	247407660	0.943609425	7
1003251810	STEELE	KATHERINE		1600 MEDICAL CENTER DR	SUITE 1500	HUNTINGTON	WV	257013656	0.944181525	7
1760485593	DEWITT	MICHAEL	SHANE	506 CHESTNUT STREET		SOUTH CHARLEST	WV	253091402	0.944337947	7
1568661064	HICKMAN RODEB	CRYSTAL	MARIE	10003 WEBSTER ROAD		CAMDEN-ON-GAUL	WV	262083702	0.944905722	7
1790786853	MASCIO	STEPHEN	H	1417 MAIN ST		FOLLANSBEE	WV	260371217	0.945798067	7
1093730624	EAKLE	LINDA	ANN	1509 W MAIN STREET		MILTON	WV	25541	0.945887904	7
1386873024	TRINIDAD-CARI	IRIS MAE	CANETE	INTERSECTION OF RT. 4 & 20 S		ROCK CAVE	WV	262340217	0.947852534	7
1023004744	PITSENBARGER	KELLY	MCCOY	126 CARPENTER ST		SHADY SPRING	WV	259188417	0.94793867	7
1518451293	FRATCZAK	MATTHEW		252 RURAL ACRES DR		BECKLEY	WV	258013503	0.950157222	7
1386025310	CHAFFIN	JESSE	R.	1322 MAPLEWOOD AVE		RONCEVERTE	WV	24970	0.950689681	7
1811317027	TOPARIS	ANTHONY		3110 MACCORKLE AVE SE		CHARLESTON	WV	25304	0.95263142	7
1881615375	HILL	JAMES	BLAIR	1 MEDICAL CENTER DRIVE		CLARKSBURG	WV	26301	0.954787376	7
1942210513	WAHL	JEANNE	MARIE	400 NORTH JEFFERSON STREET		LEWISBURG	WV	24901	0.955417798	7
1205933538	HARMAN	HAELEY	E	120 MEDICAL PARK DR	SUITE 300	BRIDGEPORT	WV	263309012	0.957034809	7
1104812304	BANTUG	ROGELIO	O	100 FAIR ST		MIDDLEBOURNE	WV	261499525	0.958299823	7
1295727675	DIAZ	CLEMENTE	CAMPOS	75 AVENUE B		RICHWOOD	WV	262611236	0.959179509	7
1770965220	LY	TINA NGOC		1097 FLEDDERJOHN RD		CHARLESTON	WV	253144208	0.961029216	7
1760573067	KARPER	KELLI	M	MAIN ST	FAMILY HEAL	PINEVILLE	WV	24874	0.961202359	7
1902819741	HIVELY	ROBERT	L	707 CHESTNUT ST		SOUTH CHARLEST	WV	253092003	0.96329674	7
1821152182	MCDEVITT	BRIAN	JOSEPH	CHAPMANVILLE MEDICAL CENTER	384 MAIN ST	CHAPMANVILLE	WV	25508	0.963302617	7
1861480378	O'SHEA	HEATHER	ANN	1307 WHEELING AVE	REAR A	GLEN DALE	WV	260381736	0.963364814	7
1245444074	WEIMER	MATHEW	BENJAMIN	1347 HILLVIEW DR		MILTON	WV	255411513	0.96578283	7
1609906726	SMITH	SCOTT	FRANKLIN	2150 CHILDRESS ROAD		ALUM CREEK	WV	25003	0.966005784	7
1851469480	WAGNER	JAMES	P	708 VIAND STREET		POINT PLEASANT	WV	25550	0.967209111	7
1902895543	HAGINS	TOD		3920 WASHINGTON ST		WEIRTON	WV	260625343	0.967783155	7
1750333811	IBANEZ	CESAR	B	5170 US RT 60 EAST		HUNTINGTON	WV	25705	0.968779724	7
1538150073	CARBONEL	RELY	C	ROUTE 119 OLD THEATRE BUILDING		HOLDEN	WV	25625	0.970274178	7
1235471319	LIFE	JEFFRY	SHOBE	1 KENTON DR	SUITE 20	CHARLESTON	WV	253111256	0.974798492	7
1104272566	WHIPP	KYLEN		2520 VALLEY DR		POINT PLEASANT	WV	255502031	0.974878893	7
1508838889	BOISVERT	CRAIG	S	1464 JEFFERSON ST N		LEWISBURG	WV	249011380	0.975269458	7
1659330397	WHITMAN	ANGELA	DARLENE	500 DONNALLY ST STE 203		CHARLESTON	WV	253011600	0.975291105	7
1588042147	YANGANDAWELE	TEMBELE		171 TAYLOR ST		HARPERS FERRY	WV	254253641	0.975600118	7
1891972824	MORRISON	KRISTIAN	M	686 S PIKE ST		SHINNSTON	WV	264311043	0.975868776	7
1407383177	BELLEW	CHRISTOPH		171 TAYLOR ST		HARPERS FERRY	WV	254253641	0.976072506	7
1184625691	NIESS	DENNIS	RICHARD	20 MEDICAL PARK	SUITE 306	WHEELING	WV	260036390	0.976994655	7
1063415859	ADKINS	CATHERINE	A	800 GRAND CENTRAL MALL	SUITE 4	VIENNA	WV	261054131	0.978873267	7
1043262223	PARSLEY	DEIDRE	E	2900 FIRST AVENUE		HUNTINGTON	WV	25702	0.979996273	7
1134221153	DELA ROSA	ROMULO	GANUELAS	26 MAIN STREET		IAEGER	WV	24844	0.980425108	7
1831298520	VERES	PHILIP	G	5170 US RT. 60 EAST		HUNTINGTON	WV	257052065	0.980708582	7
1124002043	TRENBATH	RICHARD	STOCKTON	211 MERCHANTS WALK	SHOPPING CE	SUMMERSVILLE	WV	266511901	0.982044288	7
1558654970	MILLER	LAUREN		1464 JEFFERSON ST N		LEWISBURG	WV	249011380	0.982278952	7
1942279013	PETTY	GARY	J	659 CENTRAL AVE		BARBOURSVILLE	WV	25504	0.983353608	7
1659537363	HUFFMAN	ANDREA	ARLENE	RR 1 BOX 75-1		SALEM	WV	264269604	0.983416286	7
1497195374	PATEL	RITA	RAMESH	12 KANAWHA TER		SAINT ALBANS	WV	251772750	0.98461919	7
1659364313	PAPADIMITRIOU	BASIL	PAUL	103 S PENN ST		WHEELING	WV	260032075	0.984822525	7
1720068711	MORAN	ROBERT	E	510 BUTLER AVE	MENTAL HEAL	MARTINSBURG	WV	254019990	0.986451364	7
1528272325	TURNER	SAMIA		816 CROSS LANES DR		CROSS LANES	WV	253131334	0.989129675	7
1386007177	FREDELL	ERIC		3200 MACCORKLE AVE SE STE B-16		CHARLESTON	WV	253041227	0.989155721	7
1235237058	FRAME	STEPHANIE	L.	US ROUTES 219 250		MILL CREEK	WV	262800247	0.989497675	7
1346201191	MCCANN	KEVIN	SCOTT	4600 ROUTE 152		LAVALETTE	WV	255359702	0.990402592	7
1902838824	SELLS	KENNETH		533 MAIN ST		LOGAN	WV	256013809	0.993340967	7
1720071285	WINTERS	LESLIE	ABIGAIL	202 MAPLEWOOD AVE		RONCEVERTE	WV	249701334	0.996079623	7
1144609041	PIERCE	JONATHAN		106 THORN ST		PRINCETON	WV	247403560	0.997834549	7
1457356545	GUY	RHONDA	M	230 GEORGE ST STE 2		BECKLEY	WV	258012620	0.999221389	7
