# Supplementary material for: Prevalence and Correlates of COVID-19 Vaccine Information on Family Medicine Practices’ Websites in the United States: Cross-sectional Website Content Analysis
Source: JMIR Form Res. 2022 Nov 17;6(11):e38425. doi: 10.2196/38425 (PMC9671487; doi:10.2196/38425)
Supplement: Multimedia Appendix 1 [file formative_v6i11e38425_app1.zip › NPI datasets/WY_NPI.csv]

NPI	last_name	first_name	middle_name	address_line1	address_line2	city	state	zip	r	target_sample	Comment
1740787522	HABEL	ANDREA	ROCKEY	2710 HARNEY ST STE 202		LARAMIE	WY	820722899	8.07E-05	3	Website Found
1902987258	IAMS	HELEN	DRAKE	430 S MEDICAL ARTS CT		GILLETTE	WY	82716	0.003769291	3	Excluded, permanently closed
1902060833	KISICKI	DANIEL	RYAN	1950 BLUEGRASS CIR	SUITE 200	CHEYENNE	WY	820097323	0.004812746	3	Excluded, not primary care
1588097299	BARRY	RITA	JANE	820 E 17TH ST		CHEYENNE	WY	820014714	0.011629207	3	Website Found
1043521529	BEHRINGER	JEFFREY	JAKE	421 E 17TH ST		CHEYENNE	WY	820014609	0.012423981	3	Excluded, permanently closed
1124034566	FOX	SHERRILL	A	6500 E 2ND ST	SUITE 200	CASPER	WY	826094338	0.013294607	3	Website Found
1255379749	RANIOLO	JAMES	WILLIAM	1490 GREGORY LN		JACKSON	WY	830019021	0.01631742	3
1508152786	CHIU	STEPHANIE		2221 ELM ST		RAWLINS	WY	823015108	0.020062719	3
1740368620	KIRSCH	ARCHIE	P	514 IDAHO DR		MEDICINE BOW	WY	823290037	0.022084303	3
1679514491	FRANTZ	KURT	SMITH	1 UPPER MAMMOTH	MAMMOTH CLI	YELLOWSTONE NA	WY	821900058	0.025814952	3
1811374010	MATHEY	MATTSON		120 N C AVE		THERMOPOLIS	WY	824432410	0.039772275	3
1942612445	BEETON	MATTHEW	ALLEN	1115 LANE 12		LOVELL	WY	824319537	0.045161704	3
1841859071	PURDY	CRYSTAL	STEPHANIE	820 E 17TH ST		CHEYENNE	WY	820014714	0.045216365	3
1346264561	HAAS	TRACEY	A.	1909 VISTA DR		LARAMIE	WY	820705530	0.048434335	3
1427585488	BENDER	DANIEL	MATTHEW	455 W BROADWAY AVE		JACKSON	WY	830018639	0.052259085	3
1275733180	MIKESELL	DARREN	LAMAR	2710 HARNEY ST	SUITE 202	LARAMIE	WY	820723038	0.054165338	3
1730619446	REDLINGER	LAUREN	JOANN	6900 ALDEN DR		FE WARREN AFB	WY	820052945	0.055598169	3
1104087048	ROBERTS	TRAVIS		709 W 8TH ST	SUITE 4	GILLETTE	WY	827164125	0.059004373	3
1063401933	CHRISTENSEN	KELLY	E	450 MOUNTAIN VIEW ST		POWELL	WY	824352212	0.061462263	3
1700802428	MCCREERY	MARGARET	SARAH	1701 PHILLIPS CIR	SUITE A	GILLETTE	WY	827186717	0.062463437	3
1427291491	CANTU	NORMA	S	625 ALBANY AVE	BANNER MEDI	TORRINGTON	WY	822401530	0.06468951	3
1992890933	STACHON	JEAN		1208 HILLTOP DR STE 105		ROCK SPRINGS	WY	829015858	0.066695831	3
1427016179	BABSON	JOHN	HURST	1331 PRAIRIE AVE	SUITE 1	CHEYENNE	WY	820094867	0.076271103	3
1043890320	PARMLEY	JACOB	WILLIAM	1522 E A ST		CASPER	WY	826012217	0.079831551	3
1285713792	REIMER	LANNY	BRUCE	1121 WASHINGTON AVE		NEWCASTLE	WY	82701	0.082471275	3
1306296439	NOSTRUM	TIMOTHY	D.	1898 FORT RD		SHERIDAN	WY	828018322	0.091862321	3
1497790364	WORKS	CYNTHIA	A	1522 E A ST		CASPER	WY	826012217	0.091996815	3
1801476973	GAKER	KATHERINE	E	1522 E A ST		CASPER	WY	826012217	0.092154801	3
1033553185	POWERS-PEPRAH	PAULINE	ELIZABETH	29 BLACK COLE		FORT WASHAKIE	WY	82514	0.098535113	3
1205884715	MIKESELL	GARY		300 3RD ST		RAWLINS	WY	823015612	0.098746343	3
1164488185	COTTAM	TAMARA	O.	820 E. 17TH STREET		CHEYENNE	WY	820014797	0.101908816	3
1396788865	ROBITAILLE	BETH	C	1522 E A ST		CASPER	WY	826012217	0.108073916	3
1659369650	JARRARD	JERRY	S	2002 W SUNSET DR	SUITE 2	RIVERTON	WY	825012283	0.111336488	3
1609139708	GRAHAM	CASSIDY	JOHN	501 S BURMA AVE		GILLETTE	WY	827163426	0.111668193	3
1043747181	PIHL	CAROLINE	LAMAR	14 GREAT PLAINS ROAD WIND RIVER FAMILY & COMMUNITY H		ARAPAHOE	WY	82510	0.111773606	3
1902850779	HAGGE	REGG	A	711 ONYX ST		KEMMERER	WY	831013214	0.112247948	3
1346689908	HILLS	ELIZABETH		1522 E A ST		CASPER	WY	826012217	0.117178414	3
1225327000	CAPENER	RICHARD	JAY	196 ARROWHEAD DR STE 1		EVANSTON	WY	82930	0.117217753	3
1124049333	LAUER	CRAIG		400 SOUTH 15TH STREET		WORLAND	WY	82401	0.120291727	3
1114969698	RADOSEVICH	THOMAS	E	120 N C AVE		THERMOPOLIS	WY	824432410	0.123768915	3
1982891875	MAYS	LUTHER	MILTON	2360 E PERSHING BLVD		CHEYENNE	WY	820015356	0.124575848	3
1508121468	KAISER	BRYAN	GLENN	1208 S RIVER ST		SARATOGA	WY	823310000	0.130947175	3
1972170058	GALLEGOS	EMILY	JEAN	820 E 17TH ST		CHEYENNE	WY	820014714	0.131558123	3
1093842031	HANEY	LINDA	M	108 ALBRIGHT AVE	#58	YELLOWSTONE NA	WY	82190	0.131587952	3
1033557657	BROWN	CLAYTON	J	901 ADAMS STREET		AFTON	WY	83110	0.134165954	3
1245303429	PETERSEN	LANCE		777 AVENUE H		POWELL	WY	824352260	0.135155757	3
1467470062	MARTINO	ROBERT	M	1771 EAGLECREST CT		LARAMIE	WY	820723401	0.139575028	3
1538195417	HEAD	KITCHENER	PAUL	110 HOSPITAL LANE		AFTON	WY	83110	0.140357324	3
1306824446	GOSAR	GRACE	MARIE	497 W LOTT ST		BUFFALO	WY	828341609	0.147760879	3
1750482527	KRELL	GEORGE	CHRISTOPH	711 ONYX ST		KEMMERER	WY	831013214	0.14805968	3
1851673008	JOHNSON	JACOB	V	3000 COLLEGE DR		ROCK SPRINGS	WY	829014202	0.162397879	3
1235196833	BRIGHT	SUSAN	ELAINE	150 EAST ARAPAHOE ST		THERMOPOLIS	WY	82443	0.1650286	3
1043251473	LANGEVIN	PAUL	N	2000 CAMPBELL DR		TORRINGTON	WY	822401528	0.167379596	3
1366519563	SHAW	TABITHA	MARIE	8195 HIGHWAY 789		LANDER	WY	825202942	0.167467192	3
1518905595	MOHR	MICHELE	R	5715 E 2ND ST		CASPER	WY	826094322	0.168472729	3
1497756118	CESKO	DAVID	R	819 W MAPLE ST		RAWLINS	WY	823015462	0.172557391	3
1871994301	KARTER	THERESA	MARIE	32 SAGE DR		CODY	WY	824148228	0.192164655	3
1386993400	LAURIDSEN	LAWRENCE	J	3000 COLLEGE DR		ROCK SPRINGS	WY	829014202	0.193891605	3
1174637359	STAMPFLI	GREG	HOWARD	5416 EDUCATION DR		CHEYENNE	WY	820094094	0.194413346	3
1346433554	JOHNSON-ENGLE	DEEANNE	JOY	111 S 5TH ST		DOUGLAS	WY	826332434	0.197246864	3
1306922851	STOCKTON	KENT	D	1620 RIVERVIEW ROAD		RIVERTON	WY	82501	0.197826673	3
1275521015	MACLEOD	NORMAN	G.	1020 S. CONWELL STREET		CASPER	WY	82601	0.199208474	3
1982681383	JORDING	MICHAEL	ALLEN	1121 WASHINGTON AVE		NEWCASTLE	WY	82701	0.203073766	3
1295117539	MONDANARO	KATHLENE		214 E 23RD ST		CHEYENNE	WY	820013748	0.204508744	3
1740233071	SCHOEBER	JOSEPH	K	6500 E 2ND ST	SUITE 200	CASPER	WY	826094338	0.210562401	3
1679860597	RINKER	ERICA	DOBBS	497 W LOTT ST		BUFFALO	WY	828341658	0.21128408	3
1619230711	THRASHER	TABITHA	LUCYNDA	1522 E A ST		CASPER	WY	826012217	0.213001862	3
1326307729	LIBBY	GWEN	LAUREN	1620 RIVERVIEW RD		RIVERTON	WY	825015906	0.217339717	3
1780698431	WELLS	MARJORIE	LYNN	1020 S. CONWELL STREET		CASPER	WY	82601	0.223237598	3
1174573661	DUQUETTE	EUGENE	P	1233 E 2ND STREET		CASPER	WY	826014815	0.224077754	3
1083294227	ISAACS	COURTNEY	SCOTT	1522 E A ST		CASPER	WY	826012217	0.225387236	3
1780252320	RIDER	CHRISTOPH	JON	821 E 18TH ST		CHEYENNE	WY	820014775	0.240061955	3
1265548424	VILLANO	JEREMI		713 OAK STREET		SUNDANCE	WY	82729	0.240804874	3
1508952276	PHIPPS	DOUGLAS	REX	745 BUENA VISTA DR		LANDER	WY	825203431	0.241701175	3
1154411957	PALMER	LAURI	A	1551 BRICE STREET		WHEATLAND	WY	822013505	0.244457803	3
1003801051	COURNOYER	GERARD	P	1208 HILLTOP DR	STE 102	ROCK SPRINGS	WY	829015857	0.244982068	3
1922441328	BJORE	EMMA	MARIE	3116 WILLETT DR		LARAMIE	WY	820725048	0.247200509	3
1538121025	BAUMSTARCK	JOSEPH		342 E MAIN ST		LOVELL	WY	824312136	0.249474574	3
1336377472	HARRIS	MARCUS		1522 E A ST		CASPER	WY	826012217	0.258441739	3
1437231552	BRUBAKER	ELBRIDGE	LEE	1311 EAST 3RD ST		CASPER	WY	82601	0.26096555	3
1851352918	VEAUTHIER	BRIAN	MICHAEL	1522 E A ST		CASPER	WY	826012217	0.264368647	3
1346391927	LANSANG	FRANCIS	ALEXANDER	111 S 5TH ST		DOUGLAS	WY	826332434	0.2694671	3
1538102728	CARMEN	JOHN	CHERRINGT	1898 FORT RD	VA MEDICAL	SHERIDAN	WY	828018320	0.273129456	3
1518278084	ORAVEC	ROBERT	EDWARD	820 EAST 17TH STREET		CHEYENNE	WY	820014797	0.276562694	3
1649705880	WEST	CALEB		820 E 17TH ST		CHEYENNE	WY	820014714	0.277315078	3
1184711905	SWANSON	LEIGH	ALEXANDRA	6900 ALDEN DR		F.E.WARREN AFB	WY	820053906	0.283488445	3
1124017090	SPOMER	ELIZABETH	L	450 MOUNTAIN VIEW ST		POWELL	WY	824352212	0.285500476	3
1427147065	HALLINAN	TIMOTHY	P	709 W 8TH ST	FAMILY MEDI	GILLETTE	WY	82716	0.285748582	3
1922480219	WEFEL	MARK		2710 HARNEY ST STE 202		LARAMIE	WY	82072	0.286267538	3
1447298583	DEMETRIOU	JAMES	P	625 E HENNICK ST		PINEDALE	WY	82941	0.292917775	3
1891956371	BURGESS	STEVEN	E	214 E 23RD ST		CHEYENNE	WY	820013748	0.293876349	3
1578552444	RUSSELL	LAINE	C	407 S MEDICAL ARTS CT	SUITE F	GILLETTE	WY	827163372	0.297542132	3
1114523958	AVILA	ALESSANDR	ALBERT	820 E 17TH ST		CHEYENNE	WY	820014714	0.29940412	3
1295997013	WILDE	BENJAMIN	B	1405 HOWELL		WORLAND	WY	82401	0.300038994	3
1063709905	LONG	BRYTTON	L	3000 COLLEGE DR		ROCK SPRINGS	WY	829014202	0.300409864	3
1184645632	DOBSON	JOSEPH	COLLINS	2700 E 12TH ST		CHEYENNE	WY	820015604	0.308296619	3
1013321660	FLANDERS	CHRISTIAN	ALEXANDER	820 E 17TH ST		CHEYENNE	WY	820014714	0.309142018	3
1104112119	BOWERS	MICHAEL		1180 COLLEGE DRIVE		ROCK SPRINGS	WY	82901	0.312532105	3
1861447971	KIRK	DONALD	J	122 PETERSEN PKWY	STE. 4	THAYNE	WY	83127	0.312637998	3
1013388545	MOHAR	BRADLEY		214 E 23RD ST		CHEYENNE	WY	820013748	0.314711594	3
1477527299	HARVEY	LISA	ELLEN	424 YELLOWSTONE AVE	STE 120	CODY	WY	82414	0.317805278	3
1134117039	GEE	BRIAN	DALE	745 BUENA VISTA DR		LANDER	WY	825203431	0.327403519	3
1427153873	RANDOLPH	BONNIE	L.	625 ALBANY AVE		TORRINGTON	WY	822401530	0.328168072	3
1841214954	BINDER	JONATHAN	P	6500 E 2ND ST	STE 200	CASPER	WY	826094338	0.328450512	3
1205833134	JONES	TROY	R	125 WYOMING ST		LANDER	WY	825203919	0.329111253	3
1487036703	BUTTERWORTH	AMY	SUSANNE	820 E 17TH ST		CHEYENNE	WY	820014714	0.332072439	3
1720188972	RADKE	H.	KARL	4140 S POPLAR ST		CASPER	WY	826016104	0.332718851	3
1922361625	NORBY	EVAN	DAVID	820 E 17TH ST		CHEYENNE	WY	820014797	0.333444713	3
1487659371	KNOPF	KARRIE	L	196 ARROWHEAD DR	STE 1	EVANSTON	WY	829308752	0.335069435	3
1730192857	BOWER	RYAN	THOMAS	201 YELLOWSTONE AVE		CODY	WY	82414	0.338262326	3
1972546851	TRENT	STEPHAN	N	1522 E A ST		CASPER	WY	826012217	0.339673641	3
1508891078	PRESTON	JEFFREY	RICHARDSO	1201 E 3RD ST	LOWER LEVEL	CASPER	WY	826012932	0.340303715	3
1245289511	PEARSON	SUSAN	M	1240 COLLEGE VIEW DR		RIVERTON	WY	825012288	0.342364045	3
1861590986	CHILDERS	ADAM	W	777 AVENUE H		POWELL	WY	82435	0.345730368	3
1770873531	TRACEY	NATHAN	DANIEL	501 S. BURMA AVE		GILLETTE	WY	827163246	0.346296923	3
1902896947	WILKERSON	BILLIE	F	407 S MEDICAL ARTS CT STE D		GILLETTE	WY	827163372	0.351955109	3
1902801897	NOWICKI	EDMUND		196 ARROWHEAD DR	STE 1	EVANSTON	WY	829308752	0.353144095	3
1134307911	SANVILLE	KEVIN		1415 S HWY 89		JACKSON	WY	830018515	0.355566994	3
1992817381	CALDWELL	TROY	J	1115 LANE 12		LOVELL	WY	824319537	0.3573578	3
1063598514	MAGRUDER	JOY	LYNN	120 N C AVE		THERMOPOLIS	WY	824432410	0.358261578	3
1982638102	SEGER	CLINTON		707 SHERIDAN AVE.		CODY	WY	82414	0.363037691	3
1710959168	BOMENGEN	WADE	TRAVIS	120 N C AVE		THERMOPOLIS	WY	824432410	0.365874743	3
1336229624	RICE	JENNIFER	ANN	497 W LOTT ST		BUFFALO	WY	828341658	0.368085914	3
1699870923	JOHNSON	JAMES	VERNON	2360 E PERSHING BLVD		CHEYENNE	WY	820015356	0.369041289	3
1467611806	TUCKER	DOUGLAS	ARTHUR	214 E 23RD ST		CHEYENNE	WY	820013748	0.369878641	3
1366538076	GILBERTSON	PHILLIP	ROY	8204 WYOMING HWY 789		LANDER	WY	825202945	0.370813828	3
1376710707	CHEN	HAN	KUANG	1900 S MISSOURI AVE	APT. #3128	CASPER	WY	826093308	0.372183432	3
1023096153	GONZALEZ	HERMILO		497 W LOTT ST		BUFFALO	WY	828341609	0.378306214	3
1457358962	MORGAN	CHRISTIAN	M	110 HOSPITAL LANE		AFTON	WY	831100579	0.390024532	3
1487220125	HUTTON	MARY	OLIVIA	821 E 18TH ST		CHEYENNE	WY	820014775	0.391539325	3
1073696969	MORTON	DOUGLAS	EARL	201 YELLOWSTONE AVE		CODY	WY	82414	0.395551693	3
1003826389	ESKELSON	LYNN	PERRINS	1400 UINTA DR		GREEN RIVER	WY	829355060	0.396105568	3
1811073364	RIDGWAY	ERIC	M	1620 RIVERVIEW ROAD		RIVERTON	WY	82501	0.398015845	3
1942793195	STRANG	MATTHEW		820 E 17TH ST		CHEYENNE	WY	820014714	0.400481941	3
1235243650	EBBERT	PAUL	JAMES	14 GREAT PLAINS RD		ARAPAHOE	WY	82510	0.401466592	3
1851337984	SNYDER	GRADY	KING	3443 ALPINE DR		CASPER	WY	826015917	0.402134003	3
1912102989	FITZSIMMONS	BRENDAN	H	103 W 3RD ST.		MARBLETON	WY	83113	0.407950785	3
1548201213	MILLER	MICHAEL	V	1522 E A ST		CASPER	WY	826012217	0.409730952	3
1962076257	DOLATA	JONATHAN	ANDREW	1522 E A ST		CASPER	WY	826012217	0.41116802	3
1366535825	BROOMFIELD	KIMBERLY	RENAE	1331 PRAIRIE AVE STE 1		CHEYENNE	WY	820094867	0.415688483	3
1376557355	ROUSSALIS	LOUIS	JOHN	1129 E 2ND ST		CASPER	WY	826012903	0.416983367	3
1760062921	COX	CLINT	EDWARD	1522 E A ST		CASPER	WY	826012217	0.420588209	3
1437172962	HERBER	MICHAEL	C	800 E 20TH ST	SUITE 300	CHEYENNE	WY	820013859	0.428444281	3
1225697451	DURHAM	CHARITY		820 E 17TH ST		CHEYENNE	WY	820014714	0.435536502	3
1316189970	NEVINS	DEREK		2030 BLUEGRASS CIR		CHEYENNE	WY	820097328	0.43570327	3
1427151778	BOHLENDER	TIMOTHY	DEAN	501 S. BURMA AVE.		GILLETTE	WY	827163246	0.440420947	3
1326146846	FLUCKIGER	EZDAN	A	625 ALBANY AVE		TORRINGTON	WY	822401530	0.443241297	3
1386646669	ZIMMERMAN	EDWARD	D	316 N 10TH ST		WORLAND	WY	824012307	0.446160749	3
1023031861	COUCH	MARVIN	WAYNE	606 23RD ST		RAWLINS	WY	823015127	0.448373539	3
1689717688	ROSS	DALE	J	1522 E A ST		CASPER	WY	826012217	0.448832297	3
1225059843	HARNISH	AMY	J	1950 BLUEGRASS CIR	SUITE 200	CHEYENNE	WY	820097323	0.449799243	3
1356572101	BABCOCK	STEVEN	WAYNE	531 PARKWAY DRIVE		MOUNTAIN VIEW	WY	82939	0.453599987	3
1508884131	ROBERTS	MARGARET	LOUISE	3000 COLLEGE DR	SUITE C	ROCK SPRINGS	WY	829014202	0.457050225	3
1437248077	BECKER	GARRY	G	709 W 8TH ST	FAMILY MEDI	GILLETTE	WY	82716	0.458660499	3
1558309831	FINLEY	JOHN	W	1842 SUGARLAND DR	SUITE 103	SHERIDAN	WY	828015775	0.460390725	3
1366549651	SUGDEN	RICHARD	GREER	557 E BROADWAY AVE		JACKSON	WY	830018640	0.46181638	3
1699202119	ECHEVERRIA	CHARLIE	ANNE	1490 GREGORY LN # 2		JACKSON	WY	830019021	0.464293356	3
1194969048	NOYES	KATHRYN	MANNING	555 E BROADWAY AVE STE 108		JACKSON	WY	830018640	0.466531128	3
1033286422	DEISS	ZACHORY	FRED	1522 E A ST		CASPER	WY	826012217	0.470994858	3
1588656136	NOTON	DIANE	L.	400 SOUTH 15TH STREET		WORLAND	WY	82401	0.471291234	3
1568465797	TURNER	JOSEPH	PATRICK	1005 COLLEGE VIEW DR		RIVERTON	WY	825012289	0.471740851	3
1790009454	AMUNDSON	BERIT	L	1415 S HWY 89		JACKSON	WY	830018515	0.472501464	3
1881664191	YAPUNCICH	VICTOR	P	1898 FORT RD		SHERIDAN	WY	828018320	0.476519481	3
1447336680	WILSON	EDWARD		1955 COFFEEN AVE		SHERIDAN	WY	828015713	0.48565747	3
1922335579	NEWELL	BREHAN	ALINE	6500 E 2ND ST	SUITE 200	CASPER	WY	826094338	0.487266396	3
1487730768	BOWLBY	ADAIR	M.	201 YELLOWSTONE AVE		CODY	WY	824149313	0.490914195	3
1104230754	MARCOTTE	MAHALIA		820 E 17TH ST		CHEYENNE	WY	820014714	0.492214616	3
1538456470	YOUNG	WESTON	GLADE	1522 E A ST		CASPER	WY	826012217	0.493125996	3
1467500447	O'DONNELL	THERESA	M.	2030 BLUEGRASS CIR		CHEYENNE	WY	820097328	0.493671025	3
1891134458	COMER	NICOLE	MARIE	777 AVENUE H		POWELL	WY	824352260	0.495109319	3
1851688352	TALBOT	KETURA		3632 AMERICAN WAY		CASPER	WY	82604	0.495599241	3
1952390825	BOHLMAN	MICHAEL	K	450 MOUNTAIN VIEW ST		POWELL	WY	824352212	0.498255568	3
1780178897	RASMUSON	JENNIFER	A.	1308 W 4TH ST		GILLETTE	WY	827163330	0.500342588	3
1760579023	BURNETT	WILLIAM	DAVID MIL	16 WEST 3RD ST.		MARBLETON	WY	83113	0.505083368	3
1467470732	JAY	RICHARD	E	1115 LANE 12	NORTH BIG H	LOVELL	WY	824319537	0.512250688	3
1760528855	LARSEN	JAMES	C.	713 OAK ST.		SUNDANCE	WY	827290517	0.512449848	3
1891058558	ESKEW	PHILIP	MICHAEL	7076 ROAD 55F		TORRINGTON	WY	822407771	0.514302407	3
1427290378	JEPSON	EDWARD	BRADSHAW	820 E 17TH ST		CHEYENNE	WY	820014714	0.517336536	3
1144296245	THURSTON	JOHN	E	401 S 15TH ST		WORLAND	WY	824013530	0.517941695	3
1417902354	WEYER	JASON	CHRISTOPH	120 N C AVE		THERMOPOLIS	WY	824432410	0.533156695	3
1457548760	DONOHUE	KIMBERLY	R	14 GREAT PLAINS RD		ARAPAHOE	WY	82510	0.533677372	3
1679670251	MCCUE	GREGORY	P.	201 YELLOWSTONE AVE		CODY	WY	824149313	0.536140627	3
1063417954	ROBERTS	SUSAN	K.	1842 SUGARLAND DR	SUITE 101	SHERIDAN	WY	828015719	0.545572562	3
1326487794	WESTON	SPENCER	R.	195 FEATHER WAY		EVANSTON	WY	82930	0.547462791	3
1619058963	PARKS	DOUGLAS	STEPHEN	820 EAST 17TH STREET		CHEYENNE	WY	820014797	0.548013219	3
1235120437	DAY	ROBERT	G	5000 BLACKMORE RD		CASPER	WY	826093345	0.548298193	3
1760845739	DURHAM	ADRIAN	SHAKA	820 E 17TH ST		CHEYENNE	WY	820014714	0.552852897	3
1710942339	BURSTEN	MARIAN	S	5050 POWDERHOUSE RD		CHEYENNE	WY	820094800	0.557623496	3
1306973979	TUCK-WHITE	MELISSA	SUE	5050 POWDERHOUSE RD		CHEYENNE	WY	820094800	0.564505074	3
1740290253	BROWN	CRAIG	STEPHON	421 E 17TH ST		CHEYENNE	WY	820014609	0.567897465	3
1124005988	JOHNSON	KURT	S	3236 E GRAND AVE	SUITE G	LARAMIE	WY	820705100	0.56862919	3
1497139943	HINE	WHITNEY	ELIZABETH	1405 HOWELL AVE		WORLAND	WY	82401	0.569060487	3
1275605412	CALDER	WILLIAM	ALEXANDER	14 GREAT PLAINS RD		ARAPAHOE	WY	82510	0.569382248	3
1942730080	CHRISTIAN	GREGORY	THOMAS	820 E 17TH ST		CHEYENNE	WY	820014714	0.570875439	3
1679516744	MORGAN	VAUGHN	M	5647 U.S. HWY 26		DUBOIS	WY	82513	0.571226883	3
1053426759	TOOKE	JOHNNY	M	2241 FARNUM STE 105		CASPER	WY	82609	0.57182446	3
1306008008	JOHNSON	JOAN	ROBIA	1016 W SPRUCE ST UNIT A		RAWLINS	WY	823015371	0.577175504	3
1073549952	CARTER	ALLEN	D	110 HOSPITAL LANE		AFTON	WY	831100579	0.578466779	3
1346228475	SCHUELER	MARK	STEVEN	497 WEST LOTT		BUFFALO	WY	828341609	0.583423926	3
1497861652	CASEY	CYNTHIA	MARIE	430 S MEDICAL ARTS CT		GILLETTE	WY	827163364	0.5920646	3
1558375477	IDEEN	DANA	RAY	1315 E A ST		CASPER	WY	826012212	0.593596664	3
1528210523	HEPP GARCIA	STEFANIE	RAY	501 S BURMA AVE		GILLETTE	WY	827163426	0.594972885	3
1750327979	STIBOR	NOEL	B	110 HOSPITAL LANE		AFTON	WY	831100579	0.596815528	3
1053541672	MCMILLIN	KELLY	L	709 W 8TH ST	SUITE 4	GILLETTE	WY	827164125	0.597479887	3
1851821995	SNARR	MICHAEL	LYNN	820 E 17TH ST		CHEYENNE	WY	820014714	0.598548723	3
1861608739	HUNTER	KURT	L	2751 COMMERCIAL WAY		ROCK SPRINGS	WY	829014753	0.602848778	3
1821199316	ANDREW	THOMAS	TODD	1301 W 3RD ST		GILLETTE	WY	827163335	0.61186257	3
1588999759	HARTMAN	KATY	MARIE	920 E SHERIDAN ST STE A		LARAMIE	WY	820703868	0.613063278	3
1326223751	LAWRENCE	ERIC		5840 E 2ND ST STE 200		CASPER	WY	826094363	0.616531216	3
1265577134	ADAMS	RAYMOND		29 BLACK COAL DR		FORT WASHAKIE	WY	825140128	0.616907154	3
1477665925	GILBERT	DEREK		1401 W 5TH ST		SHERIDAN	WY	828012705	0.620858555	3
1508931981	CARDINAL	MARK	SCOTT	29 BLACK COAL DR		FORT WASHAKIE	WY	825140128	0.620913744	3
1285892232	STRAND	JASON		1020 S. CONWELL STREET		CASPER	WY	82601	0.628733497	3
1972023885	MILLER	JESSE		1233 E 2ND ST		CASPER	WY	826012988	0.635323052	3
1336311463	TEAGUE	LONNIE	A	1522 E A ST		CASPER	WY	826012217	0.638731683	3
1053342915	SLOAN	JOHN	STEPHEN	1400 UINTA DR		GREEN RIVER	WY	829355046	0.640644227	3
1093384737	CAZEAU	NATALIE		820 E 17TH ST		CHEYENNE	WY	820014714	0.641031723	3
1467450163	SWEDBERG	JAY	A	6500 E 2ND ST	SUITE 200	CASPER	WY	826094338	0.642595905	3
1730211905	LEUNG	KAREN	WAN SZE	214 E 23RD ST		CHEYENNE	WY	820013748	0.644161814	3
1740773993	MOSIER	LINCOLN	MARCUS	820 E 17TH ST		CHEYENNE	WY	82001	0.648359347	3
1306978580	BRACKETT	DEBORAH	SUSAN	214 E 23RD ST		CHEYENNE	WY	820013748	0.649785801	3
1093026882	LINCK	ADAM		1020 S. CONWELL STREET		CASPER	WY	82601	0.651626289	3
1629333893	DOLBIER	CANDICE		1522 E A ST		CASPER	WY	826012217	0.657120656	3
1437244688	ANDERS	LAURA	A	709 W 8TH STREET	SUITE 4	GILLETTE	WY	827164125	0.657759445	3
1386022630	MOSS	AMBER		1405 HOWELL AVE		WORLAND	WY	82401	0.659151174	3
1104847813	ZAVERI	LOPA	B	5050 POWDERHOUSE RD		CHEYENNE	WY	820094800	0.662064574	3
1730174343	NETT	RANDALL	JAMES	6900 ALDEN DR	90 MDG	FE WARREN AFB	WY	820053906	0.662538396	3
1477786614	JOHNSTON	JOHN	THOMAS	8 BAKES LANE		PINEDALE	WY	82941	0.662888433	3
1912014499	FALKENBURG	JOLEEN	E	921 S BALLANCEE AVE		LUSK	WY	822258222	0.671799081	3
1861591760	TROTTER	JOHN	C.	201 YELLOWSTONE AVE		CODY	WY	824149313	0.672720759	3
1730593161	SCHAAF-VANDER	MEGAN	MARIE	2360 E PERSHING BLVD		CHEYENNE	WY	820015356	0.676337576	3
1659536845	DURNEY	SARAH	ELIZABETH	777 AVENUE H		POWELL	WY	824352260	0.676721877	3
1962523126	BONNEL-PHILLI	KRISTI	L.	156 NORTH 6TH STREET		BASIN	WY	82410	0.679754839	3
1861494460	PEASLEY	STEVE	PIERCE	1551 BRICE ST		WHEATLAND	WY	822013505	0.686447216	3
1689763047	PETERS	ADAM	S	201 YELLOWSTONE AVE		CODY	WY	824149313	0.693068106	3
1932513926	HOUMES	KATIE	JEAN	501 S BURMA AVE		GILLETTE	WY	827163426	0.697325455	3
1598773368	HEALEY	JOHN	P.	820 E 17TH ST		CHEYENNE	WY	820014714	0.702675852	3
1639297674	WISSINGER	JASON	PATRICK	820 E 17TH ST		CHEYENNE	WY	820014714	0.707891773	3
1992815716	CARRICABURU	PIERRE	G	2300 ROSE LN		RIVERTON	WY	825012257	0.708811832	3
1538252077	YOUNG	CHARLES	C	1812 DALEY ST		RAWLINS	WY	823015912	0.710749539	3
1780038802	PEVETO	TRAVIS		2360 E PERSHING BLVD		CHEYENNE	WY	820015356	0.712621042	3
1942219803	MEDINA	JONATHON	DOMINIQUE	1950 BLUEGRASS CIR STE 200		CHEYENNE	WY	820097364	0.715257811	3
1164521977	ROBERTS	ANDREW	L	388 US HIGHWAY 20 S		BASIN	WY	824108902	0.719876594	3
1639249550	VIGNAROLI	LAURA		62 REDMOND		JACKSON	WY	83002	0.721209205	3
1619901907	HAEBERLE	JOHN	G	2710 HARNEY ST STE 202		LARAMIE	WY	820722899	0.722274644	3
1720061658	JOHNSON	JUNGSOOK	SUE	5000 BLACKMORE RD		CASPER	WY	826093345	0.728891289	3
1417029950	REBER	GARTH	ERNEST	29 BLACK COAL DR		FORT WASHAKIE	WY	825140128	0.736392449	3
1891040630	SIVARAJAH	THARENIE		820 EAST 17TH STREET		CHEYENNE	WY	820014797	0.737933352	3
1467448043	MICKELSON	JOSEPH	EDWARD	6500 E 2ND ST	SUITE 200	CASPER	WY	826094338	0.738755461	3
1912990458	JOHNSTON	SCOTT	L	801 E 4TH ST STE 20		GILLETTE	WY	827164061	0.741013679	3
1548263700	MEYER	MICHAEL	PETER	1000 E UNIVERSITY AVE # 3068		LARAMIE	WY	820712000	0.741281157	3
1699793679	LEE	MICHAEL	JOHN	2300 ROSE LN		RIVERTON	WY	825012257	0.742376586	3
1205946589	FISCHER	CAROL	ANNE	1331 PRAIRIE AVE	#2	CHEYENNE	WY	82009	0.745313224	3
1316925456	TABB	AUBREY	DOZIER	497 W LOTT ST		BUFFALO	WY	828341609	0.747187204	3
1316205677	STARKS	CASEY	MICHELLE	700 E CENTER ST		DOUGLAS	WY	826332446	0.748316282	3
1437261120	RADOSEVICH	DANIEL	GEORGE	1000 E UNIVERSITY AVE	DEPARTMENT	LARAMIE	WY	82071	0.750363531	3
1528649324	KUCKLER	KEENAN	NICHOLE	1522 E A ST		CASPER	WY	826012217	0.75099552	3
1962991943	JENSEN	TRICIA		501 S BURMA AVE		GILLETTE	WY	827163426	0.77178755	3
1083777080	KLINKENBORG	JOHN	C	634 S 3RD ST		LANDER	WY	825203708	0.772346872	3
1033145164	EDGREN	DOUGLAS	W	1331 PRAIRIE AVE STE 1		CHEYENNE	WY	820094867	0.778637913	3
1225039027	CECIL	JEFFREY	ABRAHAM	1551 BRICE ST		WHEATLAND	WY	822013505	0.789107449	3
1841280880	NARAMORE	JAMES	J	407 S MEDICAL ARTS CT STE D		GILLETTE	WY	827163372	0.793925674	3
1730228917	WHITAKER	JOHN	WILLIAM	1016 W SPRUCE ST		RAWLINS	WY	823015371	0.795682755	3
1356349054	STUDER	WERNER	A	6500 E 2ND ST	SUITE #200	CASPER	WY	826094338	0.797637933	3
1336290683	BERGQUIST	NANCY		820 E 17TH ST		CHEYENNE	WY	820014714	0.798450626	3
1073856225	WHITE	BROC	CODI	745 BUENA VISTA DR		LANDER	WY	825203431	0.80001799	3
1790891919	BERRY	MILLARD	TODD	625 ALBANY AVE		TORRINGTON	WY	822401530	0.800128599	3
1861747545	SUNDSMO	CATHERINE	LOUISE	820 EAST 17TH STREET		CHEYENNE	WY	820014797	0.801220838	3
1366420499	KNIERIM	GABRIELE	SUSANNE	5000 BLACKMORE RD		CASPER	WY	826093345	0.807806496	3
1700099819	VOINOV	ANCA		1020 S. CONWELL STREET		CASPER	WY	82601	0.809713794	3
1922005347	ADAMS	MICHAEL	DEAN	75 YELLOW CREEK RD	SUITE 102	EVANSTON	WY	829305235	0.81479437	3
1184889982	DANSIE	DAVID	R	3000 COLLEGE DR		ROCK SPRINGS	WY	829014202	0.816794539	3
1073569745	THEDIECK	ANN	H	1400 UINTA DR		GREEN RIVER	WY	829355046	0.818278375	3
1366854408	MILLS	DAVID		201 YELLOWSTONE AVE		CODY	WY	824149313	0.818411971	3
1457588212	KILLPACK	AARON	L.	720 LINDSAY LN	SUITE A	CODY	WY	824144103	0.821975684	3
1679704753	SPAULDING	TIFFANY	JANAE	1522 E A ST		CASPER	WY	826012217	0.823820492	3
1215336144	LE	ANNIE		820 E 17TH ST		CHEYENNE	WY	820014714	0.824499097	3
1962553578	LENGFELDER	VALERIE	J	777 AVENUE H		POWELL	WY	824352260	0.833638577	3
1053306662	BARTHOLOMEW	DEAN	WAYNE	250 N EVARTS ST		POWELL	WY	824352718	0.83445844	3
1467435420	POPOVA-ORAHOV	GERGANA	PATROVA	5050 POWDERHOUSE RD		CHEYENNE	WY	820094800	0.834480857	3
1407237233	HOOPES	ADAM		1522 E A ST		CASPER	WY	826012217	0.838530926	3
1225155997	MILLESON	NIKI	M	110 HOSPITAL LANE		AFTON	WY	831100579	0.839228782	3
1629364377	MULLEN	LISA	MARIE	497 W LOTT ST		BUFFALO	WY	828341658	0.839966845	3
1780912246	MOORE	MATTHEW	RYAN	6500 E 2ND ST	SUITE 200	CASPER	WY	826094338	0.841726393	3
1962082784	TUTT	EMILY	KATHLEEN	1522 E A ST		CASPER	WY	826012217	0.843795094	3
1912346321	BABCOCK	MARK	THOMAS	1233 E 2ND ST		CASPER	WY	826012926	0.847397177	3
1417952391	NOE	GARY		107 N MAIN ST.		LYMAN	WY	82937	0.849341981	3
1912996521	WURZEL	MARK	S	450 MOUNTAIN VIEW ST		POWELL	WY	824352212	0.850509506	3
1225016280	DARNELL	BRIAN	MITCHELL	497 W LOTT		BUFFALO	WY	828341609	0.855561972	3
1336817576	WILKES	KRISTIN		719 WASHINGTON BLVD		NEWCASTLE	WY	827012987	0.86393725	3
1386137537	BAHN	AGNES CAR	EILEEN	820 E 17TH ST		CHEYENNE	WY	820014714	0.865526279	3
1215467352	NGUYEN	ANH	PHAN	820 E 17TH ST		CHEYENNE	WY	820014714	0.8695478	3
1144800905	KLUBBEN	KELLAN	BRETT	1522 E A ST		CASPER	WY	826012217	0.871553183	3
1962440487	KARNES	SHARON	R	1522 E A ST		CASPER	WY	826012217	0.873898598	3
1851363212	PETTIPIECE	KURT	R	777 AVENUE H		POWELL	WY	82435	0.874425866	3
1346228483	KIRVEN	LAWRENCE	EDWARD	497 W LOTT ST		BUFFALO	WY	828341609	0.879361724	3
1093800237	THOMAS	JENNIFER	J	709 W 8TH STREET	SUITE 4	GILLETTE	WY	827164125	0.87956391	3
1942370879	FLINNER	MARK	A	1405 HOWELL AVE		WORLAND	WY	82401	0.885029357	3
1841298536	LLOYD	JASON	W	1020 S. CONWELL STREET		CASPER	WY	82601	0.887577294	3
1730275835	BLANCHARD	SHERRI	LYNN	501 S. BURMA AVE.		GILLETTE	WY	827163246	0.892137206	3
1336169036	LITTLE	JAMES	R	1415 S HWY 89		JACKSON	WY	830018515	0.895373285	3
1790708568	PRINCE	MARK	D	921 S BALLANCEE AVE		LUSK	WY	82225	0.898939787	3
1487741658	TURNER	DARCY	WEBB	2761 COMMERCIAL WAY		ROCK SPRINGS	WY	82901	0.900852076	3
1831327667	BERRY	CHRISTOPH		6900 ALDEN DR	FE WARREN A	CHEYENNE	WY	820053906	0.901352203	3
1174717128	PIEPER	MICHAEL	ROSS	110 HOSPITAL LANE		AFTON	WY	831100579	0.905142232	3
1861450116	GEMPIS	MARIE	C	204 MCCOLLUM ST	SUITE 102	LARAMIE	WY	820705103	0.905405005	3
1003278607	ROBERTSON	CHRISTOPH	VERNON	201 YELLOWSTONE AVE		CODY	WY	824149313	0.910609258	3
1972186872	COONEY	MITCHELL	WASDEN	1522 E A ST		CASPER	WY	826012217	0.91166928	3
1255694352	ROSALEZ	APRIL	ANN	419 S WASHINGTON ST	STE 202	CASPER	WY	826012951	0.914462672	3
1851490874	BENNETT	MICHELE	L	248 W WORKS ST		SHERIDAN	WY	828014213	0.921155541	3
1235491341	DUNN	MESHA	LUAN	1522 E A ST		CASPER	WY	826012217	0.92132088	3
1043415987	HILL	DEMAR	D	745 BUENA VISTA DR		LANDER	WY	825203431	0.921716683	3
1457614331	MORROW	CAL	LEE	196 ARROWHEAD DR	SUITE 1	EVANSTON	WY	829308752	0.923232818	3
1487643060	CHANDLER	ROBERT		450 MOUNTAIN VIEW ST		POWELL	WY	824352212	0.926921507	3
1376773994	CASWELL	JASON	HARRISON	820 E 17TH ST		CHEYENNE	WY	820014714	0.927064774	3
1073878930	ALVARADO	LENIS	YESEL	5416 EDUCATION DR		CHEYENNE	WY	820094094	0.932944964	3
1346503448	GRAU	CONSTANCE	BLAINE	1522 E A ST		CASPER	WY	826012217	0.934979945	3
1336637529	ASAY	STEPHEN	JAMES	150 E ARAPAHOE ST		THERMOPOLIS	WY	824432402	0.938372405	3
1033186127	SHULL	PATRICIA	LUCILE	501 S BURMA AVE		GILLETTE	WY	827163426	0.941316432	3
1619083813	SMITH	MARION	N.	625 ALBANY AVE		TORRINGTON	WY	822401530	0.94163035	3
1215959069	KASSEL	MATTHEW		5050 POWDERHOUSE RD		CHEYENNE	WY	820094800	0.943529655	3
1508347840	FRANQUI DOMIN	LAURA	CRISTINA	820 E 17TH ST		CHEYENNE	WY	820014714	0.94473938	3
1750644670	BOND	RACHELLE	E	820 E 17TH ST		CHEYENNE	WY	820014714	0.945041834	3
1972881027	DUNN	ROBERT	ANDREW	1522 E A ST		CASPER	WY	826012217	0.946639451	3
1194957092	KIRSCH	CAROLINE	FRANCES	1522 E A ST		CASPER	WY	826012217	0.947262816	3
1710417829	FREEMAN	AARON		800 E 20TH ST STE 300		CHEYENNE	WY	820013882	0.947355051	3
1134149958	KAPPENMAN	DAVID	P	1415 S HWY 89		JACKSON	WY	830018515	0.947635616	3
1992794317	HORTON	LYNN		921 S BALLANCEE		LUSK	WY	822250780	0.951734757	3
1033175831	POYER	MELINDA	J.	1180 COLLEGE DR	SUITE 3-2	ROCK SPRINGS	WY	829015863	0.953366087	3
1164494241	MAHONEY	KEVIN	ROBERT	120 N C AVE		THERMOPOLIS	WY	824432410	0.958537496	3
1689767352	FRANKLIN	DUANE	CHARLES	1121 WASHINGTON AVE		NEWCASTLE	WY	82701	0.958990784	3
1255770814	BISCHOFF	HALLIE	YVONNE	120 N C AVE		THERMOPOLIS	WY	824432410	0.959907217	3
1235140989	MORGAN	JAMES	FORREST	111 S 5TH ST		DOUGLAS	WY	826332434	0.965184924	3
1659815173	SKAF	ZIAD		6015 SYCAMORE RD	1ST FLOOR	CHEYENNE	WY	820094347	0.96522093	3
1033395561	HAGEMAN	MARTHA	S	122 PETERSEN PKWY	STE 4	THAYNE	WY	83127	0.965949181	3
1720186471	BRANDES	LISA	KAE	820 EAST 17TH STREET		CHEYENNE	WY	820014797	0.966632004	3
1558434720	SIEVERS	KARLYNN	D.	1522 E A ST		CASPER	WY	826012217	0.967629955	3
1841249901	WOODWARD	RALPH	ANDREW	304 S PARK ST		CASPER	WY	826012836	0.974586138	3
1770517104	BURKE	MARY	FRANCES	6600 E 2ND ST		CASPER	WY	826094348	0.974925244	3
1659485811	SCHIEL	PHILLIP	JAMES	5416 EDUCATION DR		CHEYENNE	WY	820094094	0.975689291	3
1932122793	YOST	PATRICK	A.	820 EAST 17TH STREET		CHEYENNE	WY	820014797	0.976359158	3
1063862977	LEISHMAN	BENJAMIN		820 E 17TH ST		CHEYENNE	WY	820014714	0.981322027	3
1457459125	MALM	RONALD	LEE	820 EAST 17TH STREET		CHEYENNE	WY	820014797	0.982028288	3
1205495439	TOWNSEND	SAMANTHA	ERIN	820 E 17TH ST		CHEYENNE	WY	820014714	0.98369958	3
1962441618	MOSER	CHRIS	S	1204 HILLTOP DR	SUITE 108	ROCK SPRINGS	WY	829015861	0.988308576	3
1215170311	SEILER	CHAD	WILLIAM	711 ONYX ST		KEMMERER	WY	831013214	0.990040961	3
1285853622	GALLO	KACIE	MCKENNA	745 BUENA VISTA DR		LANDER	WY	825203431	0.991613301	3
1700809209	BEYER	SEAN	E	1233 E 2ND ST		CASPER	WY	826012926	0.995502871	3
